# Supplementary material for: Insights into the Degradation of Polymer–Drug Conjugates by an Overexpressed Enzyme in Cancer Cells
Source: J Med Chem. 2023 Feb 14;66(4):2761–72. doi: 10.1021/acs.jmedchem.2c01781 (PMC9969400; doi:10.1021/acs.jmedchem.2c01781)
Supplement: Supplementary file 2 — jm2c01781_si_002.zip [file jm2c01781_si_002.zip]

Archive with 29 entries (29 files):
- 10a-TI1.pdb
- 11a-TI2.pdb
- 11b-TI2.pdb
- 11c-TI2.pdb
- 1a-TI1.pdb
- 1b-TI1.pdb
- 1c-TI1.pdb
- 2a-TI1.pdb
- 2b-TI1.pdb
- 2c-TI1.pdb
- 3a-TI1.pdb
- 3b-TI1.pdb
- 3c-TI1.pdb
- 4a-TI1.pdb
- 4b-TI1.pdb
- 4c-TI1.pdb
- 5a-TI1.pdb
- 5b-TI1.pdb
- 5c-TI1.pdb
- 6a-TI1.pdb
- 6b-TI1.pdb
- 6c-TI1.pdb
- 7a-TI1.pdb
- 7b-TI1.pdb
- 7c-TI1.pdb
- 8a-TI1.pdb
- 8b-TI1.pdb
- 8c-TI1.pdb
- 9a-TI1.pdb
