# Supplementary material for: Insights into the Degradation of Polymer–Drug Conjugates by an Overexpressed Enzyme in Cancer Cells
Source: J Med Chem. 2023 Feb 14;66(4):2761–72. doi: 10.1021/acs.jmedchem.2c01781 (PMC9969400; doi:10.1021/acs.jmedchem.2c01781)
Supplement: Supplementary file 2 — jm2c01781_si_002.zip [file jm2c01781_si_002.zip › 10a-TI1.pdb]

CRYST1   87.852   87.852   87.852 109.47 109.47 109.47 P 1           1
ATOM      1  N   SER X   1      59.039  16.749  22.384  1.00  0.00           N
ATOM      2  CA  SER X   1      60.414  17.252  22.364  1.00  0.00           C
ATOM      3  CB  SER X   1      60.598  18.482  21.335  1.00  0.00           C
ATOM      4  OG  SER X   1      61.939  19.022  21.277  1.00  0.00           O
ATOM      5  C   SER X   1      60.693  17.758  23.825  1.00  0.00           C
ATOM      6  O   SER X   1      59.816  17.509  24.645  1.00  0.00           O
ATOM      7  N   SER X   2      61.838  18.352  24.164  1.00  0.00           N
ATOM      8  CA  SER X   2      62.225  18.508  25.529  1.00  0.00           C
ATOM      9  CB  SER X   2      63.674  18.975  25.551  1.00  0.00           C
ATOM     10  OG  SER X   2      64.632  17.977  25.146  1.00  0.00           O
ATOM     11  C   SER X   2      61.376  19.393  26.395  1.00  0.00           C
ATOM     12  O   SER X   2      60.942  20.454  25.905  1.00  0.00           O
ATOM     13  N   PRO X   3      61.312  19.189  27.767  1.00  0.00           N
ATOM     14  CD  PRO X   3      61.454  17.867  28.473  1.00  0.00           C
ATOM     15  CG  PRO X   3      60.663  18.008  29.734  1.00  0.00           C
ATOM     16  CB  PRO X   3      60.685  19.462  30.006  1.00  0.00           C
ATOM     17  CA  PRO X   3      60.598  20.081  28.609  1.00  0.00           C
ATOM     18  C   PRO X   3      61.021  21.531  28.618  1.00  0.00           C
ATOM     19  O   PRO X   3      62.169  21.849  28.258  1.00  0.00           O
ATOM     20  N   PRO X   4      60.037  22.494  28.841  1.00  0.00           N
ATOM     21  CD  PRO X   4      58.579  22.378  28.987  1.00  0.00           C
ATOM     22  CG  PRO X   4      57.992  23.766  29.170  1.00  0.00           C
ATOM     23  CB  PRO X   4      59.024  24.661  28.478  1.00  0.00           C
ATOM     24  CA  PRO X   4      60.385  23.879  28.700  1.00  0.00           C
ATOM     25  C   PRO X   4      61.110  24.369  29.991  1.00  0.00           C
ATOM     26  O   PRO X   4      60.648  24.079  31.125  1.00  0.00           O
ATOM     27  N   VAL X   5      62.211  25.130  29.834  1.00  0.00           N
ATOM     28  CA  VAL X   5      63.171  25.486  30.904  1.00  0.00           C
ATOM     29  CB  VAL X   5      64.493  24.638  31.024  1.00  0.00           C
ATOM     30  CG1 VAL X   5      65.418  24.961  32.267  1.00  0.00           C
ATOM     31  CG2 VAL X   5      64.224  23.154  30.892  1.00  0.00           C
ATOM     32  C   VAL X   5      63.433  26.938  30.936  1.00  0.00           C
ATOM     33  O   VAL X   5      63.756  27.502  29.909  1.00  0.00           O
ATOM     34  N   VAL X   6      63.414  27.542  32.110  1.00  0.00           N
ATOM     35  CA  VAL X   6      63.474  28.993  32.414  1.00  0.00           C
ATOM     36  CB  VAL X   6      62.165  29.387  33.057  1.00  0.00           C
ATOM     37  CG1 VAL X   6      62.342  30.858  33.436  1.00  0.00           C
ATOM     38  CG2 VAL X   6      61.035  29.312  32.075  1.00  0.00           C
ATOM     39  C   VAL X   6      64.596  29.157  33.483  1.00  0.00           C
ATOM     40  O   VAL X   6      64.738  28.462  34.430  1.00  0.00           O
ATOM     41  N   ASP X   7      65.478  30.115  33.189  1.00  0.00           N
ATOM     42  CA  ASP X   7      66.823  30.213  33.909  1.00  0.00           C
ATOM     43  CB  ASP X   7      67.864  30.227  32.766  1.00  0.00           C
ATOM     44  CG  ASP X   7      69.305  30.342  33.219  1.00  0.00           C
ATOM     45  OD1 ASP X   7      70.127  30.504  32.287  1.00  0.00           O
ATOM     46  OD2 ASP X   7      69.614  29.925  34.362  1.00  0.00           O
ATOM     47  C   ASP X   7      66.918  31.473  34.800  1.00  0.00           C
ATOM     48  O   ASP X   7      66.692  32.607  34.276  1.00  0.00           O
ATOM     49  N   THR X   8      67.344  31.388  36.091  1.00  0.00           N
ATOM     50  CA  THR X   8      67.335  32.496  37.001  1.00  0.00           C
ATOM     51  CB  THR X   8      66.143  32.580  37.955  1.00  0.00           C
ATOM     52  CG2 THR X   8      64.703  32.409  37.352  1.00  0.00           C
ATOM     53  OG1 THR X   8      66.149  31.630  39.001  1.00  0.00           O
ATOM     54  C   THR X   8      68.629  32.578  37.827  1.00  0.00           C
ATOM     55  O   THR X   8      69.356  31.600  37.949  1.00  0.00           O
ATOM     56  N   VAL X   9      68.941  33.660  38.455  1.00  0.00           N
ATOM     57  CA  VAL X   9      70.192  33.840  39.273  1.00  0.00           C
ATOM     58  CB  VAL X   9      70.318  35.319  39.900  1.00  0.00           C
ATOM     59  CG1 VAL X   9      71.747  35.571  40.504  1.00  0.00           C
ATOM     60  CG2 VAL X   9      70.233  36.307  38.760  1.00  0.00           C
ATOM     61  C   VAL X   9      70.340  32.699  40.416  1.00  0.00           C
ATOM     62  O   VAL X   9      71.421  32.301  40.782  1.00  0.00           O
ATOM     63  N   HIE X  10      69.154  32.286  41.005  1.00  0.00           N
ATOM     64  CA  HIE X  10      69.092  31.281  42.114  1.00  0.00           C
ATOM     65  CB  HIE X  10      67.754  31.542  42.969  1.00  0.00           C
ATOM     66  CG  HIE X  10      67.539  32.988  43.258  1.00  0.00           C
ATOM     67  ND1 HIE X  10      68.128  33.810  44.272  1.00  0.00           N
ATOM     68  CE1 HIE X  10      67.363  34.894  44.220  1.00  0.00           C
ATOM     69  NE2 HIE X  10      66.589  35.006  43.185  1.00  0.00           N
ATOM     70  CD2 HIE X  10      66.625  33.767  42.601  1.00  0.00           C
ATOM     71  C   HIE X  10      69.200  29.804  41.546  1.00  0.00           C
ATOM     72  O   HIE X  10      69.660  28.953  42.350  1.00  0.00           O
ATOM     73  N   GLY X  11      68.969  29.591  40.248  1.00  0.00           N
ATOM     74  CA  GLY X  11      68.979  28.336  39.593  1.00  0.00           C
ATOM     75  C   GLY X  11      67.890  28.227  38.431  1.00  0.00           C
ATOM     76  O   GLY X  11      67.164  29.221  38.220  1.00  0.00           O
ATOM     77  N   LYS X  12      67.735  27.116  37.747  1.00  0.00           N
ATOM     78  CA  LYS X  12      66.738  26.757  36.678  1.00  0.00           C
ATOM     79  CB  LYS X  12      67.457  25.755  35.711  1.00  0.00           C
ATOM     80  CG  LYS X  12      68.734  26.319  34.981  1.00  0.00           C
ATOM     81  CD  LYS X  12      69.202  25.426  33.831  1.00  0.00           C
ATOM     82  CE  LYS X  12      70.380  25.844  32.941  1.00  0.00           C
ATOM     83  NZ  LYS X  12      70.191  27.263  32.399  1.00  0.00           N
ATOM     84  C   LYS X  12      65.477  26.077  37.173  1.00  0.00           C
ATOM     85  O   LYS X  12      65.431  25.624  38.294  1.00  0.00           O
ATOM     86  N   VAL X  13      64.441  25.991  36.314  1.00  0.00           N
ATOM     87  CA  VAL X  13      63.117  25.452  36.610  1.00  0.00           C
ATOM     88  CB  VAL X  13      62.116  26.679  36.999  1.00  0.00           C
ATOM     89  CG1 VAL X  13      61.023  26.073  37.920  1.00  0.00           C
ATOM     90  CG2 VAL X  13      62.691  27.930  37.682  1.00  0.00           C
ATOM     91  C   VAL X  13      62.564  24.882  35.325  1.00  0.00           C
ATOM     92  O   VAL X  13      62.792  25.444  34.237  1.00  0.00           O
ATOM     93  N   LEU X  14      61.835  23.762  35.407  1.00  0.00           N
ATOM     94  CA  LEU X  14      61.426  22.879  34.362  1.00  0.00           C
ATOM     95  CB  LEU X  14      62.415  21.697  34.311  1.00  0.00           C
ATOM     96  CG  LEU X  14      62.038  20.519  33.488  1.00  0.00           C
ATOM     97  CD1 LEU X  14      63.279  19.608  33.142  1.00  0.00           C
ATOM     98  CD2 LEU X  14      61.138  19.487  34.067  1.00  0.00           C
ATOM     99  C   LEU X  14      59.968  22.499  34.546  1.00  0.00           C
ATOM    100  O   LEU X  14      59.574  21.973  35.538  1.00  0.00           O
ATOM    101  N   GLY X  15      59.158  22.918  33.546  1.00  0.00           N
ATOM    102  CA  GLY X  15      57.721  22.752  33.570  1.00  0.00           C
ATOM    103  C   GLY X  15      57.175  21.818  32.452  1.00  0.00           C
ATOM    104  O   GLY X  15      57.858  20.872  32.126  1.00  0.00           O
ATOM    105  N   LYS X  16      55.890  22.013  32.057  1.00  0.00           N
ATOM    106  CA  LYS X  16      55.102  21.246  31.042  1.00  0.00           C
ATOM    107  CB  LYS X  16      53.823  20.605  31.710  1.00  0.00           C
ATOM    108  CG  LYS X  16      54.270  19.532  32.764  1.00  0.00           C
ATOM    109  CD  LYS X  16      53.192  18.505  33.073  1.00  0.00           C
ATOM    110  CE  LYS X  16      52.791  17.557  31.945  1.00  0.00           C
ATOM    111  NZ  LYS X  16      51.833  16.613  32.395  1.00  0.00           N
ATOM    112  C   LYS X  16      54.743  22.123  29.866  1.00  0.00           C
ATOM    113  O   LYS X  16      54.666  23.342  29.985  1.00  0.00           O
ATOM    114  N   PHE X  17      54.303  21.536  28.751  1.00  0.00           N
ATOM    115  CA  PHE X  17      53.890  22.267  27.588  1.00  0.00           C
ATOM    116  CB  PHE X  17      55.076  22.290  26.599  1.00  0.00           C
ATOM    117  CG  PHE X  17      54.944  22.850  25.169  1.00  0.00           C
ATOM    118  CD1 PHE X  17      54.228  22.108  24.181  1.00  0.00           C
ATOM    119  CE1 PHE X  17      53.964  22.689  22.934  1.00  0.00           C
ATOM    120  CZ  PHE X  17      54.502  23.974  22.683  1.00  0.00           C
ATOM    121  CE2 PHE X  17      55.304  24.673  23.606  1.00  0.00           C
ATOM    122  CD2 PHE X  17      55.443  24.172  24.904  1.00  0.00           C
ATOM    123  C   PHE X  17      52.596  21.725  26.953  1.00  0.00           C
ATOM    124  O   PHE X  17      52.315  20.549  27.118  1.00  0.00           O
ATOM    125  N   VAL X  18      51.843  22.584  26.304  1.00  0.00           N
ATOM    126  CA  VAL X  18      50.532  22.151  25.650  1.00  0.00           C
ATOM    127  CB  VAL X  18      49.280  22.267  26.546  1.00  0.00           C
ATOM    128  CG1 VAL X  18      49.328  21.577  27.957  1.00  0.00           C
ATOM    129  CG2 VAL X  18      48.930  23.711  26.864  1.00  0.00           C
ATOM    130  C   VAL X  18      50.286  22.938  24.355  1.00  0.00           C
ATOM    131  O   VAL X  18      50.670  24.118  24.225  1.00  0.00           O
ATOM    132  N   SER X  19      49.527  22.379  23.421  1.00  0.00           N
ATOM    133  CA  SER X  19      48.903  23.204  22.300  1.00  0.00           C
ATOM    134  CB  SER X  19      49.771  23.005  21.041  1.00  0.00           C
ATOM    135  OG  SER X  19      51.096  23.571  21.179  1.00  0.00           O
ATOM    136  C   SER X  19      47.436  22.764  22.115  1.00  0.00           C
ATOM    137  O   SER X  19      47.089  21.763  21.529  1.00  0.00           O
ATOM    138  N   LEU X  20      46.621  23.490  22.832  1.00  0.00           N
ATOM    139  CA  LEU X  20      45.190  23.511  22.844  1.00  0.00           C
ATOM    140  CB  LEU X  20      44.760  24.372  24.069  1.00  0.00           C
ATOM    141  CG  LEU X  20      44.994  23.983  25.529  1.00  0.00           C
ATOM    142  CD1 LEU X  20      44.077  24.645  26.533  1.00  0.00           C
ATOM    143  CD2 LEU X  20      44.857  22.406  25.818  1.00  0.00           C
ATOM    144  C   LEU X  20      44.610  23.963  21.494  1.00  0.00           C
ATOM    145  O   LEU X  20      45.221  24.774  20.779  1.00  0.00           O
ATOM    146  N   GLU X  21      43.418  23.442  21.187  1.00  0.00           N
ATOM    147  CA  GLU X  21      42.714  23.698  19.890  1.00  0.00           C
ATOM    148  CB  GLU X  21      42.035  22.343  19.483  1.00  0.00           C
ATOM    149  CG  GLU X  21      43.198  21.302  19.141  1.00  0.00           C
ATOM    150  CD  GLU X  21      44.103  21.686  17.942  1.00  0.00           C
ATOM    151  OE1 GLU X  21      43.634  22.278  16.980  1.00  0.00           O
ATOM    152  OE2 GLU X  21      45.223  21.204  17.865  1.00  0.00           O
ATOM    153  C   GLU X  21      41.654  24.767  20.085  1.00  0.00           C
ATOM    154  O   GLU X  21      41.106  24.950  21.182  1.00  0.00           O
ATOM    155  N   GLY X  22      41.467  25.663  19.101  1.00  0.00           N
ATOM    156  CA  GLY X  22      40.543  26.774  19.158  1.00  0.00           C
ATOM    157  C   GLY X  22      40.986  27.912  20.093  1.00  0.00           C
ATOM    158  O   GLY X  22      40.275  28.836  20.324  1.00  0.00           O
ATOM    159  N   PHE X  23      42.261  27.940  20.576  1.00  0.00           N
ATOM    160  CA  PHE X  23      43.029  28.933  21.306  1.00  0.00           C
ATOM    161  CB  PHE X  23      43.784  28.320  22.459  1.00  0.00           C
ATOM    162  CG  PHE X  23      43.021  27.959  23.658  1.00  0.00           C
ATOM    163  CD1 PHE X  23      42.941  28.784  24.837  1.00  0.00           C
ATOM    164  CE1 PHE X  23      42.190  28.398  25.930  1.00  0.00           C
ATOM    165  CZ  PHE X  23      41.627  27.137  25.972  1.00  0.00           C
ATOM    166  CE2 PHE X  23      41.678  26.351  24.847  1.00  0.00           C
ATOM    167  CD2 PHE X  23      42.374  26.753  23.733  1.00  0.00           C
ATOM    168  C   PHE X  23      43.833  29.813  20.277  1.00  0.00           C
ATOM    169  O   PHE X  23      43.625  29.649  19.075  1.00  0.00           O
ATOM    170  N   ALA X  24      44.763  30.678  20.660  1.00  0.00           N
ATOM    171  CA  ALA X  24      45.709  31.392  19.836  1.00  0.00           C
ATOM    172  CB  ALA X  24      45.575  32.811  20.126  1.00  0.00           C
ATOM    173  C   ALA X  24      47.176  30.948  19.995  1.00  0.00           C
ATOM    174  O   ALA X  24      47.821  30.824  19.011  1.00  0.00           O
ATOM    175  N   GLN X  25      47.683  30.730  21.238  1.00  0.00           N
ATOM    176  CA  GLN X  25      49.048  30.473  21.548  1.00  0.00           C
ATOM    177  CB  GLN X  25      49.707  31.665  22.349  1.00  0.00           C
ATOM    178  CG  GLN X  25      49.677  33.002  21.535  1.00  0.00           C
ATOM    179  CD  GLN X  25      50.304  32.916  20.114  1.00  0.00           C
ATOM    180  OE1 GLN X  25      51.194  32.134  19.761  1.00  0.00           O
ATOM    181  NE2 GLN X  25      49.782  33.751  19.286  1.00  0.00           N
ATOM    182  C   GLN X  25      49.154  29.025  22.188  1.00  0.00           C
ATOM    183  O   GLN X  25      48.340  28.696  23.095  1.00  0.00           O
ATOM    184  N   PRO X  26      50.257  28.331  21.894  1.00  0.00           N
ATOM    185  CD  PRO X  26      50.850  28.379  20.572  1.00  0.00           C
ATOM    186  CG  PRO X  26      51.630  27.027  20.507  1.00  0.00           C
ATOM    187  CB  PRO X  26      52.112  26.703  21.944  1.00  0.00           C
ATOM    188  CA  PRO X  26      50.921  27.323  22.738  1.00  0.00           C
ATOM    189  C   PRO X  26      51.527  27.960  23.999  1.00  0.00           C
ATOM    190  O   PRO X  26      51.779  29.132  24.004  1.00  0.00           O
ATOM    191  N   VAL X  27      51.744  27.150  25.085  1.00  0.00           N
ATOM    192  CA  VAL X  27      51.923  27.677  26.425  1.00  0.00           C
ATOM    193  CB  VAL X  27      50.623  27.849  27.239  1.00  0.00           C
ATOM    194  CG1 VAL X  27      50.822  28.366  28.709  1.00  0.00           C
ATOM    195  CG2 VAL X  27      49.522  28.766  26.596  1.00  0.00           C
ATOM    196  C   VAL X  27      52.767  26.654  27.219  1.00  0.00           C
ATOM    197  O   VAL X  27      52.450  25.462  27.153  1.00  0.00           O
ATOM    198  N   ALA X  28      53.690  27.159  27.938  1.00  0.00           N
ATOM    199  CA  ALA X  28      54.408  26.400  28.965  1.00  0.00           C
ATOM    200  CB  ALA X  28      55.911  26.767  28.731  1.00  0.00           C
ATOM    201  C   ALA X  28      53.895  26.691  30.400  1.00  0.00           C
ATOM    202  O   ALA X  28      53.607  27.852  30.761  1.00  0.00           O
ATOM    203  N   ILE X  29      53.574  25.658  31.183  1.00  0.00           N
ATOM    204  CA  ILE X  29      52.955  25.727  32.524  1.00  0.00           C
ATOM    205  CB  ILE X  29      51.649  24.920  32.627  1.00  0.00           C
ATOM    206  CG2 ILE X  29      50.602  25.376  31.549  1.00  0.00           C
ATOM    207  CG1 ILE X  29      51.756  23.430  32.543  1.00  0.00           C
ATOM    208  CD1 ILE X  29      50.438  22.778  33.003  1.00  0.00           C
ATOM    209  C   ILE X  29      53.940  25.288  33.558  1.00  0.00           C
ATOM    210  O   ILE X  29      54.754  24.371  33.422  1.00  0.00           O
ATOM    211  N   PHE X  30      53.903  26.005  34.693  1.00  0.00           N
ATOM    212  CA  PHE X  30      54.872  25.892  35.781  1.00  0.00           C
ATOM    213  CB  PHE X  30      55.859  27.098  35.669  1.00  0.00           C
ATOM    214  CG  PHE X  30      56.770  27.087  34.451  1.00  0.00           C
ATOM    215  CD1 PHE X  30      56.405  27.896  33.395  1.00  0.00           C
ATOM    216  CE1 PHE X  30      57.162  27.842  32.190  1.00  0.00           C
ATOM    217  CZ  PHE X  30      58.359  27.179  32.187  1.00  0.00           C
ATOM    218  CE2 PHE X  30      58.778  26.417  33.270  1.00  0.00           C
ATOM    219  CD2 PHE X  30      57.952  26.363  34.405  1.00  0.00           C
ATOM    220  C   PHE X  30      54.165  26.139  37.113  1.00  0.00           C
ATOM    221  O   PHE X  30      53.749  27.219  37.532  1.00  0.00           O
ATOM    222  N   LEU X  31      54.212  25.006  37.820  1.00  0.00           N
ATOM    223  CA  LEU X  31      53.213  24.701  38.815  1.00  0.00           C
ATOM    224  CB  LEU X  31      52.331  23.536  38.510  1.00  0.00           C
ATOM    225  CG  LEU X  31      51.426  23.713  37.323  1.00  0.00           C
ATOM    226  CD1 LEU X  31      50.754  22.388  36.871  1.00  0.00           C
ATOM    227  CD2 LEU X  31      50.381  24.848  37.538  1.00  0.00           C
ATOM    228  C   LEU X  31      53.905  24.584  40.191  1.00  0.00           C
ATOM    229  O   LEU X  31      54.863  23.810  40.344  1.00  0.00           O
ATOM    230  N   GLY X  32      53.399  25.325  41.213  1.00  0.00           N
ATOM    231  CA  GLY X  32      53.936  25.309  42.601  1.00  0.00           C
ATOM    232  C   GLY X  32      55.466  25.578  42.730  1.00  0.00           C
ATOM    233  O   GLY X  32      56.213  24.795  43.362  1.00  0.00           O
ATOM    234  N   ILE X  33      56.006  26.738  42.323  1.00  0.00           N
ATOM    235  CA  ILE X  33      57.335  27.401  42.648  1.00  0.00           C
ATOM    236  CB  ILE X  33      57.670  28.299  41.442  1.00  0.00           C
ATOM    237  CG2 ILE X  33      58.792  29.382  41.743  1.00  0.00           C
ATOM    238  CG1 ILE X  33      58.147  27.428  40.321  1.00  0.00           C
ATOM    239  CD1 ILE X  33      57.837  28.084  38.940  1.00  0.00           C
ATOM    240  C   ILE X  33      57.279  28.197  44.004  1.00  0.00           C
ATOM    241  O   ILE X  33      56.306  28.911  44.217  1.00  0.00           O
ATOM    242  N   PRO X  34      58.260  28.125  44.926  1.00  0.00           N
ATOM    243  CD  PRO X  34      59.345  27.183  44.955  1.00  0.00           C
ATOM    244  CG  PRO X  34      60.211  27.539  46.180  1.00  0.00           C
ATOM    245  CB  PRO X  34      59.218  28.221  47.091  1.00  0.00           C
ATOM    246  CA  PRO X  34      58.200  28.886  46.197  1.00  0.00           C
ATOM    247  C   PRO X  34      58.659  30.286  45.894  1.00  0.00           C
ATOM    248  O   PRO X  34      59.419  30.622  45.007  1.00  0.00           O
ATOM    249  N   PHE X  35      58.178  31.144  46.797  1.00  0.00           N
ATOM    250  CA  PHE X  35      58.692  32.521  46.867  1.00  0.00           C
ATOM    251  CB  PHE X  35      57.563  33.505  46.589  1.00  0.00           C
ATOM    252  CG  PHE X  35      56.396  33.439  47.522  1.00  0.00           C
ATOM    253  CD1 PHE X  35      56.298  34.215  48.680  1.00  0.00           C
ATOM    254  CE1 PHE X  35      55.240  34.140  49.617  1.00  0.00           C
ATOM    255  CZ  PHE X  35      54.254  33.150  49.394  1.00  0.00           C
ATOM    256  CE2 PHE X  35      54.273  32.402  48.183  1.00  0.00           C
ATOM    257  CD2 PHE X  35      55.340  32.574  47.291  1.00  0.00           C
ATOM    258  C   PHE X  35      59.373  32.755  48.215  1.00  0.00           C
ATOM    259  O   PHE X  35      60.080  33.782  48.441  1.00  0.00           O
ATOM    260  N   ALA X  36      59.199  31.889  49.265  1.00  0.00           N
ATOM    261  CA  ALA X  36      59.699  32.048  50.659  1.00  0.00           C
ATOM    262  CB  ALA X  36      58.634  32.872  51.501  1.00  0.00           C
ATOM    263  C   ALA X  36      60.040  30.689  51.305  1.00  0.00           C
ATOM    264  O   ALA X  36      59.481  29.702  50.980  1.00  0.00           O
ATOM    265  N   LYS X  37      61.085  30.688  52.181  1.00  0.00           N
ATOM    266  CA  LYS X  37      61.556  29.515  52.997  1.00  0.00           C
ATOM    267  CB  LYS X  37      62.579  29.980  54.017  1.00  0.00           C
ATOM    268  CG  LYS X  37      63.874  30.540  53.369  1.00  0.00           C
ATOM    269  CD  LYS X  37      64.898  30.773  54.483  1.00  0.00           C
ATOM    270  CE  LYS X  37      65.872  31.950  54.056  1.00  0.00           C
ATOM    271  NZ  LYS X  37      66.655  32.417  55.214  1.00  0.00           N
ATOM    272  C   LYS X  37      60.476  28.842  53.775  1.00  0.00           C
ATOM    273  O   LYS X  37      59.606  29.616  54.235  1.00  0.00           O
ATOM    274  N   PRO X  38      60.589  27.577  54.156  1.00  0.00           N
ATOM    275  CD  PRO X  38      61.486  26.439  53.596  1.00  0.00           C
ATOM    276  CG  PRO X  38      60.722  25.124  53.884  1.00  0.00           C
ATOM    277  CB  PRO X  38      60.175  25.478  55.237  1.00  0.00           C
ATOM    278  CA  PRO X  38      59.532  26.889  55.052  1.00  0.00           C
ATOM    279  C   PRO X  38      59.278  27.714  56.347  1.00  0.00           C
ATOM    280  O   PRO X  38      60.229  28.022  57.088  1.00  0.00           O
ATOM    281  N   PRO X  39      58.047  27.948  56.724  1.00  0.00           N
ATOM    282  CD  PRO X  39      56.957  28.122  55.798  1.00  0.00           C
ATOM    283  CG  PRO X  39      55.781  28.613  56.602  1.00  0.00           C
ATOM    284  CB  PRO X  39      56.459  29.511  57.554  1.00  0.00           C
ATOM    285  CA  PRO X  39      57.694  28.705  57.965  1.00  0.00           C
ATOM    286  C   PRO X  39      57.504  27.739  59.144  1.00  0.00           C
ATOM    287  O   PRO X  39      56.572  28.089  59.905  1.00  0.00           O
ATOM    288  N   LEU X  40      58.334  26.701  59.395  1.00  0.00           N
ATOM    289  CA  LEU X  40      58.054  25.650  60.365  1.00  0.00           C
ATOM    290  CB  LEU X  40      58.320  24.213  59.867  1.00  0.00           C
ATOM    291  CG  LEU X  40      57.523  23.752  58.628  1.00  0.00           C
ATOM    292  CD1 LEU X  40      57.854  22.354  58.063  1.00  0.00           C
ATOM    293  CD2 LEU X  40      56.016  23.822  58.834  1.00  0.00           C
ATOM    294  C   LEU X  40      58.696  25.928  61.718  1.00  0.00           C
ATOM    295  O   LEU X  40      59.784  26.486  61.772  1.00  0.00           O
ATOM    296  N   GLY X  41      58.115  25.369  62.735  1.00  0.00           N
ATOM    297  CA  GLY X  41      58.543  25.706  64.082  1.00  0.00           C
ATOM    298  C   GLY X  41      58.164  27.092  64.694  1.00  0.00           C
ATOM    299  O   GLY X  41      57.107  27.547  64.383  1.00  0.00           O
ATOM    300  N   PRO X  42      59.023  27.831  65.482  1.00  0.00           N
ATOM    301  CD  PRO X  42      60.270  27.388  66.040  1.00  0.00           C
ATOM    302  CG  PRO X  42      60.682  28.400  67.059  1.00  0.00           C
ATOM    303  CB  PRO X  42      59.583  29.483  67.124  1.00  0.00           C
ATOM    304  CA  PRO X  42      58.667  29.113  66.011  1.00  0.00           C
ATOM    305  C   PRO X  42      58.462  30.268  64.971  1.00  0.00           C
ATOM    306  O   PRO X  42      58.058  31.375  65.319  1.00  0.00           O
ATOM    307  N   LEU X  43      58.639  29.963  63.721  1.00  0.00           N
ATOM    308  CA  LEU X  43      58.404  30.843  62.576  1.00  0.00           C
ATOM    309  CB  LEU X  43      59.022  30.132  61.363  1.00  0.00           C
ATOM    310  CG  LEU X  43      60.573  30.179  61.445  1.00  0.00           C
ATOM    311  CD1 LEU X  43      61.119  29.423  60.177  1.00  0.00           C
ATOM    312  CD2 LEU X  43      61.224  31.487  61.577  1.00  0.00           C
ATOM    313  C   LEU X  43      56.927  31.045  62.328  1.00  0.00           C
ATOM    314  O   LEU X  43      56.575  32.050  61.696  1.00  0.00           O
ATOM    315  N   ARG X  44      56.013  30.223  62.863  1.00  0.00           N
ATOM    316  CA  ARG X  44      54.564  30.588  62.796  1.00  0.00           C
ATOM    317  CB  ARG X  44      53.860  29.366  63.403  1.00  0.00           C
ATOM    318  CG  ARG X  44      52.384  29.262  63.054  1.00  0.00           C
ATOM    319  CD  ARG X  44      51.786  28.230  63.980  1.00  0.00           C
ATOM    320  NE  ARG X  44      52.260  26.823  63.795  1.00  0.00           N
ATOM    321  CZ  ARG X  44      51.843  25.735  64.361  1.00  0.00           C
ATOM    322  NH1 ARG X  44      51.625  25.744  65.679  1.00  0.00           N
ATOM    323  NH2 ARG X  44      51.914  24.593  63.755  1.00  0.00           N
ATOM    324  C   ARG X  44      54.243  31.796  63.610  1.00  0.00           C
ATOM    325  O   ARG X  44      54.694  32.006  64.705  1.00  0.00           O
ATOM    326  N   PHE X  45      53.407  32.685  63.029  1.00  0.00           N
ATOM    327  CA  PHE X  45      53.186  34.098  63.409  1.00  0.00           C
ATOM    328  CB  PHE X  45      52.581  34.145  64.800  1.00  0.00           C
ATOM    329  CG  PHE X  45      51.536  33.148  65.137  1.00  0.00           C
ATOM    330  CD1 PHE X  45      50.395  33.024  64.308  1.00  0.00           C
ATOM    331  CE1 PHE X  45      49.538  31.937  64.393  1.00  0.00           C
ATOM    332  CZ  PHE X  45      49.764  30.879  65.316  1.00  0.00           C
ATOM    333  CE2 PHE X  45      50.863  30.992  66.134  1.00  0.00           C
ATOM    334  CD2 PHE X  45      51.710  32.130  66.095  1.00  0.00           C
ATOM    335  C   PHE X  45      54.496  34.970  63.480  1.00  0.00           C
ATOM    336  O   PHE X  45      54.855  35.703  64.458  1.00  0.00           O
ATOM    337  N   THR X  46      55.264  34.944  62.346  1.00  0.00           N
ATOM    338  CA  THR X  46      56.467  35.720  61.935  1.00  0.00           C
ATOM    339  CB  THR X  46      57.819  35.061  62.319  1.00  0.00           C
ATOM    340  CG2 THR X  46      57.818  34.473  63.700  1.00  0.00           C
ATOM    341  OG1 THR X  46      58.150  34.047  61.396  1.00  0.00           O
ATOM    342  C   THR X  46      56.501  35.963  60.436  1.00  0.00           C
ATOM    343  O   THR X  46      55.913  35.211  59.669  1.00  0.00           O
ATOM    344  N   PRO X  47      57.132  37.093  60.027  1.00  0.00           N
ATOM    345  CD  PRO X  47      57.599  38.250  60.832  1.00  0.00           C
ATOM    346  CG  PRO X  47      57.771  39.416  59.869  1.00  0.00           C
ATOM    347  CB  PRO X  47      58.122  38.683  58.606  1.00  0.00           C
ATOM    348  CA  PRO X  47      57.247  37.404  58.579  1.00  0.00           C
ATOM    349  C   PRO X  47      58.053  36.444  57.707  1.00  0.00           C
ATOM    350  O   PRO X  47      59.034  35.841  58.217  1.00  0.00           O
ATOM    351  N   PRO X  48      57.762  36.286  56.368  1.00  0.00           N
ATOM    352  CD  PRO X  48      56.711  36.958  55.606  1.00  0.00           C
ATOM    353  CG  PRO X  48      56.761  36.371  54.219  1.00  0.00           C
ATOM    354  CB  PRO X  48      57.456  35.040  54.413  1.00  0.00           C
ATOM    355  CA  PRO X  48      58.340  35.249  55.606  1.00  0.00           C
ATOM    356  C   PRO X  48      59.810  35.744  55.297  1.00  0.00           C
ATOM    357  O   PRO X  48      60.113  36.921  55.272  1.00  0.00           O
ATOM    358  N   GLN X  49      60.694  34.812  54.908  1.00  0.00           N
ATOM    359  CA  GLN X  49      62.063  35.042  54.447  1.00  0.00           C
ATOM    360  CB  GLN X  49      63.150  34.632  55.333  1.00  0.00           C
ATOM    361  CG  GLN X  49      63.123  35.166  56.726  1.00  0.00           C
ATOM    362  CD  GLN X  49      64.082  34.427  57.614  1.00  0.00           C
ATOM    363  OE1 GLN X  49      65.152  33.943  57.225  1.00  0.00           O
ATOM    364  NE2 GLN X  49      63.755  34.305  58.877  1.00  0.00           N
ATOM    365  C   GLN X  49      62.210  34.555  52.981  1.00  0.00           C
ATOM    366  O   GLN X  49      61.807  33.410  52.751  1.00  0.00           O
ATOM    367  N   PRO X  50      62.744  35.374  52.089  1.00  0.00           N
ATOM    368  CD  PRO X  50      63.196  36.706  52.365  1.00  0.00           C
ATOM    369  CG  PRO X  50      63.566  37.356  51.039  1.00  0.00           C
ATOM    370  CB  PRO X  50      63.761  36.225  50.092  1.00  0.00           C
ATOM    371  CA  PRO X  50      62.935  35.103  50.679  1.00  0.00           C
ATOM    372  C   PRO X  50      63.615  33.720  50.455  1.00  0.00           C
ATOM    373  O   PRO X  50      64.277  33.230  51.330  1.00  0.00           O
ATOM    374  N   ALA X  51      63.323  32.977  49.381  1.00  0.00           N
ATOM    375  CA  ALA X  51      63.694  31.624  49.197  1.00  0.00           C
ATOM    376  CB  ALA X  51      62.858  31.089  48.060  1.00  0.00           C
ATOM    377  C   ALA X  51      65.155  31.395  49.004  1.00  0.00           C
ATOM    378  O   ALA X  51      65.839  32.206  48.356  1.00  0.00           O
ATOM    379  N   GLU X  52      65.676  30.290  49.621  1.00  0.00           N
ATOM    380  CA  GLU X  52      67.113  29.877  49.382  1.00  0.00           C
ATOM    381  CB  GLU X  52      67.419  28.802  50.455  1.00  0.00           C
ATOM    382  CG  GLU X  52      68.950  28.667  50.632  1.00  0.00           C
ATOM    383  CD  GLU X  52      69.372  27.633  51.666  1.00  0.00           C
ATOM    384  OE1 GLU X  52      69.432  26.401  51.292  1.00  0.00           O
ATOM    385  OE2 GLU X  52      69.866  27.915  52.771  1.00  0.00           O
ATOM    386  C   GLU X  52      67.362  29.445  47.877  1.00  0.00           C
ATOM    387  O   GLU X  52      66.468  28.815  47.293  1.00  0.00           O
ATOM    388  N   PRO X  53      68.531  29.674  47.318  1.00  0.00           N
ATOM    389  CD  PRO X  53      69.442  30.668  47.841  1.00  0.00           C
ATOM    390  CG  PRO X  53      70.125  31.237  46.695  1.00  0.00           C
ATOM    391  CB  PRO X  53      70.349  29.978  45.873  1.00  0.00           C
ATOM    392  CA  PRO X  53      69.006  29.216  46.013  1.00  0.00           C
ATOM    393  C   PRO X  53      69.232  27.669  45.923  1.00  0.00           C
ATOM    394  O   PRO X  53      69.093  26.868  46.880  1.00  0.00           O
ATOM    395  N   TRP X  54      69.656  27.177  44.768  1.00  0.00           N
ATOM    396  CA  TRP X  54      69.753  25.724  44.383  1.00  0.00           C
ATOM    397  CB  TRP X  54      68.349  25.132  44.122  1.00  0.00           C
ATOM    398  CG  TRP X  54      67.582  25.660  42.890  1.00  0.00           C
ATOM    399  CD1 TRP X  54      67.392  24.984  41.761  1.00  0.00           C
ATOM    400  NE1 TRP X  54      66.731  25.762  40.871  1.00  0.00           N
ATOM    401  CE2 TRP X  54      66.354  26.959  41.468  1.00  0.00           C
ATOM    402  CZ2 TRP X  54      65.543  27.982  41.090  1.00  0.00           C
ATOM    403  CH2 TRP X  54      65.214  29.002  42.039  1.00  0.00           C
ATOM    404  CZ3 TRP X  54      65.595  28.884  43.367  1.00  0.00           C
ATOM    405  CE3 TRP X  54      66.406  27.817  43.705  1.00  0.00           C
ATOM    406  CD2 TRP X  54      66.893  26.858  42.796  1.00  0.00           C
ATOM    407  C   TRP X  54      70.708  25.418  43.223  1.00  0.00           C
ATOM    408  O   TRP X  54      71.197  24.312  43.047  1.00  0.00           O
ATOM    409  N   SER X  55      70.982  26.437  42.418  1.00  0.00           N
ATOM    410  CA  SER X  55      71.912  26.465  41.299  1.00  0.00           C
ATOM    411  CB  SER X  55      73.376  26.393  41.758  1.00  0.00           C
ATOM    412  OG  SER X  55      73.573  27.166  42.895  1.00  0.00           O
ATOM    413  C   SER X  55      71.746  25.435  40.136  1.00  0.00           C
ATOM    414  O   SER X  55      72.508  25.564  39.188  1.00  0.00           O
ATOM    415  N   PHE X  56      70.823  24.452  40.299  1.00  0.00           N
ATOM    416  CA  PHE X  56      70.469  23.372  39.365  1.00  0.00           C
ATOM    417  CB  PHE X  56      70.645  22.065  40.217  1.00  0.00           C
ATOM    418  CG  PHE X  56      70.657  20.691  39.543  1.00  0.00           C
ATOM    419  CD1 PHE X  56      71.351  20.473  38.326  1.00  0.00           C
ATOM    420  CE1 PHE X  56      71.261  19.277  37.631  1.00  0.00           C
ATOM    421  CZ  PHE X  56      70.384  18.241  38.097  1.00  0.00           C
ATOM    422  CE2 PHE X  56      69.741  18.424  39.372  1.00  0.00           C
ATOM    423  CD2 PHE X  56      69.862  19.657  40.084  1.00  0.00           C
ATOM    424  C   PHE X  56      69.123  23.578  38.682  1.00  0.00           C
ATOM    425  O   PHE X  56      68.594  24.688  38.605  1.00  0.00           O
ATOM    426  N   VAL X  57      68.492  22.463  38.232  1.00  0.00           N
ATOM    427  CA  VAL X  57      67.138  22.466  37.655  1.00  0.00           C
ATOM    428  CB  VAL X  57      67.174  21.726  36.342  1.00  0.00           C
ATOM    429  CG1 VAL X  57      67.490  20.238  36.149  1.00  0.00           C
ATOM    430  CG2 VAL X  57      65.779  21.971  35.625  1.00  0.00           C
ATOM    431  C   VAL X  57      66.225  21.859  38.750  1.00  0.00           C
ATOM    432  O   VAL X  57      66.714  20.977  39.552  1.00  0.00           O
ATOM    433  N   LYS X  58      65.009  22.299  38.804  1.00  0.00           N
ATOM    434  CA  LYS X  58      63.917  21.811  39.802  1.00  0.00           C
ATOM    435  CB  LYS X  58      64.003  22.716  40.985  1.00  0.00           C
ATOM    436  CG  LYS X  58      63.244  24.077  40.794  1.00  0.00           C
ATOM    437  CD  LYS X  58      63.401  24.872  42.082  1.00  0.00           C
ATOM    438  CE  LYS X  58      62.845  26.265  42.035  1.00  0.00           C
ATOM    439  NZ  LYS X  58      63.210  26.904  43.321  1.00  0.00           N
ATOM    440  C   LYS X  58      62.542  21.761  39.171  1.00  0.00           C
ATOM    441  O   LYS X  58      62.277  22.351  38.097  1.00  0.00           O
ATOM    442  N   ASN X  59      61.787  20.781  39.572  1.00  0.00           N
ATOM    443  CA  ASN X  59      60.503  20.428  38.873  1.00  0.00           C
ATOM    444  CB  ASN X  59      59.924  19.084  39.335  1.00  0.00           C
ATOM    445  CG  ASN X  59      60.861  17.952  39.065  1.00  0.00           C
ATOM    446  OD1 ASN X  59      61.509  17.972  38.028  1.00  0.00           O
ATOM    447  ND2 ASN X  59      60.988  17.030  40.022  1.00  0.00           N
ATOM    448  C   ASN X  59      59.446  21.489  39.144  1.00  0.00           C
ATOM    449  O   ASN X  59      59.398  21.861  40.305  1.00  0.00           O
ATOM    450  N   ALA X  60      58.651  21.885  38.193  1.00  0.00           N
ATOM    451  CA  ALA X  60      57.467  22.697  38.327  1.00  0.00           C
ATOM    452  CB  ALA X  60      57.740  24.171  37.877  1.00  0.00           C
ATOM    453  C   ALA X  60      56.338  22.015  37.611  1.00  0.00           C
ATOM    454  O   ALA X  60      55.645  22.600  36.803  1.00  0.00           O
ATOM    455  N   THR X  61      56.199  20.724  37.847  1.00  0.00           N
ATOM    456  CA  THR X  61      55.328  19.890  36.983  1.00  0.00           C
ATOM    457  CB  THR X  61      56.002  18.687  36.325  1.00  0.00           C
ATOM    458  CG2 THR X  61      57.210  19.150  35.517  1.00  0.00           C
ATOM    459  OG1 THR X  61      56.419  17.711  37.179  1.00  0.00           O
ATOM    460  C   THR X  61      54.120  19.341  37.712  1.00  0.00           C
ATOM    461  O   THR X  61      53.376  18.674  37.067  1.00  0.00           O
ATOM    462  N   SER X  62      53.881  19.702  38.947  1.00  0.00           N
ATOM    463  CA  SER X  62      52.687  19.411  39.763  1.00  0.00           C
ATOM    464  CB  SER X  62      53.099  18.333  40.712  1.00  0.00           C
ATOM    465  OG  SER X  62      51.979  17.772  41.350  1.00  0.00           O
ATOM    466  C   SER X  62      52.317  20.649  40.544  1.00  0.00           C
ATOM    467  O   SER X  62      53.173  21.450  40.909  1.00  0.00           O
ATOM    468  N   TYR X  63      51.038  20.900  40.762  1.00  0.00           N
ATOM    469  CA  TYR X  63      50.479  21.947  41.592  1.00  0.00           C
ATOM    470  CB  TYR X  63      48.971  21.588  41.588  1.00  0.00           C
ATOM    471  CG  TYR X  63      48.161  22.129  40.396  1.00  0.00           C
ATOM    472  CD1 TYR X  63      47.810  21.369  39.259  1.00  0.00           C
ATOM    473  CE1 TYR X  63      46.997  21.991  38.276  1.00  0.00           C
ATOM    474  CZ  TYR X  63      46.704  23.401  38.316  1.00  0.00           C
ATOM    475  OH  TYR X  63      46.097  24.025  37.228  1.00  0.00           O
ATOM    476  CE2 TYR X  63      47.148  24.201  39.331  1.00  0.00           C
ATOM    477  CD2 TYR X  63      47.851  23.527  40.410  1.00  0.00           C
ATOM    478  C   TYR X  63      50.988  21.936  43.092  1.00  0.00           C
ATOM    479  O   TYR X  63      51.392  20.923  43.644  1.00  0.00           O
ATOM    480  N   PRO X  64      50.935  23.113  43.797  1.00  0.00           N
ATOM    481  CD  PRO X  64      50.317  24.320  43.402  1.00  0.00           C
ATOM    482  CG  PRO X  64      50.471  25.333  44.578  1.00  0.00           C
ATOM    483  CB  PRO X  64      51.447  24.681  45.542  1.00  0.00           C
ATOM    484  CA  PRO X  64      51.401  23.205  45.225  1.00  0.00           C
ATOM    485  C   PRO X  64      50.534  22.387  46.180  1.00  0.00           C
ATOM    486  O   PRO X  64      49.314  22.262  45.936  1.00  0.00           O
ATOM    487  N   PRO X  65      51.000  21.911  47.364  1.00  0.00           N
ATOM    488  CD  PRO X  65      52.367  21.897  47.857  1.00  0.00           C
ATOM    489  CG  PRO X  65      52.215  21.882  49.358  1.00  0.00           C
ATOM    490  CB  PRO X  65      50.909  21.179  49.619  1.00  0.00           C
ATOM    491  CA  PRO X  65      50.054  21.579  48.453  1.00  0.00           C
ATOM    492  C   PRO X  65      49.176  22.805  48.837  1.00  0.00           C
ATOM    493  O   PRO X  65      49.580  23.955  48.691  1.00  0.00           O
ATOM    494  N   MET X  66      48.036  22.459  49.434  1.00  0.00           N
ATOM    495  CA  MET X  66      47.088  23.304  50.014  1.00  0.00           C
ATOM    496  CB  MET X  66      45.739  22.617  50.289  1.00  0.00           C
ATOM    497  CG  MET X  66      45.098  22.124  48.970  1.00  0.00           C
ATOM    498  SD  MET X  66      43.409  21.459  49.220  1.00  0.00           S
ATOM    499  CE  MET X  66      43.665  19.811  49.836  1.00  0.00           C
ATOM    500  C   MET X  66      47.585  23.884  51.337  1.00  0.00           C
ATOM    501  O   MET X  66      48.415  23.289  52.037  1.00  0.00           O
ATOM    502  N   CYS X  67      47.256  25.118  51.617  1.00  0.00           N
ATOM    503  CA  CYS X  67      47.805  25.961  52.694  1.00  0.00           C
ATOM    504  CB  CYS X  67      48.175  27.332  52.168  1.00  0.00           C
ATOM    505  SG  CYS X  67      46.996  27.977  50.974  1.00  0.00           S
ATOM    506  C   CYS X  67      46.814  25.963  53.897  1.00  0.00           C
ATOM    507  O   CYS X  67      45.666  26.458  53.798  1.00  0.00           O
ATOM    508  N   THR X  68      47.244  25.556  55.072  1.00  0.00           N
ATOM    509  CA  THR X  68      46.646  25.965  56.398  1.00  0.00           C
ATOM    510  CB  THR X  68      47.297  27.242  56.897  1.00  0.00           C
ATOM    511  CG2 THR X  68      48.828  27.140  56.864  1.00  0.00           C
ATOM    512  OG1 THR X  68      46.896  28.371  56.103  1.00  0.00           O
ATOM    513  C   THR X  68      45.054  25.984  56.496  1.00  0.00           C
ATOM    514  O   THR X  68      44.484  26.889  56.993  1.00  0.00           O
ATOM    515  N   GLN X  69      44.370  24.969  55.972  1.00  0.00           N
ATOM    516  CA  GLN X  69      42.906  24.776  55.863  1.00  0.00           C
ATOM    517  CB  GLN X  69      42.334  25.085  54.550  1.00  0.00           C
ATOM    518  CG  GLN X  69      42.952  24.195  53.454  1.00  0.00           C
ATOM    519  CD  GLN X  69      42.730  24.826  52.139  1.00  0.00           C
ATOM    520  OE1 GLN X  69      41.896  24.365  51.429  1.00  0.00           O
ATOM    521  NE2 GLN X  69      43.539  25.811  51.769  1.00  0.00           N
ATOM    522  C   GLN X  69      42.618  23.329  56.333  1.00  0.00           C
ATOM    523  O   GLN X  69      43.478  22.496  56.115  1.00  0.00           O
ATOM    524  N   ASP X  70      41.424  23.066  56.702  1.00  0.00           N
ATOM    525  CA  ASP X  70      40.939  21.710  56.928  1.00  0.00           C
ATOM    526  CB  ASP X  70      39.480  21.629  57.437  1.00  0.00           C
ATOM    527  CG  ASP X  70      39.017  20.159  57.636  1.00  0.00           C
ATOM    528  OD1 ASP X  70      39.139  19.678  58.784  1.00  0.00           O
ATOM    529  OD2 ASP X  70      38.569  19.527  56.670  1.00  0.00           O
ATOM    530  C   ASP X  70      41.204  20.789  55.629  1.00  0.00           C
ATOM    531  O   ASP X  70      40.762  21.103  54.512  1.00  0.00           O
ATOM    532  N   PRO X  71      41.780  19.605  55.737  1.00  0.00           N
ATOM    533  CD  PRO X  71      42.497  19.144  56.941  1.00  0.00           C
ATOM    534  CG  PRO X  71      42.855  17.770  56.636  1.00  0.00           C
ATOM    535  CB  PRO X  71      43.113  17.707  55.153  1.00  0.00           C
ATOM    536  CA  PRO X  71      42.181  18.729  54.554  1.00  0.00           C
ATOM    537  C   PRO X  71      40.997  18.122  53.876  1.00  0.00           C
ATOM    538  O   PRO X  71      41.090  17.892  52.678  1.00  0.00           O
ATOM    539  N   LYS X  72      39.892  17.952  54.523  1.00  0.00           N
ATOM    540  CA  LYS X  72      38.572  17.405  54.033  1.00  0.00           C
ATOM    541  CB  LYS X  72      37.876  16.563  55.099  1.00  0.00           C
ATOM    542  CG  LYS X  72      36.636  15.839  54.642  1.00  0.00           C
ATOM    543  CD  LYS X  72      36.310  14.817  55.772  1.00  0.00           C
ATOM    544  CE  LYS X  72      35.347  13.746  55.240  1.00  0.00           C
ATOM    545  NZ  LYS X  72      34.830  12.931  56.303  1.00  0.00           N
ATOM    546  C   LYS X  72      37.657  18.424  53.379  1.00  0.00           C
ATOM    547  O   LYS X  72      37.072  17.996  52.370  1.00  0.00           O
ATOM    548  N   ALA X  73      37.652  19.703  53.807  1.00  0.00           N
ATOM    549  CA  ALA X  73      37.119  20.934  53.183  1.00  0.00           C
ATOM    550  CB  ALA X  73      37.179  22.129  54.162  1.00  0.00           C
ATOM    551  C   ALA X  73      37.954  21.291  51.926  1.00  0.00           C
ATOM    552  O   ALA X  73      37.398  21.457  50.862  1.00  0.00           O
ATOM    553  N   GLY X  74      39.256  21.370  52.006  1.00  0.00           N
ATOM    554  CA  GLY X  74      40.099  21.659  50.799  1.00  0.00           C
ATOM    555  C   GLY X  74      40.181  20.529  49.733  1.00  0.00           C
ATOM    556  O   GLY X  74      40.426  20.775  48.554  1.00  0.00           O
ATOM    557  N   GLN X  75      39.954  19.312  50.100  1.00  0.00           N
ATOM    558  CA  GLN X  75      39.620  18.202  49.176  1.00  0.00           C
ATOM    559  CB  GLN X  75      39.262  16.904  50.042  1.00  0.00           C
ATOM    560  CG  GLN X  75      38.887  15.732  49.152  1.00  0.00           C
ATOM    561  CD  GLN X  75      39.030  14.334  49.782  1.00  0.00           C
ATOM    562  OE1 GLN X  75      38.924  14.258  50.993  1.00  0.00           O
ATOM    563  NE2 GLN X  75      39.107  13.201  49.108  1.00  0.00           N
ATOM    564  C   GLN X  75      38.371  18.512  48.322  1.00  0.00           C
ATOM    565  O   GLN X  75      38.469  18.405  47.099  1.00  0.00           O
ATOM    566  N   LEU X  76      37.316  19.057  48.938  1.00  0.00           N
ATOM    567  CA  LEU X  76      36.254  19.567  48.107  1.00  0.00           C
ATOM    568  CB  LEU X  76      35.080  20.080  49.006  1.00  0.00           C
ATOM    569  CG  LEU X  76      34.109  21.007  48.201  1.00  0.00           C
ATOM    570  CD1 LEU X  76      32.695  20.669  48.695  1.00  0.00           C
ATOM    571  CD2 LEU X  76      34.451  22.483  48.340  1.00  0.00           C
ATOM    572  C   LEU X  76      36.745  20.564  47.047  1.00  0.00           C
ATOM    573  O   LEU X  76      36.383  20.431  45.876  1.00  0.00           O
ATOM    574  N   LEU X  77      37.633  21.471  47.483  1.00  0.00           N
ATOM    575  CA  LEU X  77      38.240  22.543  46.625  1.00  0.00           C
ATOM    576  CB  LEU X  77      38.434  23.854  47.332  1.00  0.00           C
ATOM    577  CG  LEU X  77      38.459  25.144  46.517  1.00  0.00           C
ATOM    578  CD1 LEU X  77      37.279  25.248  45.551  1.00  0.00           C
ATOM    579  CD2 LEU X  77      38.393  26.350  47.508  1.00  0.00           C
ATOM    580  C   LEU X  77      39.380  21.977  45.762  1.00  0.00           C
ATOM    581  O   LEU X  77      40.146  22.783  45.215  1.00  0.00           O
ATOM    582  N   SER X  78      39.483  20.667  45.552  1.00  0.00           N
ATOM    583  CA  SER X  78      40.474  19.981  44.710  1.00  0.00           C
ATOM    584  CB  SER X  78      41.431  19.136  45.557  1.00  0.00           C
ATOM    585  OG  SER X  78      42.149  19.911  46.463  1.00  0.00           O
ATOM    586  C   SER X  78      39.910  18.921  43.743  1.00  0.00           C
ATOM    587  O   SER X  78      40.471  18.680  42.683  1.00  0.00           O
ATOM    588  N   GLU X  79      38.804  18.283  44.239  1.00  0.00           N
ATOM    589  CA  GLU X  79      38.210  17.149  43.486  1.00  0.00           C
ATOM    590  CB  GLU X  79      38.079  15.891  44.364  1.00  0.00           C
ATOM    591  CG  GLU X  79      39.471  15.274  44.629  1.00  0.00           C
ATOM    592  CD  GLU X  79      39.304  13.834  45.164  1.00  0.00           C
ATOM    593  OE1 GLU X  79      39.250  13.470  46.390  1.00  0.00           O
ATOM    594  OE2 GLU X  79      39.201  13.009  44.222  1.00  0.00           O
ATOM    595  C   GLU X  79      36.904  17.465  42.938  1.00  0.00           C
ATOM    596  O   GLU X  79      36.610  17.268  41.715  1.00  0.00           O
ATOM    597  N   LEU X  80      35.981  17.846  43.840  1.00  0.00           N
ATOM    598  CA  LEU X  80      34.593  18.152  43.550  1.00  0.00           C
ATOM    599  CB  LEU X  80      33.734  18.219  44.872  1.00  0.00           C
ATOM    600  CG  LEU X  80      33.889  16.970  45.744  1.00  0.00           C
ATOM    601  CD1 LEU X  80      33.138  16.969  47.046  1.00  0.00           C
ATOM    602  CD2 LEU X  80      33.441  15.741  44.954  1.00  0.00           C
ATOM    603  C   LEU X  80      34.376  19.471  42.847  1.00  0.00           C
ATOM    604  O   LEU X  80      33.503  19.605  41.956  1.00  0.00           O
ATOM    605  N   PHE X  81      35.108  20.570  43.243  1.00  0.00           N
ATOM    606  CA  PHE X  81      35.184  21.842  42.452  1.00  0.00           C
ATOM    607  CB  PHE X  81      34.572  22.999  43.163  1.00  0.00           C
ATOM    608  CG  PHE X  81      33.153  22.981  43.636  1.00  0.00           C
ATOM    609  CD1 PHE X  81      32.857  23.511  44.922  1.00  0.00           C
ATOM    610  CE1 PHE X  81      31.568  23.414  45.416  1.00  0.00           C
ATOM    611  CZ  PHE X  81      30.515  23.045  44.567  1.00  0.00           C
ATOM    612  CE2 PHE X  81      30.773  22.477  43.276  1.00  0.00           C
ATOM    613  CD2 PHE X  81      32.145  22.383  42.873  1.00  0.00           C
ATOM    614  C   PHE X  81      36.666  22.234  42.191  1.00  0.00           C
ATOM    615  O   PHE X  81      37.502  22.290  43.081  1.00  0.00           O
ATOM    616  N   THR X  82      37.036  22.527  40.917  1.00  0.00           N
ATOM    617  CA  THR X  82      38.399  22.793  40.555  1.00  0.00           C
ATOM    618  CB  THR X  82      39.118  21.394  40.590  1.00  0.00           C
ATOM    619  CG2 THR X  82      38.636  20.321  39.582  1.00  0.00           C
ATOM    620  OG1 THR X  82      40.507  21.565  40.479  1.00  0.00           O
ATOM    621  C   THR X  82      38.401  23.442  39.153  1.00  0.00           C
ATOM    622  O   THR X  82      37.520  23.199  38.324  1.00  0.00           O
ATOM    623  N   ASN X  83      39.363  24.263  38.864  1.00  0.00           N
ATOM    624  CA  ASN X  83      39.632  24.860  37.603  1.00  0.00           C
ATOM    625  CB  ASN X  83      40.066  26.387  37.819  1.00  0.00           C
ATOM    626  CG  ASN X  83      39.766  27.213  36.553  1.00  0.00           C
ATOM    627  OD1 ASN X  83      38.788  27.005  35.829  1.00  0.00           O
ATOM    628  ND2 ASN X  83      40.441  28.291  36.306  1.00  0.00           N
ATOM    629  C   ASN X  83      40.553  24.056  36.740  1.00  0.00           C
ATOM    630  O   ASN X  83      40.940  24.632  35.699  1.00  0.00           O
ATOM    631  N   ARG X  84      40.978  22.879  37.176  1.00  0.00           N
ATOM    632  CA  ARG X  84      42.111  22.086  36.624  1.00  0.00           C
ATOM    633  CB  ARG X  84      43.400  22.376  37.339  1.00  0.00           C
ATOM    634  CG  ARG X  84      43.544  22.279  38.918  1.00  0.00           C
ATOM    635  CD  ARG X  84      44.107  20.889  39.472  1.00  0.00           C
ATOM    636  NE  ARG X  84      42.932  19.972  39.776  1.00  0.00           N
ATOM    637  CZ  ARG X  84      42.692  18.674  39.686  1.00  0.00           C
ATOM    638  NH1 ARG X  84      43.556  17.931  39.052  1.00  0.00           N
ATOM    639  NH2 ARG X  84      41.697  18.125  40.360  1.00  0.00           N
ATOM    640  C   ARG X  84      41.841  20.625  36.529  1.00  0.00           C
ATOM    641  O   ARG X  84      41.084  20.040  37.374  1.00  0.00           O
ATOM    642  N   LYS X  85      42.633  19.922  35.709  1.00  0.00           N
ATOM    643  CA  LYS X  85      42.879  18.469  35.613  1.00  0.00           C
ATOM    644  CB  LYS X  85      42.057  17.731  34.452  1.00  0.00           C
ATOM    645  CG  LYS X  85      40.585  17.882  34.673  1.00  0.00           C
ATOM    646  CD  LYS X  85      39.703  17.249  33.549  1.00  0.00           C
ATOM    647  CE  LYS X  85      38.294  16.807  34.029  1.00  0.00           C
ATOM    648  NZ  LYS X  85      37.456  17.816  34.634  1.00  0.00           N
ATOM    649  C   LYS X  85      44.313  18.058  35.573  1.00  0.00           C
ATOM    650  O   LYS X  85      44.667  16.905  35.746  1.00  0.00           O
ATOM    651  N   GLU X  86      45.279  18.947  35.383  1.00  0.00           N
ATOM    652  CA  GLU X  86      46.787  18.633  35.552  1.00  0.00           C
ATOM    653  CB  GLU X  86      47.634  19.733  34.961  1.00  0.00           C
ATOM    654  CG  GLU X  86      49.164  19.502  35.105  1.00  0.00           C
ATOM    655  CD  GLU X  86      49.575  18.379  34.191  1.00  0.00           C
ATOM    656  OE1 GLU X  86      49.832  18.657  33.004  1.00  0.00           O
ATOM    657  OE2 GLU X  86      49.654  17.202  34.599  1.00  0.00           O
ATOM    658  C   GLU X  86      47.035  18.155  36.994  1.00  0.00           C
ATOM    659  O   GLU X  86      46.292  18.370  37.897  1.00  0.00           O
ATOM    660  N   ASN X  87      48.049  17.310  37.150  1.00  0.00           N
ATOM    661  CA  ASN X  87      48.321  16.497  38.316  1.00  0.00           C
ATOM    662  CB  ASN X  87      49.501  15.645  37.899  1.00  0.00           C
ATOM    663  CG  ASN X  87      50.788  16.305  37.999  1.00  0.00           C
ATOM    664  OD1 ASN X  87      51.456  16.164  39.021  1.00  0.00           O
ATOM    665  ND2 ASN X  87      51.160  17.012  36.984  1.00  0.00           N
ATOM    666  C   ASN X  87      48.640  17.297  39.675  1.00  0.00           C
ATOM    667  O   ASN X  87      49.329  18.294  39.752  1.00  0.00           O
ATOM    668  N   ILE X  88      48.028  16.790  40.735  1.00  0.00           N
ATOM    669  CA  ILE X  88      48.071  17.299  42.131  1.00  0.00           C
ATOM    670  CB  ILE X  88      46.686  17.844  42.541  1.00  0.00           C
ATOM    671  CG2 ILE X  88      46.135  18.835  41.453  1.00  0.00           C
ATOM    672  CG1 ILE X  88      45.770  16.544  42.755  1.00  0.00           C
ATOM    673  CD1 ILE X  88      44.419  16.998  43.224  1.00  0.00           C
ATOM    674  C   ILE X  88      48.706  16.382  43.160  1.00  0.00           C
ATOM    675  O   ILE X  88      48.370  15.147  43.149  1.00  0.00           O
ATOM    676  N   PRO X  89      49.391  16.890  44.203  1.00  0.00           N
ATOM    677  CD  PRO X  89      49.919  18.224  44.277  1.00  0.00           C
ATOM    678  CG  PRO X  89      50.651  18.296  45.619  1.00  0.00           C
ATOM    679  CB  PRO X  89      50.950  16.806  45.931  1.00  0.00           C
ATOM    680  CA  PRO X  89      49.848  16.052  45.255  1.00  0.00           C
ATOM    681  C   PRO X  89      48.689  15.754  46.203  1.00  0.00           C
ATOM    682  O   PRO X  89      48.846  14.722  46.876  1.00  0.00           O
ATOM    683  N   LEU X  90      47.628  16.534  46.261  1.00  0.00           N
ATOM    684  CA  LEU X  90      46.507  16.470  47.205  1.00  0.00           C
ATOM    685  CB  LEU X  90      45.408  15.467  46.675  1.00  0.00           C
ATOM    686  CG  LEU X  90      44.044  15.372  47.260  1.00  0.00           C
ATOM    687  CD1 LEU X  90      43.292  16.674  47.168  1.00  0.00           C
ATOM    688  CD2 LEU X  90      43.198  14.234  46.863  1.00  0.00           C
ATOM    689  C   LEU X  90      46.944  16.250  48.658  1.00  0.00           C
ATOM    690  O   LEU X  90      46.541  15.327  49.333  1.00  0.00           O
ATOM    691  N   LYS X  91      47.794  17.191  49.130  1.00  0.00           N
ATOM    692  CA  LYS X  91      48.254  17.287  50.491  1.00  0.00           C
ATOM    693  CB  LYS X  91      49.706  16.727  50.547  1.00  0.00           C
ATOM    694  CG  LYS X  91      49.864  15.326  50.196  1.00  0.00           C
ATOM    695  CD  LYS X  91      51.346  14.819  50.107  1.00  0.00           C
ATOM    696  CE  LYS X  91      51.320  13.515  49.339  1.00  0.00           C
ATOM    697  NZ  LYS X  91      52.666  12.916  49.318  1.00  0.00           N
ATOM    698  C   LYS X  91      48.065  18.571  51.146  1.00  0.00           C
ATOM    699  O   LYS X  91      47.953  19.561  50.503  1.00  0.00           O
ATOM    700  N   LEU X  92      48.104  18.590  52.464  1.00  0.00           N
ATOM    701  CA  LEU X  92      47.941  19.840  53.245  1.00  0.00           C
ATOM    702  CB  LEU X  92      46.598  19.681  54.069  1.00  0.00           C
ATOM    703  CG  LEU X  92      46.266  20.694  55.173  1.00  0.00           C
ATOM    704  CD1 LEU X  92      47.167  20.625  56.419  1.00  0.00           C
ATOM    705  CD2 LEU X  92      46.351  22.168  54.744  1.00  0.00           C
ATOM    706  C   LEU X  92      49.199  20.093  54.019  1.00  0.00           C
ATOM    707  O   LEU X  92      49.704  19.183  54.641  1.00  0.00           O
ATOM    708  N   SER X  93      49.688  21.367  54.025  1.00  0.00           N
ATOM    709  CA  SER X  93      50.895  21.733  54.715  1.00  0.00           C
ATOM    710  CB  SER X  93      52.128  21.550  53.789  1.00  0.00           C
ATOM    711  OG  SER X  93      52.010  20.335  53.143  1.00  0.00           O
ATOM    712  C   SER X  93      50.926  23.118  55.268  1.00  0.00           C
ATOM    713  O   SER X  93      50.301  24.019  54.743  1.00  0.00           O
ATOM    714  N   GLU X  94      51.762  23.398  56.278  1.00  0.00           N
ATOM    715  CA  GLU X  94      52.125  24.726  56.759  1.00  0.00           C
ATOM    716  CB  GLU X  94      52.434  24.496  58.218  1.00  0.00           C
ATOM    717  CG  GLU X  94      52.856  25.830  58.923  1.00  0.00           C
ATOM    718  CD  GLU X  94      52.782  25.805  60.431  1.00  0.00           C
ATOM    719  OE1 GLU X  94      53.123  26.809  61.120  1.00  0.00           O
ATOM    720  OE2 GLU X  94      52.162  24.895  61.046  1.00  0.00           O
ATOM    721  C   GLU X  94      53.379  25.226  55.891  1.00  0.00           C
ATOM    722  O   GLU X  94      53.655  26.391  55.689  1.00  0.00           O
ATOM    723  N   ASP X  95      54.173  24.235  55.355  1.00  0.00           N
ATOM    724  CA  ASP X  95      55.281  24.461  54.290  1.00  0.00           C
ATOM    725  CB  ASP X  95      56.333  23.305  54.294  1.00  0.00           C
ATOM    726  CG  ASP X  95      57.408  23.566  53.208  1.00  0.00           C
ATOM    727  OD1 ASP X  95      58.157  22.637  52.805  1.00  0.00           O
ATOM    728  OD2 ASP X  95      57.455  24.686  52.594  1.00  0.00           O
ATOM    729  C   ASP X  95      54.571  24.556  52.905  1.00  0.00           C
ATOM    730  O   ASP X  95      54.499  23.637  52.149  1.00  0.00           O
ATOM    731  N   CYS X  96      53.980  25.720  52.662  1.00  0.00           N
ATOM    732  CA  CYS X  96      52.994  26.028  51.584  1.00  0.00           C
ATOM    733  CB  CYS X  96      51.606  25.935  52.250  1.00  0.00           C
ATOM    734  SG  CYS X  96      51.345  27.332  53.406  1.00  0.00           S
ATOM    735  C   CYS X  96      53.178  27.359  50.826  1.00  0.00           C
ATOM    736  O   CYS X  96      52.279  27.708  50.012  1.00  0.00           O
ATOM    737  N   LEU X  97      54.247  28.064  50.986  1.00  0.00           N
ATOM    738  CA  LEU X  97      54.496  29.440  50.404  1.00  0.00           C
ATOM    739  CB  LEU X  97      55.536  30.156  51.347  1.00  0.00           C
ATOM    740  CG  LEU X  97      55.047  30.180  52.848  1.00  0.00           C
ATOM    741  CD1 LEU X  97      56.033  31.025  53.623  1.00  0.00           C
ATOM    742  CD2 LEU X  97      53.719  31.000  52.950  1.00  0.00           C
ATOM    743  C   LEU X  97      54.918  29.361  48.935  1.00  0.00           C
ATOM    744  O   LEU X  97      56.067  29.657  48.550  1.00  0.00           O
ATOM    745  N   TYR X  98      53.936  29.062  48.062  1.00  0.00           N
ATOM    746  CA  TYR X  98      54.021  28.737  46.642  1.00  0.00           C
ATOM    747  CB  TYR X  98      53.685  27.249  46.474  1.00  0.00           C
ATOM    748  CG  TYR X  98      54.560  26.197  47.118  1.00  0.00           C
ATOM    749  CD1 TYR X  98      54.051  25.345  48.076  1.00  0.00           C
ATOM    750  CE1 TYR X  98      54.829  24.346  48.687  1.00  0.00           C
ATOM    751  CZ  TYR X  98      56.188  24.190  48.281  1.00  0.00           C
ATOM    752  OH  TYR X  98      57.018  23.296  48.824  1.00  0.00           O
ATOM    753  CE2 TYR X  98      56.748  25.126  47.305  1.00  0.00           C
ATOM    754  CD2 TYR X  98      55.882  26.046  46.675  1.00  0.00           C
ATOM    755  C   TYR X  98      53.306  29.645  45.577  1.00  0.00           C
ATOM    756  O   TYR X  98      52.441  30.498  45.902  1.00  0.00           O
ATOM    757  N   LEU X  99      53.608  29.519  44.303  1.00  0.00           N
ATOM    758  CA  LEU X  99      52.901  30.214  43.227  1.00  0.00           C
ATOM    759  CB  LEU X  99      53.492  31.550  42.878  1.00  0.00           C
ATOM    760  CG  LEU X  99      54.986  31.529  42.433  1.00  0.00           C
ATOM    761  CD1 LEU X  99      55.131  32.145  41.057  1.00  0.00           C
ATOM    762  CD2 LEU X  99      55.914  32.349  43.315  1.00  0.00           C
ATOM    763  C   LEU X  99      52.813  29.277  41.969  1.00  0.00           C
ATOM    764  O   LEU X  99      53.550  28.302  41.885  1.00  0.00           O
ATOM    765  N   ASN X 100      52.046  29.767  40.983  1.00  0.00           N
ATOM    766  CA  ASN X 100      51.831  29.081  39.697  1.00  0.00           C
ATOM    767  CB  ASN X 100      50.389  28.497  39.541  1.00  0.00           C
ATOM    768  CG  ASN X 100      49.894  27.411  40.502  1.00  0.00           C
ATOM    769  OD1 ASN X 100      50.512  26.688  41.227  1.00  0.00           O
ATOM    770  ND2 ASN X 100      48.661  27.116  40.390  1.00  0.00           N
ATOM    771  C   ASN X 100      52.068  30.129  38.602  1.00  0.00           C
ATOM    772  O   ASN X 100      51.682  31.281  38.850  1.00  0.00           O
ATOM    773  N   ILE X 101      52.567  29.785  37.445  1.00  0.00           N
ATOM    774  CA  ILE X 101      52.812  30.658  36.266  1.00  0.00           C
ATOM    775  CB  ILE X 101      54.301  31.126  36.027  1.00  0.00           C
ATOM    776  CG2 ILE X 101      54.248  32.415  35.119  1.00  0.00           C
ATOM    777  CG1 ILE X 101      54.971  31.684  37.324  1.00  0.00           C
ATOM    778  CD1 ILE X 101      56.495  31.710  37.314  1.00  0.00           C
ATOM    779  C   ILE X 101      52.329  29.839  35.074  1.00  0.00           C
ATOM    780  O   ILE X 101      52.491  28.637  35.043  1.00  0.00           O
ATOM    781  N   TYR X 102      51.701  30.501  34.097  1.00  0.00           N
ATOM    782  CA  TYR X 102      51.176  29.909  32.812  1.00  0.00           C
ATOM    783  CB  TYR X 102      49.716  29.576  33.007  1.00  0.00           C
ATOM    784  CG  TYR X 102      49.199  29.210  34.358  1.00  0.00           C
ATOM    785  CD1 TYR X 102      48.846  30.300  35.209  1.00  0.00           C
ATOM    786  CE1 TYR X 102      48.273  30.185  36.452  1.00  0.00           C
ATOM    787  CZ  TYR X 102      48.072  28.900  37.002  1.00  0.00           C
ATOM    788  OH  TYR X 102      47.535  28.712  38.210  1.00  0.00           O
ATOM    789  CE2 TYR X 102      48.432  27.746  36.218  1.00  0.00           C
ATOM    790  CD2 TYR X 102      49.016  27.895  34.945  1.00  0.00           C
ATOM    791  C   TYR X 102      51.522  30.938  31.672  1.00  0.00           C
ATOM    792  O   TYR X 102      50.955  32.050  31.722  1.00  0.00           O
ATOM    793  N   THR X 103      52.504  30.628  30.788  1.00  0.00           N
ATOM    794  CA  THR X 103      53.085  31.653  29.939  1.00  0.00           C
ATOM    795  CB  THR X 103      54.525  32.054  30.513  1.00  0.00           C
ATOM    796  CG2 THR X 103      55.632  30.981  30.392  1.00  0.00           C
ATOM    797  OG1 THR X 103      55.031  33.217  29.812  1.00  0.00           O
ATOM    798  C   THR X 103      53.184  31.246  28.436  1.00  0.00           C
ATOM    799  O   THR X 103      53.646  30.136  28.090  1.00  0.00           O
ATOM    800  N   PRO X 104      52.772  32.119  27.524  1.00  0.00           N
ATOM    801  CD  PRO X 104      52.352  33.485  27.652  1.00  0.00           C
ATOM    802  CG  PRO X 104      51.530  33.696  26.377  1.00  0.00           C
ATOM    803  CB  PRO X 104      52.247  32.844  25.331  1.00  0.00           C
ATOM    804  CA  PRO X 104      52.785  31.699  26.158  1.00  0.00           C
ATOM    805  C   PRO X 104      54.214  31.330  25.530  1.00  0.00           C
ATOM    806  O   PRO X 104      55.170  32.070  25.786  1.00  0.00           O
ATOM    807  N   ALA X 105      54.413  30.267  24.703  1.00  0.00           N
ATOM    808  CA  ALA X 105      55.693  29.835  24.111  1.00  0.00           C
ATOM    809  CB  ALA X 105      55.643  28.239  23.816  1.00  0.00           C
ATOM    810  C   ALA X 105      56.071  30.729  22.953  1.00  0.00           C
ATOM    811  O   ALA X 105      55.214  31.062  22.195  1.00  0.00           O
ATOM    812  N   ASP X 106      57.328  31.132  22.899  1.00  0.00           N
ATOM    813  CA  ASP X 106      58.056  31.798  21.794  1.00  0.00           C
ATOM    814  CB  ASP X 106      57.775  33.329  21.803  1.00  0.00           C
ATOM    815  CG  ASP X 106      58.188  33.991  20.500  1.00  0.00           C
ATOM    816  OD1 ASP X 106      59.325  33.805  20.006  1.00  0.00           O
ATOM    817  OD2 ASP X 106      57.385  34.760  20.034  1.00  0.00           O
ATOM    818  C   ASP X 106      59.555  31.403  21.745  1.00  0.00           C
ATOM    819  O   ASP X 106      60.290  31.524  22.679  1.00  0.00           O
ATOM    820  N   LEU X 107      60.071  31.092  20.572  1.00  0.00           N
ATOM    821  CA  LEU X 107      61.448  30.527  20.261  1.00  0.00           C
ATOM    822  CB  LEU X 107      61.248  29.027  19.791  1.00  0.00           C
ATOM    823  CG  LEU X 107      60.381  28.134  20.741  1.00  0.00           C
ATOM    824  CD1 LEU X 107      60.391  26.722  20.143  1.00  0.00           C
ATOM    825  CD2 LEU X 107      60.941  28.062  22.251  1.00  0.00           C
ATOM    826  C   LEU X 107      62.256  31.375  19.341  1.00  0.00           C
ATOM    827  O   LEU X 107      63.449  31.192  19.432  1.00  0.00           O
ATOM    828  N   THR X 108      61.607  32.250  18.604  1.00  0.00           N
ATOM    829  CA  THR X 108      62.263  33.040  17.522  1.00  0.00           C
ATOM    830  CB  THR X 108      61.574  32.838  16.117  1.00  0.00           C
ATOM    831  CG2 THR X 108      61.611  31.345  15.735  1.00  0.00           C
ATOM    832  OG1 THR X 108      60.170  33.191  16.247  1.00  0.00           O
ATOM    833  C   THR X 108      62.293  34.566  17.820  1.00  0.00           C
ATOM    834  O   THR X 108      63.173  35.230  17.388  1.00  0.00           O
ATOM    835  N   LYS X 109      61.379  35.140  18.615  1.00  0.00           N
ATOM    836  CA  LYS X 109      61.422  36.584  19.011  1.00  0.00           C
ATOM    837  CB  LYS X 109      60.474  37.437  18.126  1.00  0.00           C
ATOM    838  CG  LYS X 109      60.794  38.905  17.903  1.00  0.00           C
ATOM    839  CD  LYS X 109      59.886  39.463  16.809  1.00  0.00           C
ATOM    840  CE  LYS X 109      59.989  40.991  16.868  1.00  0.00           C
ATOM    841  NZ  LYS X 109      59.172  41.639  15.781  1.00  0.00           N
ATOM    842  C   LYS X 109      61.248  36.931  20.442  1.00  0.00           C
ATOM    843  O   LYS X 109      61.670  38.010  20.877  1.00  0.00           O
ATOM    844  N   LYS X 110      60.452  36.153  21.126  1.00  0.00           N
ATOM    845  CA  LYS X 110      60.276  36.355  22.588  1.00  0.00           C
ATOM    846  CB  LYS X 110      61.479  35.801  23.468  1.00  0.00           C
ATOM    847  CG  LYS X 110      61.832  34.357  23.380  1.00  0.00           C
ATOM    848  CD  LYS X 110      63.080  34.008  24.215  1.00  0.00           C
ATOM    849  CE  LYS X 110      63.726  32.657  23.813  1.00  0.00           C
ATOM    850  NZ  LYS X 110      62.845  31.515  24.141  1.00  0.00           N
ATOM    851  C   LYS X 110      59.941  37.750  23.011  1.00  0.00           C
ATOM    852  O   LYS X 110      60.448  38.267  24.022  1.00  0.00           O
ATOM    853  N   ASN X 111      59.051  38.433  22.311  1.00  0.00           N
ATOM    854  CA  ASN X 111      58.552  39.796  22.803  1.00  0.00           C
ATOM    855  CB  ASN X 111      57.555  40.478  21.789  1.00  0.00           C
ATOM    856  CG  ASN X 111      57.314  41.924  22.156  1.00  0.00           C
ATOM    857  OD1 ASN X 111      56.237  42.278  22.550  1.00  0.00           O
ATOM    858  ND2 ASN X 111      58.308  42.769  21.932  1.00  0.00           N
ATOM    859  C   ASN X 111      57.804  39.669  24.166  1.00  0.00           C
ATOM    860  O   ASN X 111      57.073  38.722  24.411  1.00  0.00           O
ATOM    861  N   ARG X 112      58.165  40.585  25.061  1.00  0.00           N
ATOM    862  CA  ARG X 112      57.702  40.697  26.433  1.00  0.00           C
ATOM    863  CB  ARG X 112      58.397  41.823  27.260  1.00  0.00           C
ATOM    864  CG  ARG X 112      59.571  41.236  27.982  1.00  0.00           C
ATOM    865  CD  ARG X 112      60.809  40.685  27.182  1.00  0.00           C
ATOM    866  NE  ARG X 112      60.587  39.328  26.689  1.00  0.00           N
ATOM    867  CZ  ARG X 112      60.859  38.272  27.389  1.00  0.00           C
ATOM    868  NH1 ARG X 112      60.863  37.080  26.753  1.00  0.00           N
ATOM    869  NH2 ARG X 112      61.060  38.260  28.718  1.00  0.00           N
ATOM    870  C   ARG X 112      56.193  40.915  26.511  1.00  0.00           C
ATOM    871  O   ARG X 112      55.579  41.746  25.786  1.00  0.00           O
ATOM    872  N   LEU X 113      55.589  40.149  27.381  1.00  0.00           N
ATOM    873  CA  LEU X 113      54.165  40.233  27.663  1.00  0.00           C
ATOM    874  CB  LEU X 113      53.444  38.964  27.584  1.00  0.00           C
ATOM    875  CG  LEU X 113      53.660  37.961  26.417  1.00  0.00           C
ATOM    876  CD1 LEU X 113      53.677  38.712  25.042  1.00  0.00           C
ATOM    877  CD2 LEU X 113      54.957  37.193  26.637  1.00  0.00           C
ATOM    878  C   LEU X 113      53.708  40.906  29.060  1.00  0.00           C
ATOM    879  O   LEU X 113      54.442  40.750  30.057  1.00  0.00           O
ATOM    880  N   PRO X 114      52.509  41.557  29.090  1.00  0.00           N
ATOM    881  CD  PRO X 114      51.600  41.890  28.022  1.00  0.00           C
ATOM    882  CG  PRO X 114      50.947  43.174  28.664  1.00  0.00           C
ATOM    883  CB  PRO X 114      50.825  42.880  30.101  1.00  0.00           C
ATOM    884  CA  PRO X 114      52.068  42.076  30.382  1.00  0.00           C
ATOM    885  C   PRO X 114      51.727  40.848  31.387  1.00  0.00           C
ATOM    886  O   PRO X 114      51.360  39.783  30.901  1.00  0.00           O
ATOM    887  N   VAL X 115      51.827  40.994  32.670  1.00  0.00           N
ATOM    888  CA  VAL X 115      51.737  40.037  33.780  1.00  0.00           C
ATOM    889  CB  VAL X 115      52.914  40.220  34.861  1.00  0.00           C
ATOM    890  CG1 VAL X 115      52.959  39.088  35.923  1.00  0.00           C
ATOM    891  CG2 VAL X 115      54.332  40.450  34.265  1.00  0.00           C
ATOM    892  C   VAL X 115      50.441  40.226  34.510  1.00  0.00           C
ATOM    893  O   VAL X 115      49.919  41.306  34.807  1.00  0.00           O
ATOM    894  N   MET X 116      49.839  39.077  34.887  1.00  0.00           N
ATOM    895  CA  MET X 116      48.607  39.169  35.640  1.00  0.00           C
ATOM    896  CB  MET X 116      47.427  38.732  34.705  1.00  0.00           C
ATOM    897  CG  MET X 116      47.174  39.740  33.551  1.00  0.00           C
ATOM    898  SD  MET X 116      45.881  39.273  32.369  1.00  0.00           S
ATOM    899  CE  MET X 116      44.387  39.721  33.332  1.00  0.00           C
ATOM    900  C   MET X 116      48.663  38.140  36.846  1.00  0.00           C
ATOM    901  O   MET X 116      49.157  37.044  36.737  1.00  0.00           O
ATOM    902  N   VAL X 117      48.241  38.564  38.077  1.00  0.00           N
ATOM    903  CA  VAL X 117      48.533  37.960  39.359  1.00  0.00           C
ATOM    904  CB  VAL X 117      49.483  38.806  40.184  1.00  0.00           C
ATOM    905  CG1 VAL X 117      49.885  37.995  41.446  1.00  0.00           C
ATOM    906  CG2 VAL X 117      50.749  39.279  39.467  1.00  0.00           C
ATOM    907  C   VAL X 117      47.177  37.810  40.115  1.00  0.00           C
ATOM    908  O   VAL X 117      46.729  38.676  40.890  1.00  0.00           O
ATOM    909  N   TRP X 118      46.570  36.714  39.811  1.00  0.00           N
ATOM    910  CA  TRP X 118      45.460  36.105  40.604  1.00  0.00           C
ATOM    911  CB  TRP X 118      45.070  34.703  40.005  1.00  0.00           C
ATOM    912  CG  TRP X 118      43.578  34.487  39.880  1.00  0.00           C
ATOM    913  CD1 TRP X 118      42.635  35.059  40.695  1.00  0.00           C
ATOM    914  NE1 TRP X 118      41.347  34.721  40.305  1.00  0.00           N
ATOM    915  CE2 TRP X 118      41.380  33.907  39.175  1.00  0.00           C
ATOM    916  CZ2 TRP X 118      40.373  33.376  38.327  1.00  0.00           C
ATOM    917  CH2 TRP X 118      40.724  32.734  37.060  1.00  0.00           C
ATOM    918  CZ3 TRP X 118      42.086  32.618  36.767  1.00  0.00           C
ATOM    919  CE3 TRP X 118      43.050  33.118  37.648  1.00  0.00           C
ATOM    920  CD2 TRP X 118      42.781  33.775  38.856  1.00  0.00           C
ATOM    921  C   TRP X 118      45.956  35.988  42.030  1.00  0.00           C
ATOM    922  O   TRP X 118      47.029  35.442  42.320  1.00  0.00           O
ATOM    923  N   ILE X 119      45.111  36.484  42.944  1.00  0.00           N
ATOM    924  CA  ILE X 119      45.040  36.015  44.287  1.00  0.00           C
ATOM    925  CB  ILE X 119      44.678  37.252  45.202  1.00  0.00           C
ATOM    926  CG2 ILE X 119      44.671  36.836  46.681  1.00  0.00           C
ATOM    927  CG1 ILE X 119      45.474  38.545  44.990  1.00  0.00           C
ATOM    928  CD1 ILE X 119      46.907  38.407  45.410  1.00  0.00           C
ATOM    929  C   ILE X 119      43.939  34.917  44.418  1.00  0.00           C
ATOM    930  O   ILE X 119      42.872  35.292  44.017  1.00  0.00           O
ATOM    931  N   HID X 120      44.182  33.742  44.998  1.00  0.00           N
ATOM    932  CA  HID X 120      43.029  32.856  45.192  1.00  0.00           C
ATOM    933  CB  HID X 120      43.477  31.451  45.680  1.00  0.00           C
ATOM    934  CG  HID X 120      44.239  31.404  46.907  1.00  0.00           C
ATOM    935  ND1 HID X 120      43.736  31.014  48.132  1.00  0.00           N
ATOM    936  CE1 HID X 120      44.741  30.629  48.956  1.00  0.00           C
ATOM    937  NE2 HID X 120      45.854  30.781  48.259  1.00  0.00           N
ATOM    938  CD2 HID X 120      45.601  31.292  46.984  1.00  0.00           C
ATOM    939  C   HID X 120      41.925  33.465  46.082  1.00  0.00           C
ATOM    940  O   HID X 120      42.168  33.509  47.301  1.00  0.00           O
ATOM    941  N   GLY X 121      40.788  33.932  45.541  1.00  0.00           N
ATOM    942  CA  GLY X 121      39.635  34.296  46.295  1.00  0.00           C
ATOM    943  C   GLY X 121      38.815  33.154  46.848  1.00  0.00           C
ATOM    944  O   GLY X 121      38.013  33.213  47.773  1.00  0.00           O
ATOM    945  N   GLY X 122      39.087  31.945  46.290  1.00  0.00           N
ATOM    946  CA  GLY X 122      38.910  30.652  46.992  1.00  0.00           C
ATOM    947  C   GLY X 122      39.875  30.489  48.193  1.00  0.00           C
ATOM    948  O   GLY X 122      41.005  30.019  48.005  1.00  0.00           O
ATOM    949  N   GLY X 123      39.591  31.009  49.385  1.00  0.00           N
ATOM    950  CA  GLY X 123      40.604  31.261  50.391  1.00  0.00           C
ATOM    951  C   GLY X 123      39.949  31.830  51.577  1.00  0.00           C
ATOM    952  O   GLY X 123      39.068  31.168  52.138  1.00  0.00           O
ATOM    953  N   LEU X 124      40.460  32.871  52.276  1.00  0.00           N
ATOM    954  CA  LEU X 124      40.270  33.219  53.683  1.00  0.00           C
ATOM    955  CB  LEU X 124      38.951  33.957  53.825  1.00  0.00           C
ATOM    956  CG  LEU X 124      38.544  34.501  55.249  1.00  0.00           C
ATOM    957  CD1 LEU X 124      39.524  35.553  55.774  1.00  0.00           C
ATOM    958  CD2 LEU X 124      37.079  34.932  55.320  1.00  0.00           C
ATOM    959  C   LEU X 124      40.472  32.125  54.816  1.00  0.00           C
ATOM    960  O   LEU X 124      41.305  32.258  55.696  1.00  0.00           O
ATOM    961  N   MET X 125      39.765  31.002  54.766  1.00  0.00           N
ATOM    962  CA  MET X 125      39.785  29.877  55.709  1.00  0.00           C
ATOM    963  CB  MET X 125      38.531  29.821  56.546  1.00  0.00           C
ATOM    964  CG  MET X 125      38.203  31.122  57.398  1.00  0.00           C
ATOM    965  SD  MET X 125      36.955  31.009  58.747  1.00  0.00           S
ATOM    966  CE  MET X 125      35.476  31.818  57.936  1.00  0.00           C
ATOM    967  C   MET X 125      39.982  28.578  54.958  1.00  0.00           C
ATOM    968  O   MET X 125      40.621  27.664  55.557  1.00  0.00           O
ATOM    969  N   VAL X 126      39.464  28.482  53.717  1.00  0.00           N
ATOM    970  CA  VAL X 126      39.479  27.235  52.917  1.00  0.00           C
ATOM    971  CB  VAL X 126      38.134  26.481  52.993  1.00  0.00           C
ATOM    972  CG1 VAL X 126      37.852  25.374  51.999  1.00  0.00           C
ATOM    973  CG2 VAL X 126      38.006  25.800  54.426  1.00  0.00           C
ATOM    974  C   VAL X 126      39.749  27.549  51.428  1.00  0.00           C
ATOM    975  O   VAL X 126      38.905  28.125  50.691  1.00  0.00           O
ATOM    976  N   GLY X 127      40.958  27.183  50.887  1.00  0.00           N
ATOM    977  CA  GLY X 127      41.297  27.172  49.464  1.00  0.00           C
ATOM    978  C   GLY X 127      42.763  27.517  49.098  1.00  0.00           C
ATOM    979  O   GLY X 127      43.482  27.966  49.934  1.00  0.00           O
ATOM    980  N   ALA X 128      43.205  27.208  47.888  1.00  0.00           N
ATOM    981  CA  ALA X 128      44.614  27.185  47.556  1.00  0.00           C
ATOM    982  CB  ALA X 128      45.211  25.937  48.277  1.00  0.00           C
ATOM    983  C   ALA X 128      44.894  27.233  46.087  1.00  0.00           C
ATOM    984  O   ALA X 128      44.034  26.866  45.262  1.00  0.00           O
ATOM    985  N   ALA X 129      46.111  27.607  45.710  1.00  0.00           N
ATOM    986  CA  ALA X 129      46.677  27.591  44.306  1.00  0.00           C
ATOM    987  CB  ALA X 129      48.068  28.286  44.263  1.00  0.00           C
ATOM    988  C   ALA X 129      46.672  26.167  43.671  1.00  0.00           C
ATOM    989  O   ALA X 129      46.682  26.053  42.447  1.00  0.00           O
ATOM    990  N   SER X 130      46.617  25.059  44.460  1.00  0.00           N
ATOM    991  CA  SER X 130      46.373  23.631  44.152  1.00  0.00           C
ATOM    992  CB  SER X 130      46.033  22.750  45.429  1.00  0.00           C
ATOM    993  OG  SER X 130      46.919  23.078  46.501  1.00  0.00           O
ATOM    994  C   SER X 130      45.194  23.352  43.228  1.00  0.00           C
ATOM    995  O   SER X 130      45.061  22.188  42.835  1.00  0.00           O
ATOM    996  N   THR X 131      44.365  24.272  42.802  1.00  0.00           N
ATOM    997  CA  THR X 131      43.128  23.973  42.043  1.00  0.00           C
ATOM    998  CB  THR X 131      41.936  23.897  43.058  1.00  0.00           C
ATOM    999  CG2 THR X 131      41.272  25.207  43.485  1.00  0.00           C
ATOM   1000  OG1 THR X 131      40.978  22.910  42.620  1.00  0.00           O
ATOM   1001  C   THR X 131      42.928  25.021  40.975  1.00  0.00           C
ATOM   1002  O   THR X 131      41.908  24.946  40.317  1.00  0.00           O
ATOM   1003  N   TYR X 132      43.865  26.001  40.777  1.00  0.00           N
ATOM   1004  CA  TYR X 132      43.631  27.208  39.991  1.00  0.00           C
ATOM   1005  CB  TYR X 132      44.105  28.612  40.652  1.00  0.00           C
ATOM   1006  CG  TYR X 132      43.029  29.398  41.373  1.00  0.00           C
ATOM   1007  CD1 TYR X 132      42.221  28.786  42.346  1.00  0.00           C
ATOM   1008  CE1 TYR X 132      41.232  29.498  42.990  1.00  0.00           C
ATOM   1009  CZ  TYR X 132      41.093  30.902  42.783  1.00  0.00           C
ATOM   1010  OH  TYR X 132      40.114  31.552  43.450  1.00  0.00           O
ATOM   1011  CE2 TYR X 132      41.831  31.504  41.814  1.00  0.00           C
ATOM   1012  CD2 TYR X 132      42.862  30.803  41.118  1.00  0.00           C
ATOM   1013  C   TYR X 132      44.235  27.040  38.604  1.00  0.00           C
ATOM   1014  O   TYR X 132      45.101  26.203  38.446  1.00  0.00           O
ATOM   1015  N   ASP X 133      43.891  27.906  37.634  1.00  0.00           N
ATOM   1016  CA  ASP X 133      44.544  27.828  36.324  1.00  0.00           C
ATOM   1017  CB  ASP X 133      44.033  26.644  35.422  1.00  0.00           C
ATOM   1018  CG  ASP X 133      44.932  26.117  34.359  1.00  0.00           C
ATOM   1019  OD1 ASP X 133      46.143  26.502  34.203  1.00  0.00           O
ATOM   1020  OD2 ASP X 133      44.490  25.250  33.554  1.00  0.00           O
ATOM   1021  C   ASP X 133      44.480  29.111  35.477  1.00  0.00           C
ATOM   1022  O   ASP X 133      43.492  29.843  35.551  1.00  0.00           O
ATOM   1023  N   GLY X 134      45.511  29.311  34.747  1.00  0.00           N
ATOM   1024  CA  GLY X 134      45.708  30.513  33.886  1.00  0.00           C
ATOM   1025  C   GLY X 134      46.135  30.175  32.457  1.00  0.00           C
ATOM   1026  O   GLY X 134      46.291  31.101  31.645  1.00  0.00           O
ATOM   1027  N   LEU X 135      46.400  28.898  32.188  1.00  0.00           N
ATOM   1028  CA  LEU X 135      46.707  28.452  30.855  1.00  0.00           C
ATOM   1029  CB  LEU X 135      46.593  26.937  30.913  1.00  0.00           C
ATOM   1030  CG  LEU X 135      46.464  26.122  29.644  1.00  0.00           C
ATOM   1031  CD1 LEU X 135      47.397  26.405  28.455  1.00  0.00           C
ATOM   1032  CD2 LEU X 135      46.615  24.574  29.868  1.00  0.00           C
ATOM   1033  C   LEU X 135      45.669  29.012  29.879  1.00  0.00           C
ATOM   1034  O   LEU X 135      46.120  29.600  28.888  1.00  0.00           O
ATOM   1035  N   ALA X 136      44.391  28.921  30.183  1.00  0.00           N
ATOM   1036  CA  ALA X 136      43.370  29.242  29.189  1.00  0.00           C
ATOM   1037  CB  ALA X 136      42.063  28.546  29.556  1.00  0.00           C
ATOM   1038  C   ALA X 136      43.191  30.685  28.790  1.00  0.00           C
ATOM   1039  O   ALA X 136      42.951  31.057  27.625  1.00  0.00           O
ATOM   1040  N   LEU X 137      43.463  31.607  29.745  1.00  0.00           N
ATOM   1041  CA  LEU X 137      43.649  33.001  29.437  1.00  0.00           C
ATOM   1042  CB  LEU X 137      43.442  33.810  30.703  1.00  0.00           C
ATOM   1043  CG  LEU X 137      43.721  35.296  30.649  1.00  0.00           C
ATOM   1044  CD1 LEU X 137      42.827  35.963  29.597  1.00  0.00           C
ATOM   1045  CD2 LEU X 137      43.527  35.903  31.982  1.00  0.00           C
ATOM   1046  C   LEU X 137      44.969  33.356  28.711  1.00  0.00           C
ATOM   1047  O   LEU X 137      44.906  33.992  27.645  1.00  0.00           O
ATOM   1048  N   ALA X 138      46.136  32.871  29.154  1.00  0.00           N
ATOM   1049  CA  ALA X 138      47.398  33.061  28.554  1.00  0.00           C
ATOM   1050  CB  ALA X 138      48.487  32.396  29.434  1.00  0.00           C
ATOM   1051  C   ALA X 138      47.339  32.545  27.052  1.00  0.00           C
ATOM   1052  O   ALA X 138      47.880  33.179  26.169  1.00  0.00           O
ATOM   1053  N   ALA X 139      46.704  31.388  26.886  1.00  0.00           N
ATOM   1054  CA  ALA X 139      46.486  30.661  25.615  1.00  0.00           C
ATOM   1055  CB  ALA X 139      46.019  29.237  25.918  1.00  0.00           C
ATOM   1056  C   ALA X 139      45.496  31.356  24.686  1.00  0.00           C
ATOM   1057  O   ALA X 139      45.607  31.115  23.490  1.00  0.00           O
ATOM   1058  N   HIE X 140      44.579  32.238  25.127  1.00  0.00           N
ATOM   1059  CA  HIE X 140      43.659  33.030  24.232  1.00  0.00           C
ATOM   1060  CB  HIE X 140      42.214  33.061  24.885  1.00  0.00           C
ATOM   1061  CG  HIE X 140      41.302  31.987  24.471  1.00  0.00           C
ATOM   1062  ND1 HIE X 140      41.150  31.618  23.112  1.00  0.00           N
ATOM   1063  CE1 HIE X 140      40.126  30.708  23.140  1.00  0.00           C
ATOM   1064  NE2 HIE X 140      39.725  30.542  24.405  1.00  0.00           N
ATOM   1065  CD2 HIE X 140      40.433  31.306  25.255  1.00  0.00           C
ATOM   1066  C   HIE X 140      44.267  34.372  23.875  1.00  0.00           C
ATOM   1067  O   HIE X 140      44.026  34.961  22.863  1.00  0.00           O
ATOM   1068  N   GLU X 141      44.829  35.035  24.859  1.00  0.00           N
ATOM   1069  CA  GLU X 141      44.965  36.508  24.892  1.00  0.00           C
ATOM   1070  CB  GLU X 141      44.192  37.074  26.166  1.00  0.00           C
ATOM   1071  CG  GLU X 141      42.738  37.412  25.849  1.00  0.00           C
ATOM   1072  CD  GLU X 141      42.514  38.517  24.786  1.00  0.00           C
ATOM   1073  OE1 GLU X 141      43.401  39.342  24.615  1.00  0.00           O
ATOM   1074  OE2 GLU X 141      41.522  38.519  24.036  1.00  0.00           O
ATOM   1075  C   GLU X 141      46.452  37.097  24.934  1.00  0.00           C
ATOM   1076  O   GLU X 141      46.619  38.264  24.814  1.00  0.00           O
ATOM   1077  N   ASN X 142      47.456  36.227  25.053  1.00  0.00           N
ATOM   1078  CA  ASN X 142      48.909  36.484  24.916  1.00  0.00           C
ATOM   1079  CB  ASN X 142      49.322  36.775  23.412  1.00  0.00           C
ATOM   1080  CG  ASN X 142      50.842  36.580  23.153  1.00  0.00           C
ATOM   1081  OD1 ASN X 142      51.504  35.796  23.817  1.00  0.00           O
ATOM   1082  ND2 ASN X 142      51.383  37.273  22.227  1.00  0.00           N
ATOM   1083  C   ASN X 142      49.514  37.454  25.971  1.00  0.00           C
ATOM   1084  O   ASN X 142      49.987  38.542  25.686  1.00  0.00           O
ATOM   1085  N   VAL X 143      49.315  37.126  27.255  1.00  0.00           N
ATOM   1086  CA  VAL X 143      49.587  37.801  28.517  1.00  0.00           C
ATOM   1087  CB  VAL X 143      48.416  38.545  29.193  1.00  0.00           C
ATOM   1088  CG1 VAL X 143      48.123  39.918  28.656  1.00  0.00           C
ATOM   1089  CG2 VAL X 143      47.080  37.754  29.080  1.00  0.00           C
ATOM   1090  C   VAL X 143      50.325  36.743  29.428  1.00  0.00           C
ATOM   1091  O   VAL X 143      50.033  35.541  29.217  1.00  0.00           O
ATOM   1092  N   VAL X 144      51.191  37.092  30.387  1.00  0.00           N
ATOM   1093  CA  VAL X 144      51.754  36.194  31.418  1.00  0.00           C
ATOM   1094  CB  VAL X 144      53.160  36.543  31.954  1.00  0.00           C
ATOM   1095  CG1 VAL X 144      53.817  35.416  32.827  1.00  0.00           C
ATOM   1096  CG2 VAL X 144      54.093  36.922  30.778  1.00  0.00           C
ATOM   1097  C   VAL X 144      50.671  36.035  32.517  1.00  0.00           C
ATOM   1098  O   VAL X 144      50.327  37.018  33.126  1.00  0.00           O
ATOM   1099  N   VAL X 145      50.288  34.833  32.917  1.00  0.00           N
ATOM   1100  CA  VAL X 145      49.324  34.598  33.976  1.00  0.00           C
ATOM   1101  CB  VAL X 145      48.066  33.893  33.498  1.00  0.00           C
ATOM   1102  CG1 VAL X 145      47.004  33.923  34.676  1.00  0.00           C
ATOM   1103  CG2 VAL X 145      47.468  34.785  32.315  1.00  0.00           C
ATOM   1104  C   VAL X 145      49.994  33.869  35.137  1.00  0.00           C
ATOM   1105  O   VAL X 145      50.685  32.886  34.955  1.00  0.00           O
ATOM   1106  N   VAL X 146      49.647  34.263  36.388  1.00  0.00           N
ATOM   1107  CA  VAL X 146      50.195  33.775  37.699  1.00  0.00           C
ATOM   1108  CB  VAL X 146      51.163  34.838  38.299  1.00  0.00           C
ATOM   1109  CG1 VAL X 146      51.925  34.422  39.587  1.00  0.00           C
ATOM   1110  CG2 VAL X 146      52.158  35.352  37.218  1.00  0.00           C
ATOM   1111  C   VAL X 146      48.998  33.570  38.641  1.00  0.00           C
ATOM   1112  O   VAL X 146      47.949  34.146  38.466  1.00  0.00           O
ATOM   1113  N   THR X 147      49.144  32.718  39.627  1.00  0.00           N
ATOM   1114  CA  THR X 147      48.339  32.577  40.851  1.00  0.00           C
ATOM   1115  CB  THR X 147      47.472  31.372  40.670  1.00  0.00           C
ATOM   1116  CG2 THR X 147      46.328  31.115  41.661  1.00  0.00           C
ATOM   1117  OG1 THR X 147      46.907  31.231  39.392  1.00  0.00           O
ATOM   1118  C   THR X 147      49.345  32.523  42.025  1.00  0.00           C
ATOM   1119  O   THR X 147      50.318  31.748  41.979  1.00  0.00           O
ATOM   1120  N   ILE X 148      49.121  33.342  43.042  1.00  0.00           N
ATOM   1121  CA  ILE X 148      49.920  33.289  44.290  1.00  0.00           C
ATOM   1122  CB  ILE X 148      50.468  34.753  44.556  1.00  0.00           C
ATOM   1123  CG2 ILE X 148      51.462  35.071  43.413  1.00  0.00           C
ATOM   1124  CG1 ILE X 148      49.449  35.852  44.929  1.00  0.00           C
ATOM   1125  CD1 ILE X 148      50.034  36.908  45.812  1.00  0.00           C
ATOM   1126  C   ILE X 148      49.204  32.613  45.464  1.00  0.00           C
ATOM   1127  O   ILE X 148      47.973  32.851  45.623  1.00  0.00           O
ATOM   1128  N   GLN X 149      49.926  31.802  46.214  1.00  0.00           N
ATOM   1129  CA  GLN X 149      49.462  31.253  47.481  1.00  0.00           C
ATOM   1130  CB  GLN X 149      50.042  29.843  47.707  1.00  0.00           C
ATOM   1131  CG  GLN X 149      49.051  28.964  48.523  1.00  0.00           C
ATOM   1132  CD  GLN X 149      49.190  27.481  48.050  1.00  0.00           C
ATOM   1133  OE1 GLN X 149      48.395  26.954  47.286  1.00  0.00           O
ATOM   1134  NE2 GLN X 149      50.193  26.715  48.414  1.00  0.00           N
ATOM   1135  C   GLN X 149      49.766  32.118  48.631  1.00  0.00           C
ATOM   1136  O   GLN X 149      50.831  32.659  48.747  1.00  0.00           O
ATOM   1137  N   TYR X 150      48.848  32.127  49.612  1.00  0.00           N
ATOM   1138  CA  TYR X 150      49.019  32.900  50.918  1.00  0.00           C
ATOM   1139  CB  TYR X 150      48.423  34.333  50.727  1.00  0.00           C
ATOM   1140  CG  TYR X 150      46.923  34.327  50.415  1.00  0.00           C
ATOM   1141  CD1 TYR X 150      46.408  34.322  49.095  1.00  0.00           C
ATOM   1142  CE1 TYR X 150      44.991  34.407  48.913  1.00  0.00           C
ATOM   1143  CZ  TYR X 150      44.183  34.451  50.030  1.00  0.00           C
ATOM   1144  OH  TYR X 150      42.879  34.568  49.811  1.00  0.00           O
ATOM   1145  CE2 TYR X 150      44.695  34.382  51.342  1.00  0.00           C
ATOM   1146  CD2 TYR X 150      46.036  34.379  51.522  1.00  0.00           C
ATOM   1147  C   TYR X 150      48.427  32.138  52.071  1.00  0.00           C
ATOM   1148  O   TYR X 150      47.519  31.288  51.891  1.00  0.00           O
ATOM   1149  N   ARG X 151      48.906  32.297  53.335  1.00  0.00           N
ATOM   1150  CA  ARG X 151      48.388  31.503  54.484  1.00  0.00           C
ATOM   1151  CB  ARG X 151      49.384  31.527  55.645  1.00  0.00           C
ATOM   1152  CG  ARG X 151      50.414  30.455  55.555  1.00  0.00           C
ATOM   1153  CD  ARG X 151      51.482  30.522  56.643  1.00  0.00           C
ATOM   1154  NE  ARG X 151      52.306  31.733  56.459  1.00  0.00           N
ATOM   1155  CZ  ARG X 151      53.354  32.144  57.107  1.00  0.00           C
ATOM   1156  NH1 ARG X 151      53.870  31.480  58.115  1.00  0.00           N
ATOM   1157  NH2 ARG X 151      53.939  33.206  56.735  1.00  0.00           N
ATOM   1158  C   ARG X 151      47.015  32.003  54.909  1.00  0.00           C
ATOM   1159  O   ARG X 151      46.812  33.222  54.942  1.00  0.00           O
ATOM   1160  N   LEU X 152      46.282  31.096  55.441  1.00  0.00           N
ATOM   1161  CA  LEU X 152      44.828  31.206  55.746  1.00  0.00           C
ATOM   1162  CB  LEU X 152      44.095  30.233  54.823  1.00  0.00           C
ATOM   1163  CG  LEU X 152      44.316  30.261  53.378  1.00  0.00           C
ATOM   1164  CD1 LEU X 152      43.498  29.116  52.650  1.00  0.00           C
ATOM   1165  CD2 LEU X 152      43.928  31.577  52.635  1.00  0.00           C
ATOM   1166  C   LEU X 152      44.611  31.018  57.260  1.00  0.00           C
ATOM   1167  O   LEU X 152      45.398  30.390  57.946  1.00  0.00           O
ATOM   1168  N   GLY X 153      43.487  31.528  57.752  1.00  0.00           N
ATOM   1169  CA  GLY X 153      43.016  31.408  59.094  1.00  0.00           C
ATOM   1170  C   GLY X 153      44.047  31.852  60.138  1.00  0.00           C
ATOM   1171  O   GLY X 153      44.740  32.880  60.043  1.00  0.00           O
ATOM   1172  N   ILE X 154      44.144  31.089  61.208  1.00  0.00           N
ATOM   1173  CA  ILE X 154      45.042  31.315  62.322  1.00  0.00           C
ATOM   1174  CB  ILE X 154      44.857  30.281  63.440  1.00  0.00           C
ATOM   1175  CG2 ILE X 154      44.962  28.795  62.960  1.00  0.00           C
ATOM   1176  CG1 ILE X 154      45.921  30.460  64.525  1.00  0.00           C
ATOM   1177  CD1 ILE X 154      45.660  29.900  65.955  1.00  0.00           C
ATOM   1178  C   ILE X 154      46.451  31.616  61.939  1.00  0.00           C
ATOM   1179  O   ILE X 154      46.995  32.714  62.254  1.00  0.00           O
ATOM   1180  N   TRP X 155      47.032  30.799  61.034  1.00  0.00           N
ATOM   1181  CA  TRP X 155      48.270  31.146  60.303  1.00  0.00           C
ATOM   1182  CB  TRP X 155      48.365  29.943  59.299  1.00  0.00           C
ATOM   1183  CG  TRP X 155      48.820  28.706  59.999  1.00  0.00           C
ATOM   1184  CD1 TRP X 155      50.144  28.454  60.221  1.00  0.00           C
ATOM   1185  NE1 TRP X 155      50.211  27.199  60.893  1.00  0.00           N
ATOM   1186  CE2 TRP X 155      48.996  26.597  60.931  1.00  0.00           C
ATOM   1187  CZ2 TRP X 155      48.643  25.295  61.264  1.00  0.00           C
ATOM   1188  CH2 TRP X 155      47.347  24.896  61.121  1.00  0.00           C
ATOM   1189  CZ3 TRP X 155      46.344  25.845  60.797  1.00  0.00           C
ATOM   1190  CE3 TRP X 155      46.757  27.141  60.315  1.00  0.00           C
ATOM   1191  CD2 TRP X 155      48.117  27.494  60.382  1.00  0.00           C
ATOM   1192  C   TRP X 155      48.304  32.437  59.521  1.00  0.00           C
ATOM   1193  O   TRP X 155      49.350  33.121  59.457  1.00  0.00           O
ATOM   1194  N   GLY X 156      47.157  32.836  58.895  1.00  0.00           N
ATOM   1195  CA  GLY X 156      47.023  34.085  58.062  1.00  0.00           C
ATOM   1196  C   GLY X 156      46.805  35.348  58.896  1.00  0.00           C
ATOM   1197  O   GLY X 156      47.158  36.436  58.403  1.00  0.00           O
ATOM   1198  N   PHE X 157      46.140  35.352  60.085  1.00  0.00           N
ATOM   1199  CA  PHE X 157      45.510  36.565  60.661  1.00  0.00           C
ATOM   1200  CB  PHE X 157      44.098  36.636  60.063  1.00  0.00           C
ATOM   1201  CG  PHE X 157      44.052  36.619  58.596  1.00  0.00           C
ATOM   1202  CD1 PHE X 157      44.237  37.843  57.827  1.00  0.00           C
ATOM   1203  CE1 PHE X 157      44.038  37.852  56.396  1.00  0.00           C
ATOM   1204  CZ  PHE X 157      43.958  36.562  55.765  1.00  0.00           C
ATOM   1205  CE2 PHE X 157      43.739  35.381  56.526  1.00  0.00           C
ATOM   1206  CD2 PHE X 157      43.751  35.414  57.885  1.00  0.00           C
ATOM   1207  C   PHE X 157      45.498  36.575  62.244  1.00  0.00           C
ATOM   1208  O   PHE X 157      44.932  37.464  62.876  1.00  0.00           O
ATOM   1209  N   PHE X 158      46.200  35.618  62.938  1.00  0.00           N
ATOM   1210  CA  PHE X 158      46.340  35.748  64.448  1.00  0.00           C
ATOM   1211  CB  PHE X 158      47.275  34.572  64.953  1.00  0.00           C
ATOM   1212  CG  PHE X 158      47.675  34.666  66.435  1.00  0.00           C
ATOM   1213  CD1 PHE X 158      46.654  34.540  67.369  1.00  0.00           C
ATOM   1214  CE1 PHE X 158      46.922  34.702  68.727  1.00  0.00           C
ATOM   1215  CZ  PHE X 158      48.229  35.006  69.164  1.00  0.00           C
ATOM   1216  CE2 PHE X 158      49.319  34.996  68.214  1.00  0.00           C
ATOM   1217  CD2 PHE X 158      49.003  34.881  66.819  1.00  0.00           C
ATOM   1218  C   PHE X 158      47.013  37.061  64.808  1.00  0.00           C
ATOM   1219  O   PHE X 158      48.028  37.389  64.256  1.00  0.00           O
ATOM   1220  N   SER X 159      46.528  37.859  65.790  1.00  0.00           N
ATOM   1221  CA  SER X 159      47.324  39.079  66.246  1.00  0.00           C
ATOM   1222  CB  SER X 159      46.764  40.358  65.555  1.00  0.00           C
ATOM   1223  OG  SER X 159      47.698  41.344  65.889  1.00  0.00           O
ATOM   1224  C   SER X 159      47.332  39.241  67.788  1.00  0.00           C
ATOM   1225  O   SER X 159      46.278  39.122  68.434  1.00  0.00           O
ATOM   1226  N   THR X 160      48.494  39.610  68.355  1.00  0.00           N
ATOM   1227  CA  THR X 160      48.617  40.220  69.715  1.00  0.00           C
ATOM   1228  CB  THR X 160      49.816  39.603  70.430  1.00  0.00           C
ATOM   1229  CG2 THR X 160      49.765  38.044  70.510  1.00  0.00           C
ATOM   1230  OG1 THR X 160      51.046  40.039  70.083  1.00  0.00           O
ATOM   1231  C   THR X 160      48.894  41.709  69.645  1.00  0.00           C
ATOM   1232  O   THR X 160      48.975  42.270  70.787  1.00  0.00           O
ATOM   1233  N   GLY X 161      49.065  42.379  68.515  1.00  0.00           N
ATOM   1234  CA  GLY X 161      49.281  43.792  68.445  1.00  0.00           C
ATOM   1235  C   GLY X 161      50.768  44.231  69.031  1.00  0.00           C
ATOM   1236  O   GLY X 161      51.099  45.395  68.934  1.00  0.00           O
ATOM   1237  N   ASP X 162      51.582  43.357  69.541  1.00  0.00           N
ATOM   1238  CA  ASP X 162      52.903  43.553  70.142  1.00  0.00           C
ATOM   1239  CB  ASP X 162      52.874  42.848  71.504  1.00  0.00           C
ATOM   1240  CG  ASP X 162      53.897  43.230  72.483  1.00  0.00           C
ATOM   1241  OD1 ASP X 162      53.731  44.339  73.030  1.00  0.00           O
ATOM   1242  OD2 ASP X 162      54.894  42.477  72.624  1.00  0.00           O
ATOM   1243  C   ASP X 162      54.040  42.943  69.233  1.00  0.00           C
ATOM   1244  O   ASP X 162      53.802  42.151  68.297  1.00  0.00           O
ATOM   1245  N   GLU X 163      55.294  43.269  69.548  1.00  0.00           N
ATOM   1246  CA  GLU X 163      56.549  42.771  68.887  1.00  0.00           C
ATOM   1247  CB  GLU X 163      57.721  43.224  69.792  1.00  0.00           C
ATOM   1248  CG  GLU X 163      59.060  42.779  69.333  1.00  0.00           C
ATOM   1249  CD  GLU X 163      59.677  43.687  68.283  1.00  0.00           C
ATOM   1250  OE1 GLU X 163      60.418  44.659  68.568  1.00  0.00           O
ATOM   1251  OE2 GLU X 163      59.302  43.443  67.105  1.00  0.00           O
ATOM   1252  C   GLU X 163      56.577  41.338  68.568  1.00  0.00           C
ATOM   1253  O   GLU X 163      56.990  40.983  67.453  1.00  0.00           O
ATOM   1254  N   HID X 164      56.238  40.450  69.525  1.00  0.00           N
ATOM   1255  CA  HID X 164      56.239  39.038  69.153  1.00  0.00           C
ATOM   1256  CB  HID X 164      56.091  38.276  70.517  1.00  0.00           C
ATOM   1257  CG  HID X 164      54.798  38.556  71.352  1.00  0.00           C
ATOM   1258  ND1 HID X 164      54.609  39.654  72.160  1.00  0.00           N
ATOM   1259  CE1 HID X 164      53.365  39.571  72.541  1.00  0.00           C
ATOM   1260  NE2 HID X 164      52.775  38.417  72.123  1.00  0.00           N
ATOM   1261  CD2 HID X 164      53.714  37.814  71.328  1.00  0.00           C
ATOM   1262  C   HID X 164      55.159  38.610  68.242  1.00  0.00           C
ATOM   1263  O   HID X 164      55.422  37.570  67.588  1.00  0.00           O
ATOM   1264  N   SER X 165      54.116  39.318  68.010  1.00  0.00           N
ATOM   1265  CA  SER X 165      53.023  38.849  67.080  1.00  0.00           C
ATOM   1266  CB  SER X 165      52.195  37.791  67.743  1.00  0.00           C
ATOM   1267  OG  SER X 165      52.804  36.541  67.541  1.00  0.00           O
ATOM   1268  C   SER X 165      52.157  40.090  66.685  1.00  0.00           C
ATOM   1269  O   SER X 165      51.095  40.343  67.271  1.00  0.00           O
ATOM   1270  N   ARG X 166      52.545  40.835  65.629  1.00  0.00           N
ATOM   1271  CA  ARG X 166      51.944  42.165  65.351  1.00  0.00           C
ATOM   1272  CB  ARG X 166      52.974  43.123  64.658  1.00  0.00           C
ATOM   1273  CG  ARG X 166      54.129  43.701  65.482  1.00  0.00           C
ATOM   1274  CD  ARG X 166      53.601  44.800  66.357  1.00  0.00           C
ATOM   1275  NE  ARG X 166      54.704  45.623  66.842  1.00  0.00           N
ATOM   1276  CZ  ARG X 166      54.704  46.425  67.914  1.00  0.00           C
ATOM   1277  NH1 ARG X 166      55.782  46.806  68.441  1.00  0.00           N
ATOM   1278  NH2 ARG X 166      53.583  46.736  68.507  1.00  0.00           N
ATOM   1279  C   ARG X 166      50.740  42.121  64.405  1.00  0.00           C
ATOM   1280  O   ARG X 166      49.971  43.115  64.474  1.00  0.00           O
ATOM   1281  N   GLY X 167      50.592  41.028  63.594  1.00  0.00           N
ATOM   1282  CA  GLY X 167      49.403  40.868  62.764  1.00  0.00           C
ATOM   1283  C   GLY X 167      49.736  40.692  61.286  1.00  0.00           C
ATOM   1284  O   GLY X 167      50.885  40.883  60.775  1.00  0.00           O
ATOM   1285  N   ASN X 168      48.707  40.496  60.500  1.00  0.00           N
ATOM   1286  CA  ASN X 168      48.687  40.702  59.042  1.00  0.00           C
ATOM   1287  CB  ASN X 168      48.917  42.221  58.827  1.00  0.00           C
ATOM   1288  CG  ASN X 168      47.708  43.007  59.301  1.00  0.00           C
ATOM   1289  OD1 ASN X 168      46.621  42.539  59.489  1.00  0.00           O
ATOM   1290  ND2 ASN X 168      47.848  44.300  59.376  1.00  0.00           N
ATOM   1291  C   ASN X 168      49.593  39.799  58.166  1.00  0.00           C
ATOM   1292  O   ASN X 168      50.284  40.214  57.245  1.00  0.00           O
ATOM   1293  N   TRP X 169      49.628  38.481  58.486  1.00  0.00           N
ATOM   1294  CA  TRP X 169      50.573  37.502  57.932  1.00  0.00           C
ATOM   1295  CB  TRP X 169      50.520  36.286  58.874  1.00  0.00           C
ATOM   1296  CG  TRP X 169      50.646  36.654  60.363  1.00  0.00           C
ATOM   1297  CD1 TRP X 169      49.662  36.546  61.285  1.00  0.00           C
ATOM   1298  NE1 TRP X 169      50.026  37.147  62.453  1.00  0.00           N
ATOM   1299  CE2 TRP X 169      51.336  37.431  62.472  1.00  0.00           C
ATOM   1300  CZ2 TRP X 169      52.113  38.070  63.452  1.00  0.00           C
ATOM   1301  CH2 TRP X 169      53.460  38.458  63.159  1.00  0.00           C
ATOM   1302  CZ3 TRP X 169      53.890  38.259  61.797  1.00  0.00           C
ATOM   1303  CE3 TRP X 169      53.121  37.605  60.860  1.00  0.00           C
ATOM   1304  CD2 TRP X 169      51.818  37.117  61.117  1.00  0.00           C
ATOM   1305  C   TRP X 169      50.125  37.162  56.504  1.00  0.00           C
ATOM   1306  O   TRP X 169      50.995  37.088  55.654  1.00  0.00           O
ATOM   1307  N   GLY X 170      48.806  37.003  56.214  1.00  0.00           N
ATOM   1308  CA  GLY X 170      48.388  36.479  54.989  1.00  0.00           C
ATOM   1309  C   GLY X 170      48.672  37.417  53.752  1.00  0.00           C
ATOM   1310  O   GLY X 170      49.256  37.062  52.741  1.00  0.00           O
ATOM   1311  N   HIE X 171      48.445  38.747  53.959  1.00  0.00           N
ATOM   1312  CA  HIE X 171      48.787  39.859  53.080  1.00  0.00           C
ATOM   1313  CB  HIE X 171      48.155  41.163  53.509  1.00  0.00           C
ATOM   1314  CG  HIE X 171      46.637  41.145  53.538  1.00  0.00           C
ATOM   1315  ND1 HIE X 171      45.795  41.727  54.460  1.00  0.00           N
ATOM   1316  CE1 HIE X 171      44.504  41.427  54.061  1.00  0.00           C
ATOM   1317  NE2 HIE X 171      44.579  40.699  52.953  1.00  0.00           N
ATOM   1318  CD2 HIE X 171      45.893  40.481  52.637  1.00  0.00           C
ATOM   1319  C   HIE X 171      50.288  40.012  52.952  1.00  0.00           C
ATOM   1320  O   HIE X 171      50.870  40.308  51.948  1.00  0.00           O
ATOM   1321  N   LEU X 172      51.025  39.948  54.093  1.00  0.00           N
ATOM   1322  CA  LEU X 172      52.488  39.957  53.969  1.00  0.00           C
ATOM   1323  CB  LEU X 172      53.188  39.930  55.348  1.00  0.00           C
ATOM   1324  CG  LEU X 172      54.682  40.145  55.492  1.00  0.00           C
ATOM   1325  CD1 LEU X 172      55.107  41.420  54.788  1.00  0.00           C
ATOM   1326  CD2 LEU X 172      55.074  40.159  56.989  1.00  0.00           C
ATOM   1327  C   LEU X 172      53.070  38.765  53.141  1.00  0.00           C
ATOM   1328  O   LEU X 172      54.089  38.886  52.460  1.00  0.00           O
ATOM   1329  N   ASP X 173      52.454  37.611  53.219  1.00  0.00           N
ATOM   1330  CA  ASP X 173      52.812  36.464  52.359  1.00  0.00           C
ATOM   1331  CB  ASP X 173      52.134  35.233  52.894  1.00  0.00           C
ATOM   1332  CG  ASP X 173      52.677  34.573  54.168  1.00  0.00           C
ATOM   1333  OD1 ASP X 173      53.626  35.041  54.830  1.00  0.00           O
ATOM   1334  OD2 ASP X 173      52.105  33.513  54.489  1.00  0.00           O
ATOM   1335  C   ASP X 173      52.485  36.914  50.894  1.00  0.00           C
ATOM   1336  O   ASP X 173      53.319  36.939  49.983  1.00  0.00           O
ATOM   1337  N   GLN X 174      51.286  37.466  50.576  1.00  0.00           N
ATOM   1338  CA  GLN X 174      50.899  38.034  49.271  1.00  0.00           C
ATOM   1339  CB  GLN X 174      49.414  38.642  49.194  1.00  0.00           C
ATOM   1340  CG  GLN X 174      48.238  37.646  49.327  1.00  0.00           C
ATOM   1341  CD  GLN X 174      46.851  38.307  49.470  1.00  0.00           C
ATOM   1342  OE1 GLN X 174      46.682  39.440  49.155  1.00  0.00           O
ATOM   1343  NE2 GLN X 174      45.859  37.560  49.956  1.00  0.00           N
ATOM   1344  C   GLN X 174      51.882  39.107  48.712  1.00  0.00           C
ATOM   1345  O   GLN X 174      52.078  39.226  47.499  1.00  0.00           O
ATOM   1346  N   VAL X 175      52.444  39.915  49.603  1.00  0.00           N
ATOM   1347  CA  VAL X 175      53.470  40.914  49.155  1.00  0.00           C
ATOM   1348  CB  VAL X 175      53.595  41.997  50.293  1.00  0.00           C
ATOM   1349  CG1 VAL X 175      54.745  42.968  49.937  1.00  0.00           C
ATOM   1350  CG2 VAL X 175      52.292  42.835  50.316  1.00  0.00           C
ATOM   1351  C   VAL X 175      54.824  40.305  48.904  1.00  0.00           C
ATOM   1352  O   VAL X 175      55.486  40.684  47.935  1.00  0.00           O
ATOM   1353  N   ALA X 176      55.265  39.394  49.720  1.00  0.00           N
ATOM   1354  CA  ALA X 176      56.441  38.590  49.603  1.00  0.00           C
ATOM   1355  CB  ALA X 176      56.689  37.653  50.712  1.00  0.00           C
ATOM   1356  C   ALA X 176      56.476  37.927  48.136  1.00  0.00           C
ATOM   1357  O   ALA X 176      57.498  37.912  47.511  1.00  0.00           O
ATOM   1358  N   ALA X 177      55.312  37.479  47.761  1.00  0.00           N
ATOM   1359  CA  ALA X 177      55.212  36.928  46.448  1.00  0.00           C
ATOM   1360  CB  ALA X 177      53.995  36.030  46.291  1.00  0.00           C
ATOM   1361  C   ALA X 177      55.227  37.990  45.332  1.00  0.00           C
ATOM   1362  O   ALA X 177      55.699  37.571  44.256  1.00  0.00           O
ATOM   1363  N   LEU X 178      54.690  39.213  45.461  1.00  0.00           N
ATOM   1364  CA  LEU X 178      54.773  40.260  44.562  1.00  0.00           C
ATOM   1365  CB  LEU X 178      53.748  41.355  44.869  1.00  0.00           C
ATOM   1366  CG  LEU X 178      52.333  40.996  44.365  1.00  0.00           C
ATOM   1367  CD1 LEU X 178      51.375  41.895  45.072  1.00  0.00           C
ATOM   1368  CD2 LEU X 178      52.103  41.257  42.855  1.00  0.00           C
ATOM   1369  C   LEU X 178      56.192  40.881  44.489  1.00  0.00           C
ATOM   1370  O   LEU X 178      56.672  41.289  43.418  1.00  0.00           O
ATOM   1371  N   ARG X 179      56.955  40.968  45.597  1.00  0.00           N
ATOM   1372  CA  ARG X 179      58.430  41.214  45.628  1.00  0.00           C
ATOM   1373  CB  ARG X 179      58.688  41.254  47.180  1.00  0.00           C
ATOM   1374  CG  ARG X 179      58.185  42.516  47.868  1.00  0.00           C
ATOM   1375  CD  ARG X 179      58.773  42.409  49.369  1.00  0.00           C
ATOM   1376  NE  ARG X 179      58.568  43.595  50.237  1.00  0.00           N
ATOM   1377  CZ  ARG X 179      59.014  43.843  51.439  1.00  0.00           C
ATOM   1378  NH1 ARG X 179      58.698  44.945  51.963  1.00  0.00           N
ATOM   1379  NH2 ARG X 179      59.735  42.996  52.110  1.00  0.00           N
ATOM   1380  C   ARG X 179      59.303  40.205  44.796  1.00  0.00           C
ATOM   1381  O   ARG X 179      60.281  40.564  44.072  1.00  0.00           O
ATOM   1382  N   TRP X 180      58.927  38.909  44.824  1.00  0.00           N
ATOM   1383  CA  TRP X 180      59.529  37.836  44.006  1.00  0.00           C
ATOM   1384  CB  TRP X 180      58.940  36.535  44.494  1.00  0.00           C
ATOM   1385  CG  TRP X 180      59.685  35.338  44.070  1.00  0.00           C
ATOM   1386  CD1 TRP X 180      60.746  34.689  44.555  1.00  0.00           C
ATOM   1387  NE1 TRP X 180      61.047  33.556  43.852  1.00  0.00           N
ATOM   1388  CE2 TRP X 180      60.383  33.536  42.624  1.00  0.00           C
ATOM   1389  CZ2 TRP X 180      60.383  32.680  41.485  1.00  0.00           C
ATOM   1390  CH2 TRP X 180      59.395  32.891  40.545  1.00  0.00           C
ATOM   1391  CZ3 TRP X 180      58.446  33.894  40.673  1.00  0.00           C
ATOM   1392  CE3 TRP X 180      58.521  34.792  41.758  1.00  0.00           C
ATOM   1393  CD2 TRP X 180      59.432  34.589  42.816  1.00  0.00           C
ATOM   1394  C   TRP X 180      59.252  37.907  42.485  1.00  0.00           C
ATOM   1395  O   TRP X 180      60.138  37.614  41.721  1.00  0.00           O
ATOM   1396  N   VAL X 181      58.024  38.403  42.108  1.00  0.00           N
ATOM   1397  CA  VAL X 181      57.576  38.667  40.669  1.00  0.00           C
ATOM   1398  CB  VAL X 181      56.037  38.997  40.723  1.00  0.00           C
ATOM   1399  CG1 VAL X 181      55.510  39.840  39.585  1.00  0.00           C
ATOM   1400  CG2 VAL X 181      55.204  37.681  40.861  1.00  0.00           C
ATOM   1401  C   VAL X 181      58.408  39.804  40.038  1.00  0.00           C
ATOM   1402  O   VAL X 181      59.059  39.588  39.024  1.00  0.00           O
ATOM   1403  N   GLN X 182      58.492  40.928  40.731  1.00  0.00           N
ATOM   1404  CA  GLN X 182      59.485  41.976  40.403  1.00  0.00           C
ATOM   1405  CB  GLN X 182      59.441  43.053  41.561  1.00  0.00           C
ATOM   1406  CG  GLN X 182      58.148  43.861  41.325  1.00  0.00           C
ATOM   1407  CD  GLN X 182      58.026  44.512  39.959  1.00  0.00           C
ATOM   1408  OE1 GLN X 182      59.019  44.760  39.313  1.00  0.00           O
ATOM   1409  NE2 GLN X 182      56.866  44.711  39.333  1.00  0.00           N
ATOM   1410  C   GLN X 182      60.952  41.465  40.393  1.00  0.00           C
ATOM   1411  O   GLN X 182      61.709  42.026  39.571  1.00  0.00           O
ATOM   1412  N   ASP X 183      61.303  40.430  41.081  1.00  0.00           N
ATOM   1413  CA  ASP X 183      62.564  39.723  40.915  1.00  0.00           C
ATOM   1414  CB  ASP X 183      63.074  39.009  42.149  1.00  0.00           C
ATOM   1415  CG  ASP X 183      64.491  38.305  42.149  1.00  0.00           C
ATOM   1416  OD1 ASP X 183      64.812  37.346  42.932  1.00  0.00           O
ATOM   1417  OD2 ASP X 183      65.429  38.709  41.435  1.00  0.00           O
ATOM   1418  C   ASP X 183      62.660  38.782  39.688  1.00  0.00           C
ATOM   1419  O   ASP X 183      63.623  38.951  38.888  1.00  0.00           O
ATOM   1420  N   ASN X 184      61.751  37.834  39.501  1.00  0.00           N
ATOM   1421  CA  ASN X 184      61.846  36.702  38.579  1.00  0.00           C
ATOM   1422  CB  ASN X 184      61.643  35.408  39.407  1.00  0.00           C
ATOM   1423  CG  ASN X 184      62.674  35.252  40.476  1.00  0.00           C
ATOM   1424  OD1 ASN X 184      63.810  34.817  40.269  1.00  0.00           O
ATOM   1425  ND2 ASN X 184      62.427  35.734  41.639  1.00  0.00           N
ATOM   1426  C   ASN X 184      61.009  36.709  37.288  1.00  0.00           C
ATOM   1427  O   ASN X 184      61.310  35.983  36.311  1.00  0.00           O
ATOM   1428  N   ILE X 185      60.008  37.592  37.252  1.00  0.00           N
ATOM   1429  CA  ILE X 185      58.840  37.399  36.323  1.00  0.00           C
ATOM   1430  CB  ILE X 185      57.590  38.291  36.645  1.00  0.00           C
ATOM   1431  CG2 ILE X 185      57.673  39.756  36.227  1.00  0.00           C
ATOM   1432  CG1 ILE X 185      56.343  37.720  35.949  1.00  0.00           C
ATOM   1433  CD1 ILE X 185      55.845  36.277  36.224  1.00  0.00           C
ATOM   1434  C   ILE X 185      59.256  37.611  34.913  1.00  0.00           C
ATOM   1435  O   ILE X 185      58.739  37.023  33.986  1.00  0.00           O
ATOM   1436  N   ALA X 186      60.297  38.441  34.715  1.00  0.00           N
ATOM   1437  CA  ALA X 186      60.855  38.528  33.359  1.00  0.00           C
ATOM   1438  CB  ALA X 186      61.963  39.595  33.416  1.00  0.00           C
ATOM   1439  C   ALA X 186      61.513  37.222  32.759  1.00  0.00           C
ATOM   1440  O   ALA X 186      61.245  36.956  31.580  1.00  0.00           O
ATOM   1441  N   SER X 187      62.130  36.314  33.516  1.00  0.00           N
ATOM   1442  CA  SER X 187      62.579  35.057  32.930  1.00  0.00           C
ATOM   1443  CB  SER X 187      63.308  34.272  34.013  1.00  0.00           C
ATOM   1444  OG  SER X 187      64.365  35.006  34.460  1.00  0.00           O
ATOM   1445  C   SER X 187      61.506  34.232  32.211  1.00  0.00           C
ATOM   1446  O   SER X 187      61.725  33.596  31.198  1.00  0.00           O
ATOM   1447  N   PHE X 188      60.264  34.327  32.769  1.00  0.00           N
ATOM   1448  CA  PHE X 188      59.012  33.661  32.330  1.00  0.00           C
ATOM   1449  CB  PHE X 188      58.209  33.234  33.630  1.00  0.00           C
ATOM   1450  CG  PHE X 188      58.947  32.285  34.585  1.00  0.00           C
ATOM   1451  CD1 PHE X 188      59.827  32.769  35.593  1.00  0.00           C
ATOM   1452  CE1 PHE X 188      60.238  31.976  36.720  1.00  0.00           C
ATOM   1453  CZ  PHE X 188      59.969  30.559  36.696  1.00  0.00           C
ATOM   1454  CE2 PHE X 188      59.146  30.047  35.629  1.00  0.00           C
ATOM   1455  CD2 PHE X 188      58.636  30.871  34.603  1.00  0.00           C
ATOM   1456  C   PHE X 188      58.112  34.539  31.369  1.00  0.00           C
ATOM   1457  O   PHE X 188      56.890  34.270  31.380  1.00  0.00           O
ATOM   1458  N   GLY X 189      58.772  35.309  30.472  1.00  0.00           N
ATOM   1459  CA  GLY X 189      58.160  36.157  29.427  1.00  0.00           C
ATOM   1460  C   GLY X 189      57.763  37.595  29.787  1.00  0.00           C
ATOM   1461  O   GLY X 189      57.460  38.513  29.016  1.00  0.00           O
ATOM   1462  N   GLY X 190      57.656  37.826  31.146  1.00  0.00           N
ATOM   1463  CA  GLY X 190      56.866  38.924  31.693  1.00  0.00           C
ATOM   1464  C   GLY X 190      57.469  40.367  31.710  1.00  0.00           C
ATOM   1465  O   GLY X 190      58.644  40.547  31.655  1.00  0.00           O
ATOM   1466  N   ASN X 191      56.606  41.403  31.693  1.00  0.00           N
ATOM   1467  CA  ASN X 191      57.011  42.770  31.792  1.00  0.00           C
ATOM   1468  CB  ASN X 191      56.069  43.564  30.836  1.00  0.00           C
ATOM   1469  CG  ASN X 191      56.155  45.096  30.817  1.00  0.00           C
ATOM   1470  OD1 ASN X 191      56.885  45.678  31.578  1.00  0.00           O
ATOM   1471  ND2 ASN X 191      55.450  45.832  29.963  1.00  0.00           N
ATOM   1472  C   ASN X 191      56.754  43.396  33.224  1.00  0.00           C
ATOM   1473  O   ASN X 191      55.639  43.898  33.552  1.00  0.00           O
ATOM   1474  N   PRO X 192      57.775  43.413  34.061  1.00  0.00           N
ATOM   1475  CD  PRO X 192      59.114  43.057  33.711  1.00  0.00           C
ATOM   1476  CG  PRO X 192      60.017  43.532  34.903  1.00  0.00           C
ATOM   1477  CB  PRO X 192      59.118  43.725  36.121  1.00  0.00           C
ATOM   1478  CA  PRO X 192      57.756  43.937  35.438  1.00  0.00           C
ATOM   1479  C   PRO X 192      57.263  45.383  35.565  1.00  0.00           C
ATOM   1480  O   PRO X 192      56.939  45.872  36.643  1.00  0.00           O
ATOM   1481  N   GLY X 193      57.189  46.133  34.468  1.00  0.00           N
ATOM   1482  CA  GLY X 193      56.757  47.497  34.292  1.00  0.00           C
ATOM   1483  C   GLY X 193      55.231  47.564  34.235  1.00  0.00           C
ATOM   1484  O   GLY X 193      54.626  48.693  34.132  1.00  0.00           O
ATOM   1485  N   SER X 194      54.534  46.421  34.084  1.00  0.00           N
ATOM   1486  CA  SER X 194      53.121  46.267  33.774  1.00  0.00           C
ATOM   1487  CB  SER X 194      53.033  46.343  32.296  1.00  0.00           C
ATOM   1488  OG  SER X 194      51.605  46.387  31.891  1.00  0.00           O
ATOM   1489  C   SER X 194      52.549  44.962  34.367  1.00  0.00           C
ATOM   1490  O   SER X 194      52.448  43.939  33.706  1.00  0.00           O
ATOM   1491  N   VAL X 195      52.184  45.014  35.678  1.00  0.00           N
ATOM   1492  CA  VAL X 195      51.808  43.902  36.478  1.00  0.00           C
ATOM   1493  CB  VAL X 195      52.834  43.680  37.601  1.00  0.00           C
ATOM   1494  CG1 VAL X 195      52.276  42.551  38.541  1.00  0.00           C
ATOM   1495  CG2 VAL X 195      54.205  43.419  37.069  1.00  0.00           C
ATOM   1496  C   VAL X 195      50.446  44.159  36.958  1.00  0.00           C
ATOM   1497  O   VAL X 195      50.184  45.263  37.482  1.00  0.00           O
ATOM   1498  N   THR X 196      49.498  43.185  36.853  1.00  0.00           N
ATOM   1499  CA  THR X 196      48.044  43.415  37.199  1.00  0.00           C
ATOM   1500  CB  THR X 196      47.126  43.241  35.968  1.00  0.00           C
ATOM   1501  CG2 THR X 196      45.605  43.339  36.254  1.00  0.00           C
ATOM   1502  OG1 THR X 196      47.291  44.327  35.072  1.00  0.00           O
ATOM   1503  C   THR X 196      47.630  42.425  38.256  1.00  0.00           C
ATOM   1504  O   THR X 196      47.792  41.279  38.093  1.00  0.00           O
ATOM   1505  N   ILE X 197      47.137  42.917  39.394  1.00  0.00           N
ATOM   1506  CA  ILE X 197      46.571  42.118  40.484  1.00  0.00           C
ATOM   1507  CB  ILE X 197      47.105  42.614  41.877  1.00  0.00           C
ATOM   1508  CG2 ILE X 197      48.644  42.677  41.714  1.00  0.00           C
ATOM   1509  CG1 ILE X 197      46.433  43.844  42.384  1.00  0.00           C
ATOM   1510  CD1 ILE X 197      46.912  44.264  43.788  1.00  0.00           C
ATOM   1511  C   ILE X 197      45.047  41.893  40.466  1.00  0.00           C
ATOM   1512  O   ILE X 197      44.266  42.801  40.202  1.00  0.00           O
ATOM   1513  N   PHE X 198      44.554  40.687  40.699  1.00  0.00           N
ATOM   1514  CA  PHE X 198      43.063  40.394  40.590  1.00  0.00           C
ATOM   1515  CB  PHE X 198      42.637  40.213  39.151  1.00  0.00           C
ATOM   1516  CG  PHE X 198      42.959  38.887  38.393  1.00  0.00           C
ATOM   1517  CD1 PHE X 198      41.873  38.039  38.088  1.00  0.00           C
ATOM   1518  CE1 PHE X 198      42.176  36.961  37.293  1.00  0.00           C
ATOM   1519  CZ  PHE X 198      43.485  36.646  36.878  1.00  0.00           C
ATOM   1520  CE2 PHE X 198      44.542  37.466  37.251  1.00  0.00           C
ATOM   1521  CD2 PHE X 198      44.266  38.573  38.008  1.00  0.00           C
ATOM   1522  C   PHE X 198      42.589  39.259  41.519  1.00  0.00           C
ATOM   1523  O   PHE X 198      43.413  38.416  41.786  1.00  0.00           O
ATOM   1524  N   GLY X 199      41.383  39.355  42.090  1.00  0.00           N
ATOM   1525  CA  GLY X 199      40.878  38.408  43.105  1.00  0.00           C
ATOM   1526  C   GLY X 199      39.358  38.498  43.359  1.00  0.00           C
ATOM   1527  O   GLY X 199      38.757  39.565  43.137  1.00  0.00           O
ATOM   1528  N   GLU X 200      38.798  37.382  43.715  1.00  0.00           N
ATOM   1529  CA  GLU X 200      37.382  37.181  44.084  1.00  0.00           C
ATOM   1530  CB  GLU X 200      36.678  36.144  43.235  1.00  0.00           C
ATOM   1531  CG  GLU X 200      37.228  34.707  43.083  1.00  0.00           C
ATOM   1532  CD  GLU X 200      38.580  34.683  42.317  1.00  0.00           C
ATOM   1533  OE1 GLU X 200      39.581  34.173  42.840  1.00  0.00           O
ATOM   1534  OE2 GLU X 200      38.594  35.223  41.164  1.00  0.00           O
ATOM   1535  C   GLU X 200      37.181  37.093  45.601  1.00  0.00           C
ATOM   1536  O   GLU X 200      38.071  36.797  46.326  1.00  0.00           O
ATOM   1537  N1  MOL X 201      35.964  37.266  46.083  1.00  0.00           N
ATOM   1538  C1  MOL X 201      35.604  37.131  47.528  1.00  0.00           C
ATOM   1539  C2  MOL X 201      35.520  35.635  47.821  1.00  0.00           C
ATOM   1540  O1  MOL X 201      34.305  35.374  48.648  1.00  0.00           O
ATOM   1541  C3  MOL X 201      36.644  37.934  48.444  1.00  0.00           C
ATOM   1542  O2  MOL X 201      36.890  39.064  48.080  1.00  0.00           O
ATOM   1543  C4  MOL X 201      32.067  31.658  47.155  1.00  0.00           C
ATOM   1544  C5  MOL X 201      32.786  30.388  47.292  1.00  0.00           C
ATOM   1545  C6  MOL X 201      32.589  29.255  46.608  1.00  0.00           C
ATOM   1546  C7  MOL X 201      31.424  28.979  45.690  1.00  0.00           C
ATOM   1547  C8  MOL X 201      30.685  27.699  46.036  1.00  0.00           C
ATOM   1548  O3  MOL X 201      30.576  26.831  45.203  1.00  0.00           O
ATOM   1549  C9  MOL X 201      29.989  27.464  47.520  1.00  0.00           C
ATOM   1550  C10 MOL X 201      28.828  28.460  47.561  1.00  0.00           C
ATOM   1551  C11 MOL X 201      28.018  28.548  48.915  1.00  0.00           C
ATOM   1552  C12 MOL X 201      28.739  28.178  50.230  1.00  0.00           C
ATOM   1553  C13 MOL X 201      30.272  27.753  50.189  1.00  0.00           C
ATOM   1554  C14 MOL X 201      30.977  27.762  48.806  1.00  0.00           C
ATOM   1555  C15 MOL X 201      32.366  26.971  48.744  1.00  0.00           C
ATOM   1556  C16 MOL X 201      33.697  27.766  48.345  1.00  0.00           C
ATOM   1557  C17 MOL X 201      33.723  28.132  46.813  1.00  0.00           C
ATOM   1558  C18 MOL X 201      33.654  26.857  45.889  1.00  0.00           C
ATOM   1559  C19 MOL X 201      35.069  28.708  46.310  1.00  0.00           C
ATOM   1560  C20 MOL X 201      33.911  29.054  49.166  1.00  0.00           C
ATOM   1561  C21 MOL X 201      33.801  30.387  48.423  1.00  0.00           C
ATOM   1562  O4  MOL X 201      33.426  31.329  49.443  1.00  0.00           O
ATOM   1563  C22 MOL X 201      34.331  32.229  49.885  1.00  0.00           C
ATOM   1564  O5  MOL X 201      35.415  32.350  49.397  1.00  0.00           O
ATOM   1565  C23 MOL X 201      33.741  33.078  51.040  1.00  0.00           C
ATOM   1566  C24 MOL X 201      34.471  33.125  52.354  1.00  0.00           C
ATOM   1567  C25 MOL X 201      34.752  31.783  52.927  1.00  0.00           C
ATOM   1568  C26 MOL X 201      34.036  31.188  54.050  1.00  0.00           C
ATOM   1569  C27 MOL X 201      34.463  30.055  54.637  1.00  0.00           C
ATOM   1570  C28 MOL X 201      35.644  29.361  54.154  1.00  0.00           C
ATOM   1571  C29 MOL X 201      36.315  29.853  53.016  1.00  0.00           C
ATOM   1572  C30 MOL X 201      35.929  31.040  52.426  1.00  0.00           C
ATOM   1573  N2  MOL X 201      33.887  34.046  53.330  1.00  0.00           N
ATOM   1574  C31 MOL X 201      32.519  34.211  53.659  1.00  0.00           C
ATOM   1575  O6  MOL X 201      31.595  33.669  53.006  1.00  0.00           O
ATOM   1576  C32 MOL X 201      32.163  34.963  54.803  1.00  0.00           C
ATOM   1577  C33 MOL X 201      33.110  35.703  55.556  1.00  0.00           C
ATOM   1578  C34 MOL X 201      32.728  36.509  56.672  1.00  0.00           C
ATOM   1579  C35 MOL X 201      31.374  36.609  56.950  1.00  0.00           C
ATOM   1580  C36 MOL X 201      30.381  35.879  56.227  1.00  0.00           C
ATOM   1581  C37 MOL X 201      30.778  35.157  55.143  1.00  0.00           C
ATOM   1582  O7  MOL X 201      34.863  26.978  48.559  1.00  0.00           O
ATOM   1583  O8  MOL X 201      32.589  25.953  49.859  1.00  0.00           O
ATOM   1584  C38 MOL X 201      33.104  26.226  51.079  1.00  0.00           C
ATOM   1585  O9  MOL X 201      33.433  27.251  51.604  1.00  0.00           O
ATOM   1586  C39 MOL X 201      33.314  24.939  51.852  1.00  0.00           C
ATOM   1587  C40 MOL X 201      32.657  23.765  51.382  1.00  0.00           C
ATOM   1588  C41 MOL X 201      32.646  22.616  52.164  1.00  0.00           C
ATOM   1589  C42 MOL X 201      33.400  22.521  53.286  1.00  0.00           C
ATOM   1590  C43 MOL X 201      34.051  23.653  53.742  1.00  0.00           C
ATOM   1591  C44 MOL X 201      34.005  24.852  53.026  1.00  0.00           C
ATOM   1592  C45 MOL X 201      29.791  26.400  50.816  1.00  0.00           C
ATOM   1593  O10 MOL X 201      28.372  26.818  50.639  1.00  0.00           O
ATOM   1594  O11 MOL X 201      31.006  28.366  51.159  1.00  0.00           O
ATOM   1595  C46 MOL X 201      30.966  29.715  51.199  1.00  0.00           C
ATOM   1596  O12 MOL X 201      30.537  30.469  50.397  1.00  0.00           O
ATOM   1597  C47 MOL X 201      31.636  30.121  52.523  1.00  0.00           C
ATOM   1598  O13 MOL X 201      27.810  28.295  46.579  1.00  0.00           O
ATOM   1599  C48 MOL X 201      29.301  26.065  47.634  1.00  0.00           C
ATOM   1600  O14 MOL X 201      31.903  28.775  44.349  1.00  0.00           O
ATOM   1601  C49 MOL X 201      32.433  29.831  43.601  1.00  0.00           C
ATOM   1602  O15 MOL X 201      32.429  31.005  43.962  1.00  0.00           O
ATOM   1603  C50 MOL X 201      32.825  29.398  42.181  1.00  0.00           C
ATOM   1604  O16 MOL X 201      33.382  34.425  50.610  1.00  0.00           O
ATOM   1605  C51 MOL X 201      34.295  35.369  50.096  1.00  0.00           C
ATOM   1606  C52 MOL X 201      33.633  36.709  50.415  1.00  0.00           C
ATOM   1607  C53 MOL X 201      33.358  37.035  51.912  1.00  0.00           C
ATOM   1608  C54 MOL X 201      32.857  38.480  52.170  1.00  0.00           C
ATOM   1609  C55 MOL X 201      33.873  39.476  52.775  1.00  0.00           C
ATOM   1610  C56 MOL X 201      35.140  39.740  51.900  1.00  0.00           C
ATOM   1611  O17 MOL X 201      36.248  40.051  52.668  1.00  0.00           O
ATOM   1612  O18 MOL X 201      35.500  35.393  50.626  1.00  0.00           O
ATOM   1613  N   ALA X 202      37.154  37.339  49.513  1.00  0.00           N
ATOM   1614  CA  ALA X 202      38.119  38.057  50.395  1.00  0.00           C
ATOM   1615  CB  ALA X 202      38.331  37.267  51.710  1.00  0.00           C
ATOM   1616  C   ALA X 202      39.513  38.289  49.717  1.00  0.00           C
ATOM   1617  O   ALA X 202      40.278  39.130  50.087  1.00  0.00           O
ATOM   1618  N   GLY X 203      39.761  37.654  48.536  1.00  0.00           N
ATOM   1619  CA  GLY X 203      40.892  37.889  47.643  1.00  0.00           C
ATOM   1620  C   GLY X 203      40.631  39.205  46.898  1.00  0.00           C
ATOM   1621  O   GLY X 203      41.564  40.012  46.826  1.00  0.00           O
ATOM   1622  N   GLY X 204      39.444  39.476  46.465  1.00  0.00           N
ATOM   1623  CA  GLY X 204      39.147  40.779  45.915  1.00  0.00           C
ATOM   1624  C   GLY X 204      39.241  41.940  46.953  1.00  0.00           C
ATOM   1625  O   GLY X 204      39.644  43.025  46.558  1.00  0.00           O
ATOM   1626  N   GLU X 205      39.025  41.674  48.198  1.00  0.00           N
ATOM   1627  CA  GLU X 205      39.234  42.661  49.288  1.00  0.00           C
ATOM   1628  CB  GLU X 205      38.233  42.460  50.392  1.00  0.00           C
ATOM   1629  CG  GLU X 205      38.206  43.696  51.288  1.00  0.00           C
ATOM   1630  CD  GLU X 205      37.083  43.569  52.424  1.00  0.00           C
ATOM   1631  OE1 GLU X 205      37.060  44.459  53.288  1.00  0.00           O
ATOM   1632  OE2 GLU X 205      36.338  42.557  52.460  1.00  0.00           O
ATOM   1633  C   GLU X 205      40.728  42.743  49.782  1.00  0.00           C
ATOM   1634  O   GLU X 205      41.203  43.888  50.010  1.00  0.00           O
ATOM   1635  N   SER X 206      41.462  41.639  49.730  1.00  0.00           N
ATOM   1636  CA  SER X 206      42.973  41.630  49.663  1.00  0.00           C
ATOM   1637  CB  SER X 206      43.602  40.283  49.557  1.00  0.00           C
ATOM   1638  OG  SER X 206      43.096  39.382  50.536  1.00  0.00           O
ATOM   1639  C   SER X 206      43.575  42.496  48.615  1.00  0.00           C
ATOM   1640  O   SER X 206      44.411  43.294  48.970  1.00  0.00           O
ATOM   1641  N   VAL X 207      43.079  42.496  47.425  1.00  0.00           N
ATOM   1642  CA  VAL X 207      43.382  43.420  46.324  1.00  0.00           C
ATOM   1643  CB  VAL X 207      42.715  43.171  44.932  1.00  0.00           C
ATOM   1644  CG1 VAL X 207      43.015  44.392  43.982  1.00  0.00           C
ATOM   1645  CG2 VAL X 207      43.108  41.843  44.245  1.00  0.00           C
ATOM   1646  C   VAL X 207      43.118  44.826  46.815  1.00  0.00           C
ATOM   1647  O   VAL X 207      44.012  45.703  46.642  1.00  0.00           O
ATOM   1648  N   SER X 208      41.970  45.079  47.470  1.00  0.00           N
ATOM   1649  CA  SER X 208      41.676  46.407  48.058  1.00  0.00           C
ATOM   1650  CB  SER X 208      40.215  46.603  48.505  1.00  0.00           C
ATOM   1651  OG  SER X 208      40.116  47.931  48.887  1.00  0.00           O
ATOM   1652  C   SER X 208      42.737  46.743  49.126  1.00  0.00           C
ATOM   1653  O   SER X 208      43.253  47.863  49.007  1.00  0.00           O
ATOM   1654  N   VAL X 209      43.061  45.876  50.086  1.00  0.00           N
ATOM   1655  CA  VAL X 209      44.146  46.118  51.022  1.00  0.00           C
ATOM   1656  CB  VAL X 209      44.186  45.043  52.129  1.00  0.00           C
ATOM   1657  CG1 VAL X 209      45.327  45.277  53.126  1.00  0.00           C
ATOM   1658  CG2 VAL X 209      42.956  44.906  52.921  1.00  0.00           C
ATOM   1659  C   VAL X 209      45.465  46.381  50.355  1.00  0.00           C
ATOM   1660  O   VAL X 209      46.142  47.319  50.744  1.00  0.00           O
ATOM   1661  N   LEU X 210      45.842  45.647  49.317  1.00  0.00           N
ATOM   1662  CA  LEU X 210      47.086  45.803  48.750  1.00  0.00           C
ATOM   1663  CB  LEU X 210      47.480  44.603  47.884  1.00  0.00           C
ATOM   1664  CG  LEU X 210      47.748  43.224  48.598  1.00  0.00           C
ATOM   1665  CD1 LEU X 210      48.442  42.345  47.523  1.00  0.00           C
ATOM   1666  CD2 LEU X 210      48.703  43.203  49.755  1.00  0.00           C
ATOM   1667  C   LEU X 210      47.203  47.077  47.858  1.00  0.00           C
ATOM   1668  O   LEU X 210      48.255  47.532  47.528  1.00  0.00           O
ATOM   1669  N   VAL X 211      46.128  47.730  47.590  1.00  0.00           N
ATOM   1670  CA  VAL X 211      46.059  49.103  47.023  1.00  0.00           C
ATOM   1671  CB  VAL X 211      44.815  49.370  46.136  1.00  0.00           C
ATOM   1672  CG1 VAL X 211      44.652  50.922  45.777  1.00  0.00           C
ATOM   1673  CG2 VAL X 211      44.941  48.657  44.764  1.00  0.00           C
ATOM   1674  C   VAL X 211      46.281  50.253  48.046  1.00  0.00           C
ATOM   1675  O   VAL X 211      46.745  51.361  47.714  1.00  0.00           O
ATOM   1676  N   LEU X 212      45.909  49.906  49.290  1.00  0.00           N
ATOM   1677  CA  LEU X 212      45.860  50.897  50.402  1.00  0.00           C
ATOM   1678  CB  LEU X 212      44.562  50.627  51.236  1.00  0.00           C
ATOM   1679  CG  LEU X 212      43.276  51.205  50.636  1.00  0.00           C
ATOM   1680  CD1 LEU X 212      42.164  50.339  50.937  1.00  0.00           C
ATOM   1681  CD2 LEU X 212      43.068  52.662  51.233  1.00  0.00           C
ATOM   1682  C   LEU X 212      47.130  50.799  51.251  1.00  0.00           C
ATOM   1683  O   LEU X 212      47.609  51.862  51.691  1.00  0.00           O
ATOM   1684  N   SER X 213      47.663  49.579  51.490  1.00  0.00           N
ATOM   1685  CA  SER X 213      48.849  49.475  52.312  1.00  0.00           C
ATOM   1686  CB  SER X 213      49.259  47.978  52.173  1.00  0.00           C
ATOM   1687  OG  SER X 213      50.555  47.805  52.786  1.00  0.00           O
ATOM   1688  C   SER X 213      50.067  50.296  51.760  1.00  0.00           C
ATOM   1689  O   SER X 213      50.358  50.103  50.569  1.00  0.00           O
ATOM   1690  N   PRO X 214      50.828  51.035  52.570  1.00  0.00           N
ATOM   1691  CD  PRO X 214      50.704  51.113  54.035  1.00  0.00           C
ATOM   1692  CG  PRO X 214      51.673  52.166  54.496  1.00  0.00           C
ATOM   1693  CB  PRO X 214      52.746  52.219  53.409  1.00  0.00           C
ATOM   1694  CA  PRO X 214      52.122  51.593  52.127  1.00  0.00           C
ATOM   1695  C   PRO X 214      53.149  50.548  51.696  1.00  0.00           C
ATOM   1696  O   PRO X 214      53.938  50.813  50.796  1.00  0.00           O
ATOM   1697  N   LEU X 215      53.119  49.309  52.257  1.00  0.00           N
ATOM   1698  CA  LEU X 215      54.008  48.182  51.921  1.00  0.00           C
ATOM   1699  CB  LEU X 215      53.837  46.992  52.895  1.00  0.00           C
ATOM   1700  CG  LEU X 215      55.148  46.128  53.014  1.00  0.00           C
ATOM   1701  CD1 LEU X 215      56.354  46.860  53.552  1.00  0.00           C
ATOM   1702  CD2 LEU X 215      54.901  45.011  54.033  1.00  0.00           C
ATOM   1703  C   LEU X 215      53.872  47.579  50.474  1.00  0.00           C
ATOM   1704  O   LEU X 215      54.831  47.197  49.826  1.00  0.00           O
ATOM   1705  N   ALA X 216      52.635  47.491  50.004  1.00  0.00           N
ATOM   1706  CA  ALA X 216      52.343  46.724  48.740  1.00  0.00           C
ATOM   1707  CB  ALA X 216      50.890  46.166  48.790  1.00  0.00           C
ATOM   1708  C   ALA X 216      52.537  47.580  47.509  1.00  0.00           C
ATOM   1709  O   ALA X 216      52.692  47.056  46.358  1.00  0.00           O
ATOM   1710  N   LYS X 217      52.635  48.911  47.606  1.00  0.00           N
ATOM   1711  CA  LYS X 217      52.838  49.993  46.668  1.00  0.00           C
ATOM   1712  CB  LYS X 217      52.948  51.267  47.442  1.00  0.00           C
ATOM   1713  CG  LYS X 217      53.146  52.551  46.617  1.00  0.00           C
ATOM   1714  CD  LYS X 217      53.097  53.751  47.605  1.00  0.00           C
ATOM   1715  CE  LYS X 217      53.391  55.063  46.879  1.00  0.00           C
ATOM   1716  NZ  LYS X 217      53.904  56.129  47.743  1.00  0.00           N
ATOM   1717  C   LYS X 217      54.014  49.764  45.653  1.00  0.00           C
ATOM   1718  O   LYS X 217      55.109  49.415  46.053  1.00  0.00           O
ATOM   1719  N   ASN X 218      53.739  50.213  44.438  1.00  0.00           N
ATOM   1720  CA  ASN X 218      54.612  50.143  43.207  1.00  0.00           C
ATOM   1721  CB  ASN X 218      55.409  51.450  43.057  1.00  0.00           C
ATOM   1722  CG  ASN X 218      56.608  51.465  43.974  1.00  0.00           C
ATOM   1723  OD1 ASN X 218      57.312  50.483  44.178  1.00  0.00           O
ATOM   1724  ND2 ASN X 218      56.922  52.616  44.567  1.00  0.00           N
ATOM   1725  C   ASN X 218      55.244  48.811  42.853  1.00  0.00           C
ATOM   1726  O   ASN X 218      55.969  48.682  41.888  1.00  0.00           O
ATOM   1727  N   LEU X 219      54.900  47.694  43.534  1.00  0.00           N
ATOM   1728  CA  LEU X 219      55.170  46.379  43.056  1.00  0.00           C
ATOM   1729  CB  LEU X 219      54.965  45.354  44.151  1.00  0.00           C
ATOM   1730  CG  LEU X 219      55.893  45.497  45.413  1.00  0.00           C
ATOM   1731  CD1 LEU X 219      55.685  44.399  46.353  1.00  0.00           C
ATOM   1732  CD2 LEU X 219      57.407  45.629  45.224  1.00  0.00           C
ATOM   1733  C   LEU X 219      54.267  45.978  41.882  1.00  0.00           C
ATOM   1734  O   LEU X 219      54.601  45.099  41.137  1.00  0.00           O
ATOM   1735  N   PHE X 220      53.141  46.595  41.754  1.00  0.00           N
ATOM   1736  CA  PHE X 220      52.232  46.428  40.699  1.00  0.00           C
ATOM   1737  CB  PHE X 220      51.159  45.465  41.263  1.00  0.00           C
ATOM   1738  CG  PHE X 220      50.228  46.210  42.216  1.00  0.00           C
ATOM   1739  CD1 PHE X 220      50.578  46.333  43.565  1.00  0.00           C
ATOM   1740  CE1 PHE X 220      49.734  46.899  44.488  1.00  0.00           C
ATOM   1741  CZ  PHE X 220      48.504  47.370  44.081  1.00  0.00           C
ATOM   1742  CE2 PHE X 220      48.133  47.308  42.683  1.00  0.00           C
ATOM   1743  CD2 PHE X 220      48.987  46.696  41.817  1.00  0.00           C
ATOM   1744  C   PHE X 220      51.615  47.743  40.142  1.00  0.00           C
ATOM   1745  O   PHE X 220      51.900  48.850  40.618  1.00  0.00           O
ATOM   1746  N   HIE X 221      50.732  47.480  39.151  1.00  0.00           N
ATOM   1747  CA  HIE X 221      50.284  48.568  38.183  1.00  0.00           C
ATOM   1748  CB  HIE X 221      51.194  48.409  36.973  1.00  0.00           C
ATOM   1749  CG  HIE X 221      52.669  48.282  37.329  1.00  0.00           C
ATOM   1750  ND1 HIE X 221      53.466  47.127  37.515  1.00  0.00           N
ATOM   1751  CE1 HIE X 221      54.671  47.526  37.918  1.00  0.00           C
ATOM   1752  NE2 HIE X 221      54.681  48.852  37.904  1.00  0.00           N
ATOM   1753  CD2 HIE X 221      53.453  49.384  37.629  1.00  0.00           C
ATOM   1754  C   HIE X 221      48.826  48.790  37.815  1.00  0.00           C
ATOM   1755  O   HIE X 221      48.442  49.857  37.379  1.00  0.00           O
ATOM   1756  N   ARG X 222      48.024  47.774  38.068  1.00  0.00           N
ATOM   1757  CA  ARG X 222      46.538  47.936  38.011  1.00  0.00           C
ATOM   1758  CB  ARG X 222      46.051  47.597  36.611  1.00  0.00           C
ATOM   1759  CG  ARG X 222      46.531  48.362  35.358  1.00  0.00           C
ATOM   1760  CD  ARG X 222      47.955  47.959  34.855  1.00  0.00           C
ATOM   1761  NE  ARG X 222      48.036  47.946  33.384  1.00  0.00           N
ATOM   1762  CZ  ARG X 222      48.700  48.714  32.526  1.00  0.00           C
ATOM   1763  NH1 ARG X 222      49.285  49.830  32.873  1.00  0.00           N
ATOM   1764  NH2 ARG X 222      48.950  48.254  31.351  1.00  0.00           N
ATOM   1765  C   ARG X 222      45.947  47.004  39.066  1.00  0.00           C
ATOM   1766  O   ARG X 222      46.696  46.102  39.453  1.00  0.00           O
ATOM   1767  N   ALA X 223      44.675  47.067  39.426  1.00  0.00           N
ATOM   1768  CA  ALA X 223      43.956  46.075  40.283  1.00  0.00           C
ATOM   1769  CB  ALA X 223      43.814  46.795  41.622  1.00  0.00           C
ATOM   1770  C   ALA X 223      42.554  45.718  39.773  1.00  0.00           C
ATOM   1771  O   ALA X 223      41.941  46.619  39.236  1.00  0.00           O
ATOM   1772  N   ILE X 224      41.982  44.602  40.047  1.00  0.00           N
ATOM   1773  CA  ILE X 224      40.603  44.213  39.815  1.00  0.00           C
ATOM   1774  CB  ILE X 224      40.446  43.218  38.629  1.00  0.00           C
ATOM   1775  CG2 ILE X 224      38.895  43.029  38.450  1.00  0.00           C
ATOM   1776  CG1 ILE X 224      41.082  43.694  37.349  1.00  0.00           C
ATOM   1777  CD1 ILE X 224      41.172  42.604  36.305  1.00  0.00           C
ATOM   1778  C   ILE X 224      40.072  43.715  41.184  1.00  0.00           C
ATOM   1779  O   ILE X 224      40.650  42.686  41.706  1.00  0.00           O
ATOM   1780  N   SER X 225      39.055  44.238  41.798  1.00  0.00           N
ATOM   1781  CA  SER X 225      38.345  43.642  42.903  1.00  0.00           C
ATOM   1782  CB  SER X 225      38.125  44.627  44.057  1.00  0.00           C
ATOM   1783  OG  SER X 225      39.305  44.983  44.651  1.00  0.00           O
ATOM   1784  C   SER X 225      37.030  43.029  42.451  1.00  0.00           C
ATOM   1785  O   SER X 225      36.127  43.810  42.069  1.00  0.00           O
ATOM   1786  N   GLU X 226      36.943  41.745  42.296  1.00  0.00           N
ATOM   1787  CA  GLU X 226      35.680  41.105  41.767  1.00  0.00           C
ATOM   1788  CB  GLU X 226      36.211  39.656  41.341  1.00  0.00           C
ATOM   1789  CG  GLU X 226      35.159  38.763  40.522  1.00  0.00           C
ATOM   1790  CD  GLU X 226      34.574  39.563  39.343  1.00  0.00           C
ATOM   1791  OE1 GLU X 226      35.273  39.744  38.368  1.00  0.00           O
ATOM   1792  OE2 GLU X 226      33.428  40.053  39.437  1.00  0.00           O
ATOM   1793  C   GLU X 226      34.579  41.073  42.783  1.00  0.00           C
ATOM   1794  O   GLU X 226      34.854  41.400  43.934  1.00  0.00           O
ATOM   1795  N   SER X 227      33.351  40.644  42.420  1.00  0.00           N
ATOM   1796  CA  SER X 227      32.358  40.104  43.420  1.00  0.00           C
ATOM   1797  CB  SER X 227      32.881  38.760  43.894  1.00  0.00           C
ATOM   1798  OG  SER X 227      33.951  38.911  44.832  1.00  0.00           O
ATOM   1799  C   SER X 227      31.729  41.007  44.502  1.00  0.00           C
ATOM   1800  O   SER X 227      31.134  40.449  45.364  1.00  0.00           O
ATOM   1801  N   GLY X 228      31.977  42.305  44.501  1.00  0.00           N
ATOM   1802  CA  GLY X 228      31.136  43.266  45.344  1.00  0.00           C
ATOM   1803  C   GLY X 228      31.699  43.503  46.768  1.00  0.00           C
ATOM   1804  O   GLY X 228      30.927  43.844  47.701  1.00  0.00           O
ATOM   1805  N   VAL X 229      33.011  43.485  46.897  1.00  0.00           N
ATOM   1806  CA  VAL X 229      33.802  43.301  48.076  1.00  0.00           C
ATOM   1807  CB  VAL X 229      34.039  41.817  48.494  1.00  0.00           C
ATOM   1808  CG1 VAL X 229      32.763  41.085  49.054  1.00  0.00           C
ATOM   1809  CG2 VAL X 229      34.705  40.945  47.475  1.00  0.00           C
ATOM   1810  C   VAL X 229      35.055  44.162  47.952  1.00  0.00           C
ATOM   1811  O   VAL X 229      36.077  43.744  48.533  1.00  0.00           O
ATOM   1812  N   ALA X 230      35.113  45.324  47.314  1.00  0.00           N
ATOM   1813  CA  ALA X 230      36.268  46.242  47.375  1.00  0.00           C
ATOM   1814  CB  ALA X 230      35.964  47.249  46.315  1.00  0.00           C
ATOM   1815  C   ALA X 230      36.446  47.017  48.737  1.00  0.00           C
ATOM   1816  O   ALA X 230      37.485  47.440  49.084  1.00  0.00           O
ATOM   1817  N   LEU X 231      35.473  46.969  49.605  1.00  0.00           N
ATOM   1818  CA  LEU X 231      35.525  47.411  51.016  1.00  0.00           C
ATOM   1819  CB  LEU X 231      35.317  48.925  51.011  1.00  0.00           C
ATOM   1820  CG  LEU X 231      35.631  49.664  52.332  1.00  0.00           C
ATOM   1821  CD1 LEU X 231      37.088  50.254  52.339  1.00  0.00           C
ATOM   1822  CD2 LEU X 231      34.701  50.893  52.576  1.00  0.00           C
ATOM   1823  C   LEU X 231      34.303  46.722  51.649  1.00  0.00           C
ATOM   1824  O   LEU X 231      33.166  46.707  51.043  1.00  0.00           O
ATOM   1825  N   THR X 232      34.518  46.051  52.772  1.00  0.00           N
ATOM   1826  CA  THR X 232      33.340  45.497  53.530  1.00  0.00           C
ATOM   1827  CB  THR X 232      33.137  43.956  53.299  1.00  0.00           C
ATOM   1828  CG2 THR X 232      33.412  43.599  51.836  1.00  0.00           C
ATOM   1829  OG1 THR X 232      34.088  43.318  54.162  1.00  0.00           O
ATOM   1830  C   THR X 232      33.385  45.894  55.031  1.00  0.00           C
ATOM   1831  O   THR X 232      34.284  46.629  55.438  1.00  0.00           O
ATOM   1832  N   SER X 233      32.551  45.347  55.930  1.00  0.00           N
ATOM   1833  CA  SER X 233      32.641  45.558  57.418  1.00  0.00           C
ATOM   1834  CB  SER X 233      31.183  45.935  57.870  1.00  0.00           C
ATOM   1835  OG  SER X 233      30.622  47.007  57.110  1.00  0.00           O
ATOM   1836  C   SER X 233      33.216  44.340  58.146  1.00  0.00           C
ATOM   1837  O   SER X 233      33.256  44.397  59.414  1.00  0.00           O
ATOM   1838  N   VAL X 234      33.664  43.254  57.484  1.00  0.00           N
ATOM   1839  CA  VAL X 234      34.000  42.020  58.160  1.00  0.00           C
ATOM   1840  CB  VAL X 234      33.240  40.868  57.596  1.00  0.00           C
ATOM   1841  CG1 VAL X 234      31.719  40.969  57.923  1.00  0.00           C
ATOM   1842  CG2 VAL X 234      33.322  40.704  56.070  1.00  0.00           C
ATOM   1843  C   VAL X 234      35.521  41.680  58.156  1.00  0.00           C
ATOM   1844  O   VAL X 234      35.939  41.206  59.194  1.00  0.00           O
ATOM   1845  N   LEU X 235      36.172  41.791  57.060  1.00  0.00           N
ATOM   1846  CA  LEU X 235      37.630  41.379  56.992  1.00  0.00           C
ATOM   1847  CB  LEU X 235      38.217  41.566  55.534  1.00  0.00           C
ATOM   1848  CG  LEU X 235      39.681  41.159  55.268  1.00  0.00           C
ATOM   1849  CD1 LEU X 235      40.072  39.694  55.489  1.00  0.00           C
ATOM   1850  CD2 LEU X 235      39.977  41.509  53.826  1.00  0.00           C
ATOM   1851  C   LEU X 235      38.502  42.206  57.908  1.00  0.00           C
ATOM   1852  O   LEU X 235      39.451  41.634  58.485  1.00  0.00           O
ATOM   1853  N   VAL X 236      38.183  43.461  58.179  1.00  0.00           N
ATOM   1854  CA  VAL X 236      39.009  44.392  59.005  1.00  0.00           C
ATOM   1855  CB  VAL X 236      39.550  45.574  58.163  1.00  0.00           C
ATOM   1856  CG1 VAL X 236      40.752  46.324  58.691  1.00  0.00           C
ATOM   1857  CG2 VAL X 236      39.747  45.243  56.697  1.00  0.00           C
ATOM   1858  C   VAL X 236      38.435  44.877  60.309  1.00  0.00           C
ATOM   1859  O   VAL X 236      37.242  45.215  60.496  1.00  0.00           O
ATOM   1860  N   LYS X 237      39.279  44.971  61.304  1.00  0.00           N
ATOM   1861  CA  LYS X 237      38.817  45.096  62.717  1.00  0.00           C
ATOM   1862  CB  LYS X 237      39.110  43.703  63.352  1.00  0.00           C
ATOM   1863  CG  LYS X 237      38.790  43.486  64.880  1.00  0.00           C
ATOM   1864  CD  LYS X 237      39.829  44.166  65.829  1.00  0.00           C
ATOM   1865  CE  LYS X 237      39.746  43.693  67.286  1.00  0.00           C
ATOM   1866  NZ  LYS X 237      38.473  44.204  67.872  1.00  0.00           N
ATOM   1867  C   LYS X 237      39.481  46.281  63.377  1.00  0.00           C
ATOM   1868  O   LYS X 237      40.731  46.457  63.309  1.00  0.00           O
ATOM   1869  N   LYS X 238      38.770  47.065  64.160  1.00  0.00           N
ATOM   1870  CA  LYS X 238      39.276  48.151  65.026  1.00  0.00           C
ATOM   1871  CB  LYS X 238      38.439  49.384  64.684  1.00  0.00           C
ATOM   1872  CG  LYS X 238      36.938  49.334  65.052  1.00  0.00           C
ATOM   1873  CD  LYS X 238      36.231  50.711  64.721  1.00  0.00           C
ATOM   1874  CE  LYS X 238      36.327  51.093  63.266  1.00  0.00           C
ATOM   1875  NZ  LYS X 238      35.448  52.323  62.924  1.00  0.00           N
ATOM   1876  C   LYS X 238      39.240  47.844  66.537  1.00  0.00           C
ATOM   1877  O   LYS X 238      38.526  46.941  67.009  1.00  0.00           O
ATOM   1878  N   GLY X 239      39.927  48.653  67.353  1.00  0.00           N
ATOM   1879  CA  GLY X 239      40.088  48.429  68.791  1.00  0.00           C
ATOM   1880  C   GLY X 239      40.952  47.213  69.151  1.00  0.00           C
ATOM   1881  O   GLY X 239      41.524  46.626  68.194  1.00  0.00           O
ATOM   1882  N   ASP X 240      41.298  47.033  70.411  1.00  0.00           N
ATOM   1883  CA  ASP X 240      42.339  46.119  70.887  1.00  0.00           C
ATOM   1884  CB  ASP X 240      42.223  46.156  72.448  1.00  0.00           C
ATOM   1885  CG  ASP X 240      42.681  47.464  73.172  1.00  0.00           C
ATOM   1886  OD1 ASP X 240      41.814  48.240  73.613  1.00  0.00           O
ATOM   1887  OD2 ASP X 240      43.849  47.730  73.214  1.00  0.00           O
ATOM   1888  C   ASP X 240      42.214  44.687  70.398  1.00  0.00           C
ATOM   1889  O   ASP X 240      41.110  44.067  70.340  1.00  0.00           O
ATOM   1890  N   VAL X 241      43.361  44.001  70.034  1.00  0.00           N
ATOM   1891  CA  VAL X 241      43.384  42.658  69.412  1.00  0.00           C
ATOM   1892  CB  VAL X 241      44.339  42.595  68.170  1.00  0.00           C
ATOM   1893  CG1 VAL X 241      43.801  43.394  67.015  1.00  0.00           C
ATOM   1894  CG2 VAL X 241      45.771  43.025  68.561  1.00  0.00           C
ATOM   1895  C   VAL X 241      43.800  41.583  70.485  1.00  0.00           C
ATOM   1896  O   VAL X 241      43.433  40.410  70.368  1.00  0.00           O
ATOM   1897  N   LYS X 242      44.449  41.960  71.597  1.00  0.00           N
ATOM   1898  CA  LYS X 242      44.917  40.981  72.693  1.00  0.00           C
ATOM   1899  CB  LYS X 242      45.728  41.625  73.840  1.00  0.00           C
ATOM   1900  CG  LYS X 242      46.597  40.629  74.650  1.00  0.00           C
ATOM   1901  CD  LYS X 242      47.234  41.285  75.855  1.00  0.00           C
ATOM   1902  CE  LYS X 242      47.441  40.277  77.009  1.00  0.00           C
ATOM   1903  NZ  LYS X 242      48.510  40.628  78.005  1.00  0.00           N
ATOM   1904  C   LYS X 242      43.678  40.165  73.322  1.00  0.00           C
ATOM   1905  O   LYS X 242      43.929  38.979  73.582  1.00  0.00           O
ATOM   1906  N   PRO X 243      42.390  40.608  73.401  1.00  0.00           N
ATOM   1907  CD  PRO X 243      41.920  41.996  73.312  1.00  0.00           C
ATOM   1908  CG  PRO X 243      40.620  42.022  74.211  1.00  0.00           C
ATOM   1909  CB  PRO X 243      40.090  40.593  74.136  1.00  0.00           C
ATOM   1910  CA  PRO X 243      41.299  39.746  73.903  1.00  0.00           C
ATOM   1911  C   PRO X 243      40.949  38.522  73.018  1.00  0.00           C
ATOM   1912  O   PRO X 243      40.524  37.475  73.444  1.00  0.00           O
ATOM   1913  N   LEU X 244      41.051  38.645  71.680  1.00  0.00           N
ATOM   1914  CA  LEU X 244      40.717  37.549  70.797  1.00  0.00           C
ATOM   1915  CB  LEU X 244      40.394  38.120  69.375  1.00  0.00           C
ATOM   1916  CG  LEU X 244      39.915  37.060  68.351  1.00  0.00           C
ATOM   1917  CD1 LEU X 244      38.640  36.249  68.900  1.00  0.00           C
ATOM   1918  CD2 LEU X 244      39.557  37.688  66.915  1.00  0.00           C
ATOM   1919  C   LEU X 244      41.879  36.531  70.681  1.00  0.00           C
ATOM   1920  O   LEU X 244      41.625  35.350  70.505  1.00  0.00           O
ATOM   1921  N   ALA X 245      43.130  36.868  70.947  1.00  0.00           N
ATOM   1922  CA  ALA X 245      44.264  36.005  71.208  1.00  0.00           C
ATOM   1923  CB  ALA X 245      45.469  36.916  71.036  1.00  0.00           C
ATOM   1924  C   ALA X 245      44.120  35.261  72.462  1.00  0.00           C
ATOM   1925  O   ALA X 245      44.536  34.090  72.423  1.00  0.00           O
ATOM   1926  N   GLU X 246      43.851  35.965  73.554  1.00  0.00           N
ATOM   1927  CA  GLU X 246      43.368  35.224  74.783  1.00  0.00           C
ATOM   1928  CB  GLU X 246      42.846  36.133  75.827  1.00  0.00           C
ATOM   1929  CG  GLU X 246      43.986  36.803  76.603  1.00  0.00           C
ATOM   1930  CD  GLU X 246      43.682  37.517  77.944  1.00  0.00           C
ATOM   1931  OE1 GLU X 246      42.512  37.764  78.280  1.00  0.00           O
ATOM   1932  OE2 GLU X 246      44.610  37.846  78.665  1.00  0.00           O
ATOM   1933  C   GLU X 246      42.311  34.198  74.484  1.00  0.00           C
ATOM   1934  O   GLU X 246      42.400  33.035  74.938  1.00  0.00           O
ATOM   1935  N   GLN X 247      41.327  34.580  73.664  1.00  0.00           N
ATOM   1936  CA  GLN X 247      40.211  33.699  73.325  1.00  0.00           C
ATOM   1937  CB  GLN X 247      38.955  34.467  72.894  1.00  0.00           C
ATOM   1938  CG  GLN X 247      37.603  33.620  72.813  1.00  0.00           C
ATOM   1939  CD  GLN X 247      37.323  32.746  74.053  1.00  0.00           C
ATOM   1940  OE1 GLN X 247      37.074  33.218  75.164  1.00  0.00           O
ATOM   1941  NE2 GLN X 247      37.745  31.539  74.016  1.00  0.00           N
ATOM   1942  C   GLN X 247      40.545  32.574  72.374  1.00  0.00           C
ATOM   1943  O   GLN X 247      40.121  31.424  72.547  1.00  0.00           O
ATOM   1944  N   ILE X 248      41.462  32.716  71.420  1.00  0.00           N
ATOM   1945  CA  ILE X 248      42.023  31.552  70.656  1.00  0.00           C
ATOM   1946  CB  ILE X 248      42.536  32.126  69.271  1.00  0.00           C
ATOM   1947  CG2 ILE X 248      44.006  32.476  69.545  1.00  0.00           C
ATOM   1948  CG1 ILE X 248      42.501  31.202  68.116  1.00  0.00           C
ATOM   1949  CD1 ILE X 248      42.607  31.947  66.806  1.00  0.00           C
ATOM   1950  C   ILE X 248      42.952  30.624  71.528  1.00  0.00           C
ATOM   1951  O   ILE X 248      42.890  29.417  71.419  1.00  0.00           O
ATOM   1952  N   ALA X 249      43.779  31.263  72.339  1.00  0.00           N
ATOM   1953  CA  ALA X 249      44.736  30.526  73.166  1.00  0.00           C
ATOM   1954  CB  ALA X 249      45.645  31.516  73.873  1.00  0.00           C
ATOM   1955  C   ALA X 249      44.035  29.532  74.101  1.00  0.00           C
ATOM   1956  O   ALA X 249      44.435  28.419  74.346  1.00  0.00           O
ATOM   1957  N   ILE X 250      43.017  30.019  74.845  1.00  0.00           N
ATOM   1958  CA  ILE X 250      42.151  29.220  75.781  1.00  0.00           C
ATOM   1959  CB  ILE X 250      41.352  29.996  76.819  1.00  0.00           C
ATOM   1960  CG2 ILE X 250      40.134  30.784  76.267  1.00  0.00           C
ATOM   1961  CG1 ILE X 250      40.949  29.122  78.008  1.00  0.00           C
ATOM   1962  CD1 ILE X 250      42.049  28.527  78.813  1.00  0.00           C
ATOM   1963  C   ILE X 250      41.284  28.252  75.016  1.00  0.00           C
ATOM   1964  O   ILE X 250      41.077  27.207  75.588  1.00  0.00           O
ATOM   1965  N   THR X 251      40.738  28.528  73.844  1.00  0.00           N
ATOM   1966  CA  THR X 251      40.078  27.457  73.031  1.00  0.00           C
ATOM   1967  CB  THR X 251      39.148  28.029  71.945  1.00  0.00           C
ATOM   1968  CG2 THR X 251      38.137  27.051  71.358  1.00  0.00           C
ATOM   1969  OG1 THR X 251      38.248  28.918  72.569  1.00  0.00           O
ATOM   1970  C   THR X 251      41.035  26.341  72.572  1.00  0.00           C
ATOM   1971  O   THR X 251      40.622  25.222  72.118  1.00  0.00           O
ATOM   1972  N   ALA X 252      42.320  26.608  72.676  1.00  0.00           N
ATOM   1973  CA  ALA X 252      43.429  25.673  72.329  1.00  0.00           C
ATOM   1974  CB  ALA X 252      44.542  26.413  71.490  1.00  0.00           C
ATOM   1975  C   ALA X 252      44.030  25.111  73.699  1.00  0.00           C
ATOM   1976  O   ALA X 252      45.009  24.367  73.613  1.00  0.00           O
ATOM   1977  N   GLY X 253      43.529  25.486  74.898  1.00  0.00           N
ATOM   1978  CA  GLY X 253      44.046  24.950  76.154  1.00  0.00           C
ATOM   1979  C   GLY X 253      45.481  25.512  76.557  1.00  0.00           C
ATOM   1980  O   GLY X 253      46.158  25.005  77.438  1.00  0.00           O
ATOM   1981  N   CYS X 254      45.985  26.534  75.840  1.00  0.00           N
ATOM   1982  CA  CYS X 254      47.261  27.177  76.062  1.00  0.00           C
ATOM   1983  CB  CYS X 254      47.636  28.243  75.084  1.00  0.00           C
ATOM   1984  SG  CYS X 254      47.734  27.513  73.379  1.00  0.00           S
ATOM   1985  C   CYS X 254      47.258  27.832  77.412  1.00  0.00           C
ATOM   1986  O   CYS X 254      46.223  28.111  78.064  1.00  0.00           O
ATOM   1987  N   LYS X 255      48.499  28.189  77.874  1.00  0.00           N
ATOM   1988  CA  LYS X 255      48.691  28.987  79.091  1.00  0.00           C
ATOM   1989  CB  LYS X 255      50.195  28.920  79.565  1.00  0.00           C
ATOM   1990  CG  LYS X 255      50.657  27.503  79.728  1.00  0.00           C
ATOM   1991  CD  LYS X 255      52.103  27.588  80.219  1.00  0.00           C
ATOM   1992  CE  LYS X 255      52.687  26.147  80.158  1.00  0.00           C
ATOM   1993  NZ  LYS X 255      54.221  26.160  80.052  1.00  0.00           N
ATOM   1994  C   LYS X 255      48.305  30.391  78.733  1.00  0.00           C
ATOM   1995  O   LYS X 255      48.489  30.791  77.563  1.00  0.00           O
ATOM   1996  N   THR X 256      47.900  31.238  79.679  1.00  0.00           N
ATOM   1997  CA  THR X 256      47.294  32.567  79.410  1.00  0.00           C
ATOM   1998  CB  THR X 256      45.745  32.509  79.376  1.00  0.00           C
ATOM   1999  CG2 THR X 256      45.094  31.500  78.467  1.00  0.00           C
ATOM   2000  OG1 THR X 256      45.181  32.232  80.641  1.00  0.00           O
ATOM   2001  C   THR X 256      47.721  33.667  80.337  1.00  0.00           C
ATOM   2002  O   THR X 256      46.987  34.702  80.384  1.00  0.00           O
ATOM   2003  N   THR X 257      48.783  33.532  81.137  1.00  0.00           N
ATOM   2004  CA  THR X 257      49.215  34.628  82.026  1.00  0.00           C
ATOM   2005  CB  THR X 257      50.237  34.101  83.114  1.00  0.00           C
ATOM   2006  CG2 THR X 257      50.243  35.114  84.191  1.00  0.00           C
ATOM   2007  OG1 THR X 257      49.754  32.805  83.565  1.00  0.00           O
ATOM   2008  C   THR X 257      49.814  35.781  81.215  1.00  0.00           C
ATOM   2009  O   THR X 257      49.508  36.914  81.462  1.00  0.00           O
ATOM   2010  N   THR X 258      50.810  35.489  80.296  1.00  0.00           N
ATOM   2011  CA  THR X 258      51.429  36.574  79.423  1.00  0.00           C
ATOM   2012  CB  THR X 258      52.905  36.921  79.967  1.00  0.00           C
ATOM   2013  CG2 THR X 258      53.092  37.294  81.410  1.00  0.00           C
ATOM   2014  OG1 THR X 258      53.691  35.770  79.833  1.00  0.00           O
ATOM   2015  C   THR X 258      51.550  36.272  77.971  1.00  0.00           C
ATOM   2016  O   THR X 258      51.780  35.113  77.632  1.00  0.00           O
ATOM   2017  N   SER X 259      51.480  37.271  77.116  1.00  0.00           N
ATOM   2018  CA  SER X 259      51.291  36.991  75.696  1.00  0.00           C
ATOM   2019  CB  SER X 259      51.034  38.380  75.025  1.00  0.00           C
ATOM   2020  OG  SER X 259      49.919  39.082  75.449  1.00  0.00           O
ATOM   2021  C   SER X 259      52.486  36.221  75.095  1.00  0.00           C
ATOM   2022  O   SER X 259      52.307  35.423  74.184  1.00  0.00           O
ATOM   2023  N   ALA X 260      53.704  36.646  75.462  1.00  0.00           N
ATOM   2024  CA  ALA X 260      54.806  36.017  74.678  1.00  0.00           C
ATOM   2025  CB  ALA X 260      56.082  36.717  75.126  1.00  0.00           C
ATOM   2026  C   ALA X 260      55.000  34.524  74.943  1.00  0.00           C
ATOM   2027  O   ALA X 260      55.547  33.734  74.156  1.00  0.00           O
ATOM   2028  N   VAL X 261      54.531  34.096  76.139  1.00  0.00           N
ATOM   2029  CA  VAL X 261      54.389  32.708  76.628  1.00  0.00           C
ATOM   2030  CB  VAL X 261      54.371  32.484  78.189  1.00  0.00           C
ATOM   2031  CG1 VAL X 261      54.348  30.995  78.617  1.00  0.00           C
ATOM   2032  CG2 VAL X 261      55.541  33.171  78.880  1.00  0.00           C
ATOM   2033  C   VAL X 261      53.154  32.142  75.957  1.00  0.00           C
ATOM   2034  O   VAL X 261      53.270  31.108  75.296  1.00  0.00           O
ATOM   2035  N   MET X 262      52.047  32.880  75.879  1.00  0.00           N
ATOM   2036  CA  MET X 262      50.778  32.329  75.321  1.00  0.00           C
ATOM   2037  CB  MET X 262      49.720  33.407  75.561  1.00  0.00           C
ATOM   2038  CG  MET X 262      48.329  33.072  75.113  1.00  0.00           C
ATOM   2039  SD  MET X 262      47.198  34.384  75.452  1.00  0.00           S
ATOM   2040  CE  MET X 262      47.654  35.533  74.185  1.00  0.00           C
ATOM   2041  C   MET X 262      50.927  31.943  73.877  1.00  0.00           C
ATOM   2042  O   MET X 262      50.559  30.842  73.475  1.00  0.00           O
ATOM   2043  N   VAL X 263      51.678  32.756  73.141  1.00  0.00           N
ATOM   2044  CA  VAL X 263      52.088  32.518  71.755  1.00  0.00           C
ATOM   2045  CB  VAL X 263      52.464  33.807  70.994  1.00  0.00           C
ATOM   2046  CG1 VAL X 263      52.735  33.590  69.527  1.00  0.00           C
ATOM   2047  CG2 VAL X 263      51.239  34.789  71.061  1.00  0.00           C
ATOM   2048  C   VAL X 263      53.181  31.508  71.548  1.00  0.00           C
ATOM   2049  O   VAL X 263      53.062  30.874  70.510  1.00  0.00           O
ATOM   2050  N   HIE X 264      54.172  31.265  72.475  1.00  0.00           N
ATOM   2051  CA  HIE X 264      55.152  30.207  72.295  1.00  0.00           C
ATOM   2052  CB  HIE X 264      56.211  30.374  73.343  1.00  0.00           C
ATOM   2053  CG  HIE X 264      57.456  29.604  73.034  1.00  0.00           C
ATOM   2054  ND1 HIE X 264      58.639  30.231  72.655  1.00  0.00           N
ATOM   2055  CE1 HIE X 264      59.526  29.267  72.358  1.00  0.00           C
ATOM   2056  NE2 HIE X 264      58.936  28.113  72.450  1.00  0.00           N
ATOM   2057  CD2 HIE X 264      57.573  28.247  72.810  1.00  0.00           C
ATOM   2058  C   HIE X 264      54.475  28.822  72.401  1.00  0.00           C
ATOM   2059  O   HIE X 264      54.646  27.896  71.609  1.00  0.00           O
ATOM   2060  N   CYS X 265      53.404  28.795  73.237  1.00  0.00           N
ATOM   2061  CA  CYS X 265      52.580  27.596  73.356  1.00  0.00           C
ATOM   2062  CB  CYS X 265      51.603  27.631  74.549  1.00  0.00           C
ATOM   2063  SG  CYS X 265      52.397  27.734  76.126  1.00  0.00           S
ATOM   2064  C   CYS X 265      51.802  27.419  72.055  1.00  0.00           C
ATOM   2065  O   CYS X 265      51.731  26.291  71.581  1.00  0.00           O
ATOM   2066  N   LEU X 266      51.296  28.478  71.483  1.00  0.00           N
ATOM   2067  CA  LEU X 266      50.541  28.472  70.198  1.00  0.00           C
ATOM   2068  CB  LEU X 266      49.767  29.845  70.124  1.00  0.00           C
ATOM   2069  CG  LEU X 266      48.577  29.793  69.163  1.00  0.00           C
ATOM   2070  CD1 LEU X 266      47.376  29.065  69.900  1.00  0.00           C
ATOM   2071  CD2 LEU X 266      48.093  31.195  68.777  1.00  0.00           C
ATOM   2072  C   LEU X 266      51.453  28.333  68.924  1.00  0.00           C
ATOM   2073  O   LEU X 266      51.022  27.710  67.951  1.00  0.00           O
ATOM   2074  N   ARG X 267      52.779  28.563  69.066  1.00  0.00           N
ATOM   2075  CA  ARG X 267      53.853  27.944  68.178  1.00  0.00           C
ATOM   2076  CB  ARG X 267      55.091  28.888  68.223  1.00  0.00           C
ATOM   2077  CG  ARG X 267      54.847  30.249  67.626  1.00  0.00           C
ATOM   2078  CD  ARG X 267      56.086  31.132  67.887  1.00  0.00           C
ATOM   2079  NE  ARG X 267      55.909  32.482  67.220  1.00  0.00           N
ATOM   2080  CZ  ARG X 267      56.191  33.672  67.710  1.00  0.00           C
ATOM   2081  NH1 ARG X 267      56.684  33.790  68.877  1.00  0.00           N
ATOM   2082  NH2 ARG X 267      55.994  34.781  67.028  1.00  0.00           N
ATOM   2083  C   ARG X 267      54.177  26.452  68.389  1.00  0.00           C
ATOM   2084  O   ARG X 267      54.595  25.764  67.438  1.00  0.00           O
ATOM   2085  N   GLN X 268      53.881  25.939  69.562  1.00  0.00           N
ATOM   2086  CA  GLN X 268      54.079  24.527  69.907  1.00  0.00           C
ATOM   2087  CB  GLN X 268      54.385  24.311  71.411  1.00  0.00           C
ATOM   2088  CG  GLN X 268      54.957  22.899  71.652  1.00  0.00           C
ATOM   2089  CD  GLN X 268      55.370  22.599  73.146  1.00  0.00           C
ATOM   2090  OE1 GLN X 268      54.522  22.201  73.901  1.00  0.00           O
ATOM   2091  NE2 GLN X 268      56.587  22.809  73.527  1.00  0.00           N
ATOM   2092  C   GLN X 268      52.975  23.598  69.483  1.00  0.00           C
ATOM   2093  O   GLN X 268      53.249  22.428  69.140  1.00  0.00           O
ATOM   2094  N   LYS X 269      51.664  24.015  69.473  1.00  0.00           N
ATOM   2095  CA  LYS X 269      50.469  23.200  69.073  1.00  0.00           C
ATOM   2096  CB  LYS X 269      49.171  24.062  69.113  1.00  0.00           C
ATOM   2097  CG  LYS X 269      48.775  24.525  70.582  1.00  0.00           C
ATOM   2098  CD  LYS X 269      48.252  23.336  71.459  1.00  0.00           C
ATOM   2099  CE  LYS X 269      48.210  23.697  72.942  1.00  0.00           C
ATOM   2100  NZ  LYS X 269      47.325  22.777  73.682  1.00  0.00           N
ATOM   2101  C   LYS X 269      50.622  22.643  67.629  1.00  0.00           C
ATOM   2102  O   LYS X 269      51.308  23.235  66.780  1.00  0.00           O
ATOM   2103  N   THR X 270      49.927  21.573  67.335  1.00  0.00           N
ATOM   2104  CA  THR X 270      50.052  20.934  65.974  1.00  0.00           C
ATOM   2105  CB  THR X 270      50.231  19.472  66.020  1.00  0.00           C
ATOM   2106  CG2 THR X 270      51.368  19.040  66.947  1.00  0.00           C
ATOM   2107  OG1 THR X 270      49.038  18.882  66.488  1.00  0.00           O
ATOM   2108  C   THR X 270      48.916  21.402  65.112  1.00  0.00           C
ATOM   2109  O   THR X 270      47.920  21.985  65.611  1.00  0.00           O
ATOM   2110  N   GLU X 271      48.982  21.007  63.812  1.00  0.00           N
ATOM   2111  CA  GLU X 271      47.949  21.548  62.916  1.00  0.00           C
ATOM   2112  CB  GLU X 271      48.302  21.320  61.424  1.00  0.00           C
ATOM   2113  CG  GLU X 271      48.583  19.972  60.872  1.00  0.00           C
ATOM   2114  CD  GLU X 271      50.035  19.672  61.314  1.00  0.00           C
ATOM   2115  OE1 GLU X 271      51.040  19.952  60.536  1.00  0.00           O
ATOM   2116  OE2 GLU X 271      50.131  18.931  62.339  1.00  0.00           O
ATOM   2117  C   GLU X 271      46.543  21.041  63.007  1.00  0.00           C
ATOM   2118  O   GLU X 271      45.658  21.852  62.702  1.00  0.00           O
ATOM   2119  N   GLU X 272      46.304  19.803  63.401  1.00  0.00           N
ATOM   2120  CA  GLU X 272      44.937  19.332  63.656  1.00  0.00           C
ATOM   2121  CB  GLU X 272      44.912  17.885  64.007  1.00  0.00           C
ATOM   2122  CG  GLU X 272      45.315  16.976  62.842  1.00  0.00           C
ATOM   2123  CD  GLU X 272      44.995  15.511  63.141  1.00  0.00           C
ATOM   2124  OE1 GLU X 272      43.894  15.130  63.542  1.00  0.00           O
ATOM   2125  OE2 GLU X 272      45.930  14.689  63.006  1.00  0.00           O
ATOM   2126  C   GLU X 272      44.235  20.166  64.726  1.00  0.00           C
ATOM   2127  O   GLU X 272      43.064  20.593  64.612  1.00  0.00           O
ATOM   2128  N   GLU X 273      44.983  20.492  65.760  1.00  0.00           N
ATOM   2129  CA  GLU X 273      44.549  21.185  66.980  1.00  0.00           C
ATOM   2130  CB  GLU X 273      45.668  21.123  68.054  1.00  0.00           C
ATOM   2131  CG  GLU X 273      46.160  19.673  68.311  1.00  0.00           C
ATOM   2132  CD  GLU X 273      47.268  19.668  69.366  1.00  0.00           C
ATOM   2133  OE1 GLU X 273      46.916  19.453  70.546  1.00  0.00           O
ATOM   2134  OE2 GLU X 273      48.449  19.766  69.005  1.00  0.00           O
ATOM   2135  C   GLU X 273      44.232  22.724  66.806  1.00  0.00           C
ATOM   2136  O   GLU X 273      43.211  23.148  67.207  1.00  0.00           O
ATOM   2137  N   LEU X 274      44.992  23.382  65.979  1.00  0.00           N
ATOM   2138  CA  LEU X 274      44.702  24.708  65.432  1.00  0.00           C
ATOM   2139  CB  LEU X 274      46.048  25.380  64.843  1.00  0.00           C
ATOM   2140  CG  LEU X 274      47.109  25.553  65.904  1.00  0.00           C
ATOM   2141  CD1 LEU X 274      48.162  26.424  65.195  1.00  0.00           C
ATOM   2142  CD2 LEU X 274      46.926  26.147  67.277  1.00  0.00           C
ATOM   2143  C   LEU X 274      43.525  24.683  64.437  1.00  0.00           C
ATOM   2144  O   LEU X 274      42.691  25.577  64.378  1.00  0.00           O
ATOM   2145  N   LEU X 275      43.396  23.673  63.586  1.00  0.00           N
ATOM   2146  CA  LEU X 275      42.333  23.615  62.593  1.00  0.00           C
ATOM   2147  CB  LEU X 275      42.728  22.522  61.576  1.00  0.00           C
ATOM   2148  CG  LEU X 275      43.812  22.903  60.517  1.00  0.00           C
ATOM   2149  CD1 LEU X 275      44.227  21.699  59.714  1.00  0.00           C
ATOM   2150  CD2 LEU X 275      43.231  23.916  59.525  1.00  0.00           C
ATOM   2151  C   LEU X 275      40.987  23.323  63.306  1.00  0.00           C
ATOM   2152  O   LEU X 275      39.943  23.949  63.060  1.00  0.00           O
ATOM   2153  N   GLU X 276      40.957  22.408  64.209  1.00  0.00           N
ATOM   2154  CA  GLU X 276      39.789  22.237  65.109  1.00  0.00           C
ATOM   2155  CB  GLU X 276      40.056  20.906  65.848  1.00  0.00           C
ATOM   2156  CG  GLU X 276      38.779  20.372  66.486  1.00  0.00           C
ATOM   2157  CD  GLU X 276      39.164  19.243  67.555  1.00  0.00           C
ATOM   2158  OE1 GLU X 276      39.263  18.056  67.197  1.00  0.00           O
ATOM   2159  OE2 GLU X 276      38.939  19.568  68.745  1.00  0.00           O
ATOM   2160  C   GLU X 276      39.606  23.383  66.156  1.00  0.00           C
ATOM   2161  O   GLU X 276      38.467  23.765  66.455  1.00  0.00           O
ATOM   2162  N   THR X 277      40.654  24.137  66.523  1.00  0.00           N
ATOM   2163  CA  THR X 277      40.448  25.373  67.246  1.00  0.00           C
ATOM   2164  CB  THR X 277      41.733  26.034  67.717  1.00  0.00           C
ATOM   2165  CG2 THR X 277      41.553  27.408  68.359  1.00  0.00           C
ATOM   2166  OG1 THR X 277      42.492  25.254  68.602  1.00  0.00           O
ATOM   2167  C   THR X 277      39.528  26.344  66.402  1.00  0.00           C
ATOM   2168  O   THR X 277      38.558  26.824  66.990  1.00  0.00           O
ATOM   2169  N   THR X 278      39.774  26.648  65.120  1.00  0.00           N
ATOM   2170  CA  THR X 278      39.113  27.704  64.406  1.00  0.00           C
ATOM   2171  CB  THR X 278      39.992  28.276  63.206  1.00  0.00           C
ATOM   2172  CG2 THR X 278      41.167  29.169  63.651  1.00  0.00           C
ATOM   2173  OG1 THR X 278      40.602  27.112  62.597  1.00  0.00           O
ATOM   2174  C   THR X 278      37.634  27.281  63.971  1.00  0.00           C
ATOM   2175  O   THR X 278      36.836  28.242  63.802  1.00  0.00           O
ATOM   2176  N   LEU X 279      37.303  25.981  64.012  1.00  0.00           N
ATOM   2177  CA  LEU X 279      35.997  25.465  64.020  1.00  0.00           C
ATOM   2178  CB  LEU X 279      36.098  23.956  63.746  1.00  0.00           C
ATOM   2179  CG  LEU X 279      34.801  23.090  63.675  1.00  0.00           C
ATOM   2180  CD1 LEU X 279      33.735  23.817  62.819  1.00  0.00           C
ATOM   2181  CD2 LEU X 279      35.019  21.684  63.146  1.00  0.00           C
ATOM   2182  C   LEU X 279      35.260  25.807  65.364  1.00  0.00           C
ATOM   2183  O   LEU X 279      34.052  26.030  65.310  1.00  0.00           O
ATOM   2184  N   LYS X 280      35.959  25.921  66.493  1.00  0.00           N
ATOM   2185  CA  LYS X 280      35.496  26.210  67.830  1.00  0.00           C
ATOM   2186  CB  LYS X 280      36.194  25.186  68.752  1.00  0.00           C
ATOM   2187  CG  LYS X 280      35.755  23.664  68.550  1.00  0.00           C
ATOM   2188  CD  LYS X 280      36.582  22.744  69.363  1.00  0.00           C
ATOM   2189  CE  LYS X 280      38.098  23.019  69.546  1.00  0.00           C
ATOM   2190  NZ  LYS X 280      38.706  21.900  70.319  1.00  0.00           N
ATOM   2191  C   LYS X 280      35.556  27.714  68.268  1.00  0.00           C
ATOM   2192  O   LYS X 280      35.009  28.225  69.276  1.00  0.00           O
ATOM   2193  N   MET X 281      36.123  28.462  67.412  1.00  0.00           N
ATOM   2194  CA  MET X 281      36.013  29.958  67.565  1.00  0.00           C
ATOM   2195  CB  MET X 281      37.070  30.639  66.786  1.00  0.00           C
ATOM   2196  CG  MET X 281      38.410  30.413  67.336  1.00  0.00           C
ATOM   2197  SD  MET X 281      38.565  30.897  69.091  1.00  0.00           S
ATOM   2198  CE  MET X 281      38.484  32.646  69.011  1.00  0.00           C
ATOM   2199  C   MET X 281      34.609  30.490  67.298  1.00  0.00           C
ATOM   2200  O   MET X 281      33.947  29.993  66.371  1.00  0.00           O
ATOM   2201  N   LYS X 282      34.170  31.587  67.959  1.00  0.00           N
ATOM   2202  CA  LYS X 282      32.738  31.989  67.812  1.00  0.00           C
ATOM   2203  CB  LYS X 282      32.140  32.510  69.118  1.00  0.00           C
ATOM   2204  CG  LYS X 282      31.734  31.449  70.129  1.00  0.00           C
ATOM   2205  CD  LYS X 282      31.240  32.125  71.443  1.00  0.00           C
ATOM   2206  CE  LYS X 282      30.434  31.265  72.402  1.00  0.00           C
ATOM   2207  NZ  LYS X 282      29.813  31.890  73.582  1.00  0.00           N
ATOM   2208  C   LYS X 282      32.496  32.906  66.632  1.00  0.00           C
ATOM   2209  O   LYS X 282      31.801  33.885  66.714  1.00  0.00           O
ATOM   2210  N   PHE X 283      33.136  32.672  65.544  1.00  0.00           N
ATOM   2211  CA  PHE X 283      32.922  33.293  64.243  1.00  0.00           C
ATOM   2212  CB  PHE X 283      33.974  32.849  63.179  1.00  0.00           C
ATOM   2213  CG  PHE X 283      35.435  32.731  63.537  1.00  0.00           C
ATOM   2214  CD1 PHE X 283      36.127  33.806  64.116  1.00  0.00           C
ATOM   2215  CE1 PHE X 283      37.463  33.706  64.449  1.00  0.00           C
ATOM   2216  CZ  PHE X 283      38.247  32.587  64.125  1.00  0.00           C
ATOM   2217  CE2 PHE X 283      37.598  31.548  63.489  1.00  0.00           C
ATOM   2218  CD2 PHE X 283      36.202  31.598  63.180  1.00  0.00           C
ATOM   2219  C   PHE X 283      31.540  33.019  63.593  1.00  0.00           C
ATOM   2220  O   PHE X 283      30.895  32.068  63.960  1.00  0.00           O
ATOM   2221  N   LEU X 284      31.215  33.840  62.592  1.00  0.00           N
ATOM   2222  CA  LEU X 284      30.047  33.675  61.718  1.00  0.00           C
ATOM   2223  CB  LEU X 284      30.283  32.356  60.874  1.00  0.00           C
ATOM   2224  CG  LEU X 284      31.394  32.561  59.816  1.00  0.00           C
ATOM   2225  CD1 LEU X 284      31.661  31.273  59.133  1.00  0.00           C
ATOM   2226  CD2 LEU X 284      31.029  33.513  58.638  1.00  0.00           C
ATOM   2227  C   LEU X 284      28.729  33.748  62.524  1.00  0.00           C
ATOM   2228  O   LEU X 284      27.828  32.993  62.252  1.00  0.00           O
ATOM   2229  N   SER X 285      28.715  34.613  63.546  1.00  0.00           N
ATOM   2230  CA  SER X 285      27.719  34.627  64.642  1.00  0.00           C
ATOM   2231  CB  SER X 285      28.252  33.727  65.780  1.00  0.00           C
ATOM   2232  OG  SER X 285      27.224  33.225  66.538  1.00  0.00           O
ATOM   2233  C   SER X 285      27.444  36.083  65.150  1.00  0.00           C
ATOM   2234  O   SER X 285      28.276  36.956  64.952  1.00  0.00           O
ATOM   2235  N   LEU X 286      26.322  36.381  65.816  1.00  0.00           N
ATOM   2236  CA  LEU X 286      25.811  37.690  66.199  1.00  0.00           C
ATOM   2237  CB  LEU X 286      24.876  38.163  65.098  1.00  0.00           C
ATOM   2238  CG  LEU X 286      24.249  39.516  65.454  1.00  0.00           C
ATOM   2239  CD1 LEU X 286      25.137  40.731  65.122  1.00  0.00           C
ATOM   2240  CD2 LEU X 286      22.890  39.692  64.737  1.00  0.00           C
ATOM   2241  C   LEU X 286      25.197  37.525  67.635  1.00  0.00           C
ATOM   2242  O   LEU X 286      24.228  36.722  67.783  1.00  0.00           O
ATOM   2243  N   ASP X 287      25.646  38.344  68.626  1.00  0.00           N
ATOM   2244  CA  ASP X 287      25.039  38.309  69.998  1.00  0.00           C
ATOM   2245  CB  ASP X 287      25.891  37.255  70.830  1.00  0.00           C
ATOM   2246  CG  ASP X 287      25.558  37.440  72.306  1.00  0.00           C
ATOM   2247  OD1 ASP X 287      24.636  36.732  72.743  1.00  0.00           O
ATOM   2248  OD2 ASP X 287      26.268  38.183  73.014  1.00  0.00           O
ATOM   2249  C   ASP X 287      25.212  39.612  70.778  1.00  0.00           C
ATOM   2250  O   ASP X 287      24.238  40.074  71.278  1.00  0.00           O
ATOM   2251  N   LEU X 288      26.398  40.223  70.790  1.00  0.00           N
ATOM   2252  CA  LEU X 288      26.727  41.593  71.389  1.00  0.00           C
ATOM   2253  CB  LEU X 288      26.087  42.710  70.588  1.00  0.00           C
ATOM   2254  CG  LEU X 288      26.684  44.128  70.583  1.00  0.00           C
ATOM   2255  CD1 LEU X 288      28.188  44.100  70.251  1.00  0.00           C
ATOM   2256  CD2 LEU X 288      26.027  44.935  69.501  1.00  0.00           C
ATOM   2257  C   LEU X 288      26.572  41.754  72.929  1.00  0.00           C
ATOM   2258  O   LEU X 288      26.952  42.803  73.511  1.00  0.00           O
ATOM   2259  N   GLN X 289      25.913  40.753  73.616  1.00  0.00           N
ATOM   2260  CA  GLN X 289      25.663  40.777  75.067  1.00  0.00           C
ATOM   2261  CB  GLN X 289      24.321  39.932  75.349  1.00  0.00           C
ATOM   2262  CG  GLN X 289      23.097  40.716  74.750  1.00  0.00           C
ATOM   2263  CD  GLN X 289      22.445  41.700  75.670  1.00  0.00           C
ATOM   2264  OE1 GLN X 289      22.650  42.932  75.685  1.00  0.00           O
ATOM   2265  NE2 GLN X 289      21.687  41.217  76.547  1.00  0.00           N
ATOM   2266  C   GLN X 289      26.883  40.246  75.841  1.00  0.00           C
ATOM   2267  O   GLN X 289      27.081  40.688  77.034  1.00  0.00           O
ATOM   2268  N   GLY X 290      27.744  39.486  75.213  1.00  0.00           N
ATOM   2269  CA  GLY X 290      28.836  38.800  75.824  1.00  0.00           C
ATOM   2270  C   GLY X 290      30.052  39.755  76.058  1.00  0.00           C
ATOM   2271  O   GLY X 290      29.973  40.942  75.652  1.00  0.00           O
ATOM   2272  N   ASP X 291      31.005  39.231  76.867  1.00  0.00           N
ATOM   2273  CA  ASP X 291      32.297  39.986  76.774  1.00  0.00           C
ATOM   2274  CB  ASP X 291      33.271  39.304  77.823  1.00  0.00           C
ATOM   2275  CG  ASP X 291      34.495  40.202  77.980  1.00  0.00           C
ATOM   2276  OD1 ASP X 291      35.618  39.844  77.499  1.00  0.00           O
ATOM   2277  OD2 ASP X 291      34.425  41.263  78.680  1.00  0.00           O
ATOM   2278  C   ASP X 291      32.897  40.094  75.360  1.00  0.00           C
ATOM   2279  O   ASP X 291      32.768  39.173  74.515  1.00  0.00           O
ATOM   2280  N   PRO X 292      33.445  41.286  75.008  1.00  0.00           N
ATOM   2281  CD  PRO X 292      33.291  42.525  75.752  1.00  0.00           C
ATOM   2282  CG  PRO X 292      33.347  43.644  74.711  1.00  0.00           C
ATOM   2283  CB  PRO X 292      34.280  43.023  73.679  1.00  0.00           C
ATOM   2284  CA  PRO X 292      33.774  41.615  73.608  1.00  0.00           C
ATOM   2285  C   PRO X 292      34.617  40.659  72.806  1.00  0.00           C
ATOM   2286  O   PRO X 292      34.522  40.616  71.563  1.00  0.00           O
ATOM   2287  N   ARG X 293      35.397  39.850  73.520  1.00  0.00           N
ATOM   2288  CA  ARG X 293      36.183  38.737  72.880  1.00  0.00           C
ATOM   2289  CB  ARG X 293      37.218  38.056  73.891  1.00  0.00           C
ATOM   2290  CG  ARG X 293      36.524  37.108  74.910  1.00  0.00           C
ATOM   2291  CD  ARG X 293      37.412  36.825  76.053  1.00  0.00           C
ATOM   2292  NE  ARG X 293      37.861  38.023  76.769  1.00  0.00           N
ATOM   2293  CZ  ARG X 293      39.094  38.270  77.269  1.00  0.00           C
ATOM   2294  NH1 ARG X 293      39.312  39.487  77.768  1.00  0.00           N
ATOM   2295  NH2 ARG X 293      40.011  37.336  77.283  1.00  0.00           N
ATOM   2296  C   ARG X 293      35.329  37.755  72.157  1.00  0.00           C
ATOM   2297  O   ARG X 293      35.716  37.052  71.192  1.00  0.00           O
ATOM   2298  N   GLU X 294      34.077  37.511  72.671  1.00  0.00           N
ATOM   2299  CA  GLU X 294      33.219  36.474  72.126  1.00  0.00           C
ATOM   2300  CB  GLU X 294      32.325  35.797  73.203  1.00  0.00           C
ATOM   2301  CG  GLU X 294      33.007  35.366  74.559  1.00  0.00           C
ATOM   2302  CD  GLU X 294      32.185  34.163  75.298  1.00  0.00           C
ATOM   2303  OE1 GLU X 294      31.644  34.380  76.386  1.00  0.00           O
ATOM   2304  OE2 GLU X 294      32.230  32.978  74.759  1.00  0.00           O
ATOM   2305  C   GLU X 294      32.322  36.973  70.921  1.00  0.00           C
ATOM   2306  O   GLU X 294      32.001  36.221  69.991  1.00  0.00           O
ATOM   2307  N   SER X 295      32.081  38.283  70.920  1.00  0.00           N
ATOM   2308  CA  SER X 295      31.425  39.125  69.920  1.00  0.00           C
ATOM   2309  CB  SER X 295      30.759  40.376  70.586  1.00  0.00           C
ATOM   2310  OG  SER X 295      30.088  40.039  71.706  1.00  0.00           O
ATOM   2311  C   SER X 295      32.398  39.554  68.799  1.00  0.00           C
ATOM   2312  O   SER X 295      32.358  40.672  68.300  1.00  0.00           O
ATOM   2313  N   GLN X 296      33.334  38.748  68.382  1.00  0.00           N
ATOM   2314  CA  GLN X 296      34.182  39.036  67.257  1.00  0.00           C
ATOM   2315  CB  GLN X 296      35.686  38.865  67.645  1.00  0.00           C
ATOM   2316  CG  GLN X 296      36.249  39.719  68.847  1.00  0.00           C
ATOM   2317  CD  GLN X 296      36.149  41.211  68.562  1.00  0.00           C
ATOM   2318  OE1 GLN X 296      36.713  41.712  67.616  1.00  0.00           O
ATOM   2319  NE2 GLN X 296      35.301  41.917  69.276  1.00  0.00           N
ATOM   2320  C   GLN X 296      33.868  38.100  66.065  1.00  0.00           C
ATOM   2321  O   GLN X 296      34.149  36.895  66.202  1.00  0.00           O
ATOM   2322  N   PRO X 297      33.084  38.489  65.079  1.00  0.00           N
ATOM   2323  CD  PRO X 297      32.274  39.692  65.042  1.00  0.00           C
ATOM   2324  CG  PRO X 297      31.544  39.723  63.739  1.00  0.00           C
ATOM   2325  CB  PRO X 297      31.386  38.309  63.404  1.00  0.00           C
ATOM   2326  CA  PRO X 297      32.572  37.566  64.100  1.00  0.00           C
ATOM   2327  C   PRO X 297      33.552  36.886  63.065  1.00  0.00           C
ATOM   2328  O   PRO X 297      33.063  35.907  62.424  1.00  0.00           O
ATOM   2329  N   LEU X 298      34.810  37.326  62.797  1.00  0.00           N
ATOM   2330  CA  LEU X 298      35.804  36.659  61.970  1.00  0.00           C
ATOM   2331  CB  LEU X 298      35.489  37.210  60.529  1.00  0.00           C
ATOM   2332  CG  LEU X 298      36.489  36.748  59.372  1.00  0.00           C
ATOM   2333  CD1 LEU X 298      36.107  35.302  58.896  1.00  0.00           C
ATOM   2334  CD2 LEU X 298      36.376  37.598  58.100  1.00  0.00           C
ATOM   2335  C   LEU X 298      37.211  37.013  62.392  1.00  0.00           C
ATOM   2336  O   LEU X 298      37.415  38.059  63.080  1.00  0.00           O
ATOM   2337  N   LEU X 299      38.244  36.235  62.159  1.00  0.00           N
ATOM   2338  CA  LEU X 299      39.698  36.529  62.406  1.00  0.00           C
ATOM   2339  CB  LEU X 299      40.479  35.368  62.956  1.00  0.00           C
ATOM   2340  CG  LEU X 299      41.934  35.667  63.444  1.00  0.00           C
ATOM   2341  CD1 LEU X 299      42.043  36.230  64.821  1.00  0.00           C
ATOM   2342  CD2 LEU X 299      42.635  34.277  63.425  1.00  0.00           C
ATOM   2343  C   LEU X 299      40.234  36.961  61.079  1.00  0.00           C
ATOM   2344  O   LEU X 299      40.179  36.145  60.134  1.00  0.00           O
ATOM   2345  N   GLY X 300      40.812  38.177  61.016  1.00  0.00           N
ATOM   2346  CA  GLY X 300      41.236  38.763  59.789  1.00  0.00           C
ATOM   2347  C   GLY X 300      42.189  39.975  60.026  1.00  0.00           C
ATOM   2348  O   GLY X 300      43.070  39.787  60.897  1.00  0.00           O
ATOM   2349  N   THR X 301      42.030  41.096  59.336  1.00  0.00           N
ATOM   2350  CA  THR X 301      42.964  42.169  59.133  1.00  0.00           C
ATOM   2351  CB  THR X 301      42.931  42.707  57.636  1.00  0.00           C
ATOM   2352  CG2 THR X 301      44.073  43.723  57.294  1.00  0.00           C
ATOM   2353  OG1 THR X 301      43.102  41.533  56.928  1.00  0.00           O
ATOM   2354  C   THR X 301      42.810  43.301  60.198  1.00  0.00           C
ATOM   2355  O   THR X 301      41.694  43.607  60.647  1.00  0.00           O
ATOM   2356  N   VAL X 302      43.981  43.798  60.621  1.00  0.00           N
ATOM   2357  CA  VAL X 302      44.188  44.664  61.782  1.00  0.00           C
ATOM   2358  CB  VAL X 302      44.418  43.863  63.084  1.00  0.00           C
ATOM   2359  CG1 VAL X 302      43.163  43.058  63.457  1.00  0.00           C
ATOM   2360  CG2 VAL X 302      45.615  42.883  63.027  1.00  0.00           C
ATOM   2361  C   VAL X 302      45.203  45.773  61.538  1.00  0.00           C
ATOM   2362  O   VAL X 302      45.781  45.747  60.507  1.00  0.00           O
ATOM   2363  N   ILE X 303      45.372  46.689  62.541  1.00  0.00           N
ATOM   2364  CA  ILE X 303      46.550  47.682  62.537  1.00  0.00           C
ATOM   2365  CB  ILE X 303      46.207  48.972  63.369  1.00  0.00           C
ATOM   2366  CG2 ILE X 303      47.518  49.803  63.460  1.00  0.00           C
ATOM   2367  CG1 ILE X 303      45.210  49.787  62.571  1.00  0.00           C
ATOM   2368  CD1 ILE X 303      44.748  51.012  63.416  1.00  0.00           C
ATOM   2369  C   ILE X 303      47.806  46.937  63.155  1.00  0.00           C
ATOM   2370  O   ILE X 303      47.883  46.650  64.366  1.00  0.00           O
ATOM   2371  N   ASP X 304      48.864  46.744  62.345  1.00  0.00           N
ATOM   2372  CA  ASP X 304      50.149  46.103  62.792  1.00  0.00           C
ATOM   2373  CB  ASP X 304      50.346  44.969  61.774  1.00  0.00           C
ATOM   2374  CG  ASP X 304      50.942  45.470  60.441  1.00  0.00           C
ATOM   2375  OD1 ASP X 304      50.198  46.040  59.620  1.00  0.00           O
ATOM   2376  OD2 ASP X 304      52.174  45.439  60.343  1.00  0.00           O
ATOM   2377  C   ASP X 304      51.340  47.075  62.835  1.00  0.00           C
ATOM   2378  O   ASP X 304      52.273  46.970  63.659  1.00  0.00           O
ATOM   2379  N   GLY X 305      51.154  48.263  62.183  1.00  0.00           N
ATOM   2380  CA  GLY X 305      52.077  49.371  62.329  1.00  0.00           C
ATOM   2381  C   GLY X 305      52.777  49.558  60.904  1.00  0.00           C
ATOM   2382  O   GLY X 305      53.175  50.693  60.604  1.00  0.00           O
ATOM   2383  N   MET X 306      52.948  48.499  60.161  1.00  0.00           N
ATOM   2384  CA  MET X 306      53.899  48.515  59.011  1.00  0.00           C
ATOM   2385  CB  MET X 306      55.132  47.614  59.380  1.00  0.00           C
ATOM   2386  CG  MET X 306      56.320  47.535  58.364  1.00  0.00           C
ATOM   2387  SD  MET X 306      57.932  47.185  59.054  1.00  0.00           S
ATOM   2388  CE  MET X 306      58.301  48.760  59.903  1.00  0.00           C
ATOM   2389  C   MET X 306      53.236  48.080  57.722  1.00  0.00           C
ATOM   2390  O   MET X 306      53.548  48.665  56.709  1.00  0.00           O
ATOM   2391  N   LEU X 307      52.283  47.123  57.780  1.00  0.00           N
ATOM   2392  CA  LEU X 307      51.442  46.782  56.565  1.00  0.00           C
ATOM   2393  CB  LEU X 307      51.119  45.292  56.412  1.00  0.00           C
ATOM   2394  CG  LEU X 307      50.813  44.760  55.000  1.00  0.00           C
ATOM   2395  CD1 LEU X 307      51.250  43.308  54.954  1.00  0.00           C
ATOM   2396  CD2 LEU X 307      49.280  44.799  54.628  1.00  0.00           C
ATOM   2397  C   LEU X 307      50.152  47.733  56.552  1.00  0.00           C
ATOM   2398  O   LEU X 307      49.857  48.385  55.527  1.00  0.00           O
ATOM   2399  N   LEU X 308      49.482  47.858  57.771  1.00  0.00           N
ATOM   2400  CA  LEU X 308      48.612  48.962  58.157  1.00  0.00           C
ATOM   2401  CB  LEU X 308      47.205  48.443  57.996  1.00  0.00           C
ATOM   2402  CG  LEU X 308      46.715  48.127  56.550  1.00  0.00           C
ATOM   2403  CD1 LEU X 308      45.434  47.360  56.540  1.00  0.00           C
ATOM   2404  CD2 LEU X 308      46.337  49.442  55.740  1.00  0.00           C
ATOM   2405  C   LEU X 308      48.863  49.663  59.535  1.00  0.00           C
ATOM   2406  O   LEU X 308      49.003  49.059  60.596  1.00  0.00           O
ATOM   2407  N   LEU X 309      49.013  51.025  59.450  1.00  0.00           N
ATOM   2408  CA  LEU X 309      49.228  51.949  60.572  1.00  0.00           C
ATOM   2409  CB  LEU X 309      50.142  53.038  60.059  1.00  0.00           C
ATOM   2410  CG  LEU X 309      50.550  54.090  61.099  1.00  0.00           C
ATOM   2411  CD1 LEU X 309      51.440  53.524  62.195  1.00  0.00           C
ATOM   2412  CD2 LEU X 309      51.194  55.189  60.191  1.00  0.00           C
ATOM   2413  C   LEU X 309      47.941  52.561  61.058  1.00  0.00           C
ATOM   2414  O   LEU X 309      47.920  53.005  62.199  1.00  0.00           O
ATOM   2415  N   LYS X 310      46.837  52.519  60.233  1.00  0.00           N
ATOM   2416  CA  LYS X 310      45.520  53.148  60.544  1.00  0.00           C
ATOM   2417  CB  LYS X 310      45.379  54.524  59.808  1.00  0.00           C
ATOM   2418  CG  LYS X 310      46.514  55.507  60.233  1.00  0.00           C
ATOM   2419  CD  LYS X 310      46.203  56.892  59.738  1.00  0.00           C
ATOM   2420  CE  LYS X 310      47.289  57.782  60.209  1.00  0.00           C
ATOM   2421  NZ  LYS X 310      47.152  59.175  59.654  1.00  0.00           N
ATOM   2422  C   LYS X 310      44.408  52.267  60.018  1.00  0.00           C
ATOM   2423  O   LYS X 310      44.624  51.308  59.294  1.00  0.00           O
ATOM   2424  N   THR X 311      43.131  52.458  60.399  1.00  0.00           N
ATOM   2425  CA  THR X 311      41.946  51.848  59.825  1.00  0.00           C
ATOM   2426  CB  THR X 311      40.648  51.967  60.561  1.00  0.00           C
ATOM   2427  CG2 THR X 311      40.354  50.687  61.426  1.00  0.00           C
ATOM   2428  OG1 THR X 311      40.485  53.028  61.494  1.00  0.00           O
ATOM   2429  C   THR X 311      41.654  52.291  58.428  1.00  0.00           C
ATOM   2430  O   THR X 311      41.886  53.433  58.018  1.00  0.00           O
ATOM   2431  N   PRO X 312      41.121  51.444  57.513  1.00  0.00           N
ATOM   2432  CD  PRO X 312      40.890  49.985  57.680  1.00  0.00           C
ATOM   2433  CG  PRO X 312      40.737  49.349  56.247  1.00  0.00           C
ATOM   2434  CB  PRO X 312      40.350  50.569  55.408  1.00  0.00           C
ATOM   2435  CA  PRO X 312      40.933  51.785  56.112  1.00  0.00           C
ATOM   2436  C   PRO X 312      40.048  53.028  55.888  1.00  0.00           C
ATOM   2437  O   PRO X 312      40.292  53.812  55.031  1.00  0.00           O
ATOM   2438  N   GLU X 313      39.072  53.238  56.773  1.00  0.00           N
ATOM   2439  CA  GLU X 313      38.188  54.425  56.778  1.00  0.00           C
ATOM   2440  CB  GLU X 313      37.191  54.427  57.956  1.00  0.00           C
ATOM   2441  CG  GLU X 313      37.934  54.274  59.295  1.00  0.00           C
ATOM   2442  CD  GLU X 313      36.946  54.032  60.460  1.00  0.00           C
ATOM   2443  OE1 GLU X 313      36.851  54.875  61.432  1.00  0.00           O
ATOM   2444  OE2 GLU X 313      36.295  52.958  60.360  1.00  0.00           O
ATOM   2445  C   GLU X 313      39.039  55.733  56.804  1.00  0.00           C
ATOM   2446  O   GLU X 313      38.785  56.616  55.999  1.00  0.00           O
ATOM   2447  N   GLU X 314      40.135  55.850  57.618  1.00  0.00           N
ATOM   2448  CA  GLU X 314      40.993  57.038  57.883  1.00  0.00           C
ATOM   2449  CB  GLU X 314      41.942  56.871  59.204  1.00  0.00           C
ATOM   2450  CG  GLU X 314      41.208  56.428  60.446  1.00  0.00           C
ATOM   2451  CD  GLU X 314      42.191  56.119  61.575  1.00  0.00           C
ATOM   2452  OE1 GLU X 314      42.647  57.095  62.121  1.00  0.00           O
ATOM   2453  OE2 GLU X 314      42.449  54.870  61.841  1.00  0.00           O
ATOM   2454  C   GLU X 314      42.038  57.221  56.768  1.00  0.00           C
ATOM   2455  O   GLU X 314      42.338  58.334  56.442  1.00  0.00           O
ATOM   2456  N   LEU X 315      42.417  56.069  56.153  1.00  0.00           N
ATOM   2457  CA  LEU X 315      43.243  56.034  54.907  1.00  0.00           C
ATOM   2458  CB  LEU X 315      43.611  54.572  54.618  1.00  0.00           C
ATOM   2459  CG  LEU X 315      44.592  53.946  55.639  1.00  0.00           C
ATOM   2460  CD1 LEU X 315      45.008  52.569  55.192  1.00  0.00           C
ATOM   2461  CD2 LEU X 315      45.791  54.771  55.924  1.00  0.00           C
ATOM   2462  C   LEU X 315      42.452  56.644  53.762  1.00  0.00           C
ATOM   2463  O   LEU X 315      43.071  57.209  52.870  1.00  0.00           O
ATOM   2464  N   GLN X 316      41.113  56.482  53.645  1.00  0.00           N
ATOM   2465  CA  GLN X 316      40.291  57.111  52.624  1.00  0.00           C
ATOM   2466  CB  GLN X 316      38.948  56.408  52.626  1.00  0.00           C
ATOM   2467  CG  GLN X 316      39.102  54.942  52.152  1.00  0.00           C
ATOM   2468  CD  GLN X 316      37.799  54.186  52.164  1.00  0.00           C
ATOM   2469  OE1 GLN X 316      37.052  54.139  51.222  1.00  0.00           O
ATOM   2470  NE2 GLN X 316      37.552  53.625  53.271  1.00  0.00           N
ATOM   2471  C   GLN X 316      40.172  58.659  52.890  1.00  0.00           C
ATOM   2472  O   GLN X 316      40.143  59.411  51.931  1.00  0.00           O
ATOM   2473  N   ALA X 317      40.140  59.123  54.144  1.00  0.00           N
ATOM   2474  CA  ALA X 317      40.048  60.578  54.454  1.00  0.00           C
ATOM   2475  CB  ALA X 317      39.607  60.889  55.850  1.00  0.00           C
ATOM   2476  C   ALA X 317      41.348  61.290  54.191  1.00  0.00           C
ATOM   2477  O   ALA X 317      41.432  62.329  53.597  1.00  0.00           O
ATOM   2478  N   GLU X 318      42.500  60.583  54.397  1.00  0.00           N
ATOM   2479  CA  GLU X 318      43.805  60.899  53.967  1.00  0.00           C
ATOM   2480  CB  GLU X 318      44.713  59.995  54.727  1.00  0.00           C
ATOM   2481  CG  GLU X 318      46.149  60.549  54.806  1.00  0.00           C
ATOM   2482  CD  GLU X 318      46.811  59.833  55.997  1.00  0.00           C
ATOM   2483  OE1 GLU X 318      47.515  58.775  55.858  1.00  0.00           O
ATOM   2484  OE2 GLU X 318      46.710  60.463  57.079  1.00  0.00           O
ATOM   2485  C   GLU X 318      44.033  60.684  52.448  1.00  0.00           C
ATOM   2486  O   GLU X 318      45.132  61.100  51.976  1.00  0.00           O
ATOM   2487  N   ARG X 319      43.138  60.037  51.745  1.00  0.00           N
ATOM   2488  CA  ARG X 319      43.208  59.647  50.281  1.00  0.00           C
ATOM   2489  CB  ARG X 319      42.951  60.907  49.453  1.00  0.00           C
ATOM   2490  CG  ARG X 319      41.527  61.498  49.599  1.00  0.00           C
ATOM   2491  CD  ARG X 319      40.374  60.669  48.989  1.00  0.00           C
ATOM   2492  NE  ARG X 319      39.229  61.492  48.908  1.00  0.00           N
ATOM   2493  CZ  ARG X 319      38.204  61.428  49.738  1.00  0.00           C
ATOM   2494  NH1 ARG X 319      38.019  60.507  50.644  1.00  0.00           N
ATOM   2495  NH2 ARG X 319      37.357  62.398  49.788  1.00  0.00           N
ATOM   2496  C   ARG X 319      44.474  58.908  49.834  1.00  0.00           C
ATOM   2497  O   ARG X 319      45.022  59.114  48.776  1.00  0.00           O
ATOM   2498  N   ASN X 320      44.945  58.029  50.708  1.00  0.00           N
ATOM   2499  CA  ASN X 320      46.310  57.468  50.770  1.00  0.00           C
ATOM   2500  CB  ASN X 320      46.732  57.173  52.296  1.00  0.00           C
ATOM   2501  CG  ASN X 320      48.251  57.237  52.523  1.00  0.00           C
ATOM   2502  OD1 ASN X 320      49.067  56.786  51.737  1.00  0.00           O
ATOM   2503  ND2 ASN X 320      48.650  57.782  53.601  1.00  0.00           N
ATOM   2504  C   ASN X 320      46.443  56.190  49.890  1.00  0.00           C
ATOM   2505  O   ASN X 320      47.046  55.183  50.335  1.00  0.00           O
ATOM   2506  N   PHE X 321      45.709  56.143  48.726  1.00  0.00           N
ATOM   2507  CA  PHE X 321      45.752  55.075  47.724  1.00  0.00           C
ATOM   2508  CB  PHE X 321      44.450  55.259  46.899  1.00  0.00           C
ATOM   2509  CG  PHE X 321      43.125  55.119  47.633  1.00  0.00           C
ATOM   2510  CD1 PHE X 321      42.488  53.897  47.749  1.00  0.00           C
ATOM   2511  CE1 PHE X 321      41.145  53.780  48.121  1.00  0.00           C
ATOM   2512  CZ  PHE X 321      40.496  54.948  48.622  1.00  0.00           C
ATOM   2513  CE2 PHE X 321      41.156  56.171  48.608  1.00  0.00           C
ATOM   2514  CD2 PHE X 321      42.456  56.196  48.122  1.00  0.00           C
ATOM   2515  C   PHE X 321      46.976  55.231  46.792  1.00  0.00           C
ATOM   2516  O   PHE X 321      47.431  56.332  46.378  1.00  0.00           O
ATOM   2517  N   HIE X 322      47.546  54.105  46.400  1.00  0.00           N
ATOM   2518  CA  HIE X 322      48.496  53.961  45.292  1.00  0.00           C
ATOM   2519  CB  HIE X 322      48.804  52.463  45.185  1.00  0.00           C
ATOM   2520  CG  HIE X 322      49.839  51.991  44.103  1.00  0.00           C
ATOM   2521  ND1 HIE X 322      50.823  52.824  43.520  1.00  0.00           N
ATOM   2522  CE1 HIE X 322      51.336  52.080  42.580  1.00  0.00           C
ATOM   2523  NE2 HIE X 322      50.926  50.841  42.620  1.00  0.00           N
ATOM   2524  CD2 HIE X 322      49.900  50.743  43.551  1.00  0.00           C
ATOM   2525  C   HIE X 322      47.899  54.559  43.973  1.00  0.00           C
ATOM   2526  O   HIE X 322      46.655  54.644  43.793  1.00  0.00           O
ATOM   2527  N   THR X 323      48.813  55.034  43.065  1.00  0.00           N
ATOM   2528  CA  THR X 323      48.525  55.788  41.851  1.00  0.00           C
ATOM   2529  CB  THR X 323      49.649  56.704  41.495  1.00  0.00           C
ATOM   2530  CG2 THR X 323      49.708  58.038  42.213  1.00  0.00           C
ATOM   2531  OG1 THR X 323      50.908  56.158  41.961  1.00  0.00           O
ATOM   2532  C   THR X 323      48.082  54.928  40.674  1.00  0.00           C
ATOM   2533  O   THR X 323      48.374  55.240  39.496  1.00  0.00           O
ATOM   2534  N   VAL X 324      47.271  53.804  40.958  1.00  0.00           N
ATOM   2535  CA  VAL X 324      46.974  52.761  39.951  1.00  0.00           C
ATOM   2536  CB  VAL X 324      47.286  51.318  40.377  1.00  0.00           C
ATOM   2537  CG1 VAL X 324      48.798  51.189  40.260  1.00  0.00           C
ATOM   2538  CG2 VAL X 324      46.875  50.851  41.702  1.00  0.00           C
ATOM   2539  C   VAL X 324      45.547  52.876  39.328  1.00  0.00           C
ATOM   2540  O   VAL X 324      44.542  53.162  39.992  1.00  0.00           O
ATOM   2541  N   PRO X 325      45.366  52.562  38.023  1.00  0.00           N
ATOM   2542  CD  PRO X 325      46.361  52.674  36.963  1.00  0.00           C
ATOM   2543  CG  PRO X 325      45.586  52.535  35.590  1.00  0.00           C
ATOM   2544  CB  PRO X 325      44.243  51.856  36.044  1.00  0.00           C
ATOM   2545  CA  PRO X 325      43.997  52.258  37.462  1.00  0.00           C
ATOM   2546  C   PRO X 325      43.236  51.180  38.221  1.00  0.00           C
ATOM   2547  O   PRO X 325      43.872  50.171  38.424  1.00  0.00           O
ATOM   2548  N   TYR X 326      42.026  51.457  38.686  1.00  0.00           N
ATOM   2549  CA  TYR X 326      41.275  50.497  39.532  1.00  0.00           C
ATOM   2550  CB  TYR X 326      41.083  51.045  40.995  1.00  0.00           C
ATOM   2551  CG  TYR X 326      40.574  50.136  42.162  1.00  0.00           C
ATOM   2552  CD1 TYR X 326      40.186  50.586  43.421  1.00  0.00           C
ATOM   2553  CE1 TYR X 326      39.813  49.753  44.497  1.00  0.00           C
ATOM   2554  CZ  TYR X 326      39.850  48.365  44.281  1.00  0.00           C
ATOM   2555  OH  TYR X 326      39.567  47.551  45.369  1.00  0.00           O
ATOM   2556  CE2 TYR X 326      40.301  47.785  43.092  1.00  0.00           C
ATOM   2557  CD2 TYR X 326      40.599  48.720  42.022  1.00  0.00           C
ATOM   2558  C   TYR X 326      39.985  50.057  38.818  1.00  0.00           C
ATOM   2559  O   TYR X 326      39.195  50.931  38.386  1.00  0.00           O
ATOM   2560  N   MET X 327      39.708  48.737  38.795  1.00  0.00           N
ATOM   2561  CA  MET X 327      38.513  48.182  38.071  1.00  0.00           C
ATOM   2562  CB  MET X 327      39.030  47.344  36.901  1.00  0.00           C
ATOM   2563  CG  MET X 327      37.900  46.885  35.996  1.00  0.00           C
ATOM   2564  SD  MET X 327      38.582  45.973  34.501  1.00  0.00           S
ATOM   2565  CE  MET X 327      37.818  44.359  34.641  1.00  0.00           C
ATOM   2566  C   MET X 327      37.747  47.365  39.130  1.00  0.00           C
ATOM   2567  O   MET X 327      38.378  46.675  39.945  1.00  0.00           O
ATOM   2568  N   VAL X 328      36.379  47.521  39.255  1.00  0.00           N
ATOM   2569  CA  VAL X 328      35.594  46.795  40.276  1.00  0.00           C
ATOM   2570  CB  VAL X 328      35.416  47.804  41.479  1.00  0.00           C
ATOM   2571  CG1 VAL X 328      34.774  47.132  42.738  1.00  0.00           C
ATOM   2572  CG2 VAL X 328      36.691  48.603  41.842  1.00  0.00           C
ATOM   2573  C   VAL X 328      34.238  46.381  39.849  1.00  0.00           C
ATOM   2574  O   VAL X 328      33.482  47.207  39.365  1.00  0.00           O
ATOM   2575  N   GLY X 329      33.981  45.092  40.090  1.00  0.00           N
ATOM   2576  CA  GLY X 329      32.680  44.529  39.870  1.00  0.00           C
ATOM   2577  C   GLY X 329      31.867  44.398  41.130  1.00  0.00           C
ATOM   2578  O   GLY X 329      32.333  43.830  42.100  1.00  0.00           O
ATOM   2579  N   ILE X 330      30.598  44.703  40.943  1.00  0.00           N
ATOM   2580  CA  ILE X 330      29.557  44.130  41.809  1.00  0.00           C
ATOM   2581  CB  ILE X 330      28.439  45.150  42.227  1.00  0.00           C
ATOM   2582  CG2 ILE X 330      29.130  46.101  43.309  1.00  0.00           C
ATOM   2583  CG1 ILE X 330      27.945  45.981  40.972  1.00  0.00           C
ATOM   2584  CD1 ILE X 330      26.908  47.111  41.330  1.00  0.00           C
ATOM   2585  C   ILE X 330      28.822  42.943  41.085  1.00  0.00           C
ATOM   2586  O   ILE X 330      28.664  42.979  39.907  1.00  0.00           O
ATOM   2587  N   ASN X 331      28.214  41.927  41.778  1.00  0.00           N
ATOM   2588  CA  ASN X 331      27.315  40.990  41.199  1.00  0.00           C
ATOM   2589  CB  ASN X 331      27.927  39.530  41.287  1.00  0.00           C
ATOM   2590  CG  ASN X 331      27.236  38.494  40.460  1.00  0.00           C
ATOM   2591  OD1 ASN X 331      25.996  38.357  40.414  1.00  0.00           O
ATOM   2592  ND2 ASN X 331      27.937  37.645  39.851  1.00  0.00           N
ATOM   2593  C   ASN X 331      25.899  41.093  41.748  1.00  0.00           C
ATOM   2594  O   ASN X 331      25.680  41.062  42.979  1.00  0.00           O
ATOM   2595  N   LYS X 332      24.943  41.081  40.831  1.00  0.00           N
ATOM   2596  CA  LYS X 332      23.513  41.371  41.157  1.00  0.00           C
ATOM   2597  CB  LYS X 332      22.824  41.674  39.796  1.00  0.00           C
ATOM   2598  CG  LYS X 332      21.300  41.949  39.958  1.00  0.00           C
ATOM   2599  CD  LYS X 332      20.657  42.126  38.550  1.00  0.00           C
ATOM   2600  CE  LYS X 332      19.193  42.343  38.491  1.00  0.00           C
ATOM   2601  NZ  LYS X 332      18.592  42.029  37.138  1.00  0.00           N
ATOM   2602  C   LYS X 332      22.885  40.219  42.036  1.00  0.00           C
ATOM   2603  O   LYS X 332      22.026  40.471  42.916  1.00  0.00           O
ATOM   2604  N   GLN X 333      23.294  39.014  41.747  1.00  0.00           N
ATOM   2605  CA  GLN X 333      22.535  37.812  42.235  1.00  0.00           C
ATOM   2606  CB  GLN X 333      22.547  36.836  41.021  1.00  0.00           C
ATOM   2607  CG  GLN X 333      21.670  37.283  39.813  1.00  0.00           C
ATOM   2608  CD  GLN X 333      21.395  36.135  38.907  1.00  0.00           C
ATOM   2609  OE1 GLN X 333      20.474  35.352  39.019  1.00  0.00           O
ATOM   2610  NE2 GLN X 333      22.126  36.086  37.788  1.00  0.00           N
ATOM   2611  C   GLN X 333      23.138  37.238  43.562  1.00  0.00           C
ATOM   2612  O   GLN X 333      23.108  36.033  43.916  1.00  0.00           O
ATOM   2613  N   GLU X 334      23.713  38.150  44.379  1.00  0.00           N
ATOM   2614  CA  GLU X 334      24.392  37.924  45.687  1.00  0.00           C
ATOM   2615  CB  GLU X 334      25.821  38.500  45.532  1.00  0.00           C
ATOM   2616  CG  GLU X 334      26.649  37.767  44.508  1.00  0.00           C
ATOM   2617  CD  GLU X 334      27.068  36.341  44.808  1.00  0.00           C
ATOM   2618  OE1 GLU X 334      26.567  35.450  44.151  1.00  0.00           O
ATOM   2619  OE2 GLU X 334      27.955  36.094  45.685  1.00  0.00           O
ATOM   2620  C   GLU X 334      23.681  38.608  46.865  1.00  0.00           C
ATOM   2621  O   GLU X 334      24.046  39.774  47.039  1.00  0.00           O
ATOM   2622  N   PHE X 335      22.855  38.003  47.706  1.00  0.00           N
ATOM   2623  CA  PHE X 335      22.172  38.629  48.903  1.00  0.00           C
ATOM   2624  CB  PHE X 335      21.102  39.622  48.410  1.00  0.00           C
ATOM   2625  CG  PHE X 335      20.045  39.229  47.419  1.00  0.00           C
ATOM   2626  CD1 PHE X 335      20.288  39.243  46.004  1.00  0.00           C
ATOM   2627  CE1 PHE X 335      19.279  38.770  45.197  1.00  0.00           C
ATOM   2628  CZ  PHE X 335      17.968  38.595  45.730  1.00  0.00           C
ATOM   2629  CE2 PHE X 335      17.688  38.784  47.090  1.00  0.00           C
ATOM   2630  CD2 PHE X 335      18.733  39.068  47.905  1.00  0.00           C
ATOM   2631  C   PHE X 335      21.446  37.654  49.834  1.00  0.00           C
ATOM   2632  O   PHE X 335      21.329  37.988  51.057  1.00  0.00           O
ATOM   2633  N   GLY X 336      21.121  36.395  49.432  1.00  0.00           N
ATOM   2634  CA  GLY X 336      20.345  35.455  50.294  1.00  0.00           C
ATOM   2635  C   GLY X 336      21.175  34.317  51.025  1.00  0.00           C
ATOM   2636  O   GLY X 336      20.628  33.827  52.005  1.00  0.00           O
ATOM   2637  N   TRP X 337      22.424  33.992  50.656  1.00  0.00           N
ATOM   2638  CA  TRP X 337      23.258  32.897  51.287  1.00  0.00           C
ATOM   2639  CB  TRP X 337      23.888  32.146  50.134  1.00  0.00           C
ATOM   2640  CG  TRP X 337      24.436  30.835  50.728  1.00  0.00           C
ATOM   2641  CD1 TRP X 337      23.652  29.733  50.832  1.00  0.00           C
ATOM   2642  NE1 TRP X 337      24.382  28.816  51.665  1.00  0.00           N
ATOM   2643  CE2 TRP X 337      25.565  29.328  52.128  1.00  0.00           C
ATOM   2644  CZ2 TRP X 337      26.520  28.808  53.031  1.00  0.00           C
ATOM   2645  CH2 TRP X 337      27.697  29.550  53.224  1.00  0.00           C
ATOM   2646  CZ3 TRP X 337      27.844  30.798  52.595  1.00  0.00           C
ATOM   2647  CE3 TRP X 337      26.867  31.332  51.774  1.00  0.00           C
ATOM   2648  CD2 TRP X 337      25.676  30.600  51.505  1.00  0.00           C
ATOM   2649  C   TRP X 337      24.243  33.394  52.402  1.00  0.00           C
ATOM   2650  O   TRP X 337      24.418  32.792  53.450  1.00  0.00           O
ATOM   2651  N   LEU X 338      24.763  34.564  52.143  1.00  0.00           N
ATOM   2652  CA  LEU X 338      25.983  35.107  52.799  1.00  0.00           C
ATOM   2653  CB  LEU X 338      26.592  36.163  51.875  1.00  0.00           C
ATOM   2654  CG  LEU X 338      27.992  36.777  52.253  1.00  0.00           C
ATOM   2655  CD1 LEU X 338      29.058  35.810  51.846  1.00  0.00           C
ATOM   2656  CD2 LEU X 338      28.003  38.118  51.561  1.00  0.00           C
ATOM   2657  C   LEU X 338      25.718  35.737  54.163  1.00  0.00           C
ATOM   2658  O   LEU X 338      26.611  36.005  54.946  1.00  0.00           O
ATOM   2659  N   ILE X 339      24.487  36.131  54.460  1.00  0.00           N
ATOM   2660  CA  ILE X 339      24.080  37.064  55.521  1.00  0.00           C
ATOM   2661  CB  ILE X 339      23.781  38.510  54.887  1.00  0.00           C
ATOM   2662  CG2 ILE X 339      23.740  39.423  56.145  1.00  0.00           C
ATOM   2663  CG1 ILE X 339      24.761  39.100  53.832  1.00  0.00           C
ATOM   2664  CD1 ILE X 339      24.214  39.107  52.365  1.00  0.00           C
ATOM   2665  C   ILE X 339      23.040  36.581  56.500  1.00  0.00           C
ATOM   2666  O   ILE X 339      23.409  36.517  57.653  1.00  0.00           O
ATOM   2667  N   PRO X 340      21.823  36.052  56.182  1.00  0.00           N
ATOM   2668  CD  PRO X 340      21.287  35.871  54.874  1.00  0.00           C
ATOM   2669  CG  PRO X 340      19.831  36.227  55.048  1.00  0.00           C
ATOM   2670  CB  PRO X 340      19.531  35.567  56.435  1.00  0.00           C
ATOM   2671  CA  PRO X 340      20.819  35.898  57.203  1.00  0.00           C
ATOM   2672  C   PRO X 340      21.066  34.932  58.386  1.00  0.00           C
ATOM   2673  O   PRO X 340      20.831  35.301  59.533  1.00  0.00           O
ATOM   2674  N   MET X 341      21.674  33.742  58.177  1.00  0.00           N
ATOM   2675  CA  MET X 341      22.097  32.776  59.223  1.00  0.00           C
ATOM   2676  CB  MET X 341      21.460  31.370  58.871  1.00  0.00           C
ATOM   2677  CG  MET X 341      21.875  30.318  59.935  1.00  0.00           C
ATOM   2678  SD  MET X 341      21.315  30.582  61.604  1.00  0.00           S
ATOM   2679  CE  MET X 341      22.715  29.968  62.417  1.00  0.00           C
ATOM   2680  C   MET X 341      23.576  32.587  59.322  1.00  0.00           C
ATOM   2681  O   MET X 341      24.155  32.229  60.377  1.00  0.00           O
ATOM   2682  N   GLN X 342      24.295  33.014  58.285  1.00  0.00           N
ATOM   2683  CA  GLN X 342      25.759  33.017  58.101  1.00  0.00           C
ATOM   2684  CB  GLN X 342      25.945  32.907  56.572  1.00  0.00           C
ATOM   2685  CG  GLN X 342      27.316  32.663  55.929  1.00  0.00           C
ATOM   2686  CD  GLN X 342      28.073  31.417  56.284  1.00  0.00           C
ATOM   2687  OE1 GLN X 342      27.631  30.499  56.903  1.00  0.00           O
ATOM   2688  NE2 GLN X 342      29.326  31.371  55.913  1.00  0.00           N
ATOM   2689  C   GLN X 342      26.466  34.236  58.708  1.00  0.00           C
ATOM   2690  O   GLN X 342      27.636  34.047  59.045  1.00  0.00           O
ATOM   2691  N   LEU X 343      25.844  35.396  58.868  1.00  0.00           N
ATOM   2692  CA  LEU X 343      26.389  36.562  59.584  1.00  0.00           C
ATOM   2693  CB  LEU X 343      26.901  37.599  58.548  1.00  0.00           C
ATOM   2694  CG  LEU X 343      27.746  38.725  59.105  1.00  0.00           C
ATOM   2695  CD1 LEU X 343      29.055  38.360  59.773  1.00  0.00           C
ATOM   2696  CD2 LEU X 343      28.163  39.601  57.927  1.00  0.00           C
ATOM   2697  C   LEU X 343      25.497  37.228  60.688  1.00  0.00           C
ATOM   2698  O   LEU X 343      25.997  37.684  61.690  1.00  0.00           O
ATOM   2699  N   MET X 344      24.163  37.160  60.655  1.00  0.00           N
ATOM   2700  CA  MET X 344      23.175  37.680  61.669  1.00  0.00           C
ATOM   2701  CB  MET X 344      22.129  38.686  61.080  1.00  0.00           C
ATOM   2702  CG  MET X 344      22.675  39.735  60.085  1.00  0.00           C
ATOM   2703  SD  MET X 344      21.311  40.524  59.133  1.00  0.00           S
ATOM   2704  CE  MET X 344      21.368  42.162  59.807  1.00  0.00           C
ATOM   2705  C   MET X 344      22.408  36.614  62.561  1.00  0.00           C
ATOM   2706  O   MET X 344      21.608  37.028  63.435  1.00  0.00           O
ATOM   2707  N   SER X 345      22.697  35.306  62.438  1.00  0.00           N
ATOM   2708  CA  SER X 345      22.099  34.211  63.264  1.00  0.00           C
ATOM   2709  CB  SER X 345      22.609  34.291  64.693  1.00  0.00           C
ATOM   2710  OG  SER X 345      24.015  34.139  64.663  1.00  0.00           O
ATOM   2711  C   SER X 345      20.591  34.117  63.151  1.00  0.00           C
ATOM   2712  O   SER X 345      19.988  33.498  63.991  1.00  0.00           O
ATOM   2713  N   TYR X 346      19.908  34.703  62.124  1.00  0.00           N
ATOM   2714  CA  TYR X 346      18.448  34.810  62.012  1.00  0.00           C
ATOM   2715  CB  TYR X 346      17.922  36.253  62.443  1.00  0.00           C
ATOM   2716  CG  TYR X 346      16.414  36.458  62.479  1.00  0.00           C
ATOM   2717  CD1 TYR X 346      15.680  35.956  63.572  1.00  0.00           C
ATOM   2718  CE1 TYR X 346      14.324  36.226  63.679  1.00  0.00           C
ATOM   2719  CZ  TYR X 346      13.565  36.972  62.700  1.00  0.00           C
ATOM   2720  OH  TYR X 346      12.294  37.368  62.918  1.00  0.00           O
ATOM   2721  CE2 TYR X 346      14.237  37.234  61.518  1.00  0.00           C
ATOM   2722  CD2 TYR X 346      15.660  37.051  61.433  1.00  0.00           C
ATOM   2723  C   TYR X 346      17.880  34.305  60.607  1.00  0.00           C
ATOM   2724  O   TYR X 346      17.949  35.008  59.572  1.00  0.00           O
ATOM   2725  N   PRO X 347      17.441  33.012  60.547  1.00  0.00           N
ATOM   2726  CD  PRO X 347      17.285  32.050  61.646  1.00  0.00           C
ATOM   2727  CG  PRO X 347      16.211  31.018  61.191  1.00  0.00           C
ATOM   2728  CB  PRO X 347      16.315  31.093  59.642  1.00  0.00           C
ATOM   2729  CA  PRO X 347      16.799  32.503  59.382  1.00  0.00           C
ATOM   2730  C   PRO X 347      15.590  33.386  59.028  1.00  0.00           C
ATOM   2731  O   PRO X 347      14.827  33.836  59.929  1.00  0.00           O
ATOM   2732  N   LEU X 348      15.435  33.624  57.722  1.00  0.00           N
ATOM   2733  CA  LEU X 348      14.260  34.351  57.200  1.00  0.00           C
ATOM   2734  CB  LEU X 348      14.745  35.559  56.417  1.00  0.00           C
ATOM   2735  CG  LEU X 348      15.595  36.573  57.104  1.00  0.00           C
ATOM   2736  CD1 LEU X 348      16.338  37.346  56.022  1.00  0.00           C
ATOM   2737  CD2 LEU X 348      14.702  37.545  57.930  1.00  0.00           C
ATOM   2738  C   LEU X 348      13.289  33.383  56.374  1.00  0.00           C
ATOM   2739  O   LEU X 348      12.814  33.740  55.293  1.00  0.00           O
ATOM   2740  N   SER X 349      13.005  32.224  56.905  1.00  0.00           N
ATOM   2741  CA  SER X 349      12.163  31.301  56.242  1.00  0.00           C
ATOM   2742  CB  SER X 349      12.344  29.870  56.797  1.00  0.00           C
ATOM   2743  OG  SER X 349      13.707  29.717  57.275  1.00  0.00           O
ATOM   2744  C   SER X 349      10.708  31.716  56.314  1.00  0.00           C
ATOM   2745  O   SER X 349       9.885  31.334  55.433  1.00  0.00           O
ATOM   2746  N   GLU X 350      10.300  32.419  57.341  1.00  0.00           N
ATOM   2747  CA  GLU X 350       8.906  32.968  57.323  1.00  0.00           C
ATOM   2748  CB  GLU X 350       8.349  33.194  58.768  1.00  0.00           C
ATOM   2749  CG  GLU X 350       8.210  31.861  59.531  1.00  0.00           C
ATOM   2750  CD  GLU X 350       7.316  31.968  60.840  1.00  0.00           C
ATOM   2751  OE1 GLU X 350       6.078  32.343  60.769  1.00  0.00           O
ATOM   2752  OE2 GLU X 350       7.847  31.430  61.817  1.00  0.00           O
ATOM   2753  C   GLU X 350       8.886  34.255  56.409  1.00  0.00           C
ATOM   2754  O   GLU X 350       9.843  35.013  56.338  1.00  0.00           O
ATOM   2755  N   GLY X 351       7.826  34.355  55.622  1.00  0.00           N
ATOM   2756  CA  GLY X 351       7.494  35.362  54.598  1.00  0.00           C
ATOM   2757  C   GLY X 351       7.390  36.786  55.005  1.00  0.00           C
ATOM   2758  O   GLY X 351       7.856  37.654  54.274  1.00  0.00           O
ATOM   2759  N   GLN X 352       6.928  37.094  56.236  1.00  0.00           N
ATOM   2760  CA  GLN X 352       6.584  38.448  56.621  1.00  0.00           C
ATOM   2761  CB  GLN X 352       5.250  38.356  57.423  1.00  0.00           C
ATOM   2762  CG  GLN X 352       4.153  37.398  57.205  1.00  0.00           C
ATOM   2763  CD  GLN X 352       4.430  35.912  57.519  1.00  0.00           C
ATOM   2764  OE1 GLN X 352       5.511  35.421  57.934  1.00  0.00           O
ATOM   2765  NE2 GLN X 352       3.521  35.077  57.103  1.00  0.00           N
ATOM   2766  C   GLN X 352       7.714  38.863  57.549  1.00  0.00           C
ATOM   2767  O   GLN X 352       8.331  38.053  58.250  1.00  0.00           O
ATOM   2768  N   LEU X 353       8.089  40.133  57.520  1.00  0.00           N
ATOM   2769  CA  LEU X 353       8.954  40.865  58.468  1.00  0.00           C
ATOM   2770  CB  LEU X 353      10.326  41.163  57.764  1.00  0.00           C
ATOM   2771  CG  LEU X 353      11.468  41.569  58.641  1.00  0.00           C
ATOM   2772  CD1 LEU X 353      11.809  40.353  59.565  1.00  0.00           C
ATOM   2773  CD2 LEU X 353      12.529  41.900  57.629  1.00  0.00           C
ATOM   2774  C   LEU X 353       8.413  42.138  59.036  1.00  0.00           C
ATOM   2775  O   LEU X 353       8.177  43.139  58.312  1.00  0.00           O
ATOM   2776  N   ASP X 354       8.267  42.195  60.376  1.00  0.00           N
ATOM   2777  CA  ASP X 354       7.870  43.385  61.139  1.00  0.00           C
ATOM   2778  CB  ASP X 354       7.294  43.041  62.534  1.00  0.00           C
ATOM   2779  CG  ASP X 354       6.839  44.376  63.172  1.00  0.00           C
ATOM   2780  OD1 ASP X 354       7.668  45.065  63.831  1.00  0.00           O
ATOM   2781  OD2 ASP X 354       5.617  44.685  63.023  1.00  0.00           O
ATOM   2782  C   ASP X 354       9.029  44.415  61.148  1.00  0.00           C
ATOM   2783  O   ASP X 354      10.200  44.024  61.441  1.00  0.00           O
ATOM   2784  N   GLN X 355       8.763  45.695  60.885  1.00  0.00           N
ATOM   2785  CA  GLN X 355       9.771  46.767  60.859  1.00  0.00           C
ATOM   2786  CB  GLN X 355       9.095  48.028  60.439  1.00  0.00           C
ATOM   2787  CG  GLN X 355      10.099  49.010  59.881  1.00  0.00           C
ATOM   2788  CD  GLN X 355       9.512  50.064  59.034  1.00  0.00           C
ATOM   2789  OE1 GLN X 355       9.416  49.995  57.804  1.00  0.00           O
ATOM   2790  NE2 GLN X 355       9.399  51.308  59.459  1.00  0.00           N
ATOM   2791  C   GLN X 355      10.585  47.011  62.109  1.00  0.00           C
ATOM   2792  O   GLN X 355      11.808  47.306  62.101  1.00  0.00           O
ATOM   2793  N   LYS X 356      10.025  46.596  63.248  1.00  0.00           N
ATOM   2794  CA  LYS X 356      10.737  46.590  64.618  1.00  0.00           C
ATOM   2795  CB  LYS X 356       9.582  46.772  65.663  1.00  0.00           C
ATOM   2796  CG  LYS X 356      10.191  46.927  67.104  1.00  0.00           C
ATOM   2797  CD  LYS X 356       9.117  47.489  68.078  1.00  0.00           C
ATOM   2798  CE  LYS X 356       8.205  46.466  68.671  1.00  0.00           C
ATOM   2799  NZ  LYS X 356       7.383  47.219  69.637  1.00  0.00           N
ATOM   2800  C   LYS X 356      11.536  45.395  64.856  1.00  0.00           C
ATOM   2801  O   LYS X 356      12.577  45.529  65.545  1.00  0.00           O
ATOM   2802  N   THR X 357      11.192  44.270  64.254  1.00  0.00           N
ATOM   2803  CA  THR X 357      12.020  43.086  64.305  1.00  0.00           C
ATOM   2804  CB  THR X 357      11.071  41.944  63.822  1.00  0.00           C
ATOM   2805  CG2 THR X 357      11.690  40.536  63.824  1.00  0.00           C
ATOM   2806  OG1 THR X 357      10.070  41.701  64.773  1.00  0.00           O
ATOM   2807  C   THR X 357      13.277  43.222  63.488  1.00  0.00           C
ATOM   2808  O   THR X 357      14.370  42.808  63.918  1.00  0.00           O
ATOM   2809  N   ALA X 358      13.250  43.840  62.329  1.00  0.00           N
ATOM   2810  CA  ALA X 358      14.288  44.439  61.494  1.00  0.00           C
ATOM   2811  CB  ALA X 358      13.734  44.961  60.121  1.00  0.00           C
ATOM   2812  C   ALA X 358      15.158  45.483  62.241  1.00  0.00           C
ATOM   2813  O   ALA X 358      16.386  45.393  62.210  1.00  0.00           O
ATOM   2814  N   MET X 359      14.552  46.409  63.008  1.00  0.00           N
ATOM   2815  CA  MET X 359      15.279  47.512  63.588  1.00  0.00           C
ATOM   2816  CB  MET X 359      14.311  48.570  64.141  1.00  0.00           C
ATOM   2817  CG  MET X 359      15.105  49.787  64.692  1.00  0.00           C
ATOM   2818  SD  MET X 359      15.769  49.543  66.329  1.00  0.00           S
ATOM   2819  CE  MET X 359      14.170  49.585  67.241  1.00  0.00           C
ATOM   2820  C   MET X 359      16.162  46.991  64.731  1.00  0.00           C
ATOM   2821  O   MET X 359      17.374  47.144  64.781  1.00  0.00           O
ATOM   2822  N   SER X 360      15.602  46.152  65.590  1.00  0.00           N
ATOM   2823  CA  SER X 360      16.408  45.625  66.739  1.00  0.00           C
ATOM   2824  CB  SER X 360      15.459  45.080  67.776  1.00  0.00           C
ATOM   2825  OG  SER X 360      15.016  43.784  67.481  1.00  0.00           O
ATOM   2826  C   SER X 360      17.382  44.532  66.409  1.00  0.00           C
ATOM   2827  O   SER X 360      18.407  44.374  67.078  1.00  0.00           O
ATOM   2828  N   LEU X 361      17.188  43.659  65.365  1.00  0.00           N
ATOM   2829  CA  LEU X 361      18.237  42.814  64.859  1.00  0.00           C
ATOM   2830  CB  LEU X 361      17.587  41.956  63.746  1.00  0.00           C
ATOM   2831  CG  LEU X 361      18.450  40.794  63.170  1.00  0.00           C
ATOM   2832  CD1 LEU X 361      18.643  39.803  64.333  1.00  0.00           C
ATOM   2833  CD2 LEU X 361      18.036  40.150  61.855  1.00  0.00           C
ATOM   2834  C   LEU X 361      19.378  43.676  64.199  1.00  0.00           C
ATOM   2835  O   LEU X 361      20.590  43.303  64.295  1.00  0.00           O
ATOM   2836  N   LEU X 362      19.029  44.705  63.484  1.00  0.00           N
ATOM   2837  CA  LEU X 362      20.013  45.503  62.792  1.00  0.00           C
ATOM   2838  CB  LEU X 362      19.349  46.375  61.716  1.00  0.00           C
ATOM   2839  CG  LEU X 362      20.328  47.235  60.880  1.00  0.00           C
ATOM   2840  CD1 LEU X 362      21.100  46.225  59.908  1.00  0.00           C
ATOM   2841  CD2 LEU X 362      19.504  48.221  60.064  1.00  0.00           C
ATOM   2842  C   LEU X 362      20.797  46.310  63.816  1.00  0.00           C
ATOM   2843  O   LEU X 362      22.002  46.544  63.678  1.00  0.00           O
ATOM   2844  N   TRP X 363      20.223  46.596  65.014  1.00  0.00           N
ATOM   2845  CA  TRP X 363      20.817  47.291  66.092  1.00  0.00           C
ATOM   2846  CB  TRP X 363      19.687  47.642  67.107  1.00  0.00           C
ATOM   2847  CG  TRP X 363      20.015  48.594  68.252  1.00  0.00           C
ATOM   2848  CD1 TRP X 363      19.657  49.908  68.320  1.00  0.00           C
ATOM   2849  NE1 TRP X 363      19.708  50.290  69.644  1.00  0.00           N
ATOM   2850  CE2 TRP X 363      20.267  49.299  70.418  1.00  0.00           C
ATOM   2851  CZ2 TRP X 363      20.449  49.310  71.771  1.00  0.00           C
ATOM   2852  CH2 TRP X 363      20.910  48.131  72.391  1.00  0.00           C
ATOM   2853  CZ3 TRP X 363      21.030  46.959  71.591  1.00  0.00           C
ATOM   2854  CE3 TRP X 363      20.795  47.016  70.175  1.00  0.00           C
ATOM   2855  CD2 TRP X 363      20.497  48.184  69.559  1.00  0.00           C
ATOM   2856  C   TRP X 363      21.906  46.387  66.739  1.00  0.00           C
ATOM   2857  O   TRP X 363      22.909  46.910  67.201  1.00  0.00           O
ATOM   2858  N   LYS X 364      21.716  45.066  66.800  1.00  0.00           N
ATOM   2859  CA  LYS X 364      22.690  44.084  67.174  1.00  0.00           C
ATOM   2860  CB  LYS X 364      22.078  42.704  67.388  1.00  0.00           C
ATOM   2861  CG  LYS X 364      21.153  42.627  68.671  1.00  0.00           C
ATOM   2862  CD  LYS X 364      20.674  41.120  68.876  1.00  0.00           C
ATOM   2863  CE  LYS X 364      20.015  40.825  70.219  1.00  0.00           C
ATOM   2864  NZ  LYS X 364      19.450  39.437  70.205  1.00  0.00           N
ATOM   2865  C   LYS X 364      23.823  43.969  66.098  1.00  0.00           C
ATOM   2866  O   LYS X 364      24.950  43.653  66.412  1.00  0.00           O
ATOM   2867  N   SER X 365      23.466  44.362  64.837  1.00  0.00           N
ATOM   2868  CA  SER X 365      24.442  44.532  63.782  1.00  0.00           C
ATOM   2869  CB  SER X 365      23.806  44.298  62.381  1.00  0.00           C
ATOM   2870  OG  SER X 365      22.888  43.202  62.456  1.00  0.00           O
ATOM   2871  C   SER X 365      25.191  45.835  63.760  1.00  0.00           C
ATOM   2872  O   SER X 365      25.931  46.114  62.819  1.00  0.00           O
ATOM   2873  N   TYR X 366      25.081  46.699  64.771  1.00  0.00           N
ATOM   2874  CA  TYR X 366      25.806  47.941  64.847  1.00  0.00           C
ATOM   2875  CB  TYR X 366      25.630  48.469  66.230  1.00  0.00           C
ATOM   2876  CG  TYR X 366      26.654  49.416  66.772  1.00  0.00           C
ATOM   2877  CD1 TYR X 366      27.521  49.042  67.851  1.00  0.00           C
ATOM   2878  CE1 TYR X 366      28.565  49.997  68.179  1.00  0.00           C
ATOM   2879  CZ  TYR X 366      28.522  51.325  67.750  1.00  0.00           C
ATOM   2880  OH  TYR X 366      29.487  52.171  68.159  1.00  0.00           O
ATOM   2881  CE2 TYR X 366      27.461  51.752  66.890  1.00  0.00           C
ATOM   2882  CD2 TYR X 366      26.530  50.766  66.477  1.00  0.00           C
ATOM   2883  C   TYR X 366      27.326  47.856  64.552  1.00  0.00           C
ATOM   2884  O   TYR X 366      27.716  48.718  63.815  1.00  0.00           O
ATOM   2885  N   PRO X 367      28.174  46.804  64.863  1.00  0.00           N
ATOM   2886  CD  PRO X 367      27.894  45.765  65.788  1.00  0.00           C
ATOM   2887  CG  PRO X 367      29.239  45.295  66.371  1.00  0.00           C
ATOM   2888  CB  PRO X 367      30.208  45.522  65.135  1.00  0.00           C
ATOM   2889  CA  PRO X 367      29.652  46.760  64.459  1.00  0.00           C
ATOM   2890  C   PRO X 367      29.841  46.666  62.938  1.00  0.00           C
ATOM   2891  O   PRO X 367      30.986  46.654  62.478  1.00  0.00           O
ATOM   2892  N   LEU X 368      28.778  46.509  62.124  1.00  0.00           N
ATOM   2893  CA  LEU X 368      28.838  46.271  60.672  1.00  0.00           C
ATOM   2894  CB  LEU X 368      28.301  44.877  60.360  1.00  0.00           C
ATOM   2895  CG  LEU X 368      28.940  43.626  61.044  1.00  0.00           C
ATOM   2896  CD1 LEU X 368      28.098  42.339  60.752  1.00  0.00           C
ATOM   2897  CD2 LEU X 368      30.442  43.507  60.740  1.00  0.00           C
ATOM   2898  C   LEU X 368      28.120  47.353  59.870  1.00  0.00           C
ATOM   2899  O   LEU X 368      28.652  47.680  58.774  1.00  0.00           O
ATOM   2900  N   VAL X 369      27.025  47.991  60.352  1.00  0.00           N
ATOM   2901  CA  VAL X 369      26.328  49.037  59.521  1.00  0.00           C
ATOM   2902  CB  VAL X 369      24.898  49.394  59.998  1.00  0.00           C
ATOM   2903  CG1 VAL X 369      23.969  48.243  59.768  1.00  0.00           C
ATOM   2904  CG2 VAL X 369      24.849  49.682  61.509  1.00  0.00           C
ATOM   2905  C   VAL X 369      27.121  50.313  59.443  1.00  0.00           C
ATOM   2906  O   VAL X 369      26.859  51.158  58.615  1.00  0.00           O
ATOM   2907  N   CYS X 370      28.156  50.600  60.310  1.00  0.00           N
ATOM   2908  CA  CYS X 370      29.063  51.731  60.231  1.00  0.00           C
ATOM   2909  CB  CYS X 370      29.958  51.580  59.000  1.00  0.00           C
ATOM   2910  SG  CYS X 370      30.855  49.966  58.898  1.00  0.00           S
ATOM   2911  C   CYS X 370      28.473  53.080  60.484  1.00  0.00           C
ATOM   2912  O   CYS X 370      29.098  54.081  60.098  1.00  0.00           O
ATOM   2913  N   ILE X 371      27.200  53.100  60.959  1.00  0.00           N
ATOM   2914  CA  ILE X 371      26.464  54.241  61.546  1.00  0.00           C
ATOM   2915  CB  ILE X 371      25.025  54.419  61.049  1.00  0.00           C
ATOM   2916  CG2 ILE X 371      25.198  54.779  59.554  1.00  0.00           C
ATOM   2917  CG1 ILE X 371      24.085  53.178  61.228  1.00  0.00           C
ATOM   2918  CD1 ILE X 371      22.590  53.537  61.028  1.00  0.00           C
ATOM   2919  C   ILE X 371      26.373  54.025  63.091  1.00  0.00           C
ATOM   2920  O   ILE X 371      26.515  52.975  63.708  1.00  0.00           O
ATOM   2921  N   ALA X 372      26.053  55.166  63.770  1.00  0.00           N
ATOM   2922  CA  ALA X 372      25.905  55.179  65.252  1.00  0.00           C
ATOM   2923  CB  ALA X 372      25.889  56.670  65.594  1.00  0.00           C
ATOM   2924  C   ALA X 372      24.670  54.473  65.696  1.00  0.00           C
ATOM   2925  O   ALA X 372      23.615  54.597  65.068  1.00  0.00           O
ATOM   2926  N   LYS X 373      24.778  53.814  66.863  1.00  0.00           N
ATOM   2927  CA  LYS X 373      23.698  52.891  67.287  1.00  0.00           C
ATOM   2928  CB  LYS X 373      24.247  52.149  68.475  1.00  0.00           C
ATOM   2929  CG  LYS X 373      23.559  50.765  68.792  1.00  0.00           C
ATOM   2930  CD  LYS X 373      24.273  50.291  69.999  1.00  0.00           C
ATOM   2931  CE  LYS X 373      23.557  49.000  70.351  1.00  0.00           C
ATOM   2932  NZ  LYS X 373      24.034  48.505  71.649  1.00  0.00           N
ATOM   2933  C   LYS X 373      22.250  53.559  67.375  1.00  0.00           C
ATOM   2934  O   LYS X 373      21.291  52.975  66.924  1.00  0.00           O
ATOM   2935  N   GLU X 374      22.207  54.735  68.029  1.00  0.00           N
ATOM   2936  CA  GLU X 374      20.964  55.571  68.214  1.00  0.00           C
ATOM   2937  CB  GLU X 374      21.051  56.593  69.388  1.00  0.00           C
ATOM   2938  CG  GLU X 374      21.775  56.044  70.562  1.00  0.00           C
ATOM   2939  CD  GLU X 374      21.644  56.805  71.817  1.00  0.00           C
ATOM   2940  OE1 GLU X 374      20.554  56.671  72.379  1.00  0.00           O
ATOM   2941  OE2 GLU X 374      22.633  57.446  72.274  1.00  0.00           O
ATOM   2942  C   GLU X 374      20.454  56.100  66.860  1.00  0.00           C
ATOM   2943  O   GLU X 374      19.321  56.670  66.855  1.00  0.00           O
ATOM   2944  N   LEU X 375      21.162  56.023  65.742  1.00  0.00           N
ATOM   2945  CA  LEU X 375      20.680  56.426  64.406  1.00  0.00           C
ATOM   2946  CB  LEU X 375      21.865  56.995  63.527  1.00  0.00           C
ATOM   2947  CG  LEU X 375      21.468  57.834  62.320  1.00  0.00           C
ATOM   2948  CD1 LEU X 375      20.886  59.201  62.706  1.00  0.00           C
ATOM   2949  CD2 LEU X 375      22.655  58.192  61.410  1.00  0.00           C
ATOM   2950  C   LEU X 375      19.990  55.276  63.719  1.00  0.00           C
ATOM   2951  O   LEU X 375      19.263  55.434  62.731  1.00  0.00           O
ATOM   2952  N   ILE X 376      20.074  54.033  64.262  1.00  0.00           N
ATOM   2953  CA  ILE X 376      19.544  52.807  63.588  1.00  0.00           C
ATOM   2954  CB  ILE X 376      20.122  51.514  64.219  1.00  0.00           C
ATOM   2955  CG2 ILE X 376      19.610  50.253  63.452  1.00  0.00           C
ATOM   2956  CG1 ILE X 376      21.681  51.535  64.120  1.00  0.00           C
ATOM   2957  CD1 ILE X 376      22.329  50.331  64.869  1.00  0.00           C
ATOM   2958  C   ILE X 376      18.049  52.788  63.358  1.00  0.00           C
ATOM   2959  O   ILE X 376      17.682  52.483  62.218  1.00  0.00           O
ATOM   2960  N   PRO X 377      17.259  53.311  64.363  1.00  0.00           N
ATOM   2961  CD  PRO X 377      17.600  53.630  65.710  1.00  0.00           C
ATOM   2962  CG  PRO X 377      16.298  53.543  66.548  1.00  0.00           C
ATOM   2963  CB  PRO X 377      15.194  53.923  65.494  1.00  0.00           C
ATOM   2964  CA  PRO X 377      15.838  53.444  64.130  1.00  0.00           C
ATOM   2965  C   PRO X 377      15.430  54.235  62.916  1.00  0.00           C
ATOM   2966  O   PRO X 377      14.778  53.752  62.032  1.00  0.00           O
ATOM   2967  N   GLU X 378      15.895  55.527  62.841  1.00  0.00           N
ATOM   2968  CA  GLU X 378      15.766  56.236  61.567  1.00  0.00           C
ATOM   2969  CB  GLU X 378      16.590  57.550  61.616  1.00  0.00           C
ATOM   2970  CG  GLU X 378      16.102  58.543  62.724  1.00  0.00           C
ATOM   2971  CD  GLU X 378      16.610  59.976  62.645  1.00  0.00           C
ATOM   2972  OE1 GLU X 378      16.690  60.507  61.551  1.00  0.00           O
ATOM   2973  OE2 GLU X 378      16.981  60.539  63.710  1.00  0.00           O
ATOM   2974  C   GLU X 378      16.262  55.497  60.351  1.00  0.00           C
ATOM   2975  O   GLU X 378      15.463  55.347  59.396  1.00  0.00           O
ATOM   2976  N   ALA X 379      17.519  55.049  60.312  1.00  0.00           N
ATOM   2977  CA  ALA X 379      18.001  54.409  59.079  1.00  0.00           C
ATOM   2978  CB  ALA X 379      19.457  54.119  59.375  1.00  0.00           C
ATOM   2979  C   ALA X 379      17.259  53.104  58.637  1.00  0.00           C
ATOM   2980  O   ALA X 379      17.191  52.833  57.455  1.00  0.00           O
ATOM   2981  N   THR X 380      16.683  52.349  59.569  1.00  0.00           N
ATOM   2982  CA  THR X 380      15.799  51.253  59.224  1.00  0.00           C
ATOM   2983  CB  THR X 380      15.485  50.401  60.440  1.00  0.00           C
ATOM   2984  CG2 THR X 380      14.696  49.181  60.244  1.00  0.00           C
ATOM   2985  OG1 THR X 380      16.703  49.989  60.981  1.00  0.00           O
ATOM   2986  C   THR X 380      14.509  51.765  58.618  1.00  0.00           C
ATOM   2987  O   THR X 380      14.096  51.330  57.557  1.00  0.00           O
ATOM   2988  N   GLU X 381      13.731  52.563  59.368  1.00  0.00           N
ATOM   2989  CA  GLU X 381      12.304  53.067  59.101  1.00  0.00           C
ATOM   2990  CB  GLU X 381      11.942  53.927  60.362  1.00  0.00           C
ATOM   2991  CG  GLU X 381      10.542  54.587  60.439  1.00  0.00           C
ATOM   2992  CD  GLU X 381      10.439  55.275  61.787  1.00  0.00           C
ATOM   2993  OE1 GLU X 381      10.030  54.653  62.748  1.00  0.00           O
ATOM   2994  OE2 GLU X 381      10.654  56.519  61.809  1.00  0.00           O
ATOM   2995  C   GLU X 381      12.229  53.989  57.838  1.00  0.00           C
ATOM   2996  O   GLU X 381      11.255  53.846  57.137  1.00  0.00           O
ATOM   2997  N   LYS X 382      13.284  54.720  57.534  1.00  0.00           N
ATOM   2998  CA  LYS X 382      13.356  55.656  56.410  1.00  0.00           C
ATOM   2999  CB  LYS X 382      14.192  56.931  56.724  1.00  0.00           C
ATOM   3000  CG  LYS X 382      13.397  57.737  57.853  1.00  0.00           C
ATOM   3001  CD  LYS X 382      14.201  58.905  58.358  1.00  0.00           C
ATOM   3002  CE  LYS X 382      13.573  59.504  59.589  1.00  0.00           C
ATOM   3003  NZ  LYS X 382      14.425  60.679  60.033  1.00  0.00           N
ATOM   3004  C   LYS X 382      13.877  54.924  55.059  1.00  0.00           C
ATOM   3005  O   LYS X 382      14.033  55.562  54.028  1.00  0.00           O
ATOM   3006  N   TYR X 383      14.222  53.581  55.141  1.00  0.00           N
ATOM   3007  CA  TYR X 383      14.640  52.736  54.016  1.00  0.00           C
ATOM   3008  CB  TYR X 383      15.895  51.878  54.316  1.00  0.00           C
ATOM   3009  CG  TYR X 383      16.611  51.246  53.147  1.00  0.00           C
ATOM   3010  CD1 TYR X 383      16.278  49.935  52.686  1.00  0.00           C
ATOM   3011  CE1 TYR X 383      16.919  49.392  51.589  1.00  0.00           C
ATOM   3012  CZ  TYR X 383      17.828  50.271  50.928  1.00  0.00           C
ATOM   3013  OH  TYR X 383      18.386  49.815  49.773  1.00  0.00           O
ATOM   3014  CE2 TYR X 383      18.178  51.586  51.367  1.00  0.00           C
ATOM   3015  CD2 TYR X 383      17.672  52.025  52.614  1.00  0.00           C
ATOM   3016  C   TYR X 383      13.528  51.841  53.658  1.00  0.00           C
ATOM   3017  O   TYR X 383      12.975  51.972  52.575  1.00  0.00           O
ATOM   3018  N   LEU X 384      13.047  51.020  54.644  1.00  0.00           N
ATOM   3019  CA  LEU X 384      11.921  50.091  54.567  1.00  0.00           C
ATOM   3020  CB  LEU X 384      11.886  49.148  55.808  1.00  0.00           C
ATOM   3021  CG  LEU X 384      13.161  48.386  56.071  1.00  0.00           C
ATOM   3022  CD1 LEU X 384      12.907  47.377  57.109  1.00  0.00           C
ATOM   3023  CD2 LEU X 384      13.673  47.576  54.827  1.00  0.00           C
ATOM   3024  C   LEU X 384      10.571  50.747  54.387  1.00  0.00           C
ATOM   3025  O   LEU X 384       9.635  50.052  53.957  1.00  0.00           O
ATOM   3026  N   GLY X 385      10.392  52.028  54.557  1.00  0.00           N
ATOM   3027  CA  GLY X 385       9.179  52.773  54.355  1.00  0.00           C
ATOM   3028  C   GLY X 385       8.845  52.996  52.863  1.00  0.00           C
ATOM   3029  O   GLY X 385       7.714  53.250  52.494  1.00  0.00           O
ATOM   3030  N   GLY X 386       9.780  52.708  51.968  1.00  0.00           N
ATOM   3031  CA  GLY X 386       9.501  52.565  50.519  1.00  0.00           C
ATOM   3032  C   GLY X 386       8.615  51.355  50.178  1.00  0.00           C
ATOM   3033  O   GLY X 386       8.291  51.121  49.022  1.00  0.00           O
ATOM   3034  N   THR X 387       8.335  50.476  51.201  1.00  0.00           N
ATOM   3035  CA  THR X 387       7.435  49.356  51.205  1.00  0.00           C
ATOM   3036  CB  THR X 387       8.127  47.996  51.083  1.00  0.00           C
ATOM   3037  CG2 THR X 387       8.635  47.779  49.629  1.00  0.00           C
ATOM   3038  OG1 THR X 387       9.195  47.897  51.961  1.00  0.00           O
ATOM   3039  C   THR X 387       6.496  49.426  52.364  1.00  0.00           C
ATOM   3040  O   THR X 387       6.777  50.073  53.372  1.00  0.00           O
ATOM   3041  N   ASP X 388       5.374  48.700  52.180  1.00  0.00           N
ATOM   3042  CA  ASP X 388       4.280  48.689  53.130  1.00  0.00           C
ATOM   3043  CB  ASP X 388       3.188  49.600  52.573  1.00  0.00           C
ATOM   3044  CG  ASP X 388       1.880  49.575  53.469  1.00  0.00           C
ATOM   3045  OD1 ASP X 388       0.838  49.127  52.979  1.00  0.00           O
ATOM   3046  OD2 ASP X 388       1.979  50.174  54.542  1.00  0.00           O
ATOM   3047  C   ASP X 388       3.735  47.290  53.584  1.00  0.00           C
ATOM   3048  O   ASP X 388       3.342  47.047  54.717  1.00  0.00           O
ATOM   3049  N   ASP X 389       3.816  46.350  52.640  1.00  0.00           N
ATOM   3050  CA  ASP X 389       3.496  44.933  52.927  1.00  0.00           C
ATOM   3051  CB  ASP X 389       3.381  44.237  51.524  1.00  0.00           C
ATOM   3052  CG  ASP X 389       3.235  42.658  51.556  1.00  0.00           C
ATOM   3053  OD1 ASP X 389       3.400  42.101  50.457  1.00  0.00           O
ATOM   3054  OD2 ASP X 389       3.112  42.006  52.651  1.00  0.00           O
ATOM   3055  C   ASP X 389       4.604  44.336  53.657  1.00  0.00           C
ATOM   3056  O   ASP X 389       5.717  44.386  53.203  1.00  0.00           O
ATOM   3057  N   THR X 390       4.333  43.706  54.781  1.00  0.00           N
ATOM   3058  CA  THR X 390       5.314  42.994  55.562  1.00  0.00           C
ATOM   3059  CB  THR X 390       4.800  42.393  56.906  1.00  0.00           C
ATOM   3060  CG2 THR X 390       4.479  43.511  57.906  1.00  0.00           C
ATOM   3061  OG1 THR X 390       3.616  41.644  56.788  1.00  0.00           O
ATOM   3062  C   THR X 390       6.110  41.950  54.845  1.00  0.00           C
ATOM   3063  O   THR X 390       7.251  41.800  55.224  1.00  0.00           O
ATOM   3064  N   VAL X 391       5.539  41.230  53.859  1.00  0.00           N
ATOM   3065  CA  VAL X 391       6.322  40.340  52.908  1.00  0.00           C
ATOM   3066  CB  VAL X 391       5.398  39.449  52.009  1.00  0.00           C
ATOM   3067  CG1 VAL X 391       6.294  38.343  51.330  1.00  0.00           C
ATOM   3068  CG2 VAL X 391       4.472  38.719  53.017  1.00  0.00           C
ATOM   3069  C   VAL X 391       7.350  41.142  52.056  1.00  0.00           C
ATOM   3070  O   VAL X 391       8.554  40.657  51.947  1.00  0.00           O
ATOM   3071  N   LYS X 392       6.952  42.325  51.469  1.00  0.00           N
ATOM   3072  CA  LYS X 392       7.910  43.155  50.716  1.00  0.00           C
ATOM   3073  CB  LYS X 392       7.179  44.162  49.817  1.00  0.00           C
ATOM   3074  CG  LYS X 392       6.428  43.531  48.622  1.00  0.00           C
ATOM   3075  CD  LYS X 392       7.443  42.733  47.766  1.00  0.00           C
ATOM   3076  CE  LYS X 392       6.835  41.891  46.657  1.00  0.00           C
ATOM   3077  NZ  LYS X 392       7.816  41.738  45.510  1.00  0.00           N
ATOM   3078  C   LYS X 392       8.957  43.859  51.598  1.00  0.00           C
ATOM   3079  O   LYS X 392      10.057  44.002  51.134  1.00  0.00           O
ATOM   3080  N   LYS X 393       8.605  44.203  52.830  1.00  0.00           N
ATOM   3081  CA  LYS X 393       9.527  44.593  53.878  1.00  0.00           C
ATOM   3082  CB  LYS X 393       8.947  45.092  55.167  1.00  0.00           C
ATOM   3083  CG  LYS X 393       8.213  46.378  55.027  1.00  0.00           C
ATOM   3084  CD  LYS X 393       7.486  46.893  56.284  1.00  0.00           C
ATOM   3085  CE  LYS X 393       6.726  48.188  56.173  1.00  0.00           C
ATOM   3086  NZ  LYS X 393       7.638  49.377  55.897  1.00  0.00           N
ATOM   3087  C   LYS X 393      10.606  43.605  54.223  1.00  0.00           C
ATOM   3088  O   LYS X 393      11.708  44.042  54.628  1.00  0.00           O
ATOM   3089  N   LYS X 394      10.345  42.313  54.040  1.00  0.00           N
ATOM   3090  CA  LYS X 394      11.422  41.323  54.028  1.00  0.00           C
ATOM   3091  CB  LYS X 394      10.809  39.917  54.225  1.00  0.00           C
ATOM   3092  CG  LYS X 394      11.832  38.905  54.813  1.00  0.00           C
ATOM   3093  CD  LYS X 394      11.248  37.550  55.037  1.00  0.00           C
ATOM   3094  CE  LYS X 394      11.058  36.796  53.741  1.00  0.00           C
ATOM   3095  NZ  LYS X 394      10.995  35.349  53.844  1.00  0.00           N
ATOM   3096  C   LYS X 394      12.338  41.355  52.795  1.00  0.00           C
ATOM   3097  O   LYS X 394      13.523  41.264  52.909  1.00  0.00           O
ATOM   3098  N   ASP X 395      11.715  41.488  51.631  1.00  0.00           N
ATOM   3099  CA  ASP X 395      12.506  41.586  50.356  1.00  0.00           C
ATOM   3100  CB  ASP X 395      11.401  41.581  49.234  1.00  0.00           C
ATOM   3101  CG  ASP X 395      12.025  41.746  47.819  1.00  0.00           C
ATOM   3102  OD1 ASP X 395      12.991  41.107  47.397  1.00  0.00           O
ATOM   3103  OD2 ASP X 395      11.618  42.743  47.285  1.00  0.00           O
ATOM   3104  C   ASP X 395      13.458  42.797  50.331  1.00  0.00           C
ATOM   3105  O   ASP X 395      14.599  42.677  49.859  1.00  0.00           O
ATOM   3106  N   LEU X 396      12.947  44.037  50.636  1.00  0.00           N
ATOM   3107  CA  LEU X 396      13.723  45.253  50.754  1.00  0.00           C
ATOM   3108  CB  LEU X 396      12.808  46.512  50.707  1.00  0.00           C
ATOM   3109  CG  LEU X 396      13.425  47.893  50.620  1.00  0.00           C
ATOM   3110  CD1 LEU X 396      14.365  48.064  49.414  1.00  0.00           C
ATOM   3111  CD2 LEU X 396      12.481  49.069  50.475  1.00  0.00           C
ATOM   3112  C   LEU X 396      14.654  45.364  52.036  1.00  0.00           C
ATOM   3113  O   LEU X 396      15.638  46.110  51.967  1.00  0.00           O
ATOM   3114  N   PHE X 397      14.411  44.607  53.147  1.00  0.00           N
ATOM   3115  CA  PHE X 397      15.481  44.472  54.112  1.00  0.00           C
ATOM   3116  CB  PHE X 397      14.921  43.858  55.387  1.00  0.00           C
ATOM   3117  CG  PHE X 397      15.884  43.737  56.542  1.00  0.00           C
ATOM   3118  CD1 PHE X 397      16.359  44.883  57.179  1.00  0.00           C
ATOM   3119  CE1 PHE X 397      17.298  44.730  58.236  1.00  0.00           C
ATOM   3120  CZ  PHE X 397      17.626  43.438  58.714  1.00  0.00           C
ATOM   3121  CE2 PHE X 397      17.064  42.251  58.155  1.00  0.00           C
ATOM   3122  CD2 PHE X 397      16.221  42.415  56.987  1.00  0.00           C
ATOM   3123  C   PHE X 397      16.639  43.607  53.620  1.00  0.00           C
ATOM   3124  O   PHE X 397      17.783  44.002  53.848  1.00  0.00           O
ATOM   3125  N   LEU X 398      16.341  42.520  52.914  1.00  0.00           N
ATOM   3126  CA  LEU X 398      17.348  41.664  52.299  1.00  0.00           C
ATOM   3127  CB  LEU X 398      16.780  40.427  51.582  1.00  0.00           C
ATOM   3128  CG  LEU X 398      16.547  39.164  52.405  1.00  0.00           C
ATOM   3129  CD1 LEU X 398      15.740  38.134  51.579  1.00  0.00           C
ATOM   3130  CD2 LEU X 398      17.889  38.563  52.965  1.00  0.00           C
ATOM   3131  C   LEU X 398      18.214  42.483  51.358  1.00  0.00           C
ATOM   3132  O   LEU X 398      19.418  42.327  51.290  1.00  0.00           O
ATOM   3133  N   ASP X 399      17.641  43.464  50.658  1.00  0.00           N
ATOM   3134  CA  ASP X 399      18.434  44.374  49.781  1.00  0.00           C
ATOM   3135  CB  ASP X 399      17.493  44.979  48.743  1.00  0.00           C
ATOM   3136  CG  ASP X 399      18.039  46.124  47.821  1.00  0.00           C
ATOM   3137  OD1 ASP X 399      17.611  47.279  48.124  1.00  0.00           O
ATOM   3138  OD2 ASP X 399      18.970  45.938  47.008  1.00  0.00           O
ATOM   3139  C   ASP X 399      19.064  45.526  50.499  1.00  0.00           C
ATOM   3140  O   ASP X 399      20.007  46.161  50.047  1.00  0.00           O
ATOM   3141  N   LEU X 400      18.602  45.863  51.738  1.00  0.00           N
ATOM   3142  CA  LEU X 400      19.245  46.794  52.668  1.00  0.00           C
ATOM   3143  CB  LEU X 400      18.339  47.216  53.931  1.00  0.00           C
ATOM   3144  CG  LEU X 400      18.833  48.435  54.822  1.00  0.00           C
ATOM   3145  CD1 LEU X 400      17.921  48.617  55.997  1.00  0.00           C
ATOM   3146  CD2 LEU X 400      20.235  48.392  55.414  1.00  0.00           C
ATOM   3147  C   LEU X 400      20.488  46.155  53.189  1.00  0.00           C
ATOM   3148  O   LEU X 400      21.537  46.756  53.007  1.00  0.00           O
ATOM   3149  N   ILE X 401      20.419  45.008  53.930  1.00  0.00           N
ATOM   3150  CA  ILE X 401      21.566  44.411  54.644  1.00  0.00           C
ATOM   3151  CB  ILE X 401      21.225  43.200  55.556  1.00  0.00           C
ATOM   3152  CG2 ILE X 401      20.033  43.518  56.516  1.00  0.00           C
ATOM   3153  CG1 ILE X 401      20.807  41.924  54.740  1.00  0.00           C
ATOM   3154  CD1 ILE X 401      20.354  40.640  55.406  1.00  0.00           C
ATOM   3155  C   ILE X 401      22.671  44.003  53.677  1.00  0.00           C
ATOM   3156  O   ILE X 401      23.826  44.196  54.028  1.00  0.00           O
ATOM   3157  N   ALA X 402      22.301  43.565  52.458  1.00  0.00           N
ATOM   3158  CA  ALA X 402      23.312  43.161  51.522  1.00  0.00           C
ATOM   3159  CB  ALA X 402      22.739  42.268  50.419  1.00  0.00           C
ATOM   3160  C   ALA X 402      24.014  44.373  50.907  1.00  0.00           C
ATOM   3161  O   ALA X 402      25.173  44.263  50.470  1.00  0.00           O
ATOM   3162  N   ASP X 403      23.390  45.560  50.860  1.00  0.00           N
ATOM   3163  CA  ASP X 403      24.123  46.698  50.183  1.00  0.00           C
ATOM   3164  CB  ASP X 403      23.322  47.607  49.342  1.00  0.00           C
ATOM   3165  CG  ASP X 403      23.368  47.217  47.833  1.00  0.00           C
ATOM   3166  OD1 ASP X 403      22.294  47.302  47.217  1.00  0.00           O
ATOM   3167  OD2 ASP X 403      24.353  46.706  47.315  1.00  0.00           O
ATOM   3168  C   ASP X 403      25.019  47.483  51.200  1.00  0.00           C
ATOM   3169  O   ASP X 403      26.200  47.719  50.962  1.00  0.00           O
ATOM   3170  N   VAL X 404      24.392  47.834  52.323  1.00  0.00           N
ATOM   3171  CA  VAL X 404      25.114  48.570  53.373  1.00  0.00           C
ATOM   3172  CB  VAL X 404      24.043  49.006  54.388  1.00  0.00           C
ATOM   3173  CG1 VAL X 404      23.685  47.797  55.279  1.00  0.00           C
ATOM   3174  CG2 VAL X 404      24.510  50.199  55.206  1.00  0.00           C
ATOM   3175  C   VAL X 404      26.423  47.951  53.954  1.00  0.00           C
ATOM   3176  O   VAL X 404      27.295  48.672  54.384  1.00  0.00           O
ATOM   3177  N   MET X 405      26.440  46.647  53.872  1.00  0.00           N
ATOM   3178  CA  MET X 405      27.563  45.794  54.321  1.00  0.00           C
ATOM   3179  CB  MET X 405      27.016  44.597  55.150  1.00  0.00           C
ATOM   3180  CG  MET X 405      26.356  45.053  56.422  1.00  0.00           C
ATOM   3181  SD  MET X 405      26.106  43.604  57.599  1.00  0.00           S
ATOM   3182  CE  MET X 405      24.338  43.715  57.948  1.00  0.00           C
ATOM   3183  C   MET X 405      28.507  45.215  53.206  1.00  0.00           C
ATOM   3184  O   MET X 405      29.616  44.870  53.504  1.00  0.00           O
ATOM   3185  N   PHE X 406      28.195  45.369  51.940  1.00  0.00           N
ATOM   3186  CA  PHE X 406      29.122  45.020  50.760  1.00  0.00           C
ATOM   3187  CB  PHE X 406      28.879  43.587  50.359  1.00  0.00           C
ATOM   3188  CG  PHE X 406      28.795  42.585  51.536  1.00  0.00           C
ATOM   3189  CD1 PHE X 406      27.641  42.346  52.196  1.00  0.00           C
ATOM   3190  CE1 PHE X 406      27.640  41.477  53.352  1.00  0.00           C
ATOM   3191  CZ  PHE X 406      28.778  40.851  53.798  1.00  0.00           C
ATOM   3192  CE2 PHE X 406      29.947  41.124  53.136  1.00  0.00           C
ATOM   3193  CD2 PHE X 406      29.947  42.094  52.065  1.00  0.00           C
ATOM   3194  C   PHE X 406      29.046  46.022  49.624  1.00  0.00           C
ATOM   3195  O   PHE X 406      30.025  46.720  49.429  1.00  0.00           O
ATOM   3196  N   GLY X 407      27.923  46.034  48.913  1.00  0.00           N
ATOM   3197  CA  GLY X 407      27.803  46.654  47.555  1.00  0.00           C
ATOM   3198  C   GLY X 407      28.081  48.152  47.533  1.00  0.00           C
ATOM   3199  O   GLY X 407      28.937  48.567  46.747  1.00  0.00           O
ATOM   3200  N   VAL X 408      27.409  48.945  48.393  1.00  0.00           N
ATOM   3201  CA  VAL X 408      27.590  50.439  48.523  1.00  0.00           C
ATOM   3202  CB  VAL X 408      26.400  51.084  49.183  1.00  0.00           C
ATOM   3203  CG1 VAL X 408      26.718  52.489  49.738  1.00  0.00           C
ATOM   3204  CG2 VAL X 408      25.173  50.995  48.308  1.00  0.00           C
ATOM   3205  C   VAL X 408      28.941  50.784  49.137  1.00  0.00           C
ATOM   3206  O   VAL X 408      29.637  51.590  48.487  1.00  0.00           O
ATOM   3207  N   PRO X 409      29.463  50.199  50.290  1.00  0.00           N
ATOM   3208  CD  PRO X 409      28.754  49.352  51.274  1.00  0.00           C
ATOM   3209  CG  PRO X 409      29.704  49.291  52.426  1.00  0.00           C
ATOM   3210  CB  PRO X 409      31.068  49.312  51.785  1.00  0.00           C
ATOM   3211  CA  PRO X 409      30.847  50.363  50.670  1.00  0.00           C
ATOM   3212  C   PRO X 409      31.791  50.069  49.492  1.00  0.00           C
ATOM   3213  O   PRO X 409      32.702  50.823  49.223  1.00  0.00           O
ATOM   3214  N   SER X 410      31.555  49.040  48.679  1.00  0.00           N
ATOM   3215  CA  SER X 410      32.412  48.606  47.537  1.00  0.00           C
ATOM   3216  CB  SER X 410      32.177  47.171  47.227  1.00  0.00           C
ATOM   3217  OG  SER X 410      32.492  46.351  48.249  1.00  0.00           O
ATOM   3218  C   SER X 410      32.195  49.403  46.263  1.00  0.00           C
ATOM   3219  O   SER X 410      32.949  49.278  45.318  1.00  0.00           O
ATOM   3220  N   VAL X 411      31.451  50.538  46.346  1.00  0.00           N
ATOM   3221  CA  VAL X 411      31.496  51.688  45.350  1.00  0.00           C
ATOM   3222  CB  VAL X 411      30.138  51.863  44.695  1.00  0.00           C
ATOM   3223  CG1 VAL X 411      29.957  53.151  43.843  1.00  0.00           C
ATOM   3224  CG2 VAL X 411      29.685  50.657  43.797  1.00  0.00           C
ATOM   3225  C   VAL X 411      32.074  52.961  46.049  1.00  0.00           C
ATOM   3226  O   VAL X 411      32.951  53.611  45.462  1.00  0.00           O
ATOM   3227  N   ILE X 412      31.734  53.318  47.361  1.00  0.00           N
ATOM   3228  CA  ILE X 412      32.456  54.375  48.204  1.00  0.00           C
ATOM   3229  CB  ILE X 412      31.918  54.278  49.614  1.00  0.00           C
ATOM   3230  CG2 ILE X 412      32.775  54.937  50.655  1.00  0.00           C
ATOM   3231  CG1 ILE X 412      30.505  54.888  49.591  1.00  0.00           C
ATOM   3232  CD1 ILE X 412      29.672  54.546  50.866  1.00  0.00           C
ATOM   3233  C   ILE X 412      33.901  54.313  48.212  1.00  0.00           C
ATOM   3234  O   ILE X 412      34.542  55.305  48.029  1.00  0.00           O
ATOM   3235  N   VAL X 413      34.426  53.048  48.119  1.00  0.00           N
ATOM   3236  CA  VAL X 413      35.870  52.827  47.961  1.00  0.00           C
ATOM   3237  CB  VAL X 413      36.205  51.408  48.309  1.00  0.00           C
ATOM   3238  CG1 VAL X 413      35.582  50.381  47.337  1.00  0.00           C
ATOM   3239  CG2 VAL X 413      37.727  51.063  48.566  1.00  0.00           C
ATOM   3240  C   VAL X 413      36.473  53.237  46.601  1.00  0.00           C
ATOM   3241  O   VAL X 413      37.387  54.057  46.617  1.00  0.00           O
ATOM   3242  N   ALA X 414      35.864  52.846  45.485  1.00  0.00           N
ATOM   3243  CA  ALA X 414      36.274  53.237  44.120  1.00  0.00           C
ATOM   3244  CB  ALA X 414      35.536  52.317  43.192  1.00  0.00           C
ATOM   3245  C   ALA X 414      36.030  54.736  43.772  1.00  0.00           C
ATOM   3246  O   ALA X 414      36.769  55.301  42.899  1.00  0.00           O
ATOM   3247  N   ARG X 415      35.027  55.431  44.412  1.00  0.00           N
ATOM   3248  CA  ARG X 415      34.775  56.896  44.461  1.00  0.00           C
ATOM   3249  CB  ARG X 415      33.391  57.174  45.067  1.00  0.00           C
ATOM   3250  CG  ARG X 415      32.309  56.854  43.981  1.00  0.00           C
ATOM   3251  CD  ARG X 415      30.966  57.280  44.571  1.00  0.00           C
ATOM   3252  NE  ARG X 415      29.822  57.020  43.710  1.00  0.00           N
ATOM   3253  CZ  ARG X 415      28.632  57.559  43.895  1.00  0.00           C
ATOM   3254  NH1 ARG X 415      28.287  58.219  44.948  1.00  0.00           N
ATOM   3255  NH2 ARG X 415      27.673  57.407  43.041  1.00  0.00           N
ATOM   3256  C   ARG X 415      35.834  57.619  45.327  1.00  0.00           C
ATOM   3257  O   ARG X 415      36.358  58.645  44.912  1.00  0.00           O
ATOM   3258  N   ASN X 416      36.227  57.068  46.523  1.00  0.00           N
ATOM   3259  CA  ASN X 416      37.454  57.547  47.256  1.00  0.00           C
ATOM   3260  CB  ASN X 416      37.375  56.861  48.580  1.00  0.00           C
ATOM   3261  CG  ASN X 416      36.276  57.404  49.453  1.00  0.00           C
ATOM   3262  OD1 ASN X 416      35.771  58.487  49.278  1.00  0.00           O
ATOM   3263  ND2 ASN X 416      35.906  56.733  50.544  1.00  0.00           N
ATOM   3264  C   ASN X 416      38.719  57.425  46.377  1.00  0.00           C
ATOM   3265  O   ASN X 416      39.568  58.290  46.446  1.00  0.00           O
ATOM   3266  N   HIE X 417      38.788  56.386  45.546  1.00  0.00           N
ATOM   3267  CA  HIE X 417      39.962  56.236  44.711  1.00  0.00           C
ATOM   3268  CB  HIE X 417      40.148  54.762  44.300  1.00  0.00           C
ATOM   3269  CG  HIE X 417      41.454  54.450  43.594  1.00  0.00           C
ATOM   3270  ND1 HIE X 417      42.491  53.988  44.300  1.00  0.00           N
ATOM   3271  CE1 HIE X 417      43.439  53.671  43.435  1.00  0.00           C
ATOM   3272  NE2 HIE X 417      43.009  53.990  42.171  1.00  0.00           N
ATOM   3273  CD2 HIE X 417      41.696  54.454  42.242  1.00  0.00           C
ATOM   3274  C   HIE X 417      39.920  57.210  43.507  1.00  0.00           C
ATOM   3275  O   HIE X 417      40.899  57.833  43.094  1.00  0.00           O
ATOM   3276  N   ARG X 418      38.708  57.493  42.982  1.00  0.00           N
ATOM   3277  CA  ARG X 418      38.458  58.510  41.984  1.00  0.00           C
ATOM   3278  CB  ARG X 418      36.955  58.377  41.547  1.00  0.00           C
ATOM   3279  CG  ARG X 418      36.467  59.470  40.552  1.00  0.00           C
ATOM   3280  CD  ARG X 418      35.082  59.311  39.978  1.00  0.00           C
ATOM   3281  NE  ARG X 418      33.906  59.684  40.913  1.00  0.00           N
ATOM   3282  CZ  ARG X 418      32.614  59.382  40.712  1.00  0.00           C
ATOM   3283  NH1 ARG X 418      32.153  58.866  39.621  1.00  0.00           N
ATOM   3284  NH2 ARG X 418      31.696  59.713  41.598  1.00  0.00           N
ATOM   3285  C   ARG X 418      38.776  59.950  42.477  1.00  0.00           C
ATOM   3286  O   ARG X 418      39.345  60.709  41.662  1.00  0.00           O
ATOM   3287  N   ASP X 419      38.426  60.254  43.679  1.00  0.00           N
ATOM   3288  CA  ASP X 419      38.821  61.554  44.255  1.00  0.00           C
ATOM   3289  CB  ASP X 419      37.895  61.863  45.528  1.00  0.00           C
ATOM   3290  CG  ASP X 419      38.132  63.302  46.023  1.00  0.00           C
ATOM   3291  OD1 ASP X 419      38.800  63.520  47.097  1.00  0.00           O
ATOM   3292  OD2 ASP X 419      37.643  64.295  45.424  1.00  0.00           O
ATOM   3293  C   ASP X 419      40.297  61.659  44.495  1.00  0.00           C
ATOM   3294  O   ASP X 419      40.836  62.748  44.462  1.00  0.00           O
ATOM   3295  N   ALA X 420      40.981  60.537  44.784  1.00  0.00           N
ATOM   3296  CA  ALA X 420      42.435  60.480  45.099  1.00  0.00           C
ATOM   3297  CB  ALA X 420      42.811  59.112  45.753  1.00  0.00           C
ATOM   3298  C   ALA X 420      43.238  60.777  43.851  1.00  0.00           C
ATOM   3299  O   ALA X 420      44.201  61.523  43.929  1.00  0.00           O
ATOM   3300  N   GLY X 421      42.668  60.411  42.720  1.00  0.00           N
ATOM   3301  CA  GLY X 421      42.884  61.030  41.426  1.00  0.00           C
ATOM   3302  C   GLY X 421      43.138  60.023  40.263  1.00  0.00           C
ATOM   3303  O   GLY X 421      43.327  60.418  39.068  1.00  0.00           O
ATOM   3304  N   ALA X 422      42.983  58.747  40.548  1.00  0.00           N
ATOM   3305  CA  ALA X 422      43.420  57.669  39.603  1.00  0.00           C
ATOM   3306  CB  ALA X 422      44.105  56.614  40.441  1.00  0.00           C
ATOM   3307  C   ALA X 422      42.228  57.101  38.780  1.00  0.00           C
ATOM   3308  O   ALA X 422      41.138  57.074  39.330  1.00  0.00           O
ATOM   3309  N   PRO X 423      42.389  56.678  37.503  1.00  0.00           N
ATOM   3310  CD  PRO X 423      43.574  56.812  36.774  1.00  0.00           C
ATOM   3311  CG  PRO X 423      43.170  56.163  35.424  1.00  0.00           C
ATOM   3312  CB  PRO X 423      41.654  56.376  35.242  1.00  0.00           C
ATOM   3313  CA  PRO X 423      41.259  56.339  36.684  1.00  0.00           C
ATOM   3314  C   PRO X 423      40.607  54.997  37.110  1.00  0.00           C
ATOM   3315  O   PRO X 423      41.152  54.073  37.749  1.00  0.00           O
ATOM   3316  N   THR X 424      39.295  54.958  36.841  1.00  0.00           N
ATOM   3317  CA  THR X 424      38.417  53.932  37.408  1.00  0.00           C
ATOM   3318  CB  THR X 424      37.594  54.461  38.595  1.00  0.00           C
ATOM   3319  CG2 THR X 424      38.421  54.667  39.867  1.00  0.00           C
ATOM   3320  OG1 THR X 424      37.008  55.722  38.311  1.00  0.00           O
ATOM   3321  C   THR X 424      37.448  53.285  36.336  1.00  0.00           C
ATOM   3322  O   THR X 424      36.941  54.014  35.482  1.00  0.00           O
ATOM   3323  N   TYR X 425      37.032  52.005  36.520  1.00  0.00           N
ATOM   3324  CA  TYR X 425      36.174  51.314  35.603  1.00  0.00           C
ATOM   3325  CB  TYR X 425      37.054  50.824  34.434  1.00  0.00           C
ATOM   3326  CG  TYR X 425      38.043  51.759  33.779  1.00  0.00           C
ATOM   3327  CD1 TYR X 425      39.370  51.765  34.220  1.00  0.00           C
ATOM   3328  CE1 TYR X 425      40.216  52.642  33.594  1.00  0.00           C
ATOM   3329  CZ  TYR X 425      39.821  53.617  32.683  1.00  0.00           C
ATOM   3330  OH  TYR X 425      40.621  54.589  32.186  1.00  0.00           O
ATOM   3331  CE2 TYR X 425      38.487  53.602  32.302  1.00  0.00           C
ATOM   3332  CD2 TYR X 425      37.592  52.594  32.800  1.00  0.00           C
ATOM   3333  C   TYR X 425      35.288  50.239  36.219  1.00  0.00           C
ATOM   3334  O   TYR X 425      35.760  49.325  36.956  1.00  0.00           O
ATOM   3335  N   MET X 426      33.993  50.303  36.065  1.00  0.00           N
ATOM   3336  CA  MET X 426      32.978  49.730  36.912  1.00  0.00           C
ATOM   3337  CB  MET X 426      32.196  50.830  37.596  1.00  0.00           C
ATOM   3338  CG  MET X 426      32.935  51.723  38.565  1.00  0.00           C
ATOM   3339  SD  MET X 426      33.973  50.929  39.769  1.00  0.00           S
ATOM   3340  CE  MET X 426      32.594  50.614  40.911  1.00  0.00           C
ATOM   3341  C   MET X 426      32.028  48.802  36.131  1.00  0.00           C
ATOM   3342  O   MET X 426      31.696  48.928  34.964  1.00  0.00           O
ATOM   3343  N   TYR X 427      31.506  47.738  36.820  1.00  0.00           N
ATOM   3344  CA  TYR X 427      30.768  46.645  36.134  1.00  0.00           C
ATOM   3345  CB  TYR X 427      31.647  45.531  35.559  1.00  0.00           C
ATOM   3346  CG  TYR X 427      32.713  44.778  36.365  1.00  0.00           C
ATOM   3347  CD1 TYR X 427      32.432  43.392  36.535  1.00  0.00           C
ATOM   3348  CE1 TYR X 427      33.493  42.600  37.096  1.00  0.00           C
ATOM   3349  CZ  TYR X 427      34.770  43.160  37.424  1.00  0.00           C
ATOM   3350  OH  TYR X 427      35.725  42.435  37.970  1.00  0.00           O
ATOM   3351  CE2 TYR X 427      35.041  44.556  37.208  1.00  0.00           C
ATOM   3352  CD2 TYR X 427      33.991  45.355  36.656  1.00  0.00           C
ATOM   3353  C   TYR X 427      29.759  45.992  37.077  1.00  0.00           C
ATOM   3354  O   TYR X 427      29.904  46.054  38.286  1.00  0.00           O
ATOM   3355  N   GLU X 428      28.847  45.245  36.479  1.00  0.00           N
ATOM   3356  CA  GLU X 428      27.839  44.444  37.199  1.00  0.00           C
ATOM   3357  CB  GLU X 428      26.428  45.108  37.231  1.00  0.00           C
ATOM   3358  CG  GLU X 428      25.452  44.379  38.180  1.00  0.00           C
ATOM   3359  CD  GLU X 428      24.136  45.075  38.687  1.00  0.00           C
ATOM   3360  OE1 GLU X 428      23.195  45.403  37.936  1.00  0.00           O
ATOM   3361  OE2 GLU X 428      23.918  45.392  39.898  1.00  0.00           O
ATOM   3362  C   GLU X 428      27.634  43.061  36.464  1.00  0.00           C
ATOM   3363  O   GLU X 428      27.061  43.083  35.355  1.00  0.00           O
ATOM   3364  N   PHE X 429      27.942  41.981  37.152  1.00  0.00           N
ATOM   3365  CA  PHE X 429      27.603  40.656  36.762  1.00  0.00           C
ATOM   3366  CB  PHE X 429      28.486  39.570  37.348  1.00  0.00           C
ATOM   3367  CG  PHE X 429      29.620  39.186  36.500  1.00  0.00           C
ATOM   3368  CD1 PHE X 429      30.954  39.619  36.796  1.00  0.00           C
ATOM   3369  CE1 PHE X 429      32.043  39.010  36.094  1.00  0.00           C
ATOM   3370  CZ  PHE X 429      31.793  37.986  35.140  1.00  0.00           C
ATOM   3371  CE2 PHE X 429      30.505  37.619  34.897  1.00  0.00           C
ATOM   3372  CD2 PHE X 429      29.432  38.197  35.565  1.00  0.00           C
ATOM   3373  C   PHE X 429      26.099  40.434  36.977  1.00  0.00           C
ATOM   3374  O   PHE X 429      25.555  40.626  38.098  1.00  0.00           O
ATOM   3375  N   GLN X 430      25.419  40.047  35.902  1.00  0.00           N
ATOM   3376  CA  GLN X 430      23.952  39.862  35.849  1.00  0.00           C
ATOM   3377  CB  GLN X 430      23.349  40.947  35.029  1.00  0.00           C
ATOM   3378  CG  GLN X 430      23.427  42.418  35.502  1.00  0.00           C
ATOM   3379  CD  GLN X 430      22.647  43.497  34.793  1.00  0.00           C
ATOM   3380  OE1 GLN X 430      22.045  43.262  33.775  1.00  0.00           O
ATOM   3381  NE2 GLN X 430      22.550  44.685  35.343  1.00  0.00           N
ATOM   3382  C   GLN X 430      23.424  38.494  35.276  1.00  0.00           C
ATOM   3383  O   GLN X 430      22.210  38.301  34.932  1.00  0.00           O
ATOM   3384  N   TYR X 431      24.372  37.594  34.998  1.00  0.00           N
ATOM   3385  CA  TYR X 431      24.087  36.315  34.315  1.00  0.00           C
ATOM   3386  CB  TYR X 431      24.237  36.450  32.726  1.00  0.00           C
ATOM   3387  CG  TYR X 431      23.905  35.165  32.027  1.00  0.00           C
ATOM   3388  CD1 TYR X 431      24.949  34.261  31.676  1.00  0.00           C
ATOM   3389  CE1 TYR X 431      24.573  33.047  30.997  1.00  0.00           C
ATOM   3390  CZ  TYR X 431      23.236  32.862  30.630  1.00  0.00           C
ATOM   3391  OH  TYR X 431      22.866  31.763  29.941  1.00  0.00           O
ATOM   3392  CE2 TYR X 431      22.215  33.738  31.098  1.00  0.00           C
ATOM   3393  CD2 TYR X 431      22.563  34.880  31.823  1.00  0.00           C
ATOM   3394  C   TYR X 431      24.986  35.157  34.792  1.00  0.00           C
ATOM   3395  O   TYR X 431      26.201  35.356  34.928  1.00  0.00           O
ATOM   3396  N   ARG X 432      24.390  34.010  35.095  1.00  0.00           N
ATOM   3397  CA  ARG X 432      25.122  32.815  35.437  1.00  0.00           C
ATOM   3398  CB  ARG X 432      24.800  32.337  36.847  1.00  0.00           C
ATOM   3399  CG  ARG X 432      25.482  33.260  37.870  1.00  0.00           C
ATOM   3400  CD  ARG X 432      25.536  32.822  39.309  1.00  0.00           C
ATOM   3401  NE  ARG X 432      26.578  33.617  39.933  1.00  0.00           N
ATOM   3402  CZ  ARG X 432      26.539  34.126  41.102  1.00  0.00           C
ATOM   3403  NH1 ARG X 432      27.632  34.780  41.480  1.00  0.00           N
ATOM   3404  NH2 ARG X 432      25.613  33.865  41.950  1.00  0.00           N
ATOM   3405  C   ARG X 432      24.656  31.733  34.437  1.00  0.00           C
ATOM   3406  O   ARG X 432      23.480  31.711  34.010  1.00  0.00           O
ATOM   3407  N   PRO X 433      25.609  30.833  34.060  1.00  0.00           N
ATOM   3408  CD  PRO X 433      27.031  30.917  34.401  1.00  0.00           C
ATOM   3409  CG  PRO X 433      27.706  29.818  33.624  1.00  0.00           C
ATOM   3410  CB  PRO X 433      26.774  29.667  32.419  1.00  0.00           C
ATOM   3411  CA  PRO X 433      25.423  29.844  33.039  1.00  0.00           C
ATOM   3412  C   PRO X 433      24.851  28.590  33.650  1.00  0.00           C
ATOM   3413  O   PRO X 433      24.853  28.393  34.865  1.00  0.00           O
ATOM   3414  N   SER X 434      24.252  27.808  32.805  1.00  0.00           N
ATOM   3415  CA  SER X 434      23.414  26.667  33.195  1.00  0.00           C
ATOM   3416  CB  SER X 434      22.701  26.143  31.931  1.00  0.00           C
ATOM   3417  OG  SER X 434      22.011  27.148  31.108  1.00  0.00           O
ATOM   3418  C   SER X 434      24.042  25.375  33.863  1.00  0.00           C
ATOM   3419  O   SER X 434      23.325  24.456  34.045  1.00  0.00           O
ATOM   3420  N   PHE X 435      25.275  25.423  34.350  1.00  0.00           N
ATOM   3421  CA  PHE X 435      25.949  24.316  34.997  1.00  0.00           C
ATOM   3422  CB  PHE X 435      27.465  24.697  35.023  1.00  0.00           C
ATOM   3423  CG  PHE X 435      28.236  24.786  33.694  1.00  0.00           C
ATOM   3424  CD1 PHE X 435      28.131  23.758  32.775  1.00  0.00           C
ATOM   3425  CE1 PHE X 435      28.838  23.829  31.563  1.00  0.00           C
ATOM   3426  CZ  PHE X 435      29.422  25.072  31.196  1.00  0.00           C
ATOM   3427  CE2 PHE X 435      29.338  26.148  32.068  1.00  0.00           C
ATOM   3428  CD2 PHE X 435      28.772  26.027  33.346  1.00  0.00           C
ATOM   3429  C   PHE X 435      25.461  24.041  36.418  1.00  0.00           C
ATOM   3430  O   PHE X 435      25.027  25.032  37.030  1.00  0.00           O
ATOM   3431  N   SER X 436      25.483  22.805  36.950  1.00  0.00           N
ATOM   3432  CA  SER X 436      24.890  22.461  38.210  1.00  0.00           C
ATOM   3433  CB  SER X 436      23.431  22.032  38.003  1.00  0.00           C
ATOM   3434  OG  SER X 436      23.374  20.788  37.333  1.00  0.00           O
ATOM   3435  C   SER X 436      25.758  21.523  39.043  1.00  0.00           C
ATOM   3436  O   SER X 436      26.378  20.594  38.520  1.00  0.00           O
ATOM   3437  N   SER X 437      25.693  21.590  40.399  1.00  0.00           N
ATOM   3438  CA  SER X 437      26.254  20.544  41.399  1.00  0.00           C
ATOM   3439  CB  SER X 437      27.713  20.917  41.730  1.00  0.00           C
ATOM   3440  OG  SER X 437      27.688  22.201  42.437  1.00  0.00           O
ATOM   3441  C   SER X 437      25.438  20.307  42.704  1.00  0.00           C
ATOM   3442  O   SER X 437      24.553  21.094  43.076  1.00  0.00           O
ATOM   3443  N   ASP X 438      25.675  19.168  43.402  1.00  0.00           N
ATOM   3444  CA  ASP X 438      24.874  18.757  44.535  1.00  0.00           C
ATOM   3445  CB  ASP X 438      24.821  17.270  44.713  1.00  0.00           C
ATOM   3446  CG  ASP X 438      23.733  16.906  45.629  1.00  0.00           C
ATOM   3447  OD1 ASP X 438      24.001  16.464  46.746  1.00  0.00           O
ATOM   3448  OD2 ASP X 438      22.497  17.182  45.331  1.00  0.00           O
ATOM   3449  C   ASP X 438      25.330  19.413  45.844  1.00  0.00           C
ATOM   3450  O   ASP X 438      24.546  19.582  46.770  1.00  0.00           O
ATOM   3451  N   MET X 439      26.555  19.895  45.891  1.00  0.00           N
ATOM   3452  CA  MET X 439      27.171  20.635  47.071  1.00  0.00           C
ATOM   3453  CB  MET X 439      28.708  20.715  46.824  1.00  0.00           C
ATOM   3454  CG  MET X 439      29.452  19.449  47.002  1.00  0.00           C
ATOM   3455  SD  MET X 439      29.255  18.280  45.619  1.00  0.00           S
ATOM   3456  CE  MET X 439      30.126  19.381  44.378  1.00  0.00           C
ATOM   3457  C   MET X 439      26.541  22.066  47.079  1.00  0.00           C
ATOM   3458  O   MET X 439      26.608  22.716  48.113  1.00  0.00           O
ATOM   3459  N   LYS X 440      25.951  22.521  45.971  1.00  0.00           N
ATOM   3460  CA  LYS X 440      25.584  23.974  45.736  1.00  0.00           C
ATOM   3461  CB  LYS X 440      25.764  24.363  44.302  1.00  0.00           C
ATOM   3462  CG  LYS X 440      26.572  25.595  44.258  1.00  0.00           C
ATOM   3463  CD  LYS X 440      26.829  26.162  42.829  1.00  0.00           C
ATOM   3464  CE  LYS X 440      27.906  27.283  42.755  1.00  0.00           C
ATOM   3465  NZ  LYS X 440      27.544  28.342  43.740  1.00  0.00           N
ATOM   3466  C   LYS X 440      24.213  24.297  46.316  1.00  0.00           C
ATOM   3467  O   LYS X 440      23.346  23.426  46.268  1.00  0.00           O
ATOM   3468  N   PRO X 441      24.054  25.385  47.137  1.00  0.00           N
ATOM   3469  CD  PRO X 441      25.091  26.255  47.662  1.00  0.00           C
ATOM   3470  CG  PRO X 441      24.445  26.992  48.838  1.00  0.00           C
ATOM   3471  CB  PRO X 441      22.975  27.045  48.478  1.00  0.00           C
ATOM   3472  CA  PRO X 441      22.738  25.763  47.674  1.00  0.00           C
ATOM   3473  C   PRO X 441      21.661  25.997  46.638  1.00  0.00           C
ATOM   3474  O   PRO X 441      21.897  26.675  45.589  1.00  0.00           O
ATOM   3475  N   LYS X 442      20.422  25.639  46.894  1.00  0.00           N
ATOM   3476  CA  LYS X 442      19.184  25.999  46.162  1.00  0.00           C
ATOM   3477  CB  LYS X 442      19.045  25.041  44.939  1.00  0.00           C
ATOM   3478  CG  LYS X 442      18.823  23.660  45.320  1.00  0.00           C
ATOM   3479  CD  LYS X 442      19.997  22.746  45.433  1.00  0.00           C
ATOM   3480  CE  LYS X 442      20.610  22.475  44.074  1.00  0.00           C
ATOM   3481  NZ  LYS X 442      21.896  21.807  44.328  1.00  0.00           N
ATOM   3482  C   LYS X 442      17.843  26.075  46.900  1.00  0.00           C
ATOM   3483  O   LYS X 442      16.800  26.343  46.290  1.00  0.00           O
ATOM   3484  N   THR X 443      17.835  25.970  48.227  1.00  0.00           N
ATOM   3485  CA  THR X 443      16.614  25.957  49.121  1.00  0.00           C
ATOM   3486  CB  THR X 443      16.075  24.563  49.384  1.00  0.00           C
ATOM   3487  CG2 THR X 443      15.562  24.040  48.118  1.00  0.00           C
ATOM   3488  OG1 THR X 443      17.210  23.789  49.780  1.00  0.00           O
ATOM   3489  C   THR X 443      16.698  26.765  50.414  1.00  0.00           C
ATOM   3490  O   THR X 443      15.901  26.574  51.301  1.00  0.00           O
ATOM   3491  N   VAL X 444      17.688  27.615  50.423  1.00  0.00           N
ATOM   3492  CA  VAL X 444      18.115  28.405  51.630  1.00  0.00           C
ATOM   3493  CB  VAL X 444      19.326  27.785  52.284  1.00  0.00           C
ATOM   3494  CG1 VAL X 444      18.939  26.507  52.917  1.00  0.00           C
ATOM   3495  CG2 VAL X 444      20.422  27.550  51.256  1.00  0.00           C
ATOM   3496  C   VAL X 444      18.270  29.901  51.303  1.00  0.00           C
ATOM   3497  O   VAL X 444      19.320  30.458  51.790  1.00  0.00           O
ATOM   3498  N   ILE X 445      17.312  30.459  50.622  1.00  0.00           N
ATOM   3499  CA  ILE X 445      17.052  31.841  50.200  1.00  0.00           C
ATOM   3500  CB  ILE X 445      16.292  32.656  51.256  1.00  0.00           C
ATOM   3501  CG2 ILE X 445      14.914  32.063  51.624  1.00  0.00           C
ATOM   3502  CG1 ILE X 445      17.121  32.955  52.518  1.00  0.00           C
ATOM   3503  CD1 ILE X 445      16.611  34.148  53.284  1.00  0.00           C
ATOM   3504  C   ILE X 445      18.133  32.585  49.333  1.00  0.00           C
ATOM   3505  O   ILE X 445      17.816  33.602  48.704  1.00  0.00           O
ATOM   3506  N   GLY X 446      19.316  31.993  49.133  1.00  0.00           N
ATOM   3507  CA  GLY X 446      20.172  32.332  48.013  1.00  0.00           C
ATOM   3508  C   GLY X 446      21.320  31.304  47.744  1.00  0.00           C
ATOM   3509  O   GLY X 446      21.361  30.131  48.205  1.00  0.00           O
ATOM   3510  N   ASP X 447      22.312  31.875  46.980  1.00  0.00           N
ATOM   3511  CA  ASP X 447      23.640  31.364  46.675  1.00  0.00           C
ATOM   3512  CB  ASP X 447      23.616  30.798  45.268  1.00  0.00           C
ATOM   3513  CG  ASP X 447      24.780  29.825  45.073  1.00  0.00           C
ATOM   3514  OD1 ASP X 447      25.587  29.564  45.967  1.00  0.00           O
ATOM   3515  OD2 ASP X 447      25.012  29.225  43.973  1.00  0.00           O
ATOM   3516  C   ASP X 447      24.638  32.489  46.752  1.00  0.00           C
ATOM   3517  O   ASP X 447      24.282  33.672  46.753  1.00  0.00           O
ATOM   3518  N   HIP X 448      25.917  32.162  46.661  1.00  0.00           N
ATOM   3519  CA  HIP X 448      27.090  33.096  46.816  1.00  0.00           C
ATOM   3520  CB  HIP X 448      27.495  33.260  48.282  1.00  0.00           C
ATOM   3521  CG  HIP X 448      28.866  33.798  48.469  1.00  0.00           C
ATOM   3522  ND1 HIP X 448      29.349  34.914  47.792  1.00  0.00           N
ATOM   3523  CE1 HIP X 448      30.582  35.215  48.210  1.00  0.00           C
ATOM   3524  NE2 HIP X 448      30.938  34.333  49.110  1.00  0.00           N
ATOM   3525  CD2 HIP X 448      29.865  33.450  49.342  1.00  0.00           C
ATOM   3526  C   HIP X 448      28.196  32.561  45.819  1.00  0.00           C
ATOM   3527  O   HIP X 448      28.864  31.596  46.183  1.00  0.00           O
ATOM   3528  N   GLY X 449      28.342  33.225  44.681  1.00  0.00           N
ATOM   3529  CA  GLY X 449      29.481  33.107  43.749  1.00  0.00           C
ATOM   3530  C   GLY X 449      29.399  31.963  42.799  1.00  0.00           C
ATOM   3531  O   GLY X 449      28.721  30.988  43.074  1.00  0.00           O
ATOM   3532  N   ASP X 450      30.009  32.037  41.650  1.00  0.00           N
ATOM   3533  CA  ASP X 450      29.908  30.979  40.627  1.00  0.00           C
ATOM   3534  CB  ASP X 450      28.470  31.012  39.988  1.00  0.00           C
ATOM   3535  CG  ASP X 450      28.063  29.874  39.088  1.00  0.00           C
ATOM   3536  OD1 ASP X 450      27.883  30.019  37.863  1.00  0.00           O
ATOM   3537  OD2 ASP X 450      27.850  28.818  39.629  1.00  0.00           O
ATOM   3538  C   ASP X 450      31.002  31.116  39.512  1.00  0.00           C
ATOM   3539  O   ASP X 450      31.657  30.119  39.109  1.00  0.00           O
ATOM   3540  N   GLU X 451      31.316  32.327  39.141  1.00  0.00           N
ATOM   3541  CA  GLU X 451      32.054  32.676  37.925  1.00  0.00           C
ATOM   3542  CB  GLU X 451      32.140  34.214  37.803  1.00  0.00           C
ATOM   3543  CG  GLU X 451      30.834  35.108  37.657  1.00  0.00           C
ATOM   3544  CD  GLU X 451      29.760  34.770  38.672  1.00  0.00           C
ATOM   3545  OE1 GLU X 451      29.982  34.767  39.886  1.00  0.00           O
ATOM   3546  OE2 GLU X 451      28.669  34.372  38.188  1.00  0.00           O
ATOM   3547  C   GLU X 451      33.451  32.090  37.856  1.00  0.00           C
ATOM   3548  O   GLU X 451      33.913  31.710  36.770  1.00  0.00           O
ATOM   3549  N   LEU X 452      34.249  32.088  38.949  1.00  0.00           N
ATOM   3550  CA  LEU X 452      35.555  31.438  39.126  1.00  0.00           C
ATOM   3551  CB  LEU X 452      35.823  31.307  40.658  1.00  0.00           C
ATOM   3552  CG  LEU X 452      37.034  30.559  41.135  1.00  0.00           C
ATOM   3553  CD1 LEU X 452      38.352  31.010  40.531  1.00  0.00           C
ATOM   3554  CD2 LEU X 452      37.125  30.678  42.672  1.00  0.00           C
ATOM   3555  C   LEU X 452      35.687  30.087  38.397  1.00  0.00           C
ATOM   3556  O   LEU X 452      36.672  29.921  37.702  1.00  0.00           O
ATOM   3557  N   PHE X 453      34.621  29.303  38.362  1.00  0.00           N
ATOM   3558  CA  PHE X 453      34.562  27.941  37.772  1.00  0.00           C
ATOM   3559  CB  PHE X 453      34.290  26.948  38.938  1.00  0.00           C
ATOM   3560  CG  PHE X 453      35.230  26.888  40.116  1.00  0.00           C
ATOM   3561  CD1 PHE X 453      36.625  27.125  39.930  1.00  0.00           C
ATOM   3562  CE1 PHE X 453      37.561  26.870  40.936  1.00  0.00           C
ATOM   3563  CZ  PHE X 453      37.065  26.619  42.239  1.00  0.00           C
ATOM   3564  CE2 PHE X 453      35.713  26.400  42.467  1.00  0.00           C
ATOM   3565  CD2 PHE X 453      34.777  26.497  41.372  1.00  0.00           C
ATOM   3566  C   PHE X 453      33.491  27.884  36.713  1.00  0.00           C
ATOM   3567  O   PHE X 453      33.203  26.808  36.256  1.00  0.00           O
ATOM   3568  N   SER X 454      32.801  28.995  36.454  1.00  0.00           N
ATOM   3569  CA  SER X 454      31.774  29.014  35.405  1.00  0.00           C
ATOM   3570  CB  SER X 454      30.430  29.484  35.957  1.00  0.00           C
ATOM   3571  OG  SER X 454      29.754  28.423  36.682  1.00  0.00           O
ATOM   3572  C   SER X 454      32.120  29.759  34.089  1.00  0.00           C
ATOM   3573  O   SER X 454      31.487  29.436  33.120  1.00  0.00           O
ATOM   3574  N   VAL X 455      32.971  30.798  34.232  1.00  0.00           N
ATOM   3575  CA  VAL X 455      33.186  31.843  33.227  1.00  0.00           C
ATOM   3576  CB  VAL X 455      32.626  33.158  33.734  1.00  0.00           C
ATOM   3577  CG1 VAL X 455      33.070  34.385  32.971  1.00  0.00           C
ATOM   3578  CG2 VAL X 455      31.121  33.203  33.812  1.00  0.00           C
ATOM   3579  C   VAL X 455      34.638  31.956  32.908  1.00  0.00           C
ATOM   3580  O   VAL X 455      35.043  31.965  31.727  1.00  0.00           O
ATOM   3581  N   PHE X 456      35.537  32.004  33.901  1.00  0.00           N
ATOM   3582  CA  PHE X 456      36.879  32.597  33.638  1.00  0.00           C
ATOM   3583  CB  PHE X 456      37.251  33.371  34.886  1.00  0.00           C
ATOM   3584  CG  PHE X 456      36.462  34.638  35.168  1.00  0.00           C
ATOM   3585  CD1 PHE X 456      36.326  35.698  34.214  1.00  0.00           C
ATOM   3586  CE1 PHE X 456      35.758  36.899  34.589  1.00  0.00           C
ATOM   3587  CZ  PHE X 456      35.321  37.100  35.917  1.00  0.00           C
ATOM   3588  CE2 PHE X 456      35.219  35.961  36.784  1.00  0.00           C
ATOM   3589  CD2 PHE X 456      35.757  34.735  36.365  1.00  0.00           C
ATOM   3590  C   PHE X 456      37.946  31.501  33.148  1.00  0.00           C
ATOM   3591  O   PHE X 456      39.117  31.491  33.603  1.00  0.00           O
ATOM   3592  N   GLY X 457      37.473  30.673  32.223  1.00  0.00           N
ATOM   3593  CA  GLY X 457      38.249  29.532  31.606  1.00  0.00           C
ATOM   3594  C   GLY X 457      37.295  28.370  31.395  1.00  0.00           C
ATOM   3595  O   GLY X 457      37.473  27.608  30.443  1.00  0.00           O
ATOM   3596  N   ALA X 458      36.251  28.203  32.216  1.00  0.00           N
ATOM   3597  CA  ALA X 458      35.533  27.002  32.232  1.00  0.00           C
ATOM   3598  CB  ALA X 458      34.926  26.842  33.588  1.00  0.00           C
ATOM   3599  C   ALA X 458      34.697  26.642  30.956  1.00  0.00           C
ATOM   3600  O   ALA X 458      34.750  25.477  30.524  1.00  0.00           O
ATOM   3601  N   PRO X 459      34.082  27.550  30.205  1.00  0.00           N
ATOM   3602  CD  PRO X 459      33.785  28.855  30.669  1.00  0.00           C
ATOM   3603  CG  PRO X 459      32.518  29.249  29.933  1.00  0.00           C
ATOM   3604  CB  PRO X 459      32.827  28.608  28.590  1.00  0.00           C
ATOM   3605  CA  PRO X 459      33.413  27.283  28.934  1.00  0.00           C
ATOM   3606  C   PRO X 459      34.437  26.808  27.858  1.00  0.00           C
ATOM   3607  O   PRO X 459      33.976  26.469  26.746  1.00  0.00           O
ATOM   3608  N   PHE X 460      35.718  26.872  28.092  1.00  0.00           N
ATOM   3609  CA  PHE X 460      36.752  26.212  27.223  1.00  0.00           C
ATOM   3610  CB  PHE X 460      38.003  27.022  27.113  1.00  0.00           C
ATOM   3611  CG  PHE X 460      37.774  28.508  26.667  1.00  0.00           C
ATOM   3612  CD1 PHE X 460      37.247  28.882  25.419  1.00  0.00           C
ATOM   3613  CE1 PHE X 460      36.759  30.167  25.096  1.00  0.00           C
ATOM   3614  CZ  PHE X 460      37.090  31.144  26.001  1.00  0.00           C
ATOM   3615  CE2 PHE X 460      37.595  30.853  27.258  1.00  0.00           C
ATOM   3616  CD2 PHE X 460      37.940  29.533  27.621  1.00  0.00           C
ATOM   3617  C   PHE X 460      37.029  24.720  27.526  1.00  0.00           C
ATOM   3618  O   PHE X 460      37.741  24.078  26.738  1.00  0.00           O
ATOM   3619  N   LEU X 461      36.546  24.191  28.703  1.00  0.00           N
ATOM   3620  CA  LEU X 461      37.196  23.037  29.330  1.00  0.00           C
ATOM   3621  CB  LEU X 461      38.194  23.519  30.324  1.00  0.00           C
ATOM   3622  CG  LEU X 461      39.262  24.505  29.784  1.00  0.00           C
ATOM   3623  CD1 LEU X 461      39.882  25.316  30.947  1.00  0.00           C
ATOM   3624  CD2 LEU X 461      40.388  23.974  28.937  1.00  0.00           C
ATOM   3625  C   LEU X 461      36.278  22.100  30.015  1.00  0.00           C
ATOM   3626  O   LEU X 461      36.624  20.974  30.463  1.00  0.00           O
ATOM   3627  N   LYS X 462      35.041  22.561  30.216  1.00  0.00           N
ATOM   3628  CA  LYS X 462      33.913  21.843  30.832  1.00  0.00           C
ATOM   3629  CB  LYS X 462      33.073  22.750  31.747  1.00  0.00           C
ATOM   3630  CG  LYS X 462      33.632  23.108  33.153  1.00  0.00           C
ATOM   3631  CD  LYS X 462      32.660  24.023  33.887  1.00  0.00           C
ATOM   3632  CE  LYS X 462      31.490  23.233  34.416  1.00  0.00           C
ATOM   3633  NZ  LYS X 462      31.725  22.407  35.612  1.00  0.00           N
ATOM   3634  C   LYS X 462      32.937  21.206  29.820  1.00  0.00           C
ATOM   3635  O   LYS X 462      32.631  21.766  28.760  1.00  0.00           O
ATOM   3636  N   GLU X 463      32.498  20.025  30.134  1.00  0.00           N
ATOM   3637  CA  GLU X 463      31.859  19.154  29.172  1.00  0.00           C
ATOM   3638  CB  GLU X 463      31.589  17.721  29.814  1.00  0.00           C
ATOM   3639  CG  GLU X 463      32.820  16.989  30.222  1.00  0.00           C
ATOM   3640  CD  GLU X 463      32.638  15.468  30.527  1.00  0.00           C
ATOM   3641  OE1 GLU X 463      33.576  14.714  30.122  1.00  0.00           O
ATOM   3642  OE2 GLU X 463      31.682  15.071  31.295  1.00  0.00           O
ATOM   3643  C   GLU X 463      30.425  19.749  28.852  1.00  0.00           C
ATOM   3644  O   GLU X 463      29.604  20.047  29.709  1.00  0.00           O
ATOM   3645  N   GLY X 464      30.079  19.815  27.568  1.00  0.00           N
ATOM   3646  CA  GLY X 464      28.922  20.433  27.072  1.00  0.00           C
ATOM   3647  C   GLY X 464      28.897  21.894  27.029  1.00  0.00           C
ATOM   3648  O   GLY X 464      27.776  22.508  26.851  1.00  0.00           O
ATOM   3649  N   ALA X 465      30.022  22.606  27.202  1.00  0.00           N
ATOM   3650  CA  ALA X 465      30.061  24.029  27.085  1.00  0.00           C
ATOM   3651  CB  ALA X 465      31.579  24.347  27.130  1.00  0.00           C
ATOM   3652  C   ALA X 465      29.476  24.523  25.765  1.00  0.00           C
ATOM   3653  O   ALA X 465      29.610  23.957  24.673  1.00  0.00           O
ATOM   3654  N   SER X 466      28.675  25.604  25.806  1.00  0.00           N
ATOM   3655  CA  SER X 466      27.787  26.039  24.700  1.00  0.00           C
ATOM   3656  CB  SER X 466      26.330  26.081  25.334  1.00  0.00           C
ATOM   3657  OG  SER X 466      25.906  24.760  25.695  1.00  0.00           O
ATOM   3658  C   SER X 466      28.181  27.481  24.307  1.00  0.00           C
ATOM   3659  O   SER X 466      28.597  28.333  25.178  1.00  0.00           O
ATOM   3660  N   GLU X 467      28.007  27.835  23.009  1.00  0.00           N
ATOM   3661  CA  GLU X 467      28.556  29.056  22.372  1.00  0.00           C
ATOM   3662  CB  GLU X 467      28.052  29.195  20.911  1.00  0.00           C
ATOM   3663  CG  GLU X 467      26.602  29.675  20.819  1.00  0.00           C
ATOM   3664  CD  GLU X 467      25.978  29.348  19.445  1.00  0.00           C
ATOM   3665  OE1 GLU X 467      25.917  30.254  18.601  1.00  0.00           O
ATOM   3666  OE2 GLU X 467      25.589  28.177  19.154  1.00  0.00           O
ATOM   3667  C   GLU X 467      28.360  30.389  23.197  1.00  0.00           C
ATOM   3668  O   GLU X 467      29.276  31.195  23.103  1.00  0.00           O
ATOM   3669  N   GLU X 468      27.243  30.624  23.890  1.00  0.00           N
ATOM   3670  CA  GLU X 468      26.959  31.830  24.649  1.00  0.00           C
ATOM   3671  CB  GLU X 468      25.423  31.844  24.969  1.00  0.00           C
ATOM   3672  CG  GLU X 468      25.099  33.265  25.333  1.00  0.00           C
ATOM   3673  CD  GLU X 468      24.995  34.116  24.029  1.00  0.00           C
ATOM   3674  OE1 GLU X 468      23.838  34.161  23.537  1.00  0.00           O
ATOM   3675  OE2 GLU X 468      25.982  34.731  23.542  1.00  0.00           O
ATOM   3676  C   GLU X 468      27.881  31.948  25.923  1.00  0.00           C
ATOM   3677  O   GLU X 468      28.178  33.013  26.412  1.00  0.00           O
ATOM   3678  N   GLU X 469      28.244  30.766  26.402  1.00  0.00           N
ATOM   3679  CA  GLU X 469      29.107  30.571  27.552  1.00  0.00           C
ATOM   3680  CB  GLU X 469      28.972  29.137  28.133  1.00  0.00           C
ATOM   3681  CG  GLU X 469      27.476  28.822  28.456  1.00  0.00           C
ATOM   3682  CD  GLU X 469      27.195  27.461  28.962  1.00  0.00           C
ATOM   3683  OE1 GLU X 469      26.055  27.253  29.538  1.00  0.00           O
ATOM   3684  OE2 GLU X 469      27.963  26.558  28.616  1.00  0.00           O
ATOM   3685  C   GLU X 469      30.555  30.872  27.155  1.00  0.00           C
ATOM   3686  O   GLU X 469      31.277  31.511  27.915  1.00  0.00           O
ATOM   3687  N   ILE X 470      30.881  30.543  25.884  1.00  0.00           N
ATOM   3688  CA  ILE X 470      32.044  30.871  25.112  1.00  0.00           C
ATOM   3689  CB  ILE X 470      32.217  29.887  23.926  1.00  0.00           C
ATOM   3690  CG2 ILE X 470      33.377  30.238  22.919  1.00  0.00           C
ATOM   3691  CG1 ILE X 470      32.333  28.459  24.433  1.00  0.00           C
ATOM   3692  CD1 ILE X 470      32.123  27.290  23.463  1.00  0.00           C
ATOM   3693  C   ILE X 470      32.092  32.339  24.729  1.00  0.00           C
ATOM   3694  O   ILE X 470      33.088  32.990  25.017  1.00  0.00           O
ATOM   3695  N   ARG X 471      30.980  32.947  24.267  1.00  0.00           N
ATOM   3696  CA  ARG X 471      30.864  34.470  23.922  1.00  0.00           C
ATOM   3697  CB  ARG X 471      29.632  34.721  23.047  1.00  0.00           C
ATOM   3698  CG  ARG X 471      29.902  34.255  21.608  1.00  0.00           C
ATOM   3699  CD  ARG X 471      28.854  34.760  20.663  1.00  0.00           C
ATOM   3700  NE  ARG X 471      27.443  34.472  21.056  1.00  0.00           N
ATOM   3701  CZ  ARG X 471      26.764  33.427  20.666  1.00  0.00           C
ATOM   3702  NH1 ARG X 471      25.600  33.229  21.185  1.00  0.00           N
ATOM   3703  NH2 ARG X 471      27.042  32.784  19.550  1.00  0.00           N
ATOM   3704  C   ARG X 471      31.012  35.366  25.169  1.00  0.00           C
ATOM   3705  O   ARG X 471      31.466  36.499  25.106  1.00  0.00           O
ATOM   3706  N   LEU X 472      30.709  34.842  26.411  1.00  0.00           N
ATOM   3707  CA  LEU X 472      30.896  35.578  27.639  1.00  0.00           C
ATOM   3708  CB  LEU X 472      29.886  34.948  28.688  1.00  0.00           C
ATOM   3709  CG  LEU X 472      29.989  35.539  30.122  1.00  0.00           C
ATOM   3710  CD1 LEU X 472      30.057  37.096  30.045  1.00  0.00           C
ATOM   3711  CD2 LEU X 472      28.789  35.111  30.998  1.00  0.00           C
ATOM   3712  C   LEU X 472      32.354  35.430  28.142  1.00  0.00           C
ATOM   3713  O   LEU X 472      33.026  36.423  28.233  1.00  0.00           O
ATOM   3714  N   SER X 473      32.845  34.213  28.344  1.00  0.00           N
ATOM   3715  CA  SER X 473      34.222  34.033  28.723  1.00  0.00           C
ATOM   3716  CB  SER X 473      34.435  32.559  28.935  1.00  0.00           C
ATOM   3717  OG  SER X 473      34.021  31.901  27.770  1.00  0.00           O
ATOM   3718  C   SER X 473      35.269  34.660  27.754  1.00  0.00           C
ATOM   3719  O   SER X 473      36.095  35.404  28.256  1.00  0.00           O
ATOM   3720  N   LYS X 474      35.064  34.533  26.428  1.00  0.00           N
ATOM   3721  CA  LYS X 474      35.963  35.178  25.462  1.00  0.00           C
ATOM   3722  CB  LYS X 474      35.653  34.658  23.969  1.00  0.00           C
ATOM   3723  CG  LYS X 474      36.595  35.109  22.860  1.00  0.00           C
ATOM   3724  CD  LYS X 474      37.847  34.218  22.807  1.00  0.00           C
ATOM   3725  CE  LYS X 474      38.925  34.706  21.774  1.00  0.00           C
ATOM   3726  NZ  LYS X 474      39.980  33.745  21.442  1.00  0.00           N
ATOM   3727  C   LYS X 474      35.933  36.696  25.568  1.00  0.00           C
ATOM   3728  O   LYS X 474      36.966  37.316  25.503  1.00  0.00           O
ATOM   3729  N   MET X 475      34.801  37.315  25.869  1.00  0.00           N
ATOM   3730  CA  MET X 475      34.663  38.794  26.006  1.00  0.00           C
ATOM   3731  CB  MET X 475      33.233  39.261  25.993  1.00  0.00           C
ATOM   3732  CG  MET X 475      32.973  40.770  25.912  1.00  0.00           C
ATOM   3733  SD  MET X 475      31.318  41.270  26.351  1.00  0.00           S
ATOM   3734  CE  MET X 475      30.167  40.166  25.572  1.00  0.00           C
ATOM   3735  C   MET X 475      35.381  39.252  27.334  1.00  0.00           C
ATOM   3736  O   MET X 475      36.147  40.195  27.303  1.00  0.00           O
ATOM   3737  N   VAL X 476      35.142  38.556  28.465  1.00  0.00           N
ATOM   3738  CA  VAL X 476      35.753  39.070  29.726  1.00  0.00           C
ATOM   3739  CB  VAL X 476      34.999  38.499  30.996  1.00  0.00           C
ATOM   3740  CG1 VAL X 476      33.549  38.992  31.053  1.00  0.00           C
ATOM   3741  CG2 VAL X 476      34.909  36.997  30.992  1.00  0.00           C
ATOM   3742  C   VAL X 476      37.265  38.719  29.830  1.00  0.00           C
ATOM   3743  O   VAL X 476      38.060  39.385  30.450  1.00  0.00           O
ATOM   3744  N   MET X 477      37.727  37.703  29.068  1.00  0.00           N
ATOM   3745  CA  MET X 477      39.167  37.480  28.899  1.00  0.00           C
ATOM   3746  CB  MET X 477      39.332  36.177  28.182  1.00  0.00           C
ATOM   3747  CG  MET X 477      39.288  34.965  29.049  1.00  0.00           C
ATOM   3748  SD  MET X 477      39.814  33.437  28.298  1.00  0.00           S
ATOM   3749  CE  MET X 477      39.639  32.359  29.783  1.00  0.00           C
ATOM   3750  C   MET X 477      39.776  38.635  28.129  1.00  0.00           C
ATOM   3751  O   MET X 477      40.849  39.029  28.485  1.00  0.00           O
ATOM   3752  N   LYS X 478      39.045  39.250  27.223  1.00  0.00           N
ATOM   3753  CA  LYS X 478      39.687  40.306  26.311  1.00  0.00           C
ATOM   3754  CB  LYS X 478      38.926  40.376  25.010  1.00  0.00           C
ATOM   3755  CG  LYS X 478      39.748  41.202  23.969  1.00  0.00           C
ATOM   3756  CD  LYS X 478      38.993  41.157  22.592  1.00  0.00           C
ATOM   3757  CE  LYS X 478      39.873  41.939  21.597  1.00  0.00           C
ATOM   3758  NZ  LYS X 478      40.500  41.134  20.558  1.00  0.00           N
ATOM   3759  C   LYS X 478      39.841  41.659  26.972  1.00  0.00           C
ATOM   3760  O   LYS X 478      40.787  42.418  26.706  1.00  0.00           O
ATOM   3761  N   PHE X 479      38.892  41.978  27.819  1.00  0.00           N
ATOM   3762  CA  PHE X 479      38.775  43.192  28.609  1.00  0.00           C
ATOM   3763  CB  PHE X 479      37.352  43.329  29.230  1.00  0.00           C
ATOM   3764  CG  PHE X 479      36.268  43.977  28.356  1.00  0.00           C
ATOM   3765  CD1 PHE X 479      35.098  43.184  28.054  1.00  0.00           C
ATOM   3766  CE1 PHE X 479      33.973  43.806  27.467  1.00  0.00           C
ATOM   3767  CZ  PHE X 479      34.159  45.137  27.059  1.00  0.00           C
ATOM   3768  CE2 PHE X 479      35.314  45.891  27.204  1.00  0.00           C
ATOM   3769  CD2 PHE X 479      36.340  45.352  27.988  1.00  0.00           C
ATOM   3770  C   PHE X 479      39.847  43.199  29.723  1.00  0.00           C
ATOM   3771  O   PHE X 479      40.602  44.156  29.906  1.00  0.00           O
ATOM   3772  N   TRP X 480      39.928  42.100  30.510  1.00  0.00           N
ATOM   3773  CA  TRP X 480      40.892  41.764  31.585  1.00  0.00           C
ATOM   3774  CB  TRP X 480      40.608  40.409  32.251  1.00  0.00           C
ATOM   3775  CG  TRP X 480      39.512  40.287  33.304  1.00  0.00           C
ATOM   3776  CD1 TRP X 480      39.723  39.703  34.508  1.00  0.00           C
ATOM   3777  NE1 TRP X 480      38.544  39.809  35.279  1.00  0.00           N
ATOM   3778  CE2 TRP X 480      37.581  40.458  34.646  1.00  0.00           C
ATOM   3779  CZ2 TRP X 480      36.220  40.735  34.989  1.00  0.00           C
ATOM   3780  CH2 TRP X 480      35.420  41.466  34.001  1.00  0.00           C
ATOM   3781  CZ3 TRP X 480      35.876  41.737  32.661  1.00  0.00           C
ATOM   3782  CE3 TRP X 480      37.198  41.381  32.417  1.00  0.00           C
ATOM   3783  CD2 TRP X 480      38.096  40.788  33.342  1.00  0.00           C
ATOM   3784  C   TRP X 480      42.282  41.886  30.996  1.00  0.00           C
ATOM   3785  O   TRP X 480      43.205  42.481  31.540  1.00  0.00           O
ATOM   3786  N   ALA X 481      42.522  41.356  29.771  1.00  0.00           N
ATOM   3787  CA  ALA X 481      43.735  41.454  28.986  1.00  0.00           C
ATOM   3788  CB  ALA X 481      43.864  40.328  27.952  1.00  0.00           C
ATOM   3789  C   ALA X 481      44.110  42.846  28.473  1.00  0.00           C
ATOM   3790  O   ALA X 481      45.298  43.204  28.403  1.00  0.00           O
ATOM   3791  N   ASN X 482      43.090  43.627  28.003  1.00  0.00           N
ATOM   3792  CA  ASN X 482      43.265  45.001  27.616  1.00  0.00           C
ATOM   3793  CB  ASN X 482      42.061  45.471  26.707  1.00  0.00           C
ATOM   3794  CG  ASN X 482      42.126  45.215  25.173  1.00  0.00           C
ATOM   3795  OD1 ASN X 482      43.117  44.689  24.552  1.00  0.00           O
ATOM   3796  ND2 ASN X 482      41.103  45.714  24.544  1.00  0.00           N
ATOM   3797  C   ASN X 482      43.534  45.929  28.840  1.00  0.00           C
ATOM   3798  O   ASN X 482      44.106  46.980  28.597  1.00  0.00           O
ATOM   3799  N   PHE X 483      43.115  45.531  30.029  1.00  0.00           N
ATOM   3800  CA  PHE X 483      43.545  46.278  31.219  1.00  0.00           C
ATOM   3801  CB  PHE X 483      42.604  45.950  32.325  1.00  0.00           C
ATOM   3802  CG  PHE X 483      42.673  46.879  33.553  1.00  0.00           C
ATOM   3803  CD1 PHE X 483      42.579  48.265  33.337  1.00  0.00           C
ATOM   3804  CE1 PHE X 483      42.485  49.093  34.439  1.00  0.00           C
ATOM   3805  CZ  PHE X 483      42.416  48.609  35.772  1.00  0.00           C
ATOM   3806  CE2 PHE X 483      42.358  47.208  35.940  1.00  0.00           C
ATOM   3807  CD2 PHE X 483      42.599  46.348  34.882  1.00  0.00           C
ATOM   3808  C   PHE X 483      44.997  45.928  31.590  1.00  0.00           C
ATOM   3809  O   PHE X 483      45.720  46.923  31.919  1.00  0.00           O
ATOM   3810  N   ALA X 484      45.428  44.692  31.363  1.00  0.00           N
ATOM   3811  CA  ALA X 484      46.907  44.354  31.523  1.00  0.00           C
ATOM   3812  CB  ALA X 484      47.100  42.835  31.482  1.00  0.00           C
ATOM   3813  C   ALA X 484      47.807  45.015  30.456  1.00  0.00           C
ATOM   3814  O   ALA X 484      48.961  45.524  30.722  1.00  0.00           O
ATOM   3815  N   ARG X 485      47.234  45.069  29.205  1.00  0.00           N
ATOM   3816  CA  ARG X 485      47.906  45.817  28.112  1.00  0.00           C
ATOM   3817  CB  ARG X 485      47.291  45.418  26.771  1.00  0.00           C
ATOM   3818  CG  ARG X 485      47.708  44.089  26.187  1.00  0.00           C
ATOM   3819  CD  ARG X 485      47.075  43.604  24.871  1.00  0.00           C
ATOM   3820  NE  ARG X 485      45.668  43.302  24.859  1.00  0.00           N
ATOM   3821  CZ  ARG X 485      45.034  42.159  24.939  1.00  0.00           C
ATOM   3822  NH1 ARG X 485      43.779  42.158  24.959  1.00  0.00           N
ATOM   3823  NH2 ARG X 485      45.686  41.079  24.980  1.00  0.00           N
ATOM   3824  C   ARG X 485      47.957  47.300  28.238  1.00  0.00           C
ATOM   3825  O   ARG X 485      49.045  47.857  28.123  1.00  0.00           O
ATOM   3826  N   ASN X 486      46.822  48.047  28.430  1.00  0.00           N
ATOM   3827  CA  ASN X 486      46.706  49.509  28.527  1.00  0.00           C
ATOM   3828  CB  ASN X 486      45.623  49.897  27.449  1.00  0.00           C
ATOM   3829  CG  ASN X 486      45.472  51.332  26.974  1.00  0.00           C
ATOM   3830  OD1 ASN X 486      46.196  52.230  27.348  1.00  0.00           O
ATOM   3831  ND2 ASN X 486      44.484  51.633  26.166  1.00  0.00           N
ATOM   3832  C   ASN X 486      46.410  50.290  29.789  1.00  0.00           C
ATOM   3833  O   ASN X 486      46.563  51.489  29.868  1.00  0.00           O
ATOM   3834  N   GLY X 487      45.901  49.613  30.813  1.00  0.00           N
ATOM   3835  CA  GLY X 487      45.437  50.291  32.079  1.00  0.00           C
ATOM   3836  C   GLY X 487      44.161  51.197  31.782  1.00  0.00           C
ATOM   3837  O   GLY X 487      43.807  52.078  32.595  1.00  0.00           O
ATOM   3838  N   ASN X 488      43.453  50.772  30.739  1.00  0.00           N
ATOM   3839  CA  ASN X 488      42.054  51.110  30.458  1.00  0.00           C
ATOM   3840  CB  ASN X 488      42.076  52.337  29.555  1.00  0.00           C
ATOM   3841  CG  ASN X 488      40.963  52.554  28.635  1.00  0.00           C
ATOM   3842  OD1 ASN X 488      39.790  52.243  28.913  1.00  0.00           O
ATOM   3843  ND2 ASN X 488      41.190  53.126  27.479  1.00  0.00           N
ATOM   3844  C   ASN X 488      41.414  49.963  29.651  1.00  0.00           C
ATOM   3845  O   ASN X 488      42.056  49.376  28.809  1.00  0.00           O
ATOM   3846  N   PRO X 489      40.303  49.487  30.137  1.00  0.00           N
ATOM   3847  CD  PRO X 489      39.443  50.004  31.188  1.00  0.00           C
ATOM   3848  CG  PRO X 489      38.108  49.211  31.159  1.00  0.00           C
ATOM   3849  CB  PRO X 489      38.589  47.816  30.765  1.00  0.00           C
ATOM   3850  CA  PRO X 489      39.606  48.223  29.700  1.00  0.00           C
ATOM   3851  C   PRO X 489      39.171  48.336  28.254  1.00  0.00           C
ATOM   3852  O   PRO X 489      39.329  47.400  27.462  1.00  0.00           O
ATOM   3853  N   ASN X 490      38.511  49.460  27.913  1.00  0.00           N
ATOM   3854  CA  ASN X 490      38.005  49.814  26.573  1.00  0.00           C
ATOM   3855  CB  ASN X 490      37.407  51.227  26.576  1.00  0.00           C
ATOM   3856  CG  ASN X 490      36.419  51.431  25.426  1.00  0.00           C
ATOM   3857  OD1 ASN X 490      35.482  50.674  25.257  1.00  0.00           O
ATOM   3858  ND2 ASN X 490      36.722  52.434  24.635  1.00  0.00           N
ATOM   3859  C   ASN X 490      39.009  49.774  25.362  1.00  0.00           C
ATOM   3860  O   ASN X 490      40.198  49.984  25.550  1.00  0.00           O
ATOM   3861  N   GLY X 491      38.602  49.542  24.099  1.00  0.00           N
ATOM   3862  CA  GLY X 491      39.507  49.052  23.031  1.00  0.00           C
ATOM   3863  C   GLY X 491      38.591  48.449  21.933  1.00  0.00           C
ATOM   3864  O   GLY X 491      37.476  48.784  21.691  1.00  0.00           O
ATOM   3865  N   GLU X 492      39.211  47.537  21.093  1.00  0.00           N
ATOM   3866  CA  GLU X 492      38.692  47.112  19.805  1.00  0.00           C
ATOM   3867  CB  GLU X 492      39.519  47.686  18.578  1.00  0.00           C
ATOM   3868  CG  GLU X 492      39.649  49.226  18.605  1.00  0.00           C
ATOM   3869  CD  GLU X 492      38.316  49.968  18.319  1.00  0.00           C
ATOM   3870  OE1 GLU X 492      37.466  49.301  17.732  1.00  0.00           O
ATOM   3871  OE2 GLU X 492      38.106  51.093  18.838  1.00  0.00           O
ATOM   3872  C   GLU X 492      38.417  45.613  19.738  1.00  0.00           C
ATOM   3873  O   GLU X 492      38.861  44.831  20.513  1.00  0.00           O
ATOM   3874  N   GLY X 493      37.590  45.244  18.783  1.00  0.00           N
ATOM   3875  CA  GLY X 493      36.939  43.892  18.877  1.00  0.00           C
ATOM   3876  C   GLY X 493      36.148  43.633  20.207  1.00  0.00           C
ATOM   3877  O   GLY X 493      36.075  42.517  20.646  1.00  0.00           O
ATOM   3878  N   LEU X 494      35.612  44.699  20.782  1.00  0.00           N
ATOM   3879  CA  LEU X 494      34.931  44.712  22.163  1.00  0.00           C
ATOM   3880  CB  LEU X 494      35.929  45.384  23.104  1.00  0.00           C
ATOM   3881  CG  LEU X 494      36.963  44.417  23.664  1.00  0.00           C
ATOM   3882  CD1 LEU X 494      38.000  45.128  24.533  1.00  0.00           C
ATOM   3883  CD2 LEU X 494      36.248  43.415  24.494  1.00  0.00           C
ATOM   3884  C   LEU X 494      33.751  45.652  22.105  1.00  0.00           C
ATOM   3885  O   LEU X 494      33.684  46.514  21.169  1.00  0.00           O
ATOM   3886  N   PRO X 495      32.682  45.461  22.884  1.00  0.00           N
ATOM   3887  CD  PRO X 495      32.280  44.272  23.686  1.00  0.00           C
ATOM   3888  CG  PRO X 495      31.065  44.716  24.629  1.00  0.00           C
ATOM   3889  CB  PRO X 495      30.459  45.858  23.803  1.00  0.00           C
ATOM   3890  CA  PRO X 495      31.706  46.528  23.216  1.00  0.00           C
ATOM   3891  C   PRO X 495      32.283  47.740  23.916  1.00  0.00           C
ATOM   3892  O   PRO X 495      33.358  47.610  24.516  1.00  0.00           O
ATOM   3893  N   HIE X 496      31.569  48.868  23.999  1.00  0.00           N
ATOM   3894  CA  HIE X 496      32.086  50.068  24.644  1.00  0.00           C
ATOM   3895  CB  HIE X 496      31.511  51.295  24.005  1.00  0.00           C
ATOM   3896  CG  HIE X 496      31.814  52.564  24.771  1.00  0.00           C
ATOM   3897  ND1 HIE X 496      33.050  53.109  24.942  1.00  0.00           N
ATOM   3898  CE1 HIE X 496      32.855  54.141  25.800  1.00  0.00           C
ATOM   3899  NE2 HIE X 496      31.545  54.269  26.168  1.00  0.00           N
ATOM   3900  CD2 HIE X 496      30.870  53.323  25.474  1.00  0.00           C
ATOM   3901  C   HIE X 496      31.904  50.060  26.165  1.00  0.00           C
ATOM   3902  O   HIE X 496      30.823  49.874  26.759  1.00  0.00           O
ATOM   3903  N   TRP X 497      33.022  50.235  26.829  1.00  0.00           N
ATOM   3904  CA  TRP X 497      33.211  50.467  28.300  1.00  0.00           C
ATOM   3905  CB  TRP X 497      34.432  49.752  28.923  1.00  0.00           C
ATOM   3906  CG  TRP X 497      34.335  49.468  30.436  1.00  0.00           C
ATOM   3907  CD1 TRP X 497      34.113  50.425  31.343  1.00  0.00           C
ATOM   3908  NE1 TRP X 497      33.929  49.905  32.596  1.00  0.00           N
ATOM   3909  CE2 TRP X 497      34.133  48.546  32.562  1.00  0.00           C
ATOM   3910  CZ2 TRP X 497      34.301  47.594  33.626  1.00  0.00           C
ATOM   3911  CH2 TRP X 497      34.605  46.231  33.285  1.00  0.00           C
ATOM   3912  CZ3 TRP X 497      34.749  45.868  31.921  1.00  0.00           C
ATOM   3913  CE3 TRP X 497      34.685  46.921  30.902  1.00  0.00           C
ATOM   3914  CD2 TRP X 497      34.404  48.270  31.189  1.00  0.00           C
ATOM   3915  C   TRP X 497      33.389  51.986  28.697  1.00  0.00           C
ATOM   3916  O   TRP X 497      34.372  52.513  28.281  1.00  0.00           O
ATOM   3917  N   PRO X 498      32.421  52.658  29.319  1.00  0.00           N
ATOM   3918  CD  PRO X 498      31.094  52.075  29.604  1.00  0.00           C
ATOM   3919  CG  PRO X 498      30.382  53.221  30.370  1.00  0.00           C
ATOM   3920  CB  PRO X 498      31.088  54.539  29.867  1.00  0.00           C
ATOM   3921  CA  PRO X 498      32.552  54.101  29.668  1.00  0.00           C
ATOM   3922  C   PRO X 498      33.407  54.394  30.905  1.00  0.00           C
ATOM   3923  O   PRO X 498      33.260  53.714  31.936  1.00  0.00           O
ATOM   3924  N   GLU X 499      34.218  55.476  30.854  1.00  0.00           N
ATOM   3925  CA  GLU X 499      34.969  55.952  31.999  1.00  0.00           C
ATOM   3926  CB  GLU X 499      35.616  57.322  31.625  1.00  0.00           C
ATOM   3927  CG  GLU X 499      36.536  57.167  30.411  1.00  0.00           C
ATOM   3928  CD  GLU X 499      37.385  58.473  30.193  1.00  0.00           C
ATOM   3929  OE1 GLU X 499      36.881  59.420  29.526  1.00  0.00           O
ATOM   3930  OE2 GLU X 499      38.536  58.607  30.678  1.00  0.00           O
ATOM   3931  C   GLU X 499      34.135  56.283  33.213  1.00  0.00           C
ATOM   3932  O   GLU X 499      33.192  57.102  33.070  1.00  0.00           O
ATOM   3933  N   TYR X 500      34.519  55.883  34.445  1.00  0.00           N
ATOM   3934  CA  TYR X 500      33.884  56.260  35.680  1.00  0.00           C
ATOM   3935  CB  TYR X 500      33.898  55.083  36.594  1.00  0.00           C
ATOM   3936  CG  TYR X 500      33.115  55.317  37.924  1.00  0.00           C
ATOM   3937  CD1 TYR X 500      31.692  55.305  37.918  1.00  0.00           C
ATOM   3938  CE1 TYR X 500      30.959  55.512  39.076  1.00  0.00           C
ATOM   3939  CZ  TYR X 500      31.602  55.561  40.303  1.00  0.00           C
ATOM   3940  OH  TYR X 500      30.806  55.652  41.401  1.00  0.00           O
ATOM   3941  CE2 TYR X 500      32.974  55.280  40.356  1.00  0.00           C
ATOM   3942  CD2 TYR X 500      33.733  55.225  39.171  1.00  0.00           C
ATOM   3943  C   TYR X 500      34.574  57.443  36.312  1.00  0.00           C
ATOM   3944  O   TYR X 500      33.999  57.992  37.280  1.00  0.00           O
ATOM   3945  N   ASN X 501      35.506  58.125  35.616  1.00  0.00           N
ATOM   3946  CA  ASN X 501      36.239  59.269  36.254  1.00  0.00           C
ATOM   3947  CB  ASN X 501      37.409  59.633  35.344  1.00  0.00           C
ATOM   3948  CG  ASN X 501      38.484  60.478  35.942  1.00  0.00           C
ATOM   3949  OD1 ASN X 501      38.737  60.472  37.140  1.00  0.00           O
ATOM   3950  ND2 ASN X 501      39.066  61.216  35.027  1.00  0.00           N
ATOM   3951  C   ASN X 501      35.422  60.586  36.583  1.00  0.00           C
ATOM   3952  O   ASN X 501      35.938  61.380  37.321  1.00  0.00           O
ATOM   3953  N   GLN X 502      34.253  60.765  35.992  1.00  0.00           N
ATOM   3954  CA  GLN X 502      33.387  62.012  35.925  1.00  0.00           C
ATOM   3955  CB  GLN X 502      33.541  62.807  34.628  1.00  0.00           C
ATOM   3956  CG  GLN X 502      34.415  64.057  34.775  1.00  0.00           C
ATOM   3957  CD  GLN X 502      34.264  65.034  33.560  1.00  0.00           C
ATOM   3958  OE1 GLN X 502      33.704  64.760  32.493  1.00  0.00           O
ATOM   3959  NE2 GLN X 502      34.857  66.201  33.605  1.00  0.00           N
ATOM   3960  C   GLN X 502      31.865  61.674  36.146  1.00  0.00           C
ATOM   3961  O   GLN X 502      31.199  62.077  37.087  1.00  0.00           O
ATOM   3962  N   LYS X 503      31.361  60.847  35.217  1.00  0.00           N
ATOM   3963  CA  LYS X 503      30.133  60.208  35.158  1.00  0.00           C
ATOM   3964  CB  LYS X 503      29.733  59.890  33.714  1.00  0.00           C
ATOM   3965  CG  LYS X 503      29.528  61.225  32.955  1.00  0.00           C
ATOM   3966  CD  LYS X 503      28.961  61.026  31.574  1.00  0.00           C
ATOM   3967  CE  LYS X 503      28.321  62.214  30.894  1.00  0.00           C
ATOM   3968  NZ  LYS X 503      29.327  63.275  30.688  1.00  0.00           N
ATOM   3969  C   LYS X 503      29.992  58.999  36.078  1.00  0.00           C
ATOM   3970  O   LYS X 503      30.986  58.665  36.768  1.00  0.00           O
ATOM   3971  N   GLU X 504      28.846  58.322  36.034  1.00  0.00           N
ATOM   3972  CA  GLU X 504      28.608  57.194  36.959  1.00  0.00           C
ATOM   3973  CB  GLU X 504      27.425  57.319  37.959  1.00  0.00           C
ATOM   3974  CG  GLU X 504      27.458  58.604  38.805  1.00  0.00           C
ATOM   3975  CD  GLU X 504      28.620  58.416  39.805  1.00  0.00           C
ATOM   3976  OE1 GLU X 504      29.407  59.322  40.016  1.00  0.00           O
ATOM   3977  OE2 GLU X 504      28.740  57.325  40.436  1.00  0.00           O
ATOM   3978  C   GLU X 504      28.483  55.942  36.148  1.00  0.00           C
ATOM   3979  O   GLU X 504      27.579  55.100  36.353  1.00  0.00           O
ATOM   3980  N   GLY X 505      29.258  55.815  35.071  1.00  0.00           N
ATOM   3981  CA  GLY X 505      29.146  54.833  33.916  1.00  0.00           C
ATOM   3982  C   GLY X 505      29.676  53.455  34.292  1.00  0.00           C
ATOM   3983  O   GLY X 505      30.761  53.438  34.885  1.00  0.00           O
ATOM   3984  N   TYR X 506      29.008  52.392  33.938  1.00  0.00           N
ATOM   3985  CA  TYR X 506      29.489  51.040  34.152  1.00  0.00           C
ATOM   3986  CB  TYR X 506      28.934  50.475  35.564  1.00  0.00           C
ATOM   3987  CG  TYR X 506      27.366  50.379  35.757  1.00  0.00           C
ATOM   3988  CD1 TYR X 506      26.686  51.577  36.005  1.00  0.00           C
ATOM   3989  CE1 TYR X 506      25.323  51.508  36.333  1.00  0.00           C
ATOM   3990  CZ  TYR X 506      24.715  50.263  36.498  1.00  0.00           C
ATOM   3991  OH  TYR X 506      23.456  50.177  37.027  1.00  0.00           O
ATOM   3992  CE2 TYR X 506      25.418  49.067  36.144  1.00  0.00           C
ATOM   3993  CD2 TYR X 506      26.753  49.138  35.811  1.00  0.00           C
ATOM   3994  C   TYR X 506      29.007  50.001  33.152  1.00  0.00           C
ATOM   3995  O   TYR X 506      28.079  50.328  32.457  1.00  0.00           O
ATOM   3996  N   LEU X 507      29.675  48.863  32.975  1.00  0.00           N
ATOM   3997  CA  LEU X 507      29.272  47.866  31.944  1.00  0.00           C
ATOM   3998  CB  LEU X 507      30.475  47.654  30.969  1.00  0.00           C
ATOM   3999  CG  LEU X 507      30.224  46.537  29.857  1.00  0.00           C
ATOM   4000  CD1 LEU X 507      29.375  47.057  28.631  1.00  0.00           C
ATOM   4001  CD2 LEU X 507      31.509  45.991  29.383  1.00  0.00           C
ATOM   4002  C   LEU X 507      28.606  46.630  32.543  1.00  0.00           C
ATOM   4003  O   LEU X 507      29.094  45.965  33.434  1.00  0.00           O
ATOM   4004  N   GLN X 508      27.404  46.324  32.133  1.00  0.00           N
ATOM   4005  CA  GLN X 508      26.654  45.177  32.611  1.00  0.00           C
ATOM   4006  CB  GLN X 508      25.119  45.452  32.519  1.00  0.00           C
ATOM   4007  CG  GLN X 508      24.547  46.740  33.299  1.00  0.00           C
ATOM   4008  CD  GLN X 508      23.167  47.154  32.780  1.00  0.00           C
ATOM   4009  OE1 GLN X 508      22.131  47.011  33.400  1.00  0.00           O
ATOM   4010  NE2 GLN X 508      23.126  47.590  31.575  1.00  0.00           N
ATOM   4011  C   GLN X 508      27.012  43.950  31.793  1.00  0.00           C
ATOM   4012  O   GLN X 508      27.046  43.945  30.579  1.00  0.00           O
ATOM   4013  N   ILE X 509      27.417  42.873  32.534  1.00  0.00           N
ATOM   4014  CA  ILE X 509      28.136  41.708  32.054  1.00  0.00           C
ATOM   4015  CB  ILE X 509      29.270  41.329  32.979  1.00  0.00           C
ATOM   4016  CG2 ILE X 509      30.106  40.139  32.516  1.00  0.00           C
ATOM   4017  CG1 ILE X 509      30.232  42.629  33.126  1.00  0.00           C
ATOM   4018  CD1 ILE X 509      31.049  43.193  31.895  1.00  0.00           C
ATOM   4019  C   ILE X 509      27.176  40.607  31.991  1.00  0.00           C
ATOM   4020  O   ILE X 509      26.621  40.230  32.992  1.00  0.00           O
ATOM   4021  N   GLY X 510      26.967  39.909  30.857  1.00  0.00           N
ATOM   4022  CA  GLY X 510      26.063  38.729  30.820  1.00  0.00           C
ATOM   4023  C   GLY X 510      25.750  38.342  29.389  1.00  0.00           C
ATOM   4024  O   GLY X 510      26.447  38.808  28.464  1.00  0.00           O
ATOM   4025  N   ALA X 511      24.754  37.531  29.053  1.00  0.00           N
ATOM   4026  CA  ALA X 511      24.531  37.093  27.682  1.00  0.00           C
ATOM   4027  CB  ALA X 511      23.458  36.031  27.810  1.00  0.00           C
ATOM   4028  C   ALA X 511      24.103  38.185  26.672  1.00  0.00           C
ATOM   4029  O   ALA X 511      24.224  37.965  25.481  1.00  0.00           O
ATOM   4030  N   ASN X 512      23.619  39.323  27.152  1.00  0.00           N
ATOM   4031  CA  ASN X 512      23.515  40.511  26.300  1.00  0.00           C
ATOM   4032  CB  ASN X 512      22.213  40.550  25.642  1.00  0.00           C
ATOM   4033  CG  ASN X 512      20.957  40.625  26.509  1.00  0.00           C
ATOM   4034  OD1 ASN X 512      20.898  40.386  27.682  1.00  0.00           O
ATOM   4035  ND2 ASN X 512      19.875  40.967  25.926  1.00  0.00           N
ATOM   4036  C   ASN X 512      24.038  41.672  27.190  1.00  0.00           C
ATOM   4037  O   ASN X 512      23.398  42.061  28.127  1.00  0.00           O
ATOM   4038  N   THR X 513      25.226  42.296  26.786  1.00  0.00           N
ATOM   4039  CA  THR X 513      25.908  43.501  27.393  1.00  0.00           C
ATOM   4040  CB  THR X 513      27.364  43.681  27.037  1.00  0.00           C
ATOM   4041  CG2 THR X 513      28.337  42.641  27.657  1.00  0.00           C
ATOM   4042  OG1 THR X 513      27.480  43.610  25.675  1.00  0.00           O
ATOM   4043  C   THR X 513      25.123  44.783  27.261  1.00  0.00           C
ATOM   4044  O   THR X 513      24.428  45.062  26.238  1.00  0.00           O
ATOM   4045  N   GLN X 514      25.244  45.743  28.240  1.00  0.00           N
ATOM   4046  CA  GLN X 514      24.888  47.118  27.892  1.00  0.00           C
ATOM   4047  CB  GLN X 514      23.356  47.391  27.940  1.00  0.00           C
ATOM   4048  CG  GLN X 514      22.906  48.731  27.329  1.00  0.00           C
ATOM   4049  CD  GLN X 514      23.401  48.962  25.889  1.00  0.00           C
ATOM   4050  OE1 GLN X 514      24.522  49.357  25.724  1.00  0.00           O
ATOM   4051  NE2 GLN X 514      22.529  48.988  24.879  1.00  0.00           N
ATOM   4052  C   GLN X 514      25.642  48.063  28.867  1.00  0.00           C
ATOM   4053  O   GLN X 514      25.722  47.691  30.089  1.00  0.00           O
ATOM   4054  N   ALA X 515      26.079  49.193  28.369  1.00  0.00           N
ATOM   4055  CA  ALA X 515      26.516  50.265  29.302  1.00  0.00           C
ATOM   4056  CB  ALA X 515      27.171  51.348  28.543  1.00  0.00           C
ATOM   4057  C   ALA X 515      25.234  50.780  30.063  1.00  0.00           C
ATOM   4058  O   ALA X 515      24.120  50.750  29.641  1.00  0.00           O
ATOM   4059  N   ALA X 516      25.468  51.330  31.269  1.00  0.00           N
ATOM   4060  CA  ALA X 516      24.515  51.889  32.186  1.00  0.00           C
ATOM   4061  CB  ALA X 516      24.105  50.798  33.148  1.00  0.00           C
ATOM   4062  C   ALA X 516      25.059  53.100  32.951  1.00  0.00           C
ATOM   4063  O   ALA X 516      26.257  53.306  32.920  1.00  0.00           O
ATOM   4064  N   GLN X 517      24.192  53.762  33.690  1.00  0.00           N
ATOM   4065  CA  GLN X 517      24.413  55.060  34.366  1.00  0.00           C
ATOM   4066  CB  GLN X 517      23.670  56.172  33.578  1.00  0.00           C
ATOM   4067  CG  GLN X 517      24.281  56.132  32.174  1.00  0.00           C
ATOM   4068  CD  GLN X 517      25.823  56.391  32.069  1.00  0.00           C
ATOM   4069  OE1 GLN X 517      26.312  57.267  32.797  1.00  0.00           O
ATOM   4070  NE2 GLN X 517      26.431  55.916  30.993  1.00  0.00           N
ATOM   4071  C   GLN X 517      23.991  55.103  35.844  1.00  0.00           C
ATOM   4072  O   GLN X 517      23.123  54.349  36.218  1.00  0.00           O
ATOM   4073  N   LYS X 518      24.489  56.077  36.598  1.00  0.00           N
ATOM   4074  CA  LYS X 518      24.088  56.282  37.960  1.00  0.00           C
ATOM   4075  CB  LYS X 518      22.750  57.028  38.027  1.00  0.00           C
ATOM   4076  CG  LYS X 518      22.588  58.375  37.250  1.00  0.00           C
ATOM   4077  CD  LYS X 518      23.233  59.602  37.920  1.00  0.00           C
ATOM   4078  CE  LYS X 518      22.819  60.832  36.982  1.00  0.00           C
ATOM   4079  NZ  LYS X 518      23.345  62.117  37.612  1.00  0.00           N
ATOM   4080  C   LYS X 518      24.215  55.038  38.856  1.00  0.00           C
ATOM   4081  O   LYS X 518      23.232  54.559  39.425  1.00  0.00           O
ATOM   4082  N   LEU X 519      25.483  54.562  38.885  1.00  0.00           N
ATOM   4083  CA  LEU X 519      25.919  53.344  39.628  1.00  0.00           C
ATOM   4084  CB  LEU X 519      27.482  53.379  39.460  1.00  0.00           C
ATOM   4085  CG  LEU X 519      28.086  52.134  40.143  1.00  0.00           C
ATOM   4086  CD1 LEU X 519      27.641  50.824  39.583  1.00  0.00           C
ATOM   4087  CD2 LEU X 519      29.597  52.215  40.065  1.00  0.00           C
ATOM   4088  C   LEU X 519      25.603  53.598  41.133  1.00  0.00           C
ATOM   4089  O   LEU X 519      26.151  54.434  41.840  1.00  0.00           O
ATOM   4090  N   LYS X 520      24.673  52.864  41.682  1.00  0.00           N
ATOM   4091  CA  LYS X 520      24.202  52.917  43.091  1.00  0.00           C
ATOM   4092  CB  LYS X 520      25.142  52.117  44.032  1.00  0.00           C
ATOM   4093  CG  LYS X 520      25.282  50.654  43.734  1.00  0.00           C
ATOM   4094  CD  LYS X 520      25.722  49.767  44.899  1.00  0.00           C
ATOM   4095  CE  LYS X 520      25.604  48.311  44.511  1.00  0.00           C
ATOM   4096  NZ  LYS X 520      24.237  47.882  44.152  1.00  0.00           N
ATOM   4097  C   LYS X 520      23.845  54.311  43.625  1.00  0.00           C
ATOM   4098  O   LYS X 520      23.908  54.493  44.822  1.00  0.00           O
ATOM   4099  N   ASP X 521      23.528  55.266  42.748  1.00  0.00           N
ATOM   4100  CA  ASP X 521      23.747  56.675  43.104  1.00  0.00           C
ATOM   4101  CB  ASP X 521      23.531  57.699  41.968  1.00  0.00           C
ATOM   4102  CG  ASP X 521      24.206  59.031  42.300  1.00  0.00           C
ATOM   4103  OD1 ASP X 521      25.409  58.965  42.651  1.00  0.00           O
ATOM   4104  OD2 ASP X 521      23.497  60.027  42.229  1.00  0.00           O
ATOM   4105  C   ASP X 521      22.884  57.026  44.330  1.00  0.00           C
ATOM   4106  O   ASP X 521      23.289  57.698  45.287  1.00  0.00           O
ATOM   4107  N   LYS X 522      21.603  56.510  44.372  1.00  0.00           N
ATOM   4108  CA  LYS X 522      20.577  56.897  45.371  1.00  0.00           C
ATOM   4109  CB  LYS X 522      19.137  56.772  44.755  1.00  0.00           C
ATOM   4110  CG  LYS X 522      18.840  57.999  43.970  1.00  0.00           C
ATOM   4111  CD  LYS X 522      17.550  57.710  43.179  1.00  0.00           C
ATOM   4112  CE  LYS X 522      17.090  58.916  42.333  1.00  0.00           C
ATOM   4113  NZ  LYS X 522      18.164  59.313  41.402  1.00  0.00           N
ATOM   4114  C   LYS X 522      20.623  55.969  46.557  1.00  0.00           C
ATOM   4115  O   LYS X 522      19.896  56.233  47.492  1.00  0.00           O
ATOM   4116  N   GLU X 523      21.521  54.998  46.703  1.00  0.00           N
ATOM   4117  CA  GLU X 523      21.840  54.423  48.057  1.00  0.00           C
ATOM   4118  CB  GLU X 523      22.056  52.863  48.059  1.00  0.00           C
ATOM   4119  CG  GLU X 523      20.760  52.223  47.697  1.00  0.00           C
ATOM   4120  CD  GLU X 523      20.695  50.709  47.585  1.00  0.00           C
ATOM   4121  OE1 GLU X 523      19.819  50.234  46.834  1.00  0.00           O
ATOM   4122  OE2 GLU X 523      21.516  49.959  48.113  1.00  0.00           O
ATOM   4123  C   GLU X 523      23.093  55.034  48.633  1.00  0.00           C
ATOM   4124  O   GLU X 523      23.139  55.309  49.872  1.00  0.00           O
ATOM   4125  N   VAL X 524      24.167  55.313  47.916  1.00  0.00           N
ATOM   4126  CA  VAL X 524      25.368  56.074  48.328  1.00  0.00           C
ATOM   4127  CB  VAL X 524      26.453  56.336  47.210  1.00  0.00           C
ATOM   4128  CG1 VAL X 524      27.801  56.656  47.895  1.00  0.00           C
ATOM   4129  CG2 VAL X 524      26.803  55.183  46.236  1.00  0.00           C
ATOM   4130  C   VAL X 524      24.954  57.348  48.962  1.00  0.00           C
ATOM   4131  O   VAL X 524      25.520  57.798  49.968  1.00  0.00           O
ATOM   4132  N   ALA X 525      24.043  58.035  48.293  1.00  0.00           N
ATOM   4133  CA  ALA X 525      23.523  59.353  48.646  1.00  0.00           C
ATOM   4134  CB  ALA X 525      22.808  59.976  47.478  1.00  0.00           C
ATOM   4135  C   ALA X 525      22.665  59.257  49.945  1.00  0.00           C
ATOM   4136  O   ALA X 525      22.757  60.194  50.716  1.00  0.00           O
ATOM   4137  N   PHE X 526      21.968  58.123  50.141  1.00  0.00           N
ATOM   4138  CA  PHE X 526      21.421  57.828  51.413  1.00  0.00           C
ATOM   4139  CB  PHE X 526      20.390  56.671  51.404  1.00  0.00           C
ATOM   4140  CG  PHE X 526      19.681  56.365  52.660  1.00  0.00           C
ATOM   4141  CD1 PHE X 526      18.586  57.162  53.040  1.00  0.00           C
ATOM   4142  CE1 PHE X 526      18.003  56.983  54.291  1.00  0.00           C
ATOM   4143  CZ  PHE X 526      18.435  56.039  55.188  1.00  0.00           C
ATOM   4144  CE2 PHE X 526      19.387  55.118  54.681  1.00  0.00           C
ATOM   4145  CD2 PHE X 526      20.164  55.306  53.490  1.00  0.00           C
ATOM   4146  C   PHE X 526      22.490  57.595  52.533  1.00  0.00           C
ATOM   4147  O   PHE X 526      22.642  58.442  53.380  1.00  0.00           O
ATOM   4148  N   TRP X 527      23.342  56.511  52.448  1.00  0.00           N
ATOM   4149  CA  TRP X 527      24.306  56.185  53.551  1.00  0.00           C
ATOM   4150  CB  TRP X 527      25.010  54.818  53.373  1.00  0.00           C
ATOM   4151  CG  TRP X 527      23.902  53.806  53.290  1.00  0.00           C
ATOM   4152  CD1 TRP X 527      23.426  53.257  52.214  1.00  0.00           C
ATOM   4153  NE1 TRP X 527      22.495  52.390  52.672  1.00  0.00           N
ATOM   4154  CE2 TRP X 527      22.214  52.485  54.003  1.00  0.00           C
ATOM   4155  CZ2 TRP X 527      21.299  51.911  54.910  1.00  0.00           C
ATOM   4156  CH2 TRP X 527      21.521  52.109  56.310  1.00  0.00           C
ATOM   4157  CZ3 TRP X 527      22.583  52.926  56.761  1.00  0.00           C
ATOM   4158  CE3 TRP X 527      23.374  53.596  55.846  1.00  0.00           C
ATOM   4159  CD2 TRP X 527      23.197  53.404  54.460  1.00  0.00           C
ATOM   4160  C   TRP X 527      25.285  57.330  53.902  1.00  0.00           C
ATOM   4161  O   TRP X 527      25.710  57.521  55.060  1.00  0.00           O
ATOM   4162  N   THR X 528      25.758  58.133  52.950  1.00  0.00           N
ATOM   4163  CA  THR X 528      26.620  59.247  53.227  1.00  0.00           C
ATOM   4164  CB  THR X 528      27.271  59.890  51.975  1.00  0.00           C
ATOM   4165  CG2 THR X 528      28.360  58.911  51.433  1.00  0.00           C
ATOM   4166  OG1 THR X 528      26.411  60.253  50.928  1.00  0.00           O
ATOM   4167  C   THR X 528      25.858  60.296  54.020  1.00  0.00           C
ATOM   4168  O   THR X 528      26.409  61.018  54.858  1.00  0.00           O
ATOM   4169  N   ASN X 529      24.466  60.357  53.879  1.00  0.00           N
ATOM   4170  CA  ASN X 529      23.707  61.257  54.723  1.00  0.00           C
ATOM   4171  CB  ASN X 529      22.498  61.759  53.948  1.00  0.00           C
ATOM   4172  CG  ASN X 529      21.689  62.716  54.761  1.00  0.00           C
ATOM   4173  OD1 ASN X 529      22.150  63.813  55.066  1.00  0.00           O
ATOM   4174  ND2 ASN X 529      20.449  62.416  55.007  1.00  0.00           N
ATOM   4175  C   ASN X 529      23.420  60.657  56.114  1.00  0.00           C
ATOM   4176  O   ASN X 529      22.994  61.384  57.048  1.00  0.00           O
ATOM   4177  N   LEU X 530      23.769  59.381  56.414  1.00  0.00           N
ATOM   4178  CA  LEU X 530      23.644  58.596  57.639  1.00  0.00           C
ATOM   4179  CB  LEU X 530      22.868  57.344  57.306  1.00  0.00           C
ATOM   4180  CG  LEU X 530      21.310  57.478  57.174  1.00  0.00           C
ATOM   4181  CD1 LEU X 530      20.542  57.752  58.469  1.00  0.00           C
ATOM   4182  CD2 LEU X 530      20.749  58.359  56.099  1.00  0.00           C
ATOM   4183  C   LEU X 530      24.974  58.379  58.469  1.00  0.00           C
ATOM   4184  O   LEU X 530      25.036  58.434  59.739  1.00  0.00           O
ATOM   4185  N   PHE X 531      26.120  58.206  57.761  1.00  0.00           N
ATOM   4186  CA  PHE X 531      27.423  58.243  58.405  1.00  0.00           C
ATOM   4187  CB  PHE X 531      28.550  57.874  57.468  1.00  0.00           C
ATOM   4188  CG  PHE X 531      28.282  56.603  56.692  1.00  0.00           C
ATOM   4189  CD1 PHE X 531      28.588  56.498  55.310  1.00  0.00           C
ATOM   4190  CE1 PHE X 531      28.509  55.300  54.672  1.00  0.00           C
ATOM   4191  CZ  PHE X 531      28.066  54.157  55.372  1.00  0.00           C
ATOM   4192  CE2 PHE X 531      27.668  54.240  56.683  1.00  0.00           C
ATOM   4193  CD2 PHE X 531      27.871  55.443  57.376  1.00  0.00           C
ATOM   4194  C   PHE X 531      27.734  59.596  58.949  1.00  0.00           C
ATOM   4195  O   PHE X 531      28.410  59.764  59.974  1.00  0.00           O
ATOM   4196  N   ALA X 532      27.281  60.627  58.263  1.00  0.00           N
ATOM   4197  CA  ALA X 532      27.489  62.088  58.559  1.00  0.00           C
ATOM   4198  CB  ALA X 532      27.371  62.760  57.234  1.00  0.00           C
ATOM   4199  C   ALA X 532      26.744  62.602  59.810  1.00  0.00           C
ATOM   4200  O   ALA X 532      26.656  63.819  60.086  1.00  0.00           O
ATOM   4201  N   LYS X 533      26.040  61.683  60.495  1.00  0.00           N
ATOM   4202  CA  LYS X 533      25.013  62.026  61.476  1.00  0.00           C
ATOM   4203  CB  LYS X 533      23.544  61.771  60.824  1.00  0.00           C
ATOM   4204  CG  LYS X 533      23.019  63.013  60.171  1.00  0.00           C
ATOM   4205  CD  LYS X 533      21.590  62.573  59.912  1.00  0.00           C
ATOM   4206  CE  LYS X 533      20.852  63.633  59.066  1.00  0.00           C
ATOM   4207  NZ  LYS X 533      19.448  63.248  58.807  1.00  0.00           N
ATOM   4208  C   LYS X 533      25.309  61.399  62.868  1.00  0.00           C
ATOM   4209  O   LYS X 533      24.675  61.828  63.836  1.00  0.00           O
ATOM   4210  OXT LYS X 533      26.133  60.462  62.971  1.00  0.00           O
ATOM   4211  Na+ Na+ X 534      20.177  47.870  47.927  1.00  0.00          NA
ATOM   4212  Na+ Na+ X 535     -25.766  15.205 -21.042  1.00  0.00          NA
ATOM   4213  Na+ Na+ X 536      -0.743  15.525  53.528  1.00  0.00          NA
ATOM   4214  Na+ Na+ X 537      82.793   2.962 118.111  1.00  0.00          NA
ATOM   4215  Na+ Na+ X 538     -29.889  45.343   0.363  1.00  0.00          NA
ATOM   4216  Na+ Na+ X 539      74.155  53.568  44.876  1.00  0.00          NA
END
