# Supplementary material for: Insights into the Degradation of Polymer–Drug Conjugates by an Overexpressed Enzyme in Cancer Cells
Source: J Med Chem. 2023 Feb 14;66(4):2761–72. doi: 10.1021/acs.jmedchem.2c01781 (PMC9969400; doi:10.1021/acs.jmedchem.2c01781)
Supplement: Supplementary file 2 — jm2c01781_si_002.zip [file jm2c01781_si_002.zip › 11a-TI2.pdb]

CRYST1   90.033   90.033   90.033 109.47 109.47 109.47 P 1           1
ATOM      1  N   SER X   1      16.514  16.036  33.233  0.00  0.00           N
ATOM      2  CA  SER X   1      17.865  16.170  33.820  0.00  0.00           C
ATOM      3  CB  SER X   1      18.934  16.250  32.726  0.00  0.00           C
ATOM      4  OG  SER X   1      18.850  15.143  31.846  0.00  0.00           O
ATOM      5  C   SER X   1      17.980  17.389  34.737  0.00  0.00           C
ATOM      6  O   SER X   1      17.190  18.325  34.619  0.00  0.00           O
ATOM      7  N   SER X   2      18.970  17.391  35.637  0.00  0.00           N
ATOM      8  CA  SER X   2      19.316  18.487  36.568  0.00  0.00           C
ATOM      9  CB  SER X   2      19.576  17.901  37.965  0.00  0.00           C
ATOM     10  OG  SER X   2      18.356  17.564  38.600  0.00  0.00           O
ATOM     11  C   SER X   2      20.541  19.315  36.105  0.00  0.00           C
ATOM     12  O   SER X   2      21.345  18.806  35.316  0.00  0.00           O
ATOM     13  N   PRO X   3      20.720  20.565  36.593  0.00  0.00           N
ATOM     14  CD  PRO X   3      19.814  21.259  37.507  0.00  0.00           C
ATOM     15  CG  PRO X   3      20.483  22.589  37.840  0.00  0.00           C
ATOM     16  CB  PRO X   3      21.270  22.880  36.568  0.00  0.00           C
ATOM     17  CA  PRO X   3      21.776  21.492  36.147  0.00  0.00           C
ATOM     18  C   PRO X   3      23.183  21.189  36.725  0.00  0.00           C
ATOM     19  O   PRO X   3      23.318  20.312  37.588  0.00  0.00           O
ATOM     20  N   PRO X   4      24.247  21.904  36.287  0.00  0.00           N
ATOM     21  CD  PRO X   4      24.258  22.843  35.173  0.00  0.00           C
ATOM     22  CG  PRO X   4      25.672  22.779  34.609  0.00  0.00           C
ATOM     23  CB  PRO X   4      26.529  22.537  35.844  0.00  0.00           C
ATOM     24  CA  PRO X   4      25.621  21.728  36.782  0.00  0.00           C
ATOM     25  C   PRO X   4      25.819  22.189  38.235  0.00  0.00           C
ATOM     26  O   PRO X   4      25.405  23.296  38.584  0.00  0.00           O
ATOM     27  N   VAL X   5      26.506  21.389  39.064  0.00  0.00           N
ATOM     28  CA  VAL X   5      26.767  21.687  40.492  0.00  0.00           C
ATOM     29  CB  VAL X   5      25.708  21.036  41.416  0.00  0.00           C
ATOM     30  CG1 VAL X   5      25.934  21.410  42.889  0.00  0.00           C
ATOM     31  CG2 VAL X   5      24.275  21.464  41.070  0.00  0.00           C
ATOM     32  C   VAL X   5      28.176  21.251  40.927  0.00  0.00           C
ATOM     33  O   VAL X   5      28.578  20.106  40.697  0.00  0.00           O
ATOM     34  N   VAL X   6      28.905  22.143  41.612  0.00  0.00           N
ATOM     35  CA  VAL X   6      30.262  21.910  42.163  0.00  0.00           C
ATOM     36  CB  VAL X   6      31.333  22.604  41.287  0.00  0.00           C
ATOM     37  CG1 VAL X   6      32.747  22.491  41.870  0.00  0.00           C
ATOM     38  CG2 VAL X   6      31.384  21.982  39.884  0.00  0.00           C
ATOM     39  C   VAL X   6      30.343  22.360  43.632  0.00  0.00           C
ATOM     40  O   VAL X   6      29.696  23.331  44.024  0.00  0.00           O
ATOM     41  N   ASP X   7      31.129  21.654  44.452  0.00  0.00           N
ATOM     42  CA  ASP X   7      31.228  21.827  45.913  0.00  0.00           C
ATOM     43  CB  ASP X   7      31.081  20.447  46.570  0.00  0.00           C
ATOM     44  CG  ASP X   7      31.003  20.510  48.096  0.00  0.00           C
ATOM     45  OD1 ASP X   7      29.911  20.828  48.621  0.00  0.00           O
ATOM     46  OD2 ASP X   7      31.979  20.161  48.795  0.00  0.00           O
ATOM     47  C   ASP X   7      32.529  22.498  46.391  0.00  0.00           C
ATOM     48  O   ASP X   7      33.619  22.171  45.918  0.00  0.00           O
ATOM     49  N   THR X   8      32.425  23.376  47.395  0.00  0.00           N
ATOM     50  CA  THR X   8      33.565  23.897  48.172  0.00  0.00           C
ATOM     51  CB  THR X   8      34.006  25.302  47.716  0.00  0.00           C
ATOM     52  CG2 THR X   8      34.177  25.455  46.205  0.00  0.00           C
ATOM     53  OG1 THR X   8      33.106  26.300  48.152  0.00  0.00           O
ATOM     54  C   THR X   8      33.262  23.910  49.679  0.00  0.00           C
ATOM     55  O   THR X   8      32.095  23.850  50.082  0.00  0.00           O
ATOM     56  N   VAL X   9      34.292  24.067  50.524  0.00  0.00           N
ATOM     57  CA  VAL X   9      34.154  24.262  51.989  0.00  0.00           C
ATOM     58  CB  VAL X   9      35.524  24.393  52.697  0.00  0.00           C
ATOM     59  CG1 VAL X   9      36.327  23.093  52.653  0.00  0.00           C
ATOM     60  CG2 VAL X   9      36.400  25.512  52.123  0.00  0.00           C
ATOM     61  C   VAL X   9      33.300  25.476  52.388  0.00  0.00           C
ATOM     62  O   VAL X   9      32.801  25.522  53.512  0.00  0.00           O
ATOM     63  N   HIE X  10      33.111  26.445  51.488  0.00  0.00           N
ATOM     64  CA  HIE X  10      32.315  27.660  51.712  0.00  0.00           C
ATOM     65  CB  HIE X  10      33.045  28.843  51.054  0.00  0.00           C
ATOM     66  CG  HIE X  10      34.073  29.509  51.941  0.00  0.00           C
ATOM     67  ND1 HIE X  10      34.828  28.898  52.952  0.00  0.00           N
ATOM     68  CE1 HIE X  10      35.511  29.889  53.550  0.00  0.00           C
ATOM     69  NE2 HIE X  10      35.226  31.068  52.976  0.00  0.00           N
ATOM     70  CD2 HIE X  10      34.325  30.849  51.960  0.00  0.00           C
ATOM     71  C   HIE X  10      30.854  27.540  51.239  0.00  0.00           C
ATOM     72  O   HIE X  10      30.028  28.382  51.599  0.00  0.00           O
ATOM     73  N   GLY X  11      30.532  26.494  50.472  0.00  0.00           N
ATOM     74  CA  GLY X  11      29.222  26.232  49.867  0.00  0.00           C
ATOM     75  C   GLY X  11      29.338  25.627  48.459  0.00  0.00           C
ATOM     76  O   GLY X  11      30.443  25.444  47.935  0.00  0.00           O
ATOM     77  N   LYS X  12      28.197  25.315  47.833  0.00  0.00           N
ATOM     78  CA  LYS X  12      28.107  24.822  46.443  0.00  0.00           C
ATOM     79  CB  LYS X  12      27.060  23.700  46.314  0.00  0.00           C
ATOM     80  CG  LYS X  12      27.364  22.441  47.138  0.00  0.00           C
ATOM     81  CD  LYS X  12      26.333  21.348  46.821  0.00  0.00           C
ATOM     82  CE  LYS X  12      26.432  20.134  47.749  0.00  0.00           C
ATOM     83  NZ  LYS X  12      27.702  19.385  47.601  0.00  0.00           N
ATOM     84  C   LYS X  12      27.782  25.950  45.459  0.00  0.00           C
ATOM     85  O   LYS X  12      27.083  26.897  45.821  0.00  0.00           O
ATOM     86  N   VAL X  13      28.209  25.811  44.204  0.00  0.00           N
ATOM     87  CA  VAL X  13      27.831  26.702  43.089  0.00  0.00           C
ATOM     88  CB  VAL X  13      29.035  27.442  42.471  0.00  0.00           C
ATOM     89  CG1 VAL X  13      29.657  28.414  43.479  0.00  0.00           C
ATOM     90  CG2 VAL X  13      30.135  26.509  41.947  0.00  0.00           C
ATOM     91  C   VAL X  13      27.034  25.959  42.016  0.00  0.00           C
ATOM     92  O   VAL X  13      27.338  24.808  41.697  0.00  0.00           O
ATOM     93  N   LEU X  14      26.024  26.631  41.459  0.00  0.00           N
ATOM     94  CA  LEU X  14      25.109  26.133  40.427  0.00  0.00           C
ATOM     95  CB  LEU X  14      23.673  26.283  40.973  0.00  0.00           C
ATOM     96  CG  LEU X  14      22.575  25.461  40.271  0.00  0.00           C
ATOM     97  CD1 LEU X  14      21.251  25.665  41.012  0.00  0.00           C
ATOM     98  CD2 LEU X  14      22.361  25.850  38.811  0.00  0.00           C
ATOM     99  C   LEU X  14      25.363  26.894  39.111  0.00  0.00           C
ATOM    100  O   LEU X  14      25.166  28.109  39.047  0.00  0.00           O
ATOM    101  N   GLY X  15      25.851  26.187  38.089  0.00  0.00           N
ATOM    102  CA  GLY X  15      26.287  26.754  36.803  0.00  0.00           C
ATOM    103  C   GLY X  15      25.256  26.627  35.677  0.00  0.00           C
ATOM    104  O   GLY X  15      24.060  26.444  35.923  0.00  0.00           O
ATOM    105  N   LYS X  16      25.721  26.696  34.423  0.00  0.00           N
ATOM    106  CA  LYS X  16      24.895  26.453  33.224  0.00  0.00           C
ATOM    107  CB  LYS X  16      24.387  27.780  32.629  0.00  0.00           C
ATOM    108  CG  LYS X  16      25.507  28.710  32.118  0.00  0.00           C
ATOM    109  CD  LYS X  16      24.972  29.969  31.421  0.00  0.00           C
ATOM    110  CE  LYS X  16      24.305  29.611  30.086  0.00  0.00           C
ATOM    111  NZ  LYS X  16      23.633  30.777  29.475  0.00  0.00           N
ATOM    112  C   LYS X  16      25.589  25.582  32.170  0.00  0.00           C
ATOM    113  O   LYS X  16      26.809  25.659  32.005  0.00  0.00           O
ATOM    114  N   PHE X  17      24.812  24.770  31.450  0.00  0.00           N
ATOM    115  CA  PHE X  17      25.294  23.980  30.308  0.00  0.00           C
ATOM    116  CB  PHE X  17      24.361  22.787  30.036  0.00  0.00           C
ATOM    117  CG  PHE X  17      24.397  21.677  31.071  0.00  0.00           C
ATOM    118  CD1 PHE X  17      25.583  20.945  31.286  0.00  0.00           C
ATOM    119  CE1 PHE X  17      25.609  19.901  32.229  0.00  0.00           C
ATOM    120  CZ  PHE X  17      24.448  19.572  32.949  0.00  0.00           C
ATOM    121  CE2 PHE X  17      23.258  20.285  32.720  0.00  0.00           C
ATOM    122  CD2 PHE X  17      23.234  21.337  31.788  0.00  0.00           C
ATOM    123  C   PHE X  17      25.458  24.830  29.037  0.00  0.00           C
ATOM    124  O   PHE X  17      24.746  25.818  28.826  0.00  0.00           O
ATOM    125  N   VAL X  18      26.373  24.411  28.158  0.00  0.00           N
ATOM    126  CA  VAL X  18      26.689  25.066  26.875  0.00  0.00           C
ATOM    127  CB  VAL X  18      28.121  25.643  26.915  0.00  0.00           C
ATOM    128  CG1 VAL X  18      28.516  26.340  25.608  0.00  0.00           C
ATOM    129  CG2 VAL X  18      28.262  26.676  28.043  0.00  0.00           C
ATOM    130  C   VAL X  18      26.484  24.082  25.715  0.00  0.00           C
ATOM    131  O   VAL X  18      26.803  22.900  25.844  0.00  0.00           O
ATOM    132  N   SER X  19      25.935  24.540  24.582  0.00  0.00           N
ATOM    133  CA  SER X  19      25.660  23.683  23.410  0.00  0.00           C
ATOM    134  CB  SER X  19      24.347  24.083  22.724  0.00  0.00           C
ATOM    135  OG  SER X  19      24.539  25.188  21.862  0.00  0.00           O
ATOM    136  C   SER X  19      26.807  23.611  22.392  0.00  0.00           C
ATOM    137  O   SER X  19      26.890  22.618  21.668  0.00  0.00           O
ATOM    138  N   LEU X  20      27.684  24.627  22.352  0.00  0.00           N
ATOM    139  CA  LEU X  20      28.924  24.702  21.558  0.00  0.00           C
ATOM    140  CB  LEU X  20      30.050  23.964  22.322  0.00  0.00           C
ATOM    141  CG  LEU X  20      31.479  24.109  21.753  0.00  0.00           C
ATOM    142  CD1 LEU X  20      31.934  25.569  21.665  0.00  0.00           C
ATOM    143  CD2 LEU X  20      32.462  23.352  22.647  0.00  0.00           C
ATOM    144  C   LEU X  20      28.736  24.289  20.081  0.00  0.00           C
ATOM    145  O   LEU X  20      29.375  23.363  19.583  0.00  0.00           O
ATOM    146  N   GLU X  21      27.826  24.969  19.378  0.00  0.00           N
ATOM    147  CA  GLU X  21      27.483  24.732  17.961  0.00  0.00           C
ATOM    148  CB  GLU X  21      28.571  25.313  17.029  0.00  0.00           C
ATOM    149  CG  GLU X  21      28.737  26.836  17.152  0.00  0.00           C
ATOM    150  CD  GLU X  21      27.463  27.572  16.727  0.00  0.00           C
ATOM    151  OE1 GLU X  21      26.606  27.882  17.594  0.00  0.00           O
ATOM    152  OE2 GLU X  21      27.279  27.795  15.506  0.00  0.00           O
ATOM    153  C   GLU X  21      27.091  23.274  17.635  0.00  0.00           C
ATOM    154  O   GLU X  21      27.327  22.772  16.528  0.00  0.00           O
ATOM    155  N   GLY X  22      26.485  22.589  18.606  0.00  0.00           N
ATOM    156  CA  GLY X  22      26.155  21.168  18.554  0.00  0.00           C
ATOM    157  C   GLY X  22      27.350  20.316  18.976  0.00  0.00           C
ATOM    158  O   GLY X  22      28.327  20.191  18.232  0.00  0.00           O
ATOM    159  N   PHE X  23      27.285  19.727  20.167  0.00  0.00           N
ATOM    160  CA  PHE X  23      28.412  19.066  20.833  0.00  0.00           C
ATOM    161  CB  PHE X  23      29.126  20.115  21.699  0.00  0.00           C
ATOM    162  CG  PHE X  23      30.541  19.777  22.120  0.00  0.00           C
ATOM    163  CD1 PHE X  23      31.576  19.804  21.166  0.00  0.00           C
ATOM    164  CE1 PHE X  23      32.909  19.584  21.558  0.00  0.00           C
ATOM    165  CZ  PHE X  23      33.210  19.336  22.908  0.00  0.00           C
ATOM    166  CE2 PHE X  23      32.179  19.304  23.863  0.00  0.00           C
ATOM    167  CD2 PHE X  23      30.846  19.522  23.471  0.00  0.00           C
ATOM    168  C   PHE X  23      27.916  17.873  21.661  0.00  0.00           C
ATOM    169  O   PHE X  23      26.830  17.937  22.247  0.00  0.00           O
ATOM    170  N   ALA X  24      28.678  16.779  21.698  0.00  0.00           N
ATOM    171  CA  ALA X  24      28.196  15.508  22.245  0.00  0.00           C
ATOM    172  CB  ALA X  24      29.069  14.372  21.698  0.00  0.00           C
ATOM    173  C   ALA X  24      28.117  15.492  23.783  0.00  0.00           C
ATOM    174  O   ALA X  24      27.078  15.134  24.347  0.00  0.00           O
ATOM    175  N   GLN X  25      29.191  15.888  24.472  0.00  0.00           N
ATOM    176  CA  GLN X  25      29.300  15.767  25.930  0.00  0.00           C
ATOM    177  CB  GLN X  25      30.707  15.283  26.330  0.00  0.00           C
ATOM    178  CG  GLN X  25      31.207  14.010  25.616  0.00  0.00           C
ATOM    179  CD  GLN X  25      30.307  12.784  25.760  0.00  0.00           C
ATOM    180  OE1 GLN X  25      29.308  12.756  26.467  0.00  0.00           O
ATOM    181  NE2 GLN X  25      30.631  11.686  25.129  0.00  0.00           N
ATOM    182  C   GLN X  25      28.876  17.044  26.689  0.00  0.00           C
ATOM    183  O   GLN X  25      29.095  18.153  26.196  0.00  0.00           O
ATOM    184  N   PRO X  26      28.277  16.920  27.894  0.00  0.00           N
ATOM    185  CD  PRO X  26      27.951  15.665  28.564  0.00  0.00           C
ATOM    186  CG  PRO X  26      27.312  16.039  29.898  0.00  0.00           C
ATOM    187  CB  PRO X  26      26.673  17.389  29.585  0.00  0.00           C
ATOM    188  CA  PRO X  26      27.672  18.040  28.619  0.00  0.00           C
ATOM    189  C   PRO X  26      28.721  18.931  29.311  0.00  0.00           C
ATOM    190  O   PRO X  26      29.023  18.773  30.499  0.00  0.00           O
ATOM    191  N   VAL X  27      29.267  19.887  28.557  0.00  0.00           N
ATOM    192  CA  VAL X  27      30.180  20.943  29.033  0.00  0.00           C
ATOM    193  CB  VAL X  27      31.078  21.477  27.898  0.00  0.00           C
ATOM    194  CG1 VAL X  27      32.118  20.424  27.506  0.00  0.00           C
ATOM    195  CG2 VAL X  27      30.307  21.893  26.637  0.00  0.00           C
ATOM    196  C   VAL X  27      29.433  22.094  29.719  0.00  0.00           C
ATOM    197  O   VAL X  27      28.316  22.445  29.330  0.00  0.00           O
ATOM    198  N   ALA X  28      30.053  22.691  30.741  0.00  0.00           N
ATOM    199  CA  ALA X  28      29.441  23.730  31.574  0.00  0.00           C
ATOM    200  CB  ALA X  28      28.860  23.081  32.837  0.00  0.00           C
ATOM    201  C   ALA X  28      30.389  24.884  31.941  0.00  0.00           C
ATOM    202  O   ALA X  28      31.621  24.760  31.926  0.00  0.00           O
ATOM    203  N   ILE X  29      29.774  26.010  32.310  0.00  0.00           N
ATOM    204  CA  ILE X  29      30.431  27.245  32.751  0.00  0.00           C
ATOM    205  CB  ILE X  29      30.420  28.320  31.634  0.00  0.00           C
ATOM    206  CG2 ILE X  29      31.193  27.801  30.409  0.00  0.00           C
ATOM    207  CG1 ILE X  29      28.992  28.769  31.248  0.00  0.00           C
ATOM    208  CD1 ILE X  29      28.931  29.788  30.100  0.00  0.00           C
ATOM    209  C   ILE X  29      29.809  27.751  34.061  0.00  0.00           C
ATOM    210  O   ILE X  29      28.614  27.567  34.311  0.00  0.00           O
ATOM    211  N   PHE X  30      30.634  28.394  34.889  0.00  0.00           N
ATOM    212  CA  PHE X  30      30.265  28.961  36.188  0.00  0.00           C
ATOM    213  CB  PHE X  30      30.845  28.105  37.328  0.00  0.00           C
ATOM    214  CG  PHE X  30      30.405  26.648  37.355  0.00  0.00           C
ATOM    215  CD1 PHE X  30      31.033  25.700  36.522  0.00  0.00           C
ATOM    216  CE1 PHE X  30      30.626  24.354  36.544  0.00  0.00           C
ATOM    217  CZ  PHE X  30      29.602  23.944  37.415  0.00  0.00           C
ATOM    218  CE2 PHE X  30      28.992  24.878  38.271  0.00  0.00           C
ATOM    219  CD2 PHE X  30      29.388  26.229  38.236  0.00  0.00           C
ATOM    220  C   PHE X  30      30.778  30.406  36.248  0.00  0.00           C
ATOM    221  O   PHE X  30      31.967  30.656  36.043  0.00  0.00           O
ATOM    222  N   LEU X  31      29.883  31.369  36.461  0.00  0.00           N
ATOM    223  CA  LEU X  31      30.098  32.776  36.116  0.00  0.00           C
ATOM    224  CB  LEU X  31      29.260  33.120  34.870  0.00  0.00           C
ATOM    225  CG  LEU X  31      29.468  32.251  33.616  0.00  0.00           C
ATOM    226  CD1 LEU X  31      28.455  32.679  32.557  0.00  0.00           C
ATOM    227  CD2 LEU X  31      30.870  32.395  33.024  0.00  0.00           C
ATOM    228  C   LEU X  31      29.750  33.726  37.273  0.00  0.00           C
ATOM    229  O   LEU X  31      28.725  33.569  37.947  0.00  0.00           O
ATOM    230  N   GLY X  32      30.590  34.747  37.468  0.00  0.00           N
ATOM    231  CA  GLY X  32      30.376  35.798  38.465  0.00  0.00           C
ATOM    232  C   GLY X  32      30.600  35.355  39.917  0.00  0.00           C
ATOM    233  O   GLY X  32      29.931  35.858  40.822  0.00  0.00           O
ATOM    234  N   ILE X  33      31.521  34.417  40.149  0.00  0.00           N
ATOM    235  CA  ILE X  33      31.897  33.901  41.477  0.00  0.00           C
ATOM    236  CB  ILE X  33      32.627  32.544  41.303  0.00  0.00           C
ATOM    237  CG2 ILE X  33      33.377  32.102  42.574  0.00  0.00           C
ATOM    238  CG1 ILE X  33      31.606  31.466  40.864  0.00  0.00           C
ATOM    239  CD1 ILE X  33      32.224  30.109  40.498  0.00  0.00           C
ATOM    240  C   ILE X  33      32.771  34.942  42.207  0.00  0.00           C
ATOM    241  O   ILE X  33      33.765  35.385  41.629  0.00  0.00           O
ATOM    242  N   PRO X  34      32.466  35.358  43.452  0.00  0.00           N
ATOM    243  CD  PRO X  34      31.231  35.153  44.186  0.00  0.00           C
ATOM    244  CG  PRO X  34      31.084  36.383  45.073  0.00  0.00           C
ATOM    245  CB  PRO X  34      32.531  36.715  45.431  0.00  0.00           C
ATOM    246  CA  PRO X  34      33.360  36.204  44.242  0.00  0.00           C
ATOM    247  C   PRO X  34      34.582  35.420  44.736  0.00  0.00           C
ATOM    248  O   PRO X  34      34.435  34.285  45.190  0.00  0.00           O
ATOM    249  N   PHE X  35      35.764  36.044  44.726  0.00  0.00           N
ATOM    250  CA  PHE X  35      36.969  35.505  45.387  0.00  0.00           C
ATOM    251  CB  PHE X  35      38.117  35.389  44.374  0.00  0.00           C
ATOM    252  CG  PHE X  35      38.622  36.705  43.810  0.00  0.00           C
ATOM    253  CD1 PHE X  35      39.573  37.461  44.524  0.00  0.00           C
ATOM    254  CE1 PHE X  35      40.032  38.687  44.011  0.00  0.00           C
ATOM    255  CZ  PHE X  35      39.561  39.150  42.771  0.00  0.00           C
ATOM    256  CE2 PHE X  35      38.625  38.390  42.049  0.00  0.00           C
ATOM    257  CD2 PHE X  35      38.149  37.173  42.569  0.00  0.00           C
ATOM    258  C   PHE X  35      37.380  36.307  46.635  0.00  0.00           C
ATOM    259  O   PHE X  35      37.948  35.744  47.570  0.00  0.00           O
ATOM    260  N   ALA X  36      37.043  37.600  46.684  0.00  0.00           N
ATOM    261  CA  ALA X  36      37.320  38.502  47.802  0.00  0.00           C
ATOM    262  CB  ALA X  36      38.499  39.404  47.420  0.00  0.00           C
ATOM    263  C   ALA X  36      36.076  39.308  48.224  0.00  0.00           C
ATOM    264  O   ALA X  36      35.104  39.424  47.468  0.00  0.00           O
ATOM    265  N   LYS X  37      36.097  39.854  49.446  0.00  0.00           N
ATOM    266  CA  LYS X  37      35.030  40.701  50.007  0.00  0.00           C
ATOM    267  CB  LYS X  37      35.147  40.787  51.534  0.00  0.00           C
ATOM    268  CG  LYS X  37      34.936  39.439  52.238  0.00  0.00           C
ATOM    269  CD  LYS X  37      34.821  39.593  53.762  0.00  0.00           C
ATOM    270  CE  LYS X  37      33.570  40.393  54.153  0.00  0.00           C
ATOM    271  NZ  LYS X  37      33.461  40.573  55.615  0.00  0.00           N
ATOM    272  C   LYS X  37      35.030  42.122  49.408  0.00  0.00           C
ATOM    273  O   LYS X  37      36.111  42.626  49.090  0.00  0.00           O
ATOM    274  N   PRO X  38      33.869  42.803  49.305  0.00  0.00           N
ATOM    275  CD  PRO X  38      32.560  42.362  49.768  0.00  0.00           C
ATOM    276  CG  PRO X  38      31.539  43.198  49.008  0.00  0.00           C
ATOM    277  CB  PRO X  38      32.276  44.512  48.772  0.00  0.00           C
ATOM    278  CA  PRO X  38      33.745  44.093  48.622  0.00  0.00           C
ATOM    279  C   PRO X  38      34.679  45.189  49.179  0.00  0.00           C
ATOM    280  O   PRO X  38      34.631  45.472  50.381  0.00  0.00           O
ATOM    281  N   PRO X  39      35.473  45.875  48.335  0.00  0.00           N
ATOM    282  CD  PRO X  39      35.709  45.551  46.931  0.00  0.00           C
ATOM    283  CG  PRO X  39      36.798  46.508  46.441  0.00  0.00           C
ATOM    284  CB  PRO X  39      37.507  46.900  47.737  0.00  0.00           C
ATOM    285  CA  PRO X  39      36.344  46.985  48.733  0.00  0.00           C
ATOM    286  C   PRO X  39      35.591  48.333  48.705  0.00  0.00           C
ATOM    287  O   PRO X  39      36.102  49.328  48.192  0.00  0.00           O
ATOM    288  N   LEU X  40      34.334  48.351  49.162  0.00  0.00           N
ATOM    289  CA  LEU X  40      33.343  49.383  48.828  0.00  0.00           C
ATOM    290  CB  LEU X  40      31.972  48.690  48.681  0.00  0.00           C
ATOM    291  CG  LEU X  40      30.830  49.579  48.141  0.00  0.00           C
ATOM    292  CD1 LEU X  40      29.783  48.693  47.468  0.00  0.00           C
ATOM    293  CD2 LEU X  40      30.096  50.366  49.231  0.00  0.00           C
ATOM    294  C   LEU X  40      33.333  50.575  49.801  0.00  0.00           C
ATOM    295  O   LEU X  40      33.186  50.391  51.013  0.00  0.00           O
ATOM    296  N   GLY X  41      33.402  51.796  49.258  0.00  0.00           N
ATOM    297  CA  GLY X  41      33.158  53.067  49.957  0.00  0.00           C
ATOM    298  C   GLY X  41      34.092  53.306  51.151  0.00  0.00           C
ATOM    299  O   GLY X  41      35.286  53.521  50.942  0.00  0.00           O
ATOM    300  N   PRO X  42      33.621  53.222  52.410  0.00  0.00           N
ATOM    301  CD  PRO X  42      32.244  52.983  52.810  0.00  0.00           C
ATOM    302  CG  PRO X  42      32.327  52.454  54.235  0.00  0.00           C
ATOM    303  CB  PRO X  42      33.538  53.190  54.795  0.00  0.00           C
ATOM    304  CA  PRO X  42      34.488  53.267  53.593  0.00  0.00           C
ATOM    305  C   PRO X  42      35.550  52.149  53.634  0.00  0.00           C
ATOM    306  O   PRO X  42      36.525  52.264  54.381  0.00  0.00           O
ATOM    307  N   LEU X  43      35.405  51.088  52.829  0.00  0.00           N
ATOM    308  CA  LEU X  43      36.371  49.989  52.675  0.00  0.00           C
ATOM    309  CB  LEU X  43      35.625  48.639  52.689  0.00  0.00           C
ATOM    310  CG  LEU X  43      34.694  48.422  53.900  0.00  0.00           C
ATOM    311  CD1 LEU X  43      34.039  47.047  53.813  0.00  0.00           C
ATOM    312  CD2 LEU X  43      35.438  48.506  55.234  0.00  0.00           C
ATOM    313  C   LEU X  43      37.297  50.149  51.447  0.00  0.00           C
ATOM    314  O   LEU X  43      38.099  49.260  51.163  0.00  0.00           O
ATOM    315  N   ARG X  44      37.230  51.284  50.738  0.00  0.00           N
ATOM    316  CA  ARG X  44      38.126  51.654  49.627  0.00  0.00           C
ATOM    317  CB  ARG X  44      37.521  52.905  48.962  0.00  0.00           C
ATOM    318  CG  ARG X  44      38.250  53.493  47.746  0.00  0.00           C
ATOM    319  CD  ARG X  44      37.563  54.779  47.254  0.00  0.00           C
ATOM    320  NE  ARG X  44      36.188  54.496  46.821  0.00  0.00           N
ATOM    321  CZ  ARG X  44      35.090  55.190  47.033  0.00  0.00           C
ATOM    322  NH1 ARG X  44      35.086  56.393  47.531  0.00  0.00           N
ATOM    323  NH2 ARG X  44      33.953  54.639  46.748  0.00  0.00           N
ATOM    324  C   ARG X  44      39.571  51.851  50.111  0.00  0.00           C
ATOM    325  O   ARG X  44      39.798  52.286  51.243  0.00  0.00           O
ATOM    326  N   PHE X  45      40.549  51.555  49.254  0.00  0.00           N
ATOM    327  CA  PHE X  45      41.990  51.608  49.557  0.00  0.00           C
ATOM    328  CB  PHE X  45      42.483  53.062  49.707  0.00  0.00           C
ATOM    329  CG  PHE X  45      41.900  54.066  48.731  0.00  0.00           C
ATOM    330  CD1 PHE X  45      41.927  53.822  47.344  0.00  0.00           C
ATOM    331  CE1 PHE X  45      41.342  54.745  46.458  0.00  0.00           C
ATOM    332  CZ  PHE X  45      40.759  55.925  46.949  0.00  0.00           C
ATOM    333  CE2 PHE X  45      40.728  56.167  48.333  0.00  0.00           C
ATOM    334  CD2 PHE X  45      41.294  55.239  49.221  0.00  0.00           C
ATOM    335  C   PHE X  45      42.378  50.695  50.736  0.00  0.00           C
ATOM    336  O   PHE X  45      42.886  51.140  51.768  0.00  0.00           O
ATOM    337  N   THR X  46      42.071  49.405  50.592  0.00  0.00           N
ATOM    338  CA  THR X  46      42.351  48.334  51.563  0.00  0.00           C
ATOM    339  CB  THR X  46      41.083  47.898  52.320  0.00  0.00           C
ATOM    340  CG2 THR X  46      40.511  49.002  53.207  0.00  0.00           C
ATOM    341  OG1 THR X  46      40.087  47.472  51.413  0.00  0.00           O
ATOM    342  C   THR X  46      42.929  47.102  50.858  0.00  0.00           C
ATOM    343  O   THR X  46      42.637  46.896  49.673  0.00  0.00           O
ATOM    344  N   PRO X  47      43.715  46.255  51.552  0.00  0.00           N
ATOM    345  CD  PRO X  47      44.259  46.446  52.893  0.00  0.00           C
ATOM    346  CG  PRO X  47      44.864  45.100  53.299  0.00  0.00           C
ATOM    347  CB  PRO X  47      45.198  44.444  51.959  0.00  0.00           C
ATOM    348  CA  PRO X  47      44.073  44.936  51.045  0.00  0.00           C
ATOM    349  C   PRO X  47      42.850  43.990  51.061  0.00  0.00           C
ATOM    350  O   PRO X  47      42.026  44.066  51.983  0.00  0.00           O
ATOM    351  N   PRO X  48      42.720  43.082  50.076  0.00  0.00           N
ATOM    352  CD  PRO X  48      43.603  42.913  48.935  0.00  0.00           C
ATOM    353  CG  PRO X  48      43.096  41.684  48.187  0.00  0.00           C
ATOM    354  CB  PRO X  48      41.614  41.621  48.543  0.00  0.00           C
ATOM    355  CA  PRO X  48      41.573  42.186  49.966  0.00  0.00           C
ATOM    356  C   PRO X  48      41.555  41.089  51.039  0.00  0.00           C
ATOM    357  O   PRO X  48      42.598  40.612  51.504  0.00  0.00           O
ATOM    358  N   GLN X  49      40.338  40.676  51.395  0.00  0.00           N
ATOM    359  CA  GLN X  49      40.027  39.587  52.328  0.00  0.00           C
ATOM    360  CB  GLN X  49      39.184  40.139  53.493  0.00  0.00           C
ATOM    361  CG  GLN X  49      39.865  41.259  54.299  0.00  0.00           C
ATOM    362  CD  GLN X  49      41.059  40.799  55.128  0.00  0.00           C
ATOM    363  OE1 GLN X  49      41.372  39.617  55.251  0.00  0.00           O
ATOM    364  NE2 GLN X  49      41.741  41.706  55.789  0.00  0.00           N
ATOM    365  C   GLN X  49      39.245  38.478  51.594  0.00  0.00           C
ATOM    366  O   GLN X  49      38.393  38.828  50.772  0.00  0.00           O
ATOM    367  N   PRO X  50      39.448  37.174  51.884  0.00  0.00           N
ATOM    368  CD  PRO X  50      40.444  36.625  52.794  0.00  0.00           C
ATOM    369  CG  PRO X  50      40.650  35.175  52.357  0.00  0.00           C
ATOM    370  CB  PRO X  50      39.285  34.783  51.795  0.00  0.00           C
ATOM    371  CA  PRO X  50      38.762  36.086  51.178  0.00  0.00           C
ATOM    372  C   PRO X  50      37.234  36.176  51.290  0.00  0.00           C
ATOM    373  O   PRO X  50      36.714  36.428  52.382  0.00  0.00           O
ATOM    374  N   ALA X  51      36.519  35.945  50.182  0.00  0.00           N
ATOM    375  CA  ALA X  51      35.058  36.060  50.099  0.00  0.00           C
ATOM    376  CB  ALA X  51      34.593  35.624  48.704  0.00  0.00           C
ATOM    377  C   ALA X  51      34.331  35.257  51.194  0.00  0.00           C
ATOM    378  O   ALA X  51      34.797  34.192  51.613  0.00  0.00           O
ATOM    379  N   GLU X  52      33.187  35.760  51.658  0.00  0.00           N
ATOM    380  CA  GLU X  52      32.403  35.130  52.726  0.00  0.00           C
ATOM    381  CB  GLU X  52      31.261  36.053  53.182  0.00  0.00           C
ATOM    382  CG  GLU X  52      31.767  37.268  53.963  0.00  0.00           C
ATOM    383  CD  GLU X  52      30.603  38.136  54.454  0.00  0.00           C
ATOM    384  OE1 GLU X  52      30.445  39.283  53.969  0.00  0.00           O
ATOM    385  OE2 GLU X  52      29.836  37.689  55.338  0.00  0.00           O
ATOM    386  C   GLU X  52      31.811  33.783  52.277  0.00  0.00           C
ATOM    387  O   GLU X  52      31.397  33.659  51.118  0.00  0.00           O
ATOM    388  N   PRO X  53      31.705  32.783  53.172  0.00  0.00           N
ATOM    389  CD  PRO X  53      32.193  32.766  54.546  0.00  0.00           C
ATOM    390  CG  PRO X  53      31.561  31.541  55.208  0.00  0.00           C
ATOM    391  CB  PRO X  53      31.297  30.607  54.028  0.00  0.00           C
ATOM    392  CA  PRO X  53      30.962  31.565  52.884  0.00  0.00           C
ATOM    393  C   PRO X  53      29.457  31.843  52.776  0.00  0.00           C
ATOM    394  O   PRO X  53      28.944  32.835  53.303  0.00  0.00           O
ATOM    395  N   TRP X  54      28.741  30.948  52.100  0.00  0.00           N
ATOM    396  CA  TRP X  54      27.280  30.979  51.947  0.00  0.00           C
ATOM    397  CB  TRP X  54      26.917  31.316  50.494  0.00  0.00           C
ATOM    398  CG  TRP X  54      27.483  30.397  49.456  0.00  0.00           C
ATOM    399  CD1 TRP X  54      26.815  29.403  48.830  0.00  0.00           C
ATOM    400  NE1 TRP X  54      27.654  28.774  47.933  0.00  0.00           N
ATOM    401  CE2 TRP X  54      28.927  29.297  47.975  0.00  0.00           C
ATOM    402  CZ2 TRP X  54      30.120  28.974  47.315  0.00  0.00           C
ATOM    403  CH2 TRP X  54      31.271  29.737  47.574  0.00  0.00           C
ATOM    404  CZ3 TRP X  54      31.212  30.809  48.482  0.00  0.00           C
ATOM    405  CE3 TRP X  54      30.011  31.118  49.146  0.00  0.00           C
ATOM    406  CD2 TRP X  54      28.841  30.362  48.919  0.00  0.00           C
ATOM    407  C   TRP X  54      26.604  29.693  52.446  0.00  0.00           C
ATOM    408  O   TRP X  54      25.378  29.646  52.520  0.00  0.00           O
ATOM    409  N   SER X  55      27.384  28.687  52.866  0.00  0.00           N
ATOM    410  CA  SER X  55      26.979  27.459  53.580  0.00  0.00           C
ATOM    411  CB  SER X  55      26.321  27.851  54.916  0.00  0.00           C
ATOM    412  OG  SER X  55      26.616  26.912  55.932  0.00  0.00           O
ATOM    413  C   SER X  55      26.125  26.451  52.781  0.00  0.00           C
ATOM    414  O   SER X  55      26.215  25.241  53.022  0.00  0.00           O
ATOM    415  N   PHE X  56      25.353  26.925  51.803  0.00  0.00           N
ATOM    416  CA  PHE X  56      24.366  26.191  50.996  0.00  0.00           C
ATOM    417  CB  PHE X  56      22.990  26.847  51.254  0.00  0.00           C
ATOM    418  CG  PHE X  56      22.700  27.164  52.716  0.00  0.00           C
ATOM    419  CD1 PHE X  56      22.756  26.146  53.686  0.00  0.00           C
ATOM    420  CE1 PHE X  56      22.603  26.456  55.049  0.00  0.00           C
ATOM    421  CZ  PHE X  56      22.363  27.782  55.447  0.00  0.00           C
ATOM    422  CE2 PHE X  56      22.281  28.800  54.481  0.00  0.00           C
ATOM    423  CD2 PHE X  56      22.454  28.492  53.119  0.00  0.00           C
ATOM    424  C   PHE X  56      24.761  26.197  49.501  0.00  0.00           C
ATOM    425  O   PHE X  56      25.922  26.446  49.169  0.00  0.00           O
ATOM    426  N   VAL X  57      23.824  25.949  48.580  0.00  0.00           N
ATOM    427  CA  VAL X  57      24.010  26.195  47.133  0.00  0.00           C
ATOM    428  CB  VAL X  57      23.251  25.147  46.291  0.00  0.00           C
ATOM    429  CG1 VAL X  57      21.726  25.245  46.414  0.00  0.00           C
ATOM    430  CG2 VAL X  57      23.633  25.215  44.808  0.00  0.00           C
ATOM    431  C   VAL X  57      23.694  27.651  46.738  0.00  0.00           C
ATOM    432  O   VAL X  57      22.812  28.279  47.328  0.00  0.00           O
ATOM    433  N   LYS X  58      24.415  28.197  45.747  0.00  0.00           N
ATOM    434  CA  LYS X  58      24.279  29.570  45.214  0.00  0.00           C
ATOM    435  CB  LYS X  58      25.336  30.451  45.906  0.00  0.00           C
ATOM    436  CG  LYS X  58      25.433  31.904  45.415  0.00  0.00           C
ATOM    437  CD  LYS X  58      26.352  32.713  46.345  0.00  0.00           C
ATOM    438  CE  LYS X  58      26.738  34.102  45.813  0.00  0.00           C
ATOM    439  NZ  LYS X  58      25.571  34.985  45.579  0.00  0.00           N
ATOM    440  C   LYS X  58      24.395  29.609  43.681  0.00  0.00           C
ATOM    441  O   LYS X  58      25.128  28.816  43.089  0.00  0.00           O
ATOM    442  N   ASN X  59      23.697  30.547  43.040  0.00  0.00           N
ATOM    443  CA  ASN X  59      23.662  30.724  41.583  0.00  0.00           C
ATOM    444  CB  ASN X  59      22.397  31.559  41.281  0.00  0.00           C
ATOM    445  CG  ASN X  59      22.126  31.931  39.829  0.00  0.00           C
ATOM    446  OD1 ASN X  59      22.988  31.962  38.961  0.00  0.00           O
ATOM    447  ND2 ASN X  59      20.899  32.270  39.513  0.00  0.00           N
ATOM    448  C   ASN X  59      24.982  31.330  41.050  0.00  0.00           C
ATOM    449  O   ASN X  59      25.528  32.268  41.641  0.00  0.00           O
ATOM    450  N   ALA X  60      25.491  30.798  39.935  0.00  0.00           N
ATOM    451  CA  ALA X  60      26.673  31.272  39.210  0.00  0.00           C
ATOM    452  CB  ALA X  60      27.893  30.470  39.696  0.00  0.00           C
ATOM    453  C   ALA X  60      26.460  31.197  37.677  0.00  0.00           C
ATOM    454  O   ALA X  60      27.232  30.560  36.958  0.00  0.00           O
ATOM    455  N   THR X  61      25.381  31.802  37.163  0.00  0.00           N
ATOM    456  CA  THR X  61      24.944  31.662  35.750  0.00  0.00           C
ATOM    457  CB  THR X  61      23.462  31.268  35.658  0.00  0.00           C
ATOM    458  CG2 THR X  61      23.171  29.916  36.300  0.00  0.00           C
ATOM    459  OG1 THR X  61      22.659  32.238  36.294  0.00  0.00           O
ATOM    460  C   THR X  61      25.178  32.881  34.846  0.00  0.00           C
ATOM    461  O   THR X  61      24.996  32.765  33.632  0.00  0.00           O
ATOM    462  N   SER X  62      25.583  34.031  35.395  0.00  0.00           N
ATOM    463  CA  SER X  62      25.769  35.299  34.662  0.00  0.00           C
ATOM    464  CB  SER X  62      24.721  36.335  35.091  0.00  0.00           C
ATOM    465  OG  SER X  62      23.392  35.875  34.922  0.00  0.00           O
ATOM    466  C   SER X  62      27.164  35.898  34.879  0.00  0.00           C
ATOM    467  O   SER X  62      27.757  35.725  35.943  0.00  0.00           O
ATOM    468  N   TYR X  63      27.687  36.646  33.904  0.00  0.00           N
ATOM    469  CA  TYR X  63      28.957  37.380  34.039  0.00  0.00           C
ATOM    470  CB  TYR X  63      29.316  38.051  32.701  0.00  0.00           C
ATOM    471  CG  TYR X  63      30.139  37.203  31.746  0.00  0.00           C
ATOM    472  CD1 TYR X  63      29.564  36.078  31.125  0.00  0.00           C
ATOM    473  CE1 TYR X  63      30.317  35.303  30.222  0.00  0.00           C
ATOM    474  CZ  TYR X  63      31.638  35.677  29.902  0.00  0.00           C
ATOM    475  OH  TYR X  63      32.357  34.931  29.024  0.00  0.00           O
ATOM    476  CE2 TYR X  63      32.211  36.818  30.506  0.00  0.00           C
ATOM    477  CD2 TYR X  63      31.466  37.569  31.438  0.00  0.00           C
ATOM    478  C   TYR X  63      28.912  38.432  35.174  0.00  0.00           C
ATOM    479  O   TYR X  63      27.828  38.898  35.546  0.00  0.00           O
ATOM    480  N   PRO X  64      30.067  38.837  35.735  0.00  0.00           N
ATOM    481  CD  PRO X  64      31.382  38.246  35.512  0.00  0.00           C
ATOM    482  CG  PRO X  64      32.360  39.040  36.377  0.00  0.00           C
ATOM    483  CB  PRO X  64      31.465  39.604  37.480  0.00  0.00           C
ATOM    484  CA  PRO X  64      30.141  39.869  36.770  0.00  0.00           C
ATOM    485  C   PRO X  64      30.108  41.310  36.212  0.00  0.00           C
ATOM    486  O   PRO X  64      30.548  41.526  35.076  0.00  0.00           O
ATOM    487  N   PRO X  65      29.689  42.309  37.020  0.00  0.00           N
ATOM    488  CD  PRO X  65      29.018  42.134  38.303  0.00  0.00           C
ATOM    489  CG  PRO X  65      28.431  43.497  38.663  0.00  0.00           C
ATOM    490  CB  PRO X  65      29.426  44.456  38.021  0.00  0.00           C
ATOM    491  CA  PRO X  65      29.785  43.743  36.714  0.00  0.00           C
ATOM    492  C   PRO X  65      31.160  44.215  36.227  0.00  0.00           C
ATOM    493  O   PRO X  65      32.180  43.583  36.507  0.00  0.00           O
ATOM    494  N   MET X  66      31.198  45.360  35.545  0.00  0.00           N
ATOM    495  CA  MET X  66      32.438  46.052  35.174  0.00  0.00           C
ATOM    496  CB  MET X  66      32.158  47.094  34.077  0.00  0.00           C
ATOM    497  CG  MET X  66      31.558  46.483  32.801  0.00  0.00           C
ATOM    498  SD  MET X  66      31.163  47.681  31.494  0.00  0.00           S
ATOM    499  CE  MET X  66      29.817  48.606  32.283  0.00  0.00           C
ATOM    500  C   MET X  66      33.058  46.732  36.404  0.00  0.00           C
ATOM    501  O   MET X  66      32.344  47.329  37.213  0.00  0.00           O
ATOM    502  N   CYS X  67      34.384  46.678  36.542  0.00  0.00           N
ATOM    503  CA  CYS X  67      35.111  47.292  37.654  0.00  0.00           C
ATOM    504  CB  CYS X  67      36.328  46.415  38.010  0.00  0.00           C
ATOM    505  SG  CYS X  67      37.371  46.046  36.566  0.00  0.00           S
ATOM    506  C   CYS X  67      35.527  48.744  37.359  0.00  0.00           C
ATOM    507  O   CYS X  67      36.212  49.004  36.375  0.00  0.00           O
ATOM    508  N   THR X  68      35.218  49.686  38.255  0.00  0.00           N
ATOM    509  CA  THR X  68      36.093  50.855  38.524  0.00  0.00           C
ATOM    510  CB  THR X  68      37.247  50.415  39.458  0.00  0.00           C
ATOM    511  CG2 THR X  68      36.735  49.848  40.785  0.00  0.00           C
ATOM    512  OG1 THR X  68      38.041  49.403  38.877  0.00  0.00           O
ATOM    513  C   THR X  68      36.615  51.644  37.291  0.00  0.00           C
ATOM    514  O   THR X  68      37.817  51.904  37.182  0.00  0.00           O
ATOM    515  N   GLN X  69      35.755  51.993  36.320  0.00  0.00           N
ATOM    516  CA  GLN X  69      36.152  52.648  35.054  0.00  0.00           C
ATOM    517  CB  GLN X  69      36.677  51.584  34.068  0.00  0.00           C
ATOM    518  CG  GLN X  69      35.594  50.635  33.521  0.00  0.00           C
ATOM    519  CD  GLN X  69      36.206  49.381  32.903  0.00  0.00           C
ATOM    520  OE1 GLN X  69      36.397  49.268  31.704  0.00  0.00           O
ATOM    521  NE2 GLN X  69      36.558  48.409  33.706  0.00  0.00           N
ATOM    522  C   GLN X  69      35.037  53.494  34.409  0.00  0.00           C
ATOM    523  O   GLN X  69      33.862  53.280  34.695  0.00  0.00           O
ATOM    524  N   ASP X  70      35.398  54.425  33.512  0.00  0.00           N
ATOM    525  CA  ASP X  70      34.448  55.208  32.696  0.00  0.00           C
ATOM    526  CB  ASP X  70      35.221  56.239  31.843  0.00  0.00           C
ATOM    527  CG  ASP X  70      34.362  57.082  30.878  0.00  0.00           C
ATOM    528  OD1 ASP X  70      34.964  57.815  30.048  0.00  0.00           O
ATOM    529  OD2 ASP X  70      33.111  57.028  30.948  0.00  0.00           O
ATOM    530  C   ASP X  70      33.594  54.290  31.789  0.00  0.00           C
ATOM    531  O   ASP X  70      34.144  53.671  30.866  0.00  0.00           O
ATOM    532  N   PRO X  71      32.256  54.228  31.968  0.00  0.00           N
ATOM    533  CD  PRO X  71      31.478  54.844  33.035  0.00  0.00           C
ATOM    534  CG  PRO X  71      30.172  54.058  33.094  0.00  0.00           C
ATOM    535  CB  PRO X  71      29.955  53.676  31.634  0.00  0.00           C
ATOM    536  CA  PRO X  71      31.378  53.421  31.121  0.00  0.00           C
ATOM    537  C   PRO X  71      31.488  53.758  29.631  0.00  0.00           C
ATOM    538  O   PRO X  71      31.370  52.859  28.800  0.00  0.00           O
ATOM    539  N   LYS X  72      31.794  55.016  29.275  0.00  0.00           N
ATOM    540  CA  LYS X  72      31.875  55.469  27.877  0.00  0.00           C
ATOM    541  CB  LYS X  72      31.924  57.008  27.849  0.00  0.00           C
ATOM    542  CG  LYS X  72      31.591  57.594  26.468  0.00  0.00           C
ATOM    543  CD  LYS X  72      31.301  59.101  26.542  0.00  0.00           C
ATOM    544  CE  LYS X  72      30.941  59.618  25.146  0.00  0.00           C
ATOM    545  NZ  LYS X  72      30.287  60.945  25.187  0.00  0.00           N
ATOM    546  C   LYS X  72      33.013  54.802  27.089  0.00  0.00           C
ATOM    547  O   LYS X  72      32.960  54.783  25.858  0.00  0.00           O
ATOM    548  N   ALA X  73      33.987  54.190  27.769  0.00  0.00           N
ATOM    549  CA  ALA X  73      34.970  53.281  27.170  0.00  0.00           C
ATOM    550  CB  ALA X  73      36.377  53.807  27.472  0.00  0.00           C
ATOM    551  C   ALA X  73      34.792  51.817  27.624  0.00  0.00           C
ATOM    552  O   ALA X  73      34.913  50.913  26.799  0.00  0.00           O
ATOM    553  N   GLY X  74      34.481  51.565  28.902  0.00  0.00           N
ATOM    554  CA  GLY X  74      34.380  50.210  29.462  0.00  0.00           C
ATOM    555  C   GLY X  74      33.197  49.390  28.937  0.00  0.00           C
ATOM    556  O   GLY X  74      33.342  48.199  28.648  0.00  0.00           O
ATOM    557  N   GLN X  75      32.039  50.027  28.735  0.00  0.00           N
ATOM    558  CA  GLN X  75      30.850  49.376  28.176  0.00  0.00           C
ATOM    559  CB  GLN X  75      29.618  50.245  28.482  0.00  0.00           C
ATOM    560  CG  GLN X  75      28.298  49.540  28.145  0.00  0.00           C
ATOM    561  CD  GLN X  75      27.065  50.280  28.661  0.00  0.00           C
ATOM    562  OE1 GLN X  75      27.103  51.075  29.595  0.00  0.00           O
ATOM    563  NE2 GLN X  75      25.909  50.019  28.100  0.00  0.00           N
ATOM    564  C   GLN X  75      31.029  49.099  26.677  0.00  0.00           C
ATOM    565  O   GLN X  75      30.724  48.001  26.216  0.00  0.00           O
ATOM    566  N   LEU X  76      31.622  50.045  25.939  0.00  0.00           N
ATOM    567  CA  LEU X  76      31.959  49.893  24.519  0.00  0.00           C
ATOM    568  CB  LEU X  76      32.509  51.241  24.015  0.00  0.00           C
ATOM    569  CG  LEU X  76      32.732  51.311  22.493  0.00  0.00           C
ATOM    570  CD1 LEU X  76      31.405  51.302  21.729  0.00  0.00           C
ATOM    571  CD2 LEU X  76      33.478  52.601  22.153  0.00  0.00           C
ATOM    572  C   LEU X  76      32.959  48.742  24.292  0.00  0.00           C
ATOM    573  O   LEU X  76      32.736  47.883  23.439  0.00  0.00           O
ATOM    574  N   LEU X  77      34.012  48.670  25.112  0.00  0.00           N
ATOM    575  CA  LEU X  77      34.966  47.557  25.151  0.00  0.00           C
ATOM    576  CB  LEU X  77      36.024  47.907  26.216  0.00  0.00           C
ATOM    577  CG  LEU X  77      37.027  46.799  26.578  0.00  0.00           C
ATOM    578  CD1 LEU X  77      37.868  46.345  25.386  0.00  0.00           C
ATOM    579  CD2 LEU X  77      37.969  47.317  27.659  0.00  0.00           C
ATOM    580  C   LEU X  77      34.267  46.215  25.430  0.00  0.00           C
ATOM    581  O   LEU X  77      34.511  45.227  24.737  0.00  0.00           O
ATOM    582  N   SER X  78      33.358  46.196  26.405  0.00  0.00           N
ATOM    583  CA  SER X  78      32.651  44.987  26.845  0.00  0.00           C
ATOM    584  CB  SER X  78      32.081  45.202  28.248  0.00  0.00           C
ATOM    585  OG  SER X  78      33.115  45.496  29.167  0.00  0.00           O
ATOM    586  C   SER X  78      31.532  44.519  25.902  0.00  0.00           C
ATOM    587  O   SER X  78      31.082  43.382  26.040  0.00  0.00           O
ATOM    588  N   GLU X  79      31.077  45.345  24.953  0.00  0.00           N
ATOM    589  CA  GLU X  79      29.952  45.057  24.042  0.00  0.00           C
ATOM    590  CB  GLU X  79      28.875  46.138  24.250  0.00  0.00           C
ATOM    591  CG  GLU X  79      27.502  45.800  23.651  0.00  0.00           C
ATOM    592  CD  GLU X  79      26.561  45.109  24.649  0.00  0.00           C
ATOM    593  OE1 GLU X  79      25.566  45.744  25.073  0.00  0.00           O
ATOM    594  OE2 GLU X  79      26.768  43.915  24.970  0.00  0.00           O
ATOM    595  C   GLU X  79      30.369  44.977  22.556  0.00  0.00           C
ATOM    596  O   GLU X  79      29.913  44.085  21.833  0.00  0.00           O
ATOM    597  N   LEU X  80      31.250  45.870  22.087  0.00  0.00           N
ATOM    598  CA  LEU X  80      31.660  45.971  20.678  0.00  0.00           C
ATOM    599  CB  LEU X  80      31.585  47.451  20.246  0.00  0.00           C
ATOM    600  CG  LEU X  80      31.851  47.712  18.748  0.00  0.00           C
ATOM    601  CD1 LEU X  80      30.857  46.995  17.831  0.00  0.00           C
ATOM    602  CD2 LEU X  80      31.758  49.211  18.461  0.00  0.00           C
ATOM    603  C   LEU X  80      33.041  45.352  20.406  0.00  0.00           C
ATOM    604  O   LEU X  80      33.234  44.755  19.346  0.00  0.00           O
ATOM    605  N   PHE X  81      33.984  45.448  21.350  0.00  0.00           N
ATOM    606  CA  PHE X  81      35.370  44.961  21.192  0.00  0.00           C
ATOM    607  CB  PHE X  81      36.365  46.055  21.615  0.00  0.00           C
ATOM    608  CG  PHE X  81      36.128  47.477  21.121  0.00  0.00           C
ATOM    609  CD1 PHE X  81      35.512  47.739  19.880  0.00  0.00           C
ATOM    610  CE1 PHE X  81      35.320  49.064  19.449  0.00  0.00           C
ATOM    611  CZ  PHE X  81      35.749  50.137  20.248  0.00  0.00           C
ATOM    612  CE2 PHE X  81      36.387  49.882  21.472  0.00  0.00           C
ATOM    613  CD2 PHE X  81      36.583  48.558  21.902  0.00  0.00           C
ATOM    614  C   PHE X  81      35.644  43.626  21.922  0.00  0.00           C
ATOM    615  O   PHE X  81      36.792  43.190  22.039  0.00  0.00           O
ATOM    616  N   THR X  82      34.586  42.978  22.418  0.00  0.00           N
ATOM    617  CA  THR X  82      34.618  41.741  23.214  0.00  0.00           C
ATOM    618  CB  THR X  82      33.417  41.723  24.172  0.00  0.00           C
ATOM    619  CG2 THR X  82      32.070  41.580  23.459  0.00  0.00           C
ATOM    620  OG1 THR X  82      33.543  40.630  25.042  0.00  0.00           O
ATOM    621  C   THR X  82      34.663  40.463  22.362  0.00  0.00           C
ATOM    622  O   THR X  82      34.197  40.459  21.218  0.00  0.00           O
ATOM    623  N   ASN X  83      35.176  39.363  22.929  0.00  0.00           N
ATOM    624  CA  ASN X  83      35.259  38.043  22.288  0.00  0.00           C
ATOM    625  CB  ASN X  83      36.628  37.431  22.647  0.00  0.00           C
ATOM    626  CG  ASN X  83      36.994  36.222  21.798  0.00  0.00           C
ATOM    627  OD1 ASN X  83      36.745  36.166  20.600  0.00  0.00           O
ATOM    628  ND2 ASN X  83      37.573  35.201  22.377  0.00  0.00           N
ATOM    629  C   ASN X  83      34.084  37.090  22.626  0.00  0.00           C
ATOM    630  O   ASN X  83      33.983  36.025  22.015  0.00  0.00           O
ATOM    631  N   ARG X  84      33.202  37.431  23.582  0.00  0.00           N
ATOM    632  CA  ARG X  84      32.023  36.612  23.970  0.00  0.00           C
ATOM    633  CB  ARG X  84      31.658  36.821  25.459  0.00  0.00           C
ATOM    634  CG  ARG X  84      31.278  38.259  25.860  0.00  0.00           C
ATOM    635  CD  ARG X  84      29.812  38.679  25.679  0.00  0.00           C
ATOM    636  NE  ARG X  84      29.671  40.133  25.900  0.00  0.00           N
ATOM    637  CZ  ARG X  84      28.564  40.852  25.861  0.00  0.00           C
ATOM    638  NH1 ARG X  84      27.388  40.342  25.675  0.00  0.00           N
ATOM    639  NH2 ARG X  84      28.620  42.135  26.030  0.00  0.00           N
ATOM    640  C   ARG X  84      30.817  36.804  23.041  0.00  0.00           C
ATOM    641  O   ARG X  84      30.663  37.875  22.453  0.00  0.00           O
ATOM    642  N   LYS X  85      29.934  35.800  22.976  0.00  0.00           N
ATOM    643  CA  LYS X  85      28.634  35.817  22.261  0.00  0.00           C
ATOM    644  CB  LYS X  85      28.699  34.858  21.059  0.00  0.00           C
ATOM    645  CG  LYS X  85      29.643  35.363  19.951  0.00  0.00           C
ATOM    646  CD  LYS X  85      29.742  34.404  18.755  0.00  0.00           C
ATOM    647  CE  LYS X  85      28.377  34.156  18.105  0.00  0.00           C
ATOM    648  NZ  LYS X  85      28.502  33.359  16.867  0.00  0.00           N
ATOM    649  C   LYS X  85      27.408  35.538  23.157  0.00  0.00           C
ATOM    650  O   LYS X  85      26.272  35.743  22.721  0.00  0.00           O
ATOM    651  N   GLU X  86      27.632  35.157  24.416  0.00  0.00           N
ATOM    652  CA  GLU X  86      26.689  35.225  25.548  0.00  0.00           C
ATOM    653  CB  GLU X  86      27.422  34.629  26.772  0.00  0.00           C
ATOM    654  CG  GLU X  86      26.709  34.655  28.133  0.00  0.00           C
ATOM    655  CD  GLU X  86      25.424  33.820  28.156  0.00  0.00           C
ATOM    656  OE1 GLU X  86      25.432  32.723  28.762  0.00  0.00           O
ATOM    657  OE2 GLU X  86      24.398  34.242  27.574  0.00  0.00           O
ATOM    658  C   GLU X  86      26.220  36.675  25.812  0.00  0.00           C
ATOM    659  O   GLU X  86      26.861  37.630  25.362  0.00  0.00           O
ATOM    660  N   ASN X  87      25.122  36.863  26.550  0.00  0.00           N
ATOM    661  CA  ASN X  87      24.565  38.174  26.907  0.00  0.00           C
ATOM    662  CB  ASN X  87      23.055  38.134  26.635  0.00  0.00           C
ATOM    663  CG  ASN X  87      22.393  39.429  27.042  0.00  0.00           C
ATOM    664  OD1 ASN X  87      21.649  39.489  28.013  0.00  0.00           O
ATOM    665  ND2 ASN X  87      22.715  40.510  26.378  0.00  0.00           N
ATOM    666  C   ASN X  87      24.898  38.614  28.353  0.00  0.00           C
ATOM    667  O   ASN X  87      24.780  37.820  29.291  0.00  0.00           O
ATOM    668  N   ILE X  88      25.262  39.892  28.545  0.00  0.00           N
ATOM    669  CA  ILE X  88      25.749  40.465  29.819  0.00  0.00           C
ATOM    670  CB  ILE X  88      27.281  40.711  29.751  0.00  0.00           C
ATOM    671  CG2 ILE X  88      27.794  41.212  31.114  0.00  0.00           C
ATOM    672  CG1 ILE X  88      28.053  39.440  29.311  0.00  0.00           C
ATOM    673  CD1 ILE X  88      29.579  39.599  29.250  0.00  0.00           C
ATOM    674  C   ILE X  88      24.994  41.778  30.166  0.00  0.00           C
ATOM    675  O   ILE X  88      24.820  42.600  29.262  0.00  0.00           O
ATOM    676  N   PRO X  89      24.601  42.035  31.438  0.00  0.00           N
ATOM    677  CD  PRO X  89      24.587  41.081  32.544  0.00  0.00           C
ATOM    678  CG  PRO X  89      23.409  41.485  33.423  0.00  0.00           C
ATOM    679  CB  PRO X  89      23.404  43.002  33.284  0.00  0.00           C
ATOM    680  CA  PRO X  89      23.847  43.242  31.834  0.00  0.00           C
ATOM    681  C   PRO X  89      24.584  44.593  31.732  0.00  0.00           C
ATOM    682  O   PRO X  89      23.930  45.638  31.660  0.00  0.00           O
ATOM    683  N   LEU X  90      25.920  44.572  31.760  0.00  0.00           N
ATOM    684  CA  LEU X  90      26.856  45.705  31.676  0.00  0.00           C
ATOM    685  CB  LEU X  90      27.083  46.115  30.205  0.00  0.00           C
ATOM    686  CG  LEU X  90      27.636  45.003  29.292  0.00  0.00           C
ATOM    687  CD1 LEU X  90      27.852  45.548  27.883  0.00  0.00           C
ATOM    688  CD2 LEU X  90      28.977  44.443  29.770  0.00  0.00           C
ATOM    689  C   LEU X  90      26.559  46.889  32.623  0.00  0.00           C
ATOM    690  O   LEU X  90      26.390  48.028  32.178  0.00  0.00           O
ATOM    691  N   LYS X  91      26.575  46.634  33.940  0.00  0.00           N
ATOM    692  CA  LYS X  91      26.601  47.672  34.995  0.00  0.00           C
ATOM    693  CB  LYS X  91      25.588  47.344  36.109  0.00  0.00           C
ATOM    694  CG  LYS X  91      26.007  46.176  37.019  0.00  0.00           C
ATOM    695  CD  LYS X  91      25.039  45.945  38.188  0.00  0.00           C
ATOM    696  CE  LYS X  91      25.005  47.142  39.149  0.00  0.00           C
ATOM    697  NZ  LYS X  91      24.324  46.793  40.414  0.00  0.00           N
ATOM    698  C   LYS X  91      28.015  47.948  35.536  0.00  0.00           C
ATOM    699  O   LYS X  91      28.912  47.120  35.381  0.00  0.00           O
ATOM    700  N   LEU X  92      28.206  49.095  36.197  0.00  0.00           N
ATOM    701  CA  LEU X  92      29.459  49.493  36.865  0.00  0.00           C
ATOM    702  CB  LEU X  92      29.756  50.967  36.509  0.00  0.00           C
ATOM    703  CG  LEU X  92      30.973  51.600  37.217  0.00  0.00           C
ATOM    704  CD1 LEU X  92      32.298  50.950  36.818  0.00  0.00           C
ATOM    705  CD2 LEU X  92      31.065  53.087  36.878  0.00  0.00           C
ATOM    706  C   LEU X  92      29.379  49.264  38.387  0.00  0.00           C
ATOM    707  O   LEU X  92      28.367  49.598  39.014  0.00  0.00           O
ATOM    708  N   SER X  93      30.457  48.744  38.985  0.00  0.00           N
ATOM    709  CA  SER X  93      30.588  48.535  40.436  0.00  0.00           C
ATOM    710  CB  SER X  93      30.136  47.115  40.816  0.00  0.00           C
ATOM    711  OG  SER X  93      28.777  46.890  40.485  0.00  0.00           O
ATOM    712  C   SER X  93      32.015  48.751  40.968  0.00  0.00           C
ATOM    713  O   SER X  93      33.009  48.604  40.254  0.00  0.00           O
ATOM    714  N   GLU X  94      32.093  49.026  42.271  0.00  0.00           N
ATOM    715  CA  GLU X  94      33.281  48.901  43.128  0.00  0.00           C
ATOM    716  CB  GLU X  94      33.290  50.089  44.105  0.00  0.00           C
ATOM    717  CG  GLU X  94      34.491  50.085  45.058  0.00  0.00           C
ATOM    718  CD  GLU X  94      34.577  51.371  45.891  0.00  0.00           C
ATOM    719  OE1 GLU X  94      33.546  51.876  46.396  0.00  0.00           O
ATOM    720  OE2 GLU X  94      35.697  51.895  46.066  0.00  0.00           O
ATOM    721  C   GLU X  94      33.289  47.543  43.862  0.00  0.00           C
ATOM    722  O   GLU X  94      34.341  46.924  44.014  0.00  0.00           O
ATOM    723  N   ASP X  95      32.113  47.011  44.219  0.00  0.00           N
ATOM    724  CA  ASP X  95      31.904  45.589  44.528  0.00  0.00           C
ATOM    725  CB  ASP X  95      30.542  45.414  45.228  0.00  0.00           C
ATOM    726  CG  ASP X  95      30.189  43.959  45.562  0.00  0.00           C
ATOM    727  OD1 ASP X  95      28.992  43.678  45.815  0.00  0.00           O
ATOM    728  OD2 ASP X  95      31.085  43.088  45.592  0.00  0.00           O
ATOM    729  C   ASP X  95      32.023  44.763  43.232  0.00  0.00           C
ATOM    730  O   ASP X  95      31.023  44.447  42.580  0.00  0.00           O
ATOM    731  N   CYS X  96      33.266  44.500  42.819  0.00  0.00           N
ATOM    732  CA  CYS X  96      33.632  44.010  41.487  0.00  0.00           C
ATOM    733  CB  CYS X  96      34.102  45.215  40.659  0.00  0.00           C
ATOM    734  SG  CYS X  96      35.664  45.881  41.316  0.00  0.00           S
ATOM    735  C   CYS X  96      34.667  42.860  41.467  0.00  0.00           C
ATOM    736  O   CYS X  96      35.071  42.431  40.381  0.00  0.00           O
ATOM    737  N   LEU X  97      35.081  42.341  42.632  0.00  0.00           N
ATOM    738  CA  LEU X  97      36.122  41.310  42.778  0.00  0.00           C
ATOM    739  CB  LEU X  97      36.782  41.427  44.169  0.00  0.00           C
ATOM    740  CG  LEU X  97      37.414  42.799  44.477  0.00  0.00           C
ATOM    741  CD1 LEU X  97      38.141  42.757  45.821  0.00  0.00           C
ATOM    742  CD2 LEU X  97      38.416  43.227  43.407  0.00  0.00           C
ATOM    743  C   LEU X  97      35.564  39.903  42.499  0.00  0.00           C
ATOM    744  O   LEU X  97      35.167  39.166  43.411  0.00  0.00           O
ATOM    745  N   TYR X  98      35.472  39.559  41.215  0.00  0.00           N
ATOM    746  CA  TYR X  98      34.827  38.346  40.704  0.00  0.00           C
ATOM    747  CB  TYR X  98      33.521  38.726  39.994  0.00  0.00           C
ATOM    748  CG  TYR X  98      32.419  39.352  40.834  0.00  0.00           C
ATOM    749  CD1 TYR X  98      32.129  40.726  40.716  0.00  0.00           C
ATOM    750  CE1 TYR X  98      31.015  41.280  41.380  0.00  0.00           C
ATOM    751  CZ  TYR X  98      30.170  40.456  42.151  0.00  0.00           C
ATOM    752  OH  TYR X  98      29.077  40.962  42.776  0.00  0.00           O
ATOM    753  CE2 TYR X  98      30.466  39.083  42.275  0.00  0.00           C
ATOM    754  CD2 TYR X  98      31.591  38.536  41.626  0.00  0.00           C
ATOM    755  C   TYR X  98      35.717  37.563  39.723  0.00  0.00           C
ATOM    756  O   TYR X  98      36.659  38.105  39.142  0.00  0.00           O
ATOM    757  N   LEU X  99      35.371  36.293  39.497  0.00  0.00           N
ATOM    758  CA  LEU X  99      35.953  35.429  38.471  0.00  0.00           C
ATOM    759  CB  LEU X  99      37.152  34.656  39.068  0.00  0.00           C
ATOM    760  CG  LEU X  99      36.883  33.698  40.248  0.00  0.00           C
ATOM    761  CD1 LEU X  99      36.309  32.349  39.810  0.00  0.00           C
ATOM    762  CD2 LEU X  99      38.209  33.402  40.954  0.00  0.00           C
ATOM    763  C   LEU X  99      34.908  34.539  37.768  0.00  0.00           C
ATOM    764  O   LEU X  99      33.794  34.339  38.261  0.00  0.00           O
ATOM    765  N   ASN X 100      35.298  34.000  36.612  0.00  0.00           N
ATOM    766  CA  ASN X 100      34.566  33.004  35.822  0.00  0.00           C
ATOM    767  CB  ASN X 100      34.263  33.572  34.423  0.00  0.00           C
ATOM    768  CG  ASN X 100      33.238  34.689  34.356  0.00  0.00           C
ATOM    769  OD1 ASN X 100      32.521  35.011  35.289  0.00  0.00           O
ATOM    770  ND2 ASN X 100      33.116  35.287  33.195  0.00  0.00           N
ATOM    771  C   ASN X 100      35.404  31.721  35.675  0.00  0.00           C
ATOM    772  O   ASN X 100      36.635  31.791  35.648  0.00  0.00           O
ATOM    773  N   ILE X 101      34.746  30.568  35.518  0.00  0.00           N
ATOM    774  CA  ILE X 101      35.366  29.250  35.300  0.00  0.00           C
ATOM    775  CB  ILE X 101      35.350  28.392  36.594  0.00  0.00           C
ATOM    776  CG2 ILE X 101      36.118  27.074  36.364  0.00  0.00           C
ATOM    777  CG1 ILE X 101      35.944  29.161  37.801  0.00  0.00           C
ATOM    778  CD1 ILE X 101      35.906  28.403  39.134  0.00  0.00           C
ATOM    779  C   ILE X 101      34.666  28.532  34.133  0.00  0.00           C
ATOM    780  O   ILE X 101      33.435  28.467  34.070  0.00  0.00           O
ATOM    781  N   TYR X 102      35.457  27.963  33.222  0.00  0.00           N
ATOM    782  CA  TYR X 102      35.025  27.283  31.999  0.00  0.00           C
ATOM    783  CB  TYR X 102      35.434  28.120  30.769  0.00  0.00           C
ATOM    784  CG  TYR X 102      35.094  29.608  30.795  0.00  0.00           C
ATOM    785  CD1 TYR X 102      35.920  30.516  31.490  0.00  0.00           C
ATOM    786  CE1 TYR X 102      35.608  31.890  31.512  0.00  0.00           C
ATOM    787  CZ  TYR X 102      34.477  32.373  30.823  0.00  0.00           C
ATOM    788  OH  TYR X 102      34.174  33.698  30.851  0.00  0.00           O
ATOM    789  CE2 TYR X 102      33.671  31.475  30.092  0.00  0.00           C
ATOM    790  CD2 TYR X 102      33.982  30.101  30.084  0.00  0.00           C
ATOM    791  C   TYR X 102      35.642  25.871  31.957  0.00  0.00           C
ATOM    792  O   TYR X 102      36.832  25.715  32.247  0.00  0.00           O
ATOM    793  N   THR X 103      34.849  24.832  31.648  0.00  0.00           N
ATOM    794  CA  THR X 103      35.244  23.431  31.927  0.00  0.00           C
ATOM    795  CB  THR X 103      34.594  22.913  33.225  0.00  0.00           C
ATOM    796  CG2 THR X 103      34.888  23.776  34.452  0.00  0.00           C
ATOM    797  OG1 THR X 103      33.190  22.824  33.109  0.00  0.00           O
ATOM    798  C   THR X 103      34.946  22.430  30.794  0.00  0.00           C
ATOM    799  O   THR X 103      33.908  22.544  30.140  0.00  0.00           O
ATOM    800  N   PRO X 104      35.805  21.406  30.586  0.00  0.00           N
ATOM    801  CD  PRO X 104      37.119  21.240  31.200  0.00  0.00           C
ATOM    802  CG  PRO X 104      37.691  19.924  30.673  0.00  0.00           C
ATOM    803  CB  PRO X 104      36.915  19.696  29.378  0.00  0.00           C
ATOM    804  CA  PRO X 104      35.532  20.270  29.700  0.00  0.00           C
ATOM    805  C   PRO X 104      34.619  19.227  30.375  0.00  0.00           C
ATOM    806  O   PRO X 104      34.328  19.313  31.573  0.00  0.00           O
ATOM    807  N   ALA X 105      34.182  18.203  29.635  0.00  0.00           N
ATOM    808  CA  ALA X 105      33.277  17.171  30.159  0.00  0.00           C
ATOM    809  CB  ALA X 105      32.700  16.398  28.972  0.00  0.00           C
ATOM    810  C   ALA X 105      33.931  16.233  31.201  0.00  0.00           C
ATOM    811  O   ALA X 105      33.235  15.622  32.015  0.00  0.00           O
ATOM    812  N   ASP X 106      35.267  16.166  31.250  0.00  0.00           N
ATOM    813  CA  ASP X 106      36.020  15.408  32.263  0.00  0.00           C
ATOM    814  CB  ASP X 106      37.509  15.350  31.873  0.00  0.00           C
ATOM    815  CG  ASP X 106      37.834  14.169  30.950  0.00  0.00           C
ATOM    816  OD1 ASP X 106      38.555  13.241  31.385  0.00  0.00           O
ATOM    817  OD2 ASP X 106      37.364  14.157  29.783  0.00  0.00           O
ATOM    818  C   ASP X 106      35.818  15.926  33.710  0.00  0.00           C
ATOM    819  O   ASP X 106      36.144  15.212  34.663  0.00  0.00           O
ATOM    820  N   LEU X 107      35.181  17.095  33.901  0.00  0.00           N
ATOM    821  CA  LEU X 107      34.655  17.570  35.195  0.00  0.00           C
ATOM    822  CB  LEU X 107      33.818  18.843  34.934  0.00  0.00           C
ATOM    823  CG  LEU X 107      33.107  19.430  36.175  0.00  0.00           C
ATOM    824  CD1 LEU X 107      34.100  19.910  37.233  0.00  0.00           C
ATOM    825  CD2 LEU X 107      32.230  20.617  35.781  0.00  0.00           C
ATOM    826  C   LEU X 107      33.798  16.507  35.912  0.00  0.00           C
ATOM    827  O   LEU X 107      33.848  16.390  37.140  0.00  0.00           O
ATOM    828  N   THR X 108      33.042  15.709  35.148  0.00  0.00           N
ATOM    829  CA  THR X 108      32.205  14.605  35.651  0.00  0.00           C
ATOM    830  CB  THR X 108      30.746  14.730  35.182  0.00  0.00           C
ATOM    831  CG2 THR X 108      30.066  15.971  35.755  0.00  0.00           C
ATOM    832  OG1 THR X 108      30.685  14.788  33.775  0.00  0.00           O
ATOM    833  C   THR X 108      32.780  13.213  35.356  0.00  0.00           C
ATOM    834  O   THR X 108      32.121  12.216  35.645  0.00  0.00           O
ATOM    835  N   LYS X 109      34.028  13.104  34.870  0.00  0.00           N
ATOM    836  CA  LYS X 109      34.802  11.837  34.832  0.00  0.00           C
ATOM    837  CB  LYS X 109      35.423  11.593  33.443  0.00  0.00           C
ATOM    838  CG  LYS X 109      34.342  11.437  32.358  0.00  0.00           C
ATOM    839  CD  LYS X 109      34.918  10.888  31.044  0.00  0.00           C
ATOM    840  CE  LYS X 109      33.823  10.518  30.035  0.00  0.00           C
ATOM    841  NZ  LYS X 109      33.142  11.702  29.467  0.00  0.00           N
ATOM    842  C   LYS X 109      35.820  11.706  35.978  0.00  0.00           C
ATOM    843  O   LYS X 109      36.531  10.706  36.062  0.00  0.00           O
ATOM    844  N   LYS X 110      35.861  12.696  36.882  0.00  0.00           N
ATOM    845  CA  LYS X 110      36.592  12.727  38.169  0.00  0.00           C
ATOM    846  CB  LYS X 110      35.942  11.761  39.186  0.00  0.00           C
ATOM    847  CG  LYS X 110      34.421  11.968  39.364  0.00  0.00           C
ATOM    848  CD  LYS X 110      33.900  11.196  40.587  0.00  0.00           C
ATOM    849  CE  LYS X 110      32.406  11.423  40.866  0.00  0.00           C
ATOM    850  NZ  LYS X 110      31.515  10.553  40.059  0.00  0.00           N
ATOM    851  C   LYS X 110      38.133  12.620  38.104  0.00  0.00           C
ATOM    852  O   LYS X 110      38.785  12.584  39.151  0.00  0.00           O
ATOM    853  N   ASN X 111      38.733  12.631  36.911  0.00  0.00           N
ATOM    854  CA  ASN X 111      40.184  12.769  36.714  0.00  0.00           C
ATOM    855  CB  ASN X 111      40.552  12.188  35.333  0.00  0.00           C
ATOM    856  CG  ASN X 111      42.049  12.000  35.139  0.00  0.00           C
ATOM    857  OD1 ASN X 111      42.819  11.882  36.087  0.00  0.00           O
ATOM    858  ND2 ASN X 111      42.514  11.965  33.917  0.00  0.00           N
ATOM    859  C   ASN X 111      40.645  14.239  36.882  0.00  0.00           C
ATOM    860  O   ASN X 111      39.815  15.153  36.845  0.00  0.00           O
ATOM    861  N   ARG X 112      41.956  14.472  37.050  0.00  0.00           N
ATOM    862  CA  ARG X 112      42.573  15.807  37.193  0.00  0.00           C
ATOM    863  CB  ARG X 112      43.484  15.844  38.435  0.00  0.00           C
ATOM    864  CG  ARG X 112      44.853  15.170  38.227  0.00  0.00           C
ATOM    865  CD  ARG X 112      45.591  14.827  39.531  0.00  0.00           C
ATOM    866  NE  ARG X 112      45.736  15.965  40.453  0.00  0.00           N
ATOM    867  CZ  ARG X 112      45.024  16.226  41.533  0.00  0.00           C
ATOM    868  NH1 ARG X 112      45.376  17.213  42.294  0.00  0.00           N
ATOM    869  NH2 ARG X 112      43.969  15.555  41.893  0.00  0.00           N
ATOM    870  C   ARG X 112      43.263  16.289  35.908  0.00  0.00           C
ATOM    871  O   ARG X 112      43.754  15.467  35.129  0.00  0.00           O
ATOM    872  N   LEU X 113      43.287  17.607  35.698  0.00  0.00           N
ATOM    873  CA  LEU X 113      43.714  18.287  34.466  0.00  0.00           C
ATOM    874  CB  LEU X 113      42.453  18.708  33.679  0.00  0.00           C
ATOM    875  CG  LEU X 113      41.504  17.579  33.238  0.00  0.00           C
ATOM    876  CD1 LEU X 113      40.278  18.203  32.574  0.00  0.00           C
ATOM    877  CD2 LEU X 113      42.151  16.614  32.243  0.00  0.00           C
ATOM    878  C   LEU X 113      44.574  19.547  34.748  0.00  0.00           C
ATOM    879  O   LEU X 113      44.519  20.087  35.856  0.00  0.00           O
ATOM    880  N   PRO X 114      45.315  20.079  33.752  0.00  0.00           N
ATOM    881  CD  PRO X 114      45.599  19.461  32.468  0.00  0.00           C
ATOM    882  CG  PRO X 114      46.890  20.110  31.986  0.00  0.00           C
ATOM    883  CB  PRO X 114      46.837  21.516  32.573  0.00  0.00           C
ATOM    884  CA  PRO X 114      46.012  21.367  33.857  0.00  0.00           C
ATOM    885  C   PRO X 114      45.069  22.570  34.028  0.00  0.00           C
ATOM    886  O   PRO X 114      43.889  22.505  33.669  0.00  0.00           O
ATOM    887  N   VAL X 115      45.608  23.693  34.522  0.00  0.00           N
ATOM    888  CA  VAL X 115      44.850  24.924  34.815  0.00  0.00           C
ATOM    889  CB  VAL X 115      44.777  25.174  36.337  0.00  0.00           C
ATOM    890  CG1 VAL X 115      43.962  26.430  36.683  0.00  0.00           C
ATOM    891  CG2 VAL X 115      44.139  23.992  37.076  0.00  0.00           C
ATOM    892  C   VAL X 115      45.453  26.138  34.100  0.00  0.00           C
ATOM    893  O   VAL X 115      46.659  26.380  34.175  0.00  0.00           O
ATOM    894  N   MET X 116      44.603  26.945  33.459  0.00  0.00           N
ATOM    895  CA  MET X 116      44.959  28.223  32.829  0.00  0.00           C
ATOM    896  CB  MET X 116      44.724  28.156  31.310  0.00  0.00           C
ATOM    897  CG  MET X 116      45.594  27.092  30.630  0.00  0.00           C
ATOM    898  SD  MET X 116      45.393  26.973  28.829  0.00  0.00           S
ATOM    899  CE  MET X 116      46.369  28.397  28.277  0.00  0.00           C
ATOM    900  C   MET X 116      44.153  29.373  33.447  0.00  0.00           C
ATOM    901  O   MET X 116      42.939  29.257  33.604  0.00  0.00           O
ATOM    902  N   VAL X 117      44.807  30.491  33.776  0.00  0.00           N
ATOM    903  CA  VAL X 117      44.183  31.673  34.399  0.00  0.00           C
ATOM    904  CB  VAL X 117      44.674  31.879  35.850  0.00  0.00           C
ATOM    905  CG1 VAL X 117      43.858  32.977  36.549  0.00  0.00           C
ATOM    906  CG2 VAL X 117      44.570  30.605  36.702  0.00  0.00           C
ATOM    907  C   VAL X 117      44.460  32.922  33.560  0.00  0.00           C
ATOM    908  O   VAL X 117      45.616  33.318  33.408  0.00  0.00           O
ATOM    909  N   TRP X 118      43.404  33.547  33.034  0.00  0.00           N
ATOM    910  CA  TRP X 118      43.475  34.792  32.265  0.00  0.00           C
ATOM    911  CB  TRP X 118      42.428  34.803  31.147  0.00  0.00           C
ATOM    912  CG  TRP X 118      42.492  36.001  30.242  0.00  0.00           C
ATOM    913  CD1 TRP X 118      41.814  37.162  30.410  0.00  0.00           C
ATOM    914  NE1 TRP X 118      42.076  38.016  29.358  0.00  0.00           N
ATOM    915  CE2 TRP X 118      42.962  37.462  28.466  0.00  0.00           C
ATOM    916  CZ2 TRP X 118      43.502  37.915  27.254  0.00  0.00           C
ATOM    917  CH2 TRP X 118      44.405  37.094  26.560  0.00  0.00           C
ATOM    918  CZ3 TRP X 118      44.747  35.835  27.085  0.00  0.00           C
ATOM    919  CE3 TRP X 118      44.189  35.384  28.298  0.00  0.00           C
ATOM    920  CD2 TRP X 118      43.272  36.182  29.017  0.00  0.00           C
ATOM    921  C   TRP X 118      43.335  36.034  33.152  0.00  0.00           C
ATOM    922  O   TRP X 118      42.372  36.160  33.918  0.00  0.00           O
ATOM    923  N   ILE X 119      44.267  36.972  32.983  0.00  0.00           N
ATOM    924  CA  ILE X 119      44.288  38.306  33.588  0.00  0.00           C
ATOM    925  CB  ILE X 119      45.641  38.565  34.303  0.00  0.00           C
ATOM    926  CG2 ILE X 119      45.576  39.913  35.050  0.00  0.00           C
ATOM    927  CG1 ILE X 119      46.014  37.403  35.258  0.00  0.00           C
ATOM    928  CD1 ILE X 119      47.322  37.599  36.036  0.00  0.00           C
ATOM    929  C   ILE X 119      44.028  39.331  32.476  0.00  0.00           C
ATOM    930  O   ILE X 119      44.807  39.431  31.525  0.00  0.00           O
ATOM    931  N   HID X 120      42.934  40.092  32.581  0.00  0.00           N
ATOM    932  CA  HID X 120      42.586  41.091  31.567  0.00  0.00           C
ATOM    933  CB  HID X 120      41.123  41.541  31.710  0.00  0.00           C
ATOM    934  CG  HID X 120      40.803  42.332  32.955  0.00  0.00           C
ATOM    935  ND1 HID X 120      41.140  43.644  33.209  0.00  0.00           N
ATOM    936  CE1 HID X 120      40.606  43.986  34.395  0.00  0.00           C
ATOM    937  NE2 HID X 120      39.934  42.951  34.925  0.00  0.00           N
ATOM    938  CD2 HID X 120      40.049  41.900  34.011  0.00  0.00           C
ATOM    939  C   HID X 120      43.562  42.279  31.549  0.00  0.00           C
ATOM    940  O   HID X 120      44.200  42.605  32.555  0.00  0.00           O
ATOM    941  N   GLY X 121      43.657  42.945  30.396  0.00  0.00           N
ATOM    942  CA  GLY X 121      44.441  44.154  30.213  0.00  0.00           C
ATOM    943  C   GLY X 121      43.603  45.399  30.512  0.00  0.00           C
ATOM    944  O   GLY X 121      42.760  45.434  31.406  0.00  0.00           O
ATOM    945  N   GLY X 122      43.871  46.498  29.714  0.00  0.00           N
ATOM    946  CA  GLY X 122      43.118  47.744  29.849  0.00  0.00           C
ATOM    947  C   GLY X 122      43.951  48.926  30.308  0.00  0.00           C
ATOM    948  O   GLY X 122      43.418  49.890  30.860  0.00  0.00           O
ATOM    949  N   GLY X 123      45.330  48.895  30.156  0.00  0.00           N
ATOM    950  CA  GLY X 123      46.153  50.059  30.507  0.00  0.00           C
ATOM    951  C   GLY X 123      46.151  50.371  32.014  0.00  0.00           C
ATOM    952  O   GLY X 123      46.411  51.511  32.374  0.00  0.00           O
ATOM    953  N   LEU X 124      45.800  49.402  32.873  0.00  0.00           N
ATOM    954  CA  LEU X 124      45.475  49.579  34.303  0.00  0.00           C
ATOM    955  CB  LEU X 124      46.738  49.925  35.131  0.00  0.00           C
ATOM    956  CG  LEU X 124      47.917  48.938  35.033  0.00  0.00           C
ATOM    957  CD1 LEU X 124      49.082  49.445  35.884  0.00  0.00           C
ATOM    958  CD2 LEU X 124      47.548  47.530  35.513  0.00  0.00           C
ATOM    959  C   LEU X 124      44.292  50.537  34.594  0.00  0.00           C
ATOM    960  O   LEU X 124      44.077  50.899  35.750  0.00  0.00           O
ATOM    961  N   MET X 125      43.498  50.924  33.585  0.00  0.00           N
ATOM    962  CA  MET X 125      42.460  51.964  33.691  0.00  0.00           C
ATOM    963  CB  MET X 125      42.959  53.251  33.005  0.00  0.00           C
ATOM    964  CG  MET X 125      43.279  53.090  31.511  0.00  0.00           C
ATOM    965  SD  MET X 125      43.704  54.630  30.660  0.00  0.00           S
ATOM    966  CE  MET X 125      43.680  54.027  28.951  0.00  0.00           C
ATOM    967  C   MET X 125      41.062  51.562  33.178  0.00  0.00           C
ATOM    968  O   MET X 125      40.077  51.953  33.806  0.00  0.00           O
ATOM    969  N   VAL X 126      40.958  50.806  32.075  0.00  0.00           N
ATOM    970  CA  VAL X 126      39.701  50.451  31.379  0.00  0.00           C
ATOM    971  CB  VAL X 126      39.361  51.482  30.271  0.00  0.00           C
ATOM    972  CG1 VAL X 126      38.002  51.184  29.623  0.00  0.00           C
ATOM    973  CG2 VAL X 126      39.276  52.932  30.769  0.00  0.00           C
ATOM    974  C   VAL X 126      39.807  49.039  30.770  0.00  0.00           C
ATOM    975  O   VAL X 126      40.247  48.870  29.629  0.00  0.00           O
ATOM    976  N   GLY X 127      39.409  48.021  31.537  0.00  0.00           N
ATOM    977  CA  GLY X 127      39.371  46.605  31.140  0.00  0.00           C
ATOM    978  C   GLY X 127      38.452  45.785  32.054  0.00  0.00           C
ATOM    979  O   GLY X 127      38.176  46.211  33.172  0.00  0.00           O
ATOM    980  N   ALA X 128      37.921  44.652  31.591  0.00  0.00           N
ATOM    981  CA  ALA X 128      36.944  43.857  32.347  0.00  0.00           C
ATOM    982  CB  ALA X 128      35.560  44.515  32.203  0.00  0.00           C
ATOM    983  C   ALA X 128      36.871  42.388  31.891  0.00  0.00           C
ATOM    984  O   ALA X 128      37.088  42.068  30.717  0.00  0.00           O
ATOM    985  N   ALA X 129      36.441  41.491  32.787  0.00  0.00           N
ATOM    986  CA  ALA X 129      36.204  40.076  32.465  0.00  0.00           C
ATOM    987  CB  ALA X 129      35.860  39.330  33.759  0.00  0.00           C
ATOM    988  C   ALA X 129      35.120  39.871  31.381  0.00  0.00           C
ATOM    989  O   ALA X 129      35.161  38.891  30.639  0.00  0.00           O
ATOM    990  N   SER X 130      34.209  40.838  31.212  0.00  0.00           N
ATOM    991  CA  SER X 130      33.222  40.910  30.116  0.00  0.00           C
ATOM    992  CB  SER X 130      32.286  42.103  30.347  0.00  0.00           C
ATOM    993  OG  SER X 130      31.568  41.954  31.560  0.00  0.00           O
ATOM    994  C   SER X 130      33.827  40.987  28.696  0.00  0.00           C
ATOM    995  O   SER X 130      33.083  40.968  27.712  0.00  0.00           O
ATOM    996  N   THR X 131      35.160  41.046  28.560  0.00  0.00           N
ATOM    997  CA  THR X 131      35.875  40.939  27.271  0.00  0.00           C
ATOM    998  CB  THR X 131      37.189  41.740  27.260  0.00  0.00           C
ATOM    999  CG2 THR X 131      36.915  43.237  27.367  0.00  0.00           C
ATOM   1000  OG1 THR X 131      38.070  41.377  28.305  0.00  0.00           O
ATOM   1001  C   THR X 131      36.137  39.499  26.796  0.00  0.00           C
ATOM   1002  O   THR X 131      36.444  39.309  25.618  0.00  0.00           O
ATOM   1003  N   TYR X 132      36.012  38.488  27.668  0.00  0.00           N
ATOM   1004  CA  TYR X 132      36.618  37.159  27.474  0.00  0.00           C
ATOM   1005  CB  TYR X 132      37.732  37.009  28.524  0.00  0.00           C
ATOM   1006  CG  TYR X 132      38.695  35.860  28.286  0.00  0.00           C
ATOM   1007  CD1 TYR X 132      39.854  36.073  27.518  0.00  0.00           C
ATOM   1008  CE1 TYR X 132      40.762  35.022  27.294  0.00  0.00           C
ATOM   1009  CZ  TYR X 132      40.532  33.760  27.879  0.00  0.00           C
ATOM   1010  OH  TYR X 132      41.435  32.762  27.708  0.00  0.00           O
ATOM   1011  CE2 TYR X 132      39.369  33.542  28.646  0.00  0.00           C
ATOM   1012  CD2 TYR X 132      38.450  34.590  28.846  0.00  0.00           C
ATOM   1013  C   TYR X 132      35.623  35.981  27.549  0.00  0.00           C
ATOM   1014  O   TYR X 132      34.601  36.047  28.232  0.00  0.00           O
ATOM   1015  N   ASP X 133      35.953  34.872  26.881  0.00  0.00           N
ATOM   1016  CA  ASP X 133      35.283  33.560  26.942  0.00  0.00           C
ATOM   1017  CB  ASP X 133      34.260  33.486  25.789  0.00  0.00           C
ATOM   1018  CG  ASP X 133      33.433  32.195  25.723  0.00  0.00           C
ATOM   1019  OD1 ASP X 133      32.306  32.228  25.170  0.00  0.00           O
ATOM   1020  OD2 ASP X 133      33.931  31.116  26.108  0.00  0.00           O
ATOM   1021  C   ASP X 133      36.335  32.421  26.882  0.00  0.00           C
ATOM   1022  O   ASP X 133      37.200  32.409  25.999  0.00  0.00           O
ATOM   1023  N   GLY X 134      36.286  31.466  27.820  0.00  0.00           N
ATOM   1024  CA  GLY X 134      37.258  30.366  27.947  0.00  0.00           C
ATOM   1025  C   GLY X 134      36.773  28.968  27.528  0.00  0.00           C
ATOM   1026  O   GLY X 134      37.531  28.008  27.674  0.00  0.00           O
ATOM   1027  N   LEU X 135      35.526  28.806  27.064  0.00  0.00           N
ATOM   1028  CA  LEU X 135      34.904  27.478  26.926  0.00  0.00           C
ATOM   1029  CB  LEU X 135      33.372  27.647  26.870  0.00  0.00           C
ATOM   1030  CG  LEU X 135      32.497  26.393  27.087  0.00  0.00           C
ATOM   1031  CD1 LEU X 135      32.329  25.550  25.825  0.00  0.00           C
ATOM   1032  CD2 LEU X 135      32.981  25.485  28.221  0.00  0.00           C
ATOM   1033  C   LEU X 135      35.471  26.659  25.756  0.00  0.00           C
ATOM   1034  O   LEU X 135      35.797  25.484  25.934  0.00  0.00           O
ATOM   1035  N   ALA X 136      35.650  27.268  24.581  0.00  0.00           N
ATOM   1036  CA  ALA X 136      36.231  26.591  23.423  0.00  0.00           C
ATOM   1037  CB  ALA X 136      36.131  27.510  22.200  0.00  0.00           C
ATOM   1038  C   ALA X 136      37.679  26.144  23.687  0.00  0.00           C
ATOM   1039  O   ALA X 136      38.044  25.036  23.291  0.00  0.00           O
ATOM   1040  N   LEU X 137      38.475  26.951  24.406  0.00  0.00           N
ATOM   1041  CA  LEU X 137      39.826  26.586  24.852  0.00  0.00           C
ATOM   1042  CB  LEU X 137      40.480  27.818  25.508  0.00  0.00           C
ATOM   1043  CG  LEU X 137      41.925  27.593  26.001  0.00  0.00           C
ATOM   1044  CD1 LEU X 137      42.891  27.299  24.851  0.00  0.00           C
ATOM   1045  CD2 LEU X 137      42.417  28.849  26.719  0.00  0.00           C
ATOM   1046  C   LEU X 137      39.814  25.381  25.808  0.00  0.00           C
ATOM   1047  O   LEU X 137      40.577  24.435  25.605  0.00  0.00           O
ATOM   1048  N   ALA X 138      38.926  25.389  26.810  0.00  0.00           N
ATOM   1049  CA  ALA X 138      38.780  24.292  27.769  0.00  0.00           C
ATOM   1050  CB  ALA X 138      37.719  24.697  28.804  0.00  0.00           C
ATOM   1051  C   ALA X 138      38.424  22.961  27.077  0.00  0.00           C
ATOM   1052  O   ALA X 138      39.018  21.919  27.370  0.00  0.00           O
ATOM   1053  N   ALA X 139      37.495  23.007  26.114  0.00  0.00           N
ATOM   1054  CA  ALA X 139      37.062  21.852  25.329  0.00  0.00           C
ATOM   1055  CB  ALA X 139      35.750  22.224  24.628  0.00  0.00           C
ATOM   1056  C   ALA X 139      38.120  21.355  24.321  0.00  0.00           C
ATOM   1057  O   ALA X 139      38.221  20.144  24.102  0.00  0.00           O
ATOM   1058  N   HIE X 140      38.926  22.253  23.737  0.00  0.00           N
ATOM   1059  CA  HIE X 140      39.920  21.947  22.691  0.00  0.00           C
ATOM   1060  CB  HIE X 140      40.597  23.262  22.260  0.00  0.00           C
ATOM   1061  CG  HIE X 140      41.564  23.174  21.108  0.00  0.00           C
ATOM   1062  ND1 HIE X 140      41.590  22.198  20.107  0.00  0.00           N
ATOM   1063  CE1 HIE X 140      42.498  22.615  19.208  0.00  0.00           C
ATOM   1064  NE2 HIE X 140      43.050  23.770  19.609  0.00  0.00           N
ATOM   1065  CD2 HIE X 140      42.474  24.139  20.801  0.00  0.00           C
ATOM   1066  C   HIE X 140      40.980  20.945  23.154  0.00  0.00           C
ATOM   1067  O   HIE X 140      41.179  19.900  22.533  0.00  0.00           O
ATOM   1068  N   GLU X 141      41.644  21.248  24.271  0.00  0.00           N
ATOM   1069  CA  GLU X 141      42.835  20.528  24.748  0.00  0.00           C
ATOM   1070  CB  GLU X 141      44.071  21.420  24.508  0.00  0.00           C
ATOM   1071  CG  GLU X 141      45.441  20.712  24.479  0.00  0.00           C
ATOM   1072  CD  GLU X 141      45.614  19.673  23.359  0.00  0.00           C
ATOM   1073  OE1 GLU X 141      46.642  18.952  23.324  0.00  0.00           O
ATOM   1074  OE2 GLU X 141      44.752  19.558  22.459  0.00  0.00           O
ATOM   1075  C   GLU X 141      42.676  19.999  26.187  0.00  0.00           C
ATOM   1076  O   GLU X 141      43.657  19.663  26.847  0.00  0.00           O
ATOM   1077  N   ASN X 142      41.429  19.878  26.659  0.00  0.00           N
ATOM   1078  CA  ASN X 142      41.062  19.239  27.925  0.00  0.00           C
ATOM   1079  CB  ASN X 142      41.259  17.718  27.760  0.00  0.00           C
ATOM   1080  CG  ASN X 142      40.539  16.872  28.789  0.00  0.00           C
ATOM   1081  OD1 ASN X 142      39.548  17.265  29.389  0.00  0.00           O
ATOM   1082  ND2 ASN X 142      40.948  15.636  28.934  0.00  0.00           N
ATOM   1083  C   ASN X 142      41.792  19.863  29.133  0.00  0.00           C
ATOM   1084  O   ASN X 142      42.625  19.225  29.779  0.00  0.00           O
ATOM   1085  N   VAL X 143      41.512  21.143  29.395  0.00  0.00           N
ATOM   1086  CA  VAL X 143      42.113  21.952  30.475  0.00  0.00           C
ATOM   1087  CB  VAL X 143      43.233  22.885  29.954  0.00  0.00           C
ATOM   1088  CG1 VAL X 143      44.434  22.093  29.426  0.00  0.00           C
ATOM   1089  CG2 VAL X 143      42.771  23.845  28.848  0.00  0.00           C
ATOM   1090  C   VAL X 143      41.041  22.771  31.196  0.00  0.00           C
ATOM   1091  O   VAL X 143      40.009  23.093  30.609  0.00  0.00           O
ATOM   1092  N   VAL X 144      41.270  23.130  32.461  0.00  0.00           N
ATOM   1093  CA  VAL X 144      40.366  24.015  33.219  0.00  0.00           C
ATOM   1094  CB  VAL X 144      40.334  23.647  34.716  0.00  0.00           C
ATOM   1095  CG1 VAL X 144      39.311  24.503  35.475  0.00  0.00           C
ATOM   1096  CG2 VAL X 144      39.952  22.175  34.922  0.00  0.00           C
ATOM   1097  C   VAL X 144      40.787  25.469  33.005  0.00  0.00           C
ATOM   1098  O   VAL X 144      41.948  25.814  33.227  0.00  0.00           O
ATOM   1099  N   VAL X 145      39.855  26.329  32.581  0.00  0.00           N
ATOM   1100  CA  VAL X 145      40.136  27.736  32.243  0.00  0.00           C
ATOM   1101  CB  VAL X 145      39.784  28.041  30.772  0.00  0.00           C
ATOM   1102  CG1 VAL X 145      40.110  29.493  30.391  0.00  0.00           C
ATOM   1103  CG2 VAL X 145      40.554  27.129  29.805  0.00  0.00           C
ATOM   1104  C   VAL X 145      39.415  28.672  33.213  0.00  0.00           C
ATOM   1105  O   VAL X 145      38.226  28.507  33.481  0.00  0.00           O
ATOM   1106  N   VAL X 146      40.131  29.670  33.730  0.00  0.00           N
ATOM   1107  CA  VAL X 146      39.654  30.663  34.705  0.00  0.00           C
ATOM   1108  CB  VAL X 146      40.343  30.458  36.074  0.00  0.00           C
ATOM   1109  CG1 VAL X 146      39.789  31.385  37.165  0.00  0.00           C
ATOM   1110  CG2 VAL X 146      40.202  29.017  36.587  0.00  0.00           C
ATOM   1111  C   VAL X 146      39.909  32.076  34.171  0.00  0.00           C
ATOM   1112  O   VAL X 146      40.902  32.313  33.486  0.00  0.00           O
ATOM   1113  N   THR X 147      39.051  33.036  34.510  0.00  0.00           N
ATOM   1114  CA  THR X 147      39.214  34.460  34.157  0.00  0.00           C
ATOM   1115  CB  THR X 147      38.249  34.847  33.027  0.00  0.00           C
ATOM   1116  CG2 THR X 147      38.470  36.266  32.515  0.00  0.00           C
ATOM   1117  OG1 THR X 147      38.403  33.978  31.930  0.00  0.00           O
ATOM   1118  C   THR X 147      38.934  35.327  35.377  0.00  0.00           C
ATOM   1119  O   THR X 147      37.864  35.189  35.965  0.00  0.00           O
ATOM   1120  N   ILE X 148      39.863  36.212  35.757  0.00  0.00           N
ATOM   1121  CA  ILE X 148      39.768  37.031  36.984  0.00  0.00           C
ATOM   1122  CB  ILE X 148      40.956  36.755  37.941  0.00  0.00           C
ATOM   1123  CG2 ILE X 148      41.039  35.249  38.264  0.00  0.00           C
ATOM   1124  CG1 ILE X 148      42.310  37.283  37.408  0.00  0.00           C
ATOM   1125  CD1 ILE X 148      43.433  37.241  38.453  0.00  0.00           C
ATOM   1126  C   ILE X 148      39.600  38.530  36.683  0.00  0.00           C
ATOM   1127  O   ILE X 148      40.014  39.000  35.623  0.00  0.00           O
ATOM   1128  N   GLN X 149      39.017  39.281  37.624  0.00  0.00           N
ATOM   1129  CA  GLN X 149      38.809  40.733  37.541  0.00  0.00           C
ATOM   1130  CB  GLN X 149      37.310  40.997  37.329  0.00  0.00           C
ATOM   1131  CG  GLN X 149      37.008  42.450  36.947  0.00  0.00           C
ATOM   1132  CD  GLN X 149      35.553  42.623  36.549  0.00  0.00           C
ATOM   1133  OE1 GLN X 149      35.194  42.595  35.376  0.00  0.00           O
ATOM   1134  NE2 GLN X 149      34.661  42.763  37.502  0.00  0.00           N
ATOM   1135  C   GLN X 149      39.353  41.458  38.786  0.00  0.00           C
ATOM   1136  O   GLN X 149      39.237  40.943  39.897  0.00  0.00           O
ATOM   1137  N   TYR X 150      39.939  42.646  38.602  0.00  0.00           N
ATOM   1138  CA  TYR X 150      40.655  43.402  39.643  0.00  0.00           C
ATOM   1139  CB  TYR X 150      42.160  43.090  39.540  0.00  0.00           C
ATOM   1140  CG  TYR X 150      42.837  43.417  38.214  0.00  0.00           C
ATOM   1141  CD1 TYR X 150      42.748  42.524  37.125  0.00  0.00           C
ATOM   1142  CE1 TYR X 150      43.372  42.832  35.898  0.00  0.00           C
ATOM   1143  CZ  TYR X 150      44.109  44.027  35.759  0.00  0.00           C
ATOM   1144  OH  TYR X 150      44.707  44.339  34.578  0.00  0.00           O
ATOM   1145  CE2 TYR X 150      44.227  44.902  36.858  0.00  0.00           C
ATOM   1146  CD2 TYR X 150      43.585  44.603  38.076  0.00  0.00           C
ATOM   1147  C   TYR X 150      40.376  44.918  39.580  0.00  0.00           C
ATOM   1148  O   TYR X 150      39.853  45.416  38.579  0.00  0.00           O
ATOM   1149  N   ARG X 151      40.705  45.659  40.652  0.00  0.00           N
ATOM   1150  CA  ARG X 151      40.534  47.125  40.733  0.00  0.00           C
ATOM   1151  CB  ARG X 151      40.774  47.597  42.175  0.00  0.00           C
ATOM   1152  CG  ARG X 151      39.634  47.244  43.137  0.00  0.00           C
ATOM   1153  CD  ARG X 151      40.038  47.549  44.587  0.00  0.00           C
ATOM   1154  NE  ARG X 151      40.735  46.418  45.225  0.00  0.00           N
ATOM   1155  CZ  ARG X 151      40.972  46.293  46.519  0.00  0.00           C
ATOM   1156  NH1 ARG X 151      40.880  47.277  47.366  0.00  0.00           N
ATOM   1157  NH2 ARG X 151      41.304  45.156  47.032  0.00  0.00           N
ATOM   1158  C   ARG X 151      41.474  47.883  39.786  0.00  0.00           C
ATOM   1159  O   ARG X 151      42.661  47.575  39.702  0.00  0.00           O
ATOM   1160  N   LEU X 152      40.957  48.936  39.148  0.00  0.00           N
ATOM   1161  CA  LEU X 152      41.664  49.773  38.167  0.00  0.00           C
ATOM   1162  CB  LEU X 152      40.960  49.655  36.798  0.00  0.00           C
ATOM   1163  CG  LEU X 152      40.878  48.231  36.215  0.00  0.00           C
ATOM   1164  CD1 LEU X 152      40.185  48.287  34.856  0.00  0.00           C
ATOM   1165  CD2 LEU X 152      42.255  47.600  36.006  0.00  0.00           C
ATOM   1166  C   LEU X 152      41.769  51.246  38.601  0.00  0.00           C
ATOM   1167  O   LEU X 152      41.033  51.710  39.475  0.00  0.00           O
ATOM   1168  N   GLY X 153      42.682  51.990  37.973  0.00  0.00           N
ATOM   1169  CA  GLY X 153      42.817  53.444  38.104  0.00  0.00           C
ATOM   1170  C   GLY X 153      42.955  53.927  39.552  0.00  0.00           C
ATOM   1171  O   GLY X 153      43.742  53.379  40.326  0.00  0.00           O
ATOM   1172  N   ILE X 154      42.174  54.945  39.931  0.00  0.00           N
ATOM   1173  CA  ILE X 154      42.179  55.516  41.291  0.00  0.00           C
ATOM   1174  CB  ILE X 154      41.174  56.691  41.407  0.00  0.00           C
ATOM   1175  CG2 ILE X 154      41.162  57.253  42.846  0.00  0.00           C
ATOM   1176  CG1 ILE X 154      41.509  57.821  40.404  0.00  0.00           C
ATOM   1177  CD1 ILE X 154      40.443  58.923  40.329  0.00  0.00           C
ATOM   1178  C   ILE X 154      41.884  54.423  42.328  0.00  0.00           C
ATOM   1179  O   ILE X 154      42.649  54.251  43.278  0.00  0.00           O
ATOM   1180  N   TRP X 155      40.819  53.642  42.115  0.00  0.00           N
ATOM   1181  CA  TRP X 155      40.402  52.547  42.999  0.00  0.00           C
ATOM   1182  CB  TRP X 155      39.151  51.885  42.410  0.00  0.00           C
ATOM   1183  CG  TRP X 155      37.894  52.700  42.293  0.00  0.00           C
ATOM   1184  CD1 TRP X 155      36.925  52.730  43.232  0.00  0.00           C
ATOM   1185  NE1 TRP X 155      35.818  53.405  42.757  0.00  0.00           N
ATOM   1186  CE2 TRP X 155      36.010  53.829  41.463  0.00  0.00           C
ATOM   1187  CZ2 TRP X 155      35.172  54.470  40.539  0.00  0.00           C
ATOM   1188  CH2 TRP X 155      35.676  54.798  39.271  0.00  0.00           C
ATOM   1189  CZ3 TRP X 155      37.005  54.474  38.948  0.00  0.00           C
ATOM   1190  CE3 TRP X 155      37.834  53.812  39.876  0.00  0.00           C
ATOM   1191  CD2 TRP X 155      37.357  53.458  41.158  0.00  0.00           C
ATOM   1192  C   TRP X 155      41.485  51.469  43.184  0.00  0.00           C
ATOM   1193  O   TRP X 155      41.581  50.883  44.265  0.00  0.00           O
ATOM   1194  N   GLY X 156      42.279  51.202  42.140  0.00  0.00           N
ATOM   1195  CA  GLY X 156      43.317  50.167  42.111  0.00  0.00           C
ATOM   1196  C   GLY X 156      44.699  50.600  42.606  0.00  0.00           C
ATOM   1197  O   GLY X 156      45.448  49.748  43.080  0.00  0.00           O
ATOM   1198  N   PHE X 157      45.041  51.894  42.539  0.00  0.00           N
ATOM   1199  CA  PHE X 157      46.434  52.346  42.706  0.00  0.00           C
ATOM   1200  CB  PHE X 157      47.066  52.488  41.310  0.00  0.00           C
ATOM   1201  CG  PHE X 157      47.223  51.157  40.596  0.00  0.00           C
ATOM   1202  CD1 PHE X 157      48.325  50.332  40.890  0.00  0.00           C
ATOM   1203  CE1 PHE X 157      48.428  49.057  40.309  0.00  0.00           C
ATOM   1204  CZ  PHE X 157      47.426  48.597  39.438  0.00  0.00           C
ATOM   1205  CE2 PHE X 157      46.331  49.424  39.126  0.00  0.00           C
ATOM   1206  CD2 PHE X 157      46.235  50.707  39.697  0.00  0.00           C
ATOM   1207  C   PHE X 157      46.651  53.601  43.574  0.00  0.00           C
ATOM   1208  O   PHE X 157      47.804  53.941  43.838  0.00  0.00           O
ATOM   1209  N   PHE X 158      45.606  54.273  44.076  0.00  0.00           N
ATOM   1210  CA  PHE X 158      45.779  55.419  44.987  0.00  0.00           C
ATOM   1211  CB  PHE X 158      44.416  56.027  45.335  0.00  0.00           C
ATOM   1212  CG  PHE X 158      44.471  57.192  46.310  0.00  0.00           C
ATOM   1213  CD1 PHE X 158      44.667  58.505  45.837  0.00  0.00           C
ATOM   1214  CE1 PHE X 158      44.741  59.580  46.743  0.00  0.00           C
ATOM   1215  CZ  PHE X 158      44.633  59.344  48.125  0.00  0.00           C
ATOM   1216  CE2 PHE X 158      44.439  58.035  48.601  0.00  0.00           C
ATOM   1217  CD2 PHE X 158      44.351  56.963  47.695  0.00  0.00           C
ATOM   1218  C   PHE X 158      46.561  55.046  46.265  0.00  0.00           C
ATOM   1219  O   PHE X 158      46.333  53.991  46.865  0.00  0.00           O
ATOM   1220  N   SER X 159      47.468  55.935  46.685  0.00  0.00           N
ATOM   1221  CA  SER X 159      48.410  55.745  47.793  0.00  0.00           C
ATOM   1222  CB  SER X 159      49.703  55.128  47.255  0.00  0.00           C
ATOM   1223  OG  SER X 159      50.619  54.922  48.310  0.00  0.00           O
ATOM   1224  C   SER X 159      48.747  57.072  48.485  0.00  0.00           C
ATOM   1225  O   SER X 159      48.728  58.128  47.854  0.00  0.00           O
ATOM   1226  N   THR X 160      49.115  57.004  49.766  0.00  0.00           N
ATOM   1227  CA  THR X 160      49.698  58.102  50.560  0.00  0.00           C
ATOM   1228  CB  THR X 160      48.792  58.460  51.746  0.00  0.00           C
ATOM   1229  CG2 THR X 160      47.406  58.954  51.325  0.00  0.00           C
ATOM   1230  OG1 THR X 160      48.619  57.324  52.558  0.00  0.00           O
ATOM   1231  C   THR X 160      51.100  57.770  51.096  0.00  0.00           C
ATOM   1232  O   THR X 160      51.700  58.589  51.800  0.00  0.00           O
ATOM   1233  N   GLY X 161      51.628  56.578  50.788  0.00  0.00           N
ATOM   1234  CA  GLY X 161      52.898  56.069  51.320  0.00  0.00           C
ATOM   1235  C   GLY X 161      52.837  55.598  52.782  0.00  0.00           C
ATOM   1236  O   GLY X 161      53.887  55.445  53.409  0.00  0.00           O
ATOM   1237  N   ASP X 162      51.640  55.379  53.333  0.00  0.00           N
ATOM   1238  CA  ASP X 162      51.389  55.066  54.749  0.00  0.00           C
ATOM   1239  CB  ASP X 162      50.692  56.278  55.397  0.00  0.00           C
ATOM   1240  CG  ASP X 162      50.949  56.420  56.904  0.00  0.00           C
ATOM   1241  OD1 ASP X 162      50.646  55.492  57.687  0.00  0.00           O
ATOM   1242  OD2 ASP X 162      51.477  57.473  57.332  0.00  0.00           O
ATOM   1243  C   ASP X 162      50.546  53.782  54.901  0.00  0.00           C
ATOM   1244  O   ASP X 162      49.938  53.299  53.946  0.00  0.00           O
ATOM   1245  N   GLU X 163      50.437  53.237  56.112  0.00  0.00           N
ATOM   1246  CA  GLU X 163      49.672  52.016  56.400  0.00  0.00           C
ATOM   1247  CB  GLU X 163      50.019  51.539  57.823  0.00  0.00           C
ATOM   1248  CG  GLU X 163      49.717  50.057  58.089  0.00  0.00           C
ATOM   1249  CD  GLU X 163      50.573  49.139  57.219  0.00  0.00           C
ATOM   1250  OE1 GLU X 163      51.734  48.844  57.584  0.00  0.00           O
ATOM   1251  OE2 GLU X 163      50.135  48.721  56.123  0.00  0.00           O
ATOM   1252  C   GLU X 163      48.150  52.193  56.208  0.00  0.00           C
ATOM   1253  O   GLU X 163      47.424  51.202  56.102  0.00  0.00           O
ATOM   1254  N   HID X 164      47.659  53.435  56.103  0.00  0.00           N
ATOM   1255  CA  HID X 164      46.282  53.742  55.698  0.00  0.00           C
ATOM   1256  CB  HID X 164      45.815  55.048  56.360  0.00  0.00           C
ATOM   1257  CG  HID X 164      46.600  56.286  56.002  0.00  0.00           C
ATOM   1258  ND1 HID X 164      47.435  56.980  56.842  0.00  0.00           N
ATOM   1259  CE1 HID X 164      47.897  58.057  56.194  0.00  0.00           C
ATOM   1260  NE2 HID X 164      47.398  58.094  54.948  0.00  0.00           N
ATOM   1261  CD2 HID X 164      46.558  56.980  54.824  0.00  0.00           C
ATOM   1262  C   HID X 164      46.067  53.773  54.172  0.00  0.00           C
ATOM   1263  O   HID X 164      44.920  53.717  53.726  0.00  0.00           O
ATOM   1264  N   SER X 165      47.124  53.871  53.353  0.00  0.00           N
ATOM   1265  CA  SER X 165      47.050  53.722  51.890  0.00  0.00           C
ATOM   1266  CB  SER X 165      46.372  54.933  51.238  0.00  0.00           C
ATOM   1267  OG  SER X 165      44.980  54.718  51.238  0.00  0.00           O
ATOM   1268  C   SER X 165      48.423  53.518  51.239  0.00  0.00           C
ATOM   1269  O   SER X 165      49.224  54.448  51.147  0.00  0.00           O
ATOM   1270  N   ARG X 166      48.650  52.307  50.711  0.00  0.00           N
ATOM   1271  CA  ARG X 166      49.910  51.878  50.078  0.00  0.00           C
ATOM   1272  CB  ARG X 166      50.329  50.530  50.684  0.00  0.00           C
ATOM   1273  CG  ARG X 166      50.745  50.598  52.158  0.00  0.00           C
ATOM   1274  CD  ARG X 166      51.212  49.209  52.611  0.00  0.00           C
ATOM   1275  NE  ARG X 166      51.815  49.241  53.952  0.00  0.00           N
ATOM   1276  CZ  ARG X 166      53.085  49.425  54.258  0.00  0.00           C
ATOM   1277  NH1 ARG X 166      53.476  49.336  55.491  0.00  0.00           N
ATOM   1278  NH2 ARG X 166      53.991  49.693  53.365  0.00  0.00           N
ATOM   1279  C   ARG X 166      49.865  51.764  48.548  0.00  0.00           C
ATOM   1280  O   ARG X 166      50.920  51.788  47.916  0.00  0.00           O
ATOM   1281  N   GLY X 167      48.683  51.649  47.941  0.00  0.00           N
ATOM   1282  CA  GLY X 167      48.537  51.373  46.505  0.00  0.00           C
ATOM   1283  C   GLY X 167      48.758  49.898  46.139  0.00  0.00           C
ATOM   1284  O   GLY X 167      48.806  49.027  47.008  0.00  0.00           O
ATOM   1285  N   ASN X 168      48.863  49.623  44.832  0.00  0.00           N
ATOM   1286  CA  ASN X 168      48.928  48.277  44.232  0.00  0.00           C
ATOM   1287  CB  ASN X 168      50.333  47.666  44.432  0.00  0.00           C
ATOM   1288  CG  ASN X 168      51.440  48.430  43.723  0.00  0.00           C
ATOM   1289  OD1 ASN X 168      51.218  49.214  42.811  0.00  0.00           O
ATOM   1290  ND2 ASN X 168      52.670  48.230  44.123  0.00  0.00           N
ATOM   1291  C   ASN X 168      47.759  47.338  44.616  0.00  0.00           C
ATOM   1292  O   ASN X 168      47.877  46.113  44.532  0.00  0.00           O
ATOM   1293  N   TRP X 169      46.599  47.897  44.986  0.00  0.00           N
ATOM   1294  CA  TRP X 169      45.382  47.149  45.328  0.00  0.00           C
ATOM   1295  CB  TRP X 169      44.252  48.123  45.711  0.00  0.00           C
ATOM   1296  CG  TRP X 169      44.629  49.319  46.542  0.00  0.00           C
ATOM   1297  CD1 TRP X 169      44.535  50.609  46.142  0.00  0.00           C
ATOM   1298  NE1 TRP X 169      44.984  51.449  47.141  0.00  0.00           N
ATOM   1299  CE2 TRP X 169      45.321  50.742  48.270  0.00  0.00           C
ATOM   1300  CZ2 TRP X 169      45.750  51.144  49.539  0.00  0.00           C
ATOM   1301  CH2 TRP X 169      46.033  50.164  50.507  0.00  0.00           C
ATOM   1302  CZ3 TRP X 169      45.902  48.803  50.178  0.00  0.00           C
ATOM   1303  CE3 TRP X 169      45.453  48.413  48.900  0.00  0.00           C
ATOM   1304  CD2 TRP X 169      45.139  49.372  47.912  0.00  0.00           C
ATOM   1305  C   TRP X 169      44.945  46.224  44.180  0.00  0.00           C
ATOM   1306  O   TRP X 169      44.621  45.063  44.417  0.00  0.00           O
ATOM   1307  N   GLY X 170      45.048  46.697  42.931  0.00  0.00           N
ATOM   1308  CA  GLY X 170      44.742  45.912  41.727  0.00  0.00           C
ATOM   1309  C   GLY X 170      45.646  44.689  41.499  0.00  0.00           C
ATOM   1310  O   GLY X 170      45.229  43.742  40.837  0.00  0.00           O
ATOM   1311  N   HIE X 171      46.853  44.649  42.078  0.00  0.00           N
ATOM   1312  CA  HIE X 171      47.727  43.464  42.057  0.00  0.00           C
ATOM   1313  CB  HIE X 171      49.186  43.891  41.847  0.00  0.00           C
ATOM   1314  CG  HIE X 171      49.445  44.485  40.486  0.00  0.00           C
ATOM   1315  ND1 HIE X 171      49.843  45.798  40.240  0.00  0.00           N
ATOM   1316  CE1 HIE X 171      49.964  45.903  38.906  0.00  0.00           C
ATOM   1317  NE2 HIE X 171      49.651  44.736  38.313  0.00  0.00           N
ATOM   1318  CD2 HIE X 171      49.332  43.826  39.296  0.00  0.00           C
ATOM   1319  C   HIE X 171      47.557  42.591  43.307  0.00  0.00           C
ATOM   1320  O   HIE X 171      47.640  41.366  43.214  0.00  0.00           O
ATOM   1321  N   LEU X 172      47.228  43.187  44.459  0.00  0.00           N
ATOM   1322  CA  LEU X 172      46.813  42.452  45.662  0.00  0.00           C
ATOM   1323  CB  LEU X 172      46.636  43.447  46.823  0.00  0.00           C
ATOM   1324  CG  LEU X 172      47.953  44.013  47.386  0.00  0.00           C
ATOM   1325  CD1 LEU X 172      47.675  45.260  48.224  0.00  0.00           C
ATOM   1326  CD2 LEU X 172      48.641  42.997  48.300  0.00  0.00           C
ATOM   1327  C   LEU X 172      45.524  41.640  45.422  0.00  0.00           C
ATOM   1328  O   LEU X 172      45.397  40.534  45.957  0.00  0.00           O
ATOM   1329  N   ASP X 173      44.615  42.145  44.580  0.00  0.00           N
ATOM   1330  CA  ASP X 173      43.442  41.422  44.065  0.00  0.00           C
ATOM   1331  CB  ASP X 173      42.612  42.347  43.154  0.00  0.00           C
ATOM   1332  CG  ASP X 173      41.860  43.467  43.877  0.00  0.00           C
ATOM   1333  OD1 ASP X 173      41.538  43.305  45.075  0.00  0.00           O
ATOM   1334  OD2 ASP X 173      41.544  44.489  43.224  0.00  0.00           O
ATOM   1335  C   ASP X 173      43.847  40.174  43.260  0.00  0.00           C
ATOM   1336  O   ASP X 173      43.310  39.088  43.478  0.00  0.00           O
ATOM   1337  N   GLN X 174      44.831  40.300  42.361  0.00  0.00           N
ATOM   1338  CA  GLN X 174      45.320  39.183  41.542  0.00  0.00           C
ATOM   1339  CB  GLN X 174      46.273  39.699  40.448  0.00  0.00           C
ATOM   1340  CG  GLN X 174      45.586  40.629  39.429  0.00  0.00           C
ATOM   1341  CD  GLN X 174      46.575  41.295  38.473  0.00  0.00           C
ATOM   1342  OE1 GLN X 174      47.668  40.813  38.222  0.00  0.00           O
ATOM   1343  NE2 GLN X 174      46.242  42.428  37.899  0.00  0.00           N
ATOM   1344  C   GLN X 174      45.992  38.102  42.406  0.00  0.00           C
ATOM   1345  O   GLN X 174      45.755  36.912  42.195  0.00  0.00           O
ATOM   1346  N   VAL X 175      46.757  38.493  43.435  0.00  0.00           N
ATOM   1347  CA  VAL X 175      47.306  37.564  44.443  0.00  0.00           C
ATOM   1348  CB  VAL X 175      48.255  38.305  45.411  0.00  0.00           C
ATOM   1349  CG1 VAL X 175      48.676  37.451  46.615  0.00  0.00           C
ATOM   1350  CG2 VAL X 175      49.536  38.736  44.682  0.00  0.00           C
ATOM   1351  C   VAL X 175      46.183  36.846  45.202  0.00  0.00           C
ATOM   1352  O   VAL X 175      46.219  35.620  45.328  0.00  0.00           O
ATOM   1353  N   ALA X 176      45.157  37.572  45.660  0.00  0.00           N
ATOM   1354  CA  ALA X 176      44.013  36.991  46.367  0.00  0.00           C
ATOM   1355  CB  ALA X 176      43.106  38.129  46.845  0.00  0.00           C
ATOM   1356  C   ALA X 176      43.239  35.977  45.504  0.00  0.00           C
ATOM   1357  O   ALA X 176      42.863  34.911  46.004  0.00  0.00           O
ATOM   1358  N   ALA X 177      43.055  36.271  44.213  0.00  0.00           N
ATOM   1359  CA  ALA X 177      42.412  35.380  43.251  0.00  0.00           C
ATOM   1360  CB  ALA X 177      42.097  36.182  41.985  0.00  0.00           C
ATOM   1361  C   ALA X 177      43.261  34.134  42.933  0.00  0.00           C
ATOM   1362  O   ALA X 177      42.729  33.026  42.899  0.00  0.00           O
ATOM   1363  N   LEU X 178      44.582  34.270  42.757  0.00  0.00           N
ATOM   1364  CA  LEU X 178      45.474  33.125  42.513  0.00  0.00           C
ATOM   1365  CB  LEU X 178      46.862  33.632  42.078  0.00  0.00           C
ATOM   1366  CG  LEU X 178      46.901  34.209  40.647  0.00  0.00           C
ATOM   1367  CD1 LEU X 178      48.244  34.899  40.405  0.00  0.00           C
ATOM   1368  CD2 LEU X 178      46.733  33.124  39.578  0.00  0.00           C
ATOM   1369  C   LEU X 178      45.562  32.191  43.733  0.00  0.00           C
ATOM   1370  O   LEU X 178      45.532  30.968  43.573  0.00  0.00           O
ATOM   1371  N   ARG X 179      45.573  32.745  44.953  0.00  0.00           N
ATOM   1372  CA  ARG X 179      45.432  31.975  46.203  0.00  0.00           C
ATOM   1373  CB  ARG X 179      45.560  32.916  47.404  0.00  0.00           C
ATOM   1374  CG  ARG X 179      47.000  33.368  47.666  0.00  0.00           C
ATOM   1375  CD  ARG X 179      46.956  34.419  48.768  0.00  0.00           C
ATOM   1376  NE  ARG X 179      48.284  34.904  49.157  0.00  0.00           N
ATOM   1377  CZ  ARG X 179      48.497  35.774  50.121  0.00  0.00           C
ATOM   1378  NH1 ARG X 179      49.704  36.151  50.393  0.00  0.00           N
ATOM   1379  NH2 ARG X 179      47.537  36.294  50.825  0.00  0.00           N
ATOM   1380  C   ARG X 179      44.098  31.231  46.285  0.00  0.00           C
ATOM   1381  O   ARG X 179      44.088  30.065  46.677  0.00  0.00           O
ATOM   1382  N   TRP X 180      43.001  31.875  45.873  0.00  0.00           N
ATOM   1383  CA  TRP X 180      41.671  31.259  45.811  0.00  0.00           C
ATOM   1384  CB  TRP X 180      40.616  32.334  45.504  0.00  0.00           C
ATOM   1385  CG  TRP X 180      39.187  31.889  45.594  0.00  0.00           C
ATOM   1386  CD1 TRP X 180      38.357  32.139  46.634  0.00  0.00           C
ATOM   1387  NE1 TRP X 180      37.120  31.579  46.387  0.00  0.00           N
ATOM   1388  CE2 TRP X 180      37.086  30.931  45.172  0.00  0.00           C
ATOM   1389  CZ2 TRP X 180      36.088  30.211  44.501  0.00  0.00           C
ATOM   1390  CH2 TRP X 180      36.371  29.660  43.239  0.00  0.00           C
ATOM   1391  CZ3 TRP X 180      37.643  29.845  42.666  0.00  0.00           C
ATOM   1392  CE3 TRP X 180      38.637  30.572  43.350  0.00  0.00           C
ATOM   1393  CD2 TRP X 180      38.391  31.126  44.628  0.00  0.00           C
ATOM   1394  C   TRP X 180      41.637  30.105  44.799  0.00  0.00           C
ATOM   1395  O   TRP X 180      41.157  29.024  45.132  0.00  0.00           O
ATOM   1396  N   VAL X 181      42.218  30.270  43.603  0.00  0.00           N
ATOM   1397  CA  VAL X 181      42.346  29.188  42.604  0.00  0.00           C
ATOM   1398  CB  VAL X 181      42.976  29.715  41.293  0.00  0.00           C
ATOM   1399  CG1 VAL X 181      43.367  28.607  40.304  0.00  0.00           C
ATOM   1400  CG2 VAL X 181      41.985  30.629  40.558  0.00  0.00           C
ATOM   1401  C   VAL X 181      43.126  28.005  43.187  0.00  0.00           C
ATOM   1402  O   VAL X 181      42.627  26.881  43.160  0.00  0.00           O
ATOM   1403  N   GLN X 182      44.281  28.250  43.813  0.00  0.00           N
ATOM   1404  CA  GLN X 182      45.085  27.226  44.501  0.00  0.00           C
ATOM   1405  CB  GLN X 182      46.343  27.905  45.078  0.00  0.00           C
ATOM   1406  CG  GLN X 182      47.482  28.069  44.061  0.00  0.00           C
ATOM   1407  CD  GLN X 182      48.088  26.737  43.625  0.00  0.00           C
ATOM   1408  OE1 GLN X 182      47.950  25.701  44.266  0.00  0.00           O
ATOM   1409  NE2 GLN X 182      48.776  26.699  42.512  0.00  0.00           N
ATOM   1410  C   GLN X 182      44.343  26.463  45.623  0.00  0.00           C
ATOM   1411  O   GLN X 182      44.788  25.386  46.034  0.00  0.00           O
ATOM   1412  N   ASP X 183      43.226  26.996  46.122  0.00  0.00           N
ATOM   1413  CA  ASP X 183      42.459  26.474  47.258  0.00  0.00           C
ATOM   1414  CB  ASP X 183      42.490  27.561  48.345  0.00  0.00           C
ATOM   1415  CG  ASP X 183      42.010  27.107  49.723  0.00  0.00           C
ATOM   1416  OD1 ASP X 183      42.292  25.952  50.130  0.00  0.00           O
ATOM   1417  OD2 ASP X 183      41.402  27.948  50.428  0.00  0.00           O
ATOM   1418  C   ASP X 183      41.027  26.015  46.889  0.00  0.00           C
ATOM   1419  O   ASP X 183      40.299  25.532  47.759  0.00  0.00           O
ATOM   1420  N   ASN X 184      40.606  26.140  45.623  0.00  0.00           N
ATOM   1421  CA  ASN X 184      39.263  25.740  45.160  0.00  0.00           C
ATOM   1422  CB  ASN X 184      38.363  26.993  45.051  0.00  0.00           C
ATOM   1423  CG  ASN X 184      38.080  27.669  46.383  0.00  0.00           C
ATOM   1424  OD1 ASN X 184      37.105  27.379  47.066  0.00  0.00           O
ATOM   1425  ND2 ASN X 184      38.941  28.556  46.815  0.00  0.00           N
ATOM   1426  C   ASN X 184      39.250  24.953  43.830  0.00  0.00           C
ATOM   1427  O   ASN X 184      38.259  24.281  43.537  0.00  0.00           O
ATOM   1428  N   ILE X 185      40.299  25.021  42.997  0.00  0.00           N
ATOM   1429  CA  ILE X 185      40.223  24.536  41.605  0.00  0.00           C
ATOM   1430  CB  ILE X 185      41.328  25.190  40.744  0.00  0.00           C
ATOM   1431  CG2 ILE X 185      42.699  24.526  40.959  0.00  0.00           C
ATOM   1432  CG1 ILE X 185      40.999  25.242  39.236  0.00  0.00           C
ATOM   1433  CD1 ILE X 185      39.814  26.160  38.903  0.00  0.00           C
ATOM   1434  C   ILE X 185      40.164  23.005  41.459  0.00  0.00           C
ATOM   1435  O   ILE X 185      39.667  22.521  40.440  0.00  0.00           O
ATOM   1436  N   ALA X 186      40.566  22.224  42.471  0.00  0.00           N
ATOM   1437  CA  ALA X 186      40.464  20.761  42.410  0.00  0.00           C
ATOM   1438  CB  ALA X 186      41.266  20.125  43.551  0.00  0.00           C
ATOM   1439  C   ALA X 186      39.001  20.284  42.387  0.00  0.00           C
ATOM   1440  O   ALA X 186      38.691  19.293  41.721  0.00  0.00           O
ATOM   1441  N   SER X 187      38.071  21.036  42.991  0.00  0.00           N
ATOM   1442  CA  SER X 187      36.623  20.790  42.869  0.00  0.00           C
ATOM   1443  CB  SER X 187      35.838  21.779  43.736  0.00  0.00           C
ATOM   1444  OG  SER X 187      36.128  21.617  45.113  0.00  0.00           O
ATOM   1445  C   SER X 187      36.122  20.897  41.419  0.00  0.00           C
ATOM   1446  O   SER X 187      35.159  20.226  41.049  0.00  0.00           O
ATOM   1447  N   PHE X 188      36.808  21.680  40.580  0.00  0.00           N
ATOM   1448  CA  PHE X 188      36.552  21.830  39.140  0.00  0.00           C
ATOM   1449  CB  PHE X 188      36.662  23.315  38.753  0.00  0.00           C
ATOM   1450  CG  PHE X 188      35.690  24.226  39.485  0.00  0.00           C
ATOM   1451  CD1 PHE X 188      36.036  24.777  40.734  0.00  0.00           C
ATOM   1452  CE1 PHE X 188      35.127  25.596  41.425  0.00  0.00           C
ATOM   1453  CZ  PHE X 188      33.868  25.875  40.866  0.00  0.00           C
ATOM   1454  CE2 PHE X 188      33.518  25.335  39.615  0.00  0.00           C
ATOM   1455  CD2 PHE X 188      34.427  24.511  38.927  0.00  0.00           C
ATOM   1456  C   PHE X 188      37.453  20.925  38.270  0.00  0.00           C
ATOM   1457  O   PHE X 188      37.463  21.053  37.047  0.00  0.00           O
ATOM   1458  N   GLY X 189      38.214  20.010  38.885  0.00  0.00           N
ATOM   1459  CA  GLY X 189      39.114  19.066  38.210  0.00  0.00           C
ATOM   1460  C   GLY X 189      40.531  19.587  37.929  0.00  0.00           C
ATOM   1461  O   GLY X 189      41.317  18.877  37.308  0.00  0.00           O
ATOM   1462  N   GLY X 190      40.888  20.797  38.368  0.00  0.00           N
ATOM   1463  CA  GLY X 190      42.216  21.375  38.137  0.00  0.00           C
ATOM   1464  C   GLY X 190      43.277  20.886  39.129  0.00  0.00           C
ATOM   1465  O   GLY X 190      43.049  20.911  40.337  0.00  0.00           O
ATOM   1466  N   ASN X 191      44.460  20.489  38.651  0.00  0.00           N
ATOM   1467  CA  ASN X 191      45.589  20.147  39.517  0.00  0.00           C
ATOM   1468  CB  ASN X 191      46.615  19.294  38.748  0.00  0.00           C
ATOM   1469  CG  ASN X 191      47.725  18.832  39.679  0.00  0.00           C
ATOM   1470  OD1 ASN X 191      47.454  18.261  40.724  0.00  0.00           O
ATOM   1471  ND2 ASN X 191      48.977  19.084  39.389  0.00  0.00           N
ATOM   1472  C   ASN X 191      46.248  21.418  40.106  0.00  0.00           C
ATOM   1473  O   ASN X 191      46.712  22.260  39.331  0.00  0.00           O
ATOM   1474  N   PRO X 192      46.378  21.557  41.444  0.00  0.00           N
ATOM   1475  CD  PRO X 192      45.784  20.718  42.477  0.00  0.00           C
ATOM   1476  CG  PRO X 192      45.674  21.607  43.711  0.00  0.00           C
ATOM   1477  CB  PRO X 192      46.901  22.504  43.574  0.00  0.00           C
ATOM   1478  CA  PRO X 192      47.023  22.723  42.060  0.00  0.00           C
ATOM   1479  C   PRO X 192      48.485  22.922  41.624  0.00  0.00           C
ATOM   1480  O   PRO X 192      48.932  24.056  41.472  0.00  0.00           O
ATOM   1481  N   GLY X 193      49.213  21.834  41.349  0.00  0.00           N
ATOM   1482  CA  GLY X 193      50.599  21.827  40.857  0.00  0.00           C
ATOM   1483  C   GLY X 193      50.767  22.075  39.349  0.00  0.00           C
ATOM   1484  O   GLY X 193      51.797  21.688  38.788  0.00  0.00           O
ATOM   1485  N   SER X 194      49.751  22.645  38.686  0.00  0.00           N
ATOM   1486  CA  SER X 194      49.702  22.841  37.227  0.00  0.00           C
ATOM   1487  CB  SER X 194      48.958  21.680  36.547  0.00  0.00           C
ATOM   1488  OG  SER X 194      49.539  20.426  36.845  0.00  0.00           O
ATOM   1489  C   SER X 194      49.088  24.182  36.790  0.00  0.00           C
ATOM   1490  O   SER X 194      48.478  24.262  35.721  0.00  0.00           O
ATOM   1491  N   VAL X 195      49.219  25.236  37.603  0.00  0.00           N
ATOM   1492  CA  VAL X 195      48.596  26.548  37.340  0.00  0.00           C
ATOM   1493  CB  VAL X 195      48.254  27.275  38.658  0.00  0.00           C
ATOM   1494  CG1 VAL X 195      47.699  28.688  38.426  0.00  0.00           C
ATOM   1495  CG2 VAL X 195      47.186  26.496  39.441  0.00  0.00           C
ATOM   1496  C   VAL X 195      49.461  27.400  36.407  0.00  0.00           C
ATOM   1497  O   VAL X 195      50.614  27.706  36.706  0.00  0.00           O
ATOM   1498  N   THR X 196      48.885  27.823  35.282  0.00  0.00           N
ATOM   1499  CA  THR X 196      49.532  28.660  34.256  0.00  0.00           C
ATOM   1500  CB  THR X 196      49.485  27.942  32.896  0.00  0.00           C
ATOM   1501  CG2 THR X 196      50.245  28.690  31.799  0.00  0.00           C
ATOM   1502  OG1 THR X 196      50.032  26.643  33.023  0.00  0.00           O
ATOM   1503  C   THR X 196      48.833  30.018  34.164  0.00  0.00           C
ATOM   1504  O   THR X 196      47.618  30.054  33.970  0.00  0.00           O
ATOM   1505  N   ILE X 197      49.571  31.129  34.278  0.00  0.00           N
ATOM   1506  CA  ILE X 197      49.012  32.491  34.154  0.00  0.00           C
ATOM   1507  CB  ILE X 197      49.490  33.444  35.275  0.00  0.00           C
ATOM   1508  CG2 ILE X 197      49.035  32.893  36.638  0.00  0.00           C
ATOM   1509  CG1 ILE X 197      51.011  33.720  35.244  0.00  0.00           C
ATOM   1510  CD1 ILE X 197      51.460  34.794  36.245  0.00  0.00           C
ATOM   1511  C   ILE X 197      49.229  33.074  32.751  0.00  0.00           C
ATOM   1512  O   ILE X 197      50.263  32.837  32.127  0.00  0.00           O
ATOM   1513  N   PHE X 198      48.246  33.828  32.260  0.00  0.00           N
ATOM   1514  CA  PHE X 198      48.169  34.338  30.887  0.00  0.00           C
ATOM   1515  CB  PHE X 198      47.347  33.308  30.082  0.00  0.00           C
ATOM   1516  CG  PHE X 198      47.299  33.366  28.560  0.00  0.00           C
ATOM   1517  CD1 PHE X 198      46.493  32.418  27.896  0.00  0.00           C
ATOM   1518  CE1 PHE X 198      46.455  32.362  26.491  0.00  0.00           C
ATOM   1519  CZ  PHE X 198      47.220  33.265  25.737  0.00  0.00           C
ATOM   1520  CE2 PHE X 198      48.018  34.219  26.388  0.00  0.00           C
ATOM   1521  CD2 PHE X 198      48.063  34.271  27.793  0.00  0.00           C
ATOM   1522  C   PHE X 198      47.513  35.730  30.896  0.00  0.00           C
ATOM   1523  O   PHE X 198      46.521  35.923  31.598  0.00  0.00           O
ATOM   1524  N   GLY X 199      48.018  36.708  30.138  0.00  0.00           N
ATOM   1525  CA  GLY X 199      47.351  38.011  30.030  0.00  0.00           C
ATOM   1526  C   GLY X 199      47.792  38.878  28.851  0.00  0.00           C
ATOM   1527  O   GLY X 199      48.955  38.874  28.446  0.00  0.00           O
ATOM   1528  N   GLU X 200      46.852  39.660  28.319  0.00  0.00           N
ATOM   1529  CA  GLU X 200      47.103  40.687  27.299  0.00  0.00           C
ATOM   1530  CB  GLU X 200      45.846  40.912  26.431  0.00  0.00           C
ATOM   1531  CG  GLU X 200      44.639  41.489  27.196  0.00  0.00           C
ATOM   1532  CD  GLU X 200      43.401  41.739  26.324  0.00  0.00           C
ATOM   1533  OE1 GLU X 200      42.286  41.779  26.892  0.00  0.00           O
ATOM   1534  OE2 GLU X 200      43.526  42.025  25.110  0.00  0.00           O
ATOM   1535  C   GLU X 200      47.582  42.006  27.936  0.00  0.00           C
ATOM   1536  O   GLU X 200      47.107  42.366  29.018  0.00  0.00           O
ATOM   1537  N1  MOL X 201      48.484  42.752  27.278  0.00  0.00           N
ATOM   1538  C1  MOL X 201      48.619  44.231  27.430  0.00  0.00           C
ATOM   1539  C2  MOL X 201      47.328  44.906  26.934  0.00  0.00           C
ATOM   1540  O1  MOL X 201      47.587  46.296  26.692  0.00  0.00           O
ATOM   1541  C3  MOL X 201      49.048  44.574  28.857  0.00  0.00           C
ATOM   1542  O2  MOL X 201      50.094  44.106  29.307  0.00  0.00           O
ATOM   1543  O3  MOL X 201      45.561  47.345  26.384  0.00  0.00           O
ATOM   1544  C4  MOL X 201      46.672  47.294  27.319  0.00  0.00           C
ATOM   1545  O4  MOL X 201      46.278  46.893  28.493  0.00  0.00           O
ATOM   1546  C5  MOL X 201      47.363  48.644  27.126  0.00  0.00           C
ATOM   1547  C6  MOL X 201      48.797  48.680  27.659  0.00  0.00           C
ATOM   1548  C7  MOL X 201      49.569  49.852  27.030  0.00  0.00           C
ATOM   1549  C8  MOL X 201      51.081  49.635  27.118  0.00  0.00           C
ATOM   1550  C9  MOL X 201      51.868  50.452  26.056  0.00  0.00           C
ATOM   1551  O5  MOL X 201      51.572  50.051  24.709  0.00  0.00           O
ATOM   1552  N   ALA X 202      48.198  45.312  29.658  0.00  0.00           N
ATOM   1553  CA  ALA X 202      48.602  45.605  31.041  0.00  0.00           C
ATOM   1554  CB  ALA X 202      47.728  46.744  31.576  0.00  0.00           C
ATOM   1555  C   ALA X 202      48.519  44.359  31.957  0.00  0.00           C
ATOM   1556  O   ALA X 202      49.236  44.289  32.956  0.00  0.00           O
ATOM   1557  N   GLY X 203      47.713  43.352  31.607  0.00  0.00           N
ATOM   1558  CA  GLY X 203      47.767  42.018  32.213  0.00  0.00           C
ATOM   1559  C   GLY X 203      49.064  41.288  31.842  0.00  0.00           C
ATOM   1560  O   GLY X 203      49.660  40.624  32.682  0.00  0.00           O
ATOM   1561  N   GLY X 204      49.563  41.505  30.622  0.00  0.00           N
ATOM   1562  CA  GLY X 204      50.852  41.007  30.129  0.00  0.00           C
ATOM   1563  C   GLY X 204      52.065  41.551  30.896  0.00  0.00           C
ATOM   1564  O   GLY X 204      52.977  40.778  31.190  0.00  0.00           O
ATOM   1565  N   GLU X 205      52.057  42.826  31.307  0.00  0.00           N
ATOM   1566  CA  GLU X 205      53.044  43.354  32.270  0.00  0.00           C
ATOM   1567  CB  GLU X 205      53.167  44.890  32.176  0.00  0.00           C
ATOM   1568  CG  GLU X 205      54.307  45.403  33.080  0.00  0.00           C
ATOM   1569  CD  GLU X 205      54.623  46.898  32.943  0.00  0.00           C
ATOM   1570  OE1 GLU X 205      54.685  47.430  31.815  0.00  0.00           O
ATOM   1571  OE2 GLU X 205      54.928  47.539  33.977  0.00  0.00           O
ATOM   1572  C   GLU X 205      52.754  42.891  33.709  0.00  0.00           C
ATOM   1573  O   GLU X 205      53.682  42.576  34.451  0.00  0.00           O
ATOM   1574  N   SER X 206      51.486  42.758  34.110  0.00  0.00           N
ATOM   1575  CA  SER X 206      51.147  42.222  35.440  0.00  0.00           C
ATOM   1576  CB  SER X 206      49.640  42.280  35.707  0.00  0.00           C
ATOM   1577  OG  SER X 206      49.172  43.618  35.622  0.00  0.00           O
ATOM   1578  C   SER X 206      51.679  40.793  35.637  0.00  0.00           C
ATOM   1579  O   SER X 206      52.130  40.457  36.727  0.00  0.00           O
ATOM   1580  N   VAL X 207      51.744  39.977  34.577  0.00  0.00           N
ATOM   1581  CA  VAL X 207      52.417  38.665  34.586  0.00  0.00           C
ATOM   1582  CB  VAL X 207      52.152  37.917  33.259  0.00  0.00           C
ATOM   1583  CG1 VAL X 207      53.049  36.692  33.047  0.00  0.00           C
ATOM   1584  CG2 VAL X 207      50.701  37.416  33.195  0.00  0.00           C
ATOM   1585  C   VAL X 207      53.918  38.781  34.906  0.00  0.00           C
ATOM   1586  O   VAL X 207      54.412  37.973  35.692  0.00  0.00           O
ATOM   1587  N   SER X 208      54.651  39.786  34.402  0.00  0.00           N
ATOM   1588  CA  SER X 208      56.072  39.963  34.767  0.00  0.00           C
ATOM   1589  CB  SER X 208      56.849  40.791  33.734  0.00  0.00           C
ATOM   1590  OG  SER X 208      56.479  42.154  33.695  0.00  0.00           O
ATOM   1591  C   SER X 208      56.251  40.499  36.195  0.00  0.00           C
ATOM   1592  O   SER X 208      57.156  40.054  36.904  0.00  0.00           O
ATOM   1593  N   VAL X 209      55.334  41.348  36.678  0.00  0.00           N
ATOM   1594  CA  VAL X 209      55.274  41.761  38.095  0.00  0.00           C
ATOM   1595  CB  VAL X 209      54.223  42.873  38.312  0.00  0.00           C
ATOM   1596  CG1 VAL X 209      54.090  43.277  39.787  0.00  0.00           C
ATOM   1597  CG2 VAL X 209      54.591  44.142  37.531  0.00  0.00           C
ATOM   1598  C   VAL X 209      55.015  40.556  39.014  0.00  0.00           C
ATOM   1599  O   VAL X 209      55.684  40.416  40.039  0.00  0.00           O
ATOM   1600  N   LEU X 210      54.121  39.637  38.631  0.00  0.00           N
ATOM   1601  CA  LEU X 210      53.851  38.385  39.356  0.00  0.00           C
ATOM   1602  CB  LEU X 210      52.558  37.750  38.805  0.00  0.00           C
ATOM   1603  CG  LEU X 210      51.253  38.497  39.156  0.00  0.00           C
ATOM   1604  CD1 LEU X 210      50.104  37.934  38.319  0.00  0.00           C
ATOM   1605  CD2 LEU X 210      50.871  38.353  40.631  0.00  0.00           C
ATOM   1606  C   LEU X 210      55.028  37.388  39.297  0.00  0.00           C
ATOM   1607  O   LEU X 210      55.208  36.599  40.224  0.00  0.00           O
ATOM   1608  N   VAL X 211      55.864  37.426  38.254  0.00  0.00           N
ATOM   1609  CA  VAL X 211      57.120  36.651  38.181  0.00  0.00           C
ATOM   1610  CB  VAL X 211      57.564  36.485  36.707  0.00  0.00           C
ATOM   1611  CG1 VAL X 211      59.003  35.982  36.520  0.00  0.00           C
ATOM   1612  CG2 VAL X 211      56.654  35.470  35.997  0.00  0.00           C
ATOM   1613  C   VAL X 211      58.222  37.245  39.076  0.00  0.00           C
ATOM   1614  O   VAL X 211      59.093  36.498  39.523  0.00  0.00           O
ATOM   1615  N   LEU X 212      58.187  38.546  39.389  0.00  0.00           N
ATOM   1616  CA  LEU X 212      59.210  39.230  40.199  0.00  0.00           C
ATOM   1617  CB  LEU X 212      59.515  40.598  39.559  0.00  0.00           C
ATOM   1618  CG  LEU X 212      60.332  40.515  38.256  0.00  0.00           C
ATOM   1619  CD1 LEU X 212      60.358  41.886  37.584  0.00  0.00           C
ATOM   1620  CD2 LEU X 212      61.783  40.096  38.515  0.00  0.00           C
ATOM   1621  C   LEU X 212      58.851  39.393  41.687  0.00  0.00           C
ATOM   1622  O   LEU X 212      59.735  39.266  42.537  0.00  0.00           O
ATOM   1623  N   SER X 213      57.591  39.677  42.029  0.00  0.00           N
ATOM   1624  CA  SER X 213      57.180  39.995  43.407  0.00  0.00           C
ATOM   1625  CB  SER X 213      55.725  40.475  43.448  0.00  0.00           C
ATOM   1626  OG  SER X 213      55.299  40.634  44.794  0.00  0.00           O
ATOM   1627  C   SER X 213      57.343  38.796  44.360  0.00  0.00           C
ATOM   1628  O   SER X 213      56.793  37.726  44.083  0.00  0.00           O
ATOM   1629  N   PRO X 214      58.015  38.956  45.520  0.00  0.00           N
ATOM   1630  CD  PRO X 214      58.862  40.086  45.875  0.00  0.00           C
ATOM   1631  CG  PRO X 214      59.740  39.607  47.029  0.00  0.00           C
ATOM   1632  CB  PRO X 214      58.861  38.567  47.717  0.00  0.00           C
ATOM   1633  CA  PRO X 214      58.071  37.932  46.567  0.00  0.00           C
ATOM   1634  C   PRO X 214      56.692  37.442  47.043  0.00  0.00           C
ATOM   1635  O   PRO X 214      56.536  36.254  47.326  0.00  0.00           O
ATOM   1636  N   LEU X 215      55.672  38.309  47.072  0.00  0.00           N
ATOM   1637  CA  LEU X 215      54.305  37.950  47.478  0.00  0.00           C
ATOM   1638  CB  LEU X 215      53.496  39.253  47.640  0.00  0.00           C
ATOM   1639  CG  LEU X 215      52.104  39.078  48.276  0.00  0.00           C
ATOM   1640  CD1 LEU X 215      52.185  38.643  49.738  0.00  0.00           C
ATOM   1641  CD2 LEU X 215      51.336  40.395  48.217  0.00  0.00           C
ATOM   1642  C   LEU X 215      53.614  36.998  46.482  0.00  0.00           C
ATOM   1643  O   LEU X 215      52.726  36.236  46.864  0.00  0.00           O
ATOM   1644  N   ALA X 216      54.013  37.031  45.209  0.00  0.00           N
ATOM   1645  CA  ALA X 216      53.381  36.279  44.126  0.00  0.00           C
ATOM   1646  CB  ALA X 216      53.461  37.148  42.870  0.00  0.00           C
ATOM   1647  C   ALA X 216      53.969  34.869  43.905  0.00  0.00           C
ATOM   1648  O   ALA X 216      53.466  34.113  43.069  0.00  0.00           O
ATOM   1649  N   LYS X 217      55.028  34.496  44.639  0.00  0.00           N
ATOM   1650  CA  LYS X 217      55.691  33.183  44.543  0.00  0.00           C
ATOM   1651  CB  LYS X 217      57.101  33.251  45.165  0.00  0.00           C
ATOM   1652  CG  LYS X 217      57.985  34.417  44.677  0.00  0.00           C
ATOM   1653  CD  LYS X 217      58.169  34.477  43.152  0.00  0.00           C
ATOM   1654  CE  LYS X 217      58.953  35.714  42.691  0.00  0.00           C
ATOM   1655  NZ  LYS X 217      60.358  35.708  43.154  0.00  0.00           N
ATOM   1656  C   LYS X 217      54.845  32.066  45.175  0.00  0.00           C
ATOM   1657  O   LYS X 217      53.992  32.327  46.023  0.00  0.00           O
ATOM   1658  N   ASN X 218      55.093  30.816  44.778  0.00  0.00           N
ATOM   1659  CA  ASN X 218      54.387  29.619  45.255  0.00  0.00           C
ATOM   1660  CB  ASN X 218      54.875  29.307  46.685  0.00  0.00           C
ATOM   1661  CG  ASN X 218      54.612  27.888  47.155  0.00  0.00           C
ATOM   1662  OD1 ASN X 218      54.064  27.039  46.465  0.00  0.00           O
ATOM   1663  ND2 ASN X 218      55.048  27.580  48.352  0.00  0.00           N
ATOM   1664  C   ASN X 218      52.849  29.669  45.055  0.00  0.00           C
ATOM   1665  O   ASN X 218      52.073  29.277  45.933  0.00  0.00           O
ATOM   1666  N   LEU X 219      52.404  30.173  43.895  0.00  0.00           N
ATOM   1667  CA  LEU X 219      50.994  30.254  43.470  0.00  0.00           C
ATOM   1668  CB  LEU X 219      50.505  31.713  43.582  0.00  0.00           C
ATOM   1669  CG  LEU X 219      50.455  32.297  45.004  0.00  0.00           C
ATOM   1670  CD1 LEU X 219      50.036  33.767  44.938  0.00  0.00           C
ATOM   1671  CD2 LEU X 219      49.454  31.565  45.897  0.00  0.00           C
ATOM   1672  C   LEU X 219      50.751  29.752  42.033  0.00  0.00           C
ATOM   1673  O   LEU X 219      49.656  29.276  41.731  0.00  0.00           O
ATOM   1674  N   PHE X 220      51.746  29.847  41.149  0.00  0.00           N
ATOM   1675  CA  PHE X 220      51.674  29.413  39.750  0.00  0.00           C
ATOM   1676  CB  PHE X 220      51.193  30.576  38.864  0.00  0.00           C
ATOM   1677  CG  PHE X 220      52.170  31.733  38.742  0.00  0.00           C
ATOM   1678  CD1 PHE X 220      52.136  32.792  39.670  0.00  0.00           C
ATOM   1679  CE1 PHE X 220      53.067  33.843  39.578  0.00  0.00           C
ATOM   1680  CZ  PHE X 220      54.015  33.852  38.540  0.00  0.00           C
ATOM   1681  CE2 PHE X 220      54.043  32.805  37.604  0.00  0.00           C
ATOM   1682  CD2 PHE X 220      53.124  31.746  37.706  0.00  0.00           C
ATOM   1683  C   PHE X 220      53.017  28.853  39.258  0.00  0.00           C
ATOM   1684  O   PHE X 220      54.067  29.123  39.841  0.00  0.00           O
ATOM   1685  N   HIE X 221      52.976  28.092  38.165  0.00  0.00           N
ATOM   1686  CA  HIE X 221      54.067  27.228  37.698  0.00  0.00           C
ATOM   1687  CB  HIE X 221      53.551  25.775  37.711  0.00  0.00           C
ATOM   1688  CG  HIE X 221      53.026  25.352  39.063  0.00  0.00           C
ATOM   1689  ND1 HIE X 221      51.743  25.623  39.556  0.00  0.00           N
ATOM   1690  CE1 HIE X 221      51.764  25.226  40.838  0.00  0.00           C
ATOM   1691  NE2 HIE X 221      52.955  24.698  41.157  0.00  0.00           N
ATOM   1692  CD2 HIE X 221      53.768  24.776  40.051  0.00  0.00           C
ATOM   1693  C   HIE X 221      54.603  27.607  36.310  0.00  0.00           C
ATOM   1694  O   HIE X 221      55.713  27.202  35.966  0.00  0.00           O
ATOM   1695  N   ARG X 222      53.832  28.361  35.511  0.00  0.00           N
ATOM   1696  CA  ARG X 222      54.124  28.766  34.116  0.00  0.00           C
ATOM   1697  CB  ARG X 222      53.553  27.703  33.161  0.00  0.00           C
ATOM   1698  CG  ARG X 222      54.356  26.395  33.143  0.00  0.00           C
ATOM   1699  CD  ARG X 222      53.648  25.311  32.331  0.00  0.00           C
ATOM   1700  NE  ARG X 222      52.482  24.744  33.032  0.00  0.00           N
ATOM   1701  CZ  ARG X 222      52.500  23.740  33.890  0.00  0.00           C
ATOM   1702  NH1 ARG X 222      53.584  23.220  34.381  0.00  0.00           N
ATOM   1703  NH2 ARG X 222      51.398  23.187  34.285  0.00  0.00           N
ATOM   1704  C   ARG X 222      53.500  30.133  33.794  0.00  0.00           C
ATOM   1705  O   ARG X 222      52.473  30.475  34.383  0.00  0.00           O
ATOM   1706  N   ALA X 223      54.082  30.885  32.855  0.00  0.00           N
ATOM   1707  CA  ALA X 223      53.661  32.254  32.515  0.00  0.00           C
ATOM   1708  CB  ALA X 223      54.639  33.221  33.194  0.00  0.00           C
ATOM   1709  C   ALA X 223      53.571  32.529  30.995  0.00  0.00           C
ATOM   1710  O   ALA X 223      54.368  32.001  30.216  0.00  0.00           O
ATOM   1711  N   ILE X 224      52.626  33.387  30.583  0.00  0.00           N
ATOM   1712  CA  ILE X 224      52.408  33.842  29.195  0.00  0.00           C
ATOM   1713  CB  ILE X 224      51.303  33.006  28.488  0.00  0.00           C
ATOM   1714  CG2 ILE X 224      51.271  33.365  26.987  0.00  0.00           C
ATOM   1715  CG1 ILE X 224      51.425  31.474  28.689  0.00  0.00           C
ATOM   1716  CD1 ILE X 224      50.260  30.665  28.100  0.00  0.00           C
ATOM   1717  C   ILE X 224      52.023  35.340  29.175  0.00  0.00           C
ATOM   1718  O   ILE X 224      51.046  35.726  29.819  0.00  0.00           O
ATOM   1719  N   SER X 225      52.730  36.172  28.400  0.00  0.00           N
ATOM   1720  CA  SER X 225      52.407  37.602  28.186  0.00  0.00           C
ATOM   1721  CB  SER X 225      53.537  38.506  28.692  0.00  0.00           C
ATOM   1722  OG  SER X 225      53.716  38.426  30.095  0.00  0.00           O
ATOM   1723  C   SER X 225      52.142  37.912  26.704  0.00  0.00           C
ATOM   1724  O   SER X 225      52.939  37.532  25.845  0.00  0.00           O
ATOM   1725  N   GLU X 226      51.040  38.611  26.402  0.00  0.00           N
ATOM   1726  CA  GLU X 226      50.471  38.745  25.046  0.00  0.00           C
ATOM   1727  CB  GLU X 226      49.312  37.727  24.945  0.00  0.00           C
ATOM   1728  CG  GLU X 226      48.654  37.522  23.569  0.00  0.00           C
ATOM   1729  CD  GLU X 226      49.683  37.184  22.485  0.00  0.00           C
ATOM   1730  OE1 GLU X 226      50.223  38.133  21.870  0.00  0.00           O
ATOM   1731  OE2 GLU X 226      49.973  35.983  22.306  0.00  0.00           O
ATOM   1732  C   GLU X 226      50.030  40.188  24.690  0.00  0.00           C
ATOM   1733  O   GLU X 226      49.951  41.083  25.540  0.00  0.00           O
ATOM   1734  N   SER X 227      49.719  40.424  23.411  0.00  0.00           N
ATOM   1735  CA  SER X 227      49.378  41.724  22.815  0.00  0.00           C
ATOM   1736  CB  SER X 227      48.048  42.291  23.338  0.00  0.00           C
ATOM   1737  OG  SER X 227      46.987  41.398  23.072  0.00  0.00           O
ATOM   1738  C   SER X 227      50.535  42.723  22.865  0.00  0.00           C
ATOM   1739  O   SER X 227      50.346  43.905  23.143  0.00  0.00           O
ATOM   1740  N   GLY X 228      51.750  42.246  22.581  0.00  0.00           N
ATOM   1741  CA  GLY X 228      52.938  43.083  22.408  0.00  0.00           C
ATOM   1742  C   GLY X 228      53.661  43.501  23.687  0.00  0.00           C
ATOM   1743  O   GLY X 228      54.640  44.239  23.580  0.00  0.00           O
ATOM   1744  N   VAL X 229      53.205  43.072  24.869  0.00  0.00           N
ATOM   1745  CA  VAL X 229      53.684  43.583  26.164  0.00  0.00           C
ATOM   1746  CB  VAL X 229      52.652  44.549  26.787  0.00  0.00           C
ATOM   1747  CG1 VAL X 229      53.149  45.104  28.128  0.00  0.00           C
ATOM   1748  CG2 VAL X 229      52.352  45.746  25.874  0.00  0.00           C
ATOM   1749  C   VAL X 229      53.992  42.452  27.146  0.00  0.00           C
ATOM   1750  O   VAL X 229      53.090  41.755  27.602  0.00  0.00           O
ATOM   1751  N   ALA X 230      55.262  42.352  27.542  0.00  0.00           N
ATOM   1752  CA  ALA X 230      55.706  41.714  28.787  0.00  0.00           C
ATOM   1753  CB  ALA X 230      56.741  40.637  28.438  0.00  0.00           C
ATOM   1754  C   ALA X 230      56.258  42.747  29.795  0.00  0.00           C
ATOM   1755  O   ALA X 230      56.224  42.520  31.005  0.00  0.00           O
ATOM   1756  N   LEU X 231      56.742  43.897  29.307  0.00  0.00           N
ATOM   1757  CA  LEU X 231      57.156  45.052  30.106  0.00  0.00           C
ATOM   1758  CB  LEU X 231      58.597  44.813  30.600  0.00  0.00           C
ATOM   1759  CG  LEU X 231      59.201  45.937  31.464  0.00  0.00           C
ATOM   1760  CD1 LEU X 231      58.403  46.166  32.747  0.00  0.00           C
ATOM   1761  CD2 LEU X 231      60.623  45.555  31.860  0.00  0.00           C
ATOM   1762  C   LEU X 231      57.061  46.350  29.287  0.00  0.00           C
ATOM   1763  O   LEU X 231      57.346  46.364  28.091  0.00  0.00           O
ATOM   1764  N   THR X 232      56.726  47.453  29.951  0.00  0.00           N
ATOM   1765  CA  THR X 232      56.766  48.826  29.427  0.00  0.00           C
ATOM   1766  CB  THR X 232      55.352  49.409  29.260  0.00  0.00           C
ATOM   1767  CG2 THR X 232      54.394  48.482  28.524  0.00  0.00           C
ATOM   1768  OG1 THR X 232      54.785  49.711  30.518  0.00  0.00           O
ATOM   1769  C   THR X 232      57.563  49.751  30.348  0.00  0.00           C
ATOM   1770  O   THR X 232      57.855  49.402  31.494  0.00  0.00           O
ATOM   1771  N   SER X 233      57.854  50.971  29.896  0.00  0.00           N
ATOM   1772  CA  SER X 233      58.284  52.094  30.751  0.00  0.00           C
ATOM   1773  CB  SER X 233      59.260  52.964  29.959  0.00  0.00           C
ATOM   1774  OG  SER X 233      58.663  53.410  28.758  0.00  0.00           O
ATOM   1775  C   SER X 233      57.120  52.949  31.292  0.00  0.00           C
ATOM   1776  O   SER X 233      57.349  53.940  31.995  0.00  0.00           O
ATOM   1777  N   VAL X 234      55.876  52.591  30.950  0.00  0.00           N
ATOM   1778  CA  VAL X 234      54.695  53.473  30.992  0.00  0.00           C
ATOM   1779  CB  VAL X 234      53.942  53.389  29.642  0.00  0.00           C
ATOM   1780  CG1 VAL X 234      52.715  54.311  29.584  0.00  0.00           C
ATOM   1781  CG2 VAL X 234      54.847  53.766  28.457  0.00  0.00           C
ATOM   1782  C   VAL X 234      53.749  53.149  32.152  0.00  0.00           C
ATOM   1783  O   VAL X 234      53.186  54.067  32.746  0.00  0.00           O
ATOM   1784  N   LEU X 235      53.558  51.866  32.477  0.00  0.00           N
ATOM   1785  CA  LEU X 235      52.548  51.430  33.453  0.00  0.00           C
ATOM   1786  CB  LEU X 235      52.123  49.983  33.137  0.00  0.00           C
ATOM   1787  CG  LEU X 235      51.442  49.793  31.764  0.00  0.00           C
ATOM   1788  CD1 LEU X 235      51.117  48.316  31.547  0.00  0.00           C
ATOM   1789  CD2 LEU X 235      50.135  50.581  31.626  0.00  0.00           C
ATOM   1790  C   LEU X 235      52.980  51.609  34.921  0.00  0.00           C
ATOM   1791  O   LEU X 235      52.118  51.679  35.796  0.00  0.00           O
ATOM   1792  N   VAL X 236      54.283  51.741  35.196  0.00  0.00           N
ATOM   1793  CA  VAL X 236      54.813  52.108  36.520  0.00  0.00           C
ATOM   1794  CB  VAL X 236      56.167  51.410  36.777  0.00  0.00           C
ATOM   1795  CG1 VAL X 236      57.342  52.046  36.020  0.00  0.00           C
ATOM   1796  CG2 VAL X 236      56.515  51.372  38.267  0.00  0.00           C
ATOM   1797  C   VAL X 236      54.888  53.631  36.711  0.00  0.00           C
ATOM   1798  O   VAL X 236      55.296  54.364  35.806  0.00  0.00           O
ATOM   1799  N   LYS X 237      54.554  54.107  37.917  0.00  0.00           N
ATOM   1800  CA  LYS X 237      54.774  55.483  38.390  0.00  0.00           C
ATOM   1801  CB  LYS X 237      53.519  55.969  39.145  0.00  0.00           C
ATOM   1802  CG  LYS X 237      53.592  57.406  39.708  0.00  0.00           C
ATOM   1803  CD  LYS X 237      54.162  57.486  41.137  0.00  0.00           C
ATOM   1804  CE  LYS X 237      54.045  58.877  41.778  0.00  0.00           C
ATOM   1805  NZ  LYS X 237      54.865  59.896  41.088  0.00  0.00           N
ATOM   1806  C   LYS X 237      56.059  55.548  39.218  0.00  0.00           C
ATOM   1807  O   LYS X 237      56.178  54.883  40.255  0.00  0.00           O
ATOM   1808  N   LYS X 238      57.007  56.378  38.785  0.00  0.00           N
ATOM   1809  CA  LYS X 238      58.251  56.722  39.497  0.00  0.00           C
ATOM   1810  CB  LYS X 238      59.394  56.904  38.486  0.00  0.00           C
ATOM   1811  CG  LYS X 238      59.786  55.571  37.840  0.00  0.00           C
ATOM   1812  CD  LYS X 238      60.998  55.752  36.919  0.00  0.00           C
ATOM   1813  CE  LYS X 238      61.370  54.451  36.200  0.00  0.00           C
ATOM   1814  NZ  LYS X 238      61.824  53.403  37.143  0.00  0.00           N
ATOM   1815  C   LYS X 238      58.071  57.976  40.352  0.00  0.00           C
ATOM   1816  O   LYS X 238      57.167  58.773  40.103  0.00  0.00           O
ATOM   1817  N   GLY X 239      58.923  58.158  41.357  0.00  0.00           N
ATOM   1818  CA  GLY X 239      58.872  59.311  42.259  0.00  0.00           C
ATOM   1819  C   GLY X 239      57.728  59.273  43.284  0.00  0.00           C
ATOM   1820  O   GLY X 239      56.888  58.371  43.285  0.00  0.00           O
ATOM   1821  N   ASP X 240      57.709  60.267  44.170  0.00  0.00           N
ATOM   1822  CA  ASP X 240      56.787  60.405  45.309  0.00  0.00           C
ATOM   1823  CB  ASP X 240      57.123  61.737  46.012  0.00  0.00           C
ATOM   1824  CG  ASP X 240      56.705  61.789  47.481  0.00  0.00           C
ATOM   1825  OD1 ASP X 240      55.576  61.377  47.826  0.00  0.00           O
ATOM   1826  OD2 ASP X 240      57.524  62.211  48.329  0.00  0.00           O
ATOM   1827  C   ASP X 240      55.296  60.347  44.900  0.00  0.00           C
ATOM   1828  O   ASP X 240      54.886  60.956  43.906  0.00  0.00           O
ATOM   1829  N   VAL X 241      54.451  59.635  45.660  0.00  0.00           N
ATOM   1830  CA  VAL X 241      52.995  59.602  45.403  0.00  0.00           C
ATOM   1831  CB  VAL X 241      52.296  58.356  45.991  0.00  0.00           C
ATOM   1832  CG1 VAL X 241      52.869  57.068  45.392  0.00  0.00           C
ATOM   1833  CG2 VAL X 241      52.353  58.263  47.521  0.00  0.00           C
ATOM   1834  C   VAL X 241      52.274  60.871  45.863  0.00  0.00           C
ATOM   1835  O   VAL X 241      51.246  61.225  45.287  0.00  0.00           O
ATOM   1836  N   LYS X 242      52.792  61.584  46.870  0.00  0.00           N
ATOM   1837  CA  LYS X 242      52.057  62.641  47.585  0.00  0.00           C
ATOM   1838  CB  LYS X 242      52.832  63.048  48.846  0.00  0.00           C
ATOM   1839  CG  LYS X 242      52.981  61.879  49.839  0.00  0.00           C
ATOM   1840  CD  LYS X 242      53.512  62.327  51.206  0.00  0.00           C
ATOM   1841  CE  LYS X 242      54.795  63.170  51.177  0.00  0.00           C
ATOM   1842  NZ  LYS X 242      55.962  62.436  50.639  0.00  0.00           N
ATOM   1843  C   LYS X 242      51.631  63.865  46.746  0.00  0.00           C
ATOM   1844  O   LYS X 242      50.512  64.332  46.975  0.00  0.00           O
ATOM   1845  N   PRO X 243      52.400  64.397  45.769  0.00  0.00           N
ATOM   1846  CD  PRO X 243      53.804  64.125  45.472  0.00  0.00           C
ATOM   1847  CG  PRO X 243      54.116  64.880  44.180  0.00  0.00           C
ATOM   1848  CB  PRO X 243      53.149  66.061  44.222  0.00  0.00           C
ATOM   1849  CA  PRO X 243      51.908  65.495  44.922  0.00  0.00           C
ATOM   1850  C   PRO X 243      50.825  65.040  43.925  0.00  0.00           C
ATOM   1851  O   PRO X 243      49.930  65.815  43.589  0.00  0.00           O
ATOM   1852  N   LEU X 244      50.854  63.773  43.491  0.00  0.00           N
ATOM   1853  CA  LEU X 244      49.813  63.183  42.641  0.00  0.00           C
ATOM   1854  CB  LEU X 244      50.405  61.952  41.924  0.00  0.00           C
ATOM   1855  CG  LEU X 244      49.437  61.220  40.972  0.00  0.00           C
ATOM   1856  CD1 LEU X 244      48.933  62.113  39.837  0.00  0.00           C
ATOM   1857  CD2 LEU X 244      50.154  60.019  40.350  0.00  0.00           C
ATOM   1858  C   LEU X 244      48.545  62.861  43.452  0.00  0.00           C
ATOM   1859  O   LEU X 244      47.441  63.161  43.005  0.00  0.00           O
ATOM   1860  N   ALA X 245      48.694  62.324  44.667  0.00  0.00           N
ATOM   1861  CA  ALA X 245      47.591  62.068  45.593  0.00  0.00           C
ATOM   1862  CB  ALA X 245      48.152  61.354  46.828  0.00  0.00           C
ATOM   1863  C   ALA X 245      46.843  63.359  45.974  0.00  0.00           C
ATOM   1864  O   ALA X 245      45.612  63.373  45.987  0.00  0.00           O
ATOM   1865  N   GLU X 246      47.569  64.461  46.193  0.00  0.00           N
ATOM   1866  CA  GLU X 246      46.983  65.793  46.381  0.00  0.00           C
ATOM   1867  CB  GLU X 246      48.104  66.792  46.721  0.00  0.00           C
ATOM   1868  CG  GLU X 246      47.580  68.220  46.917  0.00  0.00           C
ATOM   1869  CD  GLU X 246      48.696  69.169  47.356  0.00  0.00           C
ATOM   1870  OE1 GLU X 246      49.352  69.776  46.469  0.00  0.00           O
ATOM   1871  OE2 GLU X 246      48.907  69.319  48.583  0.00  0.00           O
ATOM   1872  C   GLU X 246      46.173  66.241  45.151  0.00  0.00           C
ATOM   1873  O   GLU X 246      45.045  66.709  45.300  0.00  0.00           O
ATOM   1874  N   GLN X 247      46.689  66.057  43.930  0.00  0.00           N
ATOM   1875  CA  GLN X 247      45.965  66.436  42.709  0.00  0.00           C
ATOM   1876  CB  GLN X 247      46.924  66.379  41.507  0.00  0.00           C
ATOM   1877  CG  GLN X 247      46.348  67.020  40.227  0.00  0.00           C
ATOM   1878  CD  GLN X 247      45.911  68.479  40.392  0.00  0.00           C
ATOM   1879  OE1 GLN X 247      46.400  69.219  41.244  0.00  0.00           O
ATOM   1880  NE2 GLN X 247      44.974  68.936  39.591  0.00  0.00           N
ATOM   1881  C   GLN X 247      44.699  65.590  42.479  0.00  0.00           C
ATOM   1882  O   GLN X 247      43.678  66.118  42.026  0.00  0.00           O
ATOM   1883  N   ILE X 248      44.729  64.304  42.845  0.00  0.00           N
ATOM   1884  CA  ILE X 248      43.547  63.429  42.855  0.00  0.00           C
ATOM   1885  CB  ILE X 248      43.956  61.958  43.114  0.00  0.00           C
ATOM   1886  CG2 ILE X 248      42.724  61.057  43.334  0.00  0.00           C
ATOM   1887  CG1 ILE X 248      44.785  61.419  41.925  0.00  0.00           C
ATOM   1888  CD1 ILE X 248      45.552  60.130  42.246  0.00  0.00           C
ATOM   1889  C   ILE X 248      42.524  63.939  43.879  0.00  0.00           C
ATOM   1890  O   ILE X 248      41.356  64.100  43.532  0.00  0.00           O
ATOM   1891  N   ALA X 249      42.948  64.269  45.103  0.00  0.00           N
ATOM   1892  CA  ALA X 249      42.065  64.780  46.153  0.00  0.00           C
ATOM   1893  CB  ALA X 249      42.868  64.845  47.453  0.00  0.00           C
ATOM   1894  C   ALA X 249      41.429  66.140  45.796  0.00  0.00           C
ATOM   1895  O   ALA X 249      40.228  66.323  45.998  0.00  0.00           O
ATOM   1896  N   ILE X 250      42.188  67.058  45.186  0.00  0.00           N
ATOM   1897  CA  ILE X 250      41.676  68.319  44.618  0.00  0.00           C
ATOM   1898  CB  ILE X 250      42.859  69.159  44.069  0.00  0.00           C
ATOM   1899  CG2 ILE X 250      42.389  70.315  43.166  0.00  0.00           C
ATOM   1900  CG1 ILE X 250      43.704  69.721  45.237  0.00  0.00           C
ATOM   1901  CD1 ILE X 250      45.095  70.208  44.808  0.00  0.00           C
ATOM   1902  C   ILE X 250      40.624  68.028  43.536  0.00  0.00           C
ATOM   1903  O   ILE X 250      39.523  68.583  43.562  0.00  0.00           O
ATOM   1904  N   THR X 251      40.915  67.101  42.619  0.00  0.00           N
ATOM   1905  CA  THR X 251      39.996  66.703  41.533  0.00  0.00           C
ATOM   1906  CB  THR X 251      40.743  65.855  40.489  0.00  0.00           C
ATOM   1907  CG2 THR X 251      39.926  65.567  39.230  0.00  0.00           C
ATOM   1908  OG1 THR X 251      41.887  66.562  40.047  0.00  0.00           O
ATOM   1909  C   THR X 251      38.743  65.985  42.059  0.00  0.00           C
ATOM   1910  O   THR X 251      37.678  66.066  41.445  0.00  0.00           O
ATOM   1911  N   ALA X 252      38.836  65.349  43.230  0.00  0.00           N
ATOM   1912  CA  ALA X 252      37.738  64.748  43.988  0.00  0.00           C
ATOM   1913  CB  ALA X 252      38.287  63.525  44.728  0.00  0.00           C
ATOM   1914  C   ALA X 252      37.023  65.720  44.950  0.00  0.00           C
ATOM   1915  O   ALA X 252      36.162  65.294  45.718  0.00  0.00           O
ATOM   1916  N   GLY X 253      37.386  67.008  44.962  0.00  0.00           N
ATOM   1917  CA  GLY X 253      36.758  68.015  45.825  0.00  0.00           C
ATOM   1918  C   GLY X 253      36.935  67.751  47.328  0.00  0.00           C
ATOM   1919  O   GLY X 253      36.045  68.072  48.117  0.00  0.00           O
ATOM   1920  N   CYS X 254      38.040  67.124  47.727  0.00  0.00           N
ATOM   1921  CA  CYS X 254      38.320  66.731  49.108  0.00  0.00           C
ATOM   1922  CB  CYS X 254      39.103  65.412  49.076  0.00  0.00           C
ATOM   1923  SG  CYS X 254      38.036  64.066  48.483  0.00  0.00           S
ATOM   1924  C   CYS X 254      39.091  67.805  49.894  0.00  0.00           C
ATOM   1925  O   CYS X 254      39.862  68.585  49.325  0.00  0.00           O
ATOM   1926  N   LYS X 255      38.946  67.782  51.226  0.00  0.00           N
ATOM   1927  CA  LYS X 255      39.892  68.404  52.171  0.00  0.00           C
ATOM   1928  CB  LYS X 255      39.260  68.366  53.574  0.00  0.00           C
ATOM   1929  CG  LYS X 255      40.069  69.095  54.660  0.00  0.00           C
ATOM   1930  CD  LYS X 255      39.515  68.840  56.071  0.00  0.00           C
ATOM   1931  CE  LYS X 255      38.046  69.259  56.206  0.00  0.00           C
ATOM   1932  NZ  LYS X 255      37.513  68.940  57.547  0.00  0.00           N
ATOM   1933  C   LYS X 255      41.250  67.679  52.114  0.00  0.00           C
ATOM   1934  O   LYS X 255      41.283  66.451  52.023  0.00  0.00           O
ATOM   1935  N   THR X 256      42.352  68.431  52.171  0.00  0.00           N
ATOM   1936  CA  THR X 256      43.729  67.957  51.894  0.00  0.00           C
ATOM   1937  CB  THR X 256      44.301  68.607  50.613  0.00  0.00           C
ATOM   1938  CG2 THR X 256      43.520  68.205  49.363  0.00  0.00           C
ATOM   1939  OG1 THR X 256      44.264  70.022  50.657  0.00  0.00           O
ATOM   1940  C   THR X 256      44.711  68.107  53.070  0.00  0.00           C
ATOM   1941  O   THR X 256      45.911  67.910  52.894  0.00  0.00           O
ATOM   1942  N   THR X 257      44.223  68.406  54.278  0.00  0.00           N
ATOM   1943  CA  THR X 257      45.010  68.760  55.485  0.00  0.00           C
ATOM   1944  CB  THR X 257      44.093  68.813  56.719  0.00  0.00           C
ATOM   1945  CG2 THR X 257      43.247  70.083  56.735  0.00  0.00           C
ATOM   1946  OG1 THR X 257      43.210  67.709  56.700  0.00  0.00           O
ATOM   1947  C   THR X 257      46.174  67.825  55.820  0.00  0.00           C
ATOM   1948  O   THR X 257      47.284  68.290  56.077  0.00  0.00           O
ATOM   1949  N   THR X 258      45.951  66.511  55.840  0.00  0.00           N
ATOM   1950  CA  THR X 258      46.992  65.499  56.087  0.00  0.00           C
ATOM   1951  CB  THR X 258      47.319  65.411  57.590  0.00  0.00           C
ATOM   1952  CG2 THR X 258      46.235  64.717  58.418  0.00  0.00           C
ATOM   1953  OG1 THR X 258      48.537  64.727  57.785  0.00  0.00           O
ATOM   1954  C   THR X 258      46.569  64.141  55.527  0.00  0.00           C
ATOM   1955  O   THR X 258      45.376  63.900  55.323  0.00  0.00           O
ATOM   1956  N   SER X 259      47.518  63.234  55.292  0.00  0.00           N
ATOM   1957  CA  SER X 259      47.297  61.967  54.577  0.00  0.00           C
ATOM   1958  CB  SER X 259      48.604  61.173  54.546  0.00  0.00           C
ATOM   1959  OG  SER X 259      49.615  61.920  53.894  0.00  0.00           O
ATOM   1960  C   SER X 259      46.165  61.107  55.163  0.00  0.00           C
ATOM   1961  O   SER X 259      45.256  60.722  54.423  0.00  0.00           O
ATOM   1962  N   ALA X 260      46.150  60.883  56.485  0.00  0.00           N
ATOM   1963  CA  ALA X 260      45.124  60.073  57.157  0.00  0.00           C
ATOM   1964  CB  ALA X 260      45.568  59.808  58.601  0.00  0.00           C
ATOM   1965  C   ALA X 260      43.710  60.690  57.120  0.00  0.00           C
ATOM   1966  O   ALA X 260      42.724  59.969  57.289  0.00  0.00           O
ATOM   1967  N   VAL X 261      43.591  61.997  56.860  0.00  0.00           N
ATOM   1968  CA  VAL X 261      42.307  62.677  56.619  0.00  0.00           C
ATOM   1969  CB  VAL X 261      42.338  64.125  57.143  0.00  0.00           C
ATOM   1970  CG1 VAL X 261      41.043  64.884  56.826  0.00  0.00           C
ATOM   1971  CG2 VAL X 261      42.535  64.140  58.661  0.00  0.00           C
ATOM   1972  C   VAL X 261      41.958  62.637  55.135  0.00  0.00           C
ATOM   1973  O   VAL X 261      40.846  62.262  54.781  0.00  0.00           O
ATOM   1974  N   MET X 262      42.913  62.943  54.254  0.00  0.00           N
ATOM   1975  CA  MET X 262      42.713  63.004  52.803  0.00  0.00           C
ATOM   1976  CB  MET X 262      44.012  63.527  52.168  0.00  0.00           C
ATOM   1977  CG  MET X 262      43.829  63.913  50.698  0.00  0.00           C
ATOM   1978  SD  MET X 262      45.246  64.786  49.969  0.00  0.00           S
ATOM   1979  CE  MET X 262      46.464  63.447  49.855  0.00  0.00           C
ATOM   1980  C   MET X 262      42.268  61.654  52.212  0.00  0.00           C
ATOM   1981  O   MET X 262      41.400  61.626  51.337  0.00  0.00           O
ATOM   1982  N   VAL X 263      42.774  60.529  52.741  0.00  0.00           N
ATOM   1983  CA  VAL X 263      42.264  59.183  52.409  0.00  0.00           C
ATOM   1984  CB  VAL X 263      43.162  58.080  53.013  0.00  0.00           C
ATOM   1985  CG1 VAL X 263      43.108  57.997  54.543  0.00  0.00           C
ATOM   1986  CG2 VAL X 263      42.792  56.703  52.460  0.00  0.00           C
ATOM   1987  C   VAL X 263      40.802  59.001  52.836  0.00  0.00           C
ATOM   1988  O   VAL X 263      40.006  58.438  52.085  0.00  0.00           O
ATOM   1989  N   HIE X 264      40.417  59.508  54.011  0.00  0.00           N
ATOM   1990  CA  HIE X 264      39.055  59.388  54.537  0.00  0.00           C
ATOM   1991  CB  HIE X 264      39.037  59.709  56.034  0.00  0.00           C
ATOM   1992  CG  HIE X 264      37.800  59.199  56.730  0.00  0.00           C
ATOM   1993  ND1 HIE X 264      37.504  57.853  56.966  0.00  0.00           N
ATOM   1994  CE1 HIE X 264      36.357  57.845  57.667  0.00  0.00           C
ATOM   1995  NE2 HIE X 264      35.906  59.096  57.831  0.00  0.00           N
ATOM   1996  CD2 HIE X 264      36.805  59.965  57.258  0.00  0.00           C
ATOM   1997  C   HIE X 264      38.080  60.263  53.754  0.00  0.00           C
ATOM   1998  O   HIE X 264      37.006  59.792  53.399  0.00  0.00           O
ATOM   1999  N   CYS X 265      38.485  61.475  53.365  0.00  0.00           N
ATOM   2000  CA  CYS X 265      37.727  62.319  52.442  0.00  0.00           C
ATOM   2001  CB  CYS X 265      38.526  63.592  52.136  0.00  0.00           C
ATOM   2002  SG  CYS X 265      38.845  64.552  53.638  0.00  0.00           S
ATOM   2003  C   CYS X 265      37.409  61.576  51.134  0.00  0.00           C
ATOM   2004  O   CYS X 265      36.258  61.582  50.696  0.00  0.00           O
ATOM   2005  N   LEU X 266      38.399  60.889  50.548  0.00  0.00           N
ATOM   2006  CA  LEU X 266      38.263  60.154  49.283  0.00  0.00           C
ATOM   2007  CB  LEU X 266      39.669  60.043  48.660  0.00  0.00           C
ATOM   2008  CG  LEU X 266      39.712  59.554  47.199  0.00  0.00           C
ATOM   2009  CD1 LEU X 266      38.954  60.479  46.247  0.00  0.00           C
ATOM   2010  CD2 LEU X 266      41.164  59.493  46.722  0.00  0.00           C
ATOM   2011  C   LEU X 266      37.538  58.795  49.428  0.00  0.00           C
ATOM   2012  O   LEU X 266      37.020  58.265  48.444  0.00  0.00           O
ATOM   2013  N   ARG X 267      37.430  58.252  50.649  0.00  0.00           N
ATOM   2014  CA  ARG X 267      36.495  57.166  51.011  0.00  0.00           C
ATOM   2015  CB  ARG X 267      36.967  56.478  52.303  0.00  0.00           C
ATOM   2016  CG  ARG X 267      38.215  55.605  52.110  0.00  0.00           C
ATOM   2017  CD  ARG X 267      38.817  55.177  53.453  0.00  0.00           C
ATOM   2018  NE  ARG X 267      39.945  54.253  53.247  0.00  0.00           N
ATOM   2019  CZ  ARG X 267      40.938  53.998  54.077  0.00  0.00           C
ATOM   2020  NH1 ARG X 267      41.055  54.572  55.238  0.00  0.00           N
ATOM   2021  NH2 ARG X 267      41.849  53.135  53.746  0.00  0.00           N
ATOM   2022  C   ARG X 267      35.057  57.682  51.168  0.00  0.00           C
ATOM   2023  O   ARG X 267      34.129  57.046  50.679  0.00  0.00           O
ATOM   2024  N   GLN X 268      34.879  58.859  51.774  0.00  0.00           N
ATOM   2025  CA  GLN X 268      33.584  59.519  51.999  0.00  0.00           C
ATOM   2026  CB  GLN X 268      33.768  60.651  53.031  0.00  0.00           C
ATOM   2027  CG  GLN X 268      33.973  60.180  54.483  0.00  0.00           C
ATOM   2028  CD  GLN X 268      34.318  61.339  55.425  0.00  0.00           C
ATOM   2029  OE1 GLN X 268      35.051  62.267  55.092  0.00  0.00           O
ATOM   2030  NE2 GLN X 268      33.814  61.336  56.642  0.00  0.00           N
ATOM   2031  C   GLN X 268      32.937  60.072  50.710  0.00  0.00           C
ATOM   2032  O   GLN X 268      31.723  60.304  50.691  0.00  0.00           O
ATOM   2033  N   LYS X 269      33.704  60.302  49.630  0.00  0.00           N
ATOM   2034  CA  LYS X 269      33.161  60.602  48.287  0.00  0.00           C
ATOM   2035  CB  LYS X 269      34.241  61.166  47.340  0.00  0.00           C
ATOM   2036  CG  LYS X 269      34.786  62.555  47.723  0.00  0.00           C
ATOM   2037  CD  LYS X 269      33.790  63.720  47.590  0.00  0.00           C
ATOM   2038  CE  LYS X 269      34.358  64.971  48.278  0.00  0.00           C
ATOM   2039  NZ  LYS X 269      33.446  66.134  48.176  0.00  0.00           N
ATOM   2040  C   LYS X 269      32.499  59.354  47.692  0.00  0.00           C
ATOM   2041  O   LYS X 269      33.023  58.245  47.802  0.00  0.00           O
ATOM   2042  N   THR X 270      31.341  59.543  47.070  0.00  0.00           N
ATOM   2043  CA  THR X 270      30.455  58.460  46.609  0.00  0.00           C
ATOM   2044  CB  THR X 270      28.990  58.911  46.667  0.00  0.00           C
ATOM   2045  CG2 THR X 270      28.550  59.371  48.053  0.00  0.00           C
ATOM   2046  OG1 THR X 270      28.756  59.969  45.759  0.00  0.00           O
ATOM   2047  C   THR X 270      30.811  57.947  45.207  0.00  0.00           C
ATOM   2048  O   THR X 270      31.663  58.513  44.522  0.00  0.00           O
ATOM   2049  N   GLU X 271      30.156  56.880  44.740  0.00  0.00           N
ATOM   2050  CA  GLU X 271      30.459  56.265  43.435  0.00  0.00           C
ATOM   2051  CB  GLU X 271      29.690  54.943  43.286  0.00  0.00           C
ATOM   2052  CG  GLU X 271      28.163  55.048  43.372  0.00  0.00           C
ATOM   2053  CD  GLU X 271      27.536  53.702  43.011  0.00  0.00           C
ATOM   2054  OE1 GLU X 271      27.333  52.853  43.909  0.00  0.00           O
ATOM   2055  OE2 GLU X 271      27.276  53.479  41.800  0.00  0.00           O
ATOM   2056  C   GLU X 271      30.233  57.189  42.217  0.00  0.00           C
ATOM   2057  O   GLU X 271      31.004  57.132  41.256  0.00  0.00           O
ATOM   2058  N   GLU X 272      29.235  58.079  42.262  0.00  0.00           N
ATOM   2059  CA  GLU X 272      29.009  59.132  41.254  0.00  0.00           C
ATOM   2060  CB  GLU X 272      27.700  59.859  41.632  0.00  0.00           C
ATOM   2061  CG  GLU X 272      27.212  60.959  40.675  0.00  0.00           C
ATOM   2062  CD  GLU X 272      26.233  60.449  39.609  0.00  0.00           C
ATOM   2063  OE1 GLU X 272      26.646  59.751  38.650  0.00  0.00           O
ATOM   2064  OE2 GLU X 272      25.026  60.780  39.696  0.00  0.00           O
ATOM   2065  C   GLU X 272      30.192  60.124  41.193  0.00  0.00           C
ATOM   2066  O   GLU X 272      30.525  60.647  40.126  0.00  0.00           O
ATOM   2067  N   GLU X 273      30.857  60.354  42.330  0.00  0.00           N
ATOM   2068  CA  GLU X 273      31.952  61.317  42.505  0.00  0.00           C
ATOM   2069  CB  GLU X 273      31.934  61.874  43.934  0.00  0.00           C
ATOM   2070  CG  GLU X 273      30.649  62.645  44.242  0.00  0.00           C
ATOM   2071  CD  GLU X 273      30.620  63.064  45.707  0.00  0.00           C
ATOM   2072  OE1 GLU X 273      30.391  62.185  46.572  0.00  0.00           O
ATOM   2073  OE2 GLU X 273      30.816  64.275  45.981  0.00  0.00           O
ATOM   2074  C   GLU X 273      33.329  60.708  42.217  0.00  0.00           C
ATOM   2075  O   GLU X 273      34.208  61.390  41.691  0.00  0.00           O
ATOM   2076  N   LEU X 274      33.535  59.420  42.503  0.00  0.00           N
ATOM   2077  CA  LEU X 274      34.749  58.700  42.099  0.00  0.00           C
ATOM   2078  CB  LEU X 274      34.839  57.375  42.889  0.00  0.00           C
ATOM   2079  CG  LEU X 274      36.234  57.020  43.443  0.00  0.00           C
ATOM   2080  CD1 LEU X 274      37.339  57.030  42.385  0.00  0.00           C
ATOM   2081  CD2 LEU X 274      36.655  57.965  44.573  0.00  0.00           C
ATOM   2082  C   LEU X 274      34.781  58.510  40.566  0.00  0.00           C
ATOM   2083  O   LEU X 274      35.837  58.645  39.937  0.00  0.00           O
ATOM   2084  N   LEU X 275      33.605  58.335  39.947  0.00  0.00           N
ATOM   2085  CA  LEU X 275      33.425  58.435  38.497  0.00  0.00           C
ATOM   2086  CB  LEU X 275      32.037  57.885  38.122  0.00  0.00           C
ATOM   2087  CG  LEU X 275      31.693  57.949  36.621  0.00  0.00           C
ATOM   2088  CD1 LEU X 275      32.700  57.205  35.739  0.00  0.00           C
ATOM   2089  CD2 LEU X 275      30.315  57.331  36.385  0.00  0.00           C
ATOM   2090  C   LEU X 275      33.669  59.869  37.991  0.00  0.00           C
ATOM   2091  O   LEU X 275      34.479  60.044  37.087  0.00  0.00           O
ATOM   2092  N   GLU X 276      33.074  60.903  38.600  0.00  0.00           N
ATOM   2093  CA  GLU X 276      33.327  62.318  38.245  0.00  0.00           C
ATOM   2094  CB  GLU X 276      32.477  63.224  39.156  0.00  0.00           C
ATOM   2095  CG  GLU X 276      32.458  64.697  38.735  0.00  0.00           C
ATOM   2096  CD  GLU X 276      31.436  65.489  39.559  0.00  0.00           C
ATOM   2097  OE1 GLU X 276      30.388  65.902  39.010  0.00  0.00           O
ATOM   2098  OE2 GLU X 276      31.661  65.739  40.768  0.00  0.00           O
ATOM   2099  C   GLU X 276      34.819  62.696  38.342  0.00  0.00           C
ATOM   2100  O   GLU X 276      35.341  63.446  37.516  0.00  0.00           O
ATOM   2101  N   THR X 277      35.537  62.118  39.307  0.00  0.00           N
ATOM   2102  CA  THR X 277      36.989  62.279  39.467  0.00  0.00           C
ATOM   2103  CB  THR X 277      37.453  61.759  40.835  0.00  0.00           C
ATOM   2104  CG2 THR X 277      38.907  62.123  41.134  0.00  0.00           C
ATOM   2105  OG1 THR X 277      36.673  62.353  41.848  0.00  0.00           O
ATOM   2106  C   THR X 277      37.746  61.573  38.344  0.00  0.00           C
ATOM   2107  O   THR X 277      38.610  62.180  37.715  0.00  0.00           O
ATOM   2108  N   THR X 278      37.387  60.324  38.029  0.00  0.00           N
ATOM   2109  CA  THR X 278      37.979  59.544  36.925  0.00  0.00           C
ATOM   2110  CB  THR X 278      37.431  58.106  36.953  0.00  0.00           C
ATOM   2111  CG2 THR X 278      37.974  57.222  35.833  0.00  0.00           C
ATOM   2112  OG1 THR X 278      37.811  57.480  38.160  0.00  0.00           O
ATOM   2113  C   THR X 278      37.730  60.191  35.555  0.00  0.00           C
ATOM   2114  O   THR X 278      38.600  60.156  34.686  0.00  0.00           O
ATOM   2115  N   LEU X 279      36.579  60.844  35.364  0.00  0.00           N
ATOM   2116  CA  LEU X 279      36.235  61.586  34.147  0.00  0.00           C
ATOM   2117  CB  LEU X 279      34.722  61.886  34.156  0.00  0.00           C
ATOM   2118  CG  LEU X 279      33.819  60.658  33.921  0.00  0.00           C
ATOM   2119  CD1 LEU X 279      32.361  61.017  34.215  0.00  0.00           C
ATOM   2120  CD2 LEU X 279      33.888  60.156  32.480  0.00  0.00           C
ATOM   2121  C   LEU X 279      37.053  62.880  33.978  0.00  0.00           C
ATOM   2122  O   LEU X 279      37.225  63.334  32.845  0.00  0.00           O
ATOM   2123  N   LYS X 280      37.570  63.478  35.061  0.00  0.00           N
ATOM   2124  CA  LYS X 280      38.402  64.701  35.027  0.00  0.00           C
ATOM   2125  CB  LYS X 280      37.988  65.626  36.181  0.00  0.00           C
ATOM   2126  CG  LYS X 280      36.610  66.261  35.942  0.00  0.00           C
ATOM   2127  CD  LYS X 280      36.249  67.279  37.030  0.00  0.00           C
ATOM   2128  CE  LYS X 280      36.074  66.634  38.411  0.00  0.00           C
ATOM   2129  NZ  LYS X 280      35.686  67.654  39.409  0.00  0.00           N
ATOM   2130  C   LYS X 280      39.909  64.427  35.073  0.00  0.00           C
ATOM   2131  O   LYS X 280      40.686  65.176  34.474  0.00  0.00           O
ATOM   2132  N   MET X 281      40.333  63.372  35.766  0.00  0.00           N
ATOM   2133  CA  MET X 281      41.736  62.965  35.873  0.00  0.00           C
ATOM   2134  CB  MET X 281      41.836  61.792  36.861  0.00  0.00           C
ATOM   2135  CG  MET X 281      43.285  61.415  37.181  0.00  0.00           C
ATOM   2136  SD  MET X 281      43.454  60.014  38.312  0.00  0.00           S
ATOM   2137  CE  MET X 281      45.245  60.077  38.567  0.00  0.00           C
ATOM   2138  C   MET X 281      42.315  62.605  34.494  0.00  0.00           C
ATOM   2139  O   MET X 281      41.668  61.928  33.695  0.00  0.00           O
ATOM   2140  N   LYS X 282      43.544  63.048  34.212  0.00  0.00           N
ATOM   2141  CA  LYS X 282      44.264  62.744  32.970  0.00  0.00           C
ATOM   2142  CB  LYS X 282      45.401  63.760  32.746  0.00  0.00           C
ATOM   2143  CG  LYS X 282      44.935  65.210  32.545  0.00  0.00           C
ATOM   2144  CD  LYS X 282      46.146  66.151  32.441  0.00  0.00           C
ATOM   2145  CE  LYS X 282      45.677  67.598  32.264  0.00  0.00           C
ATOM   2146  NZ  LYS X 282      46.811  68.550  32.275  0.00  0.00           N
ATOM   2147  C   LYS X 282      44.827  61.322  33.031  0.00  0.00           C
ATOM   2148  O   LYS X 282      45.578  60.990  33.954  0.00  0.00           O
ATOM   2149  N   PHE X 283      44.508  60.502  32.031  0.00  0.00           N
ATOM   2150  CA  PHE X 283      45.159  59.218  31.769  0.00  0.00           C
ATOM   2151  CB  PHE X 283      44.165  58.053  31.901  0.00  0.00           C
ATOM   2152  CG  PHE X 283      43.710  57.723  33.310  0.00  0.00           C
ATOM   2153  CD1 PHE X 283      42.744  58.519  33.955  0.00  0.00           C
ATOM   2154  CE1 PHE X 283      42.308  58.185  35.250  0.00  0.00           C
ATOM   2155  CZ  PHE X 283      42.844  57.066  35.911  0.00  0.00           C
ATOM   2156  CE2 PHE X 283      43.810  56.272  35.271  0.00  0.00           C
ATOM   2157  CD2 PHE X 283      44.233  56.594  33.969  0.00  0.00           C
ATOM   2158  C   PHE X 283      45.801  59.204  30.377  0.00  0.00           C
ATOM   2159  O   PHE X 283      45.309  59.835  29.438  0.00  0.00           O
ATOM   2160  N   LEU X 284      46.891  58.442  30.256  0.00  0.00           N
ATOM   2161  CA  LEU X 284      47.597  58.108  29.017  0.00  0.00           C
ATOM   2162  CB  LEU X 284      46.811  56.984  28.309  0.00  0.00           C
ATOM   2163  CG  LEU X 284      47.632  56.086  27.366  0.00  0.00           C
ATOM   2164  CD1 LEU X 284      48.757  55.345  28.098  0.00  0.00           C
ATOM   2165  CD2 LEU X 284      46.694  55.038  26.767  0.00  0.00           C
ATOM   2166  C   LEU X 284      47.945  59.338  28.151  0.00  0.00           C
ATOM   2167  O   LEU X 284      47.777  59.330  26.933  0.00  0.00           O
ATOM   2168  N   SER X 285      48.396  60.417  28.796  0.00  0.00           N
ATOM   2169  CA  SER X 285      48.683  61.721  28.179  0.00  0.00           C
ATOM   2170  CB  SER X 285      47.431  62.598  28.276  0.00  0.00           C
ATOM   2171  OG  SER X 285      47.632  63.880  27.702  0.00  0.00           O
ATOM   2172  C   SER X 285      49.867  62.390  28.884  0.00  0.00           C
ATOM   2173  O   SER X 285      49.916  62.391  30.116  0.00  0.00           O
ATOM   2174  N   LEU X 286      50.819  62.939  28.122  0.00  0.00           N
ATOM   2175  CA  LEU X 286      52.034  63.571  28.649  0.00  0.00           C
ATOM   2176  CB  LEU X 286      53.159  62.510  28.676  0.00  0.00           C
ATOM   2177  CG  LEU X 286      54.487  62.970  29.313  0.00  0.00           C
ATOM   2178  CD1 LEU X 286      54.360  63.185  30.823  0.00  0.00           C
ATOM   2179  CD2 LEU X 286      55.575  61.919  29.090  0.00  0.00           C
ATOM   2180  C   LEU X 286      52.447  64.803  27.825  0.00  0.00           C
ATOM   2181  O   LEU X 286      52.436  64.780  26.591  0.00  0.00           O
ATOM   2182  N   ASP X 287      52.871  65.864  28.512  0.00  0.00           N
ATOM   2183  CA  ASP X 287      53.590  67.011  27.935  0.00  0.00           C
ATOM   2184  CB  ASP X 287      52.640  68.216  27.819  0.00  0.00           C
ATOM   2185  CG  ASP X 287      52.929  69.011  26.549  0.00  0.00           C
ATOM   2186  OD1 ASP X 287      52.818  68.419  25.451  0.00  0.00           O
ATOM   2187  OD2 ASP X 287      53.234  70.224  26.602  0.00  0.00           O
ATOM   2188  C   ASP X 287      54.887  67.374  28.686  0.00  0.00           C
ATOM   2189  O   ASP X 287      55.653  68.217  28.217  0.00  0.00           O
ATOM   2190  N   LEU X 288      55.134  66.724  29.833  0.00  0.00           N
ATOM   2191  CA  LEU X 288      56.343  66.737  30.676  0.00  0.00           C
ATOM   2192  CB  LEU X 288      57.478  66.018  29.913  0.00  0.00           C
ATOM   2193  CG  LEU X 288      58.745  65.677  30.719  0.00  0.00           C
ATOM   2194  CD1 LEU X 288      58.445  64.802  31.940  0.00  0.00           C
ATOM   2195  CD2 LEU X 288      59.736  64.930  29.827  0.00  0.00           C
ATOM   2196  C   LEU X 288      56.742  68.093  31.299  0.00  0.00           C
ATOM   2197  O   LEU X 288      57.568  68.127  32.212  0.00  0.00           O
ATOM   2198  N   GLN X 289      56.123  69.195  30.874  0.00  0.00           N
ATOM   2199  CA  GLN X 289      56.262  70.520  31.482  0.00  0.00           C
ATOM   2200  CB  GLN X 289      56.147  71.619  30.410  0.00  0.00           C
ATOM   2201  CG  GLN X 289      54.792  71.707  29.688  0.00  0.00           C
ATOM   2202  CD  GLN X 289      54.775  72.849  28.672  0.00  0.00           C
ATOM   2203  OE1 GLN X 289      55.317  73.929  28.881  0.00  0.00           O
ATOM   2204  NE2 GLN X 289      54.179  72.672  27.520  0.00  0.00           N
ATOM   2205  C   GLN X 289      55.302  70.732  32.667  0.00  0.00           C
ATOM   2206  O   GLN X 289      54.363  69.956  32.894  0.00  0.00           O
ATOM   2207  N   GLY X 290      55.537  71.800  33.431  0.00  0.00           N
ATOM   2208  CA  GLY X 290      54.758  72.126  34.625  0.00  0.00           C
ATOM   2209  C   GLY X 290      55.056  71.204  35.813  0.00  0.00           C
ATOM   2210  O   GLY X 290      56.157  70.670  35.956  0.00  0.00           O
ATOM   2211  N   ASP X 291      54.073  71.021  36.688  0.00  0.00           N
ATOM   2212  CA  ASP X 291      54.249  70.376  37.992  0.00  0.00           C
ATOM   2213  CB  ASP X 291      53.032  70.740  38.851  0.00  0.00           C
ATOM   2214  CG  ASP X 291      53.200  70.377  40.326  0.00  0.00           C
ATOM   2215  OD1 ASP X 291      53.198  69.176  40.683  0.00  0.00           O
ATOM   2216  OD2 ASP X 291      53.297  71.314  41.152  0.00  0.00           O
ATOM   2217  C   ASP X 291      54.450  68.842  37.880  0.00  0.00           C
ATOM   2218  O   ASP X 291      53.777  68.199  37.065  0.00  0.00           O
ATOM   2219  N   PRO X 292      55.328  68.216  38.693  0.00  0.00           N
ATOM   2220  CD  PRO X 292      56.396  68.869  39.443  0.00  0.00           C
ATOM   2221  CG  PRO X 292      57.424  67.779  39.741  0.00  0.00           C
ATOM   2222  CB  PRO X 292      56.555  66.528  39.848  0.00  0.00           C
ATOM   2223  CA  PRO X 292      55.529  66.759  38.735  0.00  0.00           C
ATOM   2224  C   PRO X 292      54.273  65.888  38.927  0.00  0.00           C
ATOM   2225  O   PRO X 292      54.287  64.719  38.520  0.00  0.00           O
ATOM   2226  N   ARG X 293      53.155  66.437  39.432  0.00  0.00           N
ATOM   2227  CA  ARG X 293      51.823  65.783  39.421  0.00  0.00           C
ATOM   2228  CB  ARG X 293      50.832  66.603  40.268  0.00  0.00           C
ATOM   2229  CG  ARG X 293      50.426  67.929  39.593  0.00  0.00           C
ATOM   2230  CD  ARG X 293      49.717  68.927  40.520  0.00  0.00           C
ATOM   2231  NE  ARG X 293      50.452  69.161  41.777  0.00  0.00           N
ATOM   2232  CZ  ARG X 293      49.934  69.287  42.989  0.00  0.00           C
ATOM   2233  NH1 ARG X 293      50.705  69.402  44.027  0.00  0.00           N
ATOM   2234  NH2 ARG X 293      48.651  69.313  43.224  0.00  0.00           N
ATOM   2235  C   ARG X 293      51.262  65.490  38.016  0.00  0.00           C
ATOM   2236  O   ARG X 293      50.217  64.854  37.903  0.00  0.00           O
ATOM   2237  N   GLU X 294      51.948  65.931  36.961  0.00  0.00           N
ATOM   2238  CA  GLU X 294      51.628  65.650  35.552  0.00  0.00           C
ATOM   2239  CB  GLU X 294      51.124  66.921  34.856  0.00  0.00           C
ATOM   2240  CG  GLU X 294      50.000  67.630  35.614  0.00  0.00           C
ATOM   2241  CD  GLU X 294      49.216  68.550  34.686  0.00  0.00           C
ATOM   2242  OE1 GLU X 294      47.967  68.565  34.778  0.00  0.00           O
ATOM   2243  OE2 GLU X 294      49.817  69.253  33.842  0.00  0.00           O
ATOM   2244  C   GLU X 294      52.795  65.039  34.750  0.00  0.00           C
ATOM   2245  O   GLU X 294      52.686  64.878  33.535  0.00  0.00           O
ATOM   2246  N   SER X 295      53.924  64.705  35.390  0.00  0.00           N
ATOM   2247  CA  SER X 295      55.139  64.216  34.706  0.00  0.00           C
ATOM   2248  CB  SER X 295      56.397  64.675  35.450  0.00  0.00           C
ATOM   2249  OG  SER X 295      56.569  66.079  35.359  0.00  0.00           O
ATOM   2250  C   SER X 295      55.166  62.697  34.452  0.00  0.00           C
ATOM   2251  O   SER X 295      56.196  62.170  34.030  0.00  0.00           O
ATOM   2252  N   GLN X 296      54.049  61.997  34.679  0.00  0.00           N
ATOM   2253  CA  GLN X 296      53.845  60.583  34.335  0.00  0.00           C
ATOM   2254  CB  GLN X 296      53.847  59.692  35.597  0.00  0.00           C
ATOM   2255  CG  GLN X 296      52.792  59.973  36.689  0.00  0.00           C
ATOM   2256  CD  GLN X 296      53.196  61.085  37.659  0.00  0.00           C
ATOM   2257  OE1 GLN X 296      54.030  60.908  38.540  0.00  0.00           O
ATOM   2258  NE2 GLN X 296      52.642  62.273  37.565  0.00  0.00           N
ATOM   2259  C   GLN X 296      52.571  60.403  33.475  0.00  0.00           C
ATOM   2260  O   GLN X 296      51.570  61.063  33.763  0.00  0.00           O
ATOM   2261  N   PRO X 297      52.554  59.543  32.434  0.00  0.00           N
ATOM   2262  CD  PRO X 297      53.710  58.872  31.852  0.00  0.00           C
ATOM   2263  CG  PRO X 297      53.280  58.454  30.447  0.00  0.00           C
ATOM   2264  CB  PRO X 297      51.779  58.240  30.595  0.00  0.00           C
ATOM   2265  CA  PRO X 297      51.385  59.357  31.564  0.00  0.00           C
ATOM   2266  C   PRO X 297      50.069  59.008  32.275  0.00  0.00           C
ATOM   2267  O   PRO X 297      49.018  59.513  31.873  0.00  0.00           O
ATOM   2268  N   LEU X 298      50.105  58.161  33.307  0.00  0.00           N
ATOM   2269  CA  LEU X 298      48.955  57.785  34.138  0.00  0.00           C
ATOM   2270  CB  LEU X 298      48.082  56.724  33.419  0.00  0.00           C
ATOM   2271  CG  LEU X 298      48.772  55.513  32.751  0.00  0.00           C
ATOM   2272  CD1 LEU X 298      49.396  54.519  33.730  0.00  0.00           C
ATOM   2273  CD2 LEU X 298      47.728  54.745  31.937  0.00  0.00           C
ATOM   2274  C   LEU X 298      49.352  57.333  35.555  0.00  0.00           C
ATOM   2275  O   LEU X 298      50.509  57.001  35.827  0.00  0.00           O
ATOM   2276  N   LEU X 299      48.364  57.288  36.451  0.00  0.00           N
ATOM   2277  CA  LEU X 299      48.434  56.510  37.688  0.00  0.00           C
ATOM   2278  CB  LEU X 299      47.280  56.938  38.615  0.00  0.00           C
ATOM   2279  CG  LEU X 299      47.162  56.110  39.910  0.00  0.00           C
ATOM   2280  CD1 LEU X 299      48.364  56.306  40.838  0.00  0.00           C
ATOM   2281  CD2 LEU X 299      45.898  56.507  40.672  0.00  0.00           C
ATOM   2282  C   LEU X 299      48.381  55.007  37.360  0.00  0.00           C
ATOM   2283  O   LEU X 299      47.449  54.544  36.705  0.00  0.00           O
ATOM   2284  N   GLY X 300      49.364  54.261  37.862  0.00  0.00           N
ATOM   2285  CA  GLY X 300      49.505  52.813  37.709  0.00  0.00           C
ATOM   2286  C   GLY X 300      50.353  52.235  38.844  0.00  0.00           C
ATOM   2287  O   GLY X 300      50.293  52.741  39.965  0.00  0.00           O
ATOM   2288  N   THR X 301      51.153  51.204  38.568  0.00  0.00           N
ATOM   2289  CA  THR X 301      51.954  50.479  39.571  0.00  0.00           C
ATOM   2290  CB  THR X 301      52.787  49.376  38.894  0.00  0.00           C
ATOM   2291  CG2 THR X 301      53.330  48.358  39.894  0.00  0.00           C
ATOM   2292  OG1 THR X 301      52.020  48.657  37.956  0.00  0.00           O
ATOM   2293  C   THR X 301      52.891  51.410  40.357  0.00  0.00           C
ATOM   2294  O   THR X 301      53.607  52.221  39.770  0.00  0.00           O
ATOM   2295  N   VAL X 302      52.926  51.278  41.684  0.00  0.00           N
ATOM   2296  CA  VAL X 302      53.769  52.068  42.610  0.00  0.00           C
ATOM   2297  CB  VAL X 302      52.897  52.920  43.564  0.00  0.00           C
ATOM   2298  CG1 VAL X 302      52.162  54.028  42.804  0.00  0.00           C
ATOM   2299  CG2 VAL X 302      51.863  52.104  44.352  0.00  0.00           C
ATOM   2300  C   VAL X 302      54.740  51.172  43.393  0.00  0.00           C
ATOM   2301  O   VAL X 302      54.735  49.953  43.227  0.00  0.00           O
ATOM   2302  N   ILE X 303      55.581  51.748  44.259  0.00  0.00           N
ATOM   2303  CA  ILE X 303      56.189  51.002  45.377  0.00  0.00           C
ATOM   2304  CB  ILE X 303      57.589  51.534  45.769  0.00  0.00           C
ATOM   2305  CG2 ILE X 303      58.259  50.483  46.669  0.00  0.00           C
ATOM   2306  CG1 ILE X 303      58.505  51.851  44.569  0.00  0.00           C
ATOM   2307  CD1 ILE X 303      59.840  52.490  44.983  0.00  0.00           C
ATOM   2308  C   ILE X 303      55.230  51.084  46.573  0.00  0.00           C
ATOM   2309  O   ILE X 303      54.899  52.191  47.008  0.00  0.00           O
ATOM   2310  N   ASP X 304      54.772  49.948  47.106  0.00  0.00           N
ATOM   2311  CA  ASP X 304      53.734  49.887  48.151  0.00  0.00           C
ATOM   2312  CB  ASP X 304      52.548  49.052  47.634  0.00  0.00           C
ATOM   2313  CG  ASP X 304      52.822  47.553  47.618  0.00  0.00           C
ATOM   2314  OD1 ASP X 304      53.260  47.034  46.573  0.00  0.00           O
ATOM   2315  OD2 ASP X 304      52.608  46.898  48.663  0.00  0.00           O
ATOM   2316  C   ASP X 304      54.252  49.407  49.524  0.00  0.00           C
ATOM   2317  O   ASP X 304      53.775  49.868  50.564  0.00  0.00           O
ATOM   2318  N   GLY X 305      55.272  48.543  49.550  0.00  0.00           N
ATOM   2319  CA  GLY X 305      55.906  48.021  50.768  0.00  0.00           C
ATOM   2320  C   GLY X 305      55.358  46.687  51.303  0.00  0.00           C
ATOM   2321  O   GLY X 305      55.752  46.271  52.398  0.00  0.00           O
ATOM   2322  N   MET X 306      54.473  46.011  50.563  0.00  0.00           N
ATOM   2323  CA  MET X 306      53.921  44.690  50.908  0.00  0.00           C
ATOM   2324  CB  MET X 306      52.523  44.900  51.520  0.00  0.00           C
ATOM   2325  CG  MET X 306      52.009  43.679  52.287  0.00  0.00           C
ATOM   2326  SD  MET X 306      51.241  42.386  51.276  0.00  0.00           S
ATOM   2327  CE  MET X 306      51.220  41.056  52.504  0.00  0.00           C
ATOM   2328  C   MET X 306      53.920  43.710  49.716  0.00  0.00           C
ATOM   2329  O   MET X 306      54.286  42.543  49.895  0.00  0.00           O
ATOM   2330  N   LEU X 307      53.606  44.177  48.500  0.00  0.00           N
ATOM   2331  CA  LEU X 307      53.720  43.413  47.244  0.00  0.00           C
ATOM   2332  CB  LEU X 307      52.412  43.608  46.446  0.00  0.00           C
ATOM   2333  CG  LEU X 307      52.212  42.671  45.236  0.00  0.00           C
ATOM   2334  CD1 LEU X 307      50.726  42.619  44.875  0.00  0.00           C
ATOM   2335  CD2 LEU X 307      52.957  43.124  43.980  0.00  0.00           C
ATOM   2336  C   LEU X 307      55.005  43.792  46.484  0.00  0.00           C
ATOM   2337  O   LEU X 307      55.832  42.924  46.183  0.00  0.00           O
ATOM   2338  N   LEU X 308      55.224  45.087  46.254  0.00  0.00           N
ATOM   2339  CA  LEU X 308      56.468  45.687  45.769  0.00  0.00           C
ATOM   2340  CB  LEU X 308      56.181  46.512  44.496  0.00  0.00           C
ATOM   2341  CG  LEU X 308      55.850  45.684  43.241  0.00  0.00           C
ATOM   2342  CD1 LEU X 308      55.465  46.616  42.095  0.00  0.00           C
ATOM   2343  CD2 LEU X 308      57.025  44.819  42.776  0.00  0.00           C
ATOM   2344  C   LEU X 308      57.071  46.560  46.877  0.00  0.00           C
ATOM   2345  O   LEU X 308      56.576  47.651  47.160  0.00  0.00           O
ATOM   2346  N   LEU X 309      58.138  46.073  47.516  0.00  0.00           N
ATOM   2347  CA  LEU X 309      58.966  46.839  48.458  0.00  0.00           C
ATOM   2348  CB  LEU X 309      59.410  45.884  49.585  0.00  0.00           C
ATOM   2349  CG  LEU X 309      60.257  46.504  50.712  0.00  0.00           C
ATOM   2350  CD1 LEU X 309      59.498  47.542  51.537  0.00  0.00           C
ATOM   2351  CD2 LEU X 309      60.687  45.397  51.672  0.00  0.00           C
ATOM   2352  C   LEU X 309      60.135  47.522  47.721  0.00  0.00           C
ATOM   2353  O   LEU X 309      60.531  48.627  48.101  0.00  0.00           O
ATOM   2354  N   LYS X 310      60.622  46.905  46.635  0.00  0.00           N
ATOM   2355  CA  LYS X 310      61.470  47.487  45.578  0.00  0.00           C
ATOM   2356  CB  LYS X 310      62.659  46.548  45.302  0.00  0.00           C
ATOM   2357  CG  LYS X 310      63.770  46.708  46.342  0.00  0.00           C
ATOM   2358  CD  LYS X 310      64.978  45.825  46.007  0.00  0.00           C
ATOM   2359  CE  LYS X 310      66.140  46.206  46.925  0.00  0.00           C
ATOM   2360  NZ  LYS X 310      67.424  45.643  46.454  0.00  0.00           N
ATOM   2361  C   LYS X 310      60.678  47.730  44.286  0.00  0.00           C
ATOM   2362  O   LYS X 310      59.630  47.122  44.082  0.00  0.00           O
ATOM   2363  N   THR X 311      61.200  48.575  43.392  0.00  0.00           N
ATOM   2364  CA  THR X 311      60.654  48.713  42.025  0.00  0.00           C
ATOM   2365  CB  THR X 311      61.245  49.909  41.253  0.00  0.00           C
ATOM   2366  CG2 THR X 311      61.004  51.252  41.928  0.00  0.00           C
ATOM   2367  OG1 THR X 311      62.640  49.796  41.115  0.00  0.00           O
ATOM   2368  C   THR X 311      60.885  47.436  41.198  0.00  0.00           C
ATOM   2369  O   THR X 311      61.874  46.731  41.432  0.00  0.00           O
ATOM   2370  N   PRO X 312      60.048  47.130  40.186  0.00  0.00           N
ATOM   2371  CD  PRO X 312      58.750  47.736  39.929  0.00  0.00           C
ATOM   2372  CG  PRO X 312      58.001  46.754  39.032  0.00  0.00           C
ATOM   2373  CB  PRO X 312      59.128  46.072  38.261  0.00  0.00           C
ATOM   2374  CA  PRO X 312      60.264  45.994  39.288  0.00  0.00           C
ATOM   2375  C   PRO X 312      61.652  45.981  38.624  0.00  0.00           C
ATOM   2376  O   PRO X 312      62.283  44.928  38.553  0.00  0.00           O
ATOM   2377  N   GLU X 313      62.185  47.138  38.218  0.00  0.00           N
ATOM   2378  CA  GLU X 313      63.536  47.254  37.635  0.00  0.00           C
ATOM   2379  CB  GLU X 313      63.685  48.641  36.986  0.00  0.00           C
ATOM   2380  CG  GLU X 313      62.892  48.751  35.676  0.00  0.00           C
ATOM   2381  CD  GLU X 313      62.797  50.205  35.209  0.00  0.00           C
ATOM   2382  OE1 GLU X 313      63.526  50.609  34.267  0.00  0.00           O
ATOM   2383  OE2 GLU X 313      61.980  50.972  35.770  0.00  0.00           O
ATOM   2384  C   GLU X 313      64.672  47.001  38.649  0.00  0.00           C
ATOM   2385  O   GLU X 313      65.746  46.523  38.273  0.00  0.00           O
ATOM   2386  N   GLU X 314      64.451  47.255  39.942  0.00  0.00           N
ATOM   2387  CA  GLU X 314      65.381  46.868  41.015  0.00  0.00           C
ATOM   2388  CB  GLU X 314      65.122  47.719  42.263  0.00  0.00           C
ATOM   2389  CG  GLU X 314      65.583  49.175  42.114  0.00  0.00           C
ATOM   2390  CD  GLU X 314      64.999  50.052  43.226  0.00  0.00           C
ATOM   2391  OE1 GLU X 314      65.734  50.886  43.812  0.00  0.00           O
ATOM   2392  OE2 GLU X 314      63.783  49.955  43.513  0.00  0.00           O
ATOM   2393  C   GLU X 314      65.265  45.377  41.370  0.00  0.00           C
ATOM   2394  O   GLU X 314      66.262  44.766  41.758  0.00  0.00           O
ATOM   2395  N   LEU X 315      64.085  44.766  41.201  0.00  0.00           N
ATOM   2396  CA  LEU X 315      63.887  43.318  41.345  0.00  0.00           C
ATOM   2397  CB  LEU X 315      62.390  43.002  41.529  0.00  0.00           C
ATOM   2398  CG  LEU X 315      61.795  43.459  42.874  0.00  0.00           C
ATOM   2399  CD1 LEU X 315      60.288  43.208  42.880  0.00  0.00           C
ATOM   2400  CD2 LEU X 315      62.399  42.698  44.059  0.00  0.00           C
ATOM   2401  C   LEU X 315      64.489  42.528  40.172  0.00  0.00           C
ATOM   2402  O   LEU X 315      64.973  41.416  40.388  0.00  0.00           O
ATOM   2403  N   GLN X 316      64.544  43.098  38.961  0.00  0.00           N
ATOM   2404  CA  GLN X 316      65.335  42.530  37.860  0.00  0.00           C
ATOM   2405  CB  GLN X 316      65.080  43.261  36.533  0.00  0.00           C
ATOM   2406  CG  GLN X 316      63.663  43.063  35.975  0.00  0.00           C
ATOM   2407  CD  GLN X 316      63.590  43.412  34.492  0.00  0.00           C
ATOM   2408  OE1 GLN X 316      64.371  42.946  33.677  0.00  0.00           O
ATOM   2409  NE2 GLN X 316      62.656  44.226  34.069  0.00  0.00           N
ATOM   2410  C   GLN X 316      66.839  42.560  38.170  0.00  0.00           C
ATOM   2411  O   GLN X 316      67.525  41.555  37.966  0.00  0.00           O
ATOM   2412  N   ALA X 317      67.347  43.677  38.706  0.00  0.00           N
ATOM   2413  CA  ALA X 317      68.744  43.820  39.131  0.00  0.00           C
ATOM   2414  CB  ALA X 317      68.975  45.291  39.494  0.00  0.00           C
ATOM   2415  C   ALA X 317      69.106  42.878  40.299  0.00  0.00           C
ATOM   2416  O   ALA X 317      70.189  42.293  40.327  0.00  0.00           O
ATOM   2417  N   GLU X 318      68.169  42.640  41.223  0.00  0.00           N
ATOM   2418  CA  GLU X 318      68.294  41.642  42.298  0.00  0.00           C
ATOM   2419  CB  GLU X 318      67.552  42.147  43.550  0.00  0.00           C
ATOM   2420  CG  GLU X 318      68.013  41.465  44.850  0.00  0.00           C
ATOM   2421  CD  GLU X 318      68.218  42.483  45.978  0.00  0.00           C
ATOM   2422  OE1 GLU X 318      67.239  42.884  46.647  0.00  0.00           O
ATOM   2423  OE2 GLU X 318      69.371  42.940  46.187  0.00  0.00           O
ATOM   2424  C   GLU X 318      67.892  40.218  41.850  0.00  0.00           C
ATOM   2425  O   GLU X 318      67.752  39.316  42.676  0.00  0.00           O
ATOM   2426  N   ARG X 319      67.710  40.013  40.533  0.00  0.00           N
ATOM   2427  CA  ARG X 319      67.421  38.736  39.852  0.00  0.00           C
ATOM   2428  CB  ARG X 319      68.734  37.945  39.643  0.00  0.00           C
ATOM   2429  CG  ARG X 319      69.707  38.601  38.646  0.00  0.00           C
ATOM   2430  CD  ARG X 319      69.172  38.536  37.208  0.00  0.00           C
ATOM   2431  NE  ARG X 319      70.158  39.010  36.226  0.00  0.00           N
ATOM   2432  CZ  ARG X 319      70.197  40.172  35.605  0.00  0.00           C
ATOM   2433  NH1 ARG X 319      69.393  41.156  35.887  0.00  0.00           N
ATOM   2434  NH2 ARG X 319      71.069  40.350  34.662  0.00  0.00           N
ATOM   2435  C   ARG X 319      66.288  37.920  40.489  0.00  0.00           C
ATOM   2436  O   ARG X 319      66.306  36.689  40.463  0.00  0.00           O
ATOM   2437  N   ASN X 320      65.260  38.590  41.012  0.00  0.00           N
ATOM   2438  CA  ASN X 320      64.181  37.989  41.807  0.00  0.00           C
ATOM   2439  CB  ASN X 320      63.633  39.053  42.782  0.00  0.00           C
ATOM   2440  CG  ASN X 320      63.101  38.411  44.049  0.00  0.00           C
ATOM   2441  OD1 ASN X 320      63.863  37.966  44.897  0.00  0.00           O
ATOM   2442  ND2 ASN X 320      61.808  38.301  44.225  0.00  0.00           N
ATOM   2443  C   ASN X 320      63.094  37.270  40.967  0.00  0.00           C
ATOM   2444  O   ASN X 320      61.926  37.227  41.356  0.00  0.00           O
ATOM   2445  N   PHE X 321      63.465  36.721  39.806  0.00  0.00           N
ATOM   2446  CA  PHE X 321      62.574  36.028  38.872  0.00  0.00           C
ATOM   2447  CB  PHE X 321      63.247  35.919  37.498  0.00  0.00           C
ATOM   2448  CG  PHE X 321      63.518  37.218  36.763  0.00  0.00           C
ATOM   2449  CD1 PHE X 321      62.604  37.685  35.801  0.00  0.00           C
ATOM   2450  CE1 PHE X 321      62.891  38.839  35.054  0.00  0.00           C
ATOM   2451  CZ  PHE X 321      64.092  39.534  35.270  0.00  0.00           C
ATOM   2452  CE2 PHE X 321      65.007  39.078  36.234  0.00  0.00           C
ATOM   2453  CD2 PHE X 321      64.720  37.919  36.977  0.00  0.00           C
ATOM   2454  C   PHE X 321      62.218  34.615  39.359  0.00  0.00           C
ATOM   2455  O   PHE X 321      63.106  33.803  39.639  0.00  0.00           O
ATOM   2456  N   HIE X 322      60.923  34.307  39.426  0.00  0.00           N
ATOM   2457  CA  HIE X 322      60.383  32.972  39.717  0.00  0.00           C
ATOM   2458  CB  HIE X 322      58.848  33.091  39.703  0.00  0.00           C
ATOM   2459  CG  HIE X 322      58.083  31.877  40.159  0.00  0.00           C
ATOM   2460  ND1 HIE X 322      58.625  30.713  40.706  0.00  0.00           N
ATOM   2461  CE1 HIE X 322      57.592  29.872  40.885  0.00  0.00           C
ATOM   2462  NE2 HIE X 322      56.446  30.457  40.510  0.00  0.00           N
ATOM   2463  CD2 HIE X 322      56.734  31.722  40.049  0.00  0.00           C
ATOM   2464  C   HIE X 322      60.878  31.927  38.697  0.00  0.00           C
ATOM   2465  O   HIE X 322      60.892  32.197  37.494  0.00  0.00           O
ATOM   2466  N   THR X 323      61.271  30.733  39.153  0.00  0.00           N
ATOM   2467  CA  THR X 323      61.787  29.649  38.295  0.00  0.00           C
ATOM   2468  CB  THR X 323      62.612  28.612  39.085  0.00  0.00           C
ATOM   2469  CG2 THR X 323      63.418  27.691  38.165  0.00  0.00           C
ATOM   2470  OG1 THR X 323      63.556  29.229  39.928  0.00  0.00           O
ATOM   2471  C   THR X 323      60.652  28.969  37.516  0.00  0.00           C
ATOM   2472  O   THR X 323      60.200  27.873  37.867  0.00  0.00           O
ATOM   2473  N   VAL X 324      60.174  29.624  36.455  0.00  0.00           N
ATOM   2474  CA  VAL X 324      59.078  29.157  35.586  0.00  0.00           C
ATOM   2475  CB  VAL X 324      57.747  29.881  35.888  0.00  0.00           C
ATOM   2476  CG1 VAL X 324      57.302  29.625  37.329  0.00  0.00           C
ATOM   2477  CG2 VAL X 324      57.776  31.400  35.662  0.00  0.00           C
ATOM   2478  C   VAL X 324      59.416  29.308  34.096  0.00  0.00           C
ATOM   2479  O   VAL X 324      60.088  30.274  33.722  0.00  0.00           O
ATOM   2480  N   PRO X 325      58.918  28.417  33.217  0.00  0.00           N
ATOM   2481  CD  PRO X 325      58.414  27.083  33.496  0.00  0.00           C
ATOM   2482  CG  PRO X 325      58.591  26.313  32.191  0.00  0.00           C
ATOM   2483  CB  PRO X 325      58.319  27.388  31.145  0.00  0.00           C
ATOM   2484  CA  PRO X 325      58.880  28.665  31.782  0.00  0.00           C
ATOM   2485  C   PRO X 325      58.007  29.882  31.458  0.00  0.00           C
ATOM   2486  O   PRO X 325      56.905  30.020  32.001  0.00  0.00           O
ATOM   2487  N   TYR X 326      58.484  30.739  30.552  0.00  0.00           N
ATOM   2488  CA  TYR X 326      57.814  31.990  30.186  0.00  0.00           C
ATOM   2489  CB  TYR X 326      58.578  33.148  30.857  0.00  0.00           C
ATOM   2490  CG  TYR X 326      57.905  34.511  30.960  0.00  0.00           C
ATOM   2491  CD1 TYR X 326      56.588  34.748  30.509  0.00  0.00           C
ATOM   2492  CE1 TYR X 326      56.005  36.020  30.643  0.00  0.00           C
ATOM   2493  CZ  TYR X 326      56.732  37.070  31.236  0.00  0.00           C
ATOM   2494  OH  TYR X 326      56.172  38.299  31.349  0.00  0.00           O
ATOM   2495  CE2 TYR X 326      58.040  36.838  31.707  0.00  0.00           C
ATOM   2496  CD2 TYR X 326      58.622  35.562  31.570  0.00  0.00           C
ATOM   2497  C   TYR X 326      57.690  32.145  28.656  0.00  0.00           C
ATOM   2498  O   TYR X 326      58.693  32.162  27.937  0.00  0.00           O
ATOM   2499  N   MET X 327      56.453  32.254  28.160  0.00  0.00           N
ATOM   2500  CA  MET X 327      56.123  32.629  26.777  0.00  0.00           C
ATOM   2501  CB  MET X 327      54.869  31.870  26.315  0.00  0.00           C
ATOM   2502  CG  MET X 327      55.074  30.372  26.078  0.00  0.00           C
ATOM   2503  SD  MET X 327      53.601  29.522  25.440  0.00  0.00           S
ATOM   2504  CE  MET X 327      53.644  30.031  23.700  0.00  0.00           C
ATOM   2505  C   MET X 327      55.882  34.145  26.655  0.00  0.00           C
ATOM   2506  O   MET X 327      55.159  34.711  27.476  0.00  0.00           O
ATOM   2507  N   VAL X 328      56.433  34.804  25.626  0.00  0.00           N
ATOM   2508  CA  VAL X 328      56.287  36.267  25.427  0.00  0.00           C
ATOM   2509  CB  VAL X 328      57.474  37.057  26.031  0.00  0.00           C
ATOM   2510  CG1 VAL X 328      57.475  37.001  27.563  0.00  0.00           C
ATOM   2511  CG2 VAL X 328      58.862  36.591  25.563  0.00  0.00           C
ATOM   2512  C   VAL X 328      56.056  36.668  23.961  0.00  0.00           C
ATOM   2513  O   VAL X 328      56.900  36.407  23.100  0.00  0.00           O
ATOM   2514  N   GLY X 329      54.923  37.329  23.690  0.00  0.00           N
ATOM   2515  CA  GLY X 329      54.523  37.832  22.369  0.00  0.00           C
ATOM   2516  C   GLY X 329      54.931  39.289  22.131  0.00  0.00           C
ATOM   2517  O   GLY X 329      54.248  40.221  22.560  0.00  0.00           O
ATOM   2518  N   ILE X 330      56.039  39.499  21.417  0.00  0.00           N
ATOM   2519  CA  ILE X 330      56.682  40.798  21.141  0.00  0.00           C
ATOM   2520  CB  ILE X 330      58.225  40.639  21.075  0.00  0.00           C
ATOM   2521  CG2 ILE X 330      58.922  42.008  21.204  0.00  0.00           C
ATOM   2522  CG1 ILE X 330      58.841  39.669  22.116  0.00  0.00           C
ATOM   2523  CD1 ILE X 330      58.628  40.043  23.590  0.00  0.00           C
ATOM   2524  C   ILE X 330      56.071  41.463  19.885  0.00  0.00           C
ATOM   2525  O   ILE X 330      56.762  41.876  18.952  0.00  0.00           O
ATOM   2526  N   ASN X 331      54.740  41.517  19.826  0.00  0.00           N
ATOM   2527  CA  ASN X 331      53.958  41.984  18.673  0.00  0.00           C
ATOM   2528  CB  ASN X 331      52.460  41.660  18.894  0.00  0.00           C
ATOM   2529  CG  ASN X 331      52.181  40.239  19.382  0.00  0.00           C
ATOM   2530  OD1 ASN X 331      53.008  39.342  19.287  0.00  0.00           O
ATOM   2531  ND2 ASN X 331      51.015  40.004  19.934  0.00  0.00           N
ATOM   2532  C   ASN X 331      54.235  43.484  18.396  0.00  0.00           C
ATOM   2533  O   ASN X 331      54.215  44.309  19.318  0.00  0.00           O
ATOM   2534  N   LYS X 332      54.552  43.824  17.138  0.00  0.00           N
ATOM   2535  CA  LYS X 332      55.327  45.023  16.751  0.00  0.00           C
ATOM   2536  CB  LYS X 332      55.987  44.718  15.388  0.00  0.00           C
ATOM   2537  CG  LYS X 332      56.898  45.819  14.813  0.00  0.00           C
ATOM   2538  CD  LYS X 332      58.142  46.085  15.670  0.00  0.00           C
ATOM   2539  CE  LYS X 332      59.001  47.192  15.045  0.00  0.00           C
ATOM   2540  NZ  LYS X 332      60.210  47.455  15.857  0.00  0.00           N
ATOM   2541  C   LYS X 332      54.545  46.344  16.694  0.00  0.00           C
ATOM   2542  O   LYS X 332      55.105  47.388  17.031  0.00  0.00           O
ATOM   2543  N   GLN X 333      53.291  46.319  16.242  0.00  0.00           N
ATOM   2544  CA  GLN X 333      52.507  47.492  15.805  0.00  0.00           C
ATOM   2545  CB  GLN X 333      51.651  47.115  14.583  0.00  0.00           C
ATOM   2546  CG  GLN X 333      52.417  46.683  13.323  0.00  0.00           C
ATOM   2547  CD  GLN X 333      51.427  46.341  12.210  0.00  0.00           C
ATOM   2548  OE1 GLN X 333      50.525  45.531  12.376  0.00  0.00           O
ATOM   2549  NE2 GLN X 333      51.503  46.952  11.048  0.00  0.00           N
ATOM   2550  C   GLN X 333      51.612  48.106  16.903  0.00  0.00           C
ATOM   2551  O   GLN X 333      50.778  48.971  16.627  0.00  0.00           O
ATOM   2552  N   GLU X 334      51.737  47.667  18.157  0.00  0.00           N
ATOM   2553  CA  GLU X 334      50.773  47.997  19.223  0.00  0.00           C
ATOM   2554  CB  GLU X 334      50.761  46.874  20.277  0.00  0.00           C
ATOM   2555  CG  GLU X 334      50.438  45.481  19.693  0.00  0.00           C
ATOM   2556  CD  GLU X 334      49.222  45.499  18.800  0.00  0.00           C
ATOM   2557  OE1 GLU X 334      49.347  45.360  17.558  0.00  0.00           O
ATOM   2558  OE2 GLU X 334      48.074  45.675  19.314  0.00  0.00           O
ATOM   2559  C   GLU X 334      50.934  49.411  19.824  0.00  0.00           C
ATOM   2560  O   GLU X 334      50.211  49.789  20.748  0.00  0.00           O
ATOM   2561  N   PHE X 335      51.828  50.223  19.254  0.00  0.00           N
ATOM   2562  CA  PHE X 335      51.981  51.657  19.524  0.00  0.00           C
ATOM   2563  CB  PHE X 335      53.430  52.053  19.186  0.00  0.00           C
ATOM   2564  CG  PHE X 335      53.768  51.927  17.708  0.00  0.00           C
ATOM   2565  CD1 PHE X 335      54.355  50.748  17.210  0.00  0.00           C
ATOM   2566  CE1 PHE X 335      54.589  50.601  15.831  0.00  0.00           C
ATOM   2567  CZ  PHE X 335      54.225  51.625  14.942  0.00  0.00           C
ATOM   2568  CE2 PHE X 335      53.661  52.814  15.435  0.00  0.00           C
ATOM   2569  CD2 PHE X 335      53.447  52.970  16.815  0.00  0.00           C
ATOM   2570  C   PHE X 335      51.001  52.545  18.724  0.00  0.00           C
ATOM   2571  O   PHE X 335      50.935  53.747  18.978  0.00  0.00           O
ATOM   2572  N   GLY X 336      50.302  51.990  17.724  0.00  0.00           N
ATOM   2573  CA  GLY X 336      49.715  52.728  16.594  0.00  0.00           C
ATOM   2574  C   GLY X 336      48.585  53.729  16.886  0.00  0.00           C
ATOM   2575  O   GLY X 336      48.366  54.643  16.087  0.00  0.00           O
ATOM   2576  N   TRP X 337      47.911  53.614  18.032  0.00  0.00           N
ATOM   2577  CA  TRP X 337      47.038  54.651  18.604  0.00  0.00           C
ATOM   2578  CB  TRP X 337      45.763  53.991  19.156  0.00  0.00           C
ATOM   2579  CG  TRP X 337      44.889  54.811  20.060  0.00  0.00           C
ATOM   2580  CD1 TRP X 337      44.026  55.782  19.679  0.00  0.00           C
ATOM   2581  NE1 TRP X 337      43.343  56.260  20.784  0.00  0.00           N
ATOM   2582  CE2 TRP X 337      43.733  55.615  21.937  0.00  0.00           C
ATOM   2583  CZ2 TRP X 337      43.327  55.721  23.274  0.00  0.00           C
ATOM   2584  CH2 TRP X 337      43.914  54.879  24.235  0.00  0.00           C
ATOM   2585  CZ3 TRP X 337      44.910  53.963  23.848  0.00  0.00           C
ATOM   2586  CE3 TRP X 337      45.320  53.878  22.503  0.00  0.00           C
ATOM   2587  CD2 TRP X 337      44.733  54.692  21.509  0.00  0.00           C
ATOM   2588  C   TRP X 337      47.787  55.446  19.681  0.00  0.00           C
ATOM   2589  O   TRP X 337      47.780  56.679  19.657  0.00  0.00           O
ATOM   2590  N   LEU X 338      48.492  54.748  20.580  0.00  0.00           N
ATOM   2591  CA  LEU X 338      49.202  55.333  21.719  0.00  0.00           C
ATOM   2592  CB  LEU X 338      49.992  54.223  22.439  0.00  0.00           C
ATOM   2593  CG  LEU X 338      50.842  54.732  23.620  0.00  0.00           C
ATOM   2594  CD1 LEU X 338      49.986  55.319  24.738  0.00  0.00           C
ATOM   2595  CD2 LEU X 338      51.657  53.581  24.192  0.00  0.00           C
ATOM   2596  C   LEU X 338      50.124  56.498  21.329  0.00  0.00           C
ATOM   2597  O   LEU X 338      49.965  57.599  21.851  0.00  0.00           O
ATOM   2598  N   ILE X 339      51.088  56.263  20.435  0.00  0.00           N
ATOM   2599  CA  ILE X 339      52.135  57.243  20.110  0.00  0.00           C
ATOM   2600  CB  ILE X 339      53.506  56.560  19.867  0.00  0.00           C
ATOM   2601  CG2 ILE X 339      54.596  57.607  19.588  0.00  0.00           C
ATOM   2602  CG1 ILE X 339      53.946  55.639  21.031  0.00  0.00           C
ATOM   2603  CD1 ILE X 339      54.201  56.330  22.378  0.00  0.00           C
ATOM   2604  C   ILE X 339      51.696  58.206  18.991  0.00  0.00           C
ATOM   2605  O   ILE X 339      51.845  59.413  19.190  0.00  0.00           O
ATOM   2606  N   PRO X 340      51.099  57.766  17.861  0.00  0.00           N
ATOM   2607  CD  PRO X 340      51.010  56.402  17.367  0.00  0.00           C
ATOM   2608  CG  PRO X 340      51.153  56.516  15.854  0.00  0.00           C
ATOM   2609  CB  PRO X 340      50.380  57.801  15.574  0.00  0.00           C
ATOM   2610  CA  PRO X 340      50.683  58.681  16.795  0.00  0.00           C
ATOM   2611  C   PRO X 340      49.477  59.564  17.146  0.00  0.00           C
ATOM   2612  O   PRO X 340      49.364  60.653  16.579  0.00  0.00           O
ATOM   2613  N   MET X 341      48.591  59.141  18.060  0.00  0.00           N
ATOM   2614  CA  MET X 341      47.311  59.822  18.331  0.00  0.00           C
ATOM   2615  CB  MET X 341      46.116  58.921  17.946  0.00  0.00           C
ATOM   2616  CG  MET X 341      46.256  58.158  16.620  0.00  0.00           C
ATOM   2617  SD  MET X 341      44.787  57.173  16.211  0.00  0.00           S
ATOM   2618  CE  MET X 341      45.372  56.323  14.722  0.00  0.00           C
ATOM   2619  C   MET X 341      47.155  60.299  19.787  0.00  0.00           C
ATOM   2620  O   MET X 341      46.834  61.463  20.020  0.00  0.00           O
ATOM   2621  N   GLN X 342      47.337  59.412  20.770  0.00  0.00           N
ATOM   2622  CA  GLN X 342      46.805  59.587  22.131  0.00  0.00           C
ATOM   2623  CB  GLN X 342      46.380  58.189  22.623  0.00  0.00           C
ATOM   2624  CG  GLN X 342      46.088  58.026  24.122  0.00  0.00           C
ATOM   2625  CD  GLN X 342      44.957  58.901  24.657  0.00  0.00           C
ATOM   2626  OE1 GLN X 342      43.846  58.941  24.142  0.00  0.00           O
ATOM   2627  NE2 GLN X 342      45.197  59.613  25.731  0.00  0.00           N
ATOM   2628  C   GLN X 342      47.738  60.329  23.111  0.00  0.00           C
ATOM   2629  O   GLN X 342      47.284  61.241  23.812  0.00  0.00           O
ATOM   2630  N   LEU X 343      49.016  59.946  23.200  0.00  0.00           N
ATOM   2631  CA  LEU X 343      49.921  60.337  24.293  0.00  0.00           C
ATOM   2632  CB  LEU X 343      51.082  59.321  24.327  0.00  0.00           C
ATOM   2633  CG  LEU X 343      52.085  59.486  25.484  0.00  0.00           C
ATOM   2634  CD1 LEU X 343      51.437  59.311  26.857  0.00  0.00           C
ATOM   2635  CD2 LEU X 343      53.189  58.435  25.361  0.00  0.00           C
ATOM   2636  C   LEU X 343      50.432  61.786  24.199  0.00  0.00           C
ATOM   2637  O   LEU X 343      50.612  62.442  25.228  0.00  0.00           O
ATOM   2638  N   MET X 344      50.635  62.285  22.978  0.00  0.00           N
ATOM   2639  CA  MET X 344      51.237  63.591  22.669  0.00  0.00           C
ATOM   2640  CB  MET X 344      52.413  63.416  21.684  0.00  0.00           C
ATOM   2641  CG  MET X 344      53.371  62.247  21.964  0.00  0.00           C
ATOM   2642  SD  MET X 344      54.136  62.208  23.608  0.00  0.00           S
ATOM   2643  CE  MET X 344      55.351  60.890  23.330  0.00  0.00           C
ATOM   2644  C   MET X 344      50.232  64.593  22.070  0.00  0.00           C
ATOM   2645  O   MET X 344      50.470  65.804  22.131  0.00  0.00           O
ATOM   2646  N   SER X 345      49.131  64.111  21.476  0.00  0.00           N
ATOM   2647  CA  SER X 345      48.086  64.914  20.808  0.00  0.00           C
ATOM   2648  CB  SER X 345      47.138  65.557  21.836  0.00  0.00           C
ATOM   2649  OG  SER X 345      46.550  64.581  22.683  0.00  0.00           O
ATOM   2650  C   SER X 345      48.629  65.939  19.789  0.00  0.00           C
ATOM   2651  O   SER X 345      48.175  67.082  19.744  0.00  0.00           O
ATOM   2652  N   TYR X 346      49.634  65.547  19.000  0.00  0.00           N
ATOM   2653  CA  TYR X 346      50.407  66.406  18.085  0.00  0.00           C
ATOM   2654  CB  TYR X 346      51.761  66.706  18.752  0.00  0.00           C
ATOM   2655  CG  TYR X 346      52.702  67.598  17.960  0.00  0.00           C
ATOM   2656  CD1 TYR X 346      53.526  67.054  16.954  0.00  0.00           C
ATOM   2657  CE1 TYR X 346      54.361  67.892  16.189  0.00  0.00           C
ATOM   2658  CZ  TYR X 346      54.410  69.277  16.459  0.00  0.00           C
ATOM   2659  OH  TYR X 346      55.217  70.093  15.731  0.00  0.00           O
ATOM   2660  CE2 TYR X 346      53.612  69.815  17.490  0.00  0.00           C
ATOM   2661  CD2 TYR X 346      52.750  68.980  18.226  0.00  0.00           C
ATOM   2662  C   TYR X 346      50.609  65.727  16.712  0.00  0.00           C
ATOM   2663  O   TYR X 346      50.822  64.511  16.688  0.00  0.00           O
ATOM   2664  N   PRO X 347      50.591  66.451  15.575  0.00  0.00           N
ATOM   2665  CD  PRO X 347      50.373  67.889  15.461  0.00  0.00           C
ATOM   2666  CG  PRO X 347      50.802  68.256  14.045  0.00  0.00           C
ATOM   2667  CB  PRO X 347      50.436  66.998  13.261  0.00  0.00           C
ATOM   2668  CA  PRO X 347      50.715  65.855  14.240  0.00  0.00           C
ATOM   2669  C   PRO X 347      52.079  65.183  13.992  0.00  0.00           C
ATOM   2670  O   PRO X 347      53.104  65.839  13.785  0.00  0.00           O
ATOM   2671  N   LEU X 348      52.087  63.846  13.976  0.00  0.00           N
ATOM   2672  CA  LEU X 348      53.285  63.010  13.818  0.00  0.00           C
ATOM   2673  CB  LEU X 348      53.365  62.026  15.003  0.00  0.00           C
ATOM   2674  CG  LEU X 348      53.788  62.681  16.334  0.00  0.00           C
ATOM   2675  CD1 LEU X 348      53.517  61.734  17.502  0.00  0.00           C
ATOM   2676  CD2 LEU X 348      55.277  63.040  16.352  0.00  0.00           C
ATOM   2677  C   LEU X 348      53.337  62.271  12.470  0.00  0.00           C
ATOM   2678  O   LEU X 348      54.415  62.160  11.884  0.00  0.00           O
ATOM   2679  N   SER X 349      52.199  61.785  11.965  0.00  0.00           N
ATOM   2680  CA  SER X 349      52.145  60.849  10.824  0.00  0.00           C
ATOM   2681  CB  SER X 349      50.810  60.100  10.834  0.00  0.00           C
ATOM   2682  OG  SER X 349      50.694  59.345  12.027  0.00  0.00           O
ATOM   2683  C   SER X 349      52.379  61.472   9.437  0.00  0.00           C
ATOM   2684  O   SER X 349      52.701  60.748   8.494  0.00  0.00           O
ATOM   2685  N   GLU X 350      52.263  62.792   9.289  0.00  0.00           N
ATOM   2686  CA  GLU X 350      52.553  63.529   8.047  0.00  0.00           C
ATOM   2687  CB  GLU X 350      51.285  64.231   7.527  0.00  0.00           C
ATOM   2688  CG  GLU X 350      50.198  63.295   6.972  0.00  0.00           C
ATOM   2689  CD  GLU X 350      49.382  62.542   8.033  0.00  0.00           C
ATOM   2690  OE1 GLU X 350      48.895  63.164   9.009  0.00  0.00           O
ATOM   2691  OE2 GLU X 350      49.125  61.327   7.848  0.00  0.00           O
ATOM   2692  C   GLU X 350      53.677  64.561   8.256  0.00  0.00           C
ATOM   2693  O   GLU X 350      53.871  65.050   9.370  0.00  0.00           O
ATOM   2694  N   GLY X 351      54.393  64.931   7.188  0.00  0.00           N
ATOM   2695  CA  GLY X 351      55.313  66.079   7.171  0.00  0.00           C
ATOM   2696  C   GLY X 351      56.796  65.784   7.452  0.00  0.00           C
ATOM   2697  O   GLY X 351      57.220  64.629   7.559  0.00  0.00           O
ATOM   2698  N   GLN X 352      57.583  66.865   7.536  0.00  0.00           N
ATOM   2699  CA  GLN X 352      59.057  66.905   7.582  0.00  0.00           C
ATOM   2700  CB  GLN X 352      59.550  68.052   6.672  0.00  0.00           C
ATOM   2701  CG  GLN X 352      59.121  67.938   5.196  0.00  0.00           C
ATOM   2702  CD  GLN X 352      59.616  69.119   4.362  0.00  0.00           C
ATOM   2703  OE1 GLN X 352      58.863  70.006   3.976  0.00  0.00           O
ATOM   2704  NE2 GLN X 352      60.887  69.191   4.043  0.00  0.00           N
ATOM   2705  C   GLN X 352      59.617  67.102   9.011  0.00  0.00           C
ATOM   2706  O   GLN X 352      58.892  67.545   9.908  0.00  0.00           O
ATOM   2707  N   LEU X 353      60.909  66.808   9.228  0.00  0.00           N
ATOM   2708  CA  LEU X 353      61.638  67.051  10.488  0.00  0.00           C
ATOM   2709  CB  LEU X 353      61.431  65.819  11.400  0.00  0.00           C
ATOM   2710  CG  LEU X 353      62.026  65.873  12.821  0.00  0.00           C
ATOM   2711  CD1 LEU X 353      61.443  67.013  13.658  0.00  0.00           C
ATOM   2712  CD2 LEU X 353      61.727  64.559  13.545  0.00  0.00           C
ATOM   2713  C   LEU X 353      63.137  67.360  10.258  0.00  0.00           C
ATOM   2714  O   LEU X 353      63.730  66.928   9.266  0.00  0.00           O
ATOM   2715  N   ASP X 354      63.761  68.060  11.211  0.00  0.00           N
ATOM   2716  CA  ASP X 354      65.207  68.322  11.311  0.00  0.00           C
ATOM   2717  CB  ASP X 354      65.457  69.832  11.180  0.00  0.00           C
ATOM   2718  CG  ASP X 354      66.948  70.148  11.097  0.00  0.00           C
ATOM   2719  OD1 ASP X 354      67.504  70.127   9.973  0.00  0.00           O
ATOM   2720  OD2 ASP X 354      67.600  70.353  12.147  0.00  0.00           O
ATOM   2721  C   ASP X 354      65.792  67.767  12.626  0.00  0.00           C
ATOM   2722  O   ASP X 354      65.101  67.727  13.644  0.00  0.00           O
ATOM   2723  N   GLN X 355      67.064  67.349  12.633  0.00  0.00           N
ATOM   2724  CA  GLN X 355      67.705  66.728  13.802  0.00  0.00           C
ATOM   2725  CB  GLN X 355      69.069  66.165  13.368  0.00  0.00           C
ATOM   2726  CG  GLN X 355      69.722  65.231  14.406  0.00  0.00           C
ATOM   2727  CD  GLN X 355      71.039  64.627  13.910  0.00  0.00           C
ATOM   2728  OE1 GLN X 355      71.281  64.480  12.719  0.00  0.00           O
ATOM   2729  NE2 GLN X 355      71.928  64.239  14.795  0.00  0.00           N
ATOM   2730  C   GLN X 355      67.808  67.674  15.019  0.00  0.00           C
ATOM   2731  O   GLN X 355      67.636  67.216  16.152  0.00  0.00           O
ATOM   2732  N   LYS X 356      67.979  68.992  14.812  0.00  0.00           N
ATOM   2733  CA  LYS X 356      67.964  69.985  15.906  0.00  0.00           C
ATOM   2734  CB  LYS X 356      68.398  71.364  15.368  0.00  0.00           C
ATOM   2735  CG  LYS X 356      68.650  72.385  16.499  0.00  0.00           C
ATOM   2736  CD  LYS X 356      67.870  73.700  16.339  0.00  0.00           C
ATOM   2737  CE  LYS X 356      68.399  74.558  15.182  0.00  0.00           C
ATOM   2738  NZ  LYS X 356      67.638  75.823  15.062  0.00  0.00           N
ATOM   2739  C   LYS X 356      66.585  70.050  16.575  0.00  0.00           C
ATOM   2740  O   LYS X 356      66.481  70.027  17.803  0.00  0.00           O
ATOM   2741  N   THR X 357      65.529  70.056  15.759  0.00  0.00           N
ATOM   2742  CA  THR X 357      64.119  70.039  16.182  0.00  0.00           C
ATOM   2743  CB  THR X 357      63.215  70.288  14.958  0.00  0.00           C
ATOM   2744  CG2 THR X 357      61.750  70.517  15.319  0.00  0.00           C
ATOM   2745  OG1 THR X 357      63.652  71.424  14.239  0.00  0.00           O
ATOM   2746  C   THR X 357      63.742  68.713  16.859  0.00  0.00           C
ATOM   2747  O   THR X 357      63.028  68.711  17.861  0.00  0.00           O
ATOM   2748  N   ALA X 358      64.268  67.582  16.377  0.00  0.00           N
ATOM   2749  CA  ALA X 358      64.027  66.255  16.949  0.00  0.00           C
ATOM   2750  CB  ALA X 358      64.727  65.212  16.069  0.00  0.00           C
ATOM   2751  C   ALA X 358      64.484  66.146  18.417  0.00  0.00           C
ATOM   2752  O   ALA X 358      63.799  65.523  19.229  0.00  0.00           O
ATOM   2753  N   MET X 359      65.595  66.796  18.787  0.00  0.00           N
ATOM   2754  CA  MET X 359      66.026  66.890  20.189  0.00  0.00           C
ATOM   2755  CB  MET X 359      67.421  67.516  20.281  0.00  0.00           C
ATOM   2756  CG  MET X 359      68.506  66.521  19.883  0.00  0.00           C
ATOM   2757  SD  MET X 359      70.179  67.141  20.161  0.00  0.00           S
ATOM   2758  CE  MET X 359      70.364  68.097  18.639  0.00  0.00           C
ATOM   2759  C   MET X 359      65.048  67.690  21.055  0.00  0.00           C
ATOM   2760  O   MET X 359      64.760  67.273  22.176  0.00  0.00           O
ATOM   2761  N   SER X 360      64.490  68.791  20.539  0.00  0.00           N
ATOM   2762  CA  SER X 360      63.504  69.603  21.267  0.00  0.00           C
ATOM   2763  CB  SER X 360      63.172  70.890  20.500  0.00  0.00           C
ATOM   2764  OG  SER X 360      64.331  71.509  19.964  0.00  0.00           O
ATOM   2765  C   SER X 360      62.215  68.816  21.536  0.00  0.00           C
ATOM   2766  O   SER X 360      61.677  68.872  22.643  0.00  0.00           O
ATOM   2767  N   LEU X 361      61.759  68.017  20.564  0.00  0.00           N
ATOM   2768  CA  LEU X 361      60.613  67.114  20.727  0.00  0.00           C
ATOM   2769  CB  LEU X 361      60.178  66.569  19.350  0.00  0.00           C
ATOM   2770  CG  LEU X 361      59.096  67.411  18.644  0.00  0.00           C
ATOM   2771  CD1 LEU X 361      59.505  68.863  18.395  0.00  0.00           C
ATOM   2772  CD2 LEU X 361      58.760  66.774  17.294  0.00  0.00           C
ATOM   2773  C   LEU X 361      60.914  65.975  21.717  0.00  0.00           C
ATOM   2774  O   LEU X 361      60.078  65.681  22.573  0.00  0.00           O
ATOM   2775  N   LEU X 362      62.103  65.362  21.659  0.00  0.00           N
ATOM   2776  CA  LEU X 362      62.520  64.317  22.609  0.00  0.00           C
ATOM   2777  CB  LEU X 362      63.832  63.683  22.106  0.00  0.00           C
ATOM   2778  CG  LEU X 362      64.381  62.537  22.980  0.00  0.00           C
ATOM   2779  CD1 LEU X 362      63.387  61.389  23.172  0.00  0.00           C
ATOM   2780  CD2 LEU X 362      65.638  61.944  22.339  0.00  0.00           C
ATOM   2781  C   LEU X 362      62.626  64.848  24.053  0.00  0.00           C
ATOM   2782  O   LEU X 362      62.329  64.120  25.002  0.00  0.00           O
ATOM   2783  N   TRP X 363      62.926  66.139  24.234  0.00  0.00           N
ATOM   2784  CA  TRP X 363      62.902  66.827  25.535  0.00  0.00           C
ATOM   2785  CB  TRP X 363      63.463  68.253  25.380  0.00  0.00           C
ATOM   2786  CG  TRP X 363      64.447  68.653  26.437  0.00  0.00           C
ATOM   2787  CD1 TRP X 363      64.159  68.870  27.740  0.00  0.00           C
ATOM   2788  NE1 TRP X 363      65.309  69.191  28.429  0.00  0.00           N
ATOM   2789  CE2 TRP X 363      66.406  69.217  27.597  0.00  0.00           C
ATOM   2790  CZ2 TRP X 363      67.761  69.507  27.807  0.00  0.00           C
ATOM   2791  CH2 TRP X 363      68.650  69.464  26.720  0.00  0.00           C
ATOM   2792  CZ3 TRP X 363      68.173  69.130  25.440  0.00  0.00           C
ATOM   2793  CE3 TRP X 363      66.808  68.841  25.238  0.00  0.00           C
ATOM   2794  CD2 TRP X 363      65.887  68.877  26.310  0.00  0.00           C
ATOM   2795  C   TRP X 363      61.517  66.833  26.224  0.00  0.00           C
ATOM   2796  O   TRP X 363      61.414  67.207  27.395  0.00  0.00           O
ATOM   2797  N   LYS X 364      60.455  66.384  25.534  0.00  0.00           N
ATOM   2798  CA  LYS X 364      59.091  66.217  26.071  0.00  0.00           C
ATOM   2799  CB  LYS X 364      58.066  66.873  25.124  0.00  0.00           C
ATOM   2800  CG  LYS X 364      58.443  68.318  24.739  0.00  0.00           C
ATOM   2801  CD  LYS X 364      57.297  69.118  24.103  0.00  0.00           C
ATOM   2802  CE  LYS X 364      56.169  69.351  25.115  0.00  0.00           C
ATOM   2803  NZ  LYS X 364      55.266  70.446  24.704  0.00  0.00           N
ATOM   2804  C   LYS X 364      58.708  64.761  26.403  0.00  0.00           C
ATOM   2805  O   LYS X 364      57.622  64.537  26.931  0.00  0.00           O
ATOM   2806  N   SER X 365      59.568  63.771  26.124  0.00  0.00           N
ATOM   2807  CA  SER X 365      59.253  62.336  26.323  0.00  0.00           C
ATOM   2808  CB  SER X 365      58.605  61.765  25.058  0.00  0.00           C
ATOM   2809  OG  SER X 365      59.450  61.926  23.937  0.00  0.00           O
ATOM   2810  C   SER X 365      60.415  61.425  26.757  0.00  0.00           C
ATOM   2811  O   SER X 365      60.176  60.256  27.076  0.00  0.00           O
ATOM   2812  N   TYR X 366      61.653  61.928  26.847  0.00  0.00           N
ATOM   2813  CA  TYR X 366      62.845  61.131  27.188  0.00  0.00           C
ATOM   2814  CB  TYR X 366      64.098  62.027  27.207  0.00  0.00           C
ATOM   2815  CG  TYR X 366      64.214  62.937  28.415  0.00  0.00           C
ATOM   2816  CD1 TYR X 366      64.905  62.492  29.559  0.00  0.00           C
ATOM   2817  CE1 TYR X 366      64.921  63.279  30.724  0.00  0.00           C
ATOM   2818  CZ  TYR X 366      64.246  64.519  30.748  0.00  0.00           C
ATOM   2819  OH  TYR X 366      64.200  65.244  31.896  0.00  0.00           O
ATOM   2820  CE2 TYR X 366      63.592  64.986  29.589  0.00  0.00           C
ATOM   2821  CD2 TYR X 366      63.580  64.196  28.423  0.00  0.00           C
ATOM   2822  C   TYR X 366      62.761  60.247  28.464  0.00  0.00           C
ATOM   2823  O   TYR X 366      63.379  59.178  28.442  0.00  0.00           O
ATOM   2824  N   PRO X 367      61.983  60.551  29.534  0.00  0.00           N
ATOM   2825  CD  PRO X 367      61.306  61.798  29.859  0.00  0.00           C
ATOM   2826  CG  PRO X 367      61.280  61.856  31.384  0.00  0.00           C
ATOM   2827  CB  PRO X 367      61.052  60.392  31.744  0.00  0.00           C
ATOM   2828  CA  PRO X 367      61.861  59.642  30.678  0.00  0.00           C
ATOM   2829  C   PRO X 367      61.220  58.294  30.327  0.00  0.00           C
ATOM   2830  O   PRO X 367      61.553  57.284  30.942  0.00  0.00           O
ATOM   2831  N   LEU X 368      60.356  58.242  29.305  0.00  0.00           N
ATOM   2832  CA  LEU X 368      59.756  56.992  28.818  0.00  0.00           C
ATOM   2833  CB  LEU X 368      58.448  57.297  28.072  0.00  0.00           C
ATOM   2834  CG  LEU X 368      57.376  58.035  28.890  0.00  0.00           C
ATOM   2835  CD1 LEU X 368      56.142  58.228  28.009  0.00  0.00           C
ATOM   2836  CD2 LEU X 368      56.972  57.274  30.155  0.00  0.00           C
ATOM   2837  C   LEU X 368      60.715  56.191  27.925  0.00  0.00           C
ATOM   2838  O   LEU X 368      60.592  54.971  27.830  0.00  0.00           O
ATOM   2839  N   VAL X 369      61.709  56.849  27.323  0.00  0.00           N
ATOM   2840  CA  VAL X 369      62.852  56.183  26.671  0.00  0.00           C
ATOM   2841  CB  VAL X 369      63.585  57.174  25.737  0.00  0.00           C
ATOM   2842  CG1 VAL X 369      64.757  56.551  24.974  0.00  0.00           C
ATOM   2843  CG2 VAL X 369      62.618  57.752  24.690  0.00  0.00           C
ATOM   2844  C   VAL X 369      63.781  55.546  27.722  0.00  0.00           C
ATOM   2845  O   VAL X 369      64.468  54.573  27.417  0.00  0.00           O
ATOM   2846  N   CYS X 370      63.717  56.012  28.978  0.00  0.00           N
ATOM   2847  CA  CYS X 370      64.527  55.580  30.126  0.00  0.00           C
ATOM   2848  CB  CYS X 370      64.227  54.122  30.518  0.00  0.00           C
ATOM   2849  SG  CYS X 370      62.458  53.888  30.850  0.00  0.00           S
ATOM   2850  C   CYS X 370      66.027  55.883  29.969  0.00  0.00           C
ATOM   2851  O   CYS X 370      66.875  55.045  30.269  0.00  0.00           O
ATOM   2852  N   ILE X 371      66.361  57.092  29.508  0.00  0.00           N
ATOM   2853  CA  ILE X 371      67.741  57.600  29.394  0.00  0.00           C
ATOM   2854  CB  ILE X 371      68.160  57.785  27.916  0.00  0.00           C
ATOM   2855  CG2 ILE X 371      68.259  56.407  27.235  0.00  0.00           C
ATOM   2856  CG1 ILE X 371      67.225  58.758  27.157  0.00  0.00           C
ATOM   2857  CD1 ILE X 371      67.694  59.101  25.738  0.00  0.00           C
ATOM   2858  C   ILE X 371      67.924  58.893  30.196  0.00  0.00           C
ATOM   2859  O   ILE X 371      66.965  59.643  30.400  0.00  0.00           O
ATOM   2860  N   ALA X 372      69.153  59.169  30.637  0.00  0.00           N
ATOM   2861  CA  ALA X 372      69.495  60.432  31.285  0.00  0.00           C
ATOM   2862  CB  ALA X 372      70.915  60.329  31.854  0.00  0.00           C
ATOM   2863  C   ALA X 372      69.338  61.632  30.329  0.00  0.00           C
ATOM   2864  O   ALA X 372      69.619  61.518  29.130  0.00  0.00           O
ATOM   2865  N   LYS X 373      68.931  62.795  30.859  0.00  0.00           N
ATOM   2866  CA  LYS X 373      68.736  64.040  30.084  0.00  0.00           C
ATOM   2867  CB  LYS X 373      68.251  65.145  31.042  0.00  0.00           C
ATOM   2868  CG  LYS X 373      68.041  66.507  30.358  0.00  0.00           C
ATOM   2869  CD  LYS X 373      67.205  67.490  31.195  0.00  0.00           C
ATOM   2870  CE  LYS X 373      67.676  67.730  32.639  0.00  0.00           C
ATOM   2871  NZ  LYS X 373      69.015  68.356  32.710  0.00  0.00           N
ATOM   2872  C   LYS X 373      69.990  64.449  29.296  0.00  0.00           C
ATOM   2873  O   LYS X 373      69.870  64.953  28.179  0.00  0.00           O
ATOM   2874  N   GLU X 374      71.185  64.147  29.806  0.00  0.00           N
ATOM   2875  CA  GLU X 374      72.471  64.391  29.134  0.00  0.00           C
ATOM   2876  CB  GLU X 374      73.630  64.101  30.113  0.00  0.00           C
ATOM   2877  CG  GLU X 374      73.849  62.613  30.438  0.00  0.00           C
ATOM   2878  CD  GLU X 374      74.921  62.387  31.516  0.00  0.00           C
ATOM   2879  OE1 GLU X 374      74.791  62.923  32.643  0.00  0.00           O
ATOM   2880  OE2 GLU X 374      75.909  61.645  31.280  0.00  0.00           O
ATOM   2881  C   GLU X 374      72.666  63.648  27.791  0.00  0.00           C
ATOM   2882  O   GLU X 374      73.558  64.018  27.023  0.00  0.00           O
ATOM   2883  N   LEU X 375      71.847  62.631  27.481  0.00  0.00           N
ATOM   2884  CA  LEU X 375      72.025  61.713  26.341  0.00  0.00           C
ATOM   2885  CB  LEU X 375      71.855  60.260  26.832  0.00  0.00           C
ATOM   2886  CG  LEU X 375      72.797  59.849  27.981  0.00  0.00           C
ATOM   2887  CD1 LEU X 375      72.482  58.427  28.432  0.00  0.00           C
ATOM   2888  CD2 LEU X 375      74.273  59.901  27.579  0.00  0.00           C
ATOM   2889  C   LEU X 375      71.122  62.008  25.125  0.00  0.00           C
ATOM   2890  O   LEU X 375      71.170  61.281  24.131  0.00  0.00           O
ATOM   2891  N   ILE X 376      70.319  63.077  25.160  0.00  0.00           N
ATOM   2892  CA  ILE X 376      69.415  63.475  24.060  0.00  0.00           C
ATOM   2893  CB  ILE X 376      68.560  64.686  24.520  0.00  0.00           C
ATOM   2894  CG2 ILE X 376      67.884  65.423  23.351  0.00  0.00           C
ATOM   2895  CG1 ILE X 376      67.517  64.205  25.560  0.00  0.00           C
ATOM   2896  CD1 ILE X 376      66.731  65.328  26.250  0.00  0.00           C
ATOM   2897  C   ILE X 376      70.143  63.669  22.698  0.00  0.00           C
ATOM   2898  O   ILE X 376      69.603  63.210  21.680  0.00  0.00           O
ATOM   2899  N   PRO X 377      71.369  64.238  22.628  0.00  0.00           N
ATOM   2900  CD  PRO X 377      72.007  65.079  23.632  0.00  0.00           C
ATOM   2901  CG  PRO X 377      72.897  66.043  22.850  0.00  0.00           C
ATOM   2902  CB  PRO X 377      73.367  65.175  21.687  0.00  0.00           C
ATOM   2903  CA  PRO X 377      72.149  64.294  21.385  0.00  0.00           C
ATOM   2904  C   PRO X 377      72.574  62.919  20.851  0.00  0.00           C
ATOM   2905  O   PRO X 377      72.501  62.687  19.646  0.00  0.00           O
ATOM   2906  N   GLU X 378      72.948  61.983  21.730  0.00  0.00           N
ATOM   2907  CA  GLU X 378      73.356  60.622  21.348  0.00  0.00           C
ATOM   2908  CB  GLU X 378      73.983  59.893  22.551  0.00  0.00           C
ATOM   2909  CG  GLU X 378      75.324  60.481  23.005  0.00  0.00           C
ATOM   2910  CD  GLU X 378      76.414  60.276  21.951  0.00  0.00           C
ATOM   2911  OE1 GLU X 378      76.764  59.109  21.660  0.00  0.00           O
ATOM   2912  OE2 GLU X 378      76.949  61.280  21.421  0.00  0.00           O
ATOM   2913  C   GLU X 378      72.174  59.798  20.826  0.00  0.00           C
ATOM   2914  O   GLU X 378      72.304  59.098  19.821  0.00  0.00           O
ATOM   2915  N   ALA X 379      71.008  59.917  21.471  0.00  0.00           N
ATOM   2916  CA  ALA X 379      69.781  59.240  21.055  0.00  0.00           C
ATOM   2917  CB  ALA X 379      68.716  59.482  22.131  0.00  0.00           C
ATOM   2918  C   ALA X 379      69.306  59.695  19.662  0.00  0.00           C
ATOM   2919  O   ALA X 379      68.881  58.876  18.847  0.00  0.00           O
ATOM   2920  N   THR X 380      69.417  60.995  19.373  0.00  0.00           N
ATOM   2921  CA  THR X 380      69.046  61.573  18.069  0.00  0.00           C
ATOM   2922  CB  THR X 380      68.645  63.048  18.196  0.00  0.00           C
ATOM   2923  CG2 THR X 380      67.304  63.202  18.913  0.00  0.00           C
ATOM   2924  OG1 THR X 380      69.610  63.773  18.923  0.00  0.00           O
ATOM   2925  C   THR X 380      70.123  61.402  16.995  0.00  0.00           C
ATOM   2926  O   THR X 380      69.779  61.294  15.820  0.00  0.00           O
ATOM   2927  N   GLU X 381      71.403  61.282  17.363  0.00  0.00           N
ATOM   2928  CA  GLU X 381      72.455  60.849  16.439  0.00  0.00           C
ATOM   2929  CB  GLU X 381      73.853  61.029  17.074  0.00  0.00           C
ATOM   2930  CG  GLU X 381      74.992  60.685  16.098  0.00  0.00           C
ATOM   2931  CD  GLU X 381      76.295  60.311  16.818  0.00  0.00           C
ATOM   2932  OE1 GLU X 381      77.042  61.217  17.257  0.00  0.00           O
ATOM   2933  OE2 GLU X 381      76.601  59.098  16.924  0.00  0.00           O
ATOM   2934  C   GLU X 381      72.219  59.390  16.018  0.00  0.00           C
ATOM   2935  O   GLU X 381      71.931  59.108  14.854  0.00  0.00           O
ATOM   2936  N   LYS X 382      72.326  58.446  16.957  0.00  0.00           N
ATOM   2937  CA  LYS X 382      72.561  57.025  16.648  0.00  0.00           C
ATOM   2938  CB  LYS X 382      73.128  56.344  17.900  0.00  0.00           C
ATOM   2939  CG  LYS X 382      74.588  56.776  18.111  0.00  0.00           C
ATOM   2940  CD  LYS X 382      75.207  56.202  19.390  0.00  0.00           C
ATOM   2941  CE  LYS X 382      76.733  56.339  19.369  0.00  0.00           C
ATOM   2942  NZ  LYS X 382      77.176  57.751  19.313  0.00  0.00           N
ATOM   2943  C   LYS X 382      71.346  56.289  16.084  0.00  0.00           C
ATOM   2944  O   LYS X 382      71.506  55.344  15.313  0.00  0.00           O
ATOM   2945  N   TYR X 383      70.130  56.746  16.389  0.00  0.00           N
ATOM   2946  CA  TYR X 383      68.907  56.149  15.841  0.00  0.00           C
ATOM   2947  CB  TYR X 383      67.796  56.217  16.900  0.00  0.00           C
ATOM   2948  CG  TYR X 383      66.811  55.062  16.835  0.00  0.00           C
ATOM   2949  CD1 TYR X 383      65.668  55.122  16.011  0.00  0.00           C
ATOM   2950  CE1 TYR X 383      64.764  54.041  15.973  0.00  0.00           C
ATOM   2951  CZ  TYR X 383      65.002  52.897  16.766  0.00  0.00           C
ATOM   2952  OH  TYR X 383      64.133  51.853  16.768  0.00  0.00           O
ATOM   2953  CE2 TYR X 383      66.153  52.833  17.577  0.00  0.00           C
ATOM   2954  CD2 TYR X 383      67.055  53.910  17.606  0.00  0.00           C
ATOM   2955  C   TYR X 383      68.455  56.773  14.505  0.00  0.00           C
ATOM   2956  O   TYR X 383      67.639  56.167  13.809  0.00  0.00           O
ATOM   2957  N   LEU X 384      68.933  57.981  14.153  0.00  0.00           N
ATOM   2958  CA  LEU X 384      68.247  58.834  13.165  0.00  0.00           C
ATOM   2959  CB  LEU X 384      67.234  59.678  13.966  0.00  0.00           C
ATOM   2960  CG  LEU X 384      66.290  60.557  13.132  0.00  0.00           C
ATOM   2961  CD1 LEU X 384      65.450  59.706  12.185  0.00  0.00           C
ATOM   2962  CD2 LEU X 384      65.346  61.315  14.064  0.00  0.00           C
ATOM   2963  C   LEU X 384      69.140  59.733  12.282  0.00  0.00           C
ATOM   2964  O   LEU X 384      68.765  60.008  11.139  0.00  0.00           O
ATOM   2965  N   GLY X 385      70.300  60.191  12.764  0.00  0.00           N
ATOM   2966  CA  GLY X 385      71.128  61.216  12.102  0.00  0.00           C
ATOM   2967  C   GLY X 385      71.655  60.863  10.702  0.00  0.00           C
ATOM   2968  O   GLY X 385      71.973  61.764   9.923  0.00  0.00           O
ATOM   2969  N   GLY X 386      71.687  59.575  10.346  0.00  0.00           N
ATOM   2970  CA  GLY X 386      72.012  59.057   9.011  0.00  0.00           C
ATOM   2971  C   GLY X 386      70.873  59.109   7.980  0.00  0.00           C
ATOM   2972  O   GLY X 386      71.007  58.530   6.898  0.00  0.00           O
ATOM   2973  N   THR X 387      69.746  59.760   8.288  0.00  0.00           N
ATOM   2974  CA  THR X 387      68.662  60.042   7.324  0.00  0.00           C
ATOM   2975  CB  THR X 387      67.262  59.945   7.952  0.00  0.00           C
ATOM   2976  CG2 THR X 387      66.913  58.524   8.385  0.00  0.00           C
ATOM   2977  OG1 THR X 387      67.138  60.772   9.086  0.00  0.00           O
ATOM   2978  C   THR X 387      68.842  61.409   6.662  0.00  0.00           C
ATOM   2979  O   THR X 387      69.252  62.376   7.309  0.00  0.00           O
ATOM   2980  N   ASP X 388      68.538  61.506   5.367  0.00  0.00           N
ATOM   2981  CA  ASP X 388      68.661  62.739   4.573  0.00  0.00           C
ATOM   2982  CB  ASP X 388      69.906  62.655   3.677  0.00  0.00           C
ATOM   2983  CG  ASP X 388      70.418  64.038   3.269  0.00  0.00           C
ATOM   2984  OD1 ASP X 388      70.710  64.259   2.070  0.00  0.00           O
ATOM   2985  OD2 ASP X 388      70.599  64.905   4.159  0.00  0.00           O
ATOM   2986  C   ASP X 388      67.394  63.093   3.772  0.00  0.00           C
ATOM   2987  O   ASP X 388      67.258  64.224   3.298  0.00  0.00           O
ATOM   2988  N   ASP X 389      66.432  62.172   3.674  0.00  0.00           N
ATOM   2989  CA  ASP X 389      65.037  62.501   3.377  0.00  0.00           C
ATOM   2990  CB  ASP X 389      64.352  61.302   2.711  0.00  0.00           C
ATOM   2991  CG  ASP X 389      62.914  61.633   2.318  0.00  0.00           C
ATOM   2992  OD1 ASP X 389      62.691  61.944   1.125  0.00  0.00           O
ATOM   2993  OD2 ASP X 389      62.014  61.592   3.187  0.00  0.00           O
ATOM   2994  C   ASP X 389      64.329  62.959   4.667  0.00  0.00           C
ATOM   2995  O   ASP X 389      64.323  62.266   5.686  0.00  0.00           O
ATOM   2996  N   THR X 390      63.747  64.155   4.647  0.00  0.00           N
ATOM   2997  CA  THR X 390      63.219  64.832   5.844  0.00  0.00           C
ATOM   2998  CB  THR X 390      63.170  66.354   5.650  0.00  0.00           C
ATOM   2999  CG2 THR X 390      64.493  66.927   5.146  0.00  0.00           C
ATOM   3000  OG1 THR X 390      62.179  66.717   4.717  0.00  0.00           O
ATOM   3001  C   THR X 390      61.846  64.313   6.277  0.00  0.00           C
ATOM   3002  O   THR X 390      61.496  64.404   7.455  0.00  0.00           O
ATOM   3003  N   VAL X 391      61.084  63.714   5.355  0.00  0.00           N
ATOM   3004  CA  VAL X 391      59.804  63.051   5.652  0.00  0.00           C
ATOM   3005  CB  VAL X 391      58.927  62.959   4.387  0.00  0.00           C
ATOM   3006  CG1 VAL X 391      57.584  62.276   4.666  0.00  0.00           C
ATOM   3007  CG2 VAL X 391      58.614  64.358   3.838  0.00  0.00           C
ATOM   3008  C   VAL X 391      60.063  61.682   6.289  0.00  0.00           C
ATOM   3009  O   VAL X 391      59.428  61.353   7.297  0.00  0.00           O
ATOM   3010  N   LYS X 392      61.073  60.946   5.798  0.00  0.00           N
ATOM   3011  CA  LYS X 392      61.631  59.745   6.442  0.00  0.00           C
ATOM   3012  CB  LYS X 392      62.663  59.091   5.505  0.00  0.00           C
ATOM   3013  CG  LYS X 392      63.388  57.854   6.070  0.00  0.00           C
ATOM   3014  CD  LYS X 392      62.463  56.687   6.443  0.00  0.00           C
ATOM   3015  CE  LYS X 392      63.311  55.488   6.884  0.00  0.00           C
ATOM   3016  NZ  LYS X 392      62.480  54.339   7.308  0.00  0.00           N
ATOM   3017  C   LYS X 392      62.243  60.065   7.806  0.00  0.00           C
ATOM   3018  O   LYS X 392      62.058  59.286   8.735  0.00  0.00           O
ATOM   3019  N   LYS X 393      62.898  61.221   7.978  0.00  0.00           N
ATOM   3020  CA  LYS X 393      63.431  61.659   9.282  0.00  0.00           C
ATOM   3021  CB  LYS X 393      64.285  62.927   9.098  0.00  0.00           C
ATOM   3022  CG  LYS X 393      65.175  63.230  10.320  0.00  0.00           C
ATOM   3023  CD  LYS X 393      66.209  64.344  10.077  0.00  0.00           C
ATOM   3024  CE  LYS X 393      67.182  64.029   8.928  0.00  0.00           C
ATOM   3025  NZ  LYS X 393      68.126  65.142   8.673  0.00  0.00           N
ATOM   3026  C   LYS X 393      62.326  61.814  10.339  0.00  0.00           C
ATOM   3027  O   LYS X 393      62.525  61.424  11.486  0.00  0.00           O
ATOM   3028  N   LYS X 394      61.127  62.281   9.962  0.00  0.00           N
ATOM   3029  CA  LYS X 394      59.954  62.277  10.860  0.00  0.00           C
ATOM   3030  CB  LYS X 394      58.914  63.293  10.358  0.00  0.00           C
ATOM   3031  CG  LYS X 394      57.894  63.657  11.450  0.00  0.00           C
ATOM   3032  CD  LYS X 394      56.869  64.685  10.953  0.00  0.00           C
ATOM   3033  CE  LYS X 394      55.961  65.129  12.106  0.00  0.00           C
ATOM   3034  NZ  LYS X 394      54.937  66.105  11.664  0.00  0.00           N
ATOM   3035  C   LYS X 394      59.365  60.868  11.051  0.00  0.00           C
ATOM   3036  O   LYS X 394      59.057  60.483  12.176  0.00  0.00           O
ATOM   3037  N   ASP X 395      59.275  60.075   9.982  0.00  0.00           N
ATOM   3038  CA  ASP X 395      58.724  58.709  10.012  0.00  0.00           C
ATOM   3039  CB  ASP X 395      58.578  58.213   8.564  0.00  0.00           C
ATOM   3040  CG  ASP X 395      57.820  56.889   8.454  0.00  0.00           C
ATOM   3041  OD1 ASP X 395      56.615  56.847   8.811  0.00  0.00           O
ATOM   3042  OD2 ASP X 395      58.396  55.888   7.967  0.00  0.00           O
ATOM   3043  C   ASP X 395      59.565  57.726  10.854  0.00  0.00           C
ATOM   3044  O   ASP X 395      59.002  56.849  11.509  0.00  0.00           O
ATOM   3045  N   LEU X 396      60.893  57.891  10.882  0.00  0.00           N
ATOM   3046  CA  LEU X 396      61.819  57.089  11.690  0.00  0.00           C
ATOM   3047  CB  LEU X 396      63.164  56.985  10.942  0.00  0.00           C
ATOM   3048  CG  LEU X 396      64.203  56.053  11.601  0.00  0.00           C
ATOM   3049  CD1 LEU X 396      63.736  54.598  11.649  0.00  0.00           C
ATOM   3050  CD2 LEU X 396      65.509  56.079  10.808  0.00  0.00           C
ATOM   3051  C   LEU X 396      61.962  57.631  13.124  0.00  0.00           C
ATOM   3052  O   LEU X 396      62.132  56.847  14.058  0.00  0.00           O
ATOM   3053  N   PHE X 397      61.793  58.942  13.348  0.00  0.00           N
ATOM   3054  CA  PHE X 397      61.602  59.484  14.703  0.00  0.00           C
ATOM   3055  CB  PHE X 397      61.503  61.016  14.650  0.00  0.00           C
ATOM   3056  CG  PHE X 397      61.405  61.687  16.010  0.00  0.00           C
ATOM   3057  CD1 PHE X 397      62.574  61.979  16.740  0.00  0.00           C
ATOM   3058  CE1 PHE X 397      62.487  62.608  17.995  0.00  0.00           C
ATOM   3059  CZ  PHE X 397      61.231  62.946  18.527  0.00  0.00           C
ATOM   3060  CE2 PHE X 397      60.061  62.655  17.802  0.00  0.00           C
ATOM   3061  CD2 PHE X 397      60.148  62.026  16.547  0.00  0.00           C
ATOM   3062  C   PHE X 397      60.367  58.862  15.381  0.00  0.00           C
ATOM   3063  O   PHE X 397      60.410  58.549  16.568  0.00  0.00           O
ATOM   3064  N   LEU X 398      59.305  58.579  14.617  0.00  0.00           N
ATOM   3065  CA  LEU X 398      58.111  57.874  15.098  0.00  0.00           C
ATOM   3066  CB  LEU X 398      56.972  58.136  14.091  0.00  0.00           C
ATOM   3067  CG  LEU X 398      55.552  57.745  14.548  0.00  0.00           C
ATOM   3068  CD1 LEU X 398      55.161  58.395  15.877  0.00  0.00           C
ATOM   3069  CD2 LEU X 398      54.550  58.199  13.488  0.00  0.00           C
ATOM   3070  C   LEU X 398      58.342  56.374  15.405  0.00  0.00           C
ATOM   3071  O   LEU X 398      57.480  55.737  16.006  0.00  0.00           O
ATOM   3072  N   ASP X 399      59.502  55.802  15.057  0.00  0.00           N
ATOM   3073  CA  ASP X 399      59.971  54.500  15.568  0.00  0.00           C
ATOM   3074  CB  ASP X 399      60.691  53.741  14.445  0.00  0.00           C
ATOM   3075  CG  ASP X 399      60.956  52.277  14.802  0.00  0.00           C
ATOM   3076  OD1 ASP X 399      62.119  51.917  15.102  0.00  0.00           O
ATOM   3077  OD2 ASP X 399      60.016  51.453  14.702  0.00  0.00           O
ATOM   3078  C   ASP X 399      60.877  54.666  16.803  0.00  0.00           C
ATOM   3079  O   ASP X 399      60.780  53.888  17.757  0.00  0.00           O
ATOM   3080  N   LEU X 400      61.705  55.722  16.823  0.00  0.00           N
ATOM   3081  CA  LEU X 400      62.560  56.120  17.951  0.00  0.00           C
ATOM   3082  CB  LEU X 400      63.335  57.399  17.559  0.00  0.00           C
ATOM   3083  CG  LEU X 400      64.550  57.784  18.428  0.00  0.00           C
ATOM   3084  CD1 LEU X 400      65.247  58.985  17.781  0.00  0.00           C
ATOM   3085  CD2 LEU X 400      64.201  58.204  19.859  0.00  0.00           C
ATOM   3086  C   LEU X 400      61.723  56.302  19.227  0.00  0.00           C
ATOM   3087  O   LEU X 400      61.998  55.639  20.227  0.00  0.00           O
ATOM   3088  N   ILE X 401      60.654  57.106  19.176  0.00  0.00           N
ATOM   3089  CA  ILE X 401      59.764  57.363  20.326  0.00  0.00           C
ATOM   3090  CB  ILE X 401      59.189  58.802  20.318  0.00  0.00           C
ATOM   3091  CG2 ILE X 401      60.328  59.839  20.329  0.00  0.00           C
ATOM   3092  CG1 ILE X 401      58.206  59.064  19.154  0.00  0.00           C
ATOM   3093  CD1 ILE X 401      57.267  60.250  19.407  0.00  0.00           C
ATOM   3094  C   ILE X 401      58.678  56.287  20.546  0.00  0.00           C
ATOM   3095  O   ILE X 401      57.716  56.537  21.268  0.00  0.00           O
ATOM   3096  N   ALA X 402      58.805  55.099  19.942  0.00  0.00           N
ATOM   3097  CA  ALA X 402      57.810  54.027  20.046  0.00  0.00           C
ATOM   3098  CB  ALA X 402      57.151  53.823  18.678  0.00  0.00           C
ATOM   3099  C   ALA X 402      58.362  52.726  20.656  0.00  0.00           C
ATOM   3100  O   ALA X 402      57.977  52.368  21.772  0.00  0.00           O
ATOM   3101  N   ASP X 403      59.240  52.004  19.952  0.00  0.00           N
ATOM   3102  CA  ASP X 403      59.597  50.612  20.290  0.00  0.00           C
ATOM   3103  CB  ASP X 403      60.407  50.017  19.129  0.00  0.00           C
ATOM   3104  CG  ASP X 403      60.332  48.492  19.102  0.00  0.00           C
ATOM   3105  OD1 ASP X 403      61.220  47.808  19.654  0.00  0.00           O
ATOM   3106  OD2 ASP X 403      59.392  47.954  18.471  0.00  0.00           O
ATOM   3107  C   ASP X 403      60.339  50.473  21.636  0.00  0.00           C
ATOM   3108  O   ASP X 403      60.063  49.562  22.420  0.00  0.00           O
ATOM   3109  N   VAL X 404      61.202  51.440  21.962  0.00  0.00           N
ATOM   3110  CA  VAL X 404      61.965  51.544  23.223  0.00  0.00           C
ATOM   3111  CB  VAL X 404      62.941  52.735  23.119  0.00  0.00           C
ATOM   3112  CG1 VAL X 404      62.212  54.086  23.102  0.00  0.00           C
ATOM   3113  CG2 VAL X 404      64.003  52.742  24.223  0.00  0.00           C
ATOM   3114  C   VAL X 404      61.102  51.634  24.494  0.00  0.00           C
ATOM   3115  O   VAL X 404      61.605  51.417  25.597  0.00  0.00           O
ATOM   3116  N   MET X 405      59.802  51.925  24.365  0.00  0.00           N
ATOM   3117  CA  MET X 405      58.880  52.068  25.502  0.00  0.00           C
ATOM   3118  CB  MET X 405      57.889  53.214  25.236  0.00  0.00           C
ATOM   3119  CG  MET X 405      58.585  54.534  24.882  0.00  0.00           C
ATOM   3120  SD  MET X 405      57.471  55.957  24.773  0.00  0.00           S
ATOM   3121  CE  MET X 405      58.677  57.233  24.316  0.00  0.00           C
ATOM   3122  C   MET X 405      58.132  50.771  25.864  0.00  0.00           C
ATOM   3123  O   MET X 405      57.526  50.705  26.933  0.00  0.00           O
ATOM   3124  N   PHE X 406      58.161  49.741  25.001  0.00  0.00           N
ATOM   3125  CA  PHE X 406      57.446  48.469  25.224  0.00  0.00           C
ATOM   3126  CB  PHE X 406      55.974  48.607  24.782  0.00  0.00           C
ATOM   3127  CG  PHE X 406      55.702  48.558  23.284  0.00  0.00           C
ATOM   3128  CD1 PHE X 406      56.210  49.549  22.421  0.00  0.00           C
ATOM   3129  CE1 PHE X 406      55.964  49.482  21.037  0.00  0.00           C
ATOM   3130  CZ  PHE X 406      55.214  48.419  20.508  0.00  0.00           C
ATOM   3131  CE2 PHE X 406      54.696  47.434  21.364  0.00  0.00           C
ATOM   3132  CD2 PHE X 406      54.935  47.507  22.747  0.00  0.00           C
ATOM   3133  C   PHE X 406      58.113  47.247  24.563  0.00  0.00           C
ATOM   3134  O   PHE X 406      58.336  46.234  25.225  0.00  0.00           O
ATOM   3135  N   GLY X 407      58.512  47.347  23.292  0.00  0.00           N
ATOM   3136  CA  GLY X 407      59.153  46.265  22.542  0.00  0.00           C
ATOM   3137  C   GLY X 407      60.542  45.914  23.072  0.00  0.00           C
ATOM   3138  O   GLY X 407      60.815  44.749  23.364  0.00  0.00           O
ATOM   3139  N   VAL X 408      61.411  46.915  23.251  0.00  0.00           N
ATOM   3140  CA  VAL X 408      62.763  46.702  23.803  0.00  0.00           C
ATOM   3141  CB  VAL X 408      63.698  47.913  23.579  0.00  0.00           C
ATOM   3142  CG1 VAL X 408      65.131  47.617  24.030  0.00  0.00           C
ATOM   3143  CG2 VAL X 408      63.762  48.314  22.102  0.00  0.00           C
ATOM   3144  C   VAL X 408      62.709  46.239  25.273  0.00  0.00           C
ATOM   3145  O   VAL X 408      63.336  45.220  25.572  0.00  0.00           O
ATOM   3146  N   PRO X 409      61.923  46.858  26.186  0.00  0.00           N
ATOM   3147  CD  PRO X 409      61.276  48.159  26.080  0.00  0.00           C
ATOM   3148  CG  PRO X 409      61.073  48.647  27.511  0.00  0.00           C
ATOM   3149  CB  PRO X 409      60.838  47.343  28.265  0.00  0.00           C
ATOM   3150  CA  PRO X 409      61.754  46.345  27.549  0.00  0.00           C
ATOM   3151  C   PRO X 409      61.195  44.915  27.613  0.00  0.00           C
ATOM   3152  O   PRO X 409      61.647  44.132  28.447  0.00  0.00           O
ATOM   3153  N   SER X 410      60.276  44.534  26.714  0.00  0.00           N
ATOM   3154  CA  SER X 410      59.721  43.169  26.663  0.00  0.00           C
ATOM   3155  CB  SER X 410      58.469  43.115  25.782  0.00  0.00           C
ATOM   3156  OG  SER X 410      57.441  43.912  26.344  0.00  0.00           O
ATOM   3157  C   SER X 410      60.739  42.107  26.211  0.00  0.00           C
ATOM   3158  O   SER X 410      60.641  40.958  26.637  0.00  0.00           O
ATOM   3159  N   VAL X 411      61.756  42.473  25.419  0.00  0.00           N
ATOM   3160  CA  VAL X 411      62.909  41.592  25.131  0.00  0.00           C
ATOM   3161  CB  VAL X 411      63.581  41.973  23.794  0.00  0.00           C
ATOM   3162  CG1 VAL X 411      64.896  41.222  23.537  0.00  0.00           C
ATOM   3163  CG2 VAL X 411      62.634  41.651  22.630  0.00  0.00           C
ATOM   3164  C   VAL X 411      63.907  41.583  26.296  0.00  0.00           C
ATOM   3165  O   VAL X 411      64.403  40.521  26.671  0.00  0.00           O
ATOM   3166  N   ILE X 412      64.169  42.735  26.922  0.00  0.00           N
ATOM   3167  CA  ILE X 412      65.106  42.846  28.053  0.00  0.00           C
ATOM   3168  CB  ILE X 412      65.411  44.333  28.354  0.00  0.00           C
ATOM   3169  CG2 ILE X 412      66.073  44.526  29.730  0.00  0.00           C
ATOM   3170  CG1 ILE X 412      66.324  44.881  27.230  0.00  0.00           C
ATOM   3171  CD1 ILE X 412      66.632  46.379  27.327  0.00  0.00           C
ATOM   3172  C   ILE X 412      64.619  42.055  29.278  0.00  0.00           C
ATOM   3173  O   ILE X 412      65.412  41.325  29.871  0.00  0.00           O
ATOM   3174  N   VAL X 413      63.327  42.099  29.626  0.00  0.00           N
ATOM   3175  CA  VAL X 413      62.793  41.298  30.746  0.00  0.00           C
ATOM   3176  CB  VAL X 413      61.357  41.727  31.115  0.00  0.00           C
ATOM   3177  CG1 VAL X 413      60.299  41.308  30.090  0.00  0.00           C
ATOM   3178  CG2 VAL X 413      60.938  41.192  32.488  0.00  0.00           C
ATOM   3179  C   VAL X 413      62.918  39.791  30.481  0.00  0.00           C
ATOM   3180  O   VAL X 413      63.252  39.038  31.394  0.00  0.00           O
ATOM   3181  N   ALA X 414      62.767  39.347  29.227  0.00  0.00           N
ATOM   3182  CA  ALA X 414      62.996  37.956  28.834  0.00  0.00           C
ATOM   3183  CB  ALA X 414      62.411  37.738  27.434  0.00  0.00           C
ATOM   3184  C   ALA X 414      64.486  37.568  28.913  0.00  0.00           C
ATOM   3185  O   ALA X 414      64.818  36.508  29.448  0.00  0.00           O
ATOM   3186  N   ARG X 415      65.403  38.443  28.470  0.00  0.00           N
ATOM   3187  CA  ARG X 415      66.856  38.256  28.645  0.00  0.00           C
ATOM   3188  CB  ARG X 415      67.639  39.383  27.961  0.00  0.00           C
ATOM   3189  CG  ARG X 415      67.737  39.153  26.457  0.00  0.00           C
ATOM   3190  CD  ARG X 415      68.703  40.170  25.857  0.00  0.00           C
ATOM   3191  NE  ARG X 415      69.020  39.827  24.468  0.00  0.00           N
ATOM   3192  CZ  ARG X 415      69.985  40.350  23.742  0.00  0.00           C
ATOM   3193  NH1 ARG X 415      70.792  41.262  24.208  0.00  0.00           N
ATOM   3194  NH2 ARG X 415      70.131  39.941  22.519  0.00  0.00           N
ATOM   3195  C   ARG X 415      67.278  38.202  30.106  0.00  0.00           C
ATOM   3196  O   ARG X 415      68.151  37.408  30.445  0.00  0.00           O
ATOM   3197  N   ASN X 416      66.664  39.006  30.965  0.00  0.00           N
ATOM   3198  CA  ASN X 416      66.981  39.051  32.389  0.00  0.00           C
ATOM   3199  CB  ASN X 416      66.561  40.431  32.923  0.00  0.00           C
ATOM   3200  CG  ASN X 416      67.372  41.588  32.345  0.00  0.00           C
ATOM   3201  OD1 ASN X 416      68.421  41.438  31.732  0.00  0.00           O
ATOM   3202  ND2 ASN X 416      66.951  42.803  32.573  0.00  0.00           N
ATOM   3203  C   ASN X 416      66.372  37.845  33.140  0.00  0.00           C
ATOM   3204  O   ASN X 416      67.028  37.292  34.024  0.00  0.00           O
ATOM   3205  N   HIE X 417      65.202  37.344  32.716  0.00  0.00           N
ATOM   3206  CA  HIE X 417      64.635  36.059  33.166  0.00  0.00           C
ATOM   3207  CB  HIE X 417      63.210  35.903  32.607  0.00  0.00           C
ATOM   3208  CG  HIE X 417      62.443  34.721  33.153  0.00  0.00           C
ATOM   3209  ND1 HIE X 417      61.807  34.686  34.394  0.00  0.00           N
ATOM   3210  CE1 HIE X 417      61.155  33.513  34.453  0.00  0.00           C
ATOM   3211  NE2 HIE X 417      61.381  32.802  33.338  0.00  0.00           N
ATOM   3212  CD2 HIE X 417      62.193  33.543  32.509  0.00  0.00           C
ATOM   3213  C   HIE X 417      65.516  34.867  32.757  0.00  0.00           C
ATOM   3214  O   HIE X 417      65.755  33.973  33.573  0.00  0.00           O
ATOM   3215  N   ARG X 418      66.064  34.885  31.533  0.00  0.00           N
ATOM   3216  CA  ARG X 418      67.070  33.920  31.050  0.00  0.00           C
ATOM   3217  CB  ARG X 418      67.268  34.120  29.536  0.00  0.00           C
ATOM   3218  CG  ARG X 418      68.312  33.166  28.930  0.00  0.00           C
ATOM   3219  CD  ARG X 418      68.388  33.322  27.409  0.00  0.00           C
ATOM   3220  NE  ARG X 418      69.092  34.549  26.989  0.00  0.00           N
ATOM   3221  CZ  ARG X 418      69.320  34.907  25.737  0.00  0.00           C
ATOM   3222  NH1 ARG X 418      68.902  34.238  24.708  0.00  0.00           N
ATOM   3223  NH2 ARG X 418      70.002  35.968  25.442  0.00  0.00           N
ATOM   3224  C   ARG X 418      68.389  34.022  31.819  0.00  0.00           C
ATOM   3225  O   ARG X 418      68.973  32.998  32.158  0.00  0.00           O
ATOM   3226  N   ASP X 419      68.840  35.228  32.161  0.00  0.00           N
ATOM   3227  CA  ASP X 419      70.061  35.430  32.952  0.00  0.00           C
ATOM   3228  CB  ASP X 419      70.492  36.909  32.874  0.00  0.00           C
ATOM   3229  CG  ASP X 419      71.978  37.104  33.180  0.00  0.00           C
ATOM   3230  OD1 ASP X 419      72.811  36.413  32.548  0.00  0.00           O
ATOM   3231  OD2 ASP X 419      72.328  37.936  34.051  0.00  0.00           O
ATOM   3232  C   ASP X 419      69.890  34.933  34.404  0.00  0.00           C
ATOM   3233  O   ASP X 419      70.822  34.355  34.970  0.00  0.00           O
ATOM   3234  N   ALA X 420      68.681  35.062  34.967  0.00  0.00           N
ATOM   3235  CA  ALA X 420      68.277  34.447  36.235  0.00  0.00           C
ATOM   3236  CB  ALA X 420      67.005  35.145  36.728  0.00  0.00           C
ATOM   3237  C   ALA X 420      68.086  32.913  36.153  0.00  0.00           C
ATOM   3238  O   ALA X 420      68.197  32.237  37.180  0.00  0.00           O
ATOM   3239  N   GLY X 421      67.883  32.348  34.955  0.00  0.00           N
ATOM   3240  CA  GLY X 421      68.149  30.932  34.661  0.00  0.00           C
ATOM   3241  C   GLY X 421      66.964  30.022  34.314  0.00  0.00           C
ATOM   3242  O   GLY X 421      67.192  28.822  34.163  0.00  0.00           O
ATOM   3243  N   ALA X 422      65.734  30.531  34.181  0.00  0.00           N
ATOM   3244  CA  ALA X 422      64.550  29.717  33.851  0.00  0.00           C
ATOM   3245  CB  ALA X 422      63.411  30.110  34.794  0.00  0.00           C
ATOM   3246  C   ALA X 422      64.154  29.791  32.352  0.00  0.00           C
ATOM   3247  O   ALA X 422      64.551  30.748  31.678  0.00  0.00           O
ATOM   3248  N   PRO X 423      63.399  28.812  31.797  0.00  0.00           N
ATOM   3249  CD  PRO X 423      62.925  27.598  32.454  0.00  0.00           C
ATOM   3250  CG  PRO X 423      62.893  26.532  31.362  0.00  0.00           C
ATOM   3251  CB  PRO X 423      62.476  27.337  30.136  0.00  0.00           C
ATOM   3252  CA  PRO X 423      63.167  28.690  30.348  0.00  0.00           C
ATOM   3253  C   PRO X 423      62.355  29.828  29.705  0.00  0.00           C
ATOM   3254  O   PRO X 423      61.467  30.417  30.325  0.00  0.00           O
ATOM   3255  N   THR X 424      62.618  30.093  28.422  0.00  0.00           N
ATOM   3256  CA  THR X 424      62.028  31.200  27.646  0.00  0.00           C
ATOM   3257  CB  THR X 424      62.983  32.403  27.554  0.00  0.00           C
ATOM   3258  CG2 THR X 424      63.078  33.191  28.856  0.00  0.00           C
ATOM   3259  OG1 THR X 424      64.288  32.002  27.209  0.00  0.00           O
ATOM   3260  C   THR X 424      61.615  30.783  26.229  0.00  0.00           C
ATOM   3261  O   THR X 424      62.331  30.051  25.537  0.00  0.00           O
ATOM   3262  N   TYR X 425      60.452  31.269  25.783  0.00  0.00           N
ATOM   3263  CA  TYR X 425      59.854  30.960  24.478  0.00  0.00           C
ATOM   3264  CB  TYR X 425      58.799  29.857  24.662  0.00  0.00           C
ATOM   3265  CG  TYR X 425      59.364  28.536  25.156  0.00  0.00           C
ATOM   3266  CD1 TYR X 425      59.270  28.191  26.520  0.00  0.00           C
ATOM   3267  CE1 TYR X 425      59.833  26.986  26.985  0.00  0.00           C
ATOM   3268  CZ  TYR X 425      60.489  26.119  26.084  0.00  0.00           C
ATOM   3269  OH  TYR X 425      61.067  24.972  26.523  0.00  0.00           O
ATOM   3270  CE2 TYR X 425      60.575  26.462  24.719  0.00  0.00           C
ATOM   3271  CD2 TYR X 425      60.015  27.669  24.257  0.00  0.00           C
ATOM   3272  C   TYR X 425      59.271  32.235  23.842  0.00  0.00           C
ATOM   3273  O   TYR X 425      58.129  32.623  24.091  0.00  0.00           O
ATOM   3274  N   MET X 426      60.085  32.919  23.039  0.00  0.00           N
ATOM   3275  CA  MET X 426      59.761  34.221  22.441  0.00  0.00           C
ATOM   3276  CB  MET X 426      61.077  35.004  22.305  0.00  0.00           C
ATOM   3277  CG  MET X 426      60.899  36.475  21.914  0.00  0.00           C
ATOM   3278  SD  MET X 426      62.447  37.422  21.847  0.00  0.00           S
ATOM   3279  CE  MET X 426      62.941  37.437  23.594  0.00  0.00           C
ATOM   3280  C   MET X 426      59.006  34.072  21.109  0.00  0.00           C
ATOM   3281  O   MET X 426      59.251  33.124  20.356  0.00  0.00           O
ATOM   3282  N   TYR X 427      58.105  35.006  20.794  0.00  0.00           N
ATOM   3283  CA  TYR X 427      57.390  35.054  19.512  0.00  0.00           C
ATOM   3284  CB  TYR X 427      56.192  34.091  19.545  0.00  0.00           C
ATOM   3285  CG  TYR X 427      55.102  34.375  20.564  0.00  0.00           C
ATOM   3286  CD1 TYR X 427      53.889  34.966  20.157  0.00  0.00           C
ATOM   3287  CE1 TYR X 427      52.820  35.086  21.066  0.00  0.00           C
ATOM   3288  CZ  TYR X 427      52.958  34.607  22.386  0.00  0.00           C
ATOM   3289  OH  TYR X 427      51.917  34.632  23.256  0.00  0.00           O
ATOM   3290  CE2 TYR X 427      54.189  34.072  22.806  0.00  0.00           C
ATOM   3291  CD2 TYR X 427      55.261  33.965  21.903  0.00  0.00           C
ATOM   3292  C   TYR X 427      56.961  36.473  19.103  0.00  0.00           C
ATOM   3293  O   TYR X 427      57.075  37.416  19.879  0.00  0.00           O
ATOM   3294  N   GLU X 428      56.478  36.625  17.869  0.00  0.00           N
ATOM   3295  CA  GLU X 428      55.918  37.861  17.307  0.00  0.00           C
ATOM   3296  CB  GLU X 428      57.034  38.594  16.523  0.00  0.00           C
ATOM   3297  CG  GLU X 428      56.574  39.886  15.827  0.00  0.00           C
ATOM   3298  CD  GLU X 428      57.709  40.561  15.038  0.00  0.00           C
ATOM   3299  OE1 GLU X 428      58.120  40.052  13.963  0.00  0.00           O
ATOM   3300  OE2 GLU X 428      58.154  41.674  15.407  0.00  0.00           O
ATOM   3301  C   GLU X 428      54.727  37.514  16.393  0.00  0.00           C
ATOM   3302  O   GLU X 428      54.908  36.818  15.391  0.00  0.00           O
ATOM   3303  N   PHE X 429      53.517  38.007  16.693  0.00  0.00           N
ATOM   3304  CA  PHE X 429      52.397  37.962  15.740  0.00  0.00           C
ATOM   3305  CB  PHE X 429      51.042  38.209  16.428  0.00  0.00           C
ATOM   3306  CG  PHE X 429      50.356  36.969  16.967  0.00  0.00           C
ATOM   3307  CD1 PHE X 429      49.644  36.128  16.087  0.00  0.00           C
ATOM   3308  CE1 PHE X 429      48.951  35.008  16.581  0.00  0.00           C
ATOM   3309  CZ  PHE X 429      48.968  34.724  17.958  0.00  0.00           C
ATOM   3310  CE2 PHE X 429      49.675  35.564  18.835  0.00  0.00           C
ATOM   3311  CD2 PHE X 429      50.371  36.682  18.343  0.00  0.00           C
ATOM   3312  C   PHE X 429      52.615  38.977  14.610  0.00  0.00           C
ATOM   3313  O   PHE X 429      52.446  40.184  14.797  0.00  0.00           O
ATOM   3314  N   GLN X 430      52.939  38.479  13.418  0.00  0.00           N
ATOM   3315  CA  GLN X 430      53.067  39.268  12.190  0.00  0.00           C
ATOM   3316  CB  GLN X 430      54.214  38.714  11.337  0.00  0.00           C
ATOM   3317  CG  GLN X 430      55.591  38.788  12.013  0.00  0.00           C
ATOM   3318  CD  GLN X 430      56.719  38.479  11.032  0.00  0.00           C
ATOM   3319  OE1 GLN X 430      56.523  37.923   9.956  0.00  0.00           O
ATOM   3320  NE2 GLN X 430      57.942  38.816  11.366  0.00  0.00           N
ATOM   3321  C   GLN X 430      51.774  39.310  11.357  0.00  0.00           C
ATOM   3322  O   GLN X 430      51.682  40.111  10.422  0.00  0.00           O
ATOM   3323  N   TYR X 431      50.784  38.461  11.653  0.00  0.00           N
ATOM   3324  CA  TYR X 431      49.465  38.486  11.014  0.00  0.00           C
ATOM   3325  CB  TYR X 431      49.505  37.662   9.716  0.00  0.00           C
ATOM   3326  CG  TYR X 431      48.162  37.564   9.026  0.00  0.00           C
ATOM   3327  CD1 TYR X 431      47.362  36.415   9.186  0.00  0.00           C
ATOM   3328  CE1 TYR X 431      46.069  36.378   8.630  0.00  0.00           C
ATOM   3329  CZ  TYR X 431      45.573  37.495   7.925  0.00  0.00           C
ATOM   3330  OH  TYR X 431      44.319  37.477   7.410  0.00  0.00           O
ATOM   3331  CE2 TYR X 431      46.387  38.631   7.745  0.00  0.00           C
ATOM   3332  CD2 TYR X 431      47.680  38.664   8.296  0.00  0.00           C
ATOM   3333  C   TYR X 431      48.350  37.985  11.951  0.00  0.00           C
ATOM   3334  O   TYR X 431      48.562  37.042  12.715  0.00  0.00           O
ATOM   3335  N   ARG X 432      47.149  38.575  11.849  0.00  0.00           N
ATOM   3336  CA  ARG X 432      45.902  38.133  12.505  0.00  0.00           C
ATOM   3337  CB  ARG X 432      45.528  39.064  13.676  0.00  0.00           C
ATOM   3338  CG  ARG X 432      46.656  39.321  14.690  0.00  0.00           C
ATOM   3339  CD  ARG X 432      46.109  40.076  15.913  0.00  0.00           C
ATOM   3340  NE  ARG X 432      47.140  40.888  16.587  0.00  0.00           N
ATOM   3341  CZ  ARG X 432      47.564  42.089  16.243  0.00  0.00           C
ATOM   3342  NH1 ARG X 432      48.473  42.663  16.962  0.00  0.00           N
ATOM   3343  NH2 ARG X 432      47.100  42.741  15.222  0.00  0.00           N
ATOM   3344  C   ARG X 432      44.742  38.091  11.485  0.00  0.00           C
ATOM   3345  O   ARG X 432      44.710  38.949  10.601  0.00  0.00           O
ATOM   3346  N   PRO X 433      43.770  37.158  11.594  0.00  0.00           N
ATOM   3347  CD  PRO X 433      43.735  36.040  12.524  0.00  0.00           C
ATOM   3348  CG  PRO X 433      42.808  35.010  11.888  0.00  0.00           C
ATOM   3349  CB  PRO X 433      41.785  35.885  11.167  0.00  0.00           C
ATOM   3350  CA  PRO X 433      42.618  37.077  10.684  0.00  0.00           C
ATOM   3351  C   PRO X 433      41.785  38.369  10.617  0.00  0.00           C
ATOM   3352  O   PRO X 433      41.737  39.139  11.574  0.00  0.00           O
ATOM   3353  N   SER X 434      41.100  38.602   9.494  0.00  0.00           N
ATOM   3354  CA  SER X 434      40.682  39.943   9.024  0.00  0.00           C
ATOM   3355  CB  SER X 434      40.344  39.886   7.526  0.00  0.00           C
ATOM   3356  OG  SER X 434      41.369  39.250   6.783  0.00  0.00           O
ATOM   3357  C   SER X 434      39.527  40.636   9.778  0.00  0.00           C
ATOM   3358  O   SER X 434      39.022  41.661   9.304  0.00  0.00           O
ATOM   3359  N   PHE X 435      39.087  40.102  10.922  0.00  0.00           N
ATOM   3360  CA  PHE X 435      37.999  40.644  11.751  0.00  0.00           C
ATOM   3361  CB  PHE X 435      37.732  39.701  12.935  0.00  0.00           C
ATOM   3362  CG  PHE X 435      37.313  38.297  12.535  0.00  0.00           C
ATOM   3363  CD1 PHE X 435      35.978  38.034  12.175  0.00  0.00           C
ATOM   3364  CE1 PHE X 435      35.587  36.739  11.789  0.00  0.00           C
ATOM   3365  CZ  PHE X 435      36.533  35.701  11.751  0.00  0.00           C
ATOM   3366  CE2 PHE X 435      37.868  35.960  12.113  0.00  0.00           C
ATOM   3367  CD2 PHE X 435      38.256  37.252  12.512  0.00  0.00           C
ATOM   3368  C   PHE X 435      38.290  42.077  12.240  0.00  0.00           C
ATOM   3369  O   PHE X 435      39.449  42.469  12.398  0.00  0.00           O
ATOM   3370  N   SER X 436      37.242  42.875  12.461  0.00  0.00           N
ATOM   3371  CA  SER X 436      37.363  44.311  12.757  0.00  0.00           C
ATOM   3372  CB  SER X 436      37.413  45.092  11.437  0.00  0.00           C
ATOM   3373  OG  SER X 436      37.661  46.463  11.679  0.00  0.00           O
ATOM   3374  C   SER X 436      36.213  44.846  13.615  0.00  0.00           C
ATOM   3375  O   SER X 436      35.098  44.325  13.580  0.00  0.00           O
ATOM   3376  N   SER X 437      36.468  45.930  14.352  0.00  0.00           N
ATOM   3377  CA  SER X 437      35.429  46.749  14.997  0.00  0.00           C
ATOM   3378  CB  SER X 437      35.921  47.233  16.363  0.00  0.00           C
ATOM   3379  OG  SER X 437      36.927  48.222  16.227  0.00  0.00           O
ATOM   3380  C   SER X 437      34.984  47.951  14.150  0.00  0.00           C
ATOM   3381  O   SER X 437      33.963  48.565  14.459  0.00  0.00           O
ATOM   3382  N   ASP X 438      35.745  48.308  13.107  0.00  0.00           N
ATOM   3383  CA  ASP X 438      35.680  49.547  12.300  0.00  0.00           C
ATOM   3384  CB  ASP X 438      34.372  49.577  11.482  0.00  0.00           C
ATOM   3385  CG  ASP X 438      34.578  50.040  10.039  0.00  0.00           C
ATOM   3386  OD1 ASP X 438      34.789  49.173   9.157  0.00  0.00           O
ATOM   3387  OD2 ASP X 438      34.484  51.254   9.752  0.00  0.00           O
ATOM   3388  C   ASP X 438      35.927  50.857  13.085  0.00  0.00           C
ATOM   3389  O   ASP X 438      36.611  51.757  12.601  0.00  0.00           O
ATOM   3390  N   MET X 439      35.438  50.945  14.325  0.00  0.00           N
ATOM   3391  CA  MET X 439      35.567  52.086  15.240  0.00  0.00           C
ATOM   3392  CB  MET X 439      34.495  51.906  16.325  0.00  0.00           C
ATOM   3393  CG  MET X 439      34.231  53.160  17.158  0.00  0.00           C
ATOM   3394  SD  MET X 439      32.812  52.951  18.266  0.00  0.00           S
ATOM   3395  CE  MET X 439      32.731  54.610  18.993  0.00  0.00           C
ATOM   3396  C   MET X 439      36.984  52.240  15.831  0.00  0.00           C
ATOM   3397  O   MET X 439      37.370  53.330  16.254  0.00  0.00           O
ATOM   3398  N   LYS X 440      37.795  51.173  15.831  0.00  0.00           N
ATOM   3399  CA  LYS X 440      39.255  51.231  16.029  0.00  0.00           C
ATOM   3400  CB  LYS X 440      39.701  50.163  17.041  0.00  0.00           C
ATOM   3401  CG  LYS X 440      39.127  50.360  18.457  0.00  0.00           C
ATOM   3402  CD  LYS X 440      39.587  49.246  19.412  0.00  0.00           C
ATOM   3403  CE  LYS X 440      38.895  47.916  19.099  0.00  0.00           C
ATOM   3404  NZ  LYS X 440      39.649  46.759  19.630  0.00  0.00           N
ATOM   3405  C   LYS X 440      39.945  51.061  14.659  0.00  0.00           C
ATOM   3406  O   LYS X 440      39.919  49.945  14.129  0.00  0.00           O
ATOM   3407  N   PRO X 441      40.515  52.125  14.054  0.00  0.00           N
ATOM   3408  CD  PRO X 441      40.625  53.471  14.606  0.00  0.00           C
ATOM   3409  CG  PRO X 441      41.312  54.318  13.536  0.00  0.00           C
ATOM   3410  CB  PRO X 441      40.875  53.633  12.243  0.00  0.00           C
ATOM   3411  CA  PRO X 441      40.833  52.147  12.623  0.00  0.00           C
ATOM   3412  C   PRO X 441      42.131  51.398  12.273  0.00  0.00           C
ATOM   3413  O   PRO X 441      43.243  51.887  12.489  0.00  0.00           O
ATOM   3414  N   LYS X 442      41.998  50.203  11.690  0.00  0.00           N
ATOM   3415  CA  LYS X 442      43.104  49.262  11.416  0.00  0.00           C
ATOM   3416  CB  LYS X 442      42.534  47.847  11.188  0.00  0.00           C
ATOM   3417  CG  LYS X 442      41.579  47.385  12.304  0.00  0.00           C
ATOM   3418  CD  LYS X 442      41.003  45.980  12.076  0.00  0.00           C
ATOM   3419  CE  LYS X 442      41.979  44.828  12.334  0.00  0.00           C
ATOM   3420  NZ  LYS X 442      42.386  44.756  13.757  0.00  0.00           N
ATOM   3421  C   LYS X 442      43.982  49.695  10.235  0.00  0.00           C
ATOM   3422  O   LYS X 442      45.163  49.358  10.179  0.00  0.00           O
ATOM   3423  N   THR X 443      43.440  50.491   9.314  0.00  0.00           N
ATOM   3424  CA  THR X 443      44.131  51.085   8.147  0.00  0.00           C
ATOM   3425  CB  THR X 443      43.105  51.769   7.227  0.00  0.00           C
ATOM   3426  CG2 THR X 443      42.392  50.745   6.349  0.00  0.00           C
ATOM   3427  OG1 THR X 443      42.102  52.394   8.002  0.00  0.00           O
ATOM   3428  C   THR X 443      45.224  52.099   8.509  0.00  0.00           C
ATOM   3429  O   THR X 443      46.098  52.375   7.685  0.00  0.00           O
ATOM   3430  N   VAL X 444      45.207  52.610   9.744  0.00  0.00           N
ATOM   3431  CA  VAL X 444      46.250  53.459  10.357  0.00  0.00           C
ATOM   3432  CB  VAL X 444      45.820  54.944  10.422  0.00  0.00           C
ATOM   3433  CG1 VAL X 444      45.743  55.563   9.022  0.00  0.00           C
ATOM   3434  CG2 VAL X 444      44.469  55.133  11.128  0.00  0.00           C
ATOM   3435  C   VAL X 444      46.689  52.906  11.725  0.00  0.00           C
ATOM   3436  O   VAL X 444      47.066  53.663  12.619  0.00  0.00           O
ATOM   3437  N   ILE X 445      46.597  51.579  11.905  0.00  0.00           N
ATOM   3438  CA  ILE X 445      46.991  50.804  13.102  0.00  0.00           C
ATOM   3439  CB  ILE X 445      48.499  50.434  13.091  0.00  0.00           C
ATOM   3440  CG2 ILE X 445      48.804  49.526  11.885  0.00  0.00           C
ATOM   3441  CG1 ILE X 445      49.435  51.662  13.086  0.00  0.00           C
ATOM   3442  CD1 ILE X 445      50.894  51.327  13.423  0.00  0.00           C
ATOM   3443  C   ILE X 445      46.464  51.335  14.457  0.00  0.00           C
ATOM   3444  O   ILE X 445      47.046  51.082  15.513  0.00  0.00           O
ATOM   3445  N   GLY X 446      45.315  52.019  14.459  0.00  0.00           N
ATOM   3446  CA  GLY X 446      44.659  52.590  15.647  0.00  0.00           C
ATOM   3447  C   GLY X 446      43.911  51.581  16.538  0.00  0.00           C
ATOM   3448  O   GLY X 446      43.063  51.975  17.346  0.00  0.00           O
ATOM   3449  N   ASP X 447      44.186  50.285  16.368  0.00  0.00           N
ATOM   3450  CA  ASP X 447      43.527  49.155  17.031  0.00  0.00           C
ATOM   3451  CB  ASP X 447      42.876  48.259  15.959  0.00  0.00           C
ATOM   3452  CG  ASP X 447      41.874  47.227  16.497  0.00  0.00           C
ATOM   3453  OD1 ASP X 447      41.319  46.456  15.676  0.00  0.00           O
ATOM   3454  OD2 ASP X 447      41.594  47.214  17.715  0.00  0.00           O
ATOM   3455  C   ASP X 447      44.495  48.389  17.953  0.00  0.00           C
ATOM   3456  O   ASP X 447      45.708  48.352  17.726  0.00  0.00           O
ATOM   3457  N   HIP X 448      43.950  47.801  19.014  0.00  0.00           N
ATOM   3458  CA  HIP X 448      44.628  47.025  20.061  0.00  0.00           C
ATOM   3459  CB  HIP X 448      45.419  47.984  20.973  0.00  0.00           C
ATOM   3460  CG  HIP X 448      46.204  47.311  22.023  0.00  0.00           C
ATOM   3461  ND1 HIP X 448      47.410  46.630  21.775  0.00  0.00           N
ATOM   3462  CE1 HIP X 448      47.942  46.252  22.991  0.00  0.00           C
ATOM   3463  NE2 HIP X 448      47.091  46.664  23.989  0.00  0.00           N
ATOM   3464  CD2 HIP X 448      46.003  47.311  23.406  0.00  0.00           C
ATOM   3465  C   HIP X 448      43.558  46.243  20.857  0.00  0.00           C
ATOM   3466  O   HIP X 448      42.395  46.662  20.868  0.00  0.00           O
ATOM   3467  N   GLY X 449      43.915  45.127  21.497  0.00  0.00           N
ATOM   3468  CA  GLY X 449      42.958  44.115  21.974  0.00  0.00           C
ATOM   3469  C   GLY X 449      42.542  43.134  20.867  0.00  0.00           C
ATOM   3470  O   GLY X 449      41.427  42.606  20.875  0.00  0.00           O
ATOM   3471  N   ASP X 450      43.406  42.974  19.861  0.00  0.00           N
ATOM   3472  CA  ASP X 450      43.112  42.354  18.567  0.00  0.00           C
ATOM   3473  CB  ASP X 450      43.819  43.187  17.491  0.00  0.00           C
ATOM   3474  CG  ASP X 450      43.377  42.856  16.067  0.00  0.00           C
ATOM   3475  OD1 ASP X 450      44.247  42.845  15.166  0.00  0.00           O
ATOM   3476  OD2 ASP X 450      42.158  42.785  15.789  0.00  0.00           O
ATOM   3477  C   ASP X 450      43.510  40.871  18.495  0.00  0.00           C
ATOM   3478  O   ASP X 450      42.945  40.129  17.697  0.00  0.00           O
ATOM   3479  N   GLU X 451      44.419  40.394  19.351  0.00  0.00           N
ATOM   3480  CA  GLU X 451      44.631  38.955  19.546  0.00  0.00           C
ATOM   3481  CB  GLU X 451      45.876  38.681  20.413  0.00  0.00           C
ATOM   3482  CG  GLU X 451      47.214  39.087  19.765  0.00  0.00           C
ATOM   3483  CD  GLU X 451      47.549  40.587  19.817  0.00  0.00           C
ATOM   3484  OE1 GLU X 451      46.865  41.373  20.512  0.00  0.00           O
ATOM   3485  OE2 GLU X 451      48.513  41.005  19.133  0.00  0.00           O
ATOM   3486  C   GLU X 451      43.376  38.317  20.165  0.00  0.00           C
ATOM   3487  O   GLU X 451      42.840  37.344  19.625  0.00  0.00           O
ATOM   3488  N   LEU X 452      42.843  38.921  21.235  0.00  0.00           N
ATOM   3489  CA  LEU X 452      41.603  38.490  21.882  0.00  0.00           C
ATOM   3490  CB  LEU X 452      41.414  39.309  23.175  0.00  0.00           C
ATOM   3491  CG  LEU X 452      40.125  38.996  23.959  0.00  0.00           C
ATOM   3492  CD1 LEU X 452      39.997  37.516  24.322  0.00  0.00           C
ATOM   3493  CD2 LEU X 452      40.099  39.798  25.258  0.00  0.00           C
ATOM   3494  C   LEU X 452      40.392  38.593  20.942  0.00  0.00           C
ATOM   3495  O   LEU X 452      39.566  37.684  20.912  0.00  0.00           O
ATOM   3496  N   PHE X 453      40.278  39.668  20.155  0.00  0.00           N
ATOM   3497  CA  PHE X 453      39.132  39.853  19.259  0.00  0.00           C
ATOM   3498  CB  PHE X 453      38.984  41.339  18.912  0.00  0.00           C
ATOM   3499  CG  PHE X 453      37.681  41.674  18.211  0.00  0.00           C
ATOM   3500  CD1 PHE X 453      36.498  41.794  18.963  0.00  0.00           C
ATOM   3501  CE1 PHE X 453      35.292  42.151  18.337  0.00  0.00           C
ATOM   3502  CZ  PHE X 453      35.257  42.370  16.949  0.00  0.00           C
ATOM   3503  CE2 PHE X 453      36.431  42.227  16.191  0.00  0.00           C
ATOM   3504  CD2 PHE X 453      37.643  41.889  16.820  0.00  0.00           C
ATOM   3505  C   PHE X 453      39.203  38.987  17.991  0.00  0.00           C
ATOM   3506  O   PHE X 453      38.194  38.385  17.611  0.00  0.00           O
ATOM   3507  N   SER X 454      40.368  38.899  17.342  0.00  0.00           N
ATOM   3508  CA  SER X 454      40.495  38.392  15.964  0.00  0.00           C
ATOM   3509  CB  SER X 454      41.228  39.426  15.096  0.00  0.00           C
ATOM   3510  OG  SER X 454      40.580  40.685  15.173  0.00  0.00           O
ATOM   3511  C   SER X 454      41.169  37.018  15.841  0.00  0.00           C
ATOM   3512  O   SER X 454      41.095  36.412  14.772  0.00  0.00           O
ATOM   3513  N   VAL X 455      41.812  36.506  16.902  0.00  0.00           N
ATOM   3514  CA  VAL X 455      42.522  35.206  16.895  0.00  0.00           C
ATOM   3515  CB  VAL X 455      44.029  35.382  17.210  0.00  0.00           C
ATOM   3516  CG1 VAL X 455      44.819  34.090  16.951  0.00  0.00           C
ATOM   3517  CG2 VAL X 455      44.695  36.481  16.367  0.00  0.00           C
ATOM   3518  C   VAL X 455      41.894  34.183  17.853  0.00  0.00           C
ATOM   3519  O   VAL X 455      41.844  32.999  17.522  0.00  0.00           O
ATOM   3520  N   PHE X 456      41.390  34.615  19.014  0.00  0.00           N
ATOM   3521  CA  PHE X 456      40.966  33.762  20.143  0.00  0.00           C
ATOM   3522  CB  PHE X 456      41.129  34.565  21.449  0.00  0.00           C
ATOM   3523  CG  PHE X 456      41.696  33.771  22.611  0.00  0.00           C
ATOM   3524  CD1 PHE X 456      43.081  33.815  22.866  0.00  0.00           C
ATOM   3525  CE1 PHE X 456      43.628  33.092  23.939  0.00  0.00           C
ATOM   3526  CZ  PHE X 456      42.794  32.314  24.759  0.00  0.00           C
ATOM   3527  CE2 PHE X 456      41.410  32.265  24.509  0.00  0.00           C
ATOM   3528  CD2 PHE X 456      40.861  32.997  23.440  0.00  0.00           C
ATOM   3529  C   PHE X 456      39.582  33.077  19.973  0.00  0.00           C
ATOM   3530  O   PHE X 456      38.770  32.996  20.904  0.00  0.00           O
ATOM   3531  N   GLY X 457      39.309  32.571  18.767  0.00  0.00           N
ATOM   3532  CA  GLY X 457      38.127  31.773  18.414  0.00  0.00           C
ATOM   3533  C   GLY X 457      37.336  32.277  17.203  0.00  0.00           C
ATOM   3534  O   GLY X 457      36.631  31.485  16.577  0.00  0.00           O
ATOM   3535  N   ALA X 458      37.467  33.551  16.813  0.00  0.00           N
ATOM   3536  CA  ALA X 458      36.654  34.152  15.747  0.00  0.00           C
ATOM   3537  CB  ALA X 458      37.071  35.614  15.540  0.00  0.00           C
ATOM   3538  C   ALA X 458      36.608  33.363  14.413  0.00  0.00           C
ATOM   3539  O   ALA X 458      35.512  33.251  13.869  0.00  0.00           O
ATOM   3540  N   PRO X 459      37.688  32.728  13.900  0.00  0.00           N
ATOM   3541  CD  PRO X 459      39.082  32.898  14.293  0.00  0.00           C
ATOM   3542  CG  PRO X 459      39.896  32.532  13.053  0.00  0.00           C
ATOM   3543  CB  PRO X 459      39.047  31.428  12.430  0.00  0.00           C
ATOM   3544  CA  PRO X 459      37.614  31.917  12.674  0.00  0.00           C
ATOM   3545  C   PRO X 459      36.622  30.735  12.706  0.00  0.00           C
ATOM   3546  O   PRO X 459      36.194  30.274  11.642  0.00  0.00           O
ATOM   3547  N   PHE X 460      36.247  30.237  13.892  0.00  0.00           N
ATOM   3548  CA  PHE X 460      35.311  29.115  14.062  0.00  0.00           C
ATOM   3549  CB  PHE X 460      36.083  27.848  14.465  0.00  0.00           C
ATOM   3550  CG  PHE X 460      36.993  27.972  15.674  0.00  0.00           C
ATOM   3551  CD1 PHE X 460      38.363  28.260  15.505  0.00  0.00           C
ATOM   3552  CE1 PHE X 460      39.215  28.324  16.621  0.00  0.00           C
ATOM   3553  CZ  PHE X 460      38.703  28.097  17.910  0.00  0.00           C
ATOM   3554  CE2 PHE X 460      37.335  27.821  18.083  0.00  0.00           C
ATOM   3555  CD2 PHE X 460      36.482  27.755  16.967  0.00  0.00           C
ATOM   3556  C   PHE X 460      34.090  29.403  14.955  0.00  0.00           C
ATOM   3557  O   PHE X 460      33.119  28.643  14.909  0.00  0.00           O
ATOM   3558  N   LEU X 461      34.079  30.521  15.688  0.00  0.00           N
ATOM   3559  CA  LEU X 461      32.917  31.041  16.430  0.00  0.00           C
ATOM   3560  CB  LEU X 461      33.362  31.437  17.852  0.00  0.00           C
ATOM   3561  CG  LEU X 461      34.013  30.295  18.663  0.00  0.00           C
ATOM   3562  CD1 LEU X 461      34.436  30.815  20.033  0.00  0.00           C
ATOM   3563  CD2 LEU X 461      33.080  29.100  18.875  0.00  0.00           C
ATOM   3564  C   LEU X 461      32.192  32.193  15.696  0.00  0.00           C
ATOM   3565  O   LEU X 461      31.123  32.626  16.121  0.00  0.00           O
ATOM   3566  N   LYS X 462      32.752  32.667  14.576  0.00  0.00           N
ATOM   3567  CA  LYS X 462      32.141  33.571  13.586  0.00  0.00           C
ATOM   3568  CB  LYS X 462      32.621  35.021  13.810  0.00  0.00           C
ATOM   3569  CG  LYS X 462      32.283  35.572  15.205  0.00  0.00           C
ATOM   3570  CD  LYS X 462      32.721  37.033  15.343  0.00  0.00           C
ATOM   3571  CE  LYS X 462      32.272  37.583  16.700  0.00  0.00           C
ATOM   3572  NZ  LYS X 462      32.805  38.944  16.921  0.00  0.00           N
ATOM   3573  C   LYS X 462      32.500  33.089  12.172  0.00  0.00           C
ATOM   3574  O   LYS X 462      33.318  32.183  12.006  0.00  0.00           O
ATOM   3575  N   GLU X 463      31.899  33.673  11.139  0.00  0.00           N
ATOM   3576  CA  GLU X 463      32.250  33.430   9.732  0.00  0.00           C
ATOM   3577  CB  GLU X 463      30.991  33.035   8.937  0.00  0.00           C
ATOM   3578  CG  GLU X 463      30.375  31.677   9.331  0.00  0.00           C
ATOM   3579  CD  GLU X 463      31.056  30.477   8.655  0.00  0.00           C
ATOM   3580  OE1 GLU X 463      30.407  29.772   7.846  0.00  0.00           O
ATOM   3581  OE2 GLU X 463      32.250  30.196   8.915  0.00  0.00           O
ATOM   3582  C   GLU X 463      32.941  34.673   9.137  0.00  0.00           C
ATOM   3583  O   GLU X 463      32.307  35.714   8.936  0.00  0.00           O
ATOM   3584  N   GLY X 464      34.250  34.593   8.875  0.00  0.00           N
ATOM   3585  CA  GLY X 464      35.028  35.710   8.319  0.00  0.00           C
ATOM   3586  C   GLY X 464      36.505  35.445   7.989  0.00  0.00           C
ATOM   3587  O   GLY X 464      37.235  36.411   7.767  0.00  0.00           O
ATOM   3588  N   ALA X 465      36.962  34.188   7.972  0.00  0.00           N
ATOM   3589  CA  ALA X 465      38.342  33.787   7.678  0.00  0.00           C
ATOM   3590  CB  ALA X 465      39.088  33.687   9.015  0.00  0.00           C
ATOM   3591  C   ALA X 465      38.421  32.468   6.866  0.00  0.00           C
ATOM   3592  O   ALA X 465      37.417  31.779   6.676  0.00  0.00           O
ATOM   3593  N   SER X 466      39.613  32.123   6.370  0.00  0.00           N
ATOM   3594  CA  SER X 466      39.897  30.918   5.564  0.00  0.00           C
ATOM   3595  CB  SER X 466      40.991  31.222   4.528  0.00  0.00           C
ATOM   3596  OG  SER X 466      42.242  31.518   5.127  0.00  0.00           O
ATOM   3597  C   SER X 466      40.258  29.682   6.407  0.00  0.00           C
ATOM   3598  O   SER X 466      40.543  29.783   7.602  0.00  0.00           O
ATOM   3599  N   GLU X 467      40.269  28.494   5.800  0.00  0.00           N
ATOM   3600  CA  GLU X 467      40.567  27.232   6.498  0.00  0.00           C
ATOM   3601  CB  GLU X 467      40.278  26.024   5.595  0.00  0.00           C
ATOM   3602  CG  GLU X 467      38.774  25.890   5.316  0.00  0.00           C
ATOM   3603  CD  GLU X 467      38.371  24.532   4.728  0.00  0.00           C
ATOM   3604  OE1 GLU X 467      37.366  24.492   3.986  0.00  0.00           O
ATOM   3605  OE2 GLU X 467      39.003  23.487   5.039  0.00  0.00           O
ATOM   3606  C   GLU X 467      41.994  27.148   7.061  0.00  0.00           C
ATOM   3607  O   GLU X 467      42.192  26.516   8.101  0.00  0.00           O
ATOM   3608  N   GLU X 468      42.970  27.823   6.447  0.00  0.00           N
ATOM   3609  CA  GLU X 468      44.326  27.992   6.988  0.00  0.00           C
ATOM   3610  CB  GLU X 468      45.236  28.575   5.890  0.00  0.00           C
ATOM   3611  CG  GLU X 468      46.733  28.612   6.252  0.00  0.00           C
ATOM   3612  CD  GLU X 468      47.327  27.224   6.530  0.00  0.00           C
ATOM   3613  OE1 GLU X 468      46.906  26.229   5.896  0.00  0.00           O
ATOM   3614  OE2 GLU X 468      48.219  27.100   7.404  0.00  0.00           O
ATOM   3615  C   GLU X 468      44.337  28.876   8.244  0.00  0.00           C
ATOM   3616  O   GLU X 468      45.113  28.640   9.166  0.00  0.00           O
ATOM   3617  N   GLU X 469      43.432  29.851   8.336  0.00  0.00           N
ATOM   3618  CA  GLU X 469      43.277  30.723   9.507  0.00  0.00           C
ATOM   3619  CB  GLU X 469      42.631  32.044   9.061  0.00  0.00           C
ATOM   3620  CG  GLU X 469      43.567  32.848   8.141  0.00  0.00           C
ATOM   3621  CD  GLU X 469      42.837  33.967   7.393  0.00  0.00           C
ATOM   3622  OE1 GLU X 469      43.180  35.157   7.571  0.00  0.00           O
ATOM   3623  OE2 GLU X 469      41.938  33.685   6.567  0.00  0.00           O
ATOM   3624  C   GLU X 469      42.494  30.023  10.638  0.00  0.00           C
ATOM   3625  O   GLU X 469      42.734  30.281  11.822  0.00  0.00           O
ATOM   3626  N   ILE X 470      41.628  29.062  10.294  0.00  0.00           N
ATOM   3627  CA  ILE X 470      41.037  28.101  11.242  0.00  0.00           C
ATOM   3628  CB  ILE X 470      39.823  27.378  10.612  0.00  0.00           C
ATOM   3629  CG2 ILE X 470      39.278  26.285  11.554  0.00  0.00           C
ATOM   3630  CG1 ILE X 470      38.704  28.398  10.294  0.00  0.00           C
ATOM   3631  CD1 ILE X 470      37.589  27.856   9.393  0.00  0.00           C
ATOM   3632  C   ILE X 470      42.115  27.131  11.759  0.00  0.00           C
ATOM   3633  O   ILE X 470      42.215  26.935  12.972  0.00  0.00           O
ATOM   3634  N   ARG X 471      42.989  26.602  10.883  0.00  0.00           N
ATOM   3635  CA  ARG X 471      44.163  25.807  11.298  0.00  0.00           C
ATOM   3636  CB  ARG X 471      44.975  25.285  10.090  0.00  0.00           C
ATOM   3637  CG  ARG X 471      44.312  24.087   9.392  0.00  0.00           C
ATOM   3638  CD  ARG X 471      45.158  23.490   8.254  0.00  0.00           C
ATOM   3639  NE  ARG X 471      45.181  24.335   7.043  0.00  0.00           N
ATOM   3640  CZ  ARG X 471      44.311  24.347   6.048  0.00  0.00           C
ATOM   3641  NH1 ARG X 471      44.544  25.107   5.021  0.00  0.00           N
ATOM   3642  NH2 ARG X 471      43.227  23.632   6.047  0.00  0.00           N
ATOM   3643  C   ARG X 471      45.055  26.608  12.249  0.00  0.00           C
ATOM   3644  O   ARG X 471      45.364  26.110  13.329  0.00  0.00           O
ATOM   3645  N   LEU X 472      45.413  27.844  11.892  0.00  0.00           N
ATOM   3646  CA  LEU X 472      46.274  28.731  12.683  0.00  0.00           C
ATOM   3647  CB  LEU X 472      46.530  30.012  11.866  0.00  0.00           C
ATOM   3648  CG  LEU X 472      47.445  31.053  12.541  0.00  0.00           C
ATOM   3649  CD1 LEU X 472      48.857  30.517  12.779  0.00  0.00           C
ATOM   3650  CD2 LEU X 472      47.531  32.298  11.657  0.00  0.00           C
ATOM   3651  C   LEU X 472      45.686  29.056  14.065  0.00  0.00           C
ATOM   3652  O   LEU X 472      46.384  28.917  15.068  0.00  0.00           O
ATOM   3653  N   SER X 473      44.410  29.449  14.138  0.00  0.00           N
ATOM   3654  CA  SER X 473      43.748  29.784  15.412  0.00  0.00           C
ATOM   3655  CB  SER X 473      42.395  30.468  15.189  0.00  0.00           C
ATOM   3656  OG  SER X 473      41.599  29.756  14.264  0.00  0.00           O
ATOM   3657  C   SER X 473      43.620  28.569  16.339  0.00  0.00           C
ATOM   3658  O   SER X 473      44.019  28.651  17.503  0.00  0.00           O
ATOM   3659  N   LYS X 474      43.195  27.403  15.824  0.00  0.00           N
ATOM   3660  CA  LYS X 474      43.247  26.147  16.597  0.00  0.00           C
ATOM   3661  CB  LYS X 474      42.584  24.986  15.829  0.00  0.00           C
ATOM   3662  CG  LYS X 474      41.047  25.035  15.897  0.00  0.00           C
ATOM   3663  CD  LYS X 474      40.412  23.758  15.320  0.00  0.00           C
ATOM   3664  CE  LYS X 474      38.912  23.712  15.641  0.00  0.00           C
ATOM   3665  NZ  LYS X 474      38.286  22.431  15.227  0.00  0.00           N
ATOM   3666  C   LYS X 474      44.680  25.787  17.011  0.00  0.00           C
ATOM   3667  O   LYS X 474      44.875  25.321  18.132  0.00  0.00           O
ATOM   3668  N   MET X 475      45.685  26.034  16.168  0.00  0.00           N
ATOM   3669  CA  MET X 475      47.085  25.707  16.460  0.00  0.00           C
ATOM   3670  CB  MET X 475      47.920  25.791  15.175  0.00  0.00           C
ATOM   3671  CG  MET X 475      49.362  25.320  15.379  0.00  0.00           C
ATOM   3672  SD  MET X 475      50.310  25.178  13.842  0.00  0.00           S
ATOM   3673  CE  MET X 475      50.491  26.925  13.382  0.00  0.00           C
ATOM   3674  C   MET X 475      47.676  26.567  17.586  0.00  0.00           C
ATOM   3675  O   MET X 475      48.285  26.004  18.492  0.00  0.00           O
ATOM   3676  N   VAL X 476      47.472  27.892  17.603  0.00  0.00           N
ATOM   3677  CA  VAL X 476      47.981  28.737  18.708  0.00  0.00           C
ATOM   3678  CB  VAL X 476      47.983  30.247  18.394  0.00  0.00           C
ATOM   3679  CG1 VAL X 476      48.901  30.548  17.202  0.00  0.00           C
ATOM   3680  CG2 VAL X 476      46.599  30.838  18.109  0.00  0.00           C
ATOM   3681  C   VAL X 476      47.268  28.438  20.031  0.00  0.00           C
ATOM   3682  O   VAL X 476      47.922  28.317  21.065  0.00  0.00           O
ATOM   3683  N   MET X 477      45.954  28.181  19.996  0.00  0.00           N
ATOM   3684  CA  MET X 477      45.200  27.760  21.184  0.00  0.00           C
ATOM   3685  CB  MET X 477      43.689  27.825  20.900  0.00  0.00           C
ATOM   3686  CG  MET X 477      43.224  29.277  20.700  0.00  0.00           C
ATOM   3687  SD  MET X 477      41.460  29.495  20.327  0.00  0.00           S
ATOM   3688  CE  MET X 477      40.726  29.242  21.965  0.00  0.00           C
ATOM   3689  C   MET X 477      45.650  26.381  21.702  0.00  0.00           C
ATOM   3690  O   MET X 477      45.706  26.175  22.914  0.00  0.00           O
ATOM   3691  N   LYS X 478      46.055  25.464  20.810  0.00  0.00           N
ATOM   3692  CA  LYS X 478      46.673  24.180  21.182  0.00  0.00           C
ATOM   3693  CB  LYS X 478      46.642  23.226  19.976  0.00  0.00           C
ATOM   3694  CG  LYS X 478      47.024  21.786  20.349  0.00  0.00           C
ATOM   3695  CD  LYS X 478      46.959  20.881  19.110  0.00  0.00           C
ATOM   3696  CE  LYS X 478      47.330  19.428  19.424  0.00  0.00           C
ATOM   3697  NZ  LYS X 478      46.305  18.746  20.250  0.00  0.00           N
ATOM   3698  C   LYS X 478      48.091  24.360  21.741  0.00  0.00           C
ATOM   3699  O   LYS X 478      48.423  23.706  22.725  0.00  0.00           O
ATOM   3700  N   PHE X 479      48.901  25.262  21.180  0.00  0.00           N
ATOM   3701  CA  PHE X 479      50.242  25.582  21.689  0.00  0.00           C
ATOM   3702  CB  PHE X 479      50.957  26.589  20.767  0.00  0.00           C
ATOM   3703  CG  PHE X 479      51.819  25.984  19.675  0.00  0.00           C
ATOM   3704  CD1 PHE X 479      52.884  25.138  20.031  0.00  0.00           C
ATOM   3705  CE1 PHE X 479      53.747  24.620  19.052  0.00  0.00           C
ATOM   3706  CZ  PHE X 479      53.561  24.970  17.705  0.00  0.00           C
ATOM   3707  CE2 PHE X 479      52.502  25.820  17.339  0.00  0.00           C
ATOM   3708  CD2 PHE X 479      51.630  26.326  18.322  0.00  0.00           C
ATOM   3709  C   PHE X 479      50.205  26.114  23.128  0.00  0.00           C
ATOM   3710  O   PHE X 479      50.902  25.567  23.984  0.00  0.00           O
ATOM   3711  N   TRP X 480      49.375  27.124  23.422  0.00  0.00           N
ATOM   3712  CA  TRP X 480      49.260  27.676  24.781  0.00  0.00           C
ATOM   3713  CB  TRP X 480      48.340  28.907  24.789  0.00  0.00           C
ATOM   3714  CG  TRP X 480      48.779  30.119  24.014  0.00  0.00           C
ATOM   3715  CD1 TRP X 480      49.995  30.714  24.075  0.00  0.00           C
ATOM   3716  NE1 TRP X 480      50.007  31.844  23.276  0.00  0.00           N
ATOM   3717  CE2 TRP X 480      48.796  32.026  22.644  0.00  0.00           C
ATOM   3718  CZ2 TRP X 480      48.313  33.009  21.770  0.00  0.00           C
ATOM   3719  CH2 TRP X 480      46.978  32.949  21.335  0.00  0.00           C
ATOM   3720  CZ3 TRP X 480      46.139  31.919  21.797  0.00  0.00           C
ATOM   3721  CE3 TRP X 480      46.633  30.946  22.689  0.00  0.00           C
ATOM   3722  CD2 TRP X 480      47.980  30.955  23.116  0.00  0.00           C
ATOM   3723  C   TRP X 480      48.759  26.633  25.795  0.00  0.00           C
ATOM   3724  O   TRP X 480      49.254  26.593  26.921  0.00  0.00           O
ATOM   3725  N   ALA X 481      47.823  25.758  25.407  0.00  0.00           N
ATOM   3726  CA  ALA X 481      47.293  24.717  26.289  0.00  0.00           C
ATOM   3727  CB  ALA X 481      45.934  24.271  25.748  0.00  0.00           C
ATOM   3728  C   ALA X 481      48.262  23.533  26.497  0.00  0.00           C
ATOM   3729  O   ALA X 481      48.430  23.072  27.627  0.00  0.00           O
ATOM   3730  N   ASN X 482      48.970  23.081  25.453  0.00  0.00           N
ATOM   3731  CA  ASN X 482      50.030  22.076  25.587  0.00  0.00           C
ATOM   3732  CB  ASN X 482      50.486  21.616  24.189  0.00  0.00           C
ATOM   3733  CG  ASN X 482      51.609  20.589  24.251  0.00  0.00           C
ATOM   3734  OD1 ASN X 482      51.447  19.464  24.708  0.00  0.00           O
ATOM   3735  ND2 ASN X 482      52.790  20.948  23.810  0.00  0.00           N
ATOM   3736  C   ASN X 482      51.185  22.618  26.450  0.00  0.00           C
ATOM   3737  O   ASN X 482      51.635  21.935  27.372  0.00  0.00           O
ATOM   3738  N   PHE X 483      51.599  23.876  26.248  0.00  0.00           N
ATOM   3739  CA  PHE X 483      52.532  24.566  27.145  0.00  0.00           C
ATOM   3740  CB  PHE X 483      52.785  25.992  26.642  0.00  0.00           C
ATOM   3741  CG  PHE X 483      53.585  26.849  27.604  0.00  0.00           C
ATOM   3742  CD1 PHE X 483      54.985  26.730  27.662  0.00  0.00           C
ATOM   3743  CE1 PHE X 483      55.728  27.541  28.537  0.00  0.00           C
ATOM   3744  CZ  PHE X 483      55.069  28.475  29.356  0.00  0.00           C
ATOM   3745  CE2 PHE X 483      53.669  28.587  29.311  0.00  0.00           C
ATOM   3746  CD2 PHE X 483      52.928  27.771  28.440  0.00  0.00           C
ATOM   3747  C   PHE X 483      52.016  24.581  28.593  0.00  0.00           C
ATOM   3748  O   PHE X 483      52.749  24.183  29.497  0.00  0.00           O
ATOM   3749  N   ALA X 484      50.746  24.932  28.819  0.00  0.00           N
ATOM   3750  CA  ALA X 484      50.124  24.929  30.146  0.00  0.00           C
ATOM   3751  CB  ALA X 484      48.733  25.561  30.040  0.00  0.00           C
ATOM   3752  C   ALA X 484      50.054  23.541  30.821  0.00  0.00           C
ATOM   3753  O   ALA X 484      49.835  23.472  32.033  0.00  0.00           O
ATOM   3754  N   ARG X 485      50.284  22.450  30.075  0.00  0.00           N
ATOM   3755  CA  ARG X 485      50.357  21.062  30.563  0.00  0.00           C
ATOM   3756  CB  ARG X 485      49.624  20.187  29.525  0.00  0.00           C
ATOM   3757  CG  ARG X 485      49.574  18.693  29.874  0.00  0.00           C
ATOM   3758  CD  ARG X 485      48.728  17.909  28.862  0.00  0.00           C
ATOM   3759  NE  ARG X 485      47.347  17.666  29.323  0.00  0.00           N
ATOM   3760  CZ  ARG X 485      46.229  18.225  28.897  0.00  0.00           C
ATOM   3761  NH1 ARG X 485      45.117  17.900  29.482  0.00  0.00           N
ATOM   3762  NH2 ARG X 485      46.175  19.093  27.932  0.00  0.00           N
ATOM   3763  C   ARG X 485      51.787  20.573  30.866  0.00  0.00           C
ATOM   3764  O   ARG X 485      51.945  19.741  31.761  0.00  0.00           O
ATOM   3765  N   ASN X 486      52.816  21.069  30.157  0.00  0.00           N
ATOM   3766  CA  ASN X 486      54.187  20.509  30.216  0.00  0.00           C
ATOM   3767  CB  ASN X 486      54.354  19.489  29.069  0.00  0.00           C
ATOM   3768  CG  ASN X 486      54.915  20.096  27.795  0.00  0.00           C
ATOM   3769  OD1 ASN X 486      56.092  20.002  27.490  0.00  0.00           O
ATOM   3770  ND2 ASN X 486      54.125  20.795  27.029  0.00  0.00           N
ATOM   3771  C   ASN X 486      55.369  21.515  30.253  0.00  0.00           C
ATOM   3772  O   ASN X 486      56.521  21.098  30.379  0.00  0.00           O
ATOM   3773  N   GLY X 487      55.131  22.825  30.130  0.00  0.00           N
ATOM   3774  CA  GLY X 487      56.168  23.869  30.222  0.00  0.00           C
ATOM   3775  C   GLY X 487      57.050  24.075  28.983  0.00  0.00           C
ATOM   3776  O   GLY X 487      57.998  24.857  29.034  0.00  0.00           O
ATOM   3777  N   ASN X 488      56.736  23.423  27.863  0.00  0.00           N
ATOM   3778  CA  ASN X 488      57.343  23.640  26.545  0.00  0.00           C
ATOM   3779  CB  ASN X 488      58.348  22.497  26.300  0.00  0.00           C
ATOM   3780  CG  ASN X 488      59.101  22.549  24.980  0.00  0.00           C
ATOM   3781  OD1 ASN X 488      58.742  23.220  24.023  0.00  0.00           O
ATOM   3782  ND2 ASN X 488      60.163  21.793  24.879  0.00  0.00           N
ATOM   3783  C   ASN X 488      56.211  23.687  25.497  0.00  0.00           C
ATOM   3784  O   ASN X 488      55.330  22.826  25.555  0.00  0.00           O
ATOM   3785  N   PRO X 489      56.170  24.648  24.552  0.00  0.00           N
ATOM   3786  CD  PRO X 489      56.994  25.846  24.458  0.00  0.00           C
ATOM   3787  CG  PRO X 489      56.166  26.838  23.647  0.00  0.00           C
ATOM   3788  CB  PRO X 489      55.405  25.925  22.686  0.00  0.00           C
ATOM   3789  CA  PRO X 489      55.135  24.664  23.517  0.00  0.00           C
ATOM   3790  C   PRO X 489      55.116  23.394  22.649  0.00  0.00           C
ATOM   3791  O   PRO X 489      54.046  22.989  22.200  0.00  0.00           O
ATOM   3792  N   ASN X 490      56.266  22.740  22.442  0.00  0.00           N
ATOM   3793  CA  ASN X 490      56.389  21.564  21.576  0.00  0.00           C
ATOM   3794  CB  ASN X 490      57.872  21.208  21.361  0.00  0.00           C
ATOM   3795  CG  ASN X 490      58.609  22.259  20.554  0.00  0.00           C
ATOM   3796  OD1 ASN X 490      58.617  22.237  19.331  0.00  0.00           O
ATOM   3797  ND2 ASN X 490      59.220  23.220  21.205  0.00  0.00           N
ATOM   3798  C   ASN X 490      55.590  20.350  22.088  0.00  0.00           C
ATOM   3799  O   ASN X 490      55.507  20.085  23.293  0.00  0.00           O
ATOM   3800  N   GLY X 491      55.018  19.592  21.153  0.00  0.00           N
ATOM   3801  CA  GLY X 491      54.153  18.443  21.425  0.00  0.00           C
ATOM   3802  C   GLY X 491      53.814  17.635  20.169  0.00  0.00           C
ATOM   3803  O   GLY X 491      54.437  17.807  19.118  0.00  0.00           O
ATOM   3804  N   GLU X 492      52.816  16.758  20.268  0.00  0.00           N
ATOM   3805  CA  GLU X 492      52.320  15.951  19.144  0.00  0.00           C
ATOM   3806  CB  GLU X 492      51.964  14.530  19.610  0.00  0.00           C
ATOM   3807  CG  GLU X 492      53.221  13.763  20.054  0.00  0.00           C
ATOM   3808  CD  GLU X 492      52.968  12.291  20.401  0.00  0.00           C
ATOM   3809  OE1 GLU X 492      53.954  11.517  20.415  0.00  0.00           O
ATOM   3810  OE2 GLU X 492      51.806  11.866  20.625  0.00  0.00           O
ATOM   3811  C   GLU X 492      51.136  16.638  18.444  0.00  0.00           C
ATOM   3812  O   GLU X 492      50.221  17.142  19.099  0.00  0.00           O
ATOM   3813  N   GLY X 493      51.145  16.679  17.107  0.00  0.00           N
ATOM   3814  CA  GLY X 493      50.189  17.482  16.330  0.00  0.00           C
ATOM   3815  C   GLY X 493      50.461  18.990  16.393  0.00  0.00           C
ATOM   3816  O   GLY X 493      49.538  19.792  16.246  0.00  0.00           O
ATOM   3817  N   LEU X 494      51.715  19.371  16.651  0.00  0.00           N
ATOM   3818  CA  LEU X 494      52.215  20.746  16.687  0.00  0.00           C
ATOM   3819  CB  LEU X 494      52.377  21.180  18.158  0.00  0.00           C
ATOM   3820  CG  LEU X 494      51.064  21.424  18.925  0.00  0.00           C
ATOM   3821  CD1 LEU X 494      51.365  21.669  20.404  0.00  0.00           C
ATOM   3822  CD2 LEU X 494      50.312  22.639  18.376  0.00  0.00           C
ATOM   3823  C   LEU X 494      53.569  20.830  15.949  0.00  0.00           C
ATOM   3824  O   LEU X 494      54.397  19.929  16.140  0.00  0.00           O
ATOM   3825  N   PRO X 495      53.842  21.879  15.147  0.00  0.00           N
ATOM   3826  CD  PRO X 495      52.906  22.921  14.745  0.00  0.00           C
ATOM   3827  CG  PRO X 495      53.723  23.963  13.982  0.00  0.00           C
ATOM   3828  CB  PRO X 495      54.893  23.153  13.435  0.00  0.00           C
ATOM   3829  CA  PRO X 495      55.151  22.099  14.521  0.00  0.00           C
ATOM   3830  C   PRO X 495      56.226  22.526  15.542  0.00  0.00           C
ATOM   3831  O   PRO X 495      55.960  22.636  16.742  0.00  0.00           O
ATOM   3832  N   HIE X 496      57.459  22.752  15.081  0.00  0.00           N
ATOM   3833  CA  HIE X 496      58.578  23.189  15.929  0.00  0.00           C
ATOM   3834  CB  HIE X 496      59.892  23.085  15.140  0.00  0.00           C
ATOM   3835  CG  HIE X 496      61.093  23.676  15.839  0.00  0.00           C
ATOM   3836  ND1 HIE X 496      61.612  23.254  17.066  0.00  0.00           N
ATOM   3837  CE1 HIE X 496      62.689  24.030  17.289  0.00  0.00           C
ATOM   3838  NE2 HIE X 496      62.857  24.910  16.284  0.00  0.00           N
ATOM   3839  CD2 HIE X 496      61.855  24.703  15.364  0.00  0.00           C
ATOM   3840  C   HIE X 496      58.381  24.609  16.480  0.00  0.00           C
ATOM   3841  O   HIE X 496      57.995  25.523  15.743  0.00  0.00           O
ATOM   3842  N   TRP X 497      58.721  24.789  17.760  0.00  0.00           N
ATOM   3843  CA  TRP X 497      58.858  26.083  18.435  0.00  0.00           C
ATOM   3844  CB  TRP X 497      57.736  26.243  19.475  0.00  0.00           C
ATOM   3845  CG  TRP X 497      57.479  27.636  19.982  0.00  0.00           C
ATOM   3846  CD1 TRP X 497      58.390  28.477  20.527  0.00  0.00           C
ATOM   3847  NE1 TRP X 497      57.794  29.683  20.837  0.00  0.00           N
ATOM   3848  CE2 TRP X 497      56.444  29.656  20.576  0.00  0.00           C
ATOM   3849  CZ2 TRP X 497      55.421  30.595  20.750  0.00  0.00           C
ATOM   3850  CH2 TRP X 497      54.113  30.277  20.354  0.00  0.00           C
ATOM   3851  CZ3 TRP X 497      53.847  29.016  19.794  0.00  0.00           C
ATOM   3852  CE3 TRP X 497      54.882  28.074  19.632  0.00  0.00           C
ATOM   3853  CD2 TRP X 497      56.210  28.365  20.019  0.00  0.00           C
ATOM   3854  C   TRP X 497      60.261  26.185  19.074  0.00  0.00           C
ATOM   3855  O   TRP X 497      60.633  25.295  19.852  0.00  0.00           O
ATOM   3856  N   PRO X 498      61.055  27.236  18.788  0.00  0.00           N
ATOM   3857  CD  PRO X 498      60.766  28.321  17.858  0.00  0.00           C
ATOM   3858  CG  PRO X 498      61.939  29.294  17.968  0.00  0.00           C
ATOM   3859  CB  PRO X 498      63.099  28.387  18.370  0.00  0.00           C
ATOM   3860  CA  PRO X 498      62.432  27.343  19.271  0.00  0.00           C
ATOM   3861  C   PRO X 498      62.555  27.716  20.759  0.00  0.00           C
ATOM   3862  O   PRO X 498      61.740  28.457  21.308  0.00  0.00           O
ATOM   3863  N   GLU X 499      63.629  27.251  21.398  0.00  0.00           N
ATOM   3864  CA  GLU X 499      64.076  27.726  22.715  0.00  0.00           C
ATOM   3865  CB  GLU X 499      64.991  26.680  23.388  0.00  0.00           C
ATOM   3866  CG  GLU X 499      64.276  25.408  23.869  0.00  0.00           C
ATOM   3867  CD  GLU X 499      65.290  24.330  24.285  0.00  0.00           C
ATOM   3868  OE1 GLU X 499      65.754  23.550  23.415  0.00  0.00           O
ATOM   3869  OE2 GLU X 499      65.703  24.274  25.464  0.00  0.00           O
ATOM   3870  C   GLU X 499      64.854  29.045  22.564  0.00  0.00           C
ATOM   3871  O   GLU X 499      65.759  29.134  21.726  0.00  0.00           O
ATOM   3872  N   TYR X 500      64.587  30.028  23.432  0.00  0.00           N
ATOM   3873  CA  TYR X 500      65.409  31.244  23.581  0.00  0.00           C
ATOM   3874  CB  TYR X 500      64.466  32.445  23.809  0.00  0.00           C
ATOM   3875  CG  TYR X 500      65.121  33.820  23.832  0.00  0.00           C
ATOM   3876  CD1 TYR X 500      65.543  34.409  22.626  0.00  0.00           C
ATOM   3877  CE1 TYR X 500      66.188  35.659  22.632  0.00  0.00           C
ATOM   3878  CZ  TYR X 500      66.412  36.329  23.850  0.00  0.00           C
ATOM   3879  OH  TYR X 500      67.135  37.476  23.857  0.00  0.00           O
ATOM   3880  CE2 TYR X 500      65.938  35.774  25.057  0.00  0.00           C
ATOM   3881  CD2 TYR X 500      65.301  34.517  25.046  0.00  0.00           C
ATOM   3882  C   TYR X 500      66.508  31.079  24.664  0.00  0.00           C
ATOM   3883  O   TYR X 500      67.279  31.994  24.935  0.00  0.00           O
ATOM   3884  N   ASN X 501      66.612  29.900  25.290  0.00  0.00           N
ATOM   3885  CA  ASN X 501      67.388  29.642  26.512  0.00  0.00           C
ATOM   3886  CB  ASN X 501      66.970  28.246  27.009  0.00  0.00           C
ATOM   3887  CG  ASN X 501      67.345  27.960  28.453  0.00  0.00           C
ATOM   3888  OD1 ASN X 501      67.235  28.802  29.334  0.00  0.00           O
ATOM   3889  ND2 ASN X 501      67.746  26.751  28.754  0.00  0.00           N
ATOM   3890  C   ASN X 501      68.929  29.751  26.389  0.00  0.00           C
ATOM   3891  O   ASN X 501      69.605  29.899  27.408  0.00  0.00           O
ATOM   3892  N   GLN X 502      69.496  29.674  25.180  0.00  0.00           N
ATOM   3893  CA  GLN X 502      70.947  29.792  24.919  0.00  0.00           C
ATOM   3894  CB  GLN X 502      71.616  28.406  25.045  0.00  0.00           C
ATOM   3895  CG  GLN X 502      71.067  27.350  24.068  0.00  0.00           C
ATOM   3896  CD  GLN X 502      71.739  25.983  24.181  0.00  0.00           C
ATOM   3897  OE1 GLN X 502      72.554  25.703  25.050  0.00  0.00           O
ATOM   3898  NE2 GLN X 502      71.424  25.057  23.303  0.00  0.00           N
ATOM   3899  C   GLN X 502      71.313  30.475  23.580  0.00  0.00           C
ATOM   3900  O   GLN X 502      72.460  30.891  23.405  0.00  0.00           O
ATOM   3901  N   LYS X 503      70.364  30.630  22.649  0.00  0.00           N
ATOM   3902  CA  LYS X 503      70.491  31.349  21.364  0.00  0.00           C
ATOM   3903  CB  LYS X 503      70.614  30.341  20.204  0.00  0.00           C
ATOM   3904  CG  LYS X 503      71.922  29.526  20.227  0.00  0.00           C
ATOM   3905  CD  LYS X 503      71.993  28.601  19.003  0.00  0.00           C
ATOM   3906  CE  LYS X 503      73.286  27.779  18.950  0.00  0.00           C
ATOM   3907  NZ  LYS X 503      73.409  27.078  17.649  0.00  0.00           N
ATOM   3908  C   LYS X 503      69.289  32.282  21.160  0.00  0.00           C
ATOM   3909  O   LYS X 503      68.248  32.096  21.786  0.00  0.00           O
ATOM   3910  N   GLU X 504      69.393  33.276  20.277  0.00  0.00           N
ATOM   3911  CA  GLU X 504      68.381  34.335  20.099  0.00  0.00           C
ATOM   3912  CB  GLU X 504      69.026  35.624  19.539  0.00  0.00           C
ATOM   3913  CG  GLU X 504      70.172  36.214  20.371  0.00  0.00           C
ATOM   3914  CD  GLU X 504      69.742  36.494  21.810  0.00  0.00           C
ATOM   3915  OE1 GLU X 504      69.003  37.478  22.052  0.00  0.00           O
ATOM   3916  OE2 GLU X 504      70.112  35.698  22.704  0.00  0.00           O
ATOM   3917  C   GLU X 504      67.140  33.911  19.274  0.00  0.00           C
ATOM   3918  O   GLU X 504      66.657  34.677  18.438  0.00  0.00           O
ATOM   3919  N   GLY X 505      66.638  32.686  19.465  0.00  0.00           N
ATOM   3920  CA  GLY X 505      65.545  32.092  18.682  0.00  0.00           C
ATOM   3921  C   GLY X 505      64.133  32.515  19.113  0.00  0.00           C
ATOM   3922  O   GLY X 505      63.822  32.540  20.302  0.00  0.00           O
ATOM   3923  N   TYR X 506      63.255  32.798  18.146  0.00  0.00           N
ATOM   3924  CA  TYR X 506      61.839  33.134  18.367  0.00  0.00           C
ATOM   3925  CB  TYR X 506      61.687  34.651  18.584  0.00  0.00           C
ATOM   3926  CG  TYR X 506      61.758  35.508  17.336  0.00  0.00           C
ATOM   3927  CD1 TYR X 506      63.004  35.778  16.742  0.00  0.00           C
ATOM   3928  CE1 TYR X 506      63.074  36.603  15.605  0.00  0.00           C
ATOM   3929  CZ  TYR X 506      61.901  37.168  15.066  0.00  0.00           C
ATOM   3930  OH  TYR X 506      61.982  37.976  13.978  0.00  0.00           O
ATOM   3931  CE2 TYR X 506      60.651  36.895  15.656  0.00  0.00           C
ATOM   3932  CD2 TYR X 506      60.581  36.060  16.787  0.00  0.00           C
ATOM   3933  C   TYR X 506      60.941  32.643  17.215  0.00  0.00           C
ATOM   3934  O   TYR X 506      61.442  32.257  16.157  0.00  0.00           O
ATOM   3935  N   LEU X 507      59.617  32.649  17.399  0.00  0.00           N
ATOM   3936  CA  LEU X 507      58.644  32.251  16.368  0.00  0.00           C
ATOM   3937  CB  LEU X 507      57.654  31.244  16.989  0.00  0.00           C
ATOM   3938  CG  LEU X 507      56.820  30.462  15.957  0.00  0.00           C
ATOM   3939  CD1 LEU X 507      57.657  29.416  15.213  0.00  0.00           C
ATOM   3940  CD2 LEU X 507      55.693  29.706  16.655  0.00  0.00           C
ATOM   3941  C   LEU X 507      57.936  33.465  15.731  0.00  0.00           C
ATOM   3942  O   LEU X 507      57.360  34.291  16.436  0.00  0.00           O
ATOM   3943  N   GLN X 508      57.928  33.560  14.399  0.00  0.00           N
ATOM   3944  CA  GLN X 508      57.142  34.542  13.637  0.00  0.00           C
ATOM   3945  CB  GLN X 508      57.897  34.943  12.358  0.00  0.00           C
ATOM   3946  CG  GLN X 508      59.153  35.778  12.631  0.00  0.00           C
ATOM   3947  CD  GLN X 508      59.981  36.046  11.374  0.00  0.00           C
ATOM   3948  OE1 GLN X 508      59.812  35.456  10.316  0.00  0.00           O
ATOM   3949  NE2 GLN X 508      60.957  36.919  11.451  0.00  0.00           N
ATOM   3950  C   GLN X 508      55.782  33.932  13.279  0.00  0.00           C
ATOM   3951  O   GLN X 508      55.702  33.081  12.387  0.00  0.00           O
ATOM   3952  N   ILE X 509      54.713  34.356  13.954  0.00  0.00           N
ATOM   3953  CA  ILE X 509      53.369  33.776  13.813  0.00  0.00           C
ATOM   3954  CB  ILE X 509      52.642  33.679  15.177  0.00  0.00           C
ATOM   3955  CG2 ILE X 509      51.301  32.942  14.995  0.00  0.00           C
ATOM   3956  CG1 ILE X 509      53.528  32.956  16.222  0.00  0.00           C
ATOM   3957  CD1 ILE X 509      52.870  32.747  17.592  0.00  0.00           C
ATOM   3958  C   ILE X 509      52.559  34.541  12.758  0.00  0.00           C
ATOM   3959  O   ILE X 509      52.441  35.766  12.814  0.00  0.00           O
ATOM   3960  N   GLY X 510      51.981  33.811  11.805  0.00  0.00           N
ATOM   3961  CA  GLY X 510      51.169  34.359  10.719  0.00  0.00           C
ATOM   3962  C   GLY X 510      50.535  33.281   9.835  0.00  0.00           C
ATOM   3963  O   GLY X 510      50.599  32.092  10.156  0.00  0.00           O
ATOM   3964  N   ALA X 511      49.926  33.692   8.714  0.00  0.00           N
ATOM   3965  CA  ALA X 511      49.256  32.787   7.768  0.00  0.00           C
ATOM   3966  CB  ALA X 511      48.660  33.625   6.629  0.00  0.00           C
ATOM   3967  C   ALA X 511      50.207  31.696   7.236  0.00  0.00           C
ATOM   3968  O   ALA X 511      49.803  30.541   7.073  0.00  0.00           O
ATOM   3969  N   ASN X 512      51.489  32.034   7.088  0.00  0.00           N
ATOM   3970  CA  ASN X 512      52.604  31.108   7.262  0.00  0.00           C
ATOM   3971  CB  ASN X 512      53.507  31.178   6.023  0.00  0.00           C
ATOM   3972  CG  ASN X 512      54.786  30.394   6.234  0.00  0.00           C
ATOM   3973  OD1 ASN X 512      54.781  29.182   6.402  0.00  0.00           O
ATOM   3974  ND2 ASN X 512      55.917  31.054   6.279  0.00  0.00           N
ATOM   3975  C   ASN X 512      53.357  31.445   8.566  0.00  0.00           C
ATOM   3976  O   ASN X 512      53.702  32.603   8.807  0.00  0.00           O
ATOM   3977  N   THR X 513      53.641  30.440   9.397  0.00  0.00           N
ATOM   3978  CA  THR X 513      54.370  30.579  10.671  0.00  0.00           C
ATOM   3979  CB  THR X 513      53.518  29.999  11.811  0.00  0.00           C
ATOM   3980  CG2 THR X 513      54.247  29.894  13.149  0.00  0.00           C
ATOM   3981  OG1 THR X 513      52.410  30.848  12.023  0.00  0.00           O
ATOM   3982  C   THR X 513      55.759  29.934  10.578  0.00  0.00           C
ATOM   3983  O   THR X 513      55.872  28.777  10.167  0.00  0.00           O
ATOM   3984  N   GLN X 514      56.827  30.656  10.945  0.00  0.00           N
ATOM   3985  CA  GLN X 514      58.227  30.221  10.762  0.00  0.00           C
ATOM   3986  CB  GLN X 514      58.806  30.800   9.453  0.00  0.00           C
ATOM   3987  CG  GLN X 514      58.954  32.333   9.416  0.00  0.00           C
ATOM   3988  CD  GLN X 514      59.548  32.838   8.099  0.00  0.00           C
ATOM   3989  OE1 GLN X 514      60.311  32.165   7.414  0.00  0.00           O
ATOM   3990  NE2 GLN X 514      59.240  34.041   7.671  0.00  0.00           N
ATOM   3991  C   GLN X 514      59.135  30.546  11.961  0.00  0.00           C
ATOM   3992  O   GLN X 514      58.888  31.504  12.694  0.00  0.00           O
ATOM   3993  N   ALA X 515      60.203  29.765  12.149  0.00  0.00           N
ATOM   3994  CA  ALA X 515      61.221  30.015  13.174  0.00  0.00           C
ATOM   3995  CB  ALA X 515      61.882  28.687  13.562  0.00  0.00           C
ATOM   3996  C   ALA X 515      62.246  31.068  12.710  0.00  0.00           C
ATOM   3997  O   ALA X 515      62.692  31.045  11.560  0.00  0.00           O
ATOM   3998  N   ALA X 516      62.627  31.976  13.610  0.00  0.00           N
ATOM   3999  CA  ALA X 516      63.464  33.145  13.342  0.00  0.00           C
ATOM   4000  CB  ALA X 516      62.527  34.321  13.055  0.00  0.00           C
ATOM   4001  C   ALA X 516      64.451  33.444  14.489  0.00  0.00           C
ATOM   4002  O   ALA X 516      64.490  32.716  15.488  0.00  0.00           O
ATOM   4003  N   GLN X 517      65.307  34.461  14.314  0.00  0.00           N
ATOM   4004  CA  GLN X 517      66.460  34.742  15.184  0.00  0.00           C
ATOM   4005  CB  GLN X 517      67.698  34.019  14.623  0.00  0.00           C
ATOM   4006  CG  GLN X 517      67.554  32.494  14.574  0.00  0.00           C
ATOM   4007  CD  GLN X 517      68.807  31.847  14.016  0.00  0.00           C
ATOM   4008  OE1 GLN X 517      69.844  31.808  14.658  0.00  0.00           O
ATOM   4009  NE2 GLN X 517      68.780  31.325  12.816  0.00  0.00           N
ATOM   4010  C   GLN X 517      66.787  36.246  15.341  0.00  0.00           C
ATOM   4011  O   GLN X 517      66.451  37.058  14.473  0.00  0.00           O
ATOM   4012  N   LYS X 518      67.527  36.597  16.405  0.00  0.00           N
ATOM   4013  CA  LYS X 518      68.178  37.911  16.664  0.00  0.00           C
ATOM   4014  CB  LYS X 518      69.300  38.212  15.636  0.00  0.00           C
ATOM   4015  CG  LYS X 518      70.290  37.053  15.406  0.00  0.00           C
ATOM   4016  CD  LYS X 518      71.437  37.396  14.439  0.00  0.00           C
ATOM   4017  CE  LYS X 518      72.452  38.359  15.064  0.00  0.00           C
ATOM   4018  NZ  LYS X 518      73.613  38.617  14.176  0.00  0.00           N
ATOM   4019  C   LYS X 518      67.232  39.112  16.878  0.00  0.00           C
ATOM   4020  O   LYS X 518      67.618  40.255  16.637  0.00  0.00           O
ATOM   4021  N   LEU X 519      66.002  38.875  17.345  0.00  0.00           N
ATOM   4022  CA  LEU X 519      64.986  39.921  17.548  0.00  0.00           C
ATOM   4023  CB  LEU X 519      63.696  39.264  18.085  0.00  0.00           C
ATOM   4024  CG  LEU X 519      62.495  40.209  18.294  0.00  0.00           C
ATOM   4025  CD1 LEU X 519      62.133  41.003  17.036  0.00  0.00           C
ATOM   4026  CD2 LEU X 519      61.256  39.410  18.690  0.00  0.00           C
ATOM   4027  C   LEU X 519      65.485  41.058  18.466  0.00  0.00           C
ATOM   4028  O   LEU X 519      65.812  40.829  19.629  0.00  0.00           O
ATOM   4029  N   LYS X 520      65.521  42.287  17.930  0.00  0.00           N
ATOM   4030  CA  LYS X 520      65.972  43.535  18.583  0.00  0.00           C
ATOM   4031  CB  LYS X 520      64.958  44.016  19.648  0.00  0.00           C
ATOM   4032  CG  LYS X 520      63.494  44.061  19.177  0.00  0.00           C
ATOM   4033  CD  LYS X 520      62.573  44.623  20.270  0.00  0.00           C
ATOM   4034  CE  LYS X 520      61.096  44.322  19.983  0.00  0.00           C
ATOM   4035  NZ  LYS X 520      60.531  45.180  18.922  0.00  0.00           N
ATOM   4036  C   LYS X 520      67.418  43.527  19.122  0.00  0.00           C
ATOM   4037  O   LYS X 520      67.782  44.436  19.865  0.00  0.00           O
ATOM   4038  N   ASP X 521      68.267  42.556  18.767  0.00  0.00           N
ATOM   4039  CA  ASP X 521      69.594  42.359  19.387  0.00  0.00           C
ATOM   4040  CB  ASP X 521      70.260  41.126  18.749  0.00  0.00           C
ATOM   4041  CG  ASP X 521      71.686  40.891  19.262  0.00  0.00           C
ATOM   4042  OD1 ASP X 521      71.874  40.721  20.490  0.00  0.00           O
ATOM   4043  OD2 ASP X 521      72.633  40.930  18.442  0.00  0.00           O
ATOM   4044  C   ASP X 521      70.528  43.589  19.304  0.00  0.00           C
ATOM   4045  O   ASP X 521      71.293  43.856  20.238  0.00  0.00           O
ATOM   4046  N   LYS X 522      70.462  44.374  18.224  0.00  0.00           N
ATOM   4047  CA  LYS X 522      71.302  45.569  18.030  0.00  0.00           C
ATOM   4048  CB  LYS X 522      71.636  45.750  16.545  0.00  0.00           C
ATOM   4049  CG  LYS X 522      72.293  44.494  15.957  0.00  0.00           C
ATOM   4050  CD  LYS X 522      72.899  44.725  14.566  0.00  0.00           C
ATOM   4051  CE  LYS X 522      74.029  45.759  14.518  0.00  0.00           C
ATOM   4052  NZ  LYS X 522      75.079  45.478  15.521  0.00  0.00           N
ATOM   4053  C   LYS X 522      70.669  46.833  18.599  0.00  0.00           C
ATOM   4054  O   LYS X 522      71.381  47.770  18.955  0.00  0.00           O
ATOM   4055  N   GLU X 523      69.346  46.883  18.721  0.00  0.00           N
ATOM   4056  CA  GLU X 523      68.669  47.974  19.430  0.00  0.00           C
ATOM   4057  CB  GLU X 523      67.221  48.135  18.945  0.00  0.00           C
ATOM   4058  CG  GLU X 523      67.137  48.918  17.622  0.00  0.00           C
ATOM   4059  CD  GLU X 523      67.602  48.114  16.401  0.00  0.00           C
ATOM   4060  OE1 GLU X 523      66.804  47.289  15.892  0.00  0.00           O
ATOM   4061  OE2 GLU X 523      68.744  48.308  15.916  0.00  0.00           O
ATOM   4062  C   GLU X 523      68.784  47.796  20.952  0.00  0.00           C
ATOM   4063  O   GLU X 523      69.036  48.772  21.651  0.00  0.00           O
ATOM   4064  N   VAL X 524      68.742  46.562  21.471  0.00  0.00           N
ATOM   4065  CA  VAL X 524      69.090  46.261  22.872  0.00  0.00           C
ATOM   4066  CB  VAL X 524      68.840  44.775  23.212  0.00  0.00           C
ATOM   4067  CG1 VAL X 524      69.349  44.402  24.613  0.00  0.00           C
ATOM   4068  CG2 VAL X 524      67.342  44.440  23.191  0.00  0.00           C
ATOM   4069  C   VAL X 524      70.540  46.664  23.165  0.00  0.00           C
ATOM   4070  O   VAL X 524      70.778  47.363  24.149  0.00  0.00           O
ATOM   4071  N   ALA X 525      71.503  46.304  22.304  0.00  0.00           N
ATOM   4072  CA  ALA X 525      72.914  46.677  22.482  0.00  0.00           C
ATOM   4073  CB  ALA X 525      73.753  45.961  21.417  0.00  0.00           C
ATOM   4074  C   ALA X 525      73.153  48.202  22.433  0.00  0.00           C
ATOM   4075  O   ALA X 525      74.047  48.714  23.113  0.00  0.00           O
ATOM   4076  N   PHE X 526      72.341  48.941  21.672  0.00  0.00           N
ATOM   4077  CA  PHE X 526      72.339  50.404  21.666  0.00  0.00           C
ATOM   4078  CB  PHE X 526      71.609  50.902  20.411  0.00  0.00           C
ATOM   4079  CG  PHE X 526      71.315  52.388  20.426  0.00  0.00           C
ATOM   4080  CD1 PHE X 526      72.364  53.311  20.595  0.00  0.00           C
ATOM   4081  CE1 PHE X 526      72.081  54.684  20.681  0.00  0.00           C
ATOM   4082  CZ  PHE X 526      70.758  55.138  20.562  0.00  0.00           C
ATOM   4083  CE2 PHE X 526      69.710  54.220  20.399  0.00  0.00           C
ATOM   4084  CD2 PHE X 526      69.985  52.844  20.340  0.00  0.00           C
ATOM   4085  C   PHE X 526      71.749  50.985  22.963  0.00  0.00           C
ATOM   4086  O   PHE X 526      72.454  51.659  23.717  0.00  0.00           O
ATOM   4087  N   TRP X 527      70.479  50.697  23.265  0.00  0.00           N
ATOM   4088  CA  TRP X 527      69.779  51.320  24.392  0.00  0.00           C
ATOM   4089  CB  TRP X 527      68.287  50.957  24.346  0.00  0.00           C
ATOM   4090  CG  TRP X 527      67.503  51.514  23.187  0.00  0.00           C
ATOM   4091  CD1 TRP X 527      66.834  50.785  22.264  0.00  0.00           C
ATOM   4092  NE1 TRP X 527      66.188  51.618  21.373  0.00  0.00           N
ATOM   4093  CE2 TRP X 527      66.414  52.944  21.673  0.00  0.00           C
ATOM   4094  CZ2 TRP X 527      65.971  54.142  21.093  0.00  0.00           C
ATOM   4095  CH2 TRP X 527      66.370  55.364  21.662  0.00  0.00           C
ATOM   4096  CZ3 TRP X 527      67.198  55.370  22.800  0.00  0.00           C
ATOM   4097  CE3 TRP X 527      67.627  54.159  23.380  0.00  0.00           C
ATOM   4098  CD2 TRP X 527      67.253  52.912  22.830  0.00  0.00           C
ATOM   4099  C   TRP X 527      70.415  50.973  25.749  0.00  0.00           C
ATOM   4100  O   TRP X 527      70.546  51.854  26.595  0.00  0.00           O
ATOM   4101  N   THR X 528      70.914  49.746  25.943  0.00  0.00           N
ATOM   4102  CA  THR X 528      71.574  49.340  27.205  0.00  0.00           C
ATOM   4103  CB  THR X 528      71.734  47.818  27.328  0.00  0.00           C
ATOM   4104  CG2 THR X 528      70.393  47.091  27.436  0.00  0.00           C
ATOM   4105  OG1 THR X 528      72.426  47.303  26.221  0.00  0.00           O
ATOM   4106  C   THR X 528      72.929  50.015  27.464  0.00  0.00           C
ATOM   4107  O   THR X 528      73.354  50.065  28.620  0.00  0.00           O
ATOM   4108  N   ASN X 529      73.574  50.610  26.449  0.00  0.00           N
ATOM   4109  CA  ASN X 529      74.728  51.499  26.646  0.00  0.00           C
ATOM   4110  CB  ASN X 529      75.521  51.598  25.329  0.00  0.00           C
ATOM   4111  CG  ASN X 529      76.810  52.394  25.475  0.00  0.00           C
ATOM   4112  OD1 ASN X 529      76.822  53.619  25.474  0.00  0.00           O
ATOM   4113  ND2 ASN X 529      77.933  51.737  25.629  0.00  0.00           N
ATOM   4114  C   ASN X 529      74.278  52.881  27.159  0.00  0.00           C
ATOM   4115  O   ASN X 529      74.898  53.432  28.070  0.00  0.00           O
ATOM   4116  N   LEU X 530      73.166  53.418  26.638  0.00  0.00           N
ATOM   4117  CA  LEU X 530      72.575  54.676  27.119  0.00  0.00           C
ATOM   4118  CB  LEU X 530      71.612  55.255  26.063  0.00  0.00           C
ATOM   4119  CG  LEU X 530      72.230  55.593  24.690  0.00  0.00           C
ATOM   4120  CD1 LEU X 530      71.186  56.323  23.842  0.00  0.00           C
ATOM   4121  CD2 LEU X 530      73.463  56.497  24.777  0.00  0.00           C
ATOM   4122  C   LEU X 530      71.880  54.529  28.487  0.00  0.00           C
ATOM   4123  O   LEU X 530      71.723  55.513  29.208  0.00  0.00           O
ATOM   4124  N   PHE X 531      71.505  53.315  28.895  0.00  0.00           N
ATOM   4125  CA  PHE X 531      70.996  53.044  30.245  0.00  0.00           C
ATOM   4126  CB  PHE X 531      70.265  51.690  30.273  0.00  0.00           C
ATOM   4127  CG  PHE X 531      69.014  51.514  29.416  0.00  0.00           C
ATOM   4128  CD1 PHE X 531      68.495  50.216  29.242  0.00  0.00           C
ATOM   4129  CE1 PHE X 531      67.337  50.002  28.473  0.00  0.00           C
ATOM   4130  CZ  PHE X 531      66.683  51.089  27.869  0.00  0.00           C
ATOM   4131  CE2 PHE X 531      67.185  52.389  28.047  0.00  0.00           C
ATOM   4132  CD2 PHE X 531      68.341  52.602  28.820  0.00  0.00           C
ATOM   4133  C   PHE X 531      72.087  53.088  31.336  0.00  0.00           C
ATOM   4134  O   PHE X 531      71.762  53.201  32.519  0.00  0.00           O
ATOM   4135  N   ALA X 532      73.372  53.020  30.966  0.00  0.00           N
ATOM   4136  CA  ALA X 532      74.492  52.723  31.866  0.00  0.00           C
ATOM   4137  CB  ALA X 532      75.584  52.015  31.048  0.00  0.00           C
ATOM   4138  C   ALA X 532      75.028  53.913  32.704  0.00  0.00           C
ATOM   4139  O   ALA X 532      76.236  53.995  32.945  0.00  0.00           O
ATOM   4140  N   LYS X 533      74.164  54.820  33.182  0.00  0.00           N
ATOM   4141  CA  LYS X 533      74.497  55.843  34.199  0.00  0.00           C
ATOM   4142  CB  LYS X 533      74.474  57.273  33.622  0.00  0.00           C
ATOM   4143  CG  LYS X 533      75.558  57.626  32.590  0.00  0.00           C
ATOM   4144  CD  LYS X 533      77.026  57.388  32.990  0.00  0.00           C
ATOM   4145  CE  LYS X 533      77.433  57.817  34.410  0.00  0.00           C
ATOM   4146  NZ  LYS X 533      78.912  57.836  34.562  0.00  0.00           N
ATOM   4147  C   LYS X 533      73.580  55.756  35.411  0.00  0.00           C
ATOM   4148  O   LYS X 533      72.347  55.623  35.237  0.00  0.00           O
ATOM   4149  OXT LYS X 533      74.108  55.897  36.536  0.00  0.00           O
END
