# Supplementary material for: Insights into the Degradation of Polymer–Drug Conjugates by an Overexpressed Enzyme in Cancer Cells
Source: J Med Chem. 2023 Feb 14;66(4):2761–72. doi: 10.1021/acs.jmedchem.2c01781 (PMC9969400; doi:10.1021/acs.jmedchem.2c01781)
Supplement: Supplementary file 2 — jm2c01781_si_002.zip [file jm2c01781_si_002.zip › 11b-TI2.pdb]

CRYST1   87.734   87.734   87.734 109.47 109.47 109.47 P 1           1
ATOM      1  N   SER X   1      63.024  81.581  62.104  0.00  0.00           N
ATOM      2  CA  SER X   1      63.785  80.953  61.013  0.00  0.00           C
ATOM      3  CB  SER X   1      64.669  79.831  61.554  0.00  0.00           C
ATOM      4  OG  SER X   1      65.537  80.365  62.536  0.00  0.00           O
ATOM      5  C   SER X   1      62.843  80.448  59.925  0.00  0.00           C
ATOM      6  O   SER X   1      61.789  79.896  60.237  0.00  0.00           O
ATOM      7  N   SER X   2      63.202  80.643  58.652  0.00  0.00           N
ATOM      8  CA  SER X   2      62.406  80.296  57.459  0.00  0.00           C
ATOM      9  CB  SER X   2      63.080  80.895  56.211  0.00  0.00           C
ATOM     10  OG  SER X   2      64.367  80.346  55.988  0.00  0.00           O
ATOM     11  C   SER X   2      62.181  78.779  57.288  0.00  0.00           C
ATOM     12  O   SER X   2      63.015  77.997  57.757  0.00  0.00           O
ATOM     13  N   PRO X   3      61.098  78.332  56.616  0.00  0.00           N
ATOM     14  CD  PRO X   3      60.074  79.153  55.986  0.00  0.00           C
ATOM     15  CG  PRO X   3      59.384  78.241  54.979  0.00  0.00           C
ATOM     16  CB  PRO X   3      59.433  76.887  55.681  0.00  0.00           C
ATOM     17  CA  PRO X   3      60.770  76.909  56.434  0.00  0.00           C
ATOM     18  C   PRO X   3      61.854  76.104  55.683  0.00  0.00           C
ATOM     19  O   PRO X   3      62.680  76.692  54.975  0.00  0.00           O
ATOM     20  N   PRO X   4      61.880  74.763  55.822  0.00  0.00           N
ATOM     21  CD  PRO X   4      60.934  73.945  56.570  0.00  0.00           C
ATOM     22  CG  PRO X   4      61.311  72.495  56.270  0.00  0.00           C
ATOM     23  CB  PRO X   4      62.818  72.584  56.044  0.00  0.00           C
ATOM     24  CA  PRO X   4      62.985  73.937  55.343  0.00  0.00           C
ATOM     25  C   PRO X   4      63.011  73.801  53.814  0.00  0.00           C
ATOM     26  O   PRO X   4      62.039  73.370  53.188  0.00  0.00           O
ATOM     27  N   VAL X   5      64.174  74.102  53.228  0.00  0.00           N
ATOM     28  CA  VAL X   5      64.497  73.873  51.811  0.00  0.00           C
ATOM     29  CB  VAL X   5      64.693  75.198  51.043  0.00  0.00           C
ATOM     30  CG1 VAL X   5      65.068  74.965  49.571  0.00  0.00           C
ATOM     31  CG2 VAL X   5      63.409  76.033  51.053  0.00  0.00           C
ATOM     32  C   VAL X   5      65.739  72.991  51.716  0.00  0.00           C
ATOM     33  O   VAL X   5      66.748  73.281  52.371  0.00  0.00           O
ATOM     34  N   VAL X   6      65.676  71.928  50.908  0.00  0.00           N
ATOM     35  CA  VAL X   6      66.779  70.966  50.703  0.00  0.00           C
ATOM     36  CB  VAL X   6      66.620  69.688  51.557  0.00  0.00           C
ATOM     37  CG1 VAL X   6      66.683  69.993  53.058  0.00  0.00           C
ATOM     38  CG2 VAL X   6      65.328  68.915  51.268  0.00  0.00           C
ATOM     39  C   VAL X   6      66.969  70.601  49.228  0.00  0.00           C
ATOM     40  O   VAL X   6      66.014  70.602  48.449  0.00  0.00           O
ATOM     41  N   ASP X   7      68.209  70.290  48.843  0.00  0.00           N
ATOM     42  CA  ASP X   7      68.612  70.000  47.462  0.00  0.00           C
ATOM     43  CB  ASP X   7      70.031  70.539  47.231  0.00  0.00           C
ATOM     44  CG  ASP X   7      70.460  70.397  45.772  0.00  0.00           C
ATOM     45  OD1 ASP X   7      71.174  69.428  45.438  0.00  0.00           O
ATOM     46  OD2 ASP X   7      70.058  71.246  44.944  0.00  0.00           O
ATOM     47  C   ASP X   7      68.507  68.514  47.084  0.00  0.00           C
ATOM     48  O   ASP X   7      68.952  67.625  47.818  0.00  0.00           O
ATOM     49  N   THR X   8      67.970  68.248  45.893  0.00  0.00           N
ATOM     50  CA  THR X   8      67.993  66.938  45.225  0.00  0.00           C
ATOM     51  CB  THR X   8      66.616  66.239  45.244  0.00  0.00           C
ATOM     52  CG2 THR X   8      65.825  66.400  46.543  0.00  0.00           C
ATOM     53  OG1 THR X   8      65.773  66.656  44.191  0.00  0.00           O
ATOM     54  C   THR X   8      68.499  67.101  43.793  0.00  0.00           C
ATOM     55  O   THR X   8      68.445  68.203  43.244  0.00  0.00           O
ATOM     56  N   VAL X   9      68.941  66.025  43.139  0.00  0.00           N
ATOM     57  CA  VAL X   9      69.462  66.104  41.756  0.00  0.00           C
ATOM     58  CB  VAL X   9      70.065  64.763  41.306  0.00  0.00           C
ATOM     59  CG1 VAL X   9      71.252  64.377  42.196  0.00  0.00           C
ATOM     60  CG2 VAL X   9      69.058  63.608  41.315  0.00  0.00           C
ATOM     61  C   VAL X   9      68.421  66.597  40.739  0.00  0.00           C
ATOM     62  O   VAL X   9      68.761  67.276  39.771  0.00  0.00           O
ATOM     63  N   HIE X  10      67.130  66.349  40.991  0.00  0.00           N
ATOM     64  CA  HIE X  10      66.034  66.887  40.173  0.00  0.00           C
ATOM     65  CB  HIE X  10      64.802  65.977  40.297  0.00  0.00           C
ATOM     66  CG  HIE X  10      64.932  64.697  39.509  0.00  0.00           C
ATOM     67  ND1 HIE X  10      64.613  64.572  38.156  0.00  0.00           N
ATOM     68  CE1 HIE X  10      64.936  63.313  37.814  0.00  0.00           C
ATOM     69  NE2 HIE X  10      65.408  62.644  38.878  0.00  0.00           N
ATOM     70  CD2 HIE X  10      65.423  63.504  39.957  0.00  0.00           C
ATOM     71  C   HIE X  10      65.707  68.360  40.474  0.00  0.00           C
ATOM     72  O   HIE X  10      65.080  69.024  39.651  0.00  0.00           O
ATOM     73  N   GLY X  11      66.164  68.896  41.606  0.00  0.00           N
ATOM     74  CA  GLY X  11      65.953  70.275  42.051  0.00  0.00           C
ATOM     75  C   GLY X  11      65.744  70.378  43.564  0.00  0.00           C
ATOM     76  O   GLY X  11      65.733  69.369  44.279  0.00  0.00           O
ATOM     77  N   LYS X  12      65.564  71.600  44.070  0.00  0.00           N
ATOM     78  CA  LYS X  12      65.299  71.872  45.492  0.00  0.00           C
ATOM     79  CB  LYS X  12      65.856  73.252  45.881  0.00  0.00           C
ATOM     80  CG  LYS X  12      67.386  73.229  45.981  0.00  0.00           C
ATOM     81  CD  LYS X  12      67.977  74.635  46.118  0.00  0.00           C
ATOM     82  CE  LYS X  12      69.500  74.592  46.303  0.00  0.00           C
ATOM     83  NZ  LYS X  12      70.200  73.999  45.142  0.00  0.00           N
ATOM     84  C   LYS X  12      63.811  71.744  45.821  0.00  0.00           C
ATOM     85  O   LYS X  12      62.960  72.147  45.025  0.00  0.00           O
ATOM     86  N   VAL X  13      63.495  71.228  47.008  0.00  0.00           N
ATOM     87  CA  VAL X  13      62.119  71.106  47.525  0.00  0.00           C
ATOM     88  CB  VAL X  13      61.713  69.644  47.813  0.00  0.00           C
ATOM     89  CG1 VAL X  13      61.593  68.835  46.519  0.00  0.00           C
ATOM     90  CG2 VAL X  13      62.676  68.892  48.740  0.00  0.00           C
ATOM     91  C   VAL X  13      61.903  71.980  48.759  0.00  0.00           C
ATOM     92  O   VAL X  13      62.742  72.002  49.659  0.00  0.00           O
ATOM     93  N   LEU X  14      60.765  72.676  48.804  0.00  0.00           N
ATOM     94  CA  LEU X  14      60.274  73.430  49.962  0.00  0.00           C
ATOM     95  CB  LEU X  14      59.640  74.739  49.447  0.00  0.00           C
ATOM     96  CG  LEU X  14      58.926  75.584  50.520  0.00  0.00           C
ATOM     97  CD1 LEU X  14      59.889  76.165  51.554  0.00  0.00           C
ATOM     98  CD2 LEU X  14      58.187  76.741  49.853  0.00  0.00           C
ATOM     99  C   LEU X  14      59.275  72.569  50.748  0.00  0.00           C
ATOM    100  O   LEU X  14      58.179  72.308  50.254  0.00  0.00           O
ATOM    101  N   GLY X  15      59.649  72.137  51.953  0.00  0.00           N
ATOM    102  CA  GLY X  15      58.810  71.323  52.845  0.00  0.00           C
ATOM    103  C   GLY X  15      58.251  72.110  54.032  0.00  0.00           C
ATOM    104  O   GLY X  15      58.209  73.344  54.015  0.00  0.00           O
ATOM    105  N   LYS X  16      57.851  71.395  55.089  0.00  0.00           N
ATOM    106  CA  LYS X  16      57.449  71.984  56.381  0.00  0.00           C
ATOM    107  CB  LYS X  16      55.912  71.995  56.537  0.00  0.00           C
ATOM    108  CG  LYS X  16      55.185  72.764  55.417  0.00  0.00           C
ATOM    109  CD  LYS X  16      53.663  72.841  55.622  0.00  0.00           C
ATOM    110  CE  LYS X  16      53.244  73.927  56.619  0.00  0.00           C
ATOM    111  NZ  LYS X  16      51.768  74.035  56.699  0.00  0.00           N
ATOM    112  C   LYS X  16      58.107  71.256  57.558  0.00  0.00           C
ATOM    113  O   LYS X  16      58.211  70.028  57.553  0.00  0.00           O
ATOM    114  N   PHE X  17      58.504  72.005  58.585  0.00  0.00           N
ATOM    115  CA  PHE X  17      58.661  71.483  59.944  0.00  0.00           C
ATOM    116  CB  PHE X  17      59.605  72.367  60.779  0.00  0.00           C
ATOM    117  CG  PHE X  17      61.105  72.300  60.520  0.00  0.00           C
ATOM    118  CD1 PHE X  17      61.702  71.264  59.772  0.00  0.00           C
ATOM    119  CE1 PHE X  17      63.100  71.212  59.620  0.00  0.00           C
ATOM    120  CZ  PHE X  17      63.912  72.185  60.224  0.00  0.00           C
ATOM    121  CE2 PHE X  17      63.326  73.214  60.978  0.00  0.00           C
ATOM    122  CD2 PHE X  17      61.928  73.272  61.121  0.00  0.00           C
ATOM    123  C   PHE X  17      57.285  71.416  60.617  0.00  0.00           C
ATOM    124  O   PHE X  17      56.487  72.349  60.512  0.00  0.00           O
ATOM    125  N   VAL X  18      57.026  70.327  61.337  0.00  0.00           N
ATOM    126  CA  VAL X  18      55.801  70.091  62.120  0.00  0.00           C
ATOM    127  CB  VAL X  18      54.773  69.238  61.345  0.00  0.00           C
ATOM    128  CG1 VAL X  18      54.208  69.984  60.130  0.00  0.00           C
ATOM    129  CG2 VAL X  18      55.350  67.897  60.871  0.00  0.00           C
ATOM    130  C   VAL X  18      56.150  69.418  63.449  0.00  0.00           C
ATOM    131  O   VAL X  18      57.210  68.796  63.570  0.00  0.00           O
ATOM    132  N   SER X  19      55.271  69.536  64.444  0.00  0.00           N
ATOM    133  CA  SER X  19      55.426  68.853  65.736  0.00  0.00           C
ATOM    134  CB  SER X  19      54.585  69.549  66.804  0.00  0.00           C
ATOM    135  OG  SER X  19      54.936  70.916  66.911  0.00  0.00           O
ATOM    136  C   SER X  19      55.030  67.372  65.668  0.00  0.00           C
ATOM    137  O   SER X  19      54.183  66.986  64.860  0.00  0.00           O
ATOM    138  N   LEU X  20      55.590  66.554  66.562  0.00  0.00           N
ATOM    139  CA  LEU X  20      55.271  65.126  66.725  0.00  0.00           C
ATOM    140  CB  LEU X  20      56.470  64.304  66.205  0.00  0.00           C
ATOM    141  CG  LEU X  20      56.330  62.775  66.332  0.00  0.00           C
ATOM    142  CD1 LEU X  20      55.162  62.221  65.513  0.00  0.00           C
ATOM    143  CD2 LEU X  20      57.604  62.083  65.851  0.00  0.00           C
ATOM    144  C   LEU X  20      54.903  64.819  68.189  0.00  0.00           C
ATOM    145  O   LEU X  20      55.312  65.542  69.096  0.00  0.00           O
ATOM    146  N   GLU X  21      54.090  63.795  68.447  0.00  0.00           N
ATOM    147  CA  GLU X  21      53.663  63.387  69.796  0.00  0.00           C
ATOM    148  CB  GLU X  21      52.683  62.208  69.648  0.00  0.00           C
ATOM    149  CG  GLU X  21      51.895  61.871  70.920  0.00  0.00           C
ATOM    150  CD  GLU X  21      50.868  62.954  71.266  0.00  0.00           C
ATOM    151  OE1 GLU X  21      51.032  63.650  72.295  0.00  0.00           O
ATOM    152  OE2 GLU X  21      49.863  63.116  70.533  0.00  0.00           O
ATOM    153  C   GLU X  21      54.851  63.000  70.706  0.00  0.00           C
ATOM    154  O   GLU X  21      55.614  62.084  70.381  0.00  0.00           O
ATOM    155  N   GLY X  22      55.003  63.676  71.854  0.00  0.00           N
ATOM    156  CA  GLY X  22      56.011  63.351  72.877  0.00  0.00           C
ATOM    157  C   GLY X  22      57.455  63.293  72.361  0.00  0.00           C
ATOM    158  O   GLY X  22      58.168  62.329  72.650  0.00  0.00           O
ATOM    159  N   PHE X  23      57.859  64.242  71.511  0.00  0.00           N
ATOM    160  CA  PHE X  23      59.141  64.217  70.795  0.00  0.00           C
ATOM    161  CB  PHE X  23      58.956  63.452  69.478  0.00  0.00           C
ATOM    162  CG  PHE X  23      60.249  63.101  68.769  0.00  0.00           C
ATOM    163  CD1 PHE X  23      61.030  62.027  69.236  0.00  0.00           C
ATOM    164  CE1 PHE X  23      62.211  61.665  68.563  0.00  0.00           C
ATOM    165  CZ  PHE X  23      62.608  62.372  67.416  0.00  0.00           C
ATOM    166  CE2 PHE X  23      61.834  63.452  66.955  0.00  0.00           C
ATOM    167  CD2 PHE X  23      60.661  63.824  67.634  0.00  0.00           C
ATOM    168  C   PHE X  23      59.658  65.635  70.521  0.00  0.00           C
ATOM    169  O   PHE X  23      58.902  66.492  70.064  0.00  0.00           O
ATOM    170  N   ALA X  24      60.947  65.882  70.769  0.00  0.00           N
ATOM    171  CA  ALA X  24      61.518  67.231  70.832  0.00  0.00           C
ATOM    172  CB  ALA X  24      61.957  67.479  72.280  0.00  0.00           C
ATOM    173  C   ALA X  24      62.663  67.499  69.835  0.00  0.00           C
ATOM    174  O   ALA X  24      63.277  68.570  69.894  0.00  0.00           O
ATOM    175  N   GLN X  25      62.990  66.556  68.946  0.00  0.00           N
ATOM    176  CA  GLN X  25      64.063  66.705  67.948  0.00  0.00           C
ATOM    177  CB  GLN X  25      64.844  65.386  67.776  0.00  0.00           C
ATOM    178  CG  GLN X  25      65.337  64.792  69.111  0.00  0.00           C
ATOM    179  CD  GLN X  25      66.059  63.452  68.970  0.00  0.00           C
ATOM    180  OE1 GLN X  25      66.816  63.187  68.040  0.00  0.00           O
ATOM    181  NE2 GLN X  25      65.900  62.560  69.920  0.00  0.00           N
ATOM    182  C   GLN X  25      63.496  67.241  66.610  0.00  0.00           C
ATOM    183  O   GLN X  25      62.327  66.976  66.306  0.00  0.00           O
ATOM    184  N   PRO X  26      64.259  68.003  65.797  0.00  0.00           N
ATOM    185  CD  PRO X  26      65.575  68.558  66.081  0.00  0.00           C
ATOM    186  CG  PRO X  26      65.604  69.892  65.340  0.00  0.00           C
ATOM    187  CB  PRO X  26      64.811  69.583  64.073  0.00  0.00           C
ATOM    188  CA  PRO X  26      63.747  68.583  64.549  0.00  0.00           C
ATOM    189  C   PRO X  26      63.443  67.529  63.472  0.00  0.00           C
ATOM    190  O   PRO X  26      64.298  66.707  63.142  0.00  0.00           O
ATOM    191  N   VAL X  27      62.240  67.587  62.890  0.00  0.00           N
ATOM    192  CA  VAL X  27      61.781  66.694  61.806  0.00  0.00           C
ATOM    193  CB  VAL X  27      60.943  65.512  62.336  0.00  0.00           C
ATOM    194  CG1 VAL X  27      61.789  64.555  63.175  0.00  0.00           C
ATOM    195  CG2 VAL X  27      59.722  65.935  63.167  0.00  0.00           C
ATOM    196  C   VAL X  27      60.996  67.447  60.726  0.00  0.00           C
ATOM    197  O   VAL X  27      60.328  68.445  61.015  0.00  0.00           O
ATOM    198  N   ALA X  28      61.063  66.959  59.483  0.00  0.00           N
ATOM    199  CA  ALA X  28      60.461  67.590  58.305  0.00  0.00           C
ATOM    200  CB  ALA X  28      61.578  68.185  57.437  0.00  0.00           C
ATOM    201  C   ALA X  28      59.589  66.628  57.478  0.00  0.00           C
ATOM    202  O   ALA X  28      59.869  65.424  57.399  0.00  0.00           O
ATOM    203  N   ILE X  29      58.579  67.190  56.809  0.00  0.00           N
ATOM    204  CA  ILE X  29      57.704  66.505  55.848  0.00  0.00           C
ATOM    205  CB  ILE X  29      56.269  66.329  56.403  0.00  0.00           C
ATOM    206  CG2 ILE X  29      56.312  65.464  57.675  0.00  0.00           C
ATOM    207  CG1 ILE X  29      55.540  67.671  56.651  0.00  0.00           C
ATOM    208  CD1 ILE X  29      54.086  67.511  57.114  0.00  0.00           C
ATOM    209  C   ILE X  29      57.712  67.215  54.487  0.00  0.00           C
ATOM    210  O   ILE X  29      57.834  68.442  54.412  0.00  0.00           O
ATOM    211  N   PHE X  30      57.567  66.429  53.417  0.00  0.00           N
ATOM    212  CA  PHE X  30      57.517  66.892  52.028  0.00  0.00           C
ATOM    213  CB  PHE X  30      58.871  66.636  51.344  0.00  0.00           C
ATOM    214  CG  PHE X  30      60.072  67.281  52.018  0.00  0.00           C
ATOM    215  CD1 PHE X  30      60.773  66.589  53.025  0.00  0.00           C
ATOM    216  CE1 PHE X  30      61.874  67.190  53.662  0.00  0.00           C
ATOM    217  CZ  PHE X  30      62.284  68.482  53.288  0.00  0.00           C
ATOM    218  CE2 PHE X  30      61.595  69.171  52.275  0.00  0.00           C
ATOM    219  CD2 PHE X  30      60.491  68.571  51.641  0.00  0.00           C
ATOM    220  C   PHE X  30      56.365  66.179  51.301  0.00  0.00           C
ATOM    221  O   PHE X  30      56.255  64.954  51.348  0.00  0.00           O
ATOM    222  N   LEU X  31      55.476  66.943  50.668  0.00  0.00           N
ATOM    223  CA  LEU X  31      54.122  66.512  50.304  0.00  0.00           C
ATOM    224  CB  LEU X  31      53.119  67.200  51.250  0.00  0.00           C
ATOM    225  CG  LEU X  31      53.338  66.982  52.760  0.00  0.00           C
ATOM    226  CD1 LEU X  31      52.393  67.903  53.522  0.00  0.00           C
ATOM    227  CD2 LEU X  31      53.074  65.539  53.186  0.00  0.00           C
ATOM    228  C   LEU X  31      53.777  66.855  48.848  0.00  0.00           C
ATOM    229  O   LEU X  31      54.107  67.941  48.366  0.00  0.00           O
ATOM    230  N   GLY X  32      53.074  65.959  48.153  0.00  0.00           N
ATOM    231  CA  GLY X  32      52.611  66.202  46.780  0.00  0.00           C
ATOM    232  C   GLY X  32      53.747  66.300  45.751  0.00  0.00           C
ATOM    233  O   GLY X  32      53.685  67.126  44.839  0.00  0.00           O
ATOM    234  N   ILE X  33      54.798  65.490  45.910  0.00  0.00           N
ATOM    235  CA  ILE X  33      55.987  65.463  45.045  0.00  0.00           C
ATOM    236  CB  ILE X  33      57.190  64.822  45.777  0.00  0.00           C
ATOM    237  CG2 ILE X  33      58.460  64.954  44.914  0.00  0.00           C
ATOM    238  CG1 ILE X  33      57.416  65.432  47.184  0.00  0.00           C
ATOM    239  CD1 ILE X  33      58.564  64.778  47.962  0.00  0.00           C
ATOM    240  C   ILE X  33      55.666  64.688  43.748  0.00  0.00           C
ATOM    241  O   ILE X  33      55.145  63.576  43.850  0.00  0.00           O
ATOM    242  N   PRO X  34      55.953  65.201  42.535  0.00  0.00           N
ATOM    243  CD  PRO X  34      56.516  66.507  42.232  0.00  0.00           C
ATOM    244  CG  PRO X  34      55.874  66.932  40.919  0.00  0.00           C
ATOM    245  CB  PRO X  34      55.430  65.636  40.235  0.00  0.00           C
ATOM    246  CA  PRO X  34      55.570  64.531  41.289  0.00  0.00           C
ATOM    247  C   PRO X  34      56.588  63.471  40.848  0.00  0.00           C
ATOM    248  O   PRO X  34      57.779  63.764  40.730  0.00  0.00           O
ATOM    249  N   PHE X  35      56.112  62.264  40.516  0.00  0.00           N
ATOM    250  CA  PHE X  35      56.945  61.182  39.957  0.00  0.00           C
ATOM    251  CB  PHE X  35      56.755  59.908  40.794  0.00  0.00           C
ATOM    252  CG  PHE X  35      55.362  59.298  40.775  0.00  0.00           C
ATOM    253  CD1 PHE X  35      54.972  58.468  39.705  0.00  0.00           C
ATOM    254  CE1 PHE X  35      53.698  57.873  39.697  0.00  0.00           C
ATOM    255  CZ  PHE X  35      52.818  58.085  40.770  0.00  0.00           C
ATOM    256  CE2 PHE X  35      53.207  58.901  41.845  0.00  0.00           C
ATOM    257  CD2 PHE X  35      54.472  59.517  41.845  0.00  0.00           C
ATOM    258  C   PHE X  35      56.705  60.920  38.457  0.00  0.00           C
ATOM    259  O   PHE X  35      57.598  60.426  37.763  0.00  0.00           O
ATOM    260  N   ALA X  36      55.521  61.267  37.943  0.00  0.00           N
ATOM    261  CA  ALA X  36      55.122  61.118  36.542  0.00  0.00           C
ATOM    262  CB  ALA X  36      54.372  59.790  36.377  0.00  0.00           C
ATOM    263  C   ALA X  36      54.269  62.312  36.076  0.00  0.00           C
ATOM    264  O   ALA X  36      53.696  63.030  36.900  0.00  0.00           O
ATOM    265  N   LYS X  37      54.187  62.531  34.760  0.00  0.00           N
ATOM    266  CA  LYS X  37      53.406  63.620  34.140  0.00  0.00           C
ATOM    267  CB  LYS X  37      53.754  63.713  32.644  0.00  0.00           C
ATOM    268  CG  LYS X  37      55.234  64.044  32.382  0.00  0.00           C
ATOM    269  CD  LYS X  37      55.515  64.060  30.876  0.00  0.00           C
ATOM    270  CE  LYS X  37      56.999  64.306  30.603  0.00  0.00           C
ATOM    271  NZ  LYS X  37      57.253  64.468  29.154  0.00  0.00           N
ATOM    272  C   LYS X  37      51.885  63.412  34.328  0.00  0.00           C
ATOM    273  O   LYS X  37      51.443  62.262  34.259  0.00  0.00           O
ATOM    274  N   PRO X  38      51.064  64.471  34.509  0.00  0.00           N
ATOM    275  CD  PRO X  38      51.451  65.860  34.727  0.00  0.00           C
ATOM    276  CG  PRO X  38      50.292  66.495  35.495  0.00  0.00           C
ATOM    277  CB  PRO X  38      49.079  65.740  34.964  0.00  0.00           C
ATOM    278  CA  PRO X  38      49.622  64.324  34.737  0.00  0.00           C
ATOM    279  C   PRO X  38      48.881  63.618  33.580  0.00  0.00           C
ATOM    280  O   PRO X  38      48.994  64.074  32.436  0.00  0.00           O
ATOM    281  N   PRO X  39      48.092  62.554  33.847  0.00  0.00           N
ATOM    282  CD  PRO X  39      47.883  61.962  35.166  0.00  0.00           C
ATOM    283  CG  PRO X  39      47.023  60.715  34.957  0.00  0.00           C
ATOM    284  CB  PRO X  39      47.348  60.330  33.515  0.00  0.00           C
ATOM    285  CA  PRO X  39      47.460  61.700  32.832  0.00  0.00           C
ATOM    286  C   PRO X  39      46.109  62.265  32.341  0.00  0.00           C
ATOM    287  O   PRO X  39      45.107  61.552  32.266  0.00  0.00           O
ATOM    288  N   LEU X  40      46.068  63.568  32.055  0.00  0.00           N
ATOM    289  CA  LEU X  40      44.847  64.335  31.783  0.00  0.00           C
ATOM    290  CB  LEU X  40      45.147  65.832  32.003  0.00  0.00           C
ATOM    291  CG  LEU X  40      45.426  66.236  33.463  0.00  0.00           C
ATOM    292  CD1 LEU X  40      45.996  67.654  33.512  0.00  0.00           C
ATOM    293  CD2 LEU X  40      44.149  66.216  34.300  0.00  0.00           C
ATOM    294  C   LEU X  40      44.283  64.104  30.368  0.00  0.00           C
ATOM    295  O   LEU X  40      45.030  64.128  29.384  0.00  0.00           O
ATOM    296  N   GLY X  41      42.956  63.978  30.252  0.00  0.00           N
ATOM    297  CA  GLY X  41      42.230  64.037  28.971  0.00  0.00           C
ATOM    298  C   GLY X  41      42.714  62.998  27.941  0.00  0.00           C
ATOM    299  O   GLY X  41      42.565  61.802  28.188  0.00  0.00           O
ATOM    300  N   PRO X  42      43.321  63.387  26.801  0.00  0.00           N
ATOM    301  CD  PRO X  42      43.522  64.754  26.344  0.00  0.00           C
ATOM    302  CG  PRO X  42      44.491  64.663  25.168  0.00  0.00           C
ATOM    303  CB  PRO X  42      44.183  63.289  24.581  0.00  0.00           C
ATOM    304  CA  PRO X  42      43.851  62.441  25.811  0.00  0.00           C
ATOM    305  C   PRO X  42      45.055  61.601  26.280  0.00  0.00           C
ATOM    306  O   PRO X  42      45.439  60.663  25.579  0.00  0.00           O
ATOM    307  N   LEU X  43      45.632  61.879  27.458  0.00  0.00           N
ATOM    308  CA  LEU X  43      46.634  61.020  28.114  0.00  0.00           C
ATOM    309  CB  LEU X  43      47.617  61.887  28.921  0.00  0.00           C
ATOM    310  CG  LEU X  43      48.420  62.904  28.092  0.00  0.00           C
ATOM    311  CD1 LEU X  43      49.298  63.731  29.029  0.00  0.00           C
ATOM    312  CD2 LEU X  43      49.326  62.225  27.065  0.00  0.00           C
ATOM    313  C   LEU X  43      46.010  59.909  28.984  0.00  0.00           C
ATOM    314  O   LEU X  43      46.729  59.093  29.565  0.00  0.00           O
ATOM    315  N   ARG X  44      44.679  59.841  29.065  0.00  0.00           N
ATOM    316  CA  ARG X  44      43.927  58.766  29.724  0.00  0.00           C
ATOM    317  CB  ARG X  44      42.458  59.207  29.726  0.00  0.00           C
ATOM    318  CG  ARG X  44      41.461  58.326  30.484  0.00  0.00           C
ATOM    319  CD  ARG X  44      40.052  58.941  30.418  0.00  0.00           C
ATOM    320  NE  ARG X  44      40.024  60.283  31.032  0.00  0.00           N
ATOM    321  CZ  ARG X  44      39.451  61.387  30.595  0.00  0.00           C
ATOM    322  NH1 ARG X  44      38.662  61.419  29.563  0.00  0.00           N
ATOM    323  NH2 ARG X  44      39.679  62.499  31.225  0.00  0.00           N
ATOM    324  C   ARG X  44      44.171  57.421  29.031  0.00  0.00           C
ATOM    325  O   ARG X  44      44.200  57.353  27.802  0.00  0.00           O
ATOM    326  N   PHE X  45      44.341  56.352  29.807  0.00  0.00           N
ATOM    327  CA  PHE X  45      44.703  55.009  29.317  0.00  0.00           C
ATOM    328  CB  PHE X  45      43.551  54.368  28.508  0.00  0.00           C
ATOM    329  CG  PHE X  45      42.136  54.682  28.971  0.00  0.00           C
ATOM    330  CD1 PHE X  45      41.765  54.535  30.322  0.00  0.00           C
ATOM    331  CE1 PHE X  45      40.463  54.873  30.732  0.00  0.00           C
ATOM    332  CZ  PHE X  45      39.519  55.331  29.797  0.00  0.00           C
ATOM    333  CE2 PHE X  45      39.885  55.472  28.447  0.00  0.00           C
ATOM    334  CD2 PHE X  45      41.190  55.149  28.037  0.00  0.00           C
ATOM    335  C   PHE X  45      46.064  54.984  28.581  0.00  0.00           C
ATOM    336  O   PHE X  45      46.174  54.534  27.437  0.00  0.00           O
ATOM    337  N   THR X  46      47.105  55.522  29.224  0.00  0.00           N
ATOM    338  CA  THR X  46      48.494  55.513  28.724  0.00  0.00           C
ATOM    339  CB  THR X  46      48.955  56.891  28.208  0.00  0.00           C
ATOM    340  CG2 THR X  46      48.079  57.457  27.095  0.00  0.00           C
ATOM    341  OG1 THR X  46      49.031  57.848  29.245  0.00  0.00           O
ATOM    342  C   THR X  46      49.470  55.024  29.796  0.00  0.00           C
ATOM    343  O   THR X  46      49.171  55.152  30.988  0.00  0.00           O
ATOM    344  N   PRO X  47      50.652  54.497  29.417  0.00  0.00           N
ATOM    345  CD  PRO X  47      51.094  54.163  28.067  0.00  0.00           C
ATOM    346  CG  PRO X  47      52.611  53.995  28.155  0.00  0.00           C
ATOM    347  CB  PRO X  47      52.821  53.527  29.595  0.00  0.00           C
ATOM    348  CA  PRO X  47      51.729  54.270  30.372  0.00  0.00           C
ATOM    349  C   PRO X  47      52.231  55.614  30.943  0.00  0.00           C
ATOM    350  O   PRO X  47      52.391  56.580  30.186  0.00  0.00           O
ATOM    351  N   PRO X  48      52.506  55.707  32.256  0.00  0.00           N
ATOM    352  CD  PRO X  48      52.330  54.664  33.250  0.00  0.00           C
ATOM    353  CG  PRO X  48      53.016  55.172  34.513  0.00  0.00           C
ATOM    354  CB  PRO X  48      52.933  56.691  34.387  0.00  0.00           C
ATOM    355  CA  PRO X  48      53.023  56.923  32.876  0.00  0.00           C
ATOM    356  C   PRO X  48      54.449  57.239  32.407  0.00  0.00           C
ATOM    357  O   PRO X  48      55.292  56.347  32.246  0.00  0.00           O
ATOM    358  N   GLN X  49      54.726  58.526  32.200  0.00  0.00           N
ATOM    359  CA  GLN X  49      56.005  59.040  31.692  0.00  0.00           C
ATOM    360  CB  GLN X  49      55.755  59.797  30.376  0.00  0.00           C
ATOM    361  CG  GLN X  49      55.398  58.799  29.256  0.00  0.00           C
ATOM    362  CD  GLN X  49      54.897  59.422  27.956  0.00  0.00           C
ATOM    363  OE1 GLN X  49      54.720  60.626  27.806  0.00  0.00           O
ATOM    364  NE2 GLN X  49      54.620  58.607  26.966  0.00  0.00           N
ATOM    365  C   GLN X  49      56.702  59.900  32.769  0.00  0.00           C
ATOM    366  O   GLN X  49      56.005  60.666  33.444  0.00  0.00           O
ATOM    367  N   PRO X  50      58.033  59.784  32.978  0.00  0.00           N
ATOM    368  CD  PRO X  50      58.959  58.875  32.305  0.00  0.00           C
ATOM    369  CG  PRO X  50      60.140  58.694  33.258  0.00  0.00           C
ATOM    370  CB  PRO X  50      60.201  60.035  33.978  0.00  0.00           C
ATOM    371  CA  PRO X  50      58.723  60.421  34.105  0.00  0.00           C
ATOM    372  C   PRO X  50      58.564  61.944  34.172  0.00  0.00           C
ATOM    373  O   PRO X  50      58.721  62.647  33.169  0.00  0.00           O
ATOM    374  N   ALA X  51      58.314  62.457  35.380  0.00  0.00           N
ATOM    375  CA  ALA X  51      58.323  63.892  35.652  0.00  0.00           C
ATOM    376  CB  ALA X  51      57.681  64.150  37.018  0.00  0.00           C
ATOM    377  C   ALA X  51      59.756  64.450  35.553  0.00  0.00           C
ATOM    378  O   ALA X  51      60.712  63.852  36.060  0.00  0.00           O
ATOM    379  N   GLU X  52      59.915  65.594  34.889  0.00  0.00           N
ATOM    380  CA  GLU X  52      61.221  66.144  34.512  0.00  0.00           C
ATOM    381  CB  GLU X  52      61.071  67.049  33.275  0.00  0.00           C
ATOM    382  CG  GLU X  52      60.468  66.360  32.045  0.00  0.00           C
ATOM    383  CD  GLU X  52      60.166  67.401  30.966  0.00  0.00           C
ATOM    384  OE1 GLU X  52      61.054  67.730  30.145  0.00  0.00           O
ATOM    385  OE2 GLU X  52      59.042  67.954  30.956  0.00  0.00           O
ATOM    386  C   GLU X  52      61.866  66.937  35.667  0.00  0.00           C
ATOM    387  O   GLU X  52      61.136  67.550  36.464  0.00  0.00           O
ATOM    388  N   PRO X  53      63.212  66.996  35.740  0.00  0.00           N
ATOM    389  CD  PRO X  53      64.169  66.343  34.851  0.00  0.00           C
ATOM    390  CG  PRO X  53      65.452  67.161  34.959  0.00  0.00           C
ATOM    391  CB  PRO X  53      65.418  67.623  36.413  0.00  0.00           C
ATOM    392  CA  PRO X  53      63.926  67.858  36.682  0.00  0.00           C
ATOM    393  C   PRO X  53      63.549  69.336  36.502  0.00  0.00           C
ATOM    394  O   PRO X  53      63.303  69.804  35.390  0.00  0.00           O
ATOM    395  N   TRP X  54      63.527  70.082  37.604  0.00  0.00           N
ATOM    396  CA  TRP X  54      63.148  71.499  37.672  0.00  0.00           C
ATOM    397  CB  TRP X  54      61.922  71.616  38.582  0.00  0.00           C
ATOM    398  CG  TRP X  54      62.154  71.248  40.014  0.00  0.00           C
ATOM    399  CD1 TRP X  54      62.526  72.111  40.982  0.00  0.00           C
ATOM    400  NE1 TRP X  54      62.671  71.438  42.177  0.00  0.00           N
ATOM    401  CE2 TRP X  54      62.425  70.092  42.031  0.00  0.00           C
ATOM    402  CZ2 TRP X  54      62.484  69.014  42.920  0.00  0.00           C
ATOM    403  CH2 TRP X  54      62.140  67.731  42.465  0.00  0.00           C
ATOM    404  CZ3 TRP X  54      61.745  67.550  41.127  0.00  0.00           C
ATOM    405  CE3 TRP X  54      61.715  68.639  40.232  0.00  0.00           C
ATOM    406  CD2 TRP X  54      62.061  69.940  40.660  0.00  0.00           C
ATOM    407  C   TRP X  54      64.293  72.420  38.136  0.00  0.00           C
ATOM    408  O   TRP X  54      64.243  73.625  37.883  0.00  0.00           O
ATOM    409  N   SER X  55      65.334  71.858  38.766  0.00  0.00           N
ATOM    410  CA  SER X  55      66.577  72.488  39.263  0.00  0.00           C
ATOM    411  CB  SER X  55      67.453  72.983  38.103  0.00  0.00           C
ATOM    412  OG  SER X  55      67.745  71.934  37.188  0.00  0.00           O
ATOM    413  C   SER X  55      66.445  73.574  40.350  0.00  0.00           C
ATOM    414  O   SER X  55      67.223  73.564  41.302  0.00  0.00           O
ATOM    415  N   PHE X  56      65.484  74.497  40.263  0.00  0.00           N
ATOM    416  CA  PHE X  56      65.258  75.548  41.271  0.00  0.00           C
ATOM    417  CB  PHE X  56      64.628  76.764  40.563  0.00  0.00           C
ATOM    418  CG  PHE X  56      64.523  78.028  41.404  0.00  0.00           C
ATOM    419  CD1 PHE X  56      63.293  78.706  41.508  0.00  0.00           C
ATOM    420  CE1 PHE X  56      63.182  79.856  42.309  0.00  0.00           C
ATOM    421  CZ  PHE X  56      64.299  80.337  43.013  0.00  0.00           C
ATOM    422  CE2 PHE X  56      65.529  79.667  42.912  0.00  0.00           C
ATOM    423  CD2 PHE X  56      65.640  78.516  42.113  0.00  0.00           C
ATOM    424  C   PHE X  56      64.451  75.028  42.488  0.00  0.00           C
ATOM    425  O   PHE X  56      64.331  73.820  42.682  0.00  0.00           O
ATOM    426  N   VAL X  57      63.904  75.910  43.331  0.00  0.00           N
ATOM    427  CA  VAL X  57      62.991  75.552  44.433  0.00  0.00           C
ATOM    428  CB  VAL X  57      62.976  76.638  45.532  0.00  0.00           C
ATOM    429  CG1 VAL X  57      62.173  76.185  46.759  0.00  0.00           C
ATOM    430  CG2 VAL X  57      64.393  76.979  46.021  0.00  0.00           C
ATOM    431  C   VAL X  57      61.577  75.280  43.897  0.00  0.00           C
ATOM    432  O   VAL X  57      61.075  76.028  43.049  0.00  0.00           O
ATOM    433  N   LYS X  58      60.934  74.214  44.393  0.00  0.00           N
ATOM    434  CA  LYS X  58      59.571  73.782  44.032  0.00  0.00           C
ATOM    435  CB  LYS X  58      59.701  72.662  42.984  0.00  0.00           C
ATOM    436  CG  LYS X  58      58.389  72.184  42.347  0.00  0.00           C
ATOM    437  CD  LYS X  58      58.672  71.302  41.117  0.00  0.00           C
ATOM    438  CE  LYS X  58      57.357  70.832  40.488  0.00  0.00           C
ATOM    439  NZ  LYS X  58      57.541  70.269  39.128  0.00  0.00           N
ATOM    440  C   LYS X  58      58.757  73.377  45.272  0.00  0.00           C
ATOM    441  O   LYS X  58      59.297  72.809  46.225  0.00  0.00           O
ATOM    442  N   ASN X  59      57.455  73.665  45.250  0.00  0.00           N
ATOM    443  CA  ASN X  59      56.531  73.489  46.374  0.00  0.00           C
ATOM    444  CB  ASN X  59      55.238  74.249  46.023  0.00  0.00           C
ATOM    445  CG  ASN X  59      54.146  74.185  47.077  0.00  0.00           C
ATOM    446  OD1 ASN X  59      54.319  73.675  48.174  0.00  0.00           O
ATOM    447  ND2 ASN X  59      52.992  74.728  46.783  0.00  0.00           N
ATOM    448  C   ASN X  59      56.254  72.010  46.710  0.00  0.00           C
ATOM    449  O   ASN X  59      55.668  71.282  45.902  0.00  0.00           O
ATOM    450  N   ALA X  60      56.597  71.599  47.933  0.00  0.00           N
ATOM    451  CA  ALA X  60      56.264  70.304  48.527  0.00  0.00           C
ATOM    452  CB  ALA X  60      57.532  69.438  48.578  0.00  0.00           C
ATOM    453  C   ALA X  60      55.543  70.467  49.890  0.00  0.00           C
ATOM    454  O   ALA X  60      55.828  69.740  50.842  0.00  0.00           O
ATOM    455  N   THR X  61      54.639  71.451  50.013  0.00  0.00           N
ATOM    456  CA  THR X  61      54.035  71.873  51.299  0.00  0.00           C
ATOM    457  CB  THR X  61      54.091  73.401  51.486  0.00  0.00           C
ATOM    458  CG2 THR X  61      55.494  73.981  51.338  0.00  0.00           C
ATOM    459  OG1 THR X  61      53.261  74.072  50.564  0.00  0.00           O
ATOM    460  C   THR X  61      52.598  71.397  51.551  0.00  0.00           C
ATOM    461  O   THR X  61      52.137  71.484  52.690  0.00  0.00           O
ATOM    462  N   SER X  62      51.891  70.877  50.539  0.00  0.00           N
ATOM    463  CA  SER X  62      50.478  70.463  50.646  0.00  0.00           C
ATOM    464  CB  SER X  62      49.563  71.447  49.900  0.00  0.00           C
ATOM    465  OG  SER X  62      49.563  72.744  50.480  0.00  0.00           O
ATOM    466  C   SER X  62      50.235  69.048  50.105  0.00  0.00           C
ATOM    467  O   SER X  62      50.811  68.664  49.084  0.00  0.00           O
ATOM    468  N   TYR X  63      49.344  68.285  50.750  0.00  0.00           N
ATOM    469  CA  TYR X  63      48.917  66.955  50.286  0.00  0.00           C
ATOM    470  CB  TYR X  63      47.881  66.348  51.255  0.00  0.00           C
ATOM    471  CG  TYR X  63      48.450  65.577  52.439  0.00  0.00           C
ATOM    472  CD1 TYR X  63      49.069  66.260  53.503  0.00  0.00           C
ATOM    473  CE1 TYR X  63      49.576  65.553  54.610  0.00  0.00           C
ATOM    474  CZ  TYR X  63      49.435  64.152  54.675  0.00  0.00           C
ATOM    475  OH  TYR X  63      49.913  63.471  55.751  0.00  0.00           O
ATOM    476  CE2 TYR X  63      48.800  63.463  53.620  0.00  0.00           C
ATOM    477  CD2 TYR X  63      48.319  64.174  52.501  0.00  0.00           C
ATOM    478  C   TYR X  63      48.326  67.007  48.856  0.00  0.00           C
ATOM    479  O   TYR X  63      47.656  67.984  48.507  0.00  0.00           O
ATOM    480  N   PRO X  64      48.529  65.965  48.025  0.00  0.00           N
ATOM    481  CD  PRO X  64      49.311  64.767  48.305  0.00  0.00           C
ATOM    482  CG  PRO X  64      49.083  63.826  47.121  0.00  0.00           C
ATOM    483  CB  PRO X  64      48.742  64.784  45.979  0.00  0.00           C
ATOM    484  CA  PRO X  64      47.951  65.891  46.681  0.00  0.00           C
ATOM    485  C   PRO X  64      46.438  65.585  46.710  0.00  0.00           C
ATOM    486  O   PRO X  64      45.953  65.003  47.687  0.00  0.00           O
ATOM    487  N   PRO X  65      45.684  65.928  45.647  0.00  0.00           N
ATOM    488  CD  PRO X  65      46.143  66.593  44.434  0.00  0.00           C
ATOM    489  CG  PRO X  65      45.038  66.374  43.405  0.00  0.00           C
ATOM    490  CB  PRO X  65      43.781  66.342  44.271  0.00  0.00           C
ATOM    491  CA  PRO X  65      44.257  65.616  45.535  0.00  0.00           C
ATOM    492  C   PRO X  65      44.001  64.103  45.453  0.00  0.00           C
ATOM    493  O   PRO X  65      44.875  63.330  45.049  0.00  0.00           O
ATOM    494  N   MET X  66      42.791  63.672  45.819  0.00  0.00           N
ATOM    495  CA  MET X  66      42.378  62.266  45.740  0.00  0.00           C
ATOM    496  CB  MET X  66      41.081  62.009  46.527  0.00  0.00           C
ATOM    497  CG  MET X  66      41.198  62.252  48.040  0.00  0.00           C
ATOM    498  SD  MET X  66      41.021  63.971  48.603  0.00  0.00           S
ATOM    499  CE  MET X  66      39.247  64.229  48.309  0.00  0.00           C
ATOM    500  C   MET X  66      42.205  61.825  44.279  0.00  0.00           C
ATOM    501  O   MET X  66      41.609  62.537  43.467  0.00  0.00           O
ATOM    502  N   CYS X  67      42.695  60.630  43.952  0.00  0.00           N
ATOM    503  CA  CYS X  67      42.684  60.077  42.600  0.00  0.00           C
ATOM    504  CB  CYS X  67      43.819  59.039  42.489  0.00  0.00           C
ATOM    505  SG  CYS X  67      43.779  57.829  43.846  0.00  0.00           S
ATOM    506  C   CYS X  67      41.330  59.458  42.204  0.00  0.00           C
ATOM    507  O   CYS X  67      40.863  58.519  42.842  0.00  0.00           O
ATOM    508  N   THR X  68      40.755  59.880  41.072  0.00  0.00           N
ATOM    509  CA  THR X  68      39.989  58.987  40.166  0.00  0.00           C
ATOM    510  CB  THR X  68      40.967  58.156  39.305  0.00  0.00           C
ATOM    511  CG2 THR X  68      41.868  59.041  38.442  0.00  0.00           C
ATOM    512  OG1 THR X  68      41.823  57.359  40.096  0.00  0.00           O
ATOM    513  C   THR X  68      38.900  58.094  40.812  0.00  0.00           C
ATOM    514  O   THR X  68      38.786  56.905  40.497  0.00  0.00           O
ATOM    515  N   GLN X  69      38.115  58.629  41.753  0.00  0.00           N
ATOM    516  CA  GLN X  69      37.145  57.862  42.555  0.00  0.00           C
ATOM    517  CB  GLN X  69      37.838  57.316  43.822  0.00  0.00           C
ATOM    518  CG  GLN X  69      38.228  58.371  44.869  0.00  0.00           C
ATOM    519  CD  GLN X  69      39.232  57.812  45.872  0.00  0.00           C
ATOM    520  OE1 GLN X  69      38.897  57.314  46.938  0.00  0.00           O
ATOM    521  NE2 GLN X  69      40.497  57.842  45.533  0.00  0.00           N
ATOM    522  C   GLN X  69      35.865  58.654  42.864  0.00  0.00           C
ATOM    523  O   GLN X  69      35.788  59.851  42.594  0.00  0.00           O
ATOM    524  N   ASP X  70      34.857  57.975  43.413  0.00  0.00           N
ATOM    525  CA  ASP X  70      33.563  58.544  43.803  0.00  0.00           C
ATOM    526  CB  ASP X  70      32.769  57.439  44.517  0.00  0.00           C
ATOM    527  CG  ASP X  70      31.345  57.832  44.914  0.00  0.00           C
ATOM    528  OD1 ASP X  70      30.410  57.128  44.461  0.00  0.00           O
ATOM    529  OD2 ASP X  70      31.143  58.812  45.672  0.00  0.00           O
ATOM    530  C   ASP X  70      33.741  59.798  44.695  0.00  0.00           C
ATOM    531  O   ASP X  70      34.378  59.715  45.752  0.00  0.00           O
ATOM    532  N   PRO X  71      33.181  60.963  44.311  0.00  0.00           N
ATOM    533  CD  PRO X  71      32.241  61.156  43.217  0.00  0.00           C
ATOM    534  CG  PRO X  71      31.743  62.594  43.343  0.00  0.00           C
ATOM    535  CB  PRO X  71      32.945  63.302  43.964  0.00  0.00           C
ATOM    536  CA  PRO X  71      33.498  62.250  44.933  0.00  0.00           C
ATOM    537  C   PRO X  71      32.912  62.412  46.342  0.00  0.00           C
ATOM    538  O   PRO X  71      33.299  63.346  47.053  0.00  0.00           O
ATOM    539  N   LYS X  72      32.000  61.521  46.760  0.00  0.00           N
ATOM    540  CA  LYS X  72      31.432  61.465  48.113  0.00  0.00           C
ATOM    541  CB  LYS X  72      29.923  61.183  47.997  0.00  0.00           C
ATOM    542  CG  LYS X  72      29.110  61.421  49.279  0.00  0.00           C
ATOM    543  CD  LYS X  72      29.127  62.888  49.737  0.00  0.00           C
ATOM    544  CE  LYS X  72      28.005  63.132  50.752  0.00  0.00           C
ATOM    545  NZ  LYS X  72      28.072  64.497  51.318  0.00  0.00           N
ATOM    546  C   LYS X  72      32.167  60.436  48.974  0.00  0.00           C
ATOM    547  O   LYS X  72      32.514  60.738  50.115  0.00  0.00           O
ATOM    548  N   ALA X  73      32.500  59.267  48.416  0.00  0.00           N
ATOM    549  CA  ALA X  73      33.294  58.258  49.125  0.00  0.00           C
ATOM    550  CB  ALA X  73      33.296  56.950  48.329  0.00  0.00           C
ATOM    551  C   ALA X  73      34.731  58.738  49.406  0.00  0.00           C
ATOM    552  O   ALA X  73      35.217  58.575  50.524  0.00  0.00           O
ATOM    553  N   GLY X  74      35.384  59.386  48.431  0.00  0.00           N
ATOM    554  CA  GLY X  74      36.726  59.962  48.582  0.00  0.00           C
ATOM    555  C   GLY X  74      36.787  61.105  49.604  0.00  0.00           C
ATOM    556  O   GLY X  74      37.776  61.232  50.330  0.00  0.00           O
ATOM    557  N   GLN X  75      35.705  61.883  49.732  0.00  0.00           N
ATOM    558  CA  GLN X  75      35.545  62.879  50.794  0.00  0.00           C
ATOM    559  CB  GLN X  75      34.328  63.776  50.490  0.00  0.00           C
ATOM    560  CG  GLN X  75      34.152  64.861  51.563  0.00  0.00           C
ATOM    561  CD  GLN X  75      32.888  65.705  51.419  0.00  0.00           C
ATOM    562  OE1 GLN X  75      32.197  65.737  50.406  0.00  0.00           O
ATOM    563  NE2 GLN X  75      32.551  66.430  52.457  0.00  0.00           N
ATOM    564  C   GLN X  75      35.432  62.197  52.169  0.00  0.00           C
ATOM    565  O   GLN X  75      36.205  62.513  53.072  0.00  0.00           O
ATOM    566  N   LEU X  76      34.515  61.232  52.317  0.00  0.00           N
ATOM    567  CA  LEU X  76      34.261  60.527  53.580  0.00  0.00           C
ATOM    568  CB  LEU X  76      33.044  59.606  53.363  0.00  0.00           C
ATOM    569  CG  LEU X  76      32.634  58.768  54.588  0.00  0.00           C
ATOM    570  CD1 LEU X  76      32.273  59.631  55.795  0.00  0.00           C
ATOM    571  CD2 LEU X  76      31.418  57.914  54.230  0.00  0.00           C
ATOM    572  C   LEU X  76      35.494  59.757  54.089  0.00  0.00           C
ATOM    573  O   LEU X  76      35.818  59.820  55.275  0.00  0.00           O
ATOM    574  N   LEU X  77      36.223  59.093  53.185  0.00  0.00           N
ATOM    575  CA  LEU X  77      37.535  58.495  53.451  0.00  0.00           C
ATOM    576  CB  LEU X  77      38.078  57.938  52.116  0.00  0.00           C
ATOM    577  CG  LEU X  77      39.551  57.486  52.135  0.00  0.00           C
ATOM    578  CD1 LEU X  77      39.787  56.294  53.063  0.00  0.00           C
ATOM    579  CD2 LEU X  77      39.991  57.096  50.726  0.00  0.00           C
ATOM    580  C   LEU X  77      38.499  59.525  54.060  0.00  0.00           C
ATOM    581  O   LEU X  77      39.100  59.271  55.101  0.00  0.00           O
ATOM    582  N   SER X  78      38.619  60.686  53.413  0.00  0.00           N
ATOM    583  CA  SER X  78      39.615  61.708  53.746  0.00  0.00           C
ATOM    584  CB  SER X  78      39.766  62.686  52.577  0.00  0.00           C
ATOM    585  OG  SER X  78      40.124  61.992  51.394  0.00  0.00           O
ATOM    586  C   SER X  78      39.296  62.476  55.033  0.00  0.00           C
ATOM    587  O   SER X  78      40.219  62.823  55.769  0.00  0.00           O
ATOM    588  N   GLU X  79      38.020  62.742  55.327  0.00  0.00           N
ATOM    589  CA  GLU X  79      37.595  63.468  56.535  0.00  0.00           C
ATOM    590  CB  GLU X  79      36.235  64.142  56.308  0.00  0.00           C
ATOM    591  CG  GLU X  79      36.309  65.363  55.391  0.00  0.00           C
ATOM    592  CD  GLU X  79      34.983  66.121  55.453  0.00  0.00           C
ATOM    593  OE1 GLU X  79      34.835  67.056  56.278  0.00  0.00           O
ATOM    594  OE2 GLU X  79      34.030  65.771  54.724  0.00  0.00           O
ATOM    595  C   GLU X  79      37.478  62.586  57.784  0.00  0.00           C
ATOM    596  O   GLU X  79      37.755  63.063  58.890  0.00  0.00           O
ATOM    597  N   LEU X  80      37.029  61.334  57.635  0.00  0.00           N
ATOM    598  CA  LEU X  80      36.702  60.450  58.758  0.00  0.00           C
ATOM    599  CB  LEU X  80      35.320  59.811  58.509  0.00  0.00           C
ATOM    600  CG  LEU X  80      34.603  59.279  59.765  0.00  0.00           C
ATOM    601  CD1 LEU X  80      33.188  58.842  59.383  0.00  0.00           C
ATOM    602  CD2 LEU X  80      35.295  58.092  60.440  0.00  0.00           C
ATOM    603  C   LEU X  80      37.827  59.445  59.017  0.00  0.00           C
ATOM    604  O   LEU X  80      38.440  59.486  60.081  0.00  0.00           O
ATOM    605  N   PHE X  81      38.152  58.593  58.042  0.00  0.00           N
ATOM    606  CA  PHE X  81      39.058  57.441  58.193  0.00  0.00           C
ATOM    607  CB  PHE X  81      38.614  56.317  57.241  0.00  0.00           C
ATOM    608  CG  PHE X  81      37.201  55.822  57.502  0.00  0.00           C
ATOM    609  CD1 PHE X  81      36.976  54.782  58.425  0.00  0.00           C
ATOM    610  CE1 PHE X  81      35.665  54.361  58.710  0.00  0.00           C
ATOM    611  CZ  PHE X  81      34.573  54.989  58.087  0.00  0.00           C
ATOM    612  CE2 PHE X  81      34.794  56.023  57.160  0.00  0.00           C
ATOM    613  CD2 PHE X  81      36.105  56.430  56.859  0.00  0.00           C
ATOM    614  C   PHE X  81      40.548  57.827  58.066  0.00  0.00           C
ATOM    615  O   PHE X  81      41.341  57.160  57.393  0.00  0.00           O
ATOM    616  N   THR X  82      40.923  58.936  58.710  0.00  0.00           N
ATOM    617  CA  THR X  82      42.213  59.621  58.565  0.00  0.00           C
ATOM    618  CB  THR X  82      41.992  61.116  58.282  0.00  0.00           C
ATOM    619  CG2 THR X  82      41.356  61.919  59.417  0.00  0.00           C
ATOM    620  OG1 THR X  82      43.216  61.722  57.958  0.00  0.00           O
ATOM    621  C   THR X  82      43.179  59.363  59.726  0.00  0.00           C
ATOM    622  O   THR X  82      42.782  59.371  60.892  0.00  0.00           O
ATOM    623  N   ASN X  83      44.460  59.151  59.406  0.00  0.00           N
ATOM    624  CA  ASN X  83      45.575  59.059  60.356  0.00  0.00           C
ATOM    625  CB  ASN X  83      46.529  57.946  59.889  0.00  0.00           C
ATOM    626  CG  ASN X  83      47.492  57.512  60.980  0.00  0.00           C
ATOM    627  OD1 ASN X  83      48.557  58.079  61.168  0.00  0.00           O
ATOM    628  ND2 ASN X  83      47.142  56.493  61.722  0.00  0.00           N
ATOM    629  C   ASN X  83      46.307  60.408  60.502  0.00  0.00           C
ATOM    630  O   ASN X  83      46.729  60.753  61.608  0.00  0.00           O
ATOM    631  N   ARG X  84      46.401  61.199  59.417  0.00  0.00           N
ATOM    632  CA  ARG X  84      46.764  62.630  59.471  0.00  0.00           C
ATOM    633  CB  ARG X  84      47.206  63.162  58.084  0.00  0.00           C
ATOM    634  CG  ARG X  84      46.114  63.324  57.008  0.00  0.00           C
ATOM    635  CD  ARG X  84      45.307  64.638  57.093  0.00  0.00           C
ATOM    636  NE  ARG X  84      43.876  64.428  56.797  0.00  0.00           N
ATOM    637  CZ  ARG X  84      42.912  65.333  56.836  0.00  0.00           C
ATOM    638  NH1 ARG X  84      43.126  66.591  57.088  0.00  0.00           N
ATOM    639  NH2 ARG X  84      41.676  65.004  56.618  0.00  0.00           N
ATOM    640  C   ARG X  84      45.634  63.451  60.101  0.00  0.00           C
ATOM    641  O   ARG X  84      44.460  63.122  59.916  0.00  0.00           O
ATOM    642  N   LYS X  85      45.986  64.542  60.783  0.00  0.00           N
ATOM    643  CA  LYS X  85      45.052  65.489  61.420  0.00  0.00           C
ATOM    644  CB  LYS X  85      45.429  65.629  62.904  0.00  0.00           C
ATOM    645  CG  LYS X  85      44.327  66.315  63.726  0.00  0.00           C
ATOM    646  CD  LYS X  85      44.764  66.474  65.188  0.00  0.00           C
ATOM    647  CE  LYS X  85      43.654  66.983  66.118  0.00  0.00           C
ATOM    648  NZ  LYS X  85      42.503  66.053  66.181  0.00  0.00           N
ATOM    649  C   LYS X  85      45.036  66.851  60.728  0.00  0.00           C
ATOM    650  O   LYS X  85      43.978  67.467  60.629  0.00  0.00           O
ATOM    651  N   GLU X  86      46.182  67.316  60.234  0.00  0.00           N
ATOM    652  CA  GLU X  86      46.334  68.666  59.688  0.00  0.00           C
ATOM    653  CB  GLU X  86      47.814  68.926  59.376  0.00  0.00           C
ATOM    654  CG  GLU X  86      48.125  70.405  59.113  0.00  0.00           C
ATOM    655  CD  GLU X  86      48.460  71.143  60.410  0.00  0.00           C
ATOM    656  OE1 GLU X  86      47.559  71.304  61.271  0.00  0.00           O
ATOM    657  OE2 GLU X  86      49.649  71.502  60.598  0.00  0.00           O
ATOM    658  C   GLU X  86      45.469  68.883  58.436  0.00  0.00           C
ATOM    659  O   GLU X  86      45.469  68.049  57.524  0.00  0.00           O
ATOM    660  N   ASN X  87      44.749  70.007  58.383  0.00  0.00           N
ATOM    661  CA  ASN X  87      43.760  70.321  57.349  0.00  0.00           C
ATOM    662  CB  ASN X  87      43.178  71.714  57.642  0.00  0.00           C
ATOM    663  CG  ASN X  87      41.958  71.981  56.786  0.00  0.00           C
ATOM    664  OD1 ASN X  87      42.034  72.578  55.722  0.00  0.00           O
ATOM    665  ND2 ASN X  87      40.811  71.501  57.188  0.00  0.00           N
ATOM    666  C   ASN X  87      44.312  70.232  55.907  0.00  0.00           C
ATOM    667  O   ASN X  87      45.416  70.716  55.636  0.00  0.00           O
ATOM    668  N   ILE X  88      43.532  69.637  54.996  0.00  0.00           N
ATOM    669  CA  ILE X  88      43.832  69.459  53.561  0.00  0.00           C
ATOM    670  CB  ILE X  88      44.075  67.964  53.213  0.00  0.00           C
ATOM    671  CG2 ILE X  88      45.300  67.427  53.971  0.00  0.00           C
ATOM    672  CG1 ILE X  88      42.820  67.093  53.441  0.00  0.00           C
ATOM    673  CD1 ILE X  88      43.002  65.613  53.088  0.00  0.00           C
ATOM    674  C   ILE X  88      42.728  70.071  52.664  0.00  0.00           C
ATOM    675  O   ILE X  88      41.601  70.262  53.139  0.00  0.00           O
ATOM    676  N   PRO X  89      42.998  70.339  51.366  0.00  0.00           N
ATOM    677  CD  PRO X  89      44.310  70.281  50.726  0.00  0.00           C
ATOM    678  CG  PRO X  89      44.268  71.305  49.597  0.00  0.00           C
ATOM    679  CB  PRO X  89      42.809  71.250  49.162  0.00  0.00           C
ATOM    680  CA  PRO X  89      42.041  70.995  50.464  0.00  0.00           C
ATOM    681  C   PRO X  89      40.740  70.223  50.170  0.00  0.00           C
ATOM    682  O   PRO X  89      39.735  70.845  49.814  0.00  0.00           O
ATOM    683  N   LEU X  90      40.750  68.890  50.298  0.00  0.00           N
ATOM    684  CA  LEU X  90      39.660  67.969  49.942  0.00  0.00           C
ATOM    685  CB  LEU X  90      38.502  68.061  50.965  0.00  0.00           C
ATOM    686  CG  LEU X  90      38.850  67.676  52.413  0.00  0.00           C
ATOM    687  CD1 LEU X  90      37.653  67.984  53.310  0.00  0.00           C
ATOM    688  CD2 LEU X  90      39.172  66.186  52.557  0.00  0.00           C
ATOM    689  C   LEU X  90      39.205  68.094  48.470  0.00  0.00           C
ATOM    690  O   LEU X  90      38.007  68.243  48.197  0.00  0.00           O
ATOM    691  N   LYS X  91      40.147  68.017  47.517  0.00  0.00           N
ATOM    692  CA  LYS X  91      39.871  68.014  46.063  0.00  0.00           C
ATOM    693  CB  LYS X  91      40.720  69.087  45.347  0.00  0.00           C
ATOM    694  CG  LYS X  91      40.305  69.218  43.870  0.00  0.00           C
ATOM    695  CD  LYS X  91      40.910  70.423  43.139  0.00  0.00           C
ATOM    696  CE  LYS X  91      40.320  70.434  41.721  0.00  0.00           C
ATOM    697  NZ  LYS X  91      40.788  71.583  40.912  0.00  0.00           N
ATOM    698  C   LYS X  91      40.018  66.619  45.431  0.00  0.00           C
ATOM    699  O   LYS X  91      40.929  65.867  45.767  0.00  0.00           O
ATOM    700  N   LEU X  92      39.131  66.304  44.486  0.00  0.00           N
ATOM    701  CA  LEU X  92      39.123  65.093  43.649  0.00  0.00           C
ATOM    702  CB  LEU X  92      37.664  64.574  43.645  0.00  0.00           C
ATOM    703  CG  LEU X  92      37.378  63.121  43.222  0.00  0.00           C
ATOM    704  CD1 LEU X  92      37.831  62.768  41.805  0.00  0.00           C
ATOM    705  CD2 LEU X  92      37.986  62.121  44.202  0.00  0.00           C
ATOM    706  C   LEU X  92      39.641  65.436  42.235  0.00  0.00           C
ATOM    707  O   LEU X  92      39.126  66.380  41.628  0.00  0.00           O
ATOM    708  N   SER X  93      40.620  64.690  41.705  0.00  0.00           N
ATOM    709  CA  SER X  93      41.241  64.939  40.386  0.00  0.00           C
ATOM    710  CB  SER X  93      42.497  65.814  40.548  0.00  0.00           C
ATOM    711  OG  SER X  93      42.175  67.179  40.765  0.00  0.00           O
ATOM    712  C   SER X  93      41.620  63.661  39.608  0.00  0.00           C
ATOM    713  O   SER X  93      41.711  62.559  40.153  0.00  0.00           O
ATOM    714  N   GLU X  94      41.864  63.836  38.306  0.00  0.00           N
ATOM    715  CA  GLU X  94      42.578  62.910  37.410  0.00  0.00           C
ATOM    716  CB  GLU X  94      41.962  63.049  36.004  0.00  0.00           C
ATOM    717  CG  GLU X  94      42.736  62.322  34.898  0.00  0.00           C
ATOM    718  CD  GLU X  94      41.960  62.352  33.579  0.00  0.00           C
ATOM    719  OE1 GLU X  94      41.692  63.440  33.018  0.00  0.00           O
ATOM    720  OE2 GLU X  94      41.560  61.266  33.098  0.00  0.00           O
ATOM    721  C   GLU X  94      44.096  63.188  37.413  0.00  0.00           C
ATOM    722  O   GLU X  94      44.902  62.258  37.389  0.00  0.00           O
ATOM    723  N   ASP X  95      44.496  64.457  37.528  0.00  0.00           N
ATOM    724  CA  ASP X  95      45.838  64.866  37.958  0.00  0.00           C
ATOM    725  CB  ASP X  95      45.967  66.389  37.795  0.00  0.00           C
ATOM    726  CG  ASP X  95      47.166  66.968  38.541  0.00  0.00           C
ATOM    727  OD1 ASP X  95      47.021  68.033  39.191  0.00  0.00           O
ATOM    728  OD2 ASP X  95      48.268  66.381  38.454  0.00  0.00           O
ATOM    729  C   ASP X  95      46.071  64.428  39.414  0.00  0.00           C
ATOM    730  O   ASP X  95      45.573  65.054  40.349  0.00  0.00           O
ATOM    731  N   CYS X  96      46.791  63.321  39.608  0.00  0.00           N
ATOM    732  CA  CYS X  96      46.910  62.663  40.911  0.00  0.00           C
ATOM    733  CB  CYS X  96      45.662  61.789  41.101  0.00  0.00           C
ATOM    734  SG  CYS X  96      45.623  60.428  39.891  0.00  0.00           S
ATOM    735  C   CYS X  96      48.210  61.860  41.139  0.00  0.00           C
ATOM    736  O   CYS X  96      48.353  61.241  42.199  0.00  0.00           O
ATOM    737  N   LEU X  97      49.163  61.877  40.195  0.00  0.00           N
ATOM    738  CA  LEU X  97      50.398  61.078  40.235  0.00  0.00           C
ATOM    739  CB  LEU X  97      50.848  60.719  38.802  0.00  0.00           C
ATOM    740  CG  LEU X  97      49.822  59.927  37.968  0.00  0.00           C
ATOM    741  CD1 LEU X  97      50.453  59.501  36.642  0.00  0.00           C
ATOM    742  CD2 LEU X  97      49.320  58.666  38.673  0.00  0.00           C
ATOM    743  C   LEU X  97      51.497  61.771  41.061  0.00  0.00           C
ATOM    744  O   LEU X  97      52.420  62.399  40.524  0.00  0.00           O
ATOM    745  N   TYR X  98      51.364  61.654  42.385  0.00  0.00           N
ATOM    746  CA  TYR X  98      52.232  62.276  43.390  0.00  0.00           C
ATOM    747  CB  TYR X  98      51.563  63.550  43.930  0.00  0.00           C
ATOM    748  CG  TYR X  98      51.209  64.580  42.874  0.00  0.00           C
ATOM    749  CD1 TYR X  98      49.918  64.594  42.312  0.00  0.00           C
ATOM    750  CE1 TYR X  98      49.615  65.477  41.259  0.00  0.00           C
ATOM    751  CZ  TYR X  98      50.600  66.371  40.786  0.00  0.00           C
ATOM    752  OH  TYR X  98      50.337  67.207  39.748  0.00  0.00           O
ATOM    753  CE2 TYR X  98      51.868  66.406  41.397  0.00  0.00           C
ATOM    754  CD2 TYR X  98      52.176  65.500  42.429  0.00  0.00           C
ATOM    755  C   TYR X  98      52.562  61.325  44.555  0.00  0.00           C
ATOM    756  O   TYR X  98      51.864  60.335  44.789  0.00  0.00           O
ATOM    757  N   LEU X  99      53.617  61.650  45.308  0.00  0.00           N
ATOM    758  CA  LEU X  99      54.047  60.943  46.519  0.00  0.00           C
ATOM    759  CB  LEU X  99      55.171  59.943  46.157  0.00  0.00           C
ATOM    760  CG  LEU X  99      56.497  60.512  45.607  0.00  0.00           C
ATOM    761  CD1 LEU X  99      57.436  61.011  46.710  0.00  0.00           C
ATOM    762  CD2 LEU X  99      57.252  59.408  44.860  0.00  0.00           C
ATOM    763  C   LEU X  99      54.389  61.903  47.675  0.00  0.00           C
ATOM    764  O   LEU X  99      54.656  63.087  47.458  0.00  0.00           O
ATOM    765  N   ASN X 100      54.398  61.378  48.902  0.00  0.00           N
ATOM    766  CA  ASN X 100      54.804  62.078  50.128  0.00  0.00           C
ATOM    767  CB  ASN X 100      53.646  62.077  51.146  0.00  0.00           C
ATOM    768  CG  ASN X 100      52.425  62.910  50.790  0.00  0.00           C
ATOM    769  OD1 ASN X 100      52.353  63.633  49.806  0.00  0.00           O
ATOM    770  ND2 ASN X 100      51.420  62.851  51.631  0.00  0.00           N
ATOM    771  C   ASN X 100      56.049  61.411  50.748  0.00  0.00           C
ATOM    772  O   ASN X 100      56.233  60.200  50.609  0.00  0.00           O
ATOM    773  N   ILE X 101      56.868  62.184  51.471  0.00  0.00           N
ATOM    774  CA  ILE X 101      58.059  61.723  52.206  0.00  0.00           C
ATOM    775  CB  ILE X 101      59.368  62.081  51.452  0.00  0.00           C
ATOM    776  CG2 ILE X 101      60.600  61.583  52.237  0.00  0.00           C
ATOM    777  CG1 ILE X 101      59.372  61.498  50.017  0.00  0.00           C
ATOM    778  CD1 ILE X 101      60.612  61.837  49.177  0.00  0.00           C
ATOM    779  C   ILE X 101      58.055  62.307  53.630  0.00  0.00           C
ATOM    780  O   ILE X 101      57.880  63.513  53.823  0.00  0.00           O
ATOM    781  N   TYR X 102      58.303  61.449  54.621  0.00  0.00           N
ATOM    782  CA  TYR X 102      58.364  61.771  56.049  0.00  0.00           C
ATOM    783  CB  TYR X 102      57.244  61.014  56.792  0.00  0.00           C
ATOM    784  CG  TYR X 102      55.844  61.226  56.227  0.00  0.00           C
ATOM    785  CD1 TYR X 102      55.396  60.456  55.133  0.00  0.00           C
ATOM    786  CE1 TYR X 102      54.137  60.707  54.555  0.00  0.00           C
ATOM    787  CZ  TYR X 102      53.315  61.732  55.066  0.00  0.00           C
ATOM    788  OH  TYR X 102      52.118  61.998  54.478  0.00  0.00           O
ATOM    789  CE2 TYR X 102      53.738  62.468  56.194  0.00  0.00           C
ATOM    790  CD2 TYR X 102      54.996  62.208  56.774  0.00  0.00           C
ATOM    791  C   TYR X 102      59.763  61.415  56.581  0.00  0.00           C
ATOM    792  O   TYR X 102      60.238  60.294  56.373  0.00  0.00           O
ATOM    793  N   THR X 103      60.451  62.370  57.223  0.00  0.00           N
ATOM    794  CA  THR X 103      61.886  62.236  57.554  0.00  0.00           C
ATOM    795  CB  THR X 103      62.733  63.414  57.037  0.00  0.00           C
ATOM    796  CG2 THR X 103      62.558  63.659  55.538  0.00  0.00           C
ATOM    797  OG1 THR X 103      62.440  64.623  57.703  0.00  0.00           O
ATOM    798  C   THR X 103      62.160  62.021  59.051  0.00  0.00           C
ATOM    799  O   THR X 103      61.484  62.627  59.885  0.00  0.00           O
ATOM    800  N   PRO X 104      63.173  61.209  59.416  0.00  0.00           N
ATOM    801  CD  PRO X 104      63.984  60.372  58.537  0.00  0.00           C
ATOM    802  CG  PRO X 104      65.053  59.724  59.418  0.00  0.00           C
ATOM    803  CB  PRO X 104      64.421  59.756  60.806  0.00  0.00           C
ATOM    804  CA  PRO X 104      63.628  61.067  60.798  0.00  0.00           C
ATOM    805  C   PRO X 104      64.487  62.267  61.235  0.00  0.00           C
ATOM    806  O   PRO X 104      65.016  63.011  60.400  0.00  0.00           O
ATOM    807  N   ALA X 105      64.697  62.420  62.545  0.00  0.00           N
ATOM    808  CA  ALA X 105      65.637  63.403  63.090  0.00  0.00           C
ATOM    809  CB  ALA X 105      65.285  63.688  64.554  0.00  0.00           C
ATOM    810  C   ALA X 105      67.104  62.961  62.911  0.00  0.00           C
ATOM    811  O   ALA X 105      67.993  63.804  62.880  0.00  0.00           O
ATOM    812  N   ASP X 106      67.371  61.671  62.683  0.00  0.00           N
ATOM    813  CA  ASP X 106      68.689  61.115  62.312  0.00  0.00           C
ATOM    814  CB  ASP X 106      68.452  59.622  62.013  0.00  0.00           C
ATOM    815  CG  ASP X 106      69.709  58.750  61.929  0.00  0.00           C
ATOM    816  OD1 ASP X 106      70.837  59.236  62.130  0.00  0.00           O
ATOM    817  OD2 ASP X 106      69.575  57.525  61.707  0.00  0.00           O
ATOM    818  C   ASP X 106      69.343  61.844  61.108  0.00  0.00           C
ATOM    819  O   ASP X 106      70.558  62.044  61.048  0.00  0.00           O
ATOM    820  N   LEU X 107      68.527  62.361  60.180  0.00  0.00           N
ATOM    821  CA  LEU X 107      68.991  63.143  59.027  0.00  0.00           C
ATOM    822  CB  LEU X 107      67.817  63.256  58.032  0.00  0.00           C
ATOM    823  CG  LEU X 107      68.162  63.782  56.622  0.00  0.00           C
ATOM    824  CD1 LEU X 107      69.227  62.954  55.899  0.00  0.00           C
ATOM    825  CD2 LEU X 107      66.898  63.784  55.760  0.00  0.00           C
ATOM    826  C   LEU X 107      69.606  64.510  59.419  0.00  0.00           C
ATOM    827  O   LEU X 107      70.324  65.110  58.619  0.00  0.00           O
ATOM    828  N   THR X 108      69.413  64.990  60.656  0.00  0.00           N
ATOM    829  CA  THR X 108      70.081  66.202  61.190  0.00  0.00           C
ATOM    830  CB  THR X 108      69.499  66.670  62.535  0.00  0.00           C
ATOM    831  CG2 THR X 108      68.017  67.039  62.446  0.00  0.00           C
ATOM    832  OG1 THR X 108      69.673  65.672  63.517  0.00  0.00           O
ATOM    833  C   THR X 108      71.590  66.028  61.380  0.00  0.00           C
ATOM    834  O   THR X 108      72.321  67.020  61.402  0.00  0.00           O
ATOM    835  N   LYS X 109      72.085  64.785  61.469  0.00  0.00           N
ATOM    836  CA  LYS X 109      73.520  64.445  61.542  0.00  0.00           C
ATOM    837  CB  LYS X 109      73.838  63.758  62.880  0.00  0.00           C
ATOM    838  CG  LYS X 109      73.067  62.453  63.124  0.00  0.00           C
ATOM    839  CD  LYS X 109      73.597  61.793  64.402  0.00  0.00           C
ATOM    840  CE  LYS X 109      72.818  60.543  64.809  0.00  0.00           C
ATOM    841  NZ  LYS X 109      72.937  59.458  63.814  0.00  0.00           N
ATOM    842  C   LYS X 109      74.036  63.705  60.299  0.00  0.00           C
ATOM    843  O   LYS X 109      75.045  63.002  60.360  0.00  0.00           O
ATOM    844  N   LYS X 110      73.330  63.880  59.171  0.00  0.00           N
ATOM    845  CA  LYS X 110      73.694  63.433  57.810  0.00  0.00           C
ATOM    846  CB  LYS X 110      74.761  64.366  57.197  0.00  0.00           C
ATOM    847  CG  LYS X 110      74.386  65.856  57.287  0.00  0.00           C
ATOM    848  CD  LYS X 110      75.286  66.700  56.372  0.00  0.00           C
ATOM    849  CE  LYS X 110      75.101  68.216  56.538  0.00  0.00           C
ATOM    850  NZ  LYS X 110      73.683  68.622  56.430  0.00  0.00           N
ATOM    851  C   LYS X 110      74.046  61.940  57.685  0.00  0.00           C
ATOM    852  O   LYS X 110      74.898  61.564  56.882  0.00  0.00           O
ATOM    853  N   ASN X 111      73.376  61.089  58.463  0.00  0.00           N
ATOM    854  CA  ASN X 111      73.527  59.632  58.415  0.00  0.00           C
ATOM    855  CB  ASN X 111      72.791  59.068  59.648  0.00  0.00           C
ATOM    856  CG  ASN X 111      73.199  57.671  60.092  0.00  0.00           C
ATOM    857  OD1 ASN X 111      74.115  57.039  59.569  0.00  0.00           O
ATOM    858  ND2 ASN X 111      72.527  57.159  61.093  0.00  0.00           N
ATOM    859  C   ASN X 111      73.018  59.038  57.076  0.00  0.00           C
ATOM    860  O   ASN X 111      72.371  59.725  56.279  0.00  0.00           O
ATOM    861  N   ARG X 112      73.290  57.751  56.830  0.00  0.00           N
ATOM    862  CA  ARG X 112      72.715  56.950  55.728  0.00  0.00           C
ATOM    863  CB  ARG X 112      73.842  56.126  55.075  0.00  0.00           C
ATOM    864  CG  ARG X 112      73.522  55.513  53.700  0.00  0.00           C
ATOM    865  CD  ARG X 112      73.565  56.514  52.532  0.00  0.00           C
ATOM    866  NE  ARG X 112      73.548  55.798  51.242  0.00  0.00           N
ATOM    867  CZ  ARG X 112      73.615  56.294  50.020  0.00  0.00           C
ATOM    868  NH1 ARG X 112      73.617  55.465  49.017  0.00  0.00           N
ATOM    869  NH2 ARG X 112      73.697  57.566  49.762  0.00  0.00           N
ATOM    870  C   ARG X 112      71.576  56.090  56.294  0.00  0.00           C
ATOM    871  O   ARG X 112      71.720  55.549  57.392  0.00  0.00           O
ATOM    872  N   LEU X 113      70.434  56.009  55.610  0.00  0.00           N
ATOM    873  CA  LEU X 113      69.146  55.627  56.215  0.00  0.00           C
ATOM    874  CB  LEU X 113      68.219  56.862  56.231  0.00  0.00           C
ATOM    875  CG  LEU X 113      68.768  58.119  56.936  0.00  0.00           C
ATOM    876  CD1 LEU X 113      67.774  59.269  56.788  0.00  0.00           C
ATOM    877  CD2 LEU X 113      69.002  57.899  58.430  0.00  0.00           C
ATOM    878  C   LEU X 113      68.441  54.466  55.476  0.00  0.00           C
ATOM    879  O   LEU X 113      68.442  54.453  54.242  0.00  0.00           O
ATOM    880  N   PRO X 114      67.766  53.536  56.183  0.00  0.00           N
ATOM    881  CD  PRO X 114      67.951  53.200  57.587  0.00  0.00           C
ATOM    882  CG  PRO X 114      67.623  51.712  57.677  0.00  0.00           C
ATOM    883  CB  PRO X 114      66.513  51.539  56.640  0.00  0.00           C
ATOM    884  CA  PRO X 114      66.837  52.584  55.566  0.00  0.00           C
ATOM    885  C   PRO X 114      65.559  53.257  55.033  0.00  0.00           C
ATOM    886  O   PRO X 114      65.131  54.287  55.563  0.00  0.00           O
ATOM    887  N   VAL X 115      64.922  52.655  54.020  0.00  0.00           N
ATOM    888  CA  VAL X 115      63.750  53.211  53.311  0.00  0.00           C
ATOM    889  CB  VAL X 115      64.134  53.620  51.871  0.00  0.00           C
ATOM    890  CG1 VAL X 115      62.958  54.277  51.131  0.00  0.00           C
ATOM    891  CG2 VAL X 115      65.315  54.600  51.828  0.00  0.00           C
ATOM    892  C   VAL X 115      62.575  52.224  53.267  0.00  0.00           C
ATOM    893  O   VAL X 115      62.727  51.093  52.798  0.00  0.00           O
ATOM    894  N   MET X 116      61.376  52.676  53.657  0.00  0.00           N
ATOM    895  CA  MET X 116      60.115  51.932  53.498  0.00  0.00           C
ATOM    896  CB  MET X 116      59.609  51.453  54.869  0.00  0.00           C
ATOM    897  CG  MET X 116      58.308  50.642  54.773  0.00  0.00           C
ATOM    898  SD  MET X 116      57.842  49.786  56.304  0.00  0.00           S
ATOM    899  CE  MET X 116      58.538  48.144  55.979  0.00  0.00           C
ATOM    900  C   MET X 116      59.057  52.736  52.720  0.00  0.00           C
ATOM    901  O   MET X 116      58.914  53.942  52.920  0.00  0.00           O
ATOM    902  N   VAL X 117      58.300  52.060  51.846  0.00  0.00           N
ATOM    903  CA  VAL X 117      57.271  52.659  50.973  0.00  0.00           C
ATOM    904  CB  VAL X 117      57.650  52.529  49.479  0.00  0.00           C
ATOM    905  CG1 VAL X 117      56.739  53.407  48.609  0.00  0.00           C
ATOM    906  CG2 VAL X 117      59.108  52.914  49.181  0.00  0.00           C
ATOM    907  C   VAL X 117      55.898  52.020  51.220  0.00  0.00           C
ATOM    908  O   VAL X 117      55.757  50.804  51.093  0.00  0.00           O
ATOM    909  N   TRP X 118      54.883  52.832  51.531  0.00  0.00           N
ATOM    910  CA  TRP X 118      53.489  52.408  51.733  0.00  0.00           C
ATOM    911  CB  TRP X 118      52.850  53.252  52.847  0.00  0.00           C
ATOM    912  CG  TRP X 118      51.450  52.877  53.256  0.00  0.00           C
ATOM    913  CD1 TRP X 118      50.306  53.211  52.608  0.00  0.00           C
ATOM    914  NE1 TRP X 118      49.210  52.738  53.310  0.00  0.00           N
ATOM    915  CE2 TRP X 118      49.594  52.103  54.468  0.00  0.00           C
ATOM    916  CZ2 TRP X 118      48.870  51.519  55.518  0.00  0.00           C
ATOM    917  CH2 TRP X 118      49.569  50.936  56.588  0.00  0.00           C
ATOM    918  CZ3 TRP X 118      50.976  50.940  56.589  0.00  0.00           C
ATOM    919  CE3 TRP X 118      51.693  51.532  55.530  0.00  0.00           C
ATOM    920  CD2 TRP X 118      51.021  52.141  54.446  0.00  0.00           C
ATOM    921  C   TRP X 118      52.663  52.498  50.441  0.00  0.00           C
ATOM    922  O   TRP X 118      52.643  53.542  49.780  0.00  0.00           O
ATOM    923  N   ILE X 119      51.929  51.425  50.132  0.00  0.00           N
ATOM    924  CA  ILE X 119      50.982  51.313  49.014  0.00  0.00           C
ATOM    925  CB  ILE X 119      51.363  50.145  48.069  0.00  0.00           C
ATOM    926  CG2 ILE X 119      50.448  50.180  46.829  0.00  0.00           C
ATOM    927  CG1 ILE X 119      52.861  50.195  47.675  0.00  0.00           C
ATOM    928  CD1 ILE X 119      53.310  49.113  46.685  0.00  0.00           C
ATOM    929  C   ILE X 119      49.567  51.146  49.589  0.00  0.00           C
ATOM    930  O   ILE X 119      49.279  50.157  50.271  0.00  0.00           O
ATOM    931  N   HID X 120      48.691  52.125  49.334  0.00  0.00           N
ATOM    932  CA  HID X 120      47.382  52.212  49.987  0.00  0.00           C
ATOM    933  CB  HID X 120      46.837  53.652  49.938  0.00  0.00           C
ATOM    934  CG  HID X 120      46.455  54.165  48.568  0.00  0.00           C
ATOM    935  ND1 HID X 120      45.352  53.794  47.826  0.00  0.00           N
ATOM    936  CE1 HID X 120      45.340  54.536  46.703  0.00  0.00           C
ATOM    937  NE2 HID X 120      46.380  55.388  46.691  0.00  0.00           N
ATOM    938  CD2 HID X 120      47.090  55.159  47.872  0.00  0.00           C
ATOM    939  C   HID X 120      46.353  51.186  49.482  0.00  0.00           C
ATOM    940  O   HID X 120      46.392  50.747  48.328  0.00  0.00           O
ATOM    941  N   GLY X 121      45.404  50.846  50.360  0.00  0.00           N
ATOM    942  CA  GLY X 121      44.280  49.962  50.080  0.00  0.00           C
ATOM    943  C   GLY X 121      43.085  50.704  49.472  0.00  0.00           C
ATOM    944  O   GLY X 121      43.165  51.854  49.050  0.00  0.00           O
ATOM    945  N   GLY X 122      41.892  49.992  49.451  0.00  0.00           N
ATOM    946  CA  GLY X 122      40.670  50.541  48.856  0.00  0.00           C
ATOM    947  C   GLY X 122      40.095  49.748  47.686  0.00  0.00           C
ATOM    948  O   GLY X 122      39.307  50.248  46.884  0.00  0.00           O
ATOM    949  N   GLY X 123      40.454  48.409  47.544  0.00  0.00           N
ATOM    950  CA  GLY X 123      39.780  47.552  46.560  0.00  0.00           C
ATOM    951  C   GLY X 123      40.030  47.934  45.091  0.00  0.00           C
ATOM    952  O   GLY X 123      39.226  47.552  44.251  0.00  0.00           O
ATOM    953  N   LEU X 124      41.086  48.702  44.778  0.00  0.00           N
ATOM    954  CA  LEU X 124      41.382  49.282  43.448  0.00  0.00           C
ATOM    955  CB  LEU X 124      41.805  48.189  42.437  0.00  0.00           C
ATOM    956  CG  LEU X 124      42.922  47.225  42.877  0.00  0.00           C
ATOM    957  CD1 LEU X 124      43.203  46.218  41.760  0.00  0.00           C
ATOM    958  CD2 LEU X 124      44.232  47.943  43.211  0.00  0.00           C
ATOM    959  C   LEU X 124      40.292  50.223  42.871  0.00  0.00           C
ATOM    960  O   LEU X 124      40.357  50.596  41.696  0.00  0.00           O
ATOM    961  N   MET X 125      39.313  50.636  43.687  0.00  0.00           N
ATOM    962  CA  MET X 125      38.178  51.487  43.285  0.00  0.00           C
ATOM    963  CB  MET X 125      36.868  50.682  43.391  0.00  0.00           C
ATOM    964  CG  MET X 125      36.522  50.233  44.819  0.00  0.00           C
ATOM    965  SD  MET X 125      34.937  49.365  44.962  0.00  0.00           S
ATOM    966  CE  MET X 125      34.863  49.146  46.760  0.00  0.00           C
ATOM    967  C   MET X 125      38.093  52.816  44.057  0.00  0.00           C
ATOM    968  O   MET X 125      37.611  53.809  43.505  0.00  0.00           O
ATOM    969  N   VAL X 126      38.582  52.841  45.302  0.00  0.00           N
ATOM    970  CA  VAL X 126      38.740  54.010  46.191  0.00  0.00           C
ATOM    971  CB  VAL X 126      37.613  54.084  47.251  0.00  0.00           C
ATOM    972  CG1 VAL X 126      36.240  54.333  46.616  0.00  0.00           C
ATOM    973  CG2 VAL X 126      37.520  52.835  48.138  0.00  0.00           C
ATOM    974  C   VAL X 126      40.125  53.954  46.863  0.00  0.00           C
ATOM    975  O   VAL X 126      40.878  53.009  46.630  0.00  0.00           O
ATOM    976  N   GLY X 127      40.466  54.933  47.706  0.00  0.00           N
ATOM    977  CA  GLY X 127      41.751  54.999  48.421  0.00  0.00           C
ATOM    978  C   GLY X 127      42.636  56.138  47.916  0.00  0.00           C
ATOM    979  O   GLY X 127      42.600  56.462  46.736  0.00  0.00           O
ATOM    980  N   ALA X 128      43.398  56.787  48.796  0.00  0.00           N
ATOM    981  CA  ALA X 128      44.210  57.956  48.436  0.00  0.00           C
ATOM    982  CB  ALA X 128      43.278  59.179  48.402  0.00  0.00           C
ATOM    983  C   ALA X 128      45.375  58.189  49.415  0.00  0.00           C
ATOM    984  O   ALA X 128      45.410  57.622  50.509  0.00  0.00           O
ATOM    985  N   ALA X 129      46.291  59.100  49.078  0.00  0.00           N
ATOM    986  CA  ALA X 129      47.324  59.576  50.005  0.00  0.00           C
ATOM    987  CB  ALA X 129      48.412  60.284  49.189  0.00  0.00           C
ATOM    988  C   ALA X 129      46.775  60.488  51.130  0.00  0.00           C
ATOM    989  O   ALA X 129      47.465  60.719  52.121  0.00  0.00           O
ATOM    990  N   SER X 130      45.540  60.989  51.000  0.00  0.00           N
ATOM    991  CA  SER X 130      44.915  61.999  51.876  0.00  0.00           C
ATOM    992  CB  SER X 130      43.519  62.332  51.338  0.00  0.00           C
ATOM    993  OG  SER X 130      42.724  61.164  51.269  0.00  0.00           O
ATOM    994  C   SER X 130      44.781  61.612  53.355  0.00  0.00           C
ATOM    995  O   SER X 130      44.661  62.495  54.203  0.00  0.00           O
ATOM    996  N   THR X 131      44.802  60.317  53.686  0.00  0.00           N
ATOM    997  CA  THR X 131      44.630  59.831  55.066  0.00  0.00           C
ATOM    998  CB  THR X 131      43.664  58.636  55.131  0.00  0.00           C
ATOM    999  CG2 THR X 131      42.258  59.013  54.676  0.00  0.00           C
ATOM   1000  OG1 THR X 131      44.073  57.543  54.345  0.00  0.00           O
ATOM   1001  C   THR X 131      45.934  59.483  55.785  0.00  0.00           C
ATOM   1002  O   THR X 131      45.913  59.350  57.008  0.00  0.00           O
ATOM   1003  N   TYR X 132      47.063  59.333  55.085  0.00  0.00           N
ATOM   1004  CA  TYR X 132      48.293  58.754  55.649  0.00  0.00           C
ATOM   1005  CB  TYR X 132      49.020  57.954  54.560  0.00  0.00           C
ATOM   1006  CG  TYR X 132      50.156  57.097  55.090  0.00  0.00           C
ATOM   1007  CD1 TYR X 132      49.890  55.802  55.573  0.00  0.00           C
ATOM   1008  CE1 TYR X 132      50.924  55.018  56.115  0.00  0.00           C
ATOM   1009  CZ  TYR X 132      52.243  55.512  56.137  0.00  0.00           C
ATOM   1010  OH  TYR X 132      53.249  54.735  56.612  0.00  0.00           O
ATOM   1011  CE2 TYR X 132      52.515  56.806  55.649  0.00  0.00           C
ATOM   1012  CD2 TYR X 132      51.470  57.601  55.140  0.00  0.00           C
ATOM   1013  C   TYR X 132      49.230  59.788  56.300  0.00  0.00           C
ATOM   1014  O   TYR X 132      49.291  60.940  55.872  0.00  0.00           O
ATOM   1015  N   ASP X 133      50.014  59.362  57.296  0.00  0.00           N
ATOM   1016  CA  ASP X 133      51.129  60.121  57.880  0.00  0.00           C
ATOM   1017  CB  ASP X 133      50.595  60.978  59.040  0.00  0.00           C
ATOM   1018  CG  ASP X 133      51.649  61.913  59.633  0.00  0.00           C
ATOM   1019  OD1 ASP X 133      52.752  61.441  59.979  0.00  0.00           O
ATOM   1020  OD2 ASP X 133      51.354  63.122  59.785  0.00  0.00           O
ATOM   1021  C   ASP X 133      52.246  59.159  58.341  0.00  0.00           C
ATOM   1022  O   ASP X 133      51.999  58.255  59.142  0.00  0.00           O
ATOM   1023  N   GLY X 134      53.476  59.343  57.847  0.00  0.00           N
ATOM   1024  CA  GLY X 134      54.625  58.470  58.135  0.00  0.00           C
ATOM   1025  C   GLY X 134      55.573  58.944  59.246  0.00  0.00           C
ATOM   1026  O   GLY X 134      56.589  58.289  59.481  0.00  0.00           O
ATOM   1027  N   LEU X 135      55.300  60.080  59.899  0.00  0.00           N
ATOM   1028  CA  LEU X 135      56.280  60.773  60.745  0.00  0.00           C
ATOM   1029  CB  LEU X 135      55.782  62.210  60.984  0.00  0.00           C
ATOM   1030  CG  LEU X 135      56.849  63.160  61.553  0.00  0.00           C
ATOM   1031  CD1 LEU X 135      57.993  63.378  60.560  0.00  0.00           C
ATOM   1032  CD2 LEU X 135      56.209  64.513  61.852  0.00  0.00           C
ATOM   1033  C   LEU X 135      56.581  60.041  62.064  0.00  0.00           C
ATOM   1034  O   LEU X 135      57.750  59.874  62.420  0.00  0.00           O
ATOM   1035  N   ALA X 136      55.551  59.558  62.765  0.00  0.00           N
ATOM   1036  CA  ALA X 136      55.715  58.800  64.005  0.00  0.00           C
ATOM   1037  CB  ALA X 136      54.333  58.507  64.602  0.00  0.00           C
ATOM   1038  C   ALA X 136      56.519  57.506  63.799  0.00  0.00           C
ATOM   1039  O   ALA X 136      57.352  57.174  64.646  0.00  0.00           O
ATOM   1040  N   LEU X 137      56.312  56.806  62.674  0.00  0.00           N
ATOM   1041  CA  LEU X 137      57.071  55.609  62.300  0.00  0.00           C
ATOM   1042  CB  LEU X 137      56.311  54.860  61.187  0.00  0.00           C
ATOM   1043  CG  LEU X 137      56.988  53.556  60.716  0.00  0.00           C
ATOM   1044  CD1 LEU X 137      57.141  52.531  61.845  0.00  0.00           C
ATOM   1045  CD2 LEU X 137      56.155  52.912  59.608  0.00  0.00           C
ATOM   1046  C   LEU X 137      58.519  55.939  61.902  0.00  0.00           C
ATOM   1047  O   LEU X 137      59.438  55.278  62.388  0.00  0.00           O
ATOM   1048  N   ALA X 138      58.739  56.982  61.093  0.00  0.00           N
ATOM   1049  CA  ALA X 138      60.081  57.440  60.714  0.00  0.00           C
ATOM   1050  CB  ALA X 138      59.937  58.682  59.820  0.00  0.00           C
ATOM   1051  C   ALA X 138      60.953  57.732  61.952  0.00  0.00           C
ATOM   1052  O   ALA X 138      62.091  57.265  62.052  0.00  0.00           O
ATOM   1053  N   ALA X 139      60.382  58.430  62.939  0.00  0.00           N
ATOM   1054  CA  ALA X 139      61.037  58.766  64.202  0.00  0.00           C
ATOM   1055  CB  ALA X 139      60.322  59.994  64.778  0.00  0.00           C
ATOM   1056  C   ALA X 139      61.098  57.611  65.229  0.00  0.00           C
ATOM   1057  O   ALA X 139      61.765  57.764  66.254  0.00  0.00           O
ATOM   1058  N   HIE X 140      60.430  56.469  65.007  0.00  0.00           N
ATOM   1059  CA  HIE X 140      60.395  55.335  65.956  0.00  0.00           C
ATOM   1060  CB  HIE X 140      59.183  54.441  65.643  0.00  0.00           C
ATOM   1061  CG  HIE X 140      58.898  53.404  66.700  0.00  0.00           C
ATOM   1062  ND1 HIE X 140      58.484  53.688  68.001  0.00  0.00           N
ATOM   1063  CE1 HIE X 140      58.295  52.498  68.593  0.00  0.00           C
ATOM   1064  NE2 HIE X 140      58.542  51.499  67.732  0.00  0.00           N
ATOM   1065  CD2 HIE X 140      58.939  52.050  66.532  0.00  0.00           C
ATOM   1066  C   HIE X 140      61.683  54.502  65.942  0.00  0.00           C
ATOM   1067  O   HIE X 140      62.153  54.046  66.984  0.00  0.00           O
ATOM   1068  N   GLU X 141      62.263  54.312  64.756  0.00  0.00           N
ATOM   1069  CA  GLU X 141      63.460  53.488  64.509  0.00  0.00           C
ATOM   1070  CB  GLU X 141      63.020  52.071  64.096  0.00  0.00           C
ATOM   1071  CG  GLU X 141      62.690  51.154  65.280  0.00  0.00           C
ATOM   1072  CD  GLU X 141      63.938  50.706  66.051  0.00  0.00           C
ATOM   1073  OE1 GLU X 141      64.836  50.064  65.461  0.00  0.00           O
ATOM   1074  OE2 GLU X 141      64.005  50.891  67.288  0.00  0.00           O
ATOM   1075  C   GLU X 141      64.410  54.125  63.474  0.00  0.00           C
ATOM   1076  O   GLU X 141      65.234  53.438  62.869  0.00  0.00           O
ATOM   1077  N   ASN X 142      64.310  55.444  63.281  0.00  0.00           N
ATOM   1078  CA  ASN X 142      65.217  56.262  62.472  0.00  0.00           C
ATOM   1079  CB  ASN X 142      66.566  56.394  63.207  0.00  0.00           C
ATOM   1080  CG  ASN X 142      66.472  57.001  64.598  0.00  0.00           C
ATOM   1081  OD1 ASN X 142      65.445  57.508  65.039  0.00  0.00           O
ATOM   1082  ND2 ASN X 142      67.551  56.982  65.333  0.00  0.00           N
ATOM   1083  C   ASN X 142      65.328  55.788  61.007  0.00  0.00           C
ATOM   1084  O   ASN X 142      66.408  55.425  60.532  0.00  0.00           O
ATOM   1085  N   VAL X 143      64.197  55.778  60.297  0.00  0.00           N
ATOM   1086  CA  VAL X 143      64.069  55.348  58.887  0.00  0.00           C
ATOM   1087  CB  VAL X 143      63.371  53.974  58.767  0.00  0.00           C
ATOM   1088  CG1 VAL X 143      64.156  52.875  59.494  0.00  0.00           C
ATOM   1089  CG2 VAL X 143      61.931  53.969  59.304  0.00  0.00           C
ATOM   1090  C   VAL X 143      63.330  56.401  58.055  0.00  0.00           C
ATOM   1091  O   VAL X 143      62.604  57.224  58.608  0.00  0.00           O
ATOM   1092  N   VAL X 144      63.485  56.382  56.728  0.00  0.00           N
ATOM   1093  CA  VAL X 144      62.701  57.233  55.813  0.00  0.00           C
ATOM   1094  CB  VAL X 144      63.512  57.647  54.567  0.00  0.00           C
ATOM   1095  CG1 VAL X 144      62.719  58.620  53.683  0.00  0.00           C
ATOM   1096  CG2 VAL X 144      64.822  58.344  54.954  0.00  0.00           C
ATOM   1097  C   VAL X 144      61.416  56.507  55.412  0.00  0.00           C
ATOM   1098  O   VAL X 144      61.467  55.357  54.969  0.00  0.00           O
ATOM   1099  N   VAL X 145      60.271  57.185  55.537  0.00  0.00           N
ATOM   1100  CA  VAL X 145      58.951  56.646  55.167  0.00  0.00           C
ATOM   1101  CB  VAL X 145      57.980  56.645  56.367  0.00  0.00           C
ATOM   1102  CG1 VAL X 145      56.606  56.075  55.987  0.00  0.00           C
ATOM   1103  CG2 VAL X 145      58.525  55.793  57.523  0.00  0.00           C
ATOM   1104  C   VAL X 145      58.390  57.416  53.971  0.00  0.00           C
ATOM   1105  O   VAL X 145      58.364  58.648  53.970  0.00  0.00           O
ATOM   1106  N   VAL X 146      57.936  56.686  52.953  0.00  0.00           N
ATOM   1107  CA  VAL X 146      57.416  57.215  51.681  0.00  0.00           C
ATOM   1108  CB  VAL X 146      58.366  56.847  50.518  0.00  0.00           C
ATOM   1109  CG1 VAL X 146      57.948  57.482  49.184  0.00  0.00           C
ATOM   1110  CG2 VAL X 146      59.818  57.269  50.796  0.00  0.00           C
ATOM   1111  C   VAL X 146      56.002  56.679  51.432  0.00  0.00           C
ATOM   1112  O   VAL X 146      55.694  55.545  51.797  0.00  0.00           O
ATOM   1113  N   THR X 147      55.138  57.459  50.783  0.00  0.00           N
ATOM   1114  CA  THR X 147      53.747  57.068  50.473  0.00  0.00           C
ATOM   1115  CB  THR X 147      52.751  57.777  51.402  0.00  0.00           C
ATOM   1116  CG2 THR X 147      51.375  57.115  51.397  0.00  0.00           C
ATOM   1117  OG1 THR X 147      53.217  57.779  52.728  0.00  0.00           O
ATOM   1118  C   THR X 147      53.404  57.432  49.036  0.00  0.00           C
ATOM   1119  O   THR X 147      53.611  58.580  48.646  0.00  0.00           O
ATOM   1120  N   ILE X 148      52.867  56.487  48.257  0.00  0.00           N
ATOM   1121  CA  ILE X 148      52.554  56.680  46.828  0.00  0.00           C
ATOM   1122  CB  ILE X 148      53.360  55.700  45.940  0.00  0.00           C
ATOM   1123  CG2 ILE X 148      54.871  55.878  46.197  0.00  0.00           C
ATOM   1124  CG1 ILE X 148      52.929  54.224  46.117  0.00  0.00           C
ATOM   1125  CD1 ILE X 148      53.610  53.265  45.131  0.00  0.00           C
ATOM   1126  C   ILE X 148      51.044  56.618  46.551  0.00  0.00           C
ATOM   1127  O   ILE X 148      50.311  55.930  47.262  0.00  0.00           O
ATOM   1128  N   GLN X 149      50.593  57.311  45.502  0.00  0.00           N
ATOM   1129  CA  GLN X 149      49.210  57.299  45.005  0.00  0.00           C
ATOM   1130  CB  GLN X 149      48.601  58.696  45.213  0.00  0.00           C
ATOM   1131  CG  GLN X 149      47.095  58.743  44.921  0.00  0.00           C
ATOM   1132  CD  GLN X 149      46.473  60.062  45.362  0.00  0.00           C
ATOM   1133  OE1 GLN X 149      45.846  60.158  46.408  0.00  0.00           O
ATOM   1134  NE2 GLN X 149      46.638  61.121  44.603  0.00  0.00           N
ATOM   1135  C   GLN X 149      49.164  56.843  43.535  0.00  0.00           C
ATOM   1136  O   GLN X 149      50.100  57.100  42.778  0.00  0.00           O
ATOM   1137  N   TYR X 150      48.089  56.156  43.139  0.00  0.00           N
ATOM   1138  CA  TYR X 150      47.931  55.528  41.819  0.00  0.00           C
ATOM   1139  CB  TYR X 150      48.404  54.066  41.907  0.00  0.00           C
ATOM   1140  CG  TYR X 150      47.689  53.175  42.919  0.00  0.00           C
ATOM   1141  CD1 TYR X 150      48.093  53.154  44.272  0.00  0.00           C
ATOM   1142  CE1 TYR X 150      47.442  52.313  45.200  0.00  0.00           C
ATOM   1143  CZ  TYR X 150      46.387  51.475  44.776  0.00  0.00           C
ATOM   1144  OH  TYR X 150      45.745  50.660  45.657  0.00  0.00           O
ATOM   1145  CE2 TYR X 150      45.995  51.486  43.421  0.00  0.00           C
ATOM   1146  CD2 TYR X 150      46.639  52.335  42.500  0.00  0.00           C
ATOM   1147  C   TYR X 150      46.489  55.634  41.289  0.00  0.00           C
ATOM   1148  O   TYR X 150      45.562  55.890  42.061  0.00  0.00           O
ATOM   1149  N   ARG X 151      46.284  55.459  39.974  0.00  0.00           N
ATOM   1150  CA  ARG X 151      44.954  55.515  39.334  0.00  0.00           C
ATOM   1151  CB  ARG X 151      45.105  55.616  37.810  0.00  0.00           C
ATOM   1152  CG  ARG X 151      45.599  56.993  37.350  0.00  0.00           C
ATOM   1153  CD  ARG X 151      45.904  56.978  35.848  0.00  0.00           C
ATOM   1154  NE  ARG X 151      47.232  56.408  35.565  0.00  0.00           N
ATOM   1155  CZ  ARG X 151      47.871  56.487  34.414  0.00  0.00           C
ATOM   1156  NH1 ARG X 151      47.309  56.842  33.297  0.00  0.00           N
ATOM   1157  NH2 ARG X 151      49.136  56.240  34.334  0.00  0.00           N
ATOM   1158  C   ARG X 151      44.067  54.318  39.695  0.00  0.00           C
ATOM   1159  O   ARG X 151      44.538  53.192  39.834  0.00  0.00           O
ATOM   1160  N   LEU X 152      42.759  54.565  39.771  0.00  0.00           N
ATOM   1161  CA  LEU X 152      41.734  53.618  40.230  0.00  0.00           C
ATOM   1162  CB  LEU X 152      41.172  54.113  41.575  0.00  0.00           C
ATOM   1163  CG  LEU X 152      42.213  54.294  42.694  0.00  0.00           C
ATOM   1164  CD1 LEU X 152      41.519  54.944  43.880  0.00  0.00           C
ATOM   1165  CD2 LEU X 152      42.812  52.967  43.159  0.00  0.00           C
ATOM   1166  C   LEU X 152      40.597  53.455  39.210  0.00  0.00           C
ATOM   1167  O   LEU X 152      40.427  54.287  38.316  0.00  0.00           O
ATOM   1168  N   GLY X 153      39.799  52.394  39.359  0.00  0.00           N
ATOM   1169  CA  GLY X 153      38.578  52.183  38.574  0.00  0.00           C
ATOM   1170  C   GLY X 153      38.799  52.228  37.057  0.00  0.00           C
ATOM   1171  O   GLY X 153      39.770  51.669  36.542  0.00  0.00           O
ATOM   1172  N   ILE X 154      37.919  52.933  36.335  0.00  0.00           N
ATOM   1173  CA  ILE X 154      38.010  53.115  34.874  0.00  0.00           C
ATOM   1174  CB  ILE X 154      36.850  54.004  34.350  0.00  0.00           C
ATOM   1175  CG2 ILE X 154      36.961  54.195  32.822  0.00  0.00           C
ATOM   1176  CG1 ILE X 154      35.466  53.410  34.700  0.00  0.00           C
ATOM   1177  CD1 ILE X 154      34.291  54.356  34.408  0.00  0.00           C
ATOM   1178  C   ILE X 154      39.374  53.711  34.498  0.00  0.00           C
ATOM   1179  O   ILE X 154      40.083  53.159  33.657  0.00  0.00           O
ATOM   1180  N   TRP X 155      39.771  54.802  35.161  0.00  0.00           N
ATOM   1181  CA  TRP X 155      41.028  55.512  34.905  0.00  0.00           C
ATOM   1182  CB  TRP X 155      41.125  56.701  35.863  0.00  0.00           C
ATOM   1183  CG  TRP X 155      40.226  57.870  35.604  0.00  0.00           C
ATOM   1184  CD1 TRP X 155      40.516  58.858  34.734  0.00  0.00           C
ATOM   1185  NE1 TRP X 155      39.587  59.868  34.836  0.00  0.00           N
ATOM   1186  CE2 TRP X 155      38.645  59.591  35.803  0.00  0.00           C
ATOM   1187  CZ2 TRP X 155      37.562  60.316  36.321  0.00  0.00           C
ATOM   1188  CH2 TRP X 155      36.758  59.727  37.310  0.00  0.00           C
ATOM   1189  CZ3 TRP X 155      37.048  58.431  37.771  0.00  0.00           C
ATOM   1190  CE3 TRP X 155      38.153  57.719  37.261  0.00  0.00           C
ATOM   1191  CD2 TRP X 155      38.990  58.284  36.272  0.00  0.00           C
ATOM   1192  C   TRP X 155      42.280  54.644  35.091  0.00  0.00           C
ATOM   1193  O   TRP X 155      43.269  54.865  34.389  0.00  0.00           O
ATOM   1194  N   GLY X 156      42.247  53.700  36.038  0.00  0.00           N
ATOM   1195  CA  GLY X 156      43.366  52.820  36.384  0.00  0.00           C
ATOM   1196  C   GLY X 156      43.404  51.490  35.630  0.00  0.00           C
ATOM   1197  O   GLY X 156      44.490  50.937  35.466  0.00  0.00           O
ATOM   1198  N   PHE X 157      42.262  50.976  35.156  0.00  0.00           N
ATOM   1199  CA  PHE X 157      42.154  49.568  34.739  0.00  0.00           C
ATOM   1200  CB  PHE X 157      41.624  48.753  35.934  0.00  0.00           C
ATOM   1201  CG  PHE X 157      42.566  48.779  37.128  0.00  0.00           C
ATOM   1202  CD1 PHE X 157      43.721  47.974  37.122  0.00  0.00           C
ATOM   1203  CE1 PHE X 157      44.667  48.088  38.156  0.00  0.00           C
ATOM   1204  CZ  PHE X 157      44.463  49.006  39.200  0.00  0.00           C
ATOM   1205  CE2 PHE X 157      43.302  49.800  39.219  0.00  0.00           C
ATOM   1206  CD2 PHE X 157      42.350  49.681  38.189  0.00  0.00           C
ATOM   1207  C   PHE X 157      41.371  49.304  33.436  0.00  0.00           C
ATOM   1208  O   PHE X 157      41.273  48.149  33.016  0.00  0.00           O
ATOM   1209  N   PHE X 158      40.861  50.327  32.739  0.00  0.00           N
ATOM   1210  CA  PHE X 158      40.236  50.146  31.416  0.00  0.00           C
ATOM   1211  CB  PHE X 158      39.528  51.442  31.009  0.00  0.00           C
ATOM   1212  CG  PHE X 158      38.702  51.363  29.739  0.00  0.00           C
ATOM   1213  CD1 PHE X 158      37.340  51.007  29.804  0.00  0.00           C
ATOM   1214  CE1 PHE X 158      36.565  50.964  28.630  0.00  0.00           C
ATOM   1215  CZ  PHE X 158      37.151  51.263  27.388  0.00  0.00           C
ATOM   1216  CE2 PHE X 158      38.511  51.610  27.321  0.00  0.00           C
ATOM   1217  CD2 PHE X 158      39.284  51.670  28.494  0.00  0.00           C
ATOM   1218  C   PHE X 158      41.253  49.676  30.353  0.00  0.00           C
ATOM   1219  O   PHE X 158      42.390  50.153  30.313  0.00  0.00           O
ATOM   1220  N   SER X 159      40.842  48.744  29.486  0.00  0.00           N
ATOM   1221  CA  SER X 159      41.690  48.059  28.496  0.00  0.00           C
ATOM   1222  CB  SER X 159      42.253  46.774  29.124  0.00  0.00           C
ATOM   1223  OG  SER X 159      42.981  45.984  28.195  0.00  0.00           O
ATOM   1224  C   SER X 159      40.889  47.695  27.241  0.00  0.00           C
ATOM   1225  O   SER X 159      39.713  47.346  27.334  0.00  0.00           O
ATOM   1226  N   THR X 160      41.541  47.718  26.075  0.00  0.00           N
ATOM   1227  CA  THR X 160      41.020  47.174  24.804  0.00  0.00           C
ATOM   1228  CB  THR X 160      41.023  48.236  23.698  0.00  0.00           C
ATOM   1229  CG2 THR X 160      40.190  49.462  24.062  0.00  0.00           C
ATOM   1230  OG1 THR X 160      42.339  48.650  23.426  0.00  0.00           O
ATOM   1231  C   THR X 160      41.790  45.938  24.319  0.00  0.00           C
ATOM   1232  O   THR X 160      41.468  45.366  23.271  0.00  0.00           O
ATOM   1233  N   GLY X 161      42.813  45.512  25.066  0.00  0.00           N
ATOM   1234  CA  GLY X 161      43.679  44.384  24.720  0.00  0.00           C
ATOM   1235  C   GLY X 161      44.528  44.587  23.460  0.00  0.00           C
ATOM   1236  O   GLY X 161      44.859  43.609  22.796  0.00  0.00           O
ATOM   1237  N   ASP X 162      44.841  45.831  23.098  0.00  0.00           N
ATOM   1238  CA  ASP X 162      45.672  46.175  21.939  0.00  0.00           C
ATOM   1239  CB  ASP X 162      44.761  46.577  20.768  0.00  0.00           C
ATOM   1240  CG  ASP X 162      45.544  46.834  19.478  0.00  0.00           C
ATOM   1241  OD1 ASP X 162      45.360  47.892  18.835  0.00  0.00           O
ATOM   1242  OD2 ASP X 162      46.393  45.993  19.109  0.00  0.00           O
ATOM   1243  C   ASP X 162      46.692  47.272  22.294  0.00  0.00           C
ATOM   1244  O   ASP X 162      46.555  47.959  23.308  0.00  0.00           O
ATOM   1245  N   GLU X 163      47.714  47.460  21.452  0.00  0.00           N
ATOM   1246  CA  GLU X 163      48.826  48.400  21.658  0.00  0.00           C
ATOM   1247  CB  GLU X 163      49.713  48.369  20.395  0.00  0.00           C
ATOM   1248  CG  GLU X 163      51.134  48.921  20.569  0.00  0.00           C
ATOM   1249  CD  GLU X 163      51.995  48.037  21.478  0.00  0.00           C
ATOM   1250  OE1 GLU X 163      52.273  46.859  21.148  0.00  0.00           O
ATOM   1251  OE2 GLU X 163      52.398  48.505  22.571  0.00  0.00           O
ATOM   1252  C   GLU X 163      48.367  49.840  21.980  0.00  0.00           C
ATOM   1253  O   GLU X 163      49.050  50.545  22.724  0.00  0.00           O
ATOM   1254  N   HID X 164      47.191  50.267  21.501  0.00  0.00           N
ATOM   1255  CA  HID X 164      46.623  51.593  21.771  0.00  0.00           C
ATOM   1256  CB  HID X 164      45.599  51.946  20.680  0.00  0.00           C
ATOM   1257  CG  HID X 164      44.298  51.179  20.750  0.00  0.00           C
ATOM   1258  ND1 HID X 164      43.966  50.061  20.020  0.00  0.00           N
ATOM   1259  CE1 HID X 164      42.708  49.714  20.331  0.00  0.00           C
ATOM   1260  NE2 HID X 164      42.208  50.540  21.265  0.00  0.00           N
ATOM   1261  CD2 HID X 164      43.204  51.492  21.514  0.00  0.00           C
ATOM   1262  C   HID X 164      46.007  51.777  23.173  0.00  0.00           C
ATOM   1263  O   HID X 164      45.836  52.923  23.593  0.00  0.00           O
ATOM   1264  N   SER X 165      45.640  50.709  23.895  0.00  0.00           N
ATOM   1265  CA  SER X 165      45.108  50.773  25.274  0.00  0.00           C
ATOM   1266  CB  SER X 165      43.649  51.256  25.286  0.00  0.00           C
ATOM   1267  OG  SER X 165      43.608  52.659  25.124  0.00  0.00           O
ATOM   1268  C   SER X 165      45.254  49.424  25.999  0.00  0.00           C
ATOM   1269  O   SER X 165      44.282  48.701  26.236  0.00  0.00           O
ATOM   1270  N   ARG X 166      46.496  49.095  26.372  0.00  0.00           N
ATOM   1271  CA  ARG X 166      46.894  47.820  26.996  0.00  0.00           C
ATOM   1272  CB  ARG X 166      48.426  47.780  27.126  0.00  0.00           C
ATOM   1273  CG  ARG X 166      49.126  47.516  25.784  0.00  0.00           C
ATOM   1274  CD  ARG X 166      50.644  47.510  25.992  0.00  0.00           C
ATOM   1275  NE  ARG X 166      51.371  47.034  24.799  0.00  0.00           N
ATOM   1276  CZ  ARG X 166      51.902  45.837  24.636  0.00  0.00           C
ATOM   1277  NH1 ARG X 166      52.649  45.588  23.608  0.00  0.00           N
ATOM   1278  NH2 ARG X 166      51.716  44.858  25.468  0.00  0.00           N
ATOM   1279  C   ARG X 166      46.201  47.515  28.334  0.00  0.00           C
ATOM   1280  O   ARG X 166      45.547  46.478  28.432  0.00  0.00           O
ATOM   1281  N   GLY X 167      46.295  48.385  29.344  0.00  0.00           N
ATOM   1282  CA  GLY X 167      45.696  48.190  30.681  0.00  0.00           C
ATOM   1283  C   GLY X 167      46.708  48.217  31.837  0.00  0.00           C
ATOM   1284  O   GLY X 167      47.866  48.589  31.644  0.00  0.00           O
ATOM   1285  N   ASN X 168      46.273  47.809  33.039  0.00  0.00           N
ATOM   1286  CA  ASN X 168      47.070  47.775  34.283  0.00  0.00           C
ATOM   1287  CB  ASN X 168      48.106  46.624  34.219  0.00  0.00           C
ATOM   1288  CG  ASN X 168      47.492  45.236  34.160  0.00  0.00           C
ATOM   1289  OD1 ASN X 168      46.389  44.988  34.618  0.00  0.00           O
ATOM   1290  ND2 ASN X 168      48.180  44.266  33.615  0.00  0.00           N
ATOM   1291  C   ASN X 168      47.678  49.130  34.737  0.00  0.00           C
ATOM   1292  O   ASN X 168      48.635  49.152  35.515  0.00  0.00           O
ATOM   1293  N   TRP X 169      47.136  50.271  34.289  0.00  0.00           N
ATOM   1294  CA  TRP X 169      47.699  51.615  34.520  0.00  0.00           C
ATOM   1295  CB  TRP X 169      46.784  52.689  33.902  0.00  0.00           C
ATOM   1296  CG  TRP X 169      46.147  52.335  32.591  0.00  0.00           C
ATOM   1297  CD1 TRP X 169      44.822  52.161  32.379  0.00  0.00           C
ATOM   1298  NE1 TRP X 169      44.604  51.784  31.070  0.00  0.00           N
ATOM   1299  CE2 TRP X 169      45.779  51.759  30.354  0.00  0.00           C
ATOM   1300  CZ2 TRP X 169      46.069  51.493  29.011  0.00  0.00           C
ATOM   1301  CH2 TRP X 169      47.410  51.506  28.594  0.00  0.00           C
ATOM   1302  CZ3 TRP X 169      48.436  51.764  29.518  0.00  0.00           C
ATOM   1303  CE3 TRP X 169      48.128  52.055  30.859  0.00  0.00           C
ATOM   1304  CD2 TRP X 169      46.792  52.071  31.309  0.00  0.00           C
ATOM   1305  C   TRP X 169      47.947  51.924  36.005  0.00  0.00           C
ATOM   1306  O   TRP X 169      49.022  52.407  36.355  0.00  0.00           O
ATOM   1307  N   GLY X 170      47.007  51.550  36.882  0.00  0.00           N
ATOM   1308  CA  GLY X 170      47.106  51.721  38.339  0.00  0.00           C
ATOM   1309  C   GLY X 170      48.243  50.938  39.017  0.00  0.00           C
ATOM   1310  O   GLY X 170      48.558  51.201  40.176  0.00  0.00           O
ATOM   1311  N   HIE X 171      48.901  50.013  38.309  0.00  0.00           N
ATOM   1312  CA  HIE X 171      50.128  49.339  38.755  0.00  0.00           C
ATOM   1313  CB  HIE X 171      49.954  47.821  38.638  0.00  0.00           C
ATOM   1314  CG  HIE X 171      48.980  47.262  39.641  0.00  0.00           C
ATOM   1315  ND1 HIE X 171      47.750  46.678  39.341  0.00  0.00           N
ATOM   1316  CE1 HIE X 171      47.185  46.385  40.522  0.00  0.00           C
ATOM   1317  NE2 HIE X 171      47.995  46.748  41.530  0.00  0.00           N
ATOM   1318  CD2 HIE X 171      49.138  47.292  40.994  0.00  0.00           C
ATOM   1319  C   HIE X 171      51.378  49.834  38.018  0.00  0.00           C
ATOM   1320  O   HIE X 171      52.436  49.932  38.641  0.00  0.00           O
ATOM   1321  N   LEU X 172      51.272  50.246  36.746  0.00  0.00           N
ATOM   1322  CA  LEU X 172      52.359  50.971  36.067  0.00  0.00           C
ATOM   1323  CB  LEU X 172      52.033  51.228  34.582  0.00  0.00           C
ATOM   1324  CG  LEU X 172      52.290  50.054  33.617  0.00  0.00           C
ATOM   1325  CD1 LEU X 172      51.189  48.998  33.646  0.00  0.00           C
ATOM   1326  CD2 LEU X 172      52.373  50.577  32.180  0.00  0.00           C
ATOM   1327  C   LEU X 172      52.682  52.303  36.778  0.00  0.00           C
ATOM   1328  O   LEU X 172      53.849  52.700  36.817  0.00  0.00           O
ATOM   1329  N   ASP X 173      51.688  52.960  37.386  0.00  0.00           N
ATOM   1330  CA  ASP X 173      51.873  54.129  38.262  0.00  0.00           C
ATOM   1331  CB  ASP X 173      50.510  54.593  38.807  0.00  0.00           C
ATOM   1332  CG  ASP X 173      49.629  55.293  37.773  0.00  0.00           C
ATOM   1333  OD1 ASP X 173      50.172  55.840  36.789  0.00  0.00           O
ATOM   1334  OD2 ASP X 173      48.394  55.332  37.974  0.00  0.00           O
ATOM   1335  C   ASP X 173      52.792  53.813  39.449  0.00  0.00           C
ATOM   1336  O   ASP X 173      53.715  54.569  39.752  0.00  0.00           O
ATOM   1337  N   GLN X 174      52.585  52.661  40.092  0.00  0.00           N
ATOM   1338  CA  GLN X 174      53.368  52.237  41.254  0.00  0.00           C
ATOM   1339  CB  GLN X 174      52.687  51.040  41.943  0.00  0.00           C
ATOM   1340  CG  GLN X 174      51.250  51.356  42.403  0.00  0.00           C
ATOM   1341  CD  GLN X 174      50.537  50.147  43.002  0.00  0.00           C
ATOM   1342  OE1 GLN X 174      51.138  49.254  43.575  0.00  0.00           O
ATOM   1343  NE2 GLN X 174      49.232  50.060  42.883  0.00  0.00           N
ATOM   1344  C   GLN X 174      54.819  51.925  40.859  0.00  0.00           C
ATOM   1345  O   GLN X 174      55.746  52.306  41.574  0.00  0.00           O
ATOM   1346  N   VAL X 175      55.037  51.329  39.679  0.00  0.00           N
ATOM   1347  CA  VAL X 175      56.384  51.159  39.104  0.00  0.00           C
ATOM   1348  CB  VAL X 175      56.361  50.248  37.858  0.00  0.00           C
ATOM   1349  CG1 VAL X 175      57.760  50.106  37.245  0.00  0.00           C
ATOM   1350  CG2 VAL X 175      55.869  48.837  38.210  0.00  0.00           C
ATOM   1351  C   VAL X 175      57.031  52.513  38.784  0.00  0.00           C
ATOM   1352  O   VAL X 175      58.199  52.713  39.109  0.00  0.00           O
ATOM   1353  N   ALA X 176      56.295  53.473  38.212  0.00  0.00           N
ATOM   1354  CA  ALA X 176      56.823  54.806  37.902  0.00  0.00           C
ATOM   1355  CB  ALA X 176      55.804  55.551  37.035  0.00  0.00           C
ATOM   1356  C   ALA X 176      57.194  55.613  39.162  0.00  0.00           C
ATOM   1357  O   ALA X 176      58.168  56.374  39.140  0.00  0.00           O
ATOM   1358  N   ALA X 177      56.468  55.418  40.267  0.00  0.00           N
ATOM   1359  CA  ALA X 177      56.812  55.977  41.571  0.00  0.00           C
ATOM   1360  CB  ALA X 177      55.590  55.868  42.489  0.00  0.00           C
ATOM   1361  C   ALA X 177      58.057  55.301  42.175  0.00  0.00           C
ATOM   1362  O   ALA X 177      58.983  55.991  42.599  0.00  0.00           O
ATOM   1363  N   LEU X 178      58.132  53.964  42.158  0.00  0.00           N
ATOM   1364  CA  LEU X 178      59.291  53.213  42.663  0.00  0.00           C
ATOM   1365  CB  LEU X 178      58.950  51.711  42.713  0.00  0.00           C
ATOM   1366  CG  LEU X 178      57.965  51.315  43.832  0.00  0.00           C
ATOM   1367  CD1 LEU X 178      57.514  49.866  43.635  0.00  0.00           C
ATOM   1368  CD2 LEU X 178      58.593  51.426  45.226  0.00  0.00           C
ATOM   1369  C   LEU X 178      60.571  53.479  41.849  0.00  0.00           C
ATOM   1370  O   LEU X 178      61.648  53.590  42.435  0.00  0.00           O
ATOM   1371  N   ARG X 179      60.460  53.677  40.527  0.00  0.00           N
ATOM   1372  CA  ARG X 179      61.555  54.160  39.665  0.00  0.00           C
ATOM   1373  CB  ARG X 179      61.104  54.183  38.192  0.00  0.00           C
ATOM   1374  CG  ARG X 179      61.162  52.793  37.536  0.00  0.00           C
ATOM   1375  CD  ARG X 179      60.633  52.841  36.095  0.00  0.00           C
ATOM   1376  NE  ARG X 179      61.115  51.701  35.293  0.00  0.00           N
ATOM   1377  CZ  ARG X 179      60.962  51.527  33.994  0.00  0.00           C
ATOM   1378  NH1 ARG X 179      61.524  50.510  33.420  0.00  0.00           N
ATOM   1379  NH2 ARG X 179      60.279  52.334  33.236  0.00  0.00           N
ATOM   1380  C   ARG X 179      62.065  55.536  40.101  0.00  0.00           C
ATOM   1381  O   ARG X 179      63.276  55.715  40.204  0.00  0.00           O
ATOM   1382  N   TRP X 180      61.173  56.477  40.426  0.00  0.00           N
ATOM   1383  CA  TRP X 180      61.563  57.809  40.915  0.00  0.00           C
ATOM   1384  CB  TRP X 180      60.347  58.742  40.925  0.00  0.00           C
ATOM   1385  CG  TRP X 180      60.685  60.200  41.003  0.00  0.00           C
ATOM   1386  CD1 TRP X 180      60.870  61.006  39.934  0.00  0.00           C
ATOM   1387  NE1 TRP X 180      61.185  62.281  40.360  0.00  0.00           N
ATOM   1388  CE2 TRP X 180      61.227  62.363  41.734  0.00  0.00           C
ATOM   1389  CZ2 TRP X 180      61.498  63.417  42.620  0.00  0.00           C
ATOM   1390  CH2 TRP X 180      61.473  63.170  44.003  0.00  0.00           C
ATOM   1391  CZ3 TRP X 180      61.194  61.876  44.478  0.00  0.00           C
ATOM   1392  CE3 TRP X 180      60.921  60.826  43.577  0.00  0.00           C
ATOM   1393  CD2 TRP X 180      60.922  61.041  42.180  0.00  0.00           C
ATOM   1394  C   TRP X 180      62.222  57.754  42.301  0.00  0.00           C
ATOM   1395  O   TRP X 180      63.230  58.420  42.532  0.00  0.00           O
ATOM   1396  N   VAL X 181      61.714  56.906  43.205  0.00  0.00           N
ATOM   1397  CA  VAL X 181      62.348  56.632  44.509  0.00  0.00           C
ATOM   1398  CB  VAL X 181      61.476  55.686  45.365  0.00  0.00           C
ATOM   1399  CG1 VAL X 181      62.165  55.193  46.646  0.00  0.00           C
ATOM   1400  CG2 VAL X 181      60.187  56.395  45.806  0.00  0.00           C
ATOM   1401  C   VAL X 181      63.766  56.088  44.305  0.00  0.00           C
ATOM   1402  O   VAL X 181      64.709  56.655  44.846  0.00  0.00           O
ATOM   1403  N   GLN X 182      63.957  55.069  43.465  0.00  0.00           N
ATOM   1404  CA  GLN X 182      65.287  54.526  43.150  0.00  0.00           C
ATOM   1405  CB  GLN X 182      65.104  53.249  42.311  0.00  0.00           C
ATOM   1406  CG  GLN X 182      64.695  52.044  43.178  0.00  0.00           C
ATOM   1407  CD  GLN X 182      65.825  51.528  44.068  0.00  0.00           C
ATOM   1408  OE1 GLN X 182      66.982  51.883  43.916  0.00  0.00           O
ATOM   1409  NE2 GLN X 182      65.544  50.666  45.017  0.00  0.00           N
ATOM   1410  C   GLN X 182      66.222  55.529  42.444  0.00  0.00           C
ATOM   1411  O   GLN X 182      67.446  55.403  42.531  0.00  0.00           O
ATOM   1412  N   ASP X 183      65.677  56.551  41.778  0.00  0.00           N
ATOM   1413  CA  ASP X 183      66.447  57.587  41.082  0.00  0.00           C
ATOM   1414  CB  ASP X 183      65.666  58.004  39.824  0.00  0.00           C
ATOM   1415  CG  ASP X 183      66.538  58.751  38.818  0.00  0.00           C
ATOM   1416  OD1 ASP X 183      67.591  58.190  38.420  0.00  0.00           O
ATOM   1417  OD2 ASP X 183      66.162  59.879  38.413  0.00  0.00           O
ATOM   1418  C   ASP X 183      66.813  58.802  41.962  0.00  0.00           C
ATOM   1419  O   ASP X 183      67.749  59.533  41.620  0.00  0.00           O
ATOM   1420  N   ASN X 184      66.120  59.030  43.090  0.00  0.00           N
ATOM   1421  CA  ASN X 184      66.276  60.255  43.893  0.00  0.00           C
ATOM   1422  CB  ASN X 184      65.206  61.266  43.416  0.00  0.00           C
ATOM   1423  CG  ASN X 184      65.564  62.719  43.698  0.00  0.00           C
ATOM   1424  OD1 ASN X 184      66.703  63.087  43.935  0.00  0.00           O
ATOM   1425  ND2 ASN X 184      64.613  63.619  43.622  0.00  0.00           N
ATOM   1426  C   ASN X 184      66.260  60.092  45.435  0.00  0.00           C
ATOM   1427  O   ASN X 184      66.520  61.073  46.133  0.00  0.00           O
ATOM   1428  N   ILE X 185      65.985  58.917  46.020  0.00  0.00           N
ATOM   1429  CA  ILE X 185      65.888  58.774  47.491  0.00  0.00           C
ATOM   1430  CB  ILE X 185      65.161  57.471  47.891  0.00  0.00           C
ATOM   1431  CG2 ILE X 185      66.056  56.226  47.744  0.00  0.00           C
ATOM   1432  CG1 ILE X 185      64.579  57.505  49.321  0.00  0.00           C
ATOM   1433  CD1 ILE X 185      63.488  58.564  49.535  0.00  0.00           C
ATOM   1434  C   ILE X 185      67.235  58.940  48.213  0.00  0.00           C
ATOM   1435  O   ILE X 185      67.267  59.393  49.361  0.00  0.00           O
ATOM   1436  N   ALA X 186      68.356  58.687  47.530  0.00  0.00           N
ATOM   1437  CA  ALA X 186      69.688  59.000  48.050  0.00  0.00           C
ATOM   1438  CB  ALA X 186      70.737  58.466  47.072  0.00  0.00           C
ATOM   1439  C   ALA X 186      69.875  60.505  48.337  0.00  0.00           C
ATOM   1440  O   ALA X 186      70.613  60.861  49.256  0.00  0.00           O
ATOM   1441  N   SER X 187      69.133  61.396  47.660  0.00  0.00           N
ATOM   1442  CA  SER X 187      69.093  62.841  47.956  0.00  0.00           C
ATOM   1443  CB  SER X 187      68.298  63.591  46.883  0.00  0.00           C
ATOM   1444  OG  SER X 187      68.774  63.324  45.574  0.00  0.00           O
ATOM   1445  C   SER X 187      68.473  63.177  49.324  0.00  0.00           C
ATOM   1446  O   SER X 187      68.597  64.308  49.791  0.00  0.00           O
ATOM   1447  N   PHE X 188      67.823  62.206  49.974  0.00  0.00           N
ATOM   1448  CA  PHE X 188      67.286  62.276  51.340  0.00  0.00           C
ATOM   1449  CB  PHE X 188      65.774  61.984  51.307  0.00  0.00           C
ATOM   1450  CG  PHE X 188      64.957  62.933  50.444  0.00  0.00           C
ATOM   1451  CD1 PHE X 188      64.763  62.661  49.075  0.00  0.00           C
ATOM   1452  CE1 PHE X 188      64.002  63.536  48.280  0.00  0.00           C
ATOM   1453  CZ  PHE X 188      63.428  64.686  48.852  0.00  0.00           C
ATOM   1454  CE2 PHE X 188      63.621  64.964  50.217  0.00  0.00           C
ATOM   1455  CD2 PHE X 188      64.385  64.089  51.010  0.00  0.00           C
ATOM   1456  C   PHE X 188      68.050  61.341  52.305  0.00  0.00           C
ATOM   1457  O   PHE X 188      67.551  60.995  53.374  0.00  0.00           O
ATOM   1458  N   GLY X 189      69.250  60.888  51.916  0.00  0.00           N
ATOM   1459  CA  GLY X 189      70.096  59.969  52.687  0.00  0.00           C
ATOM   1460  C   GLY X 189      69.677  58.493  52.634  0.00  0.00           C
ATOM   1461  O   GLY X 189      70.296  57.672  53.311  0.00  0.00           O
ATOM   1462  N   GLY X 190      68.648  58.134  51.858  0.00  0.00           N
ATOM   1463  CA  GLY X 190      68.127  56.767  51.778  0.00  0.00           C
ATOM   1464  C   GLY X 190      69.019  55.810  50.978  0.00  0.00           C
ATOM   1465  O   GLY X 190      69.453  56.141  49.878  0.00  0.00           O
ATOM   1466  N   ASN X 191      69.259  54.604  51.497  0.00  0.00           N
ATOM   1467  CA  ASN X 191      69.980  53.542  50.788  0.00  0.00           C
ATOM   1468  CB  ASN X 191      70.521  52.536  51.828  0.00  0.00           C
ATOM   1469  CG  ASN X 191      71.271  51.362  51.209  0.00  0.00           C
ATOM   1470  OD1 ASN X 191      71.543  51.314  50.020  0.00  0.00           O
ATOM   1471  ND2 ASN X 191      71.641  50.375  51.991  0.00  0.00           N
ATOM   1472  C   ASN X 191      69.064  52.855  49.745  0.00  0.00           C
ATOM   1473  O   ASN X 191      68.105  52.189  50.160  0.00  0.00           O
ATOM   1474  N   PRO X 192      69.342  52.924  48.424  0.00  0.00           N
ATOM   1475  CD  PRO X 192      70.450  53.641  47.804  0.00  0.00           C
ATOM   1476  CG  PRO X 192      70.547  53.114  46.377  0.00  0.00           C
ATOM   1477  CB  PRO X 192      69.120  52.685  46.054  0.00  0.00           C
ATOM   1478  CA  PRO X 192      68.523  52.260  47.401  0.00  0.00           C
ATOM   1479  C   PRO X 192      68.467  50.728  47.561  0.00  0.00           C
ATOM   1480  O   PRO X 192      67.421  50.121  47.318  0.00  0.00           O
ATOM   1481  N   GLY X 193      69.537  50.109  48.074  0.00  0.00           N
ATOM   1482  CA  GLY X 193      69.602  48.684  48.418  0.00  0.00           C
ATOM   1483  C   GLY X 193      68.767  48.267  49.637  0.00  0.00           C
ATOM   1484  O   GLY X 193      68.622  47.074  49.898  0.00  0.00           O
ATOM   1485  N   SER X 194      68.202  49.222  50.388  0.00  0.00           N
ATOM   1486  CA  SER X 194      67.333  48.952  51.549  0.00  0.00           C
ATOM   1487  CB  SER X 194      67.625  49.942  52.682  0.00  0.00           C
ATOM   1488  OG  SER X 194      67.068  51.219  52.416  0.00  0.00           O
ATOM   1489  C   SER X 194      65.834  48.970  51.226  0.00  0.00           C
ATOM   1490  O   SER X 194      65.030  48.548  52.061  0.00  0.00           O
ATOM   1491  N   VAL X 195      65.451  49.473  50.042  0.00  0.00           N
ATOM   1492  CA  VAL X 195      64.064  49.847  49.718  0.00  0.00           C
ATOM   1493  CB  VAL X 195      63.955  50.456  48.304  0.00  0.00           C
ATOM   1494  CG1 VAL X 195      62.503  50.709  47.874  0.00  0.00           C
ATOM   1495  CG2 VAL X 195      64.672  51.813  48.259  0.00  0.00           C
ATOM   1496  C   VAL X 195      63.112  48.667  49.912  0.00  0.00           C
ATOM   1497  O   VAL X 195      63.220  47.630  49.252  0.00  0.00           O
ATOM   1498  N   THR X 196      62.177  48.853  50.843  0.00  0.00           N
ATOM   1499  CA  THR X 196      61.236  47.839  51.327  0.00  0.00           C
ATOM   1500  CB  THR X 196      61.486  47.606  52.826  0.00  0.00           C
ATOM   1501  CG2 THR X 196      60.584  46.524  53.418  0.00  0.00           C
ATOM   1502  OG1 THR X 196      62.821  47.194  53.049  0.00  0.00           O
ATOM   1503  C   THR X 196      59.799  48.305  51.079  0.00  0.00           C
ATOM   1504  O   THR X 196      59.452  49.427  51.449  0.00  0.00           O
ATOM   1505  N   ILE X 197      58.948  47.472  50.472  0.00  0.00           N
ATOM   1506  CA  ILE X 197      57.550  47.843  50.156  0.00  0.00           C
ATOM   1507  CB  ILE X 197      57.193  47.600  48.670  0.00  0.00           C
ATOM   1508  CG2 ILE X 197      58.082  48.489  47.780  0.00  0.00           C
ATOM   1509  CG1 ILE X 197      57.275  46.113  48.262  0.00  0.00           C
ATOM   1510  CD1 ILE X 197      56.849  45.842  46.811  0.00  0.00           C
ATOM   1511  C   ILE X 197      56.540  47.220  51.129  0.00  0.00           C
ATOM   1512  O   ILE X 197      56.694  46.071  51.546  0.00  0.00           O
ATOM   1513  N   PHE X 198      55.506  47.986  51.481  0.00  0.00           N
ATOM   1514  CA  PHE X 198      54.454  47.634  52.438  0.00  0.00           C
ATOM   1515  CB  PHE X 198      54.663  48.482  53.709  0.00  0.00           C
ATOM   1516  CG  PHE X 198      53.877  48.042  54.934  0.00  0.00           C
ATOM   1517  CD1 PHE X 198      54.566  47.563  56.065  0.00  0.00           C
ATOM   1518  CE1 PHE X 198      53.863  47.167  57.215  0.00  0.00           C
ATOM   1519  CZ  PHE X 198      52.462  47.256  57.246  0.00  0.00           C
ATOM   1520  CE2 PHE X 198      51.768  47.749  56.127  0.00  0.00           C
ATOM   1521  CD2 PHE X 198      52.473  48.149  54.977  0.00  0.00           C
ATOM   1522  C   PHE X 198      53.080  47.884  51.797  0.00  0.00           C
ATOM   1523  O   PHE X 198      52.743  49.026  51.481  0.00  0.00           O
ATOM   1524  N   GLY X 199      52.290  46.830  51.584  0.00  0.00           N
ATOM   1525  CA  GLY X 199      51.003  46.906  50.887  0.00  0.00           C
ATOM   1526  C   GLY X 199      49.803  46.603  51.781  0.00  0.00           C
ATOM   1527  O   GLY X 199      49.728  45.530  52.370  0.00  0.00           O
ATOM   1528  N   GLU X 200      48.822  47.505  51.841  0.00  0.00           N
ATOM   1529  CA  GLU X 200      47.630  47.370  52.694  0.00  0.00           C
ATOM   1530  CB  GLU X 200      47.462  48.697  53.459  0.00  0.00           C
ATOM   1531  CG  GLU X 200      46.414  48.655  54.577  0.00  0.00           C
ATOM   1532  CD  GLU X 200      45.045  49.168  54.127  0.00  0.00           C
ATOM   1533  OE1 GLU X 200      44.824  50.403  54.106  0.00  0.00           O
ATOM   1534  OE2 GLU X 200      44.138  48.343  53.878  0.00  0.00           O
ATOM   1535  C   GLU X 200      46.389  46.972  51.866  0.00  0.00           C
ATOM   1536  O   GLU X 200      46.036  47.712  50.949  0.00  0.00           O
ATOM   1537  N1  MOL X 201      45.759  45.811  52.130  0.00  0.00           N
ATOM   1538  C1  MOL X 201      44.523  45.281  51.465  0.00  0.00           C
ATOM   1539  C2  MOL X 201      43.299  46.139  51.838  0.00  0.00           C
ATOM   1540  O1  MOL X 201      42.118  45.521  51.304  0.00  0.00           O
ATOM   1541  C3  MOL X 201      44.755  45.111  49.970  0.00  0.00           C
ATOM   1542  O2  MOL X 201      45.553  44.262  49.562  0.00  0.00           O
ATOM   1543  O3  MOL X 201      41.862  47.214  49.731  0.00  0.00           O
ATOM   1544  C4  MOL X 201      41.216  46.366  50.476  0.00  0.00           C
ATOM   1545  O4  MOL X 201      40.400  46.998  51.461  0.00  0.00           O
ATOM   1546  C5  MOL X 201      40.349  45.294  49.770  0.00  0.00           C
ATOM   1547  O5  MOL X 201      39.157  45.954  49.267  0.00  0.00           O
ATOM   1548  C6  MOL X 201      38.056  45.994  50.105  0.00  0.00           C
ATOM   1549  C7  MOL X 201      37.109  47.036  49.598  0.00  0.00           C
ATOM   1550  O6  MOL X 201      37.426  48.298  50.193  0.00  0.00           O
ATOM   1551  O7  MOL X 201      37.940  45.264  51.057  0.00  0.00           O
ATOM   1552  N   ALA X 202      44.172  46.005  49.095  0.00  0.00           N
ATOM   1553  CA  ALA X 202      44.453  45.884  47.662  0.00  0.00           C
ATOM   1554  CB  ALA X 202      43.418  46.700  46.880  0.00  0.00           C
ATOM   1555  C   ALA X 202      45.890  46.343  47.331  0.00  0.00           C
ATOM   1556  O   ALA X 202      46.463  45.873  46.348  0.00  0.00           O
ATOM   1557  N   GLY X 203      46.512  47.181  48.166  0.00  0.00           N
ATOM   1558  CA  GLY X 203      47.957  47.417  48.141  0.00  0.00           C
ATOM   1559  C   GLY X 203      48.758  46.143  48.454  0.00  0.00           C
ATOM   1560  O   GLY X 203      49.830  45.933  47.897  0.00  0.00           O
ATOM   1561  N   GLY X 204      48.210  45.246  49.280  0.00  0.00           N
ATOM   1562  CA  GLY X 204      48.789  43.946  49.631  0.00  0.00           C
ATOM   1563  C   GLY X 204      48.809  42.954  48.466  0.00  0.00           C
ATOM   1564  O   GLY X 204      49.815  42.268  48.286  0.00  0.00           O
ATOM   1565  N   GLU X 205      47.771  42.938  47.621  0.00  0.00           N
ATOM   1566  CA  GLU X 205      47.811  42.229  46.328  0.00  0.00           C
ATOM   1567  CB  GLU X 205      46.388  41.902  45.833  0.00  0.00           C
ATOM   1568  CG  GLU X 205      46.448  40.969  44.609  0.00  0.00           C
ATOM   1569  CD  GLU X 205      45.086  40.517  44.075  0.00  0.00           C
ATOM   1570  OE1 GLU X 205      44.181  40.162  44.856  0.00  0.00           O
ATOM   1571  OE2 GLU X 205      44.948  40.411  42.833  0.00  0.00           O
ATOM   1572  C   GLU X 205      48.631  42.993  45.266  0.00  0.00           C
ATOM   1573  O   GLU X 205      49.258  42.376  44.403  0.00  0.00           O
ATOM   1574  N   SER X 206      48.703  44.326  45.351  0.00  0.00           N
ATOM   1575  CA  SER X 206      49.562  45.131  44.468  0.00  0.00           C
ATOM   1576  CB  SER X 206      49.332  46.632  44.649  0.00  0.00           C
ATOM   1577  OG  SER X 206      47.975  46.962  44.398  0.00  0.00           O
ATOM   1578  C   SER X 206      51.043  44.783  44.661  0.00  0.00           C
ATOM   1579  O   SER X 206      51.748  44.545  43.683  0.00  0.00           O
ATOM   1580  N   VAL X 207      51.494  44.612  45.911  0.00  0.00           N
ATOM   1581  CA  VAL X 207      52.806  44.018  46.235  0.00  0.00           C
ATOM   1582  CB  VAL X 207      52.983  43.915  47.766  0.00  0.00           C
ATOM   1583  CG1 VAL X 207      54.167  43.038  48.186  0.00  0.00           C
ATOM   1584  CG2 VAL X 207      53.207  45.305  48.375  0.00  0.00           C
ATOM   1585  C   VAL X 207      52.982  42.653  45.556  0.00  0.00           C
ATOM   1586  O   VAL X 207      54.028  42.400  44.963  0.00  0.00           O
ATOM   1587  N   SER X 208      51.957  41.797  45.555  0.00  0.00           N
ATOM   1588  CA  SER X 208      52.029  40.469  44.931  0.00  0.00           C
ATOM   1589  CB  SER X 208      50.826  39.616  45.353  0.00  0.00           C
ATOM   1590  OG  SER X 208      50.950  39.313  46.729  0.00  0.00           O
ATOM   1591  C   SER X 208      52.190  40.495  43.405  0.00  0.00           C
ATOM   1592  O   SER X 208      52.944  39.671  42.882  0.00  0.00           O
ATOM   1593  N   VAL X 209      51.583  41.445  42.676  0.00  0.00           N
ATOM   1594  CA  VAL X 209      51.870  41.608  41.229  0.00  0.00           C
ATOM   1595  CB  VAL X 209      50.740  42.284  40.424  0.00  0.00           C
ATOM   1596  CG1 VAL X 209      49.453  41.452  40.466  0.00  0.00           C
ATOM   1597  CG2 VAL X 209      50.402  43.704  40.876  0.00  0.00           C
ATOM   1598  C   VAL X 209      53.220  42.289  40.969  0.00  0.00           C
ATOM   1599  O   VAL X 209      53.901  41.920  40.012  0.00  0.00           O
ATOM   1600  N   LEU X 210      53.668  43.199  41.845  0.00  0.00           N
ATOM   1601  CA  LEU X 210      55.011  43.799  41.782  0.00  0.00           C
ATOM   1602  CB  LEU X 210      55.101  44.985  42.768  0.00  0.00           C
ATOM   1603  CG  LEU X 210      54.236  46.217  42.422  0.00  0.00           C
ATOM   1604  CD1 LEU X 210      54.235  47.186  43.605  0.00  0.00           C
ATOM   1605  CD2 LEU X 210      54.741  46.979  41.197  0.00  0.00           C
ATOM   1606  C   LEU X 210      56.131  42.770  42.051  0.00  0.00           C
ATOM   1607  O   LEU X 210      57.238  42.917  41.539  0.00  0.00           O
ATOM   1608  N   VAL X 211      55.853  41.698  42.801  0.00  0.00           N
ATOM   1609  CA  VAL X 211      56.772  40.558  42.996  0.00  0.00           C
ATOM   1610  CB  VAL X 211      56.418  39.816  44.308  0.00  0.00           C
ATOM   1611  CG1 VAL X 211      57.110  38.457  44.479  0.00  0.00           C
ATOM   1612  CG2 VAL X 211      56.831  40.660  45.524  0.00  0.00           C
ATOM   1613  C   VAL X 211      56.822  39.623  41.774  0.00  0.00           C
ATOM   1614  O   VAL X 211      57.832  38.946  41.584  0.00  0.00           O
ATOM   1615  N   LEU X 212      55.792  39.589  40.919  0.00  0.00           N
ATOM   1616  CA  LEU X 212      55.736  38.705  39.741  0.00  0.00           C
ATOM   1617  CB  LEU X 212      54.322  38.109  39.613  0.00  0.00           C
ATOM   1618  CG  LEU X 212      53.977  37.045  40.672  0.00  0.00           C
ATOM   1619  CD1 LEU X 212      52.490  36.711  40.572  0.00  0.00           C
ATOM   1620  CD2 LEU X 212      54.763  35.744  40.482  0.00  0.00           C
ATOM   1621  C   LEU X 212      56.161  39.380  38.427  0.00  0.00           C
ATOM   1622  O   LEU X 212      56.836  38.751  37.613  0.00  0.00           O
ATOM   1623  N   SER X 213      55.794  40.644  38.199  0.00  0.00           N
ATOM   1624  CA  SER X 213      56.024  41.320  36.913  0.00  0.00           C
ATOM   1625  CB  SER X 213      55.278  42.653  36.872  0.00  0.00           C
ATOM   1626  OG  SER X 213      55.496  43.254  35.611  0.00  0.00           O
ATOM   1627  C   SER X 213      57.516  41.582  36.631  0.00  0.00           C
ATOM   1628  O   SER X 213      58.180  42.184  37.477  0.00  0.00           O
ATOM   1629  N   PRO X 214      58.055  41.242  35.440  0.00  0.00           N
ATOM   1630  CD  PRO X 214      57.416  40.458  34.391  0.00  0.00           C
ATOM   1631  CG  PRO X 214      58.548  39.953  33.501  0.00  0.00           C
ATOM   1632  CB  PRO X 214      59.604  41.050  33.626  0.00  0.00           C
ATOM   1633  CA  PRO X 214      59.436  41.572  35.060  0.00  0.00           C
ATOM   1634  C   PRO X 214      59.752  43.077  35.126  0.00  0.00           C
ATOM   1635  O   PRO X 214      60.871  43.474  35.456  0.00  0.00           O
ATOM   1636  N   LEU X 215      58.757  43.927  34.853  0.00  0.00           N
ATOM   1637  CA  LEU X 215      58.886  45.387  34.834  0.00  0.00           C
ATOM   1638  CB  LEU X 215      57.664  45.926  34.064  0.00  0.00           C
ATOM   1639  CG  LEU X 215      57.576  47.456  33.923  0.00  0.00           C
ATOM   1640  CD1 LEU X 215      58.809  48.073  33.259  0.00  0.00           C
ATOM   1641  CD2 LEU X 215      56.350  47.815  33.087  0.00  0.00           C
ATOM   1642  C   LEU X 215      59.034  45.992  36.246  0.00  0.00           C
ATOM   1643  O   LEU X 215      59.672  47.030  36.416  0.00  0.00           O
ATOM   1644  N   ALA X 216      58.514  45.328  37.279  0.00  0.00           N
ATOM   1645  CA  ALA X 216      58.516  45.827  38.658  0.00  0.00           C
ATOM   1646  CB  ALA X 216      57.254  45.279  39.323  0.00  0.00           C
ATOM   1647  C   ALA X 216      59.785  45.483  39.470  0.00  0.00           C
ATOM   1648  O   ALA X 216      59.975  46.002  40.572  0.00  0.00           O
ATOM   1649  N   LYS X 217      60.651  44.610  38.944  0.00  0.00           N
ATOM   1650  CA  LYS X 217      61.803  44.032  39.661  0.00  0.00           C
ATOM   1651  CB  LYS X 217      62.073  42.620  39.112  0.00  0.00           C
ATOM   1652  CG  LYS X 217      60.904  41.689  39.473  0.00  0.00           C
ATOM   1653  CD  LYS X 217      61.002  40.322  38.793  0.00  0.00           C
ATOM   1654  CE  LYS X 217      59.690  39.565  39.017  0.00  0.00           C
ATOM   1655  NZ  LYS X 217      59.676  38.285  38.283  0.00  0.00           N
ATOM   1656  C   LYS X 217      63.041  44.936  39.644  0.00  0.00           C
ATOM   1657  O   LYS X 217      63.136  45.862  38.838  0.00  0.00           O
ATOM   1658  N   ASN X 218      63.987  44.655  40.543  0.00  0.00           N
ATOM   1659  CA  ASN X 218      65.185  45.461  40.836  0.00  0.00           C
ATOM   1660  CB  ASN X 218      66.235  45.349  39.708  0.00  0.00           C
ATOM   1661  CG  ASN X 218      66.791  43.958  39.450  0.00  0.00           C
ATOM   1662  OD1 ASN X 218      66.273  42.922  39.851  0.00  0.00           O
ATOM   1663  ND2 ASN X 218      67.853  43.874  38.691  0.00  0.00           N
ATOM   1664  C   ASN X 218      64.861  46.918  41.257  0.00  0.00           C
ATOM   1665  O   ASN X 218      65.611  47.850  40.953  0.00  0.00           O
ATOM   1666  N   LEU X 219      63.735  47.110  41.957  0.00  0.00           N
ATOM   1667  CA  LEU X 219      63.293  48.391  42.535  0.00  0.00           C
ATOM   1668  CB  LEU X 219      61.998  48.849  41.834  0.00  0.00           C
ATOM   1669  CG  LEU X 219      62.121  49.157  40.329  0.00  0.00           C
ATOM   1670  CD1 LEU X 219      60.745  49.486  39.750  0.00  0.00           C
ATOM   1671  CD2 LEU X 219      63.033  50.354  40.051  0.00  0.00           C
ATOM   1672  C   LEU X 219      63.090  48.336  44.064  0.00  0.00           C
ATOM   1673  O   LEU X 219      63.037  49.376  44.720  0.00  0.00           O
ATOM   1674  N   PHE X 220      62.989  47.136  44.636  0.00  0.00           N
ATOM   1675  CA  PHE X 220      62.817  46.855  46.065  0.00  0.00           C
ATOM   1676  CB  PHE X 220      61.322  46.902  46.431  0.00  0.00           C
ATOM   1677  CG  PHE X 220      60.466  45.845  45.751  0.00  0.00           C
ATOM   1678  CD1 PHE X 220      59.910  46.090  44.480  0.00  0.00           C
ATOM   1679  CE1 PHE X 220      59.172  45.087  43.825  0.00  0.00           C
ATOM   1680  CZ  PHE X 220      58.975  43.842  44.447  0.00  0.00           C
ATOM   1681  CE2 PHE X 220      59.510  43.600  45.723  0.00  0.00           C
ATOM   1682  CD2 PHE X 220      60.254  44.600  46.375  0.00  0.00           C
ATOM   1683  C   PHE X 220      63.425  45.486  46.418  0.00  0.00           C
ATOM   1684  O   PHE X 220      63.362  44.551  45.613  0.00  0.00           O
ATOM   1685  N   HIE X 221      63.984  45.355  47.626  0.00  0.00           N
ATOM   1686  CA  HIE X 221      64.822  44.208  48.030  0.00  0.00           C
ATOM   1687  CB  HIE X 221      66.221  44.718  48.406  0.00  0.00           C
ATOM   1688  CG  HIE X 221      66.946  45.321  47.226  0.00  0.00           C
ATOM   1689  ND1 HIE X 221      67.642  44.597  46.251  0.00  0.00           N
ATOM   1690  CE1 HIE X 221      68.121  45.515  45.393  0.00  0.00           C
ATOM   1691  NE2 HIE X 221      67.735  46.749  45.755  0.00  0.00           N
ATOM   1692  CD2 HIE X 221      66.994  46.649  46.911  0.00  0.00           C
ATOM   1693  C   HIE X 221      64.202  43.305  49.114  0.00  0.00           C
ATOM   1694  O   HIE X 221      64.786  42.275  49.454  0.00  0.00           O
ATOM   1695  N   ARG X 222      63.024  43.674  49.640  0.00  0.00           N
ATOM   1696  CA  ARG X 222      62.122  42.869  50.498  0.00  0.00           C
ATOM   1697  CB  ARG X 222      62.704  42.693  51.918  0.00  0.00           C
ATOM   1698  CG  ARG X 222      63.212  43.980  52.599  0.00  0.00           C
ATOM   1699  CD  ARG X 222      64.745  44.033  52.613  0.00  0.00           C
ATOM   1700  NE  ARG X 222      65.272  45.230  53.296  0.00  0.00           N
ATOM   1701  CZ  ARG X 222      66.528  45.390  53.683  0.00  0.00           C
ATOM   1702  NH1 ARG X 222      67.428  44.464  53.529  0.00  0.00           N
ATOM   1703  NH2 ARG X 222      66.915  46.490  54.255  0.00  0.00           N
ATOM   1704  C   ARG X 222      60.708  43.482  50.531  0.00  0.00           C
ATOM   1705  O   ARG X 222      60.551  44.662  50.205  0.00  0.00           O
ATOM   1706  N   ALA X 223      59.680  42.703  50.888  0.00  0.00           N
ATOM   1707  CA  ALA X 223      58.273  43.133  50.795  0.00  0.00           C
ATOM   1708  CB  ALA X 223      57.774  42.759  49.394  0.00  0.00           C
ATOM   1709  C   ALA X 223      57.331  42.560  51.884  0.00  0.00           C
ATOM   1710  O   ALA X 223      57.558  41.458  52.386  0.00  0.00           O
ATOM   1711  N   ILE X 224      56.251  43.291  52.205  0.00  0.00           N
ATOM   1712  CA  ILE X 224      55.193  42.916  53.171  0.00  0.00           C
ATOM   1713  CB  ILE X 224      55.333  43.699  54.509  0.00  0.00           C
ATOM   1714  CG2 ILE X 224      54.341  43.144  55.556  0.00  0.00           C
ATOM   1715  CG1 ILE X 224      56.775  43.682  55.076  0.00  0.00           C
ATOM   1716  CD1 ILE X 224      56.963  44.487  56.372  0.00  0.00           C
ATOM   1717  C   ILE X 224      53.790  43.167  52.576  0.00  0.00           C
ATOM   1718  O   ILE X 224      53.560  44.228  51.990  0.00  0.00           O
ATOM   1719  N   SER X 225      52.839  42.249  52.799  0.00  0.00           N
ATOM   1720  CA  SER X 225      51.393  42.456  52.560  0.00  0.00           C
ATOM   1721  CB  SER X 225      50.849  41.457  51.527  0.00  0.00           C
ATOM   1722  OG  SER X 225      51.537  41.541  50.285  0.00  0.00           O
ATOM   1723  C   SER X 225      50.584  42.355  53.870  0.00  0.00           C
ATOM   1724  O   SER X 225      50.776  41.414  54.639  0.00  0.00           O
ATOM   1725  N   GLU X 226      49.682  43.310  54.125  0.00  0.00           N
ATOM   1726  CA  GLU X 226      48.977  43.546  55.403  0.00  0.00           C
ATOM   1727  CB  GLU X 226      49.752  44.656  56.157  0.00  0.00           C
ATOM   1728  CG  GLU X 226      49.198  45.170  57.502  0.00  0.00           C
ATOM   1729  CD  GLU X 226      49.118  44.098  58.597  0.00  0.00           C
ATOM   1730  OE1 GLU X 226      48.066  43.424  58.699  0.00  0.00           O
ATOM   1731  OE2 GLU X 226      50.095  43.931  59.361  0.00  0.00           O
ATOM   1732  C   GLU X 226      47.482  43.910  55.195  0.00  0.00           C
ATOM   1733  O   GLU X 226      47.051  44.303  54.106  0.00  0.00           O
ATOM   1734  N   SER X 227      46.682  43.818  56.263  0.00  0.00           N
ATOM   1735  CA  SER X 227      45.216  43.930  56.298  0.00  0.00           C
ATOM   1736  CB  SER X 227      44.742  45.344  55.941  0.00  0.00           C
ATOM   1737  OG  SER X 227      43.399  45.537  56.345  0.00  0.00           O
ATOM   1738  C   SER X 227      44.524  42.806  55.517  0.00  0.00           C
ATOM   1739  O   SER X 227      43.888  43.016  54.484  0.00  0.00           O
ATOM   1740  N   GLY X 228      44.683  41.581  56.024  0.00  0.00           N
ATOM   1741  CA  GLY X 228      43.938  40.370  55.656  0.00  0.00           C
ATOM   1742  C   GLY X 228      44.183  39.779  54.262  0.00  0.00           C
ATOM   1743  O   GLY X 228      43.662  38.698  53.983  0.00  0.00           O
ATOM   1744  N   VAL X 229      44.946  40.456  53.395  0.00  0.00           N
ATOM   1745  CA  VAL X 229      45.112  40.104  51.977  0.00  0.00           C
ATOM   1746  CB  VAL X 229      44.264  41.031  51.075  0.00  0.00           C
ATOM   1747  CG1 VAL X 229      44.418  40.685  49.586  0.00  0.00           C
ATOM   1748  CG2 VAL X 229      42.767  40.950  51.409  0.00  0.00           C
ATOM   1749  C   VAL X 229      46.580  40.163  51.551  0.00  0.00           C
ATOM   1750  O   VAL X 229      47.214  41.216  51.587  0.00  0.00           O
ATOM   1751  N   ALA X 230      47.079  39.035  51.046  0.00  0.00           N
ATOM   1752  CA  ALA X 230      48.237  38.965  50.153  0.00  0.00           C
ATOM   1753  CB  ALA X 230      49.194  37.902  50.697  0.00  0.00           C
ATOM   1754  C   ALA X 230      47.815  38.680  48.697  0.00  0.00           C
ATOM   1755  O   ALA X 230      48.502  39.095  47.762  0.00  0.00           O
ATOM   1756  N   LEU X 231      46.681  37.998  48.495  0.00  0.00           N
ATOM   1757  CA  LEU X 231      46.081  37.718  47.190  0.00  0.00           C
ATOM   1758  CB  LEU X 231      46.801  36.493  46.591  0.00  0.00           C
ATOM   1759  CG  LEU X 231      46.315  36.029  45.206  0.00  0.00           C
ATOM   1760  CD1 LEU X 231      46.500  37.105  44.139  0.00  0.00           C
ATOM   1761  CD2 LEU X 231      47.120  34.808  44.776  0.00  0.00           C
ATOM   1762  C   LEU X 231      44.570  37.463  47.322  0.00  0.00           C
ATOM   1763  O   LEU X 231      44.111  36.902  48.314  0.00  0.00           O
ATOM   1764  N   THR X 232      43.808  37.817  46.291  0.00  0.00           N
ATOM   1765  CA  THR X 232      42.391  37.477  46.091  0.00  0.00           C
ATOM   1766  CB  THR X 232      41.508  38.736  46.130  0.00  0.00           C
ATOM   1767  CG2 THR X 232      41.793  39.711  47.271  0.00  0.00           C
ATOM   1768  OG1 THR X 232      41.641  39.465  44.928  0.00  0.00           O
ATOM   1769  C   THR X 232      42.177  36.778  44.740  0.00  0.00           C
ATOM   1770  O   THR X 232      43.075  36.774  43.893  0.00  0.00           O
ATOM   1771  N   SER X 233      40.974  36.263  44.471  0.00  0.00           N
ATOM   1772  CA  SER X 233      40.518  35.912  43.109  0.00  0.00           C
ATOM   1773  CB  SER X 233      39.890  34.514  43.108  0.00  0.00           C
ATOM   1774  OG  SER X 233      38.758  34.446  43.951  0.00  0.00           O
ATOM   1775  C   SER X 233      39.609  36.973  42.447  0.00  0.00           C
ATOM   1776  O   SER X 233      39.127  36.756  41.328  0.00  0.00           O
ATOM   1777  N   VAL X 234      39.388  38.127  43.103  0.00  0.00           N
ATOM   1778  CA  VAL X 234      38.441  39.182  42.669  0.00  0.00           C
ATOM   1779  CB  VAL X 234      37.489  39.633  43.803  0.00  0.00           C
ATOM   1780  CG1 VAL X 234      36.643  38.477  44.347  0.00  0.00           C
ATOM   1781  CG2 VAL X 234      38.193  40.303  44.988  0.00  0.00           C
ATOM   1782  C   VAL X 234      39.093  40.417  42.034  0.00  0.00           C
ATOM   1783  O   VAL X 234      38.434  41.098  41.256  0.00  0.00           O
ATOM   1784  N   LEU X 235      40.368  40.718  42.314  0.00  0.00           N
ATOM   1785  CA  LEU X 235      41.060  41.911  41.787  0.00  0.00           C
ATOM   1786  CB  LEU X 235      42.039  42.467  42.844  0.00  0.00           C
ATOM   1787  CG  LEU X 235      41.426  42.889  44.196  0.00  0.00           C
ATOM   1788  CD1 LEU X 235      42.518  43.444  45.113  0.00  0.00           C
ATOM   1789  CD2 LEU X 235      40.343  43.960  44.057  0.00  0.00           C
ATOM   1790  C   LEU X 235      41.711  41.687  40.399  0.00  0.00           C
ATOM   1791  O   LEU X 235      42.623  42.416  40.002  0.00  0.00           O
ATOM   1792  N   VAL X 236      41.236  40.690  39.649  0.00  0.00           N
ATOM   1793  CA  VAL X 236      41.697  40.292  38.305  0.00  0.00           C
ATOM   1794  CB  VAL X 236      42.616  39.050  38.390  0.00  0.00           C
ATOM   1795  CG1 VAL X 236      41.905  37.788  38.907  0.00  0.00           C
ATOM   1796  CG2 VAL X 236      43.269  38.703  37.046  0.00  0.00           C
ATOM   1797  C   VAL X 236      40.495  40.056  37.385  0.00  0.00           C
ATOM   1798  O   VAL X 236      39.468  39.540  37.833  0.00  0.00           O
ATOM   1799  N   LYS X 237      40.628  40.404  36.101  0.00  0.00           N
ATOM   1800  CA  LYS X 237      39.676  40.115  35.018  0.00  0.00           C
ATOM   1801  CB  LYS X 237      39.361  41.431  34.269  0.00  0.00           C
ATOM   1802  CG  LYS X 237      38.786  41.283  32.846  0.00  0.00           C
ATOM   1803  CD  LYS X 237      37.428  40.572  32.787  0.00  0.00           C
ATOM   1804  CE  LYS X 237      37.058  40.261  31.333  0.00  0.00           C
ATOM   1805  NZ  LYS X 237      35.742  39.596  31.263  0.00  0.00           N
ATOM   1806  C   LYS X 237      40.262  39.028  34.109  0.00  0.00           C
ATOM   1807  O   LYS X 237      41.329  39.211  33.524  0.00  0.00           O
ATOM   1808  N   LYS X 238      39.548  37.911  33.964  0.00  0.00           N
ATOM   1809  CA  LYS X 238      39.901  36.777  33.089  0.00  0.00           C
ATOM   1810  CB  LYS X 238      39.783  35.464  33.888  0.00  0.00           C
ATOM   1811  CG  LYS X 238      40.764  35.415  35.078  0.00  0.00           C
ATOM   1812  CD  LYS X 238      40.563  34.179  35.966  0.00  0.00           C
ATOM   1813  CE  LYS X 238      41.626  34.152  37.069  0.00  0.00           C
ATOM   1814  NZ  LYS X 238      41.410  33.044  38.027  0.00  0.00           N
ATOM   1815  C   LYS X 238      39.042  36.776  31.814  0.00  0.00           C
ATOM   1816  O   LYS X 238      37.873  37.170  31.850  0.00  0.00           O
ATOM   1817  N   GLY X 239      39.601  36.320  30.694  0.00  0.00           N
ATOM   1818  CA  GLY X 239      38.930  36.324  29.385  0.00  0.00           C
ATOM   1819  C   GLY X 239      38.864  37.706  28.716  0.00  0.00           C
ATOM   1820  O   GLY X 239      39.589  38.634  29.085  0.00  0.00           O
ATOM   1821  N   ASP X 240      38.000  37.849  27.708  0.00  0.00           N
ATOM   1822  CA  ASP X 240      37.972  39.018  26.822  0.00  0.00           C
ATOM   1823  CB  ASP X 240      37.137  38.713  25.560  0.00  0.00           C
ATOM   1824  CG  ASP X 240      37.269  39.760  24.440  0.00  0.00           C
ATOM   1825  OD1 ASP X 240      38.148  40.654  24.522  0.00  0.00           O
ATOM   1826  OD2 ASP X 240      36.498  39.687  23.453  0.00  0.00           O
ATOM   1827  C   ASP X 240      37.500  40.298  27.536  0.00  0.00           C
ATOM   1828  O   ASP X 240      36.448  40.321  28.181  0.00  0.00           O
ATOM   1829  N   VAL X 241      38.256  41.392  27.391  0.00  0.00           N
ATOM   1830  CA  VAL X 241      37.892  42.717  27.926  0.00  0.00           C
ATOM   1831  CB  VAL X 241      39.121  43.637  28.098  0.00  0.00           C
ATOM   1832  CG1 VAL X 241      40.136  43.027  29.069  0.00  0.00           C
ATOM   1833  CG2 VAL X 241      39.840  43.966  26.782  0.00  0.00           C
ATOM   1834  C   VAL X 241      36.831  43.435  27.090  0.00  0.00           C
ATOM   1835  O   VAL X 241      36.181  44.346  27.597  0.00  0.00           O
ATOM   1836  N   LYS X 242      36.642  43.060  25.817  0.00  0.00           N
ATOM   1837  CA  LYS X 242      35.863  43.870  24.864  0.00  0.00           C
ATOM   1838  CB  LYS X 242      36.142  43.426  23.418  0.00  0.00           C
ATOM   1839  CG  LYS X 242      37.593  43.763  23.028  0.00  0.00           C
ATOM   1840  CD  LYS X 242      37.908  43.452  21.560  0.00  0.00           C
ATOM   1841  CE  LYS X 242      37.916  41.960  21.193  0.00  0.00           C
ATOM   1842  NZ  LYS X 242      38.983  41.210  21.897  0.00  0.00           N
ATOM   1843  C   LYS X 242      34.365  44.004  25.203  0.00  0.00           C
ATOM   1844  O   LYS X 242      33.892  45.140  25.169  0.00  0.00           O
ATOM   1845  N   PRO X 243      33.627  42.955  25.630  0.00  0.00           N
ATOM   1846  CD  PRO X 243      33.943  41.544  25.469  0.00  0.00           C
ATOM   1847  CG  PRO X 243      32.591  40.839  25.377  0.00  0.00           C
ATOM   1848  CB  PRO X 243      31.686  41.694  26.262  0.00  0.00           C
ATOM   1849  CA  PRO X 243      32.229  43.112  26.051  0.00  0.00           C
ATOM   1850  C   PRO X 243      32.046  43.999  27.291  0.00  0.00           C
ATOM   1851  O   PRO X 243      31.145  44.843  27.315  0.00  0.00           O
ATOM   1852  N   LEU X 244      32.923  43.858  28.290  0.00  0.00           N
ATOM   1853  CA  LEU X 244      33.008  44.737  29.462  0.00  0.00           C
ATOM   1854  CB  LEU X 244      34.091  44.154  30.397  0.00  0.00           C
ATOM   1855  CG  LEU X 244      34.517  45.029  31.590  0.00  0.00           C
ATOM   1856  CD1 LEU X 244      33.351  45.334  32.524  0.00  0.00           C
ATOM   1857  CD2 LEU X 244      35.606  44.306  32.383  0.00  0.00           C
ATOM   1858  C   LEU X 244      33.284  46.197  29.055  0.00  0.00           C
ATOM   1859  O   LEU X 244      32.557  47.100  29.473  0.00  0.00           O
ATOM   1860  N   ALA X 245      34.286  46.428  28.201  0.00  0.00           N
ATOM   1861  CA  ALA X 245      34.661  47.757  27.717  0.00  0.00           C
ATOM   1862  CB  ALA X 245      35.959  47.630  26.909  0.00  0.00           C
ATOM   1863  C   ALA X 245      33.542  48.427  26.896  0.00  0.00           C
ATOM   1864  O   ALA X 245      33.249  49.602  27.110  0.00  0.00           O
ATOM   1865  N   GLU X 246      32.862  47.678  26.021  0.00  0.00           N
ATOM   1866  CA  GLU X 246      31.723  48.172  25.237  0.00  0.00           C
ATOM   1867  CB  GLU X 246      31.350  47.119  24.175  0.00  0.00           C
ATOM   1868  CG  GLU X 246      30.297  47.624  23.178  0.00  0.00           C
ATOM   1869  CD  GLU X 246      30.144  46.678  21.978  0.00  0.00           C
ATOM   1870  OE1 GLU X 246      30.882  46.815  20.972  0.00  0.00           O
ATOM   1871  OE2 GLU X 246      29.286  45.765  22.002  0.00  0.00           O
ATOM   1872  C   GLU X 246      30.535  48.553  26.140  0.00  0.00           C
ATOM   1873  O   GLU X 246      29.906  49.588  25.926  0.00  0.00           O
ATOM   1874  N   GLN X 247      30.278  47.792  27.212  0.00  0.00           N
ATOM   1875  CA  GLN X 247      29.246  48.136  28.199  0.00  0.00           C
ATOM   1876  CB  GLN X 247      28.994  46.922  29.109  0.00  0.00           C
ATOM   1877  CG  GLN X 247      27.697  47.029  29.933  0.00  0.00           C
ATOM   1878  CD  GLN X 247      26.415  46.912  29.106  0.00  0.00           C
ATOM   1879  OE1 GLN X 247      26.414  46.538  27.939  0.00  0.00           O
ATOM   1880  NE2 GLN X 247      25.271  47.173  29.691  0.00  0.00           N
ATOM   1881  C   GLN X 247      29.611  49.399  29.008  0.00  0.00           C
ATOM   1882  O   GLN X 247      28.737  50.220  29.298  0.00  0.00           O
ATOM   1883  N   ILE X 248      30.895  49.610  29.326  0.00  0.00           N
ATOM   1884  CA  ILE X 248      31.384  50.851  29.961  0.00  0.00           C
ATOM   1885  CB  ILE X 248      32.834  50.673  30.479  0.00  0.00           C
ATOM   1886  CG2 ILE X 248      33.440  52.012  30.952  0.00  0.00           C
ATOM   1887  CG1 ILE X 248      32.863  49.651  31.639  0.00  0.00           C
ATOM   1888  CD1 ILE X 248      34.270  49.190  32.042  0.00  0.00           C
ATOM   1889  C   ILE X 248      31.245  52.043  28.997  0.00  0.00           C
ATOM   1890  O   ILE X 248      30.796  53.112  29.405  0.00  0.00           O
ATOM   1891  N   ALA X 249      31.543  51.864  27.707  0.00  0.00           N
ATOM   1892  CA  ALA X 249      31.369  52.901  26.690  0.00  0.00           C
ATOM   1893  CB  ALA X 249      32.046  52.415  25.408  0.00  0.00           C
ATOM   1894  C   ALA X 249      29.888  53.280  26.472  0.00  0.00           C
ATOM   1895  O   ALA X 249      29.570  54.466  26.375  0.00  0.00           O
ATOM   1896  N   ILE X 250      28.973  52.304  26.502  0.00  0.00           N
ATOM   1897  CA  ILE X 250      27.513  52.522  26.549  0.00  0.00           C
ATOM   1898  CB  ILE X 250      26.801  51.152  26.392  0.00  0.00           C
ATOM   1899  CG2 ILE X 250      25.333  51.191  26.844  0.00  0.00           C
ATOM   1900  CG1 ILE X 250      26.899  50.681  24.921  0.00  0.00           C
ATOM   1901  CD1 ILE X 250      26.536  49.205  24.703  0.00  0.00           C
ATOM   1902  C   ILE X 250      27.109  53.277  27.833  0.00  0.00           C
ATOM   1903  O   ILE X 250      26.340  54.238  27.783  0.00  0.00           O
ATOM   1904  N   THR X 251      27.719  52.937  28.973  0.00  0.00           N
ATOM   1905  CA  THR X 251      27.528  53.624  30.270  0.00  0.00           C
ATOM   1906  CB  THR X 251      28.144  52.778  31.404  0.00  0.00           C
ATOM   1907  CG2 THR X 251      27.888  53.303  32.813  0.00  0.00           C
ATOM   1908  OG1 THR X 251      27.577  51.482  31.385  0.00  0.00           O
ATOM   1909  C   THR X 251      28.070  55.068  30.275  0.00  0.00           C
ATOM   1910  O   THR X 251      27.670  55.875  31.116  0.00  0.00           O
ATOM   1911  N   ALA X 252      28.931  55.428  29.315  0.00  0.00           N
ATOM   1912  CA  ALA X 252      29.376  56.799  29.037  0.00  0.00           C
ATOM   1913  CB  ALA X 252      30.866  56.749  28.678  0.00  0.00           C
ATOM   1914  C   ALA X 252      28.556  57.513  27.938  0.00  0.00           C
ATOM   1915  O   ALA X 252      28.616  58.738  27.817  0.00  0.00           O
ATOM   1916  N   GLY X 253      27.796  56.776  27.122  0.00  0.00           N
ATOM   1917  CA  GLY X 253      27.119  57.292  25.924  0.00  0.00           C
ATOM   1918  C   GLY X 253      28.044  57.536  24.722  0.00  0.00           C
ATOM   1919  O   GLY X 253      27.691  58.306  23.823  0.00  0.00           O
ATOM   1920  N   CYS X 254      29.222  56.906  24.708  0.00  0.00           N
ATOM   1921  CA  CYS X 254      30.188  56.940  23.605  0.00  0.00           C
ATOM   1922  CB  CYS X 254      31.524  56.366  24.103  0.00  0.00           C
ATOM   1923  SG  CYS X 254      32.303  57.482  25.305  0.00  0.00           S
ATOM   1924  C   CYS X 254      29.706  56.139  22.381  0.00  0.00           C
ATOM   1925  O   CYS X 254      28.846  55.263  22.494  0.00  0.00           O
ATOM   1926  N   LYS X 255      30.324  56.387  21.219  0.00  0.00           N
ATOM   1927  CA  LYS X 255      30.201  55.532  20.029  0.00  0.00           C
ATOM   1928  CB  LYS X 255      30.587  56.346  18.786  0.00  0.00           C
ATOM   1929  CG  LYS X 255      30.210  55.614  17.493  0.00  0.00           C
ATOM   1930  CD  LYS X 255      30.437  56.523  16.278  0.00  0.00           C
ATOM   1931  CE  LYS X 255      29.845  55.947  14.988  0.00  0.00           C
ATOM   1932  NZ  LYS X 255      28.369  55.809  15.075  0.00  0.00           N
ATOM   1933  C   LYS X 255      31.048  54.264  20.183  0.00  0.00           C
ATOM   1934  O   LYS X 255      32.170  54.337  20.681  0.00  0.00           O
ATOM   1935  N   THR X 256      30.526  53.114  19.756  0.00  0.00           N
ATOM   1936  CA  THR X 256      31.093  51.778  20.046  0.00  0.00           C
ATOM   1937  CB  THR X 256      30.185  51.009  21.023  0.00  0.00           C
ATOM   1938  CG2 THR X 256      30.208  51.625  22.418  0.00  0.00           C
ATOM   1939  OG1 THR X 256      28.862  51.052  20.551  0.00  0.00           O
ATOM   1940  C   THR X 256      31.387  50.927  18.803  0.00  0.00           C
ATOM   1941  O   THR X 256      31.473  49.700  18.891  0.00  0.00           O
ATOM   1942  N   THR X 257      31.562  51.537  17.630  0.00  0.00           N
ATOM   1943  CA  THR X 257      31.769  50.823  16.354  0.00  0.00           C
ATOM   1944  CB  THR X 257      31.791  51.807  15.177  0.00  0.00           C
ATOM   1945  CG2 THR X 257      30.385  52.263  14.803  0.00  0.00           C
ATOM   1946  OG1 THR X 257      32.513  52.959  15.533  0.00  0.00           O
ATOM   1947  C   THR X 257      33.035  49.959  16.321  0.00  0.00           C
ATOM   1948  O   THR X 257      32.961  48.822  15.848  0.00  0.00           O
ATOM   1949  N   THR X 258      34.162  50.429  16.864  0.00  0.00           N
ATOM   1950  CA  THR X 258      35.360  49.621  17.186  0.00  0.00           C
ATOM   1951  CB  THR X 258      36.393  49.561  16.042  0.00  0.00           C
ATOM   1952  CG2 THR X 258      35.978  48.678  14.870  0.00  0.00           C
ATOM   1953  OG1 THR X 258      36.741  50.837  15.557  0.00  0.00           O
ATOM   1954  C   THR X 258      36.057  50.126  18.456  0.00  0.00           C
ATOM   1955  O   THR X 258      35.745  51.208  18.965  0.00  0.00           O
ATOM   1956  N   SER X 259      37.013  49.352  18.981  0.00  0.00           N
ATOM   1957  CA  SER X 259      37.706  49.629  20.245  0.00  0.00           C
ATOM   1958  CB  SER X 259      38.686  48.496  20.558  0.00  0.00           C
ATOM   1959  OG  SER X 259      39.630  48.294  19.520  0.00  0.00           O
ATOM   1960  C   SER X 259      38.414  50.987  20.280  0.00  0.00           C
ATOM   1961  O   SER X 259      38.220  51.751  21.228  0.00  0.00           O
ATOM   1962  N   ALA X 260      39.148  51.336  19.220  0.00  0.00           N
ATOM   1963  CA  ALA X 260      39.818  52.629  19.109  0.00  0.00           C
ATOM   1964  CB  ALA X 260      40.714  52.604  17.865  0.00  0.00           C
ATOM   1965  C   ALA X 260      38.824  53.809  19.080  0.00  0.00           C
ATOM   1966  O   ALA X 260      39.107  54.862  19.650  0.00  0.00           O
ATOM   1967  N   VAL X 261      37.632  53.634  18.489  0.00  0.00           N
ATOM   1968  CA  VAL X 261      36.590  54.679  18.451  0.00  0.00           C
ATOM   1969  CB  VAL X 261      35.466  54.334  17.449  0.00  0.00           C
ATOM   1970  CG1 VAL X 261      34.340  55.377  17.464  0.00  0.00           C
ATOM   1971  CG2 VAL X 261      36.022  54.266  16.021  0.00  0.00           C
ATOM   1972  C   VAL X 261      36.028  54.949  19.848  0.00  0.00           C
ATOM   1973  O   VAL X 261      35.915  56.115  20.234  0.00  0.00           O
ATOM   1974  N   MET X 262      35.743  53.909  20.643  0.00  0.00           N
ATOM   1975  CA  MET X 262      35.270  54.119  22.019  0.00  0.00           C
ATOM   1976  CB  MET X 262      34.554  52.890  22.601  0.00  0.00           C
ATOM   1977  CG  MET X 262      35.326  51.570  22.638  0.00  0.00           C
ATOM   1978  SD  MET X 262      34.387  50.283  23.512  0.00  0.00           S
ATOM   1979  CE  MET X 262      35.328  48.790  23.108  0.00  0.00           C
ATOM   1980  C   MET X 262      36.358  54.680  22.948  0.00  0.00           C
ATOM   1981  O   MET X 262      36.039  55.521  23.789  0.00  0.00           O
ATOM   1982  N   VAL X 263      37.635  54.318  22.753  0.00  0.00           N
ATOM   1983  CA  VAL X 263      38.776  54.968  23.433  0.00  0.00           C
ATOM   1984  CB  VAL X 263      40.106  54.252  23.107  0.00  0.00           C
ATOM   1985  CG1 VAL X 263      41.358  55.053  23.497  0.00  0.00           C
ATOM   1986  CG2 VAL X 263      40.169  52.923  23.862  0.00  0.00           C
ATOM   1987  C   VAL X 263      38.858  56.454  23.080  0.00  0.00           C
ATOM   1988  O   VAL X 263      38.964  57.283  23.981  0.00  0.00           O
ATOM   1989  N   HIE X 264      38.754  56.808  21.795  0.00  0.00           N
ATOM   1990  CA  HIE X 264      38.819  58.200  21.334  0.00  0.00           C
ATOM   1991  CB  HIE X 264      38.855  58.218  19.796  0.00  0.00           C
ATOM   1992  CG  HIE X 264      39.373  59.500  19.193  0.00  0.00           C
ATOM   1993  ND1 HIE X 264      38.889  60.787  19.449  0.00  0.00           N
ATOM   1994  CE1 HIE X 264      39.643  61.620  18.710  0.00  0.00           C
ATOM   1995  NE2 HIE X 264      40.559  60.928  18.014  0.00  0.00           N
ATOM   1996  CD2 HIE X 264      40.405  59.592  18.306  0.00  0.00           C
ATOM   1997  C   HIE X 264      37.667  59.033  21.915  0.00  0.00           C
ATOM   1998  O   HIE X 264      37.901  60.081  22.516  0.00  0.00           O
ATOM   1999  N   CYS X 265      36.431  58.521  21.870  0.00  0.00           N
ATOM   2000  CA  CYS X 265      35.277  59.166  22.510  0.00  0.00           C
ATOM   2001  CB  CYS X 265      34.017  58.321  22.273  0.00  0.00           C
ATOM   2002  SG  CYS X 265      33.572  58.252  20.515  0.00  0.00           S
ATOM   2003  C   CYS X 265      35.494  59.373  24.022  0.00  0.00           C
ATOM   2004  O   CYS X 265      35.241  60.460  24.544  0.00  0.00           O
ATOM   2005  N   LEU X 266      36.012  58.358  24.724  0.00  0.00           N
ATOM   2006  CA  LEU X 266      36.255  58.398  26.172  0.00  0.00           C
ATOM   2007  CB  LEU X 266      36.264  56.943  26.687  0.00  0.00           C
ATOM   2008  CG  LEU X 266      36.061  56.751  28.203  0.00  0.00           C
ATOM   2009  CD1 LEU X 266      34.730  57.335  28.689  0.00  0.00           C
ATOM   2010  CD2 LEU X 266      36.041  55.254  28.527  0.00  0.00           C
ATOM   2011  C   LEU X 266      37.504  59.223  26.566  0.00  0.00           C
ATOM   2012  O   LEU X 266      37.707  59.502  27.749  0.00  0.00           O
ATOM   2013  N   ARG X 267      38.305  59.670  25.587  0.00  0.00           N
ATOM   2014  CA  ARG X 267      39.365  60.690  25.718  0.00  0.00           C
ATOM   2015  CB  ARG X 267      40.540  60.314  24.806  0.00  0.00           C
ATOM   2016  CG  ARG X 267      41.445  59.262  25.453  0.00  0.00           C
ATOM   2017  CD  ARG X 267      42.556  58.870  24.480  0.00  0.00           C
ATOM   2018  NE  ARG X 267      43.540  57.995  25.128  0.00  0.00           N
ATOM   2019  CZ  ARG X 267      44.548  57.383  24.547  0.00  0.00           C
ATOM   2020  NH1 ARG X 267      44.807  57.482  23.279  0.00  0.00           N
ATOM   2021  NH2 ARG X 267      45.332  56.628  25.248  0.00  0.00           N
ATOM   2022  C   ARG X 267      38.884  62.107  25.397  0.00  0.00           C
ATOM   2023  O   ARG X 267      39.349  63.050  26.032  0.00  0.00           O
ATOM   2024  N   GLN X 268      37.939  62.276  24.466  0.00  0.00           N
ATOM   2025  CA  GLN X 268      37.284  63.572  24.227  0.00  0.00           C
ATOM   2026  CB  GLN X 268      36.442  63.535  22.941  0.00  0.00           C
ATOM   2027  CG  GLN X 268      37.275  63.389  21.659  0.00  0.00           C
ATOM   2028  CD  GLN X 268      36.436  63.716  20.430  0.00  0.00           C
ATOM   2029  OE1 GLN X 268      35.759  62.870  19.852  0.00  0.00           O
ATOM   2030  NE2 GLN X 268      36.415  64.962  20.014  0.00  0.00           N
ATOM   2031  C   GLN X 268      36.398  63.999  25.410  0.00  0.00           C
ATOM   2032  O   GLN X 268      36.313  65.192  25.714  0.00  0.00           O
ATOM   2033  N   LYS X 269      35.761  63.033  26.089  0.00  0.00           N
ATOM   2034  CA  LYS X 269      34.970  63.265  27.308  0.00  0.00           C
ATOM   2035  CB  LYS X 269      34.230  61.979  27.723  0.00  0.00           C
ATOM   2036  CG  LYS X 269      32.986  61.815  26.847  0.00  0.00           C
ATOM   2037  CD  LYS X 269      32.029  60.707  27.300  0.00  0.00           C
ATOM   2038  CE  LYS X 269      30.749  60.765  26.453  0.00  0.00           C
ATOM   2039  NZ  LYS X 269      29.905  61.935  26.798  0.00  0.00           N
ATOM   2040  C   LYS X 269      35.815  63.816  28.456  0.00  0.00           C
ATOM   2041  O   LYS X 269      36.945  63.385  28.682  0.00  0.00           O
ATOM   2042  N   THR X 270      35.235  64.745  29.207  0.00  0.00           N
ATOM   2043  CA  THR X 270      35.880  65.400  30.353  0.00  0.00           C
ATOM   2044  CB  THR X 270      35.212  66.748  30.668  0.00  0.00           C
ATOM   2045  CG2 THR X 270      35.230  67.714  29.484  0.00  0.00           C
ATOM   2046  OG1 THR X 270      33.867  66.572  31.059  0.00  0.00           O
ATOM   2047  C   THR X 270      35.889  64.508  31.601  0.00  0.00           C
ATOM   2048  O   THR X 270      35.102  63.567  31.720  0.00  0.00           O
ATOM   2049  N   GLU X 271      36.745  64.815  32.579  0.00  0.00           N
ATOM   2050  CA  GLU X 271      36.804  64.077  33.850  0.00  0.00           C
ATOM   2051  CB  GLU X 271      37.972  64.582  34.725  0.00  0.00           C
ATOM   2052  CG  GLU X 271      37.908  66.068  35.112  0.00  0.00           C
ATOM   2053  CD  GLU X 271      39.110  66.485  35.975  0.00  0.00           C
ATOM   2054  OE1 GLU X 271      38.960  66.609  37.217  0.00  0.00           O
ATOM   2055  OE2 GLU X 271      40.206  66.748  35.423  0.00  0.00           O
ATOM   2056  C   GLU X 271      35.455  64.046  34.604  0.00  0.00           C
ATOM   2057  O   GLU X 271      35.147  63.042  35.242  0.00  0.00           O
ATOM   2058  N   GLU X 272      34.593  65.061  34.448  0.00  0.00           N
ATOM   2059  CA  GLU X 272      33.231  65.076  35.016  0.00  0.00           C
ATOM   2060  CB  GLU X 272      32.612  66.481  34.907  0.00  0.00           C
ATOM   2061  CG  GLU X 272      33.359  67.583  35.675  0.00  0.00           C
ATOM   2062  CD  GLU X 272      32.631  68.937  35.594  0.00  0.00           C
ATOM   2063  OE1 GLU X 272      33.304  69.992  35.478  0.00  0.00           O
ATOM   2064  OE2 GLU X 272      31.381  68.978  35.666  0.00  0.00           O
ATOM   2065  C   GLU X 272      32.268  64.070  34.349  0.00  0.00           C
ATOM   2066  O   GLU X 272      31.264  63.684  34.953  0.00  0.00           O
ATOM   2067  N   GLU X 273      32.544  63.635  33.117  0.00  0.00           N
ATOM   2068  CA  GLU X 273      31.772  62.609  32.394  0.00  0.00           C
ATOM   2069  CB  GLU X 273      31.834  62.892  30.880  0.00  0.00           C
ATOM   2070  CG  GLU X 273      31.076  64.169  30.474  0.00  0.00           C
ATOM   2071  CD  GLU X 273      31.503  64.680  29.091  0.00  0.00           C
ATOM   2072  OE1 GLU X 273      30.862  64.338  28.064  0.00  0.00           O
ATOM   2073  OE2 GLU X 273      32.478  65.470  29.047  0.00  0.00           O
ATOM   2074  C   GLU X 273      32.282  61.195  32.736  0.00  0.00           C
ATOM   2075  O   GLU X 273      31.495  60.253  32.857  0.00  0.00           O
ATOM   2076  N   LEU X 274      33.586  61.041  33.002  0.00  0.00           N
ATOM   2077  CA  LEU X 274      34.158  59.815  33.583  0.00  0.00           C
ATOM   2078  CB  LEU X 274      35.698  59.878  33.521  0.00  0.00           C
ATOM   2079  CG  LEU X 274      36.374  59.393  32.225  0.00  0.00           C
ATOM   2080  CD1 LEU X 274      36.285  57.871  32.092  0.00  0.00           C
ATOM   2081  CD2 LEU X 274      35.811  60.035  30.957  0.00  0.00           C
ATOM   2082  C   LEU X 274      33.676  59.597  35.032  0.00  0.00           C
ATOM   2083  O   LEU X 274      33.429  58.458  35.437  0.00  0.00           O
ATOM   2084  N   LEU X 275      33.473  60.676  35.793  0.00  0.00           N
ATOM   2085  CA  LEU X 275      32.927  60.645  37.154  0.00  0.00           C
ATOM   2086  CB  LEU X 275      33.122  62.048  37.761  0.00  0.00           C
ATOM   2087  CG  LEU X 275      33.092  62.126  39.297  0.00  0.00           C
ATOM   2088  CD1 LEU X 275      34.326  61.456  39.910  0.00  0.00           C
ATOM   2089  CD2 LEU X 275      33.103  63.599  39.709  0.00  0.00           C
ATOM   2090  C   LEU X 275      31.454  60.183  37.183  0.00  0.00           C
ATOM   2091  O   LEU X 275      31.075  59.389  38.045  0.00  0.00           O
ATOM   2092  N   GLU X 276      30.644  60.590  36.198  0.00  0.00           N
ATOM   2093  CA  GLU X 276      29.265  60.096  36.023  0.00  0.00           C
ATOM   2094  CB  GLU X 276      28.488  61.040  35.093  0.00  0.00           C
ATOM   2095  CG  GLU X 276      27.001  60.663  35.021  0.00  0.00           C
ATOM   2096  CD  GLU X 276      26.189  61.730  34.287  0.00  0.00           C
ATOM   2097  OE1 GLU X 276      25.857  61.534  33.092  0.00  0.00           O
ATOM   2098  OE2 GLU X 276      25.859  62.772  34.904  0.00  0.00           O
ATOM   2099  C   GLU X 276      29.231  58.654  35.494  0.00  0.00           C
ATOM   2100  O   GLU X 276      28.443  57.831  35.956  0.00  0.00           O
ATOM   2101  N   THR X 277      30.150  58.296  34.596  0.00  0.00           N
ATOM   2102  CA  THR X 277      30.306  56.904  34.137  0.00  0.00           C
ATOM   2103  CB  THR X 277      31.336  56.827  33.001  0.00  0.00           C
ATOM   2104  CG2 THR X 277      31.390  55.447  32.348  0.00  0.00           C
ATOM   2105  OG1 THR X 277      30.971  57.744  31.988  0.00  0.00           O
ATOM   2106  C   THR X 277      30.682  55.988  35.309  0.00  0.00           C
ATOM   2107  O   THR X 277      30.135  54.895  35.443  0.00  0.00           O
ATOM   2108  N   THR X 278      31.521  56.476  36.229  0.00  0.00           N
ATOM   2109  CA  THR X 278      31.840  55.806  37.501  0.00  0.00           C
ATOM   2110  CB  THR X 278      32.992  56.536  38.221  0.00  0.00           C
ATOM   2111  CG2 THR X 278      33.437  55.859  39.515  0.00  0.00           C
ATOM   2112  OG1 THR X 278      34.140  56.565  37.397  0.00  0.00           O
ATOM   2113  C   THR X 278      30.609  55.680  38.414  0.00  0.00           C
ATOM   2114  O   THR X 278      30.469  54.664  39.091  0.00  0.00           O
ATOM   2115  N   LEU X 279      29.675  56.640  38.411  0.00  0.00           N
ATOM   2116  CA  LEU X 279      28.426  56.567  39.190  0.00  0.00           C
ATOM   2117  CB  LEU X 279      27.737  57.951  39.159  0.00  0.00           C
ATOM   2118  CG  LEU X 279      26.492  58.093  40.053  0.00  0.00           C
ATOM   2119  CD1 LEU X 279      26.845  57.986  41.535  0.00  0.00           C
ATOM   2120  CD2 LEU X 279      25.838  59.454  39.816  0.00  0.00           C
ATOM   2121  C   LEU X 279      27.486  55.455  38.686  0.00  0.00           C
ATOM   2122  O   LEU X 279      26.906  54.718  39.493  0.00  0.00           O
ATOM   2123  N   LYS X 280      27.361  55.326  37.358  0.00  0.00           N
ATOM   2124  CA  LYS X 280      26.425  54.421  36.659  0.00  0.00           C
ATOM   2125  CB  LYS X 280      26.068  55.048  35.296  0.00  0.00           C
ATOM   2126  CG  LYS X 280      25.322  56.390  35.416  0.00  0.00           C
ATOM   2127  CD  LYS X 280      25.179  57.119  34.070  0.00  0.00           C
ATOM   2128  CE  LYS X 280      24.083  56.517  33.182  0.00  0.00           C
ATOM   2129  NZ  LYS X 280      23.984  57.236  31.888  0.00  0.00           N
ATOM   2130  C   LYS X 280      26.941  52.979  36.492  0.00  0.00           C
ATOM   2131  O   LYS X 280      26.139  52.074  36.253  0.00  0.00           O
ATOM   2132  N   MET X 281      28.250  52.758  36.624  0.00  0.00           N
ATOM   2133  CA  MET X 281      28.943  51.456  36.561  0.00  0.00           C
ATOM   2134  CB  MET X 281      30.367  51.749  36.052  0.00  0.00           C
ATOM   2135  CG  MET X 281      31.308  50.549  35.942  0.00  0.00           C
ATOM   2136  SD  MET X 281      32.915  50.987  35.234  0.00  0.00           S
ATOM   2137  CE  MET X 281      33.867  49.542  35.763  0.00  0.00           C
ATOM   2138  C   MET X 281      28.919  50.703  37.915  0.00  0.00           C
ATOM   2139  O   MET X 281      28.664  51.311  38.960  0.00  0.00           O
ATOM   2140  N   LYS X 282      29.155  49.382  37.922  0.00  0.00           N
ATOM   2141  CA  LYS X 282      29.322  48.549  39.134  0.00  0.00           C
ATOM   2142  CB  LYS X 282      28.673  47.168  38.939  0.00  0.00           C
ATOM   2143  CG  LYS X 282      27.143  47.193  38.788  0.00  0.00           C
ATOM   2144  CD  LYS X 282      26.637  45.757  38.589  0.00  0.00           C
ATOM   2145  CE  LYS X 282      25.162  45.594  38.958  0.00  0.00           C
ATOM   2146  NZ  LYS X 282      24.790  44.158  38.957  0.00  0.00           N
ATOM   2147  C   LYS X 282      30.799  48.350  39.507  0.00  0.00           C
ATOM   2148  O   LYS X 282      31.655  48.288  38.626  0.00  0.00           O
ATOM   2149  N   PHE X 283      31.093  48.182  40.799  0.00  0.00           N
ATOM   2150  CA  PHE X 283      32.439  47.888  41.316  0.00  0.00           C
ATOM   2151  CB  PHE X 283      33.169  49.189  41.697  0.00  0.00           C
ATOM   2152  CG  PHE X 283      33.436  50.169  40.568  0.00  0.00           C
ATOM   2153  CD1 PHE X 283      32.459  51.119  40.212  0.00  0.00           C
ATOM   2154  CE1 PHE X 283      32.702  52.020  39.162  0.00  0.00           C
ATOM   2155  CZ  PHE X 283      33.929  51.997  38.478  0.00  0.00           C
ATOM   2156  CE2 PHE X 283      34.912  51.061  38.840  0.00  0.00           C
ATOM   2157  CD2 PHE X 283      34.666  50.149  39.880  0.00  0.00           C
ATOM   2158  C   PHE X 283      32.392  46.957  42.541  0.00  0.00           C
ATOM   2159  O   PHE X 283      31.673  47.224  43.504  0.00  0.00           O
ATOM   2160  N   LEU X 284      33.219  45.905  42.528  0.00  0.00           N
ATOM   2161  CA  LEU X 284      33.461  44.961  43.633  0.00  0.00           C
ATOM   2162  CB  LEU X 284      34.374  45.623  44.691  0.00  0.00           C
ATOM   2163  CG  LEU X 284      35.109  44.658  45.647  0.00  0.00           C
ATOM   2164  CD1 LEU X 284      36.085  43.725  44.924  0.00  0.00           C
ATOM   2165  CD2 LEU X 284      35.910  45.474  46.662  0.00  0.00           C
ATOM   2166  C   LEU X 284      32.195  44.270  44.193  0.00  0.00           C
ATOM   2167  O   LEU X 284      32.050  44.101  45.404  0.00  0.00           O
ATOM   2168  N   SER X 285      31.301  43.834  43.303  0.00  0.00           N
ATOM   2169  CA  SER X 285      30.164  42.946  43.607  0.00  0.00           C
ATOM   2170  CB  SER X 285      28.884  43.729  43.930  0.00  0.00           C
ATOM   2171  OG  SER X 285      29.042  44.649  44.998  0.00  0.00           O
ATOM   2172  C   SER X 285      29.886  42.014  42.419  0.00  0.00           C
ATOM   2173  O   SER X 285      30.141  42.396  41.276  0.00  0.00           O
ATOM   2174  N   LEU X 286      29.369  40.804  42.662  0.00  0.00           N
ATOM   2175  CA  LEU X 286      29.087  39.791  41.633  0.00  0.00           C
ATOM   2176  CB  LEU X 286      30.154  38.679  41.728  0.00  0.00           C
ATOM   2177  CG  LEU X 286      30.048  37.570  40.659  0.00  0.00           C
ATOM   2178  CD1 LEU X 286      30.393  38.082  39.258  0.00  0.00           C
ATOM   2179  CD2 LEU X 286      31.020  36.435  40.985  0.00  0.00           C
ATOM   2180  C   LEU X 286      27.669  39.218  41.777  0.00  0.00           C
ATOM   2181  O   LEU X 286      27.287  38.750  42.854  0.00  0.00           O
ATOM   2182  N   ASP X 287      26.910  39.202  40.680  0.00  0.00           N
ATOM   2183  CA  ASP X 287      25.585  38.560  40.593  0.00  0.00           C
ATOM   2184  CB  ASP X 287      24.519  39.641  40.312  0.00  0.00           C
ATOM   2185  CG  ASP X 287      23.183  39.442  41.044  0.00  0.00           C
ATOM   2186  OD1 ASP X 287      22.506  40.463  41.321  0.00  0.00           O
ATOM   2187  OD2 ASP X 287      22.778  38.296  41.351  0.00  0.00           O
ATOM   2188  C   ASP X 287      25.571  37.425  39.544  0.00  0.00           C
ATOM   2189  O   ASP X 287      24.859  36.439  39.716  0.00  0.00           O
ATOM   2190  N   LEU X 288      26.399  37.514  38.492  0.00  0.00           N
ATOM   2191  CA  LEU X 288      26.523  36.512  37.418  0.00  0.00           C
ATOM   2192  CB  LEU X 288      27.376  35.320  37.915  0.00  0.00           C
ATOM   2193  CG  LEU X 288      27.932  34.394  36.809  0.00  0.00           C
ATOM   2194  CD1 LEU X 288      28.950  35.104  35.916  0.00  0.00           C
ATOM   2195  CD2 LEU X 288      28.617  33.188  37.446  0.00  0.00           C
ATOM   2196  C   LEU X 288      25.163  36.121  36.794  0.00  0.00           C
ATOM   2197  O   LEU X 288      24.859  34.936  36.610  0.00  0.00           O
ATOM   2198  N   GLN X 289      24.338  37.125  36.485  0.00  0.00           N
ATOM   2199  CA  GLN X 289      23.030  36.976  35.844  0.00  0.00           C
ATOM   2200  CB  GLN X 289      21.956  37.750  36.632  0.00  0.00           C
ATOM   2201  CG  GLN X 289      21.724  37.256  38.071  0.00  0.00           C
ATOM   2202  CD  GLN X 289      21.294  35.794  38.155  0.00  0.00           C
ATOM   2203  OE1 GLN X 289      22.013  34.922  38.625  0.00  0.00           O
ATOM   2204  NE2 GLN X 289      20.118  35.441  37.690  0.00  0.00           N
ATOM   2205  C   GLN X 289      23.077  37.457  34.385  0.00  0.00           C
ATOM   2206  O   GLN X 289      23.564  38.557  34.098  0.00  0.00           O
ATOM   2207  N   GLY X 290      22.539  36.655  33.463  0.00  0.00           N
ATOM   2208  CA  GLY X 290      22.395  37.020  32.051  0.00  0.00           C
ATOM   2209  C   GLY X 290      23.718  37.079  31.277  0.00  0.00           C
ATOM   2210  O   GLY X 290      24.536  36.158  31.338  0.00  0.00           O
ATOM   2211  N   ASP X 291      23.908  38.152  30.507  0.00  0.00           N
ATOM   2212  CA  ASP X 291      24.947  38.262  29.478  0.00  0.00           C
ATOM   2213  CB  ASP X 291      24.656  39.524  28.648  0.00  0.00           C
ATOM   2214  CG  ASP X 291      25.554  39.680  27.420  0.00  0.00           C
ATOM   2215  OD1 ASP X 291      25.052  39.613  26.271  0.00  0.00           O
ATOM   2216  OD2 ASP X 291      26.754  39.997  27.581  0.00  0.00           O
ATOM   2217  C   ASP X 291      26.386  38.248  30.052  0.00  0.00           C
ATOM   2218  O   ASP X 291      26.654  38.901  31.072  0.00  0.00           O
ATOM   2219  N   PRO X 292      27.347  37.549  29.406  0.00  0.00           N
ATOM   2220  CD  PRO X 292      27.178  36.756  28.192  0.00  0.00           C
ATOM   2221  CG  PRO X 292      28.588  36.474  27.683  0.00  0.00           C
ATOM   2222  CB  PRO X 292      29.367  36.341  28.987  0.00  0.00           C
ATOM   2223  CA  PRO X 292      28.715  37.380  29.910  0.00  0.00           C
ATOM   2224  C   PRO X 292      29.548  38.671  30.017  0.00  0.00           C
ATOM   2225  O   PRO X 292      30.666  38.624  30.544  0.00  0.00           O
ATOM   2226  N   ARG X 293      29.036  39.836  29.590  0.00  0.00           N
ATOM   2227  CA  ARG X 293      29.647  41.155  29.863  0.00  0.00           C
ATOM   2228  CB  ARG X 293      28.927  42.234  29.033  0.00  0.00           C
ATOM   2229  CG  ARG X 293      27.547  42.616  29.600  0.00  0.00           C
ATOM   2230  CD  ARG X 293      26.762  43.518  28.646  0.00  0.00           C
ATOM   2231  NE  ARG X 293      26.226  42.767  27.504  0.00  0.00           N
ATOM   2232  CZ  ARG X 293      25.422  43.224  26.564  0.00  0.00           C
ATOM   2233  NH1 ARG X 293      24.856  42.401  25.733  0.00  0.00           N
ATOM   2234  NH2 ARG X 293      25.147  44.487  26.422  0.00  0.00           N
ATOM   2235  C   ARG X 293      29.699  41.530  31.354  0.00  0.00           C
ATOM   2236  O   ARG X 293      30.483  42.400  31.728  0.00  0.00           O
ATOM   2237  N   GLU X 294      28.898  40.883  32.208  0.00  0.00           N
ATOM   2238  CA  GLU X 294      28.835  41.129  33.668  0.00  0.00           C
ATOM   2239  CB  GLU X 294      27.396  41.457  34.116  0.00  0.00           C
ATOM   2240  CG  GLU X 294      26.729  42.546  33.262  0.00  0.00           C
ATOM   2241  CD  GLU X 294      25.667  43.318  34.046  0.00  0.00           C
ATOM   2242  OE1 GLU X 294      25.983  44.414  34.571  0.00  0.00           O
ATOM   2243  OE2 GLU X 294      24.495  42.880  34.112  0.00  0.00           O
ATOM   2244  C   GLU X 294      29.471  39.999  34.511  0.00  0.00           C
ATOM   2245  O   GLU X 294      29.241  39.892  35.716  0.00  0.00           O
ATOM   2246  N   SER X 295      30.290  39.146  33.886  0.00  0.00           N
ATOM   2247  CA  SER X 295      30.851  37.914  34.476  0.00  0.00           C
ATOM   2248  CB  SER X 295      31.163  36.909  33.361  0.00  0.00           C
ATOM   2249  OG  SER X 295      32.107  37.458  32.455  0.00  0.00           O
ATOM   2250  C   SER X 295      32.062  38.098  35.412  0.00  0.00           C
ATOM   2251  O   SER X 295      32.715  37.118  35.782  0.00  0.00           O
ATOM   2252  N   GLN X 296      32.379  39.333  35.803  0.00  0.00           N
ATOM   2253  CA  GLN X 296      33.488  39.679  36.701  0.00  0.00           C
ATOM   2254  CB  GLN X 296      34.654  40.311  35.911  0.00  0.00           C
ATOM   2255  CG  GLN X 296      34.355  41.649  35.207  0.00  0.00           C
ATOM   2256  CD  GLN X 296      33.514  41.503  33.939  0.00  0.00           C
ATOM   2257  OE1 GLN X 296      33.941  40.942  32.939  0.00  0.00           O
ATOM   2258  NE2 GLN X 296      32.301  42.005  33.918  0.00  0.00           N
ATOM   2259  C   GLN X 296      33.012  40.579  37.859  0.00  0.00           C
ATOM   2260  O   GLN X 296      32.097  41.381  37.659  0.00  0.00           O
ATOM   2261  N   PRO X 297      33.617  40.499  39.061  0.00  0.00           N
ATOM   2262  CD  PRO X 297      34.675  39.576  39.453  0.00  0.00           C
ATOM   2263  CG  PRO X 297      35.147  40.055  40.824  0.00  0.00           C
ATOM   2264  CB  PRO X 297      33.895  40.703  41.413  0.00  0.00           C
ATOM   2265  CA  PRO X 297      33.233  41.350  40.190  0.00  0.00           C
ATOM   2266  C   PRO X 297      33.692  42.810  40.029  0.00  0.00           C
ATOM   2267  O   PRO X 297      33.050  43.720  40.555  0.00  0.00           O
ATOM   2268  N   LEU X 298      34.811  43.029  39.330  0.00  0.00           N
ATOM   2269  CA  LEU X 298      35.522  44.303  39.234  0.00  0.00           C
ATOM   2270  CB  LEU X 298      36.505  44.380  40.427  0.00  0.00           C
ATOM   2271  CG  LEU X 298      37.264  45.713  40.579  0.00  0.00           C
ATOM   2272  CD1 LEU X 298      36.346  46.846  41.032  0.00  0.00           C
ATOM   2273  CD2 LEU X 298      38.378  45.568  41.610  0.00  0.00           C
ATOM   2274  C   LEU X 298      36.280  44.409  37.897  0.00  0.00           C
ATOM   2275  O   LEU X 298      36.789  43.408  37.385  0.00  0.00           O
ATOM   2276  N   LEU X 299      36.445  45.631  37.389  0.00  0.00           N
ATOM   2277  CA  LEU X 299      37.456  45.992  36.391  0.00  0.00           C
ATOM   2278  CB  LEU X 299      37.080  47.376  35.821  0.00  0.00           C
ATOM   2279  CG  LEU X 299      37.998  47.887  34.695  0.00  0.00           C
ATOM   2280  CD1 LEU X 299      37.868  47.065  33.412  0.00  0.00           C
ATOM   2281  CD2 LEU X 299      37.636  49.335  34.367  0.00  0.00           C
ATOM   2282  C   LEU X 299      38.864  45.942  37.030  0.00  0.00           C
ATOM   2283  O   LEU X 299      39.393  46.955  37.487  0.00  0.00           O
ATOM   2284  N   GLY X 300      39.420  44.733  37.148  0.00  0.00           N
ATOM   2285  CA  GLY X 300      40.719  44.461  37.776  0.00  0.00           C
ATOM   2286  C   GLY X 300      41.914  44.457  36.812  0.00  0.00           C
ATOM   2287  O   GLY X 300      41.894  45.067  35.738  0.00  0.00           O
ATOM   2288  N   THR X 301      42.971  43.737  37.195  0.00  0.00           N
ATOM   2289  CA  THR X 301      44.150  43.520  36.338  0.00  0.00           C
ATOM   2290  CB  THR X 301      45.346  42.963  37.128  0.00  0.00           C
ATOM   2291  CG2 THR X 301      45.835  43.940  38.195  0.00  0.00           C
ATOM   2292  OG1 THR X 301      44.993  41.761  37.771  0.00  0.00           O
ATOM   2293  C   THR X 301      43.844  42.612  35.141  0.00  0.00           C
ATOM   2294  O   THR X 301      42.945  41.771  35.200  0.00  0.00           O
ATOM   2295  N   VAL X 302      44.583  42.790  34.042  0.00  0.00           N
ATOM   2296  CA  VAL X 302      44.402  42.091  32.751  0.00  0.00           C
ATOM   2297  CB  VAL X 302      43.658  42.984  31.729  0.00  0.00           C
ATOM   2298  CG1 VAL X 302      42.257  43.366  32.217  0.00  0.00           C
ATOM   2299  CG2 VAL X 302      44.433  44.259  31.367  0.00  0.00           C
ATOM   2300  C   VAL X 302      45.740  41.628  32.161  0.00  0.00           C
ATOM   2301  O   VAL X 302      46.804  42.035  32.627  0.00  0.00           O
ATOM   2302  N   ILE X 303      45.707  40.821  31.096  0.00  0.00           N
ATOM   2303  CA  ILE X 303      46.893  40.402  30.322  0.00  0.00           C
ATOM   2304  CB  ILE X 303      46.637  39.056  29.599  0.00  0.00           C
ATOM   2305  CG2 ILE X 303      46.556  37.924  30.637  0.00  0.00           C
ATOM   2306  CG1 ILE X 303      45.378  39.085  28.700  0.00  0.00           C
ATOM   2307  CD1 ILE X 303      45.313  37.924  27.703  0.00  0.00           C
ATOM   2308  C   ILE X 303      47.424  41.508  29.381  0.00  0.00           C
ATOM   2309  O   ILE X 303      47.518  41.325  28.165  0.00  0.00           O
ATOM   2310  N   ASP X 304      47.752  42.684  29.921  0.00  0.00           N
ATOM   2311  CA  ASP X 304      48.131  43.895  29.170  0.00  0.00           C
ATOM   2312  CB  ASP X 304      48.298  45.053  30.170  0.00  0.00           C
ATOM   2313  CG  ASP X 304      49.716  45.136  30.731  0.00  0.00           C
ATOM   2314  OD1 ASP X 304      50.076  44.332  31.613  0.00  0.00           O
ATOM   2315  OD2 ASP X 304      50.502  45.968  30.236  0.00  0.00           O
ATOM   2316  C   ASP X 304      49.397  43.740  28.288  0.00  0.00           C
ATOM   2317  O   ASP X 304      49.556  44.434  27.278  0.00  0.00           O
ATOM   2318  N   GLY X 305      50.292  42.817  28.649  0.00  0.00           N
ATOM   2319  CA  GLY X 305      51.525  42.464  27.938  0.00  0.00           C
ATOM   2320  C   GLY X 305      52.764  43.304  28.282  0.00  0.00           C
ATOM   2321  O   GLY X 305      53.875  42.886  27.944  0.00  0.00           O
ATOM   2322  N   MET X 306      52.621  44.442  28.975  0.00  0.00           N
ATOM   2323  CA  MET X 306      53.748  45.235  29.488  0.00  0.00           C
ATOM   2324  CB  MET X 306      53.539  46.723  29.160  0.00  0.00           C
ATOM   2325  CG  MET X 306      54.731  47.573  29.610  0.00  0.00           C
ATOM   2326  SD  MET X 306      54.716  49.302  29.059  0.00  0.00           S
ATOM   2327  CE  MET X 306      55.207  49.083  27.326  0.00  0.00           C
ATOM   2328  C   MET X 306      54.003  44.970  30.980  0.00  0.00           C
ATOM   2329  O   MET X 306      55.157  44.773  31.361  0.00  0.00           O
ATOM   2330  N   LEU X 307      52.962  44.875  31.814  0.00  0.00           N
ATOM   2331  CA  LEU X 307      53.094  44.416  33.204  0.00  0.00           C
ATOM   2332  CB  LEU X 307      52.122  45.210  34.094  0.00  0.00           C
ATOM   2333  CG  LEU X 307      52.401  45.056  35.601  0.00  0.00           C
ATOM   2334  CD1 LEU X 307      53.545  45.964  36.061  0.00  0.00           C
ATOM   2335  CD2 LEU X 307      51.157  45.437  36.395  0.00  0.00           C
ATOM   2336  C   LEU X 307      52.870  42.898  33.327  0.00  0.00           C
ATOM   2337  O   LEU X 307      53.627  42.228  34.031  0.00  0.00           O
ATOM   2338  N   LEU X 308      51.846  42.364  32.651  0.00  0.00           N
ATOM   2339  CA  LEU X 308      51.400  40.969  32.730  0.00  0.00           C
ATOM   2340  CB  LEU X 308      50.153  40.896  33.642  0.00  0.00           C
ATOM   2341  CG  LEU X 308      50.350  41.300  35.116  0.00  0.00           C
ATOM   2342  CD1 LEU X 308      48.997  41.320  35.830  0.00  0.00           C
ATOM   2343  CD2 LEU X 308      51.259  40.327  35.870  0.00  0.00           C
ATOM   2344  C   LEU X 308      51.054  40.426  31.332  0.00  0.00           C
ATOM   2345  O   LEU X 308      50.102  40.881  30.705  0.00  0.00           O
ATOM   2346  N   LEU X 309      51.788  39.426  30.837  0.00  0.00           N
ATOM   2347  CA  LEU X 309      51.477  38.715  29.583  0.00  0.00           C
ATOM   2348  CB  LEU X 309      52.809  38.223  28.980  0.00  0.00           C
ATOM   2349  CG  LEU X 309      52.709  37.600  27.574  0.00  0.00           C
ATOM   2350  CD1 LEU X 309      52.287  38.625  26.519  0.00  0.00           C
ATOM   2351  CD2 LEU X 309      54.072  37.039  27.168  0.00  0.00           C
ATOM   2352  C   LEU X 309      50.478  37.560  29.805  0.00  0.00           C
ATOM   2353  O   LEU X 309      49.705  37.209  28.910  0.00  0.00           O
ATOM   2354  N   LYS X 310      50.488  36.998  31.019  0.00  0.00           N
ATOM   2355  CA  LYS X 310      49.632  35.915  31.528  0.00  0.00           C
ATOM   2356  CB  LYS X 310      50.475  34.639  31.689  0.00  0.00           C
ATOM   2357  CG  LYS X 310      50.867  33.977  30.357  0.00  0.00           C
ATOM   2358  CD  LYS X 310      52.194  33.211  30.468  0.00  0.00           C
ATOM   2359  CE  LYS X 310      53.377  34.180  30.339  0.00  0.00           C
ATOM   2360  NZ  LYS X 310      54.673  33.468  30.316  0.00  0.00           N
ATOM   2361  C   LYS X 310      49.032  36.327  32.877  0.00  0.00           C
ATOM   2362  O   LYS X 310      49.556  37.227  33.534  0.00  0.00           O
ATOM   2363  N   THR X 311      47.949  35.677  33.301  0.00  0.00           N
ATOM   2364  CA  THR X 311      47.327  35.958  34.610  0.00  0.00           C
ATOM   2365  CB  THR X 311      45.979  35.237  34.784  0.00  0.00           C
ATOM   2366  CG2 THR X 311      44.917  35.800  33.839  0.00  0.00           C
ATOM   2367  OG1 THR X 311      46.065  33.848  34.544  0.00  0.00           O
ATOM   2368  C   THR X 311      48.282  35.632  35.777  0.00  0.00           C
ATOM   2369  O   THR X 311      49.069  34.690  35.660  0.00  0.00           O
ATOM   2370  N   PRO X 312      48.264  36.372  36.906  0.00  0.00           N
ATOM   2371  CD  PRO X 312      47.482  37.580  37.144  0.00  0.00           C
ATOM   2372  CG  PRO X 312      48.220  38.334  38.246  0.00  0.00           C
ATOM   2373  CB  PRO X 312      48.832  37.203  39.070  0.00  0.00           C
ATOM   2374  CA  PRO X 312      49.253  36.209  37.982  0.00  0.00           C
ATOM   2375  C   PRO X 312      49.397  34.780  38.531  0.00  0.00           C
ATOM   2376  O   PRO X 312      50.515  34.316  38.742  0.00  0.00           O
ATOM   2377  N   GLU X 313      48.300  34.035  38.677  0.00  0.00           N
ATOM   2378  CA  GLU X 313      48.317  32.616  39.080  0.00  0.00           C
ATOM   2379  CB  GLU X 313      46.868  32.141  39.269  0.00  0.00           C
ATOM   2380  CG  GLU X 313      46.091  32.099  37.942  0.00  0.00           C
ATOM   2381  CD  GLU X 313      44.577  32.033  38.131  0.00  0.00           C
ATOM   2382  OE1 GLU X 313      44.007  32.750  38.992  0.00  0.00           O
ATOM   2383  OE2 GLU X 313      43.926  31.320  37.329  0.00  0.00           O
ATOM   2384  C   GLU X 313      49.074  31.688  38.106  0.00  0.00           C
ATOM   2385  O   GLU X 313      49.595  30.648  38.514  0.00  0.00           O
ATOM   2386  N   GLU X 314      49.182  32.062  36.829  0.00  0.00           N
ATOM   2387  CA  GLU X 314      49.984  31.352  35.829  0.00  0.00           C
ATOM   2388  CB  GLU X 314      49.520  31.783  34.426  0.00  0.00           C
ATOM   2389  CG  GLU X 314      50.036  30.889  33.297  0.00  0.00           C
ATOM   2390  CD  GLU X 314      49.339  29.530  33.315  0.00  0.00           C
ATOM   2391  OE1 GLU X 314      48.376  29.339  32.531  0.00  0.00           O
ATOM   2392  OE2 GLU X 314      49.767  28.643  34.086  0.00  0.00           O
ATOM   2393  C   GLU X 314      51.481  31.640  36.015  0.00  0.00           C
ATOM   2394  O   GLU X 314      52.311  30.737  35.884  0.00  0.00           O
ATOM   2395  N   LEU X 315      51.820  32.879  36.391  0.00  0.00           N
ATOM   2396  CA  LEU X 315      53.187  33.309  36.706  0.00  0.00           C
ATOM   2397  CB  LEU X 315      53.258  34.847  36.775  0.00  0.00           C
ATOM   2398  CG  LEU X 315      52.745  35.601  35.534  0.00  0.00           C
ATOM   2399  CD1 LEU X 315      52.902  37.106  35.750  0.00  0.00           C
ATOM   2400  CD2 LEU X 315      53.509  35.223  34.267  0.00  0.00           C
ATOM   2401  C   LEU X 315      53.695  32.677  38.014  0.00  0.00           C
ATOM   2402  O   LEU X 315      54.882  32.362  38.119  0.00  0.00           O
ATOM   2403  N   GLN X 316      52.801  32.410  38.977  0.00  0.00           N
ATOM   2404  CA  GLN X 316      53.126  31.593  40.155  0.00  0.00           C
ATOM   2405  CB  GLN X 316      51.945  31.490  41.129  0.00  0.00           C
ATOM   2406  CG  GLN X 316      51.442  32.800  41.751  0.00  0.00           C
ATOM   2407  CD  GLN X 316      50.400  32.538  42.838  0.00  0.00           C
ATOM   2408  OE1 GLN X 316      50.162  31.418  43.277  0.00  0.00           O
ATOM   2409  NE2 GLN X 316      49.724  33.544  43.325  0.00  0.00           N
ATOM   2410  C   GLN X 316      53.522  30.160  39.766  0.00  0.00           C
ATOM   2411  O   GLN X 316      54.454  29.598  40.345  0.00  0.00           O
ATOM   2412  N   ALA X 317      52.842  29.564  38.781  0.00  0.00           N
ATOM   2413  CA  ALA X 317      53.143  28.223  38.275  0.00  0.00           C
ATOM   2414  CB  ALA X 317      51.901  27.683  37.569  0.00  0.00           C
ATOM   2415  C   ALA X 317      54.396  28.185  37.378  0.00  0.00           C
ATOM   2416  O   ALA X 317      55.130  27.195  37.412  0.00  0.00           O
ATOM   2417  N   GLU X 318      54.710  29.280  36.675  0.00  0.00           N
ATOM   2418  CA  GLU X 318      56.033  29.536  36.076  0.00  0.00           C
ATOM   2419  CB  GLU X 318      55.952  30.661  35.022  0.00  0.00           C
ATOM   2420  CG  GLU X 318      55.154  30.298  33.762  0.00  0.00           C
ATOM   2421  CD  GLU X 318      55.372  31.325  32.641  0.00  0.00           C
ATOM   2422  OE1 GLU X 318      55.258  32.549  32.868  0.00  0.00           O
ATOM   2423  OE2 GLU X 318      55.670  30.939  31.482  0.00  0.00           O
ATOM   2424  C   GLU X 318      57.109  29.886  37.130  0.00  0.00           C
ATOM   2425  O   GLU X 318      58.266  30.097  36.771  0.00  0.00           O
ATOM   2426  N   ARG X 319      56.749  29.969  38.422  0.00  0.00           N
ATOM   2427  CA  ARG X 319      57.617  30.338  39.559  0.00  0.00           C
ATOM   2428  CB  ARG X 319      58.541  29.156  39.937  0.00  0.00           C
ATOM   2429  CG  ARG X 319      57.804  27.914  40.468  0.00  0.00           C
ATOM   2430  CD  ARG X 319      57.215  28.142  41.868  0.00  0.00           C
ATOM   2431  NE  ARG X 319      56.636  26.905  42.414  0.00  0.00           N
ATOM   2432  CZ  ARG X 319      55.380  26.506  42.384  0.00  0.00           C
ATOM   2433  NH1 ARG X 319      54.425  27.176  41.811  0.00  0.00           N
ATOM   2434  NH2 ARG X 319      55.079  25.380  42.950  0.00  0.00           N
ATOM   2435  C   ARG X 319      58.368  31.668  39.375  0.00  0.00           C
ATOM   2436  O   ARG X 319      59.412  31.878  39.993  0.00  0.00           O
ATOM   2437  N   ASN X 320      57.829  32.604  38.589  0.00  0.00           N
ATOM   2438  CA  ASN X 320      58.496  33.862  38.225  0.00  0.00           C
ATOM   2439  CB  ASN X 320      58.001  34.318  36.835  0.00  0.00           C
ATOM   2440  CG  ASN X 320      58.879  35.402  36.224  0.00  0.00           C
ATOM   2441  OD1 ASN X 320      59.970  35.706  36.692  0.00  0.00           O
ATOM   2442  ND2 ASN X 320      58.458  36.021  35.148  0.00  0.00           N
ATOM   2443  C   ASN X 320      58.414  34.946  39.332  0.00  0.00           C
ATOM   2444  O   ASN X 320      58.111  36.111  39.072  0.00  0.00           O
ATOM   2445  N   PHE X 321      58.669  34.560  40.584  0.00  0.00           N
ATOM   2446  CA  PHE X 321      58.723  35.446  41.750  0.00  0.00           C
ATOM   2447  CB  PHE X 321      58.480  34.638  43.031  0.00  0.00           C
ATOM   2448  CG  PHE X 321      57.101  34.028  43.183  0.00  0.00           C
ATOM   2449  CD1 PHE X 321      56.109  34.695  43.925  0.00  0.00           C
ATOM   2450  CE1 PHE X 321      54.851  34.102  44.120  0.00  0.00           C
ATOM   2451  CZ  PHE X 321      54.585  32.833  43.582  0.00  0.00           C
ATOM   2452  CE2 PHE X 321      55.572  32.162  42.838  0.00  0.00           C
ATOM   2453  CD2 PHE X 321      56.827  32.759  42.640  0.00  0.00           C
ATOM   2454  C   PHE X 321      60.080  36.155  41.856  0.00  0.00           C
ATOM   2455  O   PHE X 321      61.126  35.570  41.552  0.00  0.00           O
ATOM   2456  N   HIE X 322      60.082  37.400  42.335  0.00  0.00           N
ATOM   2457  CA  HIE X 322      61.304  38.165  42.604  0.00  0.00           C
ATOM   2458  CB  HIE X 322      60.956  39.631  42.898  0.00  0.00           C
ATOM   2459  CG  HIE X 322      62.164  40.526  42.815  0.00  0.00           C
ATOM   2460  ND1 HIE X 322      63.186  40.382  41.875  0.00  0.00           N
ATOM   2461  CE1 HIE X 322      64.080  41.339  42.157  0.00  0.00           C
ATOM   2462  NE2 HIE X 322      63.686  42.050  43.223  0.00  0.00           N
ATOM   2463  CD2 HIE X 322      62.468  41.563  43.646  0.00  0.00           C
ATOM   2464  C   HIE X 322      62.150  37.537  43.725  0.00  0.00           C
ATOM   2465  O   HIE X 322      61.623  36.876  44.624  0.00  0.00           O
ATOM   2466  N   THR X 323      63.468  37.739  43.686  0.00  0.00           N
ATOM   2467  CA  THR X 323      64.480  36.969  44.445  0.00  0.00           C
ATOM   2468  CB  THR X 323      65.818  36.950  43.682  0.00  0.00           C
ATOM   2469  CG2 THR X 323      65.684  36.346  42.282  0.00  0.00           C
ATOM   2470  OG1 THR X 323      66.329  38.254  43.508  0.00  0.00           O
ATOM   2471  C   THR X 323      64.660  37.415  45.909  0.00  0.00           C
ATOM   2472  O   THR X 323      65.767  37.412  46.457  0.00  0.00           O
ATOM   2473  N   VAL X 324      63.576  37.840  46.563  0.00  0.00           N
ATOM   2474  CA  VAL X 324      63.591  38.642  47.803  0.00  0.00           C
ATOM   2475  CB  VAL X 324      63.078  40.071  47.532  0.00  0.00           C
ATOM   2476  CG1 VAL X 324      64.013  40.818  46.574  0.00  0.00           C
ATOM   2477  CG2 VAL X 324      61.650  40.118  46.969  0.00  0.00           C
ATOM   2478  C   VAL X 324      62.794  38.013  48.958  0.00  0.00           C
ATOM   2479  O   VAL X 324      61.850  37.260  48.702  0.00  0.00           O
ATOM   2480  N   PRO X 325      63.105  38.349  50.226  0.00  0.00           N
ATOM   2481  CD  PRO X 325      64.327  38.986  50.683  0.00  0.00           C
ATOM   2482  CG  PRO X 325      64.449  38.637  52.162  0.00  0.00           C
ATOM   2483  CB  PRO X 325      62.993  38.584  52.609  0.00  0.00           C
ATOM   2484  CA  PRO X 325      62.267  38.027  51.377  0.00  0.00           C
ATOM   2485  C   PRO X 325      60.861  38.621  51.253  0.00  0.00           C
ATOM   2486  O   PRO X 325      60.701  39.816  50.976  0.00  0.00           O
ATOM   2487  N   TYR X 326      59.847  37.794  51.507  0.00  0.00           N
ATOM   2488  CA  TYR X 326      58.438  38.193  51.483  0.00  0.00           C
ATOM   2489  CB  TYR X 326      57.777  37.627  50.216  0.00  0.00           C
ATOM   2490  CG  TYR X 326      56.315  37.996  50.030  0.00  0.00           C
ATOM   2491  CD1 TYR X 326      55.892  39.333  50.177  0.00  0.00           C
ATOM   2492  CE1 TYR X 326      54.533  39.669  50.046  0.00  0.00           C
ATOM   2493  CZ  TYR X 326      53.594  38.665  49.737  0.00  0.00           C
ATOM   2494  OH  TYR X 326      52.288  38.980  49.582  0.00  0.00           O
ATOM   2495  CE2 TYR X 326      54.015  37.330  49.561  0.00  0.00           C
ATOM   2496  CD2 TYR X 326      55.374  36.996  49.711  0.00  0.00           C
ATOM   2497  C   TYR X 326      57.710  37.781  52.771  0.00  0.00           C
ATOM   2498  O   TYR X 326      58.004  36.739  53.361  0.00  0.00           O
ATOM   2499  N   MET X 327      56.770  38.609  53.230  0.00  0.00           N
ATOM   2500  CA  MET X 327      56.057  38.407  54.491  0.00  0.00           C
ATOM   2501  CB  MET X 327      56.754  39.242  55.573  0.00  0.00           C
ATOM   2502  CG  MET X 327      56.122  39.049  56.953  0.00  0.00           C
ATOM   2503  SD  MET X 327      57.173  39.546  58.344  0.00  0.00           S
ATOM   2504  CE  MET X 327      57.362  41.318  58.018  0.00  0.00           C
ATOM   2505  C   MET X 327      54.562  38.726  54.366  0.00  0.00           C
ATOM   2506  O   MET X 327      54.189  39.753  53.797  0.00  0.00           O
ATOM   2507  N   VAL X 328      53.709  37.857  54.922  0.00  0.00           N
ATOM   2508  CA  VAL X 328      52.241  37.977  54.830  0.00  0.00           C
ATOM   2509  CB  VAL X 328      51.613  36.861  53.964  0.00  0.00           C
ATOM   2510  CG1 VAL X 328      52.132  36.939  52.524  0.00  0.00           C
ATOM   2511  CG2 VAL X 328      51.856  35.435  54.476  0.00  0.00           C
ATOM   2512  C   VAL X 328      51.567  38.080  56.201  0.00  0.00           C
ATOM   2513  O   VAL X 328      51.779  37.241  57.081  0.00  0.00           O
ATOM   2514  N   GLY X 329      50.741  39.117  56.360  0.00  0.00           N
ATOM   2515  CA  GLY X 329      49.918  39.382  57.538  0.00  0.00           C
ATOM   2516  C   GLY X 329      48.477  38.931  57.354  0.00  0.00           C
ATOM   2517  O   GLY X 329      47.621  39.719  56.945  0.00  0.00           O
ATOM   2518  N   ILE X 330      48.207  37.673  57.691  0.00  0.00           N
ATOM   2519  CA  ILE X 330      46.859  37.095  57.744  0.00  0.00           C
ATOM   2520  CB  ILE X 330      46.964  35.547  57.831  0.00  0.00           C
ATOM   2521  CG2 ILE X 330      45.596  34.865  57.658  0.00  0.00           C
ATOM   2522  CG1 ILE X 330      47.962  34.931  56.813  0.00  0.00           C
ATOM   2523  CD1 ILE X 330      47.689  35.249  55.333  0.00  0.00           C
ATOM   2524  C   ILE X 330      46.080  37.735  58.914  0.00  0.00           C
ATOM   2525  O   ILE X 330      46.669  38.350  59.807  0.00  0.00           O
ATOM   2526  N   ASN X 331      44.751  37.643  58.927  0.00  0.00           N
ATOM   2527  CA  ASN X 331      43.919  38.278  59.949  0.00  0.00           C
ATOM   2528  CB  ASN X 331      43.472  39.637  59.398  0.00  0.00           C
ATOM   2529  CG  ASN X 331      43.337  40.692  60.478  0.00  0.00           C
ATOM   2530  OD1 ASN X 331      42.539  40.587  61.399  0.00  0.00           O
ATOM   2531  ND2 ASN X 331      44.131  41.728  60.404  0.00  0.00           N
ATOM   2532  C   ASN X 331      42.735  37.388  60.362  0.00  0.00           C
ATOM   2533  O   ASN X 331      42.253  36.571  59.575  0.00  0.00           O
ATOM   2534  N   LYS X 332      42.246  37.537  61.596  0.00  0.00           N
ATOM   2535  CA  LYS X 332      41.248  36.624  62.175  0.00  0.00           C
ATOM   2536  CB  LYS X 332      41.172  36.887  63.691  0.00  0.00           C
ATOM   2537  CG  LYS X 332      40.127  36.004  64.385  0.00  0.00           C
ATOM   2538  CD  LYS X 332      40.199  36.079  65.916  0.00  0.00           C
ATOM   2539  CE  LYS X 332      39.203  35.093  66.545  0.00  0.00           C
ATOM   2540  NZ  LYS X 332      39.660  33.687  66.416  0.00  0.00           N
ATOM   2541  C   LYS X 332      39.877  36.662  61.480  0.00  0.00           C
ATOM   2542  O   LYS X 332      39.299  35.599  61.250  0.00  0.00           O
ATOM   2543  N   GLN X 333      39.343  37.845  61.153  0.00  0.00           N
ATOM   2544  CA  GLN X 333      37.896  38.026  60.893  0.00  0.00           C
ATOM   2545  CB  GLN X 333      37.213  38.567  62.166  0.00  0.00           C
ATOM   2546  CG  GLN X 333      37.483  40.041  62.526  0.00  0.00           C
ATOM   2547  CD  GLN X 333      38.921  40.286  62.957  0.00  0.00           C
ATOM   2548  OE1 GLN X 333      39.324  39.968  64.067  0.00  0.00           O
ATOM   2549  NE2 GLN X 333      39.761  40.786  62.080  0.00  0.00           N
ATOM   2550  C   GLN X 333      37.512  38.839  59.640  0.00  0.00           C
ATOM   2551  O   GLN X 333      36.357  39.240  59.493  0.00  0.00           O
ATOM   2552  N   GLU X 334      38.439  39.102  58.716  0.00  0.00           N
ATOM   2553  CA  GLU X 334      38.242  40.100  57.641  0.00  0.00           C
ATOM   2554  CB  GLU X 334      39.605  40.596  57.122  0.00  0.00           C
ATOM   2555  CG  GLU X 334      40.433  41.310  58.200  0.00  0.00           C
ATOM   2556  CD  GLU X 334      39.741  42.527  58.763  0.00  0.00           C
ATOM   2557  OE1 GLU X 334      39.104  42.425  59.835  0.00  0.00           O
ATOM   2558  OE2 GLU X 334      39.907  43.652  58.201  0.00  0.00           O
ATOM   2559  C   GLU X 334      37.310  39.664  56.489  0.00  0.00           C
ATOM   2560  O   GLU X 334      37.123  40.408  55.528  0.00  0.00           O
ATOM   2561  N   PHE X 335      36.675  38.494  56.583  0.00  0.00           N
ATOM   2562  CA  PHE X 335      35.643  38.022  55.648  0.00  0.00           C
ATOM   2563  CB  PHE X 335      35.692  36.486  55.617  0.00  0.00           C
ATOM   2564  CG  PHE X 335      35.444  35.833  56.968  0.00  0.00           C
ATOM   2565  CD1 PHE X 335      36.528  35.488  57.800  0.00  0.00           C
ATOM   2566  CE1 PHE X 335      36.292  34.917  59.064  0.00  0.00           C
ATOM   2567  CZ  PHE X 335      34.976  34.684  59.499  0.00  0.00           C
ATOM   2568  CE2 PHE X 335      33.894  35.015  58.666  0.00  0.00           C
ATOM   2569  CD2 PHE X 335      34.127  35.584  57.402  0.00  0.00           C
ATOM   2570  C   PHE X 335      34.221  38.507  55.999  0.00  0.00           C
ATOM   2571  O   PHE X 335      33.341  38.498  55.136  0.00  0.00           O
ATOM   2572  N   GLY X 336      33.991  38.902  57.258  0.00  0.00           N
ATOM   2573  CA  GLY X 336      32.671  39.033  57.892  0.00  0.00           C
ATOM   2574  C   GLY X 336      31.744  40.142  57.382  0.00  0.00           C
ATOM   2575  O   GLY X 336      30.581  40.175  57.789  0.00  0.00           O
ATOM   2576  N   TRP X 337      32.233  41.017  56.502  0.00  0.00           N
ATOM   2577  CA  TRP X 337      31.475  42.013  55.728  0.00  0.00           C
ATOM   2578  CB  TRP X 337      31.794  43.413  56.284  0.00  0.00           C
ATOM   2579  CG  TRP X 337      31.585  44.572  55.356  0.00  0.00           C
ATOM   2580  CD1 TRP X 337      30.453  45.303  55.247  0.00  0.00           C
ATOM   2581  NE1 TRP X 337      30.625  46.274  54.280  0.00  0.00           N
ATOM   2582  CE2 TRP X 337      31.878  46.221  53.714  0.00  0.00           C
ATOM   2583  CZ2 TRP X 337      32.516  46.984  52.726  0.00  0.00           C
ATOM   2584  CH2 TRP X 337      33.844  46.683  52.381  0.00  0.00           C
ATOM   2585  CZ3 TRP X 337      34.518  45.637  53.034  0.00  0.00           C
ATOM   2586  CE3 TRP X 337      33.870  44.887  54.037  0.00  0.00           C
ATOM   2587  CD2 TRP X 337      32.528  45.149  54.394  0.00  0.00           C
ATOM   2588  C   TRP X 337      31.798  41.909  54.228  0.00  0.00           C
ATOM   2589  O   TRP X 337      30.893  41.949  53.392  0.00  0.00           O
ATOM   2590  N   LEU X 338      33.076  41.714  53.887  0.00  0.00           N
ATOM   2591  CA  LEU X 338      33.599  41.720  52.520  0.00  0.00           C
ATOM   2592  CB  LEU X 338      35.131  41.558  52.598  0.00  0.00           C
ATOM   2593  CG  LEU X 338      35.872  41.532  51.246  0.00  0.00           C
ATOM   2594  CD1 LEU X 338      35.596  42.766  50.385  0.00  0.00           C
ATOM   2595  CD2 LEU X 338      37.379  41.459  51.500  0.00  0.00           C
ATOM   2596  C   LEU X 338      32.947  40.655  51.628  0.00  0.00           C
ATOM   2597  O   LEU X 338      32.657  40.935  50.467  0.00  0.00           O
ATOM   2598  N   ILE X 339      32.672  39.460  52.161  0.00  0.00           N
ATOM   2599  CA  ILE X 339      31.996  38.400  51.402  0.00  0.00           C
ATOM   2600  CB  ILE X 339      32.388  36.993  51.917  0.00  0.00           C
ATOM   2601  CG2 ILE X 339      31.670  35.906  51.101  0.00  0.00           C
ATOM   2602  CG1 ILE X 339      33.916  36.741  51.906  0.00  0.00           C
ATOM   2603  CD1 ILE X 339      34.610  36.847  50.539  0.00  0.00           C
ATOM   2604  C   ILE X 339      30.477  38.661  51.281  0.00  0.00           C
ATOM   2605  O   ILE X 339      30.015  38.829  50.150  0.00  0.00           O
ATOM   2606  N   PRO X 340      29.681  38.748  52.370  0.00  0.00           N
ATOM   2607  CD  PRO X 340      30.055  38.567  53.770  0.00  0.00           C
ATOM   2608  CG  PRO X 340      28.827  38.951  54.591  0.00  0.00           C
ATOM   2609  CB  PRO X 340      27.674  38.591  53.654  0.00  0.00           C
ATOM   2610  CA  PRO X 340      28.226  38.892  52.256  0.00  0.00           C
ATOM   2611  C   PRO X 340      27.778  40.273  51.750  0.00  0.00           C
ATOM   2612  O   PRO X 340      27.029  40.363  50.780  0.00  0.00           O
ATOM   2613  N   MET X 341      28.234  41.363  52.377  0.00  0.00           N
ATOM   2614  CA  MET X 341      27.696  42.707  52.132  0.00  0.00           C
ATOM   2615  CB  MET X 341      27.826  43.578  53.394  0.00  0.00           C
ATOM   2616  CG  MET X 341      26.774  43.245  54.461  0.00  0.00           C
ATOM   2617  SD  MET X 341      25.033  43.492  53.981  0.00  0.00           S
ATOM   2618  CE  MET X 341      25.019  45.261  53.560  0.00  0.00           C
ATOM   2619  C   MET X 341      28.331  43.402  50.926  0.00  0.00           C
ATOM   2620  O   MET X 341      27.611  44.044  50.164  0.00  0.00           O
ATOM   2621  N   GLN X 342      29.646  43.272  50.717  0.00  0.00           N
ATOM   2622  CA  GLN X 342      30.328  43.909  49.581  0.00  0.00           C
ATOM   2623  CB  GLN X 342      31.745  44.332  50.004  0.00  0.00           C
ATOM   2624  CG  GLN X 342      32.587  45.010  48.910  0.00  0.00           C
ATOM   2625  CD  GLN X 342      31.986  46.314  48.392  0.00  0.00           C
ATOM   2626  OE1 GLN X 342      31.966  47.334  49.074  0.00  0.00           O
ATOM   2627  NE2 GLN X 342      31.477  46.333  47.183  0.00  0.00           N
ATOM   2628  C   GLN X 342      30.287  43.031  48.318  0.00  0.00           C
ATOM   2629  O   GLN X 342      29.755  43.464  47.297  0.00  0.00           O
ATOM   2630  N   LEU X 343      30.815  41.803  48.368  0.00  0.00           N
ATOM   2631  CA  LEU X 343      30.983  40.966  47.174  0.00  0.00           C
ATOM   2632  CB  LEU X 343      32.086  39.931  47.454  0.00  0.00           C
ATOM   2633  CG  LEU X 343      32.437  39.006  46.274  0.00  0.00           C
ATOM   2634  CD1 LEU X 343      32.966  39.771  45.057  0.00  0.00           C
ATOM   2635  CD2 LEU X 343      33.512  38.020  46.729  0.00  0.00           C
ATOM   2636  C   LEU X 343      29.676  40.315  46.688  0.00  0.00           C
ATOM   2637  O   LEU X 343      29.433  40.290  45.482  0.00  0.00           O
ATOM   2638  N   MET X 344      28.838  39.799  47.594  0.00  0.00           N
ATOM   2639  CA  MET X 344      27.593  39.086  47.247  0.00  0.00           C
ATOM   2640  CB  MET X 344      27.531  37.743  47.996  0.00  0.00           C
ATOM   2641  CG  MET X 344      28.723  36.841  47.644  0.00  0.00           C
ATOM   2642  SD  MET X 344      28.600  35.145  48.277  0.00  0.00           S
ATOM   2643  CE  MET X 344      30.201  34.497  47.726  0.00  0.00           C
ATOM   2644  C   MET X 344      26.310  39.913  47.449  0.00  0.00           C
ATOM   2645  O   MET X 344      25.225  39.460  47.080  0.00  0.00           O
ATOM   2646  N   SER X 345      26.414  41.128  48.000  0.00  0.00           N
ATOM   2647  CA  SER X 345      25.303  42.066  48.245  0.00  0.00           C
ATOM   2648  CB  SER X 345      24.899  42.776  46.944  0.00  0.00           C
ATOM   2649  OG  SER X 345      25.974  43.549  46.438  0.00  0.00           O
ATOM   2650  C   SER X 345      24.084  41.485  48.987  0.00  0.00           C
ATOM   2651  O   SER X 345      22.959  41.955  48.783  0.00  0.00           O
ATOM   2652  N   TYR X 346      24.269  40.476  49.843  0.00  0.00           N
ATOM   2653  CA  TYR X 346      23.194  39.850  50.623  0.00  0.00           C
ATOM   2654  CB  TYR X 346      22.458  38.821  49.743  0.00  0.00           C
ATOM   2655  CG  TYR X 346      21.032  38.557  50.183  0.00  0.00           C
ATOM   2656  CD1 TYR X 346      20.746  37.516  51.086  0.00  0.00           C
ATOM   2657  CE1 TYR X 346      19.425  37.302  51.524  0.00  0.00           C
ATOM   2658  CZ  TYR X 346      18.383  38.129  51.052  0.00  0.00           C
ATOM   2659  OH  TYR X 346      17.097  37.914  51.434  0.00  0.00           O
ATOM   2660  CE2 TYR X 346      18.668  39.166  50.140  0.00  0.00           C
ATOM   2661  CD2 TYR X 346      19.990  39.377  49.706  0.00  0.00           C
ATOM   2662  C   TYR X 346      23.749  39.189  51.905  0.00  0.00           C
ATOM   2663  O   TYR X 346      24.783  38.520  51.830  0.00  0.00           O
ATOM   2664  N   PRO X 347      23.102  39.345  53.078  0.00  0.00           N
ATOM   2665  CD  PRO X 347      21.878  40.100  53.316  0.00  0.00           C
ATOM   2666  CG  PRO X 347      21.451  39.772  54.746  0.00  0.00           C
ATOM   2667  CB  PRO X 347      22.787  39.495  55.431  0.00  0.00           C
ATOM   2668  CA  PRO X 347      23.594  38.788  54.340  0.00  0.00           C
ATOM   2669  C   PRO X 347      23.473  37.255  54.403  0.00  0.00           C
ATOM   2670  O   PRO X 347      22.608  36.653  53.762  0.00  0.00           O
ATOM   2671  N   LEU X 348      24.358  36.620  55.179  0.00  0.00           N
ATOM   2672  CA  LEU X 348      24.510  35.159  55.295  0.00  0.00           C
ATOM   2673  CB  LEU X 348      25.695  34.715  54.406  0.00  0.00           C
ATOM   2674  CG  LEU X 348      25.519  34.925  52.888  0.00  0.00           C
ATOM   2675  CD1 LEU X 348      26.822  34.581  52.169  0.00  0.00           C
ATOM   2676  CD2 LEU X 348      24.424  34.030  52.302  0.00  0.00           C
ATOM   2677  C   LEU X 348      24.729  34.659  56.741  0.00  0.00           C
ATOM   2678  O   LEU X 348      24.726  33.447  56.974  0.00  0.00           O
ATOM   2679  N   SER X 349      24.918  35.548  57.720  0.00  0.00           N
ATOM   2680  CA  SER X 349      25.380  35.204  59.080  0.00  0.00           C
ATOM   2681  CB  SER X 349      26.233  36.337  59.674  0.00  0.00           C
ATOM   2682  OG  SER X 349      27.202  36.774  58.730  0.00  0.00           O
ATOM   2683  C   SER X 349      24.264  34.755  60.044  0.00  0.00           C
ATOM   2684  O   SER X 349      24.504  34.590  61.244  0.00  0.00           O
ATOM   2685  N   GLU X 350      23.043  34.524  59.552  0.00  0.00           N
ATOM   2686  CA  GLU X 350      21.931  33.909  60.293  0.00  0.00           C
ATOM   2687  CB  GLU X 350      21.220  35.008  61.114  0.00  0.00           C
ATOM   2688  CG  GLU X 350      20.291  34.498  62.225  0.00  0.00           C
ATOM   2689  CD  GLU X 350      21.041  33.680  63.283  0.00  0.00           C
ATOM   2690  OE1 GLU X 350      21.138  32.442  63.128  0.00  0.00           O
ATOM   2691  OE2 GLU X 350      21.527  34.255  64.292  0.00  0.00           O
ATOM   2692  C   GLU X 350      20.956  33.184  59.338  0.00  0.00           C
ATOM   2693  O   GLU X 350      20.837  33.558  58.167  0.00  0.00           O
ATOM   2694  N   GLY X 351      20.224  32.173  59.820  0.00  0.00           N
ATOM   2695  CA  GLY X 351      19.197  31.447  59.047  0.00  0.00           C
ATOM   2696  C   GLY X 351      19.638  30.090  58.472  0.00  0.00           C
ATOM   2697  O   GLY X 351      20.645  29.520  58.901  0.00  0.00           O
ATOM   2698  N   GLN X 352      18.859  29.558  57.524  0.00  0.00           N
ATOM   2699  CA  GLN X 352      18.916  28.163  57.043  0.00  0.00           C
ATOM   2700  CB  GLN X 352      17.529  27.506  57.227  0.00  0.00           C
ATOM   2701  CG  GLN X 352      17.079  27.414  58.697  0.00  0.00           C
ATOM   2702  CD  GLN X 352      15.664  26.855  58.851  0.00  0.00           C
ATOM   2703  OE1 GLN X 352      14.676  27.576  58.849  0.00  0.00           O
ATOM   2704  NE2 GLN X 352      15.496  25.561  59.005  0.00  0.00           N
ATOM   2705  C   GLN X 352      19.386  28.037  55.576  0.00  0.00           C
ATOM   2706  O   GLN X 352      19.199  28.948  54.769  0.00  0.00           O
ATOM   2707  N   LEU X 353      19.977  26.892  55.211  0.00  0.00           N
ATOM   2708  CA  LEU X 353      20.436  26.559  53.851  0.00  0.00           C
ATOM   2709  CB  LEU X 353      21.950  26.863  53.767  0.00  0.00           C
ATOM   2710  CG  LEU X 353      22.652  26.685  52.403  0.00  0.00           C
ATOM   2711  CD1 LEU X 353      22.093  27.608  51.322  0.00  0.00           C
ATOM   2712  CD2 LEU X 353      24.140  27.006  52.537  0.00  0.00           C
ATOM   2713  C   LEU X 353      20.099  25.098  53.488  0.00  0.00           C
ATOM   2714  O   LEU X 353      19.898  24.255  54.367  0.00  0.00           O
ATOM   2715  N   ASP X 354      20.042  24.796  52.190  0.00  0.00           N
ATOM   2716  CA  ASP X 354      19.939  23.445  51.623  0.00  0.00           C
ATOM   2717  CB  ASP X 354      18.563  23.282  50.960  0.00  0.00           C
ATOM   2718  CG  ASP X 354      18.434  21.946  50.231  0.00  0.00           C
ATOM   2719  OD1 ASP X 354      18.029  20.934  50.852  0.00  0.00           O
ATOM   2720  OD2 ASP X 354      18.783  21.894  49.029  0.00  0.00           O
ATOM   2721  C   ASP X 354      21.107  23.180  50.646  0.00  0.00           C
ATOM   2722  O   ASP X 354      21.556  24.083  49.937  0.00  0.00           O
ATOM   2723  N   GLN X 355      21.619  21.945  50.603  0.00  0.00           N
ATOM   2724  CA  GLN X 355      22.858  21.611  49.885  0.00  0.00           C
ATOM   2725  CB  GLN X 355      23.280  20.180  50.260  0.00  0.00           C
ATOM   2726  CG  GLN X 355      24.749  19.892  49.911  0.00  0.00           C
ATOM   2727  CD  GLN X 355      25.114  18.430  50.148  0.00  0.00           C
ATOM   2728  OE1 GLN X 355      25.678  18.055  51.167  0.00  0.00           O
ATOM   2729  NE2 GLN X 355      24.790  17.556  49.224  0.00  0.00           N
ATOM   2730  C   GLN X 355      22.765  21.814  48.357  0.00  0.00           C
ATOM   2731  O   GLN X 355      23.739  22.268  47.751  0.00  0.00           O
ATOM   2732  N   LYS X 356      21.593  21.606  47.731  0.00  0.00           N
ATOM   2733  CA  LYS X 356      21.394  21.923  46.302  0.00  0.00           C
ATOM   2734  CB  LYS X 356      20.033  21.379  45.824  0.00  0.00           C
ATOM   2735  CG  LYS X 356      19.584  21.760  44.397  0.00  0.00           C
ATOM   2736  CD  LYS X 356      20.230  20.959  43.253  0.00  0.00           C
ATOM   2737  CE  LYS X 356      21.694  21.279  42.920  0.00  0.00           C
ATOM   2738  NZ  LYS X 356      21.886  22.651  42.384  0.00  0.00           N
ATOM   2739  C   LYS X 356      21.533  23.425  46.051  0.00  0.00           C
ATOM   2740  O   LYS X 356      22.131  23.807  45.046  0.00  0.00           O
ATOM   2741  N   THR X 357      21.053  24.265  46.975  0.00  0.00           N
ATOM   2742  CA  THR X 357      21.236  25.724  46.917  0.00  0.00           C
ATOM   2743  CB  THR X 357      20.393  26.467  47.969  0.00  0.00           C
ATOM   2744  CG2 THR X 357      20.278  27.953  47.634  0.00  0.00           C
ATOM   2745  OG1 THR X 357      19.073  25.971  48.061  0.00  0.00           O
ATOM   2746  C   THR X 357      22.704  26.100  47.121  0.00  0.00           C
ATOM   2747  O   THR X 357      23.218  26.937  46.387  0.00  0.00           O
ATOM   2748  N   ALA X 358      23.412  25.448  48.051  0.00  0.00           N
ATOM   2749  CA  ALA X 358      24.843  25.673  48.280  0.00  0.00           C
ATOM   2750  CB  ALA X 358      25.300  24.786  49.447  0.00  0.00           C
ATOM   2751  C   ALA X 358      25.681  25.424  47.008  0.00  0.00           C
ATOM   2752  O   ALA X 358      26.510  26.257  46.637  0.00  0.00           O
ATOM   2753  N   MET X 359      25.407  24.335  46.276  0.00  0.00           N
ATOM   2754  CA  MET X 359      26.049  24.081  44.979  0.00  0.00           C
ATOM   2755  CB  MET X 359      25.710  22.675  44.460  0.00  0.00           C
ATOM   2756  CG  MET X 359      26.271  21.569  45.363  0.00  0.00           C
ATOM   2757  SD  MET X 359      26.117  19.907  44.656  0.00  0.00           S
ATOM   2758  CE  MET X 359      26.430  18.904  46.134  0.00  0.00           C
ATOM   2759  C   MET X 359      25.683  25.149  43.934  0.00  0.00           C
ATOM   2760  O   MET X 359      26.566  25.620  43.218  0.00  0.00           O
ATOM   2761  N   SER X 360      24.422  25.594  43.872  0.00  0.00           N
ATOM   2762  CA  SER X 360      23.987  26.652  42.943  0.00  0.00           C
ATOM   2763  CB  SER X 360      22.462  26.782  42.945  0.00  0.00           C
ATOM   2764  OG  SER X 360      21.868  25.536  42.634  0.00  0.00           O
ATOM   2765  C   SER X 360      24.624  28.017  43.246  0.00  0.00           C
ATOM   2766  O   SER X 360      25.023  28.729  42.323  0.00  0.00           O
ATOM   2767  N   LEU X 361      24.821  28.363  44.521  0.00  0.00           N
ATOM   2768  CA  LEU X 361      25.559  29.562  44.938  0.00  0.00           C
ATOM   2769  CB  LEU X 361      25.329  29.800  46.443  0.00  0.00           C
ATOM   2770  CG  LEU X 361      23.899  30.244  46.814  0.00  0.00           C
ATOM   2771  CD1 LEU X 361      23.744  30.240  48.336  0.00  0.00           C
ATOM   2772  CD2 LEU X 361      23.574  31.650  46.304  0.00  0.00           C
ATOM   2773  C   LEU X 361      27.061  29.463  44.609  0.00  0.00           C
ATOM   2774  O   LEU X 361      27.704  30.482  44.339  0.00  0.00           O
ATOM   2775  N   LEU X 362      27.625  28.251  44.555  0.00  0.00           N
ATOM   2776  CA  LEU X 362      28.997  28.037  44.087  0.00  0.00           C
ATOM   2777  CB  LEU X 362      29.560  26.746  44.716  0.00  0.00           C
ATOM   2778  CG  LEU X 362      31.101  26.638  44.699  0.00  0.00           C
ATOM   2779  CD1 LEU X 362      31.798  27.819  45.385  0.00  0.00           C
ATOM   2780  CD2 LEU X 362      31.546  25.379  45.448  0.00  0.00           C
ATOM   2781  C   LEU X 362      29.103  28.110  42.548  0.00  0.00           C
ATOM   2782  O   LEU X 362      30.063  28.693  42.049  0.00  0.00           O
ATOM   2783  N   TRP X 363      28.084  27.666  41.795  0.00  0.00           N
ATOM   2784  CA  TRP X 363      27.940  27.949  40.349  0.00  0.00           C
ATOM   2785  CB  TRP X 363      26.718  27.215  39.764  0.00  0.00           C
ATOM   2786  CG  TRP X 363      26.909  25.817  39.257  0.00  0.00           C
ATOM   2787  CD1 TRP X 363      27.136  24.723  40.016  0.00  0.00           C
ATOM   2788  NE1 TRP X 363      27.207  23.600  39.214  0.00  0.00           N
ATOM   2789  CE2 TRP X 363      27.040  23.917  37.884  0.00  0.00           C
ATOM   2790  CZ2 TRP X 363      27.044  23.151  36.709  0.00  0.00           C
ATOM   2791  CH2 TRP X 363      26.819  23.787  35.476  0.00  0.00           C
ATOM   2792  CZ3 TRP X 363      26.576  25.172  35.437  0.00  0.00           C
ATOM   2793  CE3 TRP X 363      26.575  25.933  36.624  0.00  0.00           C
ATOM   2794  CD2 TRP X 363      26.821  25.329  37.878  0.00  0.00           C
ATOM   2795  C   TRP X 363      27.818  29.459  40.062  0.00  0.00           C
ATOM   2796  O   TRP X 363      28.451  29.957  39.129  0.00  0.00           O
ATOM   2797  N   LYS X 364      27.077  30.206  40.898  0.00  0.00           N
ATOM   2798  CA  LYS X 364      26.969  31.682  40.858  0.00  0.00           C
ATOM   2799  CB  LYS X 364      25.876  32.119  41.854  0.00  0.00           C
ATOM   2800  CG  LYS X 364      25.368  33.559  41.653  0.00  0.00           C
ATOM   2801  CD  LYS X 364      24.253  33.868  42.668  0.00  0.00           C
ATOM   2802  CE  LYS X 364      23.720  35.301  42.574  0.00  0.00           C
ATOM   2803  NZ  LYS X 364      22.915  35.542  41.358  0.00  0.00           N
ATOM   2804  C   LYS X 364      28.308  32.378  41.157  0.00  0.00           C
ATOM   2805  O   LYS X 364      28.542  33.503  40.728  0.00  0.00           O
ATOM   2806  N   SER X 365      29.206  31.681  41.855  0.00  0.00           N
ATOM   2807  CA  SER X 365      30.542  32.150  42.250  0.00  0.00           C
ATOM   2808  CB  SER X 365      30.778  31.849  43.735  0.00  0.00           C
ATOM   2809  OG  SER X 365      29.703  32.324  44.533  0.00  0.00           O
ATOM   2810  C   SER X 365      31.679  31.579  41.380  0.00  0.00           C
ATOM   2811  O   SER X 365      32.853  31.808  41.675  0.00  0.00           O
ATOM   2812  N   TYR X 366      31.357  30.860  40.297  0.00  0.00           N
ATOM   2813  CA  TYR X 366      32.316  30.161  39.428  0.00  0.00           C
ATOM   2814  CB  TYR X 366      31.538  29.480  38.292  0.00  0.00           C
ATOM   2815  CG  TYR X 366      32.400  28.802  37.245  0.00  0.00           C
ATOM   2816  CD1 TYR X 366      33.241  27.727  37.602  0.00  0.00           C
ATOM   2817  CE1 TYR X 366      34.046  27.105  36.628  0.00  0.00           C
ATOM   2818  CZ  TYR X 366      33.999  27.546  35.287  0.00  0.00           C
ATOM   2819  OH  TYR X 366      34.737  26.926  34.328  0.00  0.00           O
ATOM   2820  CE2 TYR X 366      33.157  28.619  34.932  0.00  0.00           C
ATOM   2821  CD2 TYR X 366      32.365  29.249  35.910  0.00  0.00           C
ATOM   2822  C   TYR X 366      33.493  31.012  38.884  0.00  0.00           C
ATOM   2823  O   TYR X 366      34.598  30.472  38.790  0.00  0.00           O
ATOM   2824  N   PRO X 367      33.360  32.329  38.614  0.00  0.00           N
ATOM   2825  CD  PRO X 367      32.112  33.051  38.399  0.00  0.00           C
ATOM   2826  CG  PRO X 367      32.475  34.288  37.583  0.00  0.00           C
ATOM   2827  CB  PRO X 367      33.878  34.589  38.095  0.00  0.00           C
ATOM   2828  CA  PRO X 367      34.493  33.192  38.255  0.00  0.00           C
ATOM   2829  C   PRO X 367      35.664  33.237  39.258  0.00  0.00           C
ATOM   2830  O   PRO X 367      36.732  33.746  38.907  0.00  0.00           O
ATOM   2831  N   LEU X 368      35.472  32.761  40.497  0.00  0.00           N
ATOM   2832  CA  LEU X 368      36.354  33.008  41.648  0.00  0.00           C
ATOM   2833  CB  LEU X 368      35.522  33.723  42.735  0.00  0.00           C
ATOM   2834  CG  LEU X 368      34.773  34.992  42.282  0.00  0.00           C
ATOM   2835  CD1 LEU X 368      34.077  35.630  43.483  0.00  0.00           C
ATOM   2836  CD2 LEU X 368      35.707  36.028  41.655  0.00  0.00           C
ATOM   2837  C   LEU X 368      37.038  31.751  42.230  0.00  0.00           C
ATOM   2838  O   LEU X 368      37.827  31.881  43.173  0.00  0.00           O
ATOM   2839  N   VAL X 369      36.723  30.551  41.719  0.00  0.00           N
ATOM   2840  CA  VAL X 369      37.078  29.263  42.362  0.00  0.00           C
ATOM   2841  CB  VAL X 369      35.876  28.298  42.434  0.00  0.00           C
ATOM   2842  CG1 VAL X 369      34.714  28.909  43.226  0.00  0.00           C
ATOM   2843  CG2 VAL X 369      35.352  27.869  41.058  0.00  0.00           C
ATOM   2844  C   VAL X 369      38.304  28.551  41.776  0.00  0.00           C
ATOM   2845  O   VAL X 369      38.887  27.719  42.462  0.00  0.00           O
ATOM   2846  N   CYS X 370      38.724  28.875  40.549  0.00  0.00           N
ATOM   2847  CA  CYS X 370      39.977  28.413  39.930  0.00  0.00           C
ATOM   2848  CB  CYS X 370      41.163  29.142  40.588  0.00  0.00           C
ATOM   2849  SG  CYS X 370      40.935  30.948  40.523  0.00  0.00           S
ATOM   2850  C   CYS X 370      40.139  26.871  39.834  0.00  0.00           C
ATOM   2851  O   CYS X 370      41.254  26.338  39.909  0.00  0.00           O
ATOM   2852  N   ILE X 371      39.022  26.157  39.646  0.00  0.00           N
ATOM   2853  CA  ILE X 371      38.913  24.688  39.520  0.00  0.00           C
ATOM   2854  CB  ILE X 371      38.408  24.038  40.836  0.00  0.00           C
ATOM   2855  CG2 ILE X 371      39.488  24.137  41.923  0.00  0.00           C
ATOM   2856  CG1 ILE X 371      37.067  24.641  41.319  0.00  0.00           C
ATOM   2857  CD1 ILE X 371      36.345  23.802  42.381  0.00  0.00           C
ATOM   2858  C   ILE X 371      37.985  24.292  38.360  0.00  0.00           C
ATOM   2859  O   ILE X 371      37.213  25.119  37.868  0.00  0.00           O
ATOM   2860  N   ALA X 372      38.007  23.022  37.947  0.00  0.00           N
ATOM   2861  CA  ALA X 372      36.968  22.443  37.088  0.00  0.00           C
ATOM   2862  CB  ALA X 372      37.375  21.014  36.710  0.00  0.00           C
ATOM   2863  C   ALA X 372      35.580  22.506  37.766  0.00  0.00           C
ATOM   2864  O   ALA X 372      35.436  22.119  38.930  0.00  0.00           O
ATOM   2865  N   LYS X 373      34.545  22.963  37.044  0.00  0.00           N
ATOM   2866  CA  LYS X 373      33.175  23.152  37.574  0.00  0.00           C
ATOM   2867  CB  LYS X 373      32.296  23.843  36.508  0.00  0.00           C
ATOM   2868  CG  LYS X 373      31.064  24.506  37.150  0.00  0.00           C
ATOM   2869  CD  LYS X 373      30.083  25.169  36.171  0.00  0.00           C
ATOM   2870  CE  LYS X 373      30.692  26.296  35.331  0.00  0.00           C
ATOM   2871  NZ  LYS X 373      29.652  27.112  34.653  0.00  0.00           N
ATOM   2872  C   LYS X 373      32.560  21.830  38.053  0.00  0.00           C
ATOM   2873  O   LYS X 373      31.856  21.790  39.059  0.00  0.00           O
ATOM   2874  N   GLU X 374      32.938  20.733  37.399  0.00  0.00           N
ATOM   2875  CA  GLU X 374      32.627  19.342  37.757  0.00  0.00           C
ATOM   2876  CB  GLU X 374      33.420  18.464  36.772  0.00  0.00           C
ATOM   2877  CG  GLU X 374      33.195  16.959  36.943  0.00  0.00           C
ATOM   2878  CD  GLU X 374      33.800  16.193  35.766  0.00  0.00           C
ATOM   2879  OE1 GLU X 374      35.019  15.902  35.769  0.00  0.00           O
ATOM   2880  OE2 GLU X 374      33.072  15.896  34.790  0.00  0.00           O
ATOM   2881  C   GLU X 374      32.958  18.970  39.222  0.00  0.00           C
ATOM   2882  O   GLU X 374      32.335  18.064  39.784  0.00  0.00           O
ATOM   2883  N   LEU X 375      33.899  19.673  39.864  0.00  0.00           N
ATOM   2884  CA  LEU X 375      34.350  19.401  41.234  0.00  0.00           C
ATOM   2885  CB  LEU X 375      35.871  19.640  41.328  0.00  0.00           C
ATOM   2886  CG  LEU X 375      36.718  18.866  40.297  0.00  0.00           C
ATOM   2887  CD1 LEU X 375      38.202  19.145  40.535  0.00  0.00           C
ATOM   2888  CD2 LEU X 375      36.480  17.356  40.359  0.00  0.00           C
ATOM   2889  C   LEU X 375      33.564  20.167  42.317  0.00  0.00           C
ATOM   2890  O   LEU X 375      33.816  19.959  43.504  0.00  0.00           O
ATOM   2891  N   ILE X 376      32.584  21.004  41.944  0.00  0.00           N
ATOM   2892  CA  ILE X 376      31.694  21.708  42.890  0.00  0.00           C
ATOM   2893  CB  ILE X 376      30.687  22.609  42.119  0.00  0.00           C
ATOM   2894  CG2 ILE X 376      29.392  22.896  42.908  0.00  0.00           C
ATOM   2895  CG1 ILE X 376      31.424  23.905  41.705  0.00  0.00           C
ATOM   2896  CD1 ILE X 376      30.594  24.889  40.871  0.00  0.00           C
ATOM   2897  C   ILE X 376      31.017  20.758  43.904  0.00  0.00           C
ATOM   2898  O   ILE X 376      31.028  21.087  45.095  0.00  0.00           O
ATOM   2899  N   PRO X 377      30.472  19.584  43.516  0.00  0.00           N
ATOM   2900  CD  PRO X 377      30.191  19.138  42.162  0.00  0.00           C
ATOM   2901  CG  PRO X 377      28.958  18.256  42.289  0.00  0.00           C
ATOM   2902  CB  PRO X 377      29.176  17.570  43.635  0.00  0.00           C
ATOM   2903  CA  PRO X 377      29.876  18.649  44.470  0.00  0.00           C
ATOM   2904  C   PRO X 377      30.905  18.057  45.437  0.00  0.00           C
ATOM   2905  O   PRO X 377      30.670  18.049  46.643  0.00  0.00           O
ATOM   2906  N   GLU X 378      32.074  17.632  44.942  0.00  0.00           N
ATOM   2907  CA  GLU X 378      33.145  17.081  45.783  0.00  0.00           C
ATOM   2908  CB  GLU X 378      34.267  16.511  44.897  0.00  0.00           C
ATOM   2909  CG  GLU X 378      35.350  15.788  45.713  0.00  0.00           C
ATOM   2910  CD  GLU X 378      36.357  15.003  44.860  0.00  0.00           C
ATOM   2911  OE1 GLU X 378      37.213  14.304  45.454  0.00  0.00           O
ATOM   2912  OE2 GLU X 378      36.325  15.056  43.605  0.00  0.00           O
ATOM   2913  C   GLU X 378      33.668  18.104  46.800  0.00  0.00           C
ATOM   2914  O   GLU X 378      33.800  17.777  47.983  0.00  0.00           O
ATOM   2915  N   ALA X 379      33.878  19.352  46.371  0.00  0.00           N
ATOM   2916  CA  ALA X 379      34.255  20.455  47.251  0.00  0.00           C
ATOM   2917  CB  ALA X 379      34.612  21.663  46.378  0.00  0.00           C
ATOM   2918  C   ALA X 379      33.156  20.799  48.274  0.00  0.00           C
ATOM   2919  O   ALA X 379      33.466  21.104  49.422  0.00  0.00           O
ATOM   2920  N   THR X 380      31.876  20.707  47.896  0.00  0.00           N
ATOM   2921  CA  THR X 380      30.744  20.963  48.806  0.00  0.00           C
ATOM   2922  CB  THR X 380      29.423  21.090  48.026  0.00  0.00           C
ATOM   2923  CG2 THR X 380      28.227  21.434  48.916  0.00  0.00           C
ATOM   2924  OG1 THR X 380      29.518  22.130  47.080  0.00  0.00           O
ATOM   2925  C   THR X 380      30.628  19.873  49.877  0.00  0.00           C
ATOM   2926  O   THR X 380      30.491  20.180  51.062  0.00  0.00           O
ATOM   2927  N   GLU X 381      30.720  18.596  49.495  0.00  0.00           N
ATOM   2928  CA  GLU X 381      30.526  17.462  50.412  0.00  0.00           C
ATOM   2929  CB  GLU X 381      30.296  16.171  49.618  0.00  0.00           C
ATOM   2930  CG  GLU X 381      28.922  16.155  48.937  0.00  0.00           C
ATOM   2931  CD  GLU X 381      28.631  14.776  48.346  0.00  0.00           C
ATOM   2932  OE1 GLU X 381      27.599  14.165  48.718  0.00  0.00           O
ATOM   2933  OE2 GLU X 381      29.437  14.247  47.539  0.00  0.00           O
ATOM   2934  C   GLU X 381      31.664  17.276  51.428  0.00  0.00           C
ATOM   2935  O   GLU X 381      31.415  16.757  52.521  0.00  0.00           O
ATOM   2936  N   LYS X 382      32.880  17.770  51.148  0.00  0.00           N
ATOM   2937  CA  LYS X 382      33.970  17.835  52.141  0.00  0.00           C
ATOM   2938  CB  LYS X 382      35.227  18.428  51.471  0.00  0.00           C
ATOM   2939  CG  LYS X 382      36.443  18.630  52.396  0.00  0.00           C
ATOM   2940  CD  LYS X 382      36.871  17.372  53.172  0.00  0.00           C
ATOM   2941  CE  LYS X 382      38.194  17.627  53.903  0.00  0.00           C
ATOM   2942  NZ  LYS X 382      38.450  16.631  54.972  0.00  0.00           N
ATOM   2943  C   LYS X 382      33.538  18.612  53.396  0.00  0.00           C
ATOM   2944  O   LYS X 382      33.799  18.169  54.518  0.00  0.00           O
ATOM   2945  N   TYR X 383      32.797  19.707  53.215  0.00  0.00           N
ATOM   2946  CA  TYR X 383      32.263  20.529  54.305  0.00  0.00           C
ATOM   2947  CB  TYR X 383      32.264  22.010  53.890  0.00  0.00           C
ATOM   2948  CG  TYR X 383      33.645  22.611  53.666  0.00  0.00           C
ATOM   2949  CD1 TYR X 383      34.250  23.400  54.664  0.00  0.00           C
ATOM   2950  CE1 TYR X 383      35.516  23.978  54.439  0.00  0.00           C
ATOM   2951  CZ  TYR X 383      36.184  23.770  53.212  0.00  0.00           C
ATOM   2952  OH  TYR X 383      37.396  24.338  52.971  0.00  0.00           O
ATOM   2953  CE2 TYR X 383      35.587  22.965  52.221  0.00  0.00           C
ATOM   2954  CD2 TYR X 383      34.320  22.396  52.449  0.00  0.00           C
ATOM   2955  C   TYR X 383      30.873  20.053  54.767  0.00  0.00           C
ATOM   2956  O   TYR X 383      30.698  19.750  55.945  0.00  0.00           O
ATOM   2957  N   LEU X 384      29.888  19.951  53.866  0.00  0.00           N
ATOM   2958  CA  LEU X 384      28.469  19.760  54.221  0.00  0.00           C
ATOM   2959  CB  LEU X 384      27.574  20.529  53.220  0.00  0.00           C
ATOM   2960  CG  LEU X 384      27.341  22.016  53.555  0.00  0.00           C
ATOM   2961  CD1 LEU X 384      28.608  22.866  53.461  0.00  0.00           C
ATOM   2962  CD2 LEU X 384      26.305  22.607  52.595  0.00  0.00           C
ATOM   2963  C   LEU X 384      28.013  18.290  54.334  0.00  0.00           C
ATOM   2964  O   LEU X 384      26.929  18.047  54.870  0.00  0.00           O
ATOM   2965  N   GLY X 385      28.799  17.317  53.860  0.00  0.00           N
ATOM   2966  CA  GLY X 385      28.358  15.931  53.640  0.00  0.00           C
ATOM   2967  C   GLY X 385      27.662  15.272  54.840  0.00  0.00           C
ATOM   2968  O   GLY X 385      28.217  15.203  55.937  0.00  0.00           O
ATOM   2969  N   GLY X 386      26.435  14.786  54.625  0.00  0.00           N
ATOM   2970  CA  GLY X 386      25.619  14.057  55.608  0.00  0.00           C
ATOM   2971  C   GLY X 386      24.874  14.916  56.643  0.00  0.00           C
ATOM   2972  O   GLY X 386      24.074  14.372  57.409  0.00  0.00           O
ATOM   2973  N   THR X 387      25.091  16.235  56.673  0.00  0.00           N
ATOM   2974  CA  THR X 387      24.628  17.132  57.755  0.00  0.00           C
ATOM   2975  CB  THR X 387      25.315  18.505  57.652  0.00  0.00           C
ATOM   2976  CG2 THR X 387      25.103  19.401  58.872  0.00  0.00           C
ATOM   2977  OG1 THR X 387      26.711  18.337  57.527  0.00  0.00           O
ATOM   2978  C   THR X 387      23.102  17.309  57.778  0.00  0.00           C
ATOM   2979  O   THR X 387      22.502  17.765  56.805  0.00  0.00           O
ATOM   2980  N   ASP X 388      22.476  16.999  58.917  0.00  0.00           N
ATOM   2981  CA  ASP X 388      21.029  17.144  59.150  0.00  0.00           C
ATOM   2982  CB  ASP X 388      20.659  16.258  60.351  0.00  0.00           C
ATOM   2983  CG  ASP X 388      19.188  16.383  60.749  0.00  0.00           C
ATOM   2984  OD1 ASP X 388      18.845  17.213  61.622  0.00  0.00           O
ATOM   2985  OD2 ASP X 388      18.358  15.609  60.227  0.00  0.00           O
ATOM   2986  C   ASP X 388      20.626  18.601  59.430  0.00  0.00           C
ATOM   2987  O   ASP X 388      19.586  19.074  58.966  0.00  0.00           O
ATOM   2988  N   ASP X 389      21.469  19.303  60.189  0.00  0.00           N
ATOM   2989  CA  ASP X 389      21.243  20.655  60.696  0.00  0.00           C
ATOM   2990  CB  ASP X 389      22.274  20.902  61.809  0.00  0.00           C
ATOM   2991  CG  ASP X 389      22.222  22.279  62.476  0.00  0.00           C
ATOM   2992  OD1 ASP X 389      22.914  22.460  63.501  0.00  0.00           O
ATOM   2993  OD2 ASP X 389      21.535  23.209  61.988  0.00  0.00           O
ATOM   2994  C   ASP X 389      21.288  21.697  59.563  0.00  0.00           C
ATOM   2995  O   ASP X 389      22.345  22.042  59.031  0.00  0.00           O
ATOM   2996  N   THR X 390      20.117  22.224  59.206  0.00  0.00           N
ATOM   2997  CA  THR X 390      19.918  23.211  58.130  0.00  0.00           C
ATOM   2998  CB  THR X 390      18.423  23.431  57.864  0.00  0.00           C
ATOM   2999  CG2 THR X 390      17.703  22.167  57.402  0.00  0.00           C
ATOM   3000  OG1 THR X 390      17.772  23.897  59.027  0.00  0.00           O
ATOM   3001  C   THR X 390      20.565  24.569  58.410  0.00  0.00           C
ATOM   3002  O   THR X 390      20.890  25.296  57.471  0.00  0.00           O
ATOM   3003  N   VAL X 391      20.800  24.909  59.681  0.00  0.00           N
ATOM   3004  CA  VAL X 391      21.498  26.136  60.092  0.00  0.00           C
ATOM   3005  CB  VAL X 391      21.029  26.579  61.493  0.00  0.00           C
ATOM   3006  CG1 VAL X 391      21.754  27.835  61.974  0.00  0.00           C
ATOM   3007  CG2 VAL X 391      19.526  26.883  61.510  0.00  0.00           C
ATOM   3008  C   VAL X 391      23.010  25.915  60.032  0.00  0.00           C
ATOM   3009  O   VAL X 391      23.737  26.744  59.486  0.00  0.00           O
ATOM   3010  N   LYS X 392      23.505  24.756  60.488  0.00  0.00           N
ATOM   3011  CA  LYS X 392      24.934  24.414  60.389  0.00  0.00           C
ATOM   3012  CB  LYS X 392      25.273  23.264  61.342  0.00  0.00           C
ATOM   3013  CG  LYS X 392      26.785  23.022  61.482  0.00  0.00           C
ATOM   3014  CD  LYS X 392      27.104  22.120  62.683  0.00  0.00           C
ATOM   3015  CE  LYS X 392      26.941  22.870  64.013  0.00  0.00           C
ATOM   3016  NZ  LYS X 392      26.935  21.937  65.160  0.00  0.00           N
ATOM   3017  C   LYS X 392      25.373  24.156  58.947  0.00  0.00           C
ATOM   3018  O   LYS X 392      26.487  24.526  58.595  0.00  0.00           O
ATOM   3019  N   LYS X 393      24.491  23.660  58.066  0.00  0.00           N
ATOM   3020  CA  LYS X 393      24.730  23.657  56.608  0.00  0.00           C
ATOM   3021  CB  LYS X 393      23.567  22.970  55.854  0.00  0.00           C
ATOM   3022  CG  LYS X 393      23.704  21.436  55.914  0.00  0.00           C
ATOM   3023  CD  LYS X 393      22.697  20.645  55.060  0.00  0.00           C
ATOM   3024  CE  LYS X 393      21.301  20.523  55.690  0.00  0.00           C
ATOM   3025  NZ  LYS X 393      20.480  19.523  54.963  0.00  0.00           N
ATOM   3026  C   LYS X 393      25.024  25.067  56.068  0.00  0.00           C
ATOM   3027  O   LYS X 393      25.909  25.200  55.225  0.00  0.00           O
ATOM   3028  N   LYS X 394      24.378  26.118  56.598  0.00  0.00           N
ATOM   3029  CA  LYS X 394      24.692  27.521  56.266  0.00  0.00           C
ATOM   3030  CB  LYS X 394      23.516  28.442  56.650  0.00  0.00           C
ATOM   3031  CG  LYS X 394      23.596  29.789  55.909  0.00  0.00           C
ATOM   3032  CD  LYS X 394      22.345  30.643  56.151  0.00  0.00           C
ATOM   3033  CE  LYS X 394      22.392  31.905  55.288  0.00  0.00           C
ATOM   3034  NZ  LYS X 394      21.180  32.733  55.473  0.00  0.00           N
ATOM   3035  C   LYS X 394      26.015  27.980  56.887  0.00  0.00           C
ATOM   3036  O   LYS X 394      26.861  28.513  56.176  0.00  0.00           O
ATOM   3037  N   ASP X 395      26.239  27.710  58.173  0.00  0.00           N
ATOM   3038  CA  ASP X 395      27.463  28.121  58.881  0.00  0.00           C
ATOM   3039  CB  ASP X 395      27.275  27.876  60.386  0.00  0.00           C
ATOM   3040  CG  ASP X 395      28.430  28.463  61.200  0.00  0.00           C
ATOM   3041  OD1 ASP X 395      29.155  27.698  61.878  0.00  0.00           O
ATOM   3042  OD2 ASP X 395      28.650  29.697  61.136  0.00  0.00           O
ATOM   3043  C   ASP X 395      28.746  27.433  58.361  0.00  0.00           C
ATOM   3044  O   ASP X 395      29.826  28.032  58.393  0.00  0.00           O
ATOM   3045  N   LEU X 396      28.647  26.200  57.854  0.00  0.00           N
ATOM   3046  CA  LEU X 396      29.733  25.477  57.179  0.00  0.00           C
ATOM   3047  CB  LEU X 396      29.392  23.974  57.115  0.00  0.00           C
ATOM   3048  CG  LEU X 396      29.472  23.233  58.464  0.00  0.00           C
ATOM   3049  CD1 LEU X 396      28.832  21.851  58.324  0.00  0.00           C
ATOM   3050  CD2 LEU X 396      30.917  23.040  58.928  0.00  0.00           C
ATOM   3051  C   LEU X 396      29.994  26.025  55.768  0.00  0.00           C
ATOM   3052  O   LEU X 396      31.150  26.190  55.383  0.00  0.00           O
ATOM   3053  N   PHE X 397      28.943  26.361  55.009  0.00  0.00           N
ATOM   3054  CA  PHE X 397      29.095  27.003  53.698  0.00  0.00           C
ATOM   3055  CB  PHE X 397      27.740  27.027  52.979  0.00  0.00           C
ATOM   3056  CG  PHE X 397      27.817  27.489  51.535  0.00  0.00           C
ATOM   3057  CD1 PHE X 397      28.415  26.660  50.566  0.00  0.00           C
ATOM   3058  CE1 PHE X 397      28.472  27.070  49.222  0.00  0.00           C
ATOM   3059  CZ  PHE X 397      27.938  28.314  48.844  0.00  0.00           C
ATOM   3060  CE2 PHE X 397      27.348  29.149  49.810  0.00  0.00           C
ATOM   3061  CD2 PHE X 397      27.288  28.737  51.154  0.00  0.00           C
ATOM   3062  C   PHE X 397      29.701  28.410  53.824  0.00  0.00           C
ATOM   3063  O   PHE X 397      30.568  28.778  53.031  0.00  0.00           O
ATOM   3064  N   LEU X 398      29.330  29.158  54.870  0.00  0.00           N
ATOM   3065  CA  LEU X 398      29.948  30.438  55.220  0.00  0.00           C
ATOM   3066  CB  LEU X 398      29.165  31.071  56.387  0.00  0.00           C
ATOM   3067  CG  LEU X 398      29.656  32.472  56.807  0.00  0.00           C
ATOM   3068  CD1 LEU X 398      29.580  33.494  55.670  0.00  0.00           C
ATOM   3069  CD2 LEU X 398      28.796  32.986  57.961  0.00  0.00           C
ATOM   3070  C   LEU X 398      31.448  30.281  55.527  0.00  0.00           C
ATOM   3071  O   LEU X 398      32.251  31.072  55.042  0.00  0.00           O
ATOM   3072  N   ASP X 399      31.846  29.236  56.262  0.00  0.00           N
ATOM   3073  CA  ASP X 399      33.257  28.943  56.569  0.00  0.00           C
ATOM   3074  CB  ASP X 399      33.307  27.853  57.659  0.00  0.00           C
ATOM   3075  CG  ASP X 399      34.620  27.815  58.451  0.00  0.00           C
ATOM   3076  OD1 ASP X 399      34.566  27.846  59.703  0.00  0.00           O
ATOM   3077  OD2 ASP X 399      35.720  27.721  57.854  0.00  0.00           O
ATOM   3078  C   ASP X 399      34.064  28.543  55.312  0.00  0.00           C
ATOM   3079  O   ASP X 399      35.262  28.823  55.223  0.00  0.00           O
ATOM   3080  N   LEU X 400      33.422  27.932  54.310  0.00  0.00           N
ATOM   3081  CA  LEU X 400      34.020  27.636  53.001  0.00  0.00           C
ATOM   3082  CB  LEU X 400      33.091  26.643  52.265  0.00  0.00           C
ATOM   3083  CG  LEU X 400      33.639  25.982  50.984  0.00  0.00           C
ATOM   3084  CD1 LEU X 400      32.643  24.917  50.513  0.00  0.00           C
ATOM   3085  CD2 LEU X 400      33.836  26.951  49.814  0.00  0.00           C
ATOM   3086  C   LEU X 400      34.296  28.939  52.224  0.00  0.00           C
ATOM   3087  O   LEU X 400      35.446  29.227  51.876  0.00  0.00           O
ATOM   3088  N   ILE X 401      33.266  29.764  51.991  0.00  0.00           N
ATOM   3089  CA  ILE X 401      33.409  31.002  51.199  0.00  0.00           C
ATOM   3090  CB  ILE X 401      32.050  31.560  50.720  0.00  0.00           C
ATOM   3091  CG2 ILE X 401      31.331  30.515  49.846  0.00  0.00           C
ATOM   3092  CG1 ILE X 401      31.179  32.044  51.897  0.00  0.00           C
ATOM   3093  CD1 ILE X 401      29.826  32.634  51.491  0.00  0.00           C
ATOM   3094  C   ILE X 401      34.256  32.074  51.904  0.00  0.00           C
ATOM   3095  O   ILE X 401      34.899  32.877  51.230  0.00  0.00           O
ATOM   3096  N   ALA X 402      34.329  32.046  53.240  0.00  0.00           N
ATOM   3097  CA  ALA X 402      35.204  32.902  54.039  0.00  0.00           C
ATOM   3098  CB  ALA X 402      34.915  32.639  55.522  0.00  0.00           C
ATOM   3099  C   ALA X 402      36.702  32.696  53.751  0.00  0.00           C
ATOM   3100  O   ALA X 402      37.489  33.618  53.972  0.00  0.00           O
ATOM   3101  N   ASP X 403      37.116  31.528  53.243  0.00  0.00           N
ATOM   3102  CA  ASP X 403      38.528  31.199  52.993  0.00  0.00           C
ATOM   3103  CB  ASP X 403      38.903  29.940  53.791  0.00  0.00           C
ATOM   3104  CG  ASP X 403      39.017  30.192  55.297  0.00  0.00           C
ATOM   3105  OD1 ASP X 403      38.456  29.394  56.086  0.00  0.00           O
ATOM   3106  OD2 ASP X 403      39.721  31.140  55.709  0.00  0.00           O
ATOM   3107  C   ASP X 403      38.897  31.053  51.505  0.00  0.00           C
ATOM   3108  O   ASP X 403      40.028  31.364  51.139  0.00  0.00           O
ATOM   3109  N   VAL X 404      37.993  30.616  50.620  0.00  0.00           N
ATOM   3110  CA  VAL X 404      38.366  30.255  49.230  0.00  0.00           C
ATOM   3111  CB  VAL X 404      37.313  29.289  48.643  0.00  0.00           C
ATOM   3112  CG1 VAL X 404      36.035  30.004  48.193  0.00  0.00           C
ATOM   3113  CG2 VAL X 404      37.855  28.453  47.479  0.00  0.00           C
ATOM   3114  C   VAL X 404      38.666  31.453  48.302  0.00  0.00           C
ATOM   3115  O   VAL X 404      39.280  31.276  47.246  0.00  0.00           O
ATOM   3116  N   MET X 405      38.261  32.677  48.670  0.00  0.00           N
ATOM   3117  CA  MET X 405      38.302  33.857  47.779  0.00  0.00           C
ATOM   3118  CB  MET X 405      36.947  34.585  47.815  0.00  0.00           C
ATOM   3119  CG  MET X 405      35.819  33.657  47.344  0.00  0.00           C
ATOM   3120  SD  MET X 405      34.210  34.445  47.090  0.00  0.00           S
ATOM   3121  CE  MET X 405      33.286  32.997  46.510  0.00  0.00           C
ATOM   3122  C   MET X 405      39.476  34.819  48.038  0.00  0.00           C
ATOM   3123  O   MET X 405      39.874  35.552  47.130  0.00  0.00           O
ATOM   3124  N   PHE X 406      40.064  34.803  49.239  0.00  0.00           N
ATOM   3125  CA  PHE X 406      41.320  35.504  49.554  0.00  0.00           C
ATOM   3126  CB  PHE X 406      41.037  36.976  49.904  0.00  0.00           C
ATOM   3127  CG  PHE X 406      40.256  37.216  51.181  0.00  0.00           C
ATOM   3128  CD1 PHE X 406      38.863  37.420  51.134  0.00  0.00           C
ATOM   3129  CE1 PHE X 406      38.142  37.632  52.323  0.00  0.00           C
ATOM   3130  CZ  PHE X 406      38.815  37.648  53.556  0.00  0.00           C
ATOM   3131  CE2 PHE X 406      40.205  37.457  53.605  0.00  0.00           C
ATOM   3132  CD2 PHE X 406      40.927  37.248  52.419  0.00  0.00           C
ATOM   3133  C   PHE X 406      42.175  34.833  50.647  0.00  0.00           C
ATOM   3134  O   PHE X 406      43.395  34.978  50.619  0.00  0.00           O
ATOM   3135  N   GLY X 407      41.592  34.065  51.575  0.00  0.00           N
ATOM   3136  CA  GLY X 407      42.327  33.412  52.668  0.00  0.00           C
ATOM   3137  C   GLY X 407      43.305  32.339  52.178  0.00  0.00           C
ATOM   3138  O   GLY X 407      44.515  32.461  52.361  0.00  0.00           O
ATOM   3139  N   VAL X 408      42.795  31.317  51.484  0.00  0.00           N
ATOM   3140  CA  VAL X 408      43.604  30.290  50.809  0.00  0.00           C
ATOM   3141  CB  VAL X 408      42.733  29.125  50.281  0.00  0.00           C
ATOM   3142  CG1 VAL X 408      43.531  28.125  49.435  0.00  0.00           C
ATOM   3143  CG2 VAL X 408      42.100  28.344  51.438  0.00  0.00           C
ATOM   3144  C   VAL X 408      44.499  30.921  49.729  0.00  0.00           C
ATOM   3145  O   VAL X 408      45.702  30.662  49.785  0.00  0.00           O
ATOM   3146  N   PRO X 409      44.012  31.805  48.825  0.00  0.00           N
ATOM   3147  CD  PRO X 409      42.613  32.014  48.457  0.00  0.00           C
ATOM   3148  CG  PRO X 409      42.631  32.798  47.146  0.00  0.00           C
ATOM   3149  CB  PRO X 409      43.934  33.584  47.243  0.00  0.00           C
ATOM   3150  CA  PRO X 409      44.867  32.581  47.919  0.00  0.00           C
ATOM   3151  C   PRO X 409      46.077  33.262  48.592  0.00  0.00           C
ATOM   3152  O   PRO X 409      47.191  33.186  48.072  0.00  0.00           O
ATOM   3153  N   SER X 410      45.898  33.854  49.778  0.00  0.00           N
ATOM   3154  CA  SER X 410      46.970  34.526  50.530  0.00  0.00           C
ATOM   3155  CB  SER X 410      46.375  35.458  51.592  0.00  0.00           C
ATOM   3156  OG  SER X 410      45.635  36.491  50.963  0.00  0.00           O
ATOM   3157  C   SER X 410      47.987  33.570  51.175  0.00  0.00           C
ATOM   3158  O   SER X 410      49.106  33.991  51.462  0.00  0.00           O
ATOM   3159  N   VAL X 411      47.655  32.285  51.354  0.00  0.00           N
ATOM   3160  CA  VAL X 411      48.610  31.247  51.797  0.00  0.00           C
ATOM   3161  CB  VAL X 411      47.933  30.210  52.719  0.00  0.00           C
ATOM   3162  CG1 VAL X 411      48.920  29.123  53.171  0.00  0.00           C
ATOM   3163  CG2 VAL X 411      47.376  30.872  53.987  0.00  0.00           C
ATOM   3164  C   VAL X 411      49.298  30.574  50.604  0.00  0.00           C
ATOM   3165  O   VAL X 411      50.513  30.372  50.630  0.00  0.00           O
ATOM   3166  N   ILE X 412      48.569  30.261  49.526  0.00  0.00           N
ATOM   3167  CA  ILE X 412      49.148  29.568  48.358  0.00  0.00           C
ATOM   3168  CB  ILE X 412      48.074  28.981  47.415  0.00  0.00           C
ATOM   3169  CG2 ILE X 412      47.197  27.989  48.195  0.00  0.00           C
ATOM   3170  CG1 ILE X 412      47.269  30.077  46.694  0.00  0.00           C
ATOM   3171  CD1 ILE X 412      46.082  29.580  45.864  0.00  0.00           C
ATOM   3172  C   ILE X 412      50.153  30.438  47.597  0.00  0.00           C
ATOM   3173  O   ILE X 412      51.119  29.895  47.067  0.00  0.00           O
ATOM   3174  N   VAL X 413      49.994  31.769  47.600  0.00  0.00           N
ATOM   3175  CA  VAL X 413      51.008  32.691  47.057  0.00  0.00           C
ATOM   3176  CB  VAL X 413      50.446  34.121  46.922  0.00  0.00           C
ATOM   3177  CG1 VAL X 413      50.150  34.822  48.253  0.00  0.00           C
ATOM   3178  CG2 VAL X 413      51.389  35.011  46.112  0.00  0.00           C
ATOM   3179  C   VAL X 413      52.308  32.638  47.869  0.00  0.00           C
ATOM   3180  O   VAL X 413      53.388  32.554  47.286  0.00  0.00           O
ATOM   3181  N   ALA X 414      52.222  32.575  49.203  0.00  0.00           N
ATOM   3182  CA  ALA X 414      53.388  32.436  50.075  0.00  0.00           C
ATOM   3183  CB  ALA X 414      52.959  32.691  51.527  0.00  0.00           C
ATOM   3184  C   ALA X 414      54.076  31.070  49.895  0.00  0.00           C
ATOM   3185  O   ALA X 414      55.300  31.018  49.778  0.00  0.00           O
ATOM   3186  N   ARG X 415      53.308  29.974  49.778  0.00  0.00           N
ATOM   3187  CA  ARG X 415      53.853  28.637  49.465  0.00  0.00           C
ATOM   3188  CB  ARG X 415      52.793  27.539  49.671  0.00  0.00           C
ATOM   3189  CG  ARG X 415      52.496  27.345  51.165  0.00  0.00           C
ATOM   3190  CD  ARG X 415      51.657  26.094  51.463  0.00  0.00           C
ATOM   3191  NE  ARG X 415      51.631  25.859  52.914  0.00  0.00           N
ATOM   3192  CZ  ARG X 415      50.901  25.010  53.607  0.00  0.00           C
ATOM   3193  NH1 ARG X 415      50.001  24.210  53.111  0.00  0.00           N
ATOM   3194  NH2 ARG X 415      51.075  24.936  54.886  0.00  0.00           N
ATOM   3195  C   ARG X 415      54.483  28.568  48.070  0.00  0.00           C
ATOM   3196  O   ARG X 415      55.538  27.964  47.917  0.00  0.00           O
ATOM   3197  N   ASN X 416      53.919  29.241  47.068  0.00  0.00           N
ATOM   3198  CA  ASN X 416      54.515  29.301  45.730  0.00  0.00           C
ATOM   3199  CB  ASN X 416      53.430  29.702  44.712  0.00  0.00           C
ATOM   3200  CG  ASN X 416      52.483  28.567  44.352  0.00  0.00           C
ATOM   3201  OD1 ASN X 416      52.777  27.393  44.516  0.00  0.00           O
ATOM   3202  ND2 ASN X 416      51.340  28.865  43.786  0.00  0.00           N
ATOM   3203  C   ASN X 416      55.783  30.183  45.672  0.00  0.00           C
ATOM   3204  O   ASN X 416      56.708  29.835  44.940  0.00  0.00           O
ATOM   3205  N   HIE X 417      55.890  31.248  46.481  0.00  0.00           N
ATOM   3206  CA  HIE X 417      57.136  32.024  46.651  0.00  0.00           C
ATOM   3207  CB  HIE X 417      56.825  33.346  47.371  0.00  0.00           C
ATOM   3208  CG  HIE X 417      57.971  34.334  47.398  0.00  0.00           C
ATOM   3209  ND1 HIE X 417      58.133  35.397  46.508  0.00  0.00           N
ATOM   3210  CE1 HIE X 417      59.208  36.080  46.927  0.00  0.00           C
ATOM   3211  NE2 HIE X 417      59.732  35.498  48.015  0.00  0.00           N
ATOM   3212  CD2 HIE X 417      58.973  34.391  48.325  0.00  0.00           C
ATOM   3213  C   HIE X 417      58.213  31.223  47.404  0.00  0.00           C
ATOM   3214  O   HIE X 417      59.381  31.226  47.013  0.00  0.00           O
ATOM   3215  N   ARG X 418      57.813  30.468  48.436  0.00  0.00           N
ATOM   3216  CA  ARG X 418      58.664  29.517  49.174  0.00  0.00           C
ATOM   3217  CB  ARG X 418      57.858  28.997  50.377  0.00  0.00           C
ATOM   3218  CG  ARG X 418      58.607  27.962  51.225  0.00  0.00           C
ATOM   3219  CD  ARG X 418      57.857  27.676  52.529  0.00  0.00           C
ATOM   3220  NE  ARG X 418      56.726  26.754  52.343  0.00  0.00           N
ATOM   3221  CZ  ARG X 418      55.918  26.318  53.289  0.00  0.00           C
ATOM   3222  NH1 ARG X 418      55.931  26.754  54.510  0.00  0.00           N
ATOM   3223  NH2 ARG X 418      55.043  25.395  53.046  0.00  0.00           N
ATOM   3224  C   ARG X 418      59.176  28.383  48.283  0.00  0.00           C
ATOM   3225  O   ARG X 418      60.346  28.011  48.370  0.00  0.00           O
ATOM   3226  N   ASP X 419      58.340  27.871  47.381  0.00  0.00           N
ATOM   3227  CA  ASP X 419      58.733  26.882  46.371  0.00  0.00           C
ATOM   3228  CB  ASP X 419      57.494  26.107  45.897  0.00  0.00           C
ATOM   3229  CG  ASP X 419      57.878  24.800  45.200  0.00  0.00           C
ATOM   3230  OD1 ASP X 419      57.495  24.591  44.024  0.00  0.00           O
ATOM   3231  OD2 ASP X 419      58.541  23.954  45.846  0.00  0.00           O
ATOM   3232  C   ASP X 419      59.521  27.494  45.194  0.00  0.00           C
ATOM   3233  O   ASP X 419      60.186  26.761  44.467  0.00  0.00           O
ATOM   3234  N   ALA X 420      59.516  28.824  45.039  0.00  0.00           N
ATOM   3235  CA  ALA X 420      60.439  29.569  44.175  0.00  0.00           C
ATOM   3236  CB  ALA X 420      59.731  30.820  43.638  0.00  0.00           C
ATOM   3237  C   ALA X 420      61.790  29.893  44.859  0.00  0.00           C
ATOM   3238  O   ALA X 420      62.643  30.552  44.255  0.00  0.00           O
ATOM   3239  N   GLY X 421      62.015  29.414  46.089  0.00  0.00           N
ATOM   3240  CA  GLY X 421      63.340  29.329  46.709  0.00  0.00           C
ATOM   3241  C   GLY X 421      63.883  30.610  47.352  0.00  0.00           C
ATOM   3242  O   GLY X 421      65.098  30.699  47.544  0.00  0.00           O
ATOM   3243  N   ALA X 422      63.037  31.593  47.677  0.00  0.00           N
ATOM   3244  CA  ALA X 422      63.419  32.802  48.425  0.00  0.00           C
ATOM   3245  CB  ALA X 422      63.041  34.037  47.603  0.00  0.00           C
ATOM   3246  C   ALA X 422      62.802  32.826  49.847  0.00  0.00           C
ATOM   3247  O   ALA X 422      61.816  32.120  50.079  0.00  0.00           O
ATOM   3248  N   PRO X 423      63.346  33.608  50.806  0.00  0.00           N
ATOM   3249  CD  PRO X 423      64.556  34.414  50.678  0.00  0.00           C
ATOM   3250  CG  PRO X 423      65.140  34.487  52.083  0.00  0.00           C
ATOM   3251  CB  PRO X 423      63.885  34.533  52.949  0.00  0.00           C
ATOM   3252  CA  PRO X 423      62.911  33.603  52.212  0.00  0.00           C
ATOM   3253  C   PRO X 423      61.447  34.026  52.433  0.00  0.00           C
ATOM   3254  O   PRO X 423      60.923  34.888  51.720  0.00  0.00           O
ATOM   3255  N   THR X 424      60.793  33.456  53.452  0.00  0.00           N
ATOM   3256  CA  THR X 424      59.387  33.741  53.803  0.00  0.00           C
ATOM   3257  CB  THR X 424      58.389  32.746  53.179  0.00  0.00           C
ATOM   3258  CG2 THR X 424      58.264  32.889  51.665  0.00  0.00           C
ATOM   3259  OG1 THR X 424      58.719  31.409  53.468  0.00  0.00           O
ATOM   3260  C   THR X 424      59.124  33.828  55.311  0.00  0.00           C
ATOM   3261  O   THR X 424      59.779  33.172  56.127  0.00  0.00           O
ATOM   3262  N   TYR X 425      58.125  34.635  55.684  0.00  0.00           N
ATOM   3263  CA  TYR X 425      57.651  34.843  57.060  0.00  0.00           C
ATOM   3264  CB  TYR X 425      58.314  36.101  57.651  0.00  0.00           C
ATOM   3265  CG  TYR X 425      59.833  36.147  57.638  0.00  0.00           C
ATOM   3266  CD1 TYR X 425      60.510  36.647  56.506  0.00  0.00           C
ATOM   3267  CE1 TYR X 425      61.916  36.709  56.491  0.00  0.00           C
ATOM   3268  CZ  TYR X 425      62.653  36.288  57.617  0.00  0.00           C
ATOM   3269  OH  TYR X 425      64.010  36.330  57.604  0.00  0.00           O
ATOM   3270  CE2 TYR X 425      61.977  35.807  58.758  0.00  0.00           C
ATOM   3271  CD2 TYR X 425      60.570  35.730  58.765  0.00  0.00           C
ATOM   3272  C   TYR X 425      56.115  34.997  57.085  0.00  0.00           C
ATOM   3273  O   TYR X 425      55.527  35.497  56.123  0.00  0.00           O
ATOM   3274  N   MET X 426      55.453  34.615  58.184  0.00  0.00           N
ATOM   3275  CA  MET X 426      53.985  34.666  58.311  0.00  0.00           C
ATOM   3276  CB  MET X 426      53.407  33.280  57.965  0.00  0.00           C
ATOM   3277  CG  MET X 426      51.871  33.241  57.956  0.00  0.00           C
ATOM   3278  SD  MET X 426      51.147  31.637  57.515  0.00  0.00           S
ATOM   3279  CE  MET X 426      51.428  31.642  55.723  0.00  0.00           C
ATOM   3280  C   MET X 426      53.539  35.126  59.708  0.00  0.00           C
ATOM   3281  O   MET X 426      54.167  34.794  60.714  0.00  0.00           O
ATOM   3282  N   TYR X 427      52.424  35.855  59.779  0.00  0.00           N
ATOM   3283  CA  TYR X 427      51.739  36.197  61.029  0.00  0.00           C
ATOM   3284  CB  TYR X 427      52.279  37.523  61.592  0.00  0.00           C
ATOM   3285  CG  TYR X 427      52.107  38.760  60.724  0.00  0.00           C
ATOM   3286  CD1 TYR X 427      51.111  39.713  61.023  0.00  0.00           C
ATOM   3287  CE1 TYR X 427      51.036  40.914  60.288  0.00  0.00           C
ATOM   3288  CZ  TYR X 427      51.965  41.165  59.253  0.00  0.00           C
ATOM   3289  OH  TYR X 427      51.934  42.319  58.542  0.00  0.00           O
ATOM   3290  CE2 TYR X 427      52.933  40.198  58.933  0.00  0.00           C
ATOM   3291  CD2 TYR X 427      52.994  38.994  59.656  0.00  0.00           C
ATOM   3292  C   TYR X 427      50.215  36.229  60.858  0.00  0.00           C
ATOM   3293  O   TYR X 427      49.712  36.327  59.740  0.00  0.00           O
ATOM   3294  N   GLU X 428      49.484  36.153  61.973  0.00  0.00           N
ATOM   3295  CA  GLU X 428      48.044  36.404  62.044  0.00  0.00           C
ATOM   3296  CB  GLU X 428      47.258  35.111  62.321  0.00  0.00           C
ATOM   3297  CG  GLU X 428      45.743  35.375  62.267  0.00  0.00           C
ATOM   3298  CD  GLU X 428      44.909  34.118  62.517  0.00  0.00           C
ATOM   3299  OE1 GLU X 428      45.036  33.491  63.598  0.00  0.00           O
ATOM   3300  OE2 GLU X 428      44.058  33.777  61.668  0.00  0.00           O
ATOM   3301  C   GLU X 428      47.733  37.477  63.097  0.00  0.00           C
ATOM   3302  O   GLU X 428      48.083  37.318  64.268  0.00  0.00           O
ATOM   3303  N   PHE X 429      47.033  38.543  62.702  0.00  0.00           N
ATOM   3304  CA  PHE X 429      46.485  39.538  63.629  0.00  0.00           C
ATOM   3305  CB  PHE X 429      46.395  40.912  62.947  0.00  0.00           C
ATOM   3306  CG  PHE X 429      47.199  41.991  63.646  0.00  0.00           C
ATOM   3307  CD1 PHE X 429      46.622  42.746  64.684  0.00  0.00           C
ATOM   3308  CE1 PHE X 429      47.364  43.760  65.316  0.00  0.00           C
ATOM   3309  CZ  PHE X 429      48.682  44.029  64.905  0.00  0.00           C
ATOM   3310  CE2 PHE X 429      49.261  43.276  63.868  0.00  0.00           C
ATOM   3311  CD2 PHE X 429      48.524  42.251  63.248  0.00  0.00           C
ATOM   3312  C   PHE X 429      45.127  39.085  64.192  0.00  0.00           C
ATOM   3313  O   PHE X 429      44.230  38.701  63.436  0.00  0.00           O
ATOM   3314  N   GLN X 430      44.978  39.131  65.520  0.00  0.00           N
ATOM   3315  CA  GLN X 430      43.857  38.519  66.251  0.00  0.00           C
ATOM   3316  CB  GLN X 430      44.376  37.303  67.045  0.00  0.00           C
ATOM   3317  CG  GLN X 430      45.053  36.235  66.168  0.00  0.00           C
ATOM   3318  CD  GLN X 430      45.452  34.980  66.943  0.00  0.00           C
ATOM   3319  OE1 GLN X 430      45.479  34.927  68.166  0.00  0.00           O
ATOM   3320  NE2 GLN X 430      45.793  33.912  66.261  0.00  0.00           N
ATOM   3321  C   GLN X 430      43.087  39.479  67.180  0.00  0.00           C
ATOM   3322  O   GLN X 430      42.076  39.073  67.755  0.00  0.00           O
ATOM   3323  N   TYR X 431      43.543  40.724  67.358  0.00  0.00           N
ATOM   3324  CA  TYR X 431      42.872  41.746  68.176  0.00  0.00           C
ATOM   3325  CB  TYR X 431      43.237  41.533  69.659  0.00  0.00           C
ATOM   3326  CG  TYR X 431      42.628  42.541  70.620  0.00  0.00           C
ATOM   3327  CD1 TYR X 431      43.442  43.505  71.248  0.00  0.00           C
ATOM   3328  CE1 TYR X 431      42.870  44.454  72.118  0.00  0.00           C
ATOM   3329  CZ  TYR X 431      41.477  44.458  72.352  0.00  0.00           C
ATOM   3330  OH  TYR X 431      40.915  45.402  73.159  0.00  0.00           O
ATOM   3331  CE2 TYR X 431      40.668  43.482  71.736  0.00  0.00           C
ATOM   3332  CD2 TYR X 431      41.242  42.524  70.876  0.00  0.00           C
ATOM   3333  C   TYR X 431      43.258  43.166  67.725  0.00  0.00           C
ATOM   3334  O   TYR X 431      44.423  43.415  67.403  0.00  0.00           O
ATOM   3335  N   ARG X 432      42.302  44.106  67.751  0.00  0.00           N
ATOM   3336  CA  ARG X 432      42.510  45.548  67.511  0.00  0.00           C
ATOM   3337  CB  ARG X 432      41.590  46.051  66.388  0.00  0.00           C
ATOM   3338  CG  ARG X 432      41.950  45.504  65.002  0.00  0.00           C
ATOM   3339  CD  ARG X 432      41.021  46.130  63.956  0.00  0.00           C
ATOM   3340  NE  ARG X 432      41.374  45.699  62.598  0.00  0.00           N
ATOM   3341  CZ  ARG X 432      40.657  45.000  61.743  0.00  0.00           C
ATOM   3342  NH1 ARG X 432      41.210  44.635  60.635  0.00  0.00           N
ATOM   3343  NH2 ARG X 432      39.413  44.665  61.913  0.00  0.00           N
ATOM   3344  C   ARG X 432      42.267  46.386  68.782  0.00  0.00           C
ATOM   3345  O   ARG X 432      41.454  45.977  69.614  0.00  0.00           O
ATOM   3346  N   PRO X 433      42.908  47.565  68.927  0.00  0.00           N
ATOM   3347  CD  PRO X 433      43.957  48.078  68.053  0.00  0.00           C
ATOM   3348  CG  PRO X 433      44.718  49.100  68.884  0.00  0.00           C
ATOM   3349  CB  PRO X 433      43.609  49.696  69.747  0.00  0.00           C
ATOM   3350  CA  PRO X 433      42.708  48.492  70.050  0.00  0.00           C
ATOM   3351  C   PRO X 433      41.254  48.944  70.279  0.00  0.00           C
ATOM   3352  O   PRO X 433      40.379  48.756  69.436  0.00  0.00           O
ATOM   3353  N   SER X 434      40.998  49.601  71.416  0.00  0.00           N
ATOM   3354  CA  SER X 434      39.651  49.939  71.933  0.00  0.00           C
ATOM   3355  CB  SER X 434      39.756  50.362  73.408  0.00  0.00           C
ATOM   3356  OG  SER X 434      40.382  49.360  74.199  0.00  0.00           O
ATOM   3357  C   SER X 434      38.810  50.971  71.138  0.00  0.00           C
ATOM   3358  O   SER X 434      37.846  51.520  71.677  0.00  0.00           O
ATOM   3359  N   PHE X 435      39.133  51.242  69.870  0.00  0.00           N
ATOM   3360  CA  PHE X 435      38.469  52.243  69.026  0.00  0.00           C
ATOM   3361  CB  PHE X 435      39.441  52.707  67.928  0.00  0.00           C
ATOM   3362  CG  PHE X 435      40.667  53.435  68.440  0.00  0.00           C
ATOM   3363  CD1 PHE X 435      40.533  54.680  69.082  0.00  0.00           C
ATOM   3364  CE1 PHE X 435      41.673  55.364  69.534  0.00  0.00           C
ATOM   3365  CZ  PHE X 435      42.950  54.814  69.343  0.00  0.00           C
ATOM   3366  CE2 PHE X 435      43.087  53.574  68.694  0.00  0.00           C
ATOM   3367  CD2 PHE X 435      41.945  52.887  68.247  0.00  0.00           C
ATOM   3368  C   PHE X 435      37.131  51.795  68.403  0.00  0.00           C
ATOM   3369  O   PHE X 435      36.771  50.611  68.376  0.00  0.00           O
ATOM   3370  N   SER X 436      36.416  52.785  67.867  0.00  0.00           N
ATOM   3371  CA  SER X 436      35.198  52.691  67.055  0.00  0.00           C
ATOM   3372  CB  SER X 436      34.006  52.981  67.966  0.00  0.00           C
ATOM   3373  OG  SER X 436      32.779  52.857  67.277  0.00  0.00           O
ATOM   3374  C   SER X 436      35.246  53.703  65.892  0.00  0.00           C
ATOM   3375  O   SER X 436      36.059  54.633  65.915  0.00  0.00           O
ATOM   3376  N   SER X 437      34.403  53.536  64.869  0.00  0.00           N
ATOM   3377  CA  SER X 437      34.227  54.493  63.756  0.00  0.00           C
ATOM   3378  CB  SER X 437      34.896  53.960  62.478  0.00  0.00           C
ATOM   3379  OG  SER X 437      34.414  52.687  62.093  0.00  0.00           O
ATOM   3380  C   SER X 437      32.765  54.908  63.518  0.00  0.00           C
ATOM   3381  O   SER X 437      32.481  55.672  62.594  0.00  0.00           O
ATOM   3382  N   ASP X 438      31.834  54.425  64.353  0.00  0.00           N
ATOM   3383  CA  ASP X 438      30.378  54.684  64.369  0.00  0.00           C
ATOM   3384  CB  ASP X 438      30.109  56.118  64.863  0.00  0.00           C
ATOM   3385  CG  ASP X 438      28.680  56.324  65.374  0.00  0.00           C
ATOM   3386  OD1 ASP X 438      27.870  57.012  64.710  0.00  0.00           O
ATOM   3387  OD2 ASP X 438      28.354  55.851  66.488  0.00  0.00           O
ATOM   3388  C   ASP X 438      29.586  54.339  63.085  0.00  0.00           C
ATOM   3389  O   ASP X 438      28.361  54.241  63.141  0.00  0.00           O
ATOM   3390  N   MET X 439      30.245  54.106  61.946  0.00  0.00           N
ATOM   3391  CA  MET X 439      29.625  53.668  60.683  0.00  0.00           C
ATOM   3392  CB  MET X 439      30.250  54.433  59.505  0.00  0.00           C
ATOM   3393  CG  MET X 439      29.919  55.924  59.525  0.00  0.00           C
ATOM   3394  SD  MET X 439      30.413  56.776  58.005  0.00  0.00           S
ATOM   3395  CE  MET X 439      29.593  58.365  58.301  0.00  0.00           C
ATOM   3396  C   MET X 439      29.748  52.160  60.419  0.00  0.00           C
ATOM   3397  O   MET X 439      29.050  51.641  59.547  0.00  0.00           O
ATOM   3398  N   LYS X 440      30.660  51.461  61.110  0.00  0.00           N
ATOM   3399  CA  LYS X 440      30.962  50.035  60.895  0.00  0.00           C
ATOM   3400  CB  LYS X 440      32.449  49.852  60.535  0.00  0.00           C
ATOM   3401  CG  LYS X 440      32.732  49.912  59.026  0.00  0.00           C
ATOM   3402  CD  LYS X 440      32.473  51.267  58.353  0.00  0.00           C
ATOM   3403  CE  LYS X 440      32.993  51.301  56.910  0.00  0.00           C
ATOM   3404  NZ  LYS X 440      32.340  50.290  56.045  0.00  0.00           N
ATOM   3405  C   LYS X 440      30.573  49.187  62.119  0.00  0.00           C
ATOM   3406  O   LYS X 440      31.132  49.434  63.197  0.00  0.00           O
ATOM   3407  N   PRO X 441      29.689  48.174  61.977  0.00  0.00           N
ATOM   3408  CD  PRO X 441      28.705  48.090  60.899  0.00  0.00           C
ATOM   3409  CG  PRO X 441      27.445  47.509  61.531  0.00  0.00           C
ATOM   3410  CB  PRO X 441      28.043  46.523  62.522  0.00  0.00           C
ATOM   3411  CA  PRO X 441      29.293  47.247  63.048  0.00  0.00           C
ATOM   3412  C   PRO X 441      30.396  46.272  63.518  0.00  0.00           C
ATOM   3413  O   PRO X 441      30.302  45.056  63.327  0.00  0.00           O
ATOM   3414  N   LYS X 442      31.443  46.776  64.183  0.00  0.00           N
ATOM   3415  CA  LYS X 442      32.511  45.965  64.805  0.00  0.00           C
ATOM   3416  CB  LYS X 442      33.489  46.875  65.569  0.00  0.00           C
ATOM   3417  CG  LYS X 442      34.423  47.706  64.674  0.00  0.00           C
ATOM   3418  CD  LYS X 442      35.289  48.612  65.569  0.00  0.00           C
ATOM   3419  CE  LYS X 442      36.386  49.393  64.839  0.00  0.00           C
ATOM   3420  NZ  LYS X 442      35.860  50.307  63.803  0.00  0.00           N
ATOM   3421  C   LYS X 442      31.963  44.901  65.767  0.00  0.00           C
ATOM   3422  O   LYS X 442      32.561  43.833  65.888  0.00  0.00           O
ATOM   3423  N   THR X 443      30.816  45.139  66.409  0.00  0.00           N
ATOM   3424  CA  THR X 443      30.132  44.162  67.288  0.00  0.00           C
ATOM   3425  CB  THR X 443      28.841  44.756  67.871  0.00  0.00           C
ATOM   3426  CG2 THR X 443      29.113  45.928  68.812  0.00  0.00           C
ATOM   3427  OG1 THR X 443      28.005  45.230  66.836  0.00  0.00           O
ATOM   3428  C   THR X 443      29.778  42.837  66.594  0.00  0.00           C
ATOM   3429  O   THR X 443      29.695  41.801  67.259  0.00  0.00           O
ATOM   3430  N   VAL X 444      29.618  42.849  65.266  0.00  0.00           N
ATOM   3431  CA  VAL X 444      29.335  41.686  64.399  0.00  0.00           C
ATOM   3432  CB  VAL X 444      27.886  41.717  63.862  0.00  0.00           C
ATOM   3433  CG1 VAL X 444      26.880  41.478  64.987  0.00  0.00           C
ATOM   3434  CG2 VAL X 444      27.537  43.028  63.149  0.00  0.00           C
ATOM   3435  C   VAL X 444      30.374  41.542  63.274  0.00  0.00           C
ATOM   3436  O   VAL X 444      30.047  41.105  62.166  0.00  0.00           O
ATOM   3437  N   ILE X 445      31.624  41.943  63.556  0.00  0.00           N
ATOM   3438  CA  ILE X 445      32.797  41.942  62.654  0.00  0.00           C
ATOM   3439  CB  ILE X 445      33.479  40.550  62.559  0.00  0.00           C
ATOM   3440  CG2 ILE X 445      33.940  40.104  63.960  0.00  0.00           C
ATOM   3441  CG1 ILE X 445      32.593  39.468  61.900  0.00  0.00           C
ATOM   3442  CD1 ILE X 445      33.352  38.205  61.477  0.00  0.00           C
ATOM   3443  C   ILE X 445      32.572  42.646  61.299  0.00  0.00           C
ATOM   3444  O   ILE X 445      33.204  42.318  60.295  0.00  0.00           O
ATOM   3445  N   GLY X 446      31.672  43.633  61.266  0.00  0.00           N
ATOM   3446  CA  GLY X 446      31.211  44.348  60.070  0.00  0.00           C
ATOM   3447  C   GLY X 446      32.157  45.420  59.516  0.00  0.00           C
ATOM   3448  O   GLY X 446      31.688  46.400  58.935  0.00  0.00           O
ATOM   3449  N   ASP X 447      33.470  45.278  59.713  0.00  0.00           N
ATOM   3450  CA  ASP X 447      34.486  46.278  59.360  0.00  0.00           C
ATOM   3451  CB  ASP X 447      35.024  46.933  60.647  0.00  0.00           C
ATOM   3452  CG  ASP X 447      35.678  48.296  60.400  0.00  0.00           C
ATOM   3453  OD1 ASP X 447      35.679  49.128  61.335  0.00  0.00           O
ATOM   3454  OD2 ASP X 447      36.125  48.582  59.267  0.00  0.00           O
ATOM   3455  C   ASP X 447      35.633  45.673  58.529  0.00  0.00           C
ATOM   3456  O   ASP X 447      36.132  44.594  58.843  0.00  0.00           O
ATOM   3457  N   HIP X 448      36.081  46.391  57.500  0.00  0.00           N
ATOM   3458  CA  HIP X 448      37.391  46.214  56.862  0.00  0.00           C
ATOM   3459  CB  HIP X 448      37.344  45.103  55.791  0.00  0.00           C
ATOM   3460  CG  HIP X 448      38.620  44.951  55.062  0.00  0.00           C
ATOM   3461  ND1 HIP X 448      39.758  44.323  55.601  0.00  0.00           N
ATOM   3462  CE1 HIP X 448      40.788  44.430  54.689  0.00  0.00           C
ATOM   3463  NE2 HIP X 448      40.316  45.095  53.580  0.00  0.00           N
ATOM   3464  CD2 HIP X 448      38.973  45.419  53.793  0.00  0.00           C
ATOM   3465  C   HIP X 448      37.838  47.558  56.251  0.00  0.00           C
ATOM   3466  O   HIP X 448      37.018  48.270  55.660  0.00  0.00           O
ATOM   3467  N   GLY X 449      39.122  47.905  56.367  0.00  0.00           N
ATOM   3468  CA  GLY X 449      39.651  49.258  56.132  0.00  0.00           C
ATOM   3469  C   GLY X 449      40.064  49.980  57.425  0.00  0.00           C
ATOM   3470  O   GLY X 449      40.108  51.212  57.454  0.00  0.00           O
ATOM   3471  N   ASP X 450      40.317  49.235  58.505  0.00  0.00           N
ATOM   3472  CA  ASP X 450      40.434  49.748  59.878  0.00  0.00           C
ATOM   3473  CB  ASP X 450      39.613  48.812  60.789  0.00  0.00           C
ATOM   3474  CG  ASP X 450      39.172  49.433  62.120  0.00  0.00           C
ATOM   3475  OD1 ASP X 450      39.039  48.680  63.114  0.00  0.00           O
ATOM   3476  OD2 ASP X 450      38.897  50.656  62.168  0.00  0.00           O
ATOM   3477  C   ASP X 450      41.896  49.899  60.355  0.00  0.00           C
ATOM   3478  O   ASP X 450      42.159  50.624  61.312  0.00  0.00           O
ATOM   3479  N   GLU X 451      42.871  49.271  59.683  0.00  0.00           N
ATOM   3480  CA  GLU X 451      44.286  49.253  60.109  0.00  0.00           C
ATOM   3481  CB  GLU X 451      45.131  48.387  59.150  0.00  0.00           C
ATOM   3482  CG  GLU X 451      45.311  46.940  59.621  0.00  0.00           C
ATOM   3483  CD  GLU X 451      43.981  46.224  59.852  0.00  0.00           C
ATOM   3484  OE1 GLU X 451      43.241  45.958  58.876  0.00  0.00           O
ATOM   3485  OE2 GLU X 451      43.646  45.926  61.019  0.00  0.00           O
ATOM   3486  C   GLU X 451      44.906  50.655  60.225  0.00  0.00           C
ATOM   3487  O   GLU X 451      45.428  51.014  61.285  0.00  0.00           O
ATOM   3488  N   LEU X 452      44.828  51.473  59.169  0.00  0.00           N
ATOM   3489  CA  LEU X 452      45.412  52.820  59.166  0.00  0.00           C
ATOM   3490  CB  LEU X 452      45.494  53.317  57.709  0.00  0.00           C
ATOM   3491  CG  LEU X 452      46.139  54.701  57.503  0.00  0.00           C
ATOM   3492  CD1 LEU X 452      47.559  54.795  58.067  0.00  0.00           C
ATOM   3493  CD2 LEU X 452      46.203  55.014  56.009  0.00  0.00           C
ATOM   3494  C   LEU X 452      44.656  53.790  60.095  0.00  0.00           C
ATOM   3495  O   LEU X 452      45.229  54.778  60.551  0.00  0.00           O
ATOM   3496  N   PHE X 453      43.392  53.506  60.417  0.00  0.00           N
ATOM   3497  CA  PHE X 453      42.570  54.364  61.272  0.00  0.00           C
ATOM   3498  CB  PHE X 453      41.116  54.290  60.783  0.00  0.00           C
ATOM   3499  CG  PHE X 453      40.188  55.269  61.474  0.00  0.00           C
ATOM   3500  CD1 PHE X 453      40.485  56.645  61.451  0.00  0.00           C
ATOM   3501  CE1 PHE X 453      39.630  57.561  62.081  0.00  0.00           C
ATOM   3502  CZ  PHE X 453      38.467  57.113  62.725  0.00  0.00           C
ATOM   3503  CE2 PHE X 453      38.183  55.739  62.779  0.00  0.00           C
ATOM   3504  CD2 PHE X 453      39.038  54.816  62.149  0.00  0.00           C
ATOM   3505  C   PHE X 453      42.685  54.028  62.768  0.00  0.00           C
ATOM   3506  O   PHE X 453      42.684  54.942  63.600  0.00  0.00           O
ATOM   3507  N   SER X 454      42.803  52.740  63.105  0.00  0.00           N
ATOM   3508  CA  SER X 454      42.612  52.211  64.466  0.00  0.00           C
ATOM   3509  CB  SER X 454      41.362  51.314  64.483  0.00  0.00           C
ATOM   3510  OG  SER X 454      40.233  52.007  63.970  0.00  0.00           O
ATOM   3511  C   SER X 454      43.819  51.436  65.021  0.00  0.00           C
ATOM   3512  O   SER X 454      43.877  51.191  66.225  0.00  0.00           O
ATOM   3513  N   VAL X 455      44.799  51.057  64.188  0.00  0.00           N
ATOM   3514  CA  VAL X 455      45.963  50.236  64.602  0.00  0.00           C
ATOM   3515  CB  VAL X 455      45.958  48.865  63.883  0.00  0.00           C
ATOM   3516  CG1 VAL X 455      47.000  47.913  64.487  0.00  0.00           C
ATOM   3517  CG2 VAL X 455      44.597  48.156  63.966  0.00  0.00           C
ATOM   3518  C   VAL X 455      47.298  50.963  64.388  0.00  0.00           C
ATOM   3519  O   VAL X 455      48.177  50.909  65.249  0.00  0.00           O
ATOM   3520  N   PHE X 456      47.458  51.676  63.269  0.00  0.00           N
ATOM   3521  CA  PHE X 456      48.707  52.340  62.873  0.00  0.00           C
ATOM   3522  CB  PHE X 456      48.631  52.637  61.365  0.00  0.00           C
ATOM   3523  CG  PHE X 456      49.944  53.068  60.740  0.00  0.00           C
ATOM   3524  CD1 PHE X 456      50.847  52.102  60.254  0.00  0.00           C
ATOM   3525  CE1 PHE X 456      52.078  52.497  59.701  0.00  0.00           C
ATOM   3526  CZ  PHE X 456      52.410  53.860  59.629  0.00  0.00           C
ATOM   3527  CE2 PHE X 456      51.499  54.827  60.085  0.00  0.00           C
ATOM   3528  CD2 PHE X 456      50.270  54.434  60.640  0.00  0.00           C
ATOM   3529  C   PHE X 456      49.000  53.594  63.726  0.00  0.00           C
ATOM   3530  O   PHE X 456      48.581  54.703  63.396  0.00  0.00           O
ATOM   3531  N   GLY X 457      49.666  53.422  64.873  0.00  0.00           N
ATOM   3532  CA  GLY X 457      50.063  54.497  65.805  0.00  0.00           C
ATOM   3533  C   GLY X 457      48.916  55.170  66.583  0.00  0.00           C
ATOM   3534  O   GLY X 457      49.138  55.732  67.657  0.00  0.00           O
ATOM   3535  N   ALA X 458      47.676  55.052  66.097  0.00  0.00           N
ATOM   3536  CA  ALA X 458      46.468  55.616  66.698  0.00  0.00           C
ATOM   3537  CB  ALA X 458      45.246  55.050  65.959  0.00  0.00           C
ATOM   3538  C   ALA X 458      46.357  55.438  68.232  0.00  0.00           C
ATOM   3539  O   ALA X 458      46.004  56.421  68.883  0.00  0.00           O
ATOM   3540  N   PRO X 459      46.717  54.287  68.854  0.00  0.00           N
ATOM   3541  CD  PRO X 459      47.069  53.006  68.243  0.00  0.00           C
ATOM   3542  CG  PRO X 459      46.841  51.959  69.328  0.00  0.00           C
ATOM   3543  CB  PRO X 459      47.221  52.725  70.586  0.00  0.00           C
ATOM   3544  CA  PRO X 459      46.619  54.104  70.308  0.00  0.00           C
ATOM   3545  C   PRO X 459      47.296  55.168  71.180  0.00  0.00           C
ATOM   3546  O   PRO X 459      46.864  55.355  72.317  0.00  0.00           O
ATOM   3547  N   PHE X 460      48.322  55.865  70.680  0.00  0.00           N
ATOM   3548  CA  PHE X 460      48.975  56.977  71.387  0.00  0.00           C
ATOM   3549  CB  PHE X 460      50.418  56.581  71.731  0.00  0.00           C
ATOM   3550  CG  PHE X 460      51.325  56.305  70.546  0.00  0.00           C
ATOM   3551  CD1 PHE X 460      51.390  55.014  69.986  0.00  0.00           C
ATOM   3552  CE1 PHE X 460      52.253  54.754  68.906  0.00  0.00           C
ATOM   3553  CZ  PHE X 460      53.045  55.787  68.377  0.00  0.00           C
ATOM   3554  CE2 PHE X 460      52.981  57.077  68.931  0.00  0.00           C
ATOM   3555  CD2 PHE X 460      52.125  57.336  70.015  0.00  0.00           C
ATOM   3556  C   PHE X 460      48.896  58.319  70.637  0.00  0.00           C
ATOM   3557  O   PHE X 460      48.920  59.375  71.280  0.00  0.00           O
ATOM   3558  N   LEU X 461      48.747  58.301  69.305  0.00  0.00           N
ATOM   3559  CA  LEU X 461      48.595  59.511  68.483  0.00  0.00           C
ATOM   3560  CB  LEU X 461      48.868  59.175  67.003  0.00  0.00           C
ATOM   3561  CG  LEU X 461      50.307  58.724  66.680  0.00  0.00           C
ATOM   3562  CD1 LEU X 461      50.406  58.376  65.194  0.00  0.00           C
ATOM   3563  CD2 LEU X 461      51.351  59.796  66.992  0.00  0.00           C
ATOM   3564  C   LEU X 461      47.226  60.201  68.645  0.00  0.00           C
ATOM   3565  O   LEU X 461      47.131  61.401  68.374  0.00  0.00           O
ATOM   3566  N   LYS X 462      46.198  59.488  69.127  0.00  0.00           N
ATOM   3567  CA  LYS X 462      44.896  60.032  69.559  0.00  0.00           C
ATOM   3568  CB  LYS X 462      43.870  59.961  68.407  0.00  0.00           C
ATOM   3569  CG  LYS X 462      43.491  58.526  68.000  0.00  0.00           C
ATOM   3570  CD  LYS X 462      42.592  58.454  66.759  0.00  0.00           C
ATOM   3571  CE  LYS X 462      41.207  59.081  66.959  0.00  0.00           C
ATOM   3572  NZ  LYS X 462      40.360  58.886  65.760  0.00  0.00           N
ATOM   3573  C   LYS X 462      44.403  59.347  70.841  0.00  0.00           C
ATOM   3574  O   LYS X 462      44.902  58.292  71.235  0.00  0.00           O
ATOM   3575  N   GLU X 463      43.426  59.944  71.516  0.00  0.00           N
ATOM   3576  CA  GLU X 463      42.822  59.375  72.733  0.00  0.00           C
ATOM   3577  CB  GLU X 463      42.192  60.491  73.574  0.00  0.00           C
ATOM   3578  CG  GLU X 463      43.275  61.430  74.126  0.00  0.00           C
ATOM   3579  CD  GLU X 463      42.686  62.561  74.968  0.00  0.00           C
ATOM   3580  OE1 GLU X 463      43.276  62.894  76.025  0.00  0.00           O
ATOM   3581  OE2 GLU X 463      41.681  63.175  74.541  0.00  0.00           O
ATOM   3582  C   GLU X 463      41.799  58.276  72.403  0.00  0.00           C
ATOM   3583  O   GLU X 463      41.165  58.328  71.349  0.00  0.00           O
ATOM   3584  N   GLY X 464      41.612  57.296  73.296  0.00  0.00           N
ATOM   3585  CA  GLY X 464      40.606  56.231  73.136  0.00  0.00           C
ATOM   3586  C   GLY X 464      41.101  54.780  73.233  0.00  0.00           C
ATOM   3587  O   GLY X 464      40.286  53.872  73.057  0.00  0.00           O
ATOM   3588  N   ALA X 465      42.387  54.536  73.516  0.00  0.00           N
ATOM   3589  CA  ALA X 465      42.961  53.196  73.719  0.00  0.00           C
ATOM   3590  CB  ALA X 465      44.001  52.945  72.621  0.00  0.00           C
ATOM   3591  C   ALA X 465      43.543  52.999  75.138  0.00  0.00           C
ATOM   3592  O   ALA X 465      43.555  53.927  75.952  0.00  0.00           O
ATOM   3593  N   SER X 466      44.029  51.788  75.437  0.00  0.00           N
ATOM   3594  CA  SER X 466      44.676  51.412  76.714  0.00  0.00           C
ATOM   3595  CB  SER X 466      43.941  50.218  77.336  0.00  0.00           C
ATOM   3596  OG  SER X 466      43.946  49.095  76.469  0.00  0.00           O
ATOM   3597  C   SER X 466      46.186  51.146  76.561  0.00  0.00           C
ATOM   3598  O   SER X 466      46.683  50.967  75.452  0.00  0.00           O
ATOM   3599  N   GLU X 467      46.954  51.125  77.653  0.00  0.00           N
ATOM   3600  CA  GLU X 467      48.428  51.115  77.598  0.00  0.00           C
ATOM   3601  CB  GLU X 467      48.967  51.434  78.999  0.00  0.00           C
ATOM   3602  CG  GLU X 467      50.425  51.903  79.014  0.00  0.00           C
ATOM   3603  CD  GLU X 467      50.906  52.057  80.460  0.00  0.00           C
ATOM   3604  OE1 GLU X 467      51.323  51.035  81.058  0.00  0.00           O
ATOM   3605  OE2 GLU X 467      50.835  53.179  81.024  0.00  0.00           O
ATOM   3606  C   GLU X 467      49.033  49.809  77.034  0.00  0.00           C
ATOM   3607  O   GLU X 467      50.014  49.853  76.294  0.00  0.00           O
ATOM   3608  N   GLU X 468      48.421  48.647  77.280  0.00  0.00           N
ATOM   3609  CA  GLU X 468      48.800  47.377  76.630  0.00  0.00           C
ATOM   3610  CB  GLU X 468      48.129  46.221  77.400  0.00  0.00           C
ATOM   3611  CG  GLU X 468      48.433  44.781  76.946  0.00  0.00           C
ATOM   3612  CD  GLU X 468      49.826  44.235  77.308  0.00  0.00           C
ATOM   3613  OE1 GLU X 468      49.940  42.985  77.447  0.00  0.00           O
ATOM   3614  OE2 GLU X 468      50.808  45.005  77.414  0.00  0.00           O
ATOM   3615  C   GLU X 468      48.451  47.373  75.122  0.00  0.00           C
ATOM   3616  O   GLU X 468      49.062  46.648  74.333  0.00  0.00           O
ATOM   3617  N   GLU X 469      47.509  48.212  74.678  0.00  0.00           N
ATOM   3618  CA  GLU X 469      47.206  48.454  73.255  0.00  0.00           C
ATOM   3619  CB  GLU X 469      45.725  48.851  73.097  0.00  0.00           C
ATOM   3620  CG  GLU X 469      44.785  47.660  73.363  0.00  0.00           C
ATOM   3621  CD  GLU X 469      43.349  48.039  73.768  0.00  0.00           C
ATOM   3622  OE1 GLU X 469      42.605  47.129  74.206  0.00  0.00           O
ATOM   3623  OE2 GLU X 469      42.948  49.229  73.722  0.00  0.00           O
ATOM   3624  C   GLU X 469      48.167  49.490  72.636  0.00  0.00           C
ATOM   3625  O   GLU X 469      48.510  49.379  71.457  0.00  0.00           O
ATOM   3626  N   ILE X 470      48.701  50.427  73.432  0.00  0.00           N
ATOM   3627  CA  ILE X 470      49.853  51.257  73.043  0.00  0.00           C
ATOM   3628  CB  ILE X 470      50.115  52.413  74.042  0.00  0.00           C
ATOM   3629  CG2 ILE X 470      51.433  53.138  73.702  0.00  0.00           C
ATOM   3630  CG1 ILE X 470      48.929  53.402  74.015  0.00  0.00           C
ATOM   3631  CD1 ILE X 470      48.977  54.505  75.082  0.00  0.00           C
ATOM   3632  C   ILE X 470      51.081  50.366  72.831  0.00  0.00           C
ATOM   3633  O   ILE X 470      51.657  50.405  71.742  0.00  0.00           O
ATOM   3634  N   ARG X 471      51.439  49.506  73.800  0.00  0.00           N
ATOM   3635  CA  ARG X 471      52.566  48.559  73.672  0.00  0.00           C
ATOM   3636  CB  ARG X 471      52.705  47.690  74.936  0.00  0.00           C
ATOM   3637  CG  ARG X 471      53.363  48.444  76.103  0.00  0.00           C
ATOM   3638  CD  ARG X 471      53.661  47.508  77.286  0.00  0.00           C
ATOM   3639  NE  ARG X 471      52.463  47.201  78.090  0.00  0.00           N
ATOM   3640  CZ  ARG X 471      51.957  47.934  79.064  0.00  0.00           C
ATOM   3641  NH1 ARG X 471      50.909  47.521  79.703  0.00  0.00           N
ATOM   3642  NH2 ARG X 471      52.470  49.069  79.436  0.00  0.00           N
ATOM   3643  C   ARG X 471      52.458  47.679  72.423  0.00  0.00           C
ATOM   3644  O   ARG X 471      53.450  47.536  71.713  0.00  0.00           O
ATOM   3645  N   LEU X 472      51.255  47.196  72.088  0.00  0.00           N
ATOM   3646  CA  LEU X 472      51.003  46.437  70.854  0.00  0.00           C
ATOM   3647  CB  LEU X 472      49.511  46.047  70.797  0.00  0.00           C
ATOM   3648  CG  LEU X 472      49.129  45.083  69.656  0.00  0.00           C
ATOM   3649  CD1 LEU X 472      49.791  43.713  69.808  0.00  0.00           C
ATOM   3650  CD2 LEU X 472      47.612  44.877  69.647  0.00  0.00           C
ATOM   3651  C   LEU X 472      51.425  47.224  69.599  0.00  0.00           C
ATOM   3652  O   LEU X 472      52.125  46.682  68.744  0.00  0.00           O
ATOM   3653  N   SER X 473      51.057  48.509  69.511  0.00  0.00           N
ATOM   3654  CA  SER X 473      51.436  49.376  68.383  0.00  0.00           C
ATOM   3655  CB  SER X 473      50.586  50.654  68.357  0.00  0.00           C
ATOM   3656  OG  SER X 473      50.867  51.540  69.425  0.00  0.00           O
ATOM   3657  C   SER X 473      52.943  49.678  68.336  0.00  0.00           C
ATOM   3658  O   SER X 473      53.561  49.530  67.281  0.00  0.00           O
ATOM   3659  N   LYS X 474      53.568  50.006  69.478  0.00  0.00           N
ATOM   3660  CA  LYS X 474      55.016  50.280  69.585  0.00  0.00           C
ATOM   3661  CB  LYS X 474      55.358  50.703  71.030  0.00  0.00           C
ATOM   3662  CG  LYS X 474      54.660  51.980  71.543  0.00  0.00           C
ATOM   3663  CD  LYS X 474      55.213  53.285  70.959  0.00  0.00           C
ATOM   3664  CE  LYS X 474      54.502  54.483  71.609  0.00  0.00           C
ATOM   3665  NZ  LYS X 474      55.070  55.769  71.151  0.00  0.00           N
ATOM   3666  C   LYS X 474      55.856  49.061  69.167  0.00  0.00           C
ATOM   3667  O   LYS X 474      56.840  49.211  68.439  0.00  0.00           O
ATOM   3668  N   MET X 475      55.418  47.861  69.561  0.00  0.00           N
ATOM   3669  CA  MET X 475      56.033  46.577  69.213  0.00  0.00           C
ATOM   3670  CB  MET X 475      55.294  45.459  69.973  0.00  0.00           C
ATOM   3671  CG  MET X 475      55.902  44.066  69.769  0.00  0.00           C
ATOM   3672  SD  MET X 475      54.855  42.687  70.321  0.00  0.00           S
ATOM   3673  CE  MET X 475      53.611  42.668  68.999  0.00  0.00           C
ATOM   3674  C   MET X 475      56.026  46.331  67.695  0.00  0.00           C
ATOM   3675  O   MET X 475      57.085  46.103  67.107  0.00  0.00           O
ATOM   3676  N   VAL X 476      54.861  46.409  67.032  0.00  0.00           N
ATOM   3677  CA  VAL X 476      54.785  46.152  65.577  0.00  0.00           C
ATOM   3678  CB  VAL X 476      53.356  45.898  65.060  0.00  0.00           C
ATOM   3679  CG1 VAL X 476      52.751  44.663  65.740  0.00  0.00           C
ATOM   3680  CG2 VAL X 476      52.404  47.083  65.238  0.00  0.00           C
ATOM   3681  C   VAL X 476      55.504  47.226  64.759  0.00  0.00           C
ATOM   3682  O   VAL X 476      56.205  46.884  63.810  0.00  0.00           O
ATOM   3683  N   MET X 477      55.463  48.495  65.186  0.00  0.00           N
ATOM   3684  CA  MET X 477      56.227  49.577  64.550  0.00  0.00           C
ATOM   3685  CB  MET X 477      55.896  50.920  65.223  0.00  0.00           C
ATOM   3686  CG  MET X 477      54.494  51.425  64.856  0.00  0.00           C
ATOM   3687  SD  MET X 477      53.933  52.894  65.769  0.00  0.00           S
ATOM   3688  CE  MET X 477      55.107  54.137  65.164  0.00  0.00           C
ATOM   3689  C   MET X 477      57.744  49.320  64.561  0.00  0.00           C
ATOM   3690  O   MET X 477      58.429  49.694  63.606  0.00  0.00           O
ATOM   3691  N   LYS X 478      58.284  48.645  65.589  0.00  0.00           N
ATOM   3692  CA  LYS X 478      59.701  48.243  65.620  0.00  0.00           C
ATOM   3693  CB  LYS X 478      60.191  48.141  67.076  0.00  0.00           C
ATOM   3694  CG  LYS X 478      61.714  47.927  67.160  0.00  0.00           C
ATOM   3695  CD  LYS X 478      62.245  48.112  68.591  0.00  0.00           C
ATOM   3696  CE  LYS X 478      63.689  47.620  68.776  0.00  0.00           C
ATOM   3697  NZ  LYS X 478      64.618  48.122  67.734  0.00  0.00           N
ATOM   3698  C   LYS X 478      59.975  46.992  64.772  0.00  0.00           C
ATOM   3699  O   LYS X 478      60.977  46.970  64.062  0.00  0.00           O
ATOM   3700  N   PHE X 479      59.072  46.004  64.742  0.00  0.00           N
ATOM   3701  CA  PHE X 479      59.187  44.851  63.829  0.00  0.00           C
ATOM   3702  CB  PHE X 479      58.054  43.839  64.078  0.00  0.00           C
ATOM   3703  CG  PHE X 479      58.261  42.868  65.227  0.00  0.00           C
ATOM   3704  CD1 PHE X 479      59.362  41.990  65.211  0.00  0.00           C
ATOM   3705  CE1 PHE X 479      59.511  41.014  66.212  0.00  0.00           C
ATOM   3706  CZ  PHE X 479      58.536  40.891  67.216  0.00  0.00           C
ATOM   3707  CE2 PHE X 479      57.435  41.764  67.240  0.00  0.00           C
ATOM   3708  CD2 PHE X 479      57.303  42.759  66.254  0.00  0.00           C
ATOM   3709  C   PHE X 479      59.196  45.264  62.343  0.00  0.00           C
ATOM   3710  O   PHE X 479      60.036  44.779  61.581  0.00  0.00           O
ATOM   3711  N   TRP X 480      58.317  46.187  61.926  0.00  0.00           N
ATOM   3712  CA  TRP X 480      58.287  46.704  60.548  0.00  0.00           C
ATOM   3713  CB  TRP X 480      57.137  47.711  60.376  0.00  0.00           C
ATOM   3714  CG  TRP X 480      55.740  47.271  60.708  0.00  0.00           C
ATOM   3715  CD1 TRP X 480      55.255  46.006  60.682  0.00  0.00           C
ATOM   3716  NE1 TRP X 480      53.926  46.009  61.064  0.00  0.00           N
ATOM   3717  CE2 TRP X 480      53.486  47.277  61.365  0.00  0.00           C
ATOM   3718  CZ2 TRP X 480      52.253  47.778  61.804  0.00  0.00           C
ATOM   3719  CH2 TRP X 480      52.119  49.157  62.033  0.00  0.00           C
ATOM   3720  CZ3 TRP X 480      53.210  50.014  61.799  0.00  0.00           C
ATOM   3721  CE3 TRP X 480      54.440  49.498  61.343  0.00  0.00           C
ATOM   3722  CD2 TRP X 480      54.617  48.112  61.130  0.00  0.00           C
ATOM   3723  C   TRP X 480      59.615  47.376  60.167  0.00  0.00           C
ATOM   3724  O   TRP X 480      60.150  47.134  59.084  0.00  0.00           O
ATOM   3725  N   ALA X 481      60.181  48.177  61.074  0.00  0.00           N
ATOM   3726  CA  ALA X 481      61.447  48.867  60.849  0.00  0.00           C
ATOM   3727  CB  ALA X 481      61.567  49.982  61.881  0.00  0.00           C
ATOM   3728  C   ALA X 481      62.668  47.927  60.874  0.00  0.00           C
ATOM   3729  O   ALA X 481      63.586  48.118  60.078  0.00  0.00           O
ATOM   3730  N   ASN X 482      62.668  46.875  61.702  0.00  0.00           N
ATOM   3731  CA  ASN X 482      63.682  45.814  61.639  0.00  0.00           C
ATOM   3732  CB  ASN X 482      63.437  44.781  62.753  0.00  0.00           C
ATOM   3733  CG  ASN X 482      63.879  45.209  64.141  0.00  0.00           C
ATOM   3734  OD1 ASN X 482      64.342  46.317  64.389  0.00  0.00           O
ATOM   3735  ND2 ASN X 482      63.771  44.305  65.082  0.00  0.00           N
ATOM   3736  C   ASN X 482      63.679  45.130  60.260  0.00  0.00           C
ATOM   3737  O   ASN X 482      64.735  44.953  59.653  0.00  0.00           O
ATOM   3738  N   PHE X 483      62.498  44.824  59.711  0.00  0.00           N
ATOM   3739  CA  PHE X 483      62.383  44.285  58.353  0.00  0.00           C
ATOM   3740  CB  PHE X 483      60.947  43.799  58.122  0.00  0.00           C
ATOM   3741  CG  PHE X 483      60.781  42.907  56.906  0.00  0.00           C
ATOM   3742  CD1 PHE X 483      61.056  41.530  57.000  0.00  0.00           C
ATOM   3743  CE1 PHE X 483      60.851  40.686  55.894  0.00  0.00           C
ATOM   3744  CZ  PHE X 483      60.359  41.217  54.688  0.00  0.00           C
ATOM   3745  CE2 PHE X 483      60.100  42.595  54.587  0.00  0.00           C
ATOM   3746  CD2 PHE X 483      60.323  43.439  55.688  0.00  0.00           C
ATOM   3747  C   PHE X 483      62.851  45.298  57.288  0.00  0.00           C
ATOM   3748  O   PHE X 483      63.583  44.921  56.373  0.00  0.00           O
ATOM   3749  N   ALA X 484      62.541  46.591  57.446  0.00  0.00           N
ATOM   3750  CA  ALA X 484      63.035  47.658  56.565  0.00  0.00           C
ATOM   3751  CB  ALA X 484      62.333  48.972  56.931  0.00  0.00           C
ATOM   3752  C   ALA X 484      64.568  47.838  56.604  0.00  0.00           C
ATOM   3753  O   ALA X 484      65.175  48.173  55.586  0.00  0.00           O
ATOM   3754  N   ARG X 485      65.203  47.599  57.760  0.00  0.00           N
ATOM   3755  CA  ARG X 485      66.654  47.735  57.999  0.00  0.00           C
ATOM   3756  CB  ARG X 485      66.834  48.234  59.450  0.00  0.00           C
ATOM   3757  CG  ARG X 485      68.297  48.353  59.911  0.00  0.00           C
ATOM   3758  CD  ARG X 485      68.429  49.006  61.291  0.00  0.00           C
ATOM   3759  NE  ARG X 485      68.365  50.476  61.224  0.00  0.00           N
ATOM   3760  CZ  ARG X 485      67.417  51.290  61.642  0.00  0.00           C
ATOM   3761  NH1 ARG X 485      67.547  52.570  61.469  0.00  0.00           N
ATOM   3762  NH2 ARG X 485      66.331  50.892  62.234  0.00  0.00           N
ATOM   3763  C   ARG X 485      67.462  46.462  57.702  0.00  0.00           C
ATOM   3764  O   ARG X 485      68.673  46.558  57.507  0.00  0.00           O
ATOM   3765  N   ASN X 486      66.837  45.281  57.701  0.00  0.00           N
ATOM   3766  CA  ASN X 486      67.569  44.007  57.695  0.00  0.00           C
ATOM   3767  CB  ASN X 486      67.802  43.622  59.172  0.00  0.00           C
ATOM   3768  CG  ASN X 486      68.899  42.593  59.376  0.00  0.00           C
ATOM   3769  OD1 ASN X 486      69.825  42.447  58.588  0.00  0.00           O
ATOM   3770  ND2 ASN X 486      68.851  41.858  60.454  0.00  0.00           N
ATOM   3771  C   ASN X 486      66.905  42.847  56.919  0.00  0.00           C
ATOM   3772  O   ASN X 486      67.472  41.759  56.870  0.00  0.00           O
ATOM   3773  N   GLY X 487      65.699  43.009  56.363  0.00  0.00           N
ATOM   3774  CA  GLY X 487      64.987  41.932  55.651  0.00  0.00           C
ATOM   3775  C   GLY X 487      64.520  40.756  56.526  0.00  0.00           C
ATOM   3776  O   GLY X 487      64.126  39.720  55.993  0.00  0.00           O
ATOM   3777  N   ASN X 488      64.571  40.904  57.854  0.00  0.00           N
ATOM   3778  CA  ASN X 488      64.189  39.911  58.864  0.00  0.00           C
ATOM   3779  CB  ASN X 488      65.445  39.082  59.202  0.00  0.00           C
ATOM   3780  CG  ASN X 488      65.227  37.943  60.188  0.00  0.00           C
ATOM   3781  OD1 ASN X 488      64.312  37.932  61.005  0.00  0.00           O
ATOM   3782  ND2 ASN X 488      66.093  36.961  60.153  0.00  0.00           N
ATOM   3783  C   ASN X 488      63.630  40.658  60.101  0.00  0.00           C
ATOM   3784  O   ASN X 488      64.288  41.601  60.554  0.00  0.00           O
ATOM   3785  N   PRO X 489      62.458  40.304  60.668  0.00  0.00           N
ATOM   3786  CD  PRO X 489      61.495  39.323  60.184  0.00  0.00           C
ATOM   3787  CG  PRO X 489      60.139  39.887  60.588  0.00  0.00           C
ATOM   3788  CB  PRO X 489      60.441  40.527  61.940  0.00  0.00           C
ATOM   3789  CA  PRO X 489      61.880  41.049  61.797  0.00  0.00           C
ATOM   3790  C   PRO X 489      62.652  40.900  63.122  0.00  0.00           C
ATOM   3791  O   PRO X 489      62.602  41.796  63.967  0.00  0.00           O
ATOM   3792  N   ASN X 490      63.362  39.782  63.316  0.00  0.00           N
ATOM   3793  CA  ASN X 490      63.955  39.389  64.599  0.00  0.00           C
ATOM   3794  CB  ASN X 490      64.498  37.956  64.463  0.00  0.00           C
ATOM   3795  CG  ASN X 490      63.403  36.910  64.431  0.00  0.00           C
ATOM   3796  OD1 ASN X 490      62.813  36.580  65.448  0.00  0.00           O
ATOM   3797  ND2 ASN X 490      63.082  36.375  63.277  0.00  0.00           N
ATOM   3798  C   ASN X 490      65.061  40.353  65.080  0.00  0.00           C
ATOM   3799  O   ASN X 490      65.978  40.670  64.314  0.00  0.00           O
ATOM   3800  N   GLY X 491      65.011  40.764  66.352  0.00  0.00           N
ATOM   3801  CA  GLY X 491      66.015  41.618  67.003  0.00  0.00           C
ATOM   3802  C   GLY X 491      65.816  41.805  68.518  0.00  0.00           C
ATOM   3803  O   GLY X 491      64.906  41.236  69.129  0.00  0.00           O
ATOM   3804  N   GLU X 492      66.676  42.619  69.141  0.00  0.00           N
ATOM   3805  CA  GLU X 492      66.622  42.953  70.578  0.00  0.00           C
ATOM   3806  CB  GLU X 492      67.847  43.801  70.976  0.00  0.00           C
ATOM   3807  CG  GLU X 492      69.170  43.025  71.045  0.00  0.00           C
ATOM   3808  CD  GLU X 492      69.180  42.000  72.186  0.00  0.00           C
ATOM   3809  OE1 GLU X 492      68.795  40.832  71.941  0.00  0.00           O
ATOM   3810  OE2 GLU X 492      69.563  42.348  73.329  0.00  0.00           O
ATOM   3811  C   GLU X 492      65.334  43.698  70.993  0.00  0.00           C
ATOM   3812  O   GLU X 492      64.765  44.466  70.214  0.00  0.00           O
ATOM   3813  N   GLY X 493      64.890  43.494  72.241  0.00  0.00           N
ATOM   3814  CA  GLY X 493      63.736  44.185  72.843  0.00  0.00           C
ATOM   3815  C   GLY X 493      62.350  43.731  72.353  0.00  0.00           C
ATOM   3816  O   GLY X 493      61.339  44.323  72.751  0.00  0.00           O
ATOM   3817  N   LEU X 494      62.302  42.701  71.500  0.00  0.00           N
ATOM   3818  CA  LEU X 494      61.110  42.198  70.808  0.00  0.00           C
ATOM   3819  CB  LEU X 494      61.185  42.616  69.328  0.00  0.00           C
ATOM   3820  CG  LEU X 494      60.877  44.089  69.022  0.00  0.00           C
ATOM   3821  CD1 LEU X 494      61.113  44.317  67.532  0.00  0.00           C
ATOM   3822  CD2 LEU X 494      59.424  44.456  69.322  0.00  0.00           C
ATOM   3823  C   LEU X 494      60.980  40.659  70.875  0.00  0.00           C
ATOM   3824  O   LEU X 494      62.015  39.982  70.881  0.00  0.00           O
ATOM   3825  N   PRO X 495      59.747  40.104  70.825  0.00  0.00           N
ATOM   3826  CD  PRO X 495      58.481  40.823  70.924  0.00  0.00           C
ATOM   3827  CG  PRO X 495      57.440  39.787  71.338  0.00  0.00           C
ATOM   3828  CB  PRO X 495      57.958  38.523  70.664  0.00  0.00           C
ATOM   3829  CA  PRO X 495      59.482  38.661  70.761  0.00  0.00           C
ATOM   3830  C   PRO X 495      60.155  37.924  69.595  0.00  0.00           C
ATOM   3831  O   PRO X 495      60.550  38.528  68.595  0.00  0.00           O
ATOM   3832  N   HIE X 496      60.235  36.596  69.693  0.00  0.00           N
ATOM   3833  CA  HIE X 496      60.710  35.724  68.613  0.00  0.00           C
ATOM   3834  CB  HIE X 496      61.003  34.322  69.164  0.00  0.00           C
ATOM   3835  CG  HIE X 496      62.293  34.229  69.937  0.00  0.00           C
ATOM   3836  ND1 HIE X 496      63.352  33.380  69.606  0.00  0.00           N
ATOM   3837  CE1 HIE X 496      64.322  33.636  70.501  0.00  0.00           C
ATOM   3838  NE2 HIE X 496      63.911  34.556  71.385  0.00  0.00           N
ATOM   3839  CD2 HIE X 496      62.634  34.943  71.049  0.00  0.00           C
ATOM   3840  C   HIE X 496      59.686  35.644  67.476  0.00  0.00           C
ATOM   3841  O   HIE X 496      58.502  35.390  67.718  0.00  0.00           O
ATOM   3842  N   TRP X 497      60.155  35.814  66.239  0.00  0.00           N
ATOM   3843  CA  TRP X 497      59.347  35.772  65.020  0.00  0.00           C
ATOM   3844  CB  TRP X 497      59.504  37.107  64.279  0.00  0.00           C
ATOM   3845  CG  TRP X 497      58.493  37.400  63.213  0.00  0.00           C
ATOM   3846  CD1 TRP X 497      58.346  36.725  62.050  0.00  0.00           C
ATOM   3847  NE1 TRP X 497      57.343  37.305  61.300  0.00  0.00           N
ATOM   3848  CE2 TRP X 497      56.813  38.409  61.928  0.00  0.00           C
ATOM   3849  CZ2 TRP X 497      55.836  39.343  61.561  0.00  0.00           C
ATOM   3850  CH2 TRP X 497      55.486  40.368  62.453  0.00  0.00           C
ATOM   3851  CZ3 TRP X 497      56.130  40.449  63.698  0.00  0.00           C
ATOM   3852  CE3 TRP X 497      57.130  39.520  64.046  0.00  0.00           C
ATOM   3853  CD2 TRP X 497      57.504  38.478  63.171  0.00  0.00           C
ATOM   3854  C   TRP X 497      59.746  34.556  64.154  0.00  0.00           C
ATOM   3855  O   TRP X 497      60.935  34.385  63.848  0.00  0.00           O
ATOM   3856  N   PRO X 498      58.794  33.692  63.751  0.00  0.00           N
ATOM   3857  CD  PRO X 498      57.375  33.749  64.066  0.00  0.00           C
ATOM   3858  CG  PRO X 498      56.734  32.535  63.397  0.00  0.00           C
ATOM   3859  CB  PRO X 498      57.888  31.551  63.239  0.00  0.00           C
ATOM   3860  CA  PRO X 498      59.095  32.464  63.022  0.00  0.00           C
ATOM   3861  C   PRO X 498      59.372  32.705  61.532  0.00  0.00           C
ATOM   3862  O   PRO X 498      58.740  33.536  60.876  0.00  0.00           O
ATOM   3863  N   GLU X 499      60.293  31.920  60.981  0.00  0.00           N
ATOM   3864  CA  GLU X 499      60.483  31.764  59.538  0.00  0.00           C
ATOM   3865  CB  GLU X 499      61.912  31.263  59.256  0.00  0.00           C
ATOM   3866  CG  GLU X 499      63.025  32.223  59.705  0.00  0.00           C
ATOM   3867  CD  GLU X 499      64.410  31.567  59.610  0.00  0.00           C
ATOM   3868  OE1 GLU X 499      64.780  30.755  60.497  0.00  0.00           O
ATOM   3869  OE2 GLU X 499      65.176  31.871  58.664  0.00  0.00           O
ATOM   3870  C   GLU X 499      59.453  30.753  59.002  0.00  0.00           C
ATOM   3871  O   GLU X 499      59.217  29.719  59.637  0.00  0.00           O
ATOM   3872  N   TYR X 500      58.891  31.003  57.816  0.00  0.00           N
ATOM   3873  CA  TYR X 500      57.955  30.095  57.125  0.00  0.00           C
ATOM   3874  CB  TYR X 500      56.817  30.940  56.518  0.00  0.00           C
ATOM   3875  CG  TYR X 500      55.612  30.174  55.988  0.00  0.00           C
ATOM   3876  CD1 TYR X 500      54.740  29.536  56.891  0.00  0.00           C
ATOM   3877  CE1 TYR X 500      53.586  28.876  56.425  0.00  0.00           C
ATOM   3878  CZ  TYR X 500      53.294  28.853  55.046  0.00  0.00           C
ATOM   3879  OH  TYR X 500      52.152  28.259  54.604  0.00  0.00           O
ATOM   3880  CE2 TYR X 500      54.174  29.478  54.135  0.00  0.00           C
ATOM   3881  CD2 TYR X 500      55.331  30.136  54.606  0.00  0.00           C
ATOM   3882  C   TYR X 500      58.662  29.193  56.087  0.00  0.00           C
ATOM   3883  O   TYR X 500      58.023  28.421  55.377  0.00  0.00           O
ATOM   3884  N   ASN X 501      59.989  29.302  55.971  0.00  0.00           N
ATOM   3885  CA  ASN X 501      60.796  28.792  54.858  0.00  0.00           C
ATOM   3886  CB  ASN X 501      62.089  29.628  54.880  0.00  0.00           C
ATOM   3887  CG  ASN X 501      63.007  29.479  53.681  0.00  0.00           C
ATOM   3888  OD1 ASN X 501      62.747  28.778  52.712  0.00  0.00           O
ATOM   3889  ND2 ASN X 501      64.108  30.184  53.688  0.00  0.00           N
ATOM   3890  C   ASN X 501      61.058  27.271  54.904  0.00  0.00           C
ATOM   3891  O   ASN X 501      61.076  26.613  53.859  0.00  0.00           O
ATOM   3892  N   GLN X 502      61.233  26.698  56.100  0.00  0.00           N
ATOM   3893  CA  GLN X 502      61.471  25.262  56.325  0.00  0.00           C
ATOM   3894  CB  GLN X 502      62.878  25.040  56.914  0.00  0.00           C
ATOM   3895  CG  GLN X 502      64.025  25.658  56.083  0.00  0.00           C
ATOM   3896  CD  GLN X 502      64.374  27.104  56.449  0.00  0.00           C
ATOM   3897  OE1 GLN X 502      64.004  27.640  57.484  0.00  0.00           O
ATOM   3898  NE2 GLN X 502      65.094  27.810  55.610  0.00  0.00           N
ATOM   3899  C   GLN X 502      60.398  24.592  57.210  0.00  0.00           C
ATOM   3900  O   GLN X 502      60.288  23.362  57.198  0.00  0.00           O
ATOM   3901  N   LYS X 503      59.602  25.379  57.948  0.00  0.00           N
ATOM   3902  CA  LYS X 503      58.461  24.973  58.793  0.00  0.00           C
ATOM   3903  CB  LYS X 503      58.841  25.104  60.279  0.00  0.00           C
ATOM   3904  CG  LYS X 503      59.850  24.046  60.741  0.00  0.00           C
ATOM   3905  CD  LYS X 503      60.219  24.276  62.210  0.00  0.00           C
ATOM   3906  CE  LYS X 503      61.083  23.129  62.735  0.00  0.00           C
ATOM   3907  NZ  LYS X 503      61.535  23.401  64.117  0.00  0.00           N
ATOM   3908  C   LYS X 503      57.236  25.843  58.501  0.00  0.00           C
ATOM   3909  O   LYS X 503      57.364  26.965  58.024  0.00  0.00           O
ATOM   3910  N   GLU X 504      56.040  25.380  58.855  0.00  0.00           N
ATOM   3911  CA  GLU X 504      54.772  26.094  58.630  0.00  0.00           C
ATOM   3912  CB  GLU X 504      53.617  25.084  58.476  0.00  0.00           C
ATOM   3913  CG  GLU X 504      53.860  23.927  57.487  0.00  0.00           C
ATOM   3914  CD  GLU X 504      54.131  24.387  56.053  0.00  0.00           C
ATOM   3915  OE1 GLU X 504      53.681  25.483  55.650  0.00  0.00           O
ATOM   3916  OE2 GLU X 504      54.763  23.639  55.275  0.00  0.00           O
ATOM   3917  C   GLU X 504      54.468  27.141  59.729  0.00  0.00           C
ATOM   3918  O   GLU X 504      53.306  27.343  60.101  0.00  0.00           O
ATOM   3919  N   GLY X 505      55.500  27.772  60.299  0.00  0.00           N
ATOM   3920  CA  GLY X 505      55.401  28.649  61.471  0.00  0.00           C
ATOM   3921  C   GLY X 505      54.792  30.026  61.183  0.00  0.00           C
ATOM   3922  O   GLY X 505      55.071  30.635  60.151  0.00  0.00           O
ATOM   3923  N   TYR X 506      53.978  30.536  62.109  0.00  0.00           N
ATOM   3924  CA  TYR X 506      53.418  31.890  62.073  0.00  0.00           C
ATOM   3925  CB  TYR X 506      52.046  31.908  61.380  0.00  0.00           C
ATOM   3926  CG  TYR X 506      50.879  31.340  62.173  0.00  0.00           C
ATOM   3927  CD1 TYR X 506      50.752  29.948  62.342  0.00  0.00           C
ATOM   3928  CE1 TYR X 506      49.635  29.415  63.012  0.00  0.00           C
ATOM   3929  CZ  TYR X 506      48.630  30.272  63.512  0.00  0.00           C
ATOM   3930  OH  TYR X 506      47.519  29.750  64.101  0.00  0.00           O
ATOM   3931  CE2 TYR X 506      48.770  31.668  63.368  0.00  0.00           C
ATOM   3932  CD2 TYR X 506      49.894  32.200  62.705  0.00  0.00           C
ATOM   3933  C   TYR X 506      53.323  32.509  63.472  0.00  0.00           C
ATOM   3934  O   TYR X 506      53.150  31.803  64.466  0.00  0.00           O
ATOM   3935  N   LEU X 507      53.432  33.836  63.562  0.00  0.00           N
ATOM   3936  CA  LEU X 507      53.231  34.561  64.819  0.00  0.00           C
ATOM   3937  CB  LEU X 507      54.127  35.816  64.826  0.00  0.00           C
ATOM   3938  CG  LEU X 507      54.198  36.546  66.180  0.00  0.00           C
ATOM   3939  CD1 LEU X 507      54.799  35.665  67.275  0.00  0.00           C
ATOM   3940  CD2 LEU X 507      55.083  37.783  66.054  0.00  0.00           C
ATOM   3941  C   LEU X 507      51.746  34.898  65.019  0.00  0.00           C
ATOM   3942  O   LEU X 507      51.160  35.574  64.175  0.00  0.00           O
ATOM   3943  N   GLN X 508      51.140  34.485  66.134  0.00  0.00           N
ATOM   3944  CA  GLN X 508      49.861  35.046  66.583  0.00  0.00           C
ATOM   3945  CB  GLN X 508      49.164  34.113  67.595  0.00  0.00           C
ATOM   3946  CG  GLN X 508      48.948  32.681  67.074  0.00  0.00           C
ATOM   3947  CD  GLN X 508      48.013  31.872  67.971  0.00  0.00           C
ATOM   3948  OE1 GLN X 508      46.862  31.609  67.632  0.00  0.00           O
ATOM   3949  NE2 GLN X 508      48.447  31.426  69.128  0.00  0.00           N
ATOM   3950  C   GLN X 508      50.139  36.417  67.215  0.00  0.00           C
ATOM   3951  O   GLN X 508      50.983  36.502  68.107  0.00  0.00           O
ATOM   3952  N   ILE X 509      49.460  37.479  66.769  0.00  0.00           N
ATOM   3953  CA  ILE X 509      49.634  38.854  67.268  0.00  0.00           C
ATOM   3954  CB  ILE X 509      50.179  39.796  66.164  0.00  0.00           C
ATOM   3955  CG2 ILE X 509      50.358  41.218  66.736  0.00  0.00           C
ATOM   3956  CG1 ILE X 509      51.513  39.262  65.588  0.00  0.00           C
ATOM   3957  CD1 ILE X 509      52.153  40.153  64.514  0.00  0.00           C
ATOM   3958  C   ILE X 509      48.313  39.361  67.860  0.00  0.00           C
ATOM   3959  O   ILE X 509      47.282  39.388  67.183  0.00  0.00           O
ATOM   3960  N   GLY X 510      48.347  39.784  69.124  0.00  0.00           N
ATOM   3961  CA  GLY X 510      47.159  40.198  69.873  0.00  0.00           C
ATOM   3962  C   GLY X 510      47.437  40.350  71.370  0.00  0.00           C
ATOM   3963  O   GLY X 510      48.484  40.867  71.764  0.00  0.00           O
ATOM   3964  N   ALA X 511      46.510  39.893  72.216  0.00  0.00           N
ATOM   3965  CA  ALA X 511      46.623  39.975  73.678  0.00  0.00           C
ATOM   3966  CB  ALA X 511      45.227  39.742  74.271  0.00  0.00           C
ATOM   3967  C   ALA X 511      47.673  39.021  74.297  0.00  0.00           C
ATOM   3968  O   ALA X 511      48.006  39.171  75.477  0.00  0.00           O
ATOM   3969  N   ASN X 512      48.186  38.048  73.534  0.00  0.00           N
ATOM   3970  CA  ASN X 512      49.239  37.108  73.926  0.00  0.00           C
ATOM   3971  CB  ASN X 512      48.577  35.865  74.568  0.00  0.00           C
ATOM   3972  CG  ASN X 512      49.583  34.920  75.203  0.00  0.00           C
ATOM   3973  OD1 ASN X 512      50.749  35.246  75.392  0.00  0.00           O
ATOM   3974  ND2 ASN X 512      49.168  33.749  75.617  0.00  0.00           N
ATOM   3975  C   ASN X 512      50.113  36.744  72.703  0.00  0.00           C
ATOM   3976  O   ASN X 512      49.911  35.706  72.070  0.00  0.00           O
ATOM   3977  N   THR X 513      51.052  37.616  72.320  0.00  0.00           N
ATOM   3978  CA  THR X 513      51.846  37.447  71.084  0.00  0.00           C
ATOM   3979  CB  THR X 513      52.601  38.740  70.733  0.00  0.00           C
ATOM   3980  CG2 THR X 513      53.463  38.637  69.477  0.00  0.00           C
ATOM   3981  OG1 THR X 513      51.672  39.775  70.494  0.00  0.00           O
ATOM   3982  C   THR X 513      52.799  36.243  71.176  0.00  0.00           C
ATOM   3983  O   THR X 513      53.746  36.271  71.970  0.00  0.00           O
ATOM   3984  N   GLN X 514      52.550  35.186  70.391  0.00  0.00           N
ATOM   3985  CA  GLN X 514      53.155  33.849  70.551  0.00  0.00           C
ATOM   3986  CB  GLN X 514      52.360  33.111  71.648  0.00  0.00           C
ATOM   3987  CG  GLN X 514      52.928  31.738  72.049  0.00  0.00           C
ATOM   3988  CD  GLN X 514      52.202  31.110  73.243  0.00  0.00           C
ATOM   3989  OE1 GLN X 514      51.292  31.672  73.843  0.00  0.00           O
ATOM   3990  NE2 GLN X 514      52.602  29.934  73.669  0.00  0.00           N
ATOM   3991  C   GLN X 514      53.147  33.051  69.229  0.00  0.00           C
ATOM   3992  O   GLN X 514      52.185  33.125  68.465  0.00  0.00           O
ATOM   3993  N   ALA X 515      54.202  32.279  68.935  0.00  0.00           N
ATOM   3994  CA  ALA X 515      54.309  31.510  67.686  0.00  0.00           C
ATOM   3995  CB  ALA X 515      55.790  31.289  67.354  0.00  0.00           C
ATOM   3996  C   ALA X 515      53.506  30.188  67.693  0.00  0.00           C
ATOM   3997  O   ALA X 515      53.404  29.516  68.726  0.00  0.00           O
ATOM   3998  N   ALA X 516      52.965  29.815  66.529  0.00  0.00           N
ATOM   3999  CA  ALA X 516      52.151  28.625  66.250  0.00  0.00           C
ATOM   4000  CB  ALA X 516      50.677  29.036  66.384  0.00  0.00           C
ATOM   4001  C   ALA X 516      52.459  28.062  64.837  0.00  0.00           C
ATOM   4002  O   ALA X 516      53.248  28.652  64.099  0.00  0.00           O
ATOM   4003  N   GLN X 517      51.855  26.935  64.429  0.00  0.00           N
ATOM   4004  CA  GLN X 517      52.114  26.298  63.117  0.00  0.00           C
ATOM   4005  CB  GLN X 517      53.037  25.076  63.282  0.00  0.00           C
ATOM   4006  CG  GLN X 517      54.418  25.383  63.896  0.00  0.00           C
ATOM   4007  CD  GLN X 517      55.252  24.131  64.172  0.00  0.00           C
ATOM   4008  OE1 GLN X 517      54.740  23.028  64.372  0.00  0.00           O
ATOM   4009  NE2 GLN X 517      56.559  24.256  64.225  0.00  0.00           N
ATOM   4010  C   GLN X 517      50.838  25.878  62.356  0.00  0.00           C
ATOM   4011  O   GLN X 517      49.779  25.649  62.951  0.00  0.00           O
ATOM   4012  N   LYS X 518      50.965  25.717  61.028  0.00  0.00           N
ATOM   4013  CA  LYS X 518      49.937  25.176  60.107  0.00  0.00           C
ATOM   4014  CB  LYS X 518      49.815  23.638  60.291  0.00  0.00           C
ATOM   4015  CG  LYS X 518      50.855  22.868  59.458  0.00  0.00           C
ATOM   4016  CD  LYS X 518      50.738  21.341  59.589  0.00  0.00           C
ATOM   4017  CE  LYS X 518      51.705  20.627  58.631  0.00  0.00           C
ATOM   4018  NZ  LYS X 518      51.039  20.154  57.393  0.00  0.00           N
ATOM   4019  C   LYS X 518      48.603  25.957  60.097  0.00  0.00           C
ATOM   4020  O   LYS X 518      47.514  25.375  60.098  0.00  0.00           O
ATOM   4021  N   LEU X 519      48.686  27.290  60.015  0.00  0.00           N
ATOM   4022  CA  LEU X 519      47.537  28.185  59.815  0.00  0.00           C
ATOM   4023  CB  LEU X 519      48.039  29.641  59.736  0.00  0.00           C
ATOM   4024  CG  LEU X 519      46.952  30.717  59.556  0.00  0.00           C
ATOM   4025  CD1 LEU X 519      45.908  30.707  60.673  0.00  0.00           C
ATOM   4026  CD2 LEU X 519      47.611  32.095  59.542  0.00  0.00           C
ATOM   4027  C   LEU X 519      46.763  27.809  58.541  0.00  0.00           C
ATOM   4028  O   LEU X 519      47.351  27.750  57.458  0.00  0.00           O
ATOM   4029  N   LYS X 520      45.456  27.544  58.693  0.00  0.00           N
ATOM   4030  CA  LYS X 520      44.499  27.091  57.656  0.00  0.00           C
ATOM   4031  CB  LYS X 520      44.114  28.262  56.720  0.00  0.00           C
ATOM   4032  CG  LYS X 520      43.503  29.477  57.446  0.00  0.00           C
ATOM   4033  CD  LYS X 520      43.099  30.576  56.447  0.00  0.00           C
ATOM   4034  CE  LYS X 520      42.695  31.896  57.123  0.00  0.00           C
ATOM   4035  NZ  LYS X 520      41.394  31.829  57.829  0.00  0.00           N
ATOM   4036  C   LYS X 520      44.908  25.820  56.880  0.00  0.00           C
ATOM   4037  O   LYS X 520      44.236  25.446  55.919  0.00  0.00           O
ATOM   4038  N   ASP X 521      45.977  25.132  57.286  0.00  0.00           N
ATOM   4039  CA  ASP X 521      46.650  24.087  56.502  0.00  0.00           C
ATOM   4040  CB  ASP X 521      47.838  23.536  57.292  0.00  0.00           C
ATOM   4041  CG  ASP X 521      48.621  22.494  56.494  0.00  0.00           C
ATOM   4042  OD1 ASP X 521      49.346  22.890  55.552  0.00  0.00           O
ATOM   4043  OD2 ASP X 521      48.581  21.296  56.854  0.00  0.00           O
ATOM   4044  C   ASP X 521      45.737  22.934  56.075  0.00  0.00           C
ATOM   4045  O   ASP X 521      45.798  22.537  54.916  0.00  0.00           O
ATOM   4046  N   LYS X 522      44.853  22.431  56.950  0.00  0.00           N
ATOM   4047  CA  LYS X 522      43.933  21.336  56.580  0.00  0.00           C
ATOM   4048  CB  LYS X 522      43.146  20.823  57.799  0.00  0.00           C
ATOM   4049  CG  LYS X 522      42.327  21.899  58.535  0.00  0.00           C
ATOM   4050  CD  LYS X 522      41.325  21.319  59.542  0.00  0.00           C
ATOM   4051  CE  LYS X 522      41.974  20.399  60.581  0.00  0.00           C
ATOM   4052  NZ  LYS X 522      40.983  19.960  61.587  0.00  0.00           N
ATOM   4053  C   LYS X 522      43.004  21.692  55.414  0.00  0.00           C
ATOM   4054  O   LYS X 522      42.686  20.819  54.604  0.00  0.00           O
ATOM   4055  N   GLU X 523      42.596  22.955  55.288  0.00  0.00           N
ATOM   4056  CA  GLU X 523      41.792  23.434  54.157  0.00  0.00           C
ATOM   4057  CB  GLU X 523      40.948  24.655  54.562  0.00  0.00           C
ATOM   4058  CG  GLU X 523      39.898  24.304  55.626  0.00  0.00           C
ATOM   4059  CD  GLU X 523      38.921  25.456  55.867  0.00  0.00           C
ATOM   4060  OE1 GLU X 523      38.170  25.841  54.944  0.00  0.00           O
ATOM   4061  OE2 GLU X 523      38.846  25.999  56.996  0.00  0.00           O
ATOM   4062  C   GLU X 523      42.681  23.756  52.950  0.00  0.00           C
ATOM   4063  O   GLU X 523      42.383  23.326  51.836  0.00  0.00           O
ATOM   4064  N   VAL X 524      43.811  24.441  53.164  0.00  0.00           N
ATOM   4065  CA  VAL X 524      44.779  24.763  52.100  0.00  0.00           C
ATOM   4066  CB  VAL X 524      45.961  25.585  52.660  0.00  0.00           C
ATOM   4067  CG1 VAL X 524      47.051  25.847  51.612  0.00  0.00           C
ATOM   4068  CG2 VAL X 524      45.502  26.962  53.161  0.00  0.00           C
ATOM   4069  C   VAL X 524      45.264  23.487  51.401  0.00  0.00           C
ATOM   4070  O   VAL X 524      45.294  23.450  50.173  0.00  0.00           O
ATOM   4071  N   ALA X 525      45.569  22.415  52.135  0.00  0.00           N
ATOM   4072  CA  ALA X 525      46.007  21.131  51.585  0.00  0.00           C
ATOM   4073  CB  ALA X 525      46.446  20.235  52.749  0.00  0.00           C
ATOM   4074  C   ALA X 525      44.939  20.445  50.707  0.00  0.00           C
ATOM   4075  O   ALA X 525      45.294  19.820  49.706  0.00  0.00           O
ATOM   4076  N   PHE X 526      43.648  20.610  51.021  0.00  0.00           N
ATOM   4077  CA  PHE X 526      42.543  20.111  50.194  0.00  0.00           C
ATOM   4078  CB  PHE X 526      41.243  20.109  51.016  0.00  0.00           C
ATOM   4079  CG  PHE X 526      40.012  19.688  50.234  0.00  0.00           C
ATOM   4080  CD1 PHE X 526      39.750  18.322  50.015  0.00  0.00           C
ATOM   4081  CE1 PHE X 526      38.615  17.928  49.283  0.00  0.00           C
ATOM   4082  CZ  PHE X 526      37.740  18.898  48.763  0.00  0.00           C
ATOM   4083  CE2 PHE X 526      37.999  20.264  48.978  0.00  0.00           C
ATOM   4084  CD2 PHE X 526      39.132  20.658  49.713  0.00  0.00           C
ATOM   4085  C   PHE X 526      42.408  20.931  48.903  0.00  0.00           C
ATOM   4086  O   PHE X 526      42.498  20.389  47.800  0.00  0.00           O
ATOM   4087  N   TRP X 527      42.282  22.257  49.016  0.00  0.00           N
ATOM   4088  CA  TRP X 527      42.129  23.134  47.849  0.00  0.00           C
ATOM   4089  CB  TRP X 527      41.789  24.555  48.317  0.00  0.00           C
ATOM   4090  CG  TRP X 527      40.389  24.696  48.844  0.00  0.00           C
ATOM   4091  CD1 TRP X 527      40.024  24.756  50.145  0.00  0.00           C
ATOM   4092  NE1 TRP X 527      38.648  24.799  50.249  0.00  0.00           N
ATOM   4093  CE2 TRP X 527      38.051  24.811  49.008  0.00  0.00           C
ATOM   4094  CZ2 TRP X 527      36.714  24.855  48.591  0.00  0.00           C
ATOM   4095  CH2 TRP X 527      36.428  24.885  47.215  0.00  0.00           C
ATOM   4096  CZ3 TRP X 527      37.479  24.854  46.281  0.00  0.00           C
ATOM   4097  CE3 TRP X 527      38.819  24.785  46.710  0.00  0.00           C
ATOM   4098  CD2 TRP X 527      39.140  24.763  48.086  0.00  0.00           C
ATOM   4099  C   TRP X 527      43.351  23.081  46.916  0.00  0.00           C
ATOM   4100  O   TRP X 527      43.188  23.006  45.701  0.00  0.00           O
ATOM   4101  N   THR X 528      44.570  22.982  47.457  0.00  0.00           N
ATOM   4102  CA  THR X 528      45.806  22.813  46.663  0.00  0.00           C
ATOM   4103  CB  THR X 528      47.079  23.200  47.434  0.00  0.00           C
ATOM   4104  CG2 THR X 528      47.091  24.684  47.778  0.00  0.00           C
ATOM   4105  OG1 THR X 528      47.206  22.497  48.645  0.00  0.00           O
ATOM   4106  C   THR X 528      45.976  21.428  46.028  0.00  0.00           C
ATOM   4107  O   THR X 528      46.861  21.273  45.182  0.00  0.00           O
ATOM   4108  N   ASN X 529      45.124  20.445  46.346  0.00  0.00           N
ATOM   4109  CA  ASN X 529      44.968  19.230  45.540  0.00  0.00           C
ATOM   4110  CB  ASN X 529      44.526  18.064  46.444  0.00  0.00           C
ATOM   4111  CG  ASN X 529      44.476  16.750  45.686  0.00  0.00           C
ATOM   4112  OD1 ASN X 529      43.422  16.267  45.292  0.00  0.00           O
ATOM   4113  ND2 ASN X 529      45.608  16.143  45.429  0.00  0.00           N
ATOM   4114  C   ASN X 529      44.002  19.466  44.363  0.00  0.00           C
ATOM   4115  O   ASN X 529      44.309  19.092  43.234  0.00  0.00           O
ATOM   4116  N   LEU X 530      42.864  20.138  44.581  0.00  0.00           N
ATOM   4117  CA  LEU X 530      41.896  20.455  43.515  0.00  0.00           C
ATOM   4118  CB  LEU X 530      40.575  20.959  44.132  0.00  0.00           C
ATOM   4119  CG  LEU X 530      39.594  19.848  44.564  0.00  0.00           C
ATOM   4120  CD1 LEU X 530      40.091  18.991  45.730  0.00  0.00           C
ATOM   4121  CD2 LEU X 530      38.262  20.475  44.978  0.00  0.00           C
ATOM   4122  C   LEU X 530      42.458  21.453  42.477  0.00  0.00           C
ATOM   4123  O   LEU X 530      42.174  21.326  41.283  0.00  0.00           O
ATOM   4124  N   PHE X 531      43.326  22.381  42.894  0.00  0.00           N
ATOM   4125  CA  PHE X 531      44.066  23.300  42.013  0.00  0.00           C
ATOM   4126  CB  PHE X 531      44.727  24.410  42.853  0.00  0.00           C
ATOM   4127  CG  PHE X 531      43.835  25.302  43.705  0.00  0.00           C
ATOM   4128  CD1 PHE X 531      44.375  25.906  44.858  0.00  0.00           C
ATOM   4129  CE1 PHE X 531      43.595  26.769  45.646  0.00  0.00           C
ATOM   4130  CZ  PHE X 531      42.269  27.050  45.278  0.00  0.00           C
ATOM   4131  CE2 PHE X 531      41.728  26.464  44.123  0.00  0.00           C
ATOM   4132  CD2 PHE X 531      42.507  25.598  43.335  0.00  0.00           C
ATOM   4133  C   PHE X 531      45.125  22.613  41.118  0.00  0.00           C
ATOM   4134  O   PHE X 531      45.797  23.290  40.337  0.00  0.00           O
ATOM   4135  N   ALA X 532      45.299  21.289  41.198  0.00  0.00           N
ATOM   4136  CA  ALA X 532      46.207  20.514  40.341  0.00  0.00           C
ATOM   4137  CB  ALA X 532      47.024  19.581  41.243  0.00  0.00           C
ATOM   4138  C   ALA X 532      45.502  19.764  39.187  0.00  0.00           C
ATOM   4139  O   ALA X 532      46.167  19.024  38.452  0.00  0.00           O
ATOM   4140  N   LYS X 533      44.176  19.931  39.044  0.00  0.00           N
ATOM   4141  CA  LYS X 533      43.283  19.096  38.213  0.00  0.00           C
ATOM   4142  CB  LYS X 533      42.176  18.470  39.090  0.00  0.00           C
ATOM   4143  CG  LYS X 533      42.737  17.754  40.331  0.00  0.00           C
ATOM   4144  CD  LYS X 533      41.650  17.063  41.160  0.00  0.00           C
ATOM   4145  CE  LYS X 533      42.272  16.614  42.487  0.00  0.00           C
ATOM   4146  NZ  LYS X 533      41.304  15.930  43.374  0.00  0.00           N
ATOM   4147  C   LYS X 533      42.696  19.833  37.011  0.00  0.00           C
ATOM   4148  O   LYS X 533      42.364  21.038  37.136  0.00  0.00           O
ATOM   4149  OXT LYS X 533      42.583  19.178  35.949  0.00  0.00           O
END
