# Supplementary material for: Insights into the Degradation of Polymer–Drug Conjugates by an Overexpressed Enzyme in Cancer Cells
Source: J Med Chem. 2023 Feb 14;66(4):2761–72. doi: 10.1021/acs.jmedchem.2c01781 (PMC9969400; doi:10.1021/acs.jmedchem.2c01781)
Supplement: Supplementary file 2 — jm2c01781_si_002.zip [file jm2c01781_si_002.zip › 11c-TI2.pdb]

CRYST1   87.762   87.762   87.762 109.47 109.47 109.47 P 1           1
ATOM      1  N   SER X   1      70.631  73.595  53.528  0.00  0.00           N
ATOM      2  CA  SER X   1      70.870  72.355  52.771  0.00  0.00           C
ATOM      3  CB  SER X   1      70.566  71.140  53.637  0.00  0.00           C
ATOM      4  OG  SER X   1      71.506  71.219  54.688  0.00  0.00           O
ATOM      5  C   SER X   1      70.097  72.370  51.464  0.00  0.00           C
ATOM      6  O   SER X   1      68.963  71.894  51.394  0.00  0.00           O
ATOM      7  N   SER X   2      70.709  72.954  50.431  0.00  0.00           N
ATOM      8  CA  SER X   2      70.128  73.190  49.101  0.00  0.00           C
ATOM      9  CB  SER X   2      71.233  73.684  48.165  0.00  0.00           C
ATOM     10  OG  SER X   2      71.790  74.895  48.651  0.00  0.00           O
ATOM     11  C   SER X   2      69.482  71.934  48.477  0.00  0.00           C
ATOM     12  O   SER X   2      70.146  70.892  48.399  0.00  0.00           O
ATOM     13  N   PRO X   3      68.220  71.997  48.006  0.00  0.00           N
ATOM     14  CD  PRO X   3      67.328  73.146  48.075  0.00  0.00           C
ATOM     15  CG  PRO X   3      66.118  72.784  47.222  0.00  0.00           C
ATOM     16  CB  PRO X   3      66.026  71.272  47.399  0.00  0.00           C
ATOM     17  CA  PRO X   3      67.488  70.828  47.512  0.00  0.00           C
ATOM     18  C   PRO X   3      68.023  70.255  46.182  0.00  0.00           C
ATOM     19  O   PRO X   3      68.573  71.003  45.361  0.00  0.00           O
ATOM     20  N   PRO X   4      67.847  68.936  45.947  0.00  0.00           N
ATOM     21  CD  PRO X   4      67.184  67.986  46.837  0.00  0.00           C
ATOM     22  CG  PRO X   4      67.237  66.625  46.142  0.00  0.00           C
ATOM     23  CB  PRO X   4      68.424  66.762  45.188  0.00  0.00           C
ATOM     24  CA  PRO X   4      68.355  68.232  44.769  0.00  0.00           C
ATOM     25  C   PRO X   4      67.459  68.427  43.535  0.00  0.00           C
ATOM     26  O   PRO X   4      66.232  68.487  43.664  0.00  0.00           O
ATOM     27  N   VAL X   5      68.068  68.482  42.343  0.00  0.00           N
ATOM     28  CA  VAL X   5      67.391  68.770  41.061  0.00  0.00           C
ATOM     29  CB  VAL X   5      67.709  70.210  40.603  0.00  0.00           C
ATOM     30  CG1 VAL X   5      67.146  70.509  39.208  0.00  0.00           C
ATOM     31  CG2 VAL X   5      67.105  71.232  41.574  0.00  0.00           C
ATOM     32  C   VAL X   5      67.769  67.750  39.979  0.00  0.00           C
ATOM     33  O   VAL X   5      68.917  67.712  39.519  0.00  0.00           O
ATOM     34  N   VAL X   6      66.799  66.946  39.527  0.00  0.00           N
ATOM     35  CA  VAL X   6      67.026  65.788  38.631  0.00  0.00           C
ATOM     36  CB  VAL X   6      67.015  64.458  39.416  0.00  0.00           C
ATOM     37  CG1 VAL X   6      68.077  64.446  40.523  0.00  0.00           C
ATOM     38  CG2 VAL X   6      65.663  64.126  40.053  0.00  0.00           C
ATOM     39  C   VAL X   6      66.057  65.746  37.440  0.00  0.00           C
ATOM     40  O   VAL X   6      64.889  66.107  37.570  0.00  0.00           O
ATOM     41  N   ASP X   7      66.539  65.329  36.264  0.00  0.00           N
ATOM     42  CA  ASP X   7      65.800  65.377  34.990  0.00  0.00           C
ATOM     43  CB  ASP X   7      66.791  65.622  33.838  0.00  0.00           C
ATOM     44  CG  ASP X   7      66.085  65.970  32.524  0.00  0.00           C
ATOM     45  OD1 ASP X   7      65.786  67.169  32.308  0.00  0.00           O
ATOM     46  OD2 ASP X   7      65.820  65.048  31.719  0.00  0.00           O
ATOM     47  C   ASP X   7      64.915  64.145  34.729  0.00  0.00           C
ATOM     48  O   ASP X   7      65.314  63.002  34.988  0.00  0.00           O
ATOM     49  N   THR X   8      63.725  64.386  34.170  0.00  0.00           N
ATOM     50  CA  THR X   8      62.772  63.375  33.680  0.00  0.00           C
ATOM     51  CB  THR X   8      61.592  63.159  34.654  0.00  0.00           C
ATOM     52  CG2 THR X   8      61.992  63.045  36.126  0.00  0.00           C
ATOM     53  OG1 THR X   8      60.623  64.179  34.550  0.00  0.00           O
ATOM     54  C   THR X   8      62.233  63.771  32.297  0.00  0.00           C
ATOM     55  O   THR X   8      62.423  64.907  31.849  0.00  0.00           O
ATOM     56  N   VAL X   9      61.492  62.870  31.642  0.00  0.00           N
ATOM     57  CA  VAL X   9      60.814  63.134  30.353  0.00  0.00           C
ATOM     58  CB  VAL X   9      60.009  61.884  29.933  0.00  0.00           C
ATOM     59  CG1 VAL X   9      58.843  61.543  30.873  0.00  0.00           C
ATOM     60  CG2 VAL X   9      59.489  61.990  28.497  0.00  0.00           C
ATOM     61  C   VAL X   9      59.929  64.395  30.375  0.00  0.00           C
ATOM     62  O   VAL X   9      59.891  65.153  29.400  0.00  0.00           O
ATOM     63  N   HIE X  10      59.280  64.675  31.513  0.00  0.00           N
ATOM     64  CA  HIE X  10      58.387  65.828  31.688  0.00  0.00           C
ATOM     65  CB  HIE X  10      57.563  65.671  32.974  0.00  0.00           C
ATOM     66  CG  HIE X  10      56.925  64.334  33.249  0.00  0.00           C
ATOM     67  ND1 HIE X  10      55.998  63.668  32.442  0.00  0.00           N
ATOM     68  CE1 HIE X  10      55.615  62.588  33.143  0.00  0.00           C
ATOM     69  NE2 HIE X  10      56.232  62.558  34.334  0.00  0.00           N
ATOM     70  CD2 HIE X  10      57.069  63.645  34.416  0.00  0.00           C
ATOM     71  C   HIE X  10      59.127  67.169  31.804  0.00  0.00           C
ATOM     72  O   HIE X  10      58.510  68.222  31.654  0.00  0.00           O
ATOM     73  N   GLY X  11      60.415  67.137  32.147  0.00  0.00           N
ATOM     74  CA  GLY X  11      61.149  68.237  32.775  0.00  0.00           C
ATOM     75  C   GLY X  11      61.849  67.779  34.059  0.00  0.00           C
ATOM     76  O   GLY X  11      61.766  66.609  34.448  0.00  0.00           O
ATOM     77  N   LYS X  12      62.547  68.690  34.736  0.00  0.00           N
ATOM     78  CA  LYS X  12      63.214  68.413  36.016  0.00  0.00           C
ATOM     79  CB  LYS X  12      64.402  69.373  36.192  0.00  0.00           C
ATOM     80  CG  LYS X  12      65.561  68.988  35.265  0.00  0.00           C
ATOM     81  CD  LYS X  12      66.610  70.095  35.138  0.00  0.00           C
ATOM     82  CE  LYS X  12      67.701  69.720  34.127  0.00  0.00           C
ATOM     83  NZ  LYS X  12      67.174  69.573  32.745  0.00  0.00           N
ATOM     84  C   LYS X  12      62.248  68.455  37.202  0.00  0.00           C
ATOM     85  O   LYS X  12      61.253  69.182  37.187  0.00  0.00           O
ATOM     86  N   VAL X  13      62.579  67.709  38.254  0.00  0.00           N
ATOM     87  CA  VAL X  13      61.909  67.760  39.563  0.00  0.00           C
ATOM     88  CB  VAL X  13      61.207  66.440  39.942  0.00  0.00           C
ATOM     89  CG1 VAL X  13      60.034  66.148  39.001  0.00  0.00           C
ATOM     90  CG2 VAL X  13      62.137  65.222  39.956  0.00  0.00           C
ATOM     91  C   VAL X  13      62.874  68.202  40.662  0.00  0.00           C
ATOM     92  O   VAL X  13      64.058  67.856  40.635  0.00  0.00           O
ATOM     93  N   LEU X  14      62.352  68.953  41.633  0.00  0.00           N
ATOM     94  CA  LEU X  14      63.061  69.423  42.825  0.00  0.00           C
ATOM     95  CB  LEU X  14      63.078  70.962  42.811  0.00  0.00           C
ATOM     96  CG  LEU X  14      63.817  71.635  43.985  0.00  0.00           C
ATOM     97  CD1 LEU X  14      64.302  73.021  43.559  0.00  0.00           C
ATOM     98  CD2 LEU X  14      62.910  71.858  45.196  0.00  0.00           C
ATOM     99  C   LEU X  14      62.440  68.814  44.087  0.00  0.00           C
ATOM    100  O   LEU X  14      61.236  68.953  44.316  0.00  0.00           O
ATOM    101  N   GLY X  15      63.266  68.141  44.891  0.00  0.00           N
ATOM    102  CA  GLY X  15      62.859  67.452  46.123  0.00  0.00           C
ATOM    103  C   GLY X  15      63.288  68.181  47.401  0.00  0.00           C
ATOM    104  O   GLY X  15      63.415  69.408  47.431  0.00  0.00           O
ATOM    105  N   LYS X  16      63.548  67.418  48.467  0.00  0.00           N
ATOM    106  CA  LYS X  16      64.201  67.915  49.693  0.00  0.00           C
ATOM    107  CB  LYS X  16      63.151  68.432  50.701  0.00  0.00           C
ATOM    108  CG  LYS X  16      62.130  67.391  51.203  0.00  0.00           C
ATOM    109  CD  LYS X  16      60.983  68.000  52.033  0.00  0.00           C
ATOM    110  CE  LYS X  16      61.453  68.703  53.317  0.00  0.00           C
ATOM    111  NZ  LYS X  16      60.336  69.413  53.988  0.00  0.00           N
ATOM    112  C   LYS X  16      65.145  66.872  50.296  0.00  0.00           C
ATOM    113  O   LYS X  16      64.815  65.685  50.317  0.00  0.00           O
ATOM    114  N   PHE X  17      66.303  67.312  50.791  0.00  0.00           N
ATOM    115  CA  PHE X  17      67.129  66.514  51.705  0.00  0.00           C
ATOM    116  CB  PHE X  17      68.570  67.038  51.750  0.00  0.00           C
ATOM    117  CG  PHE X  17      69.401  66.786  50.511  0.00  0.00           C
ATOM    118  CD1 PHE X  17      69.998  65.526  50.316  0.00  0.00           C
ATOM    119  CE1 PHE X  17      70.814  65.296  49.196  0.00  0.00           C
ATOM    120  CZ  PHE X  17      71.046  66.331  48.274  0.00  0.00           C
ATOM    121  CE2 PHE X  17      70.448  67.588  48.463  0.00  0.00           C
ATOM    122  CD2 PHE X  17      69.628  67.818  49.583  0.00  0.00           C
ATOM    123  C   PHE X  17      66.511  66.555  53.107  0.00  0.00           C
ATOM    124  O   PHE X  17      65.966  67.585  53.506  0.00  0.00           O
ATOM    125  N   VAL X  18      66.597  65.463  53.867  0.00  0.00           N
ATOM    126  CA  VAL X  18      65.827  65.299  55.116  0.00  0.00           C
ATOM    127  CB  VAL X  18      64.568  64.436  54.885  0.00  0.00           C
ATOM    128  CG1 VAL X  18      63.556  65.145  53.982  0.00  0.00           C
ATOM    129  CG2 VAL X  18      64.884  63.075  54.261  0.00  0.00           C
ATOM    130  C   VAL X  18      66.649  64.750  56.283  0.00  0.00           C
ATOM    131  O   VAL X  18      67.672  64.080  56.103  0.00  0.00           O
ATOM    132  N   SER X  19      66.172  65.023  57.498  0.00  0.00           N
ATOM    133  CA  SER X  19      66.590  64.340  58.728  0.00  0.00           C
ATOM    134  CB  SER X  19      66.332  65.232  59.947  0.00  0.00           C
ATOM    135  OG  SER X  19      67.148  66.387  59.904  0.00  0.00           O
ATOM    136  C   SER X  19      65.830  63.020  58.902  0.00  0.00           C
ATOM    137  O   SER X  19      64.726  62.857  58.380  0.00  0.00           O
ATOM    138  N   LEU X  20      66.393  62.099  59.681  0.00  0.00           N
ATOM    139  CA  LEU X  20      65.721  60.906  60.203  0.00  0.00           C
ATOM    140  CB  LEU X  20      66.001  59.721  59.251  0.00  0.00           C
ATOM    141  CG  LEU X  20      65.350  58.382  59.646  0.00  0.00           C
ATOM    142  CD1 LEU X  20      63.830  58.404  59.486  0.00  0.00           C
ATOM    143  CD2 LEU X  20      65.891  57.252  58.776  0.00  0.00           C
ATOM    144  C   LEU X  20      66.220  60.670  61.639  0.00  0.00           C
ATOM    145  O   LEU X  20      67.345  61.045  61.964  0.00  0.00           O
ATOM    146  N   GLU X  21      65.402  60.060  62.498  0.00  0.00           N
ATOM    147  CA  GLU X  21      65.714  59.814  63.914  0.00  0.00           C
ATOM    148  CB  GLU X  21      64.566  58.976  64.505  0.00  0.00           C
ATOM    149  CG  GLU X  21      64.594  58.829  66.028  0.00  0.00           C
ATOM    150  CD  GLU X  21      64.481  60.167  66.766  0.00  0.00           C
ATOM    151  OE1 GLU X  21      65.259  60.369  67.729  0.00  0.00           O
ATOM    152  OE2 GLU X  21      63.664  61.043  66.389  0.00  0.00           O
ATOM    153  C   GLU X  21      67.079  59.121  64.122  0.00  0.00           C
ATOM    154  O   GLU X  21      67.234  57.934  63.824  0.00  0.00           O
ATOM    155  N   GLY X  22      68.071  59.842  64.659  0.00  0.00           N
ATOM    156  CA  GLY X  22      69.445  59.350  64.854  0.00  0.00           C
ATOM    157  C   GLY X  22      70.341  59.387  63.605  0.00  0.00           C
ATOM    158  O   GLY X  22      71.326  58.647  63.539  0.00  0.00           O
ATOM    159  N   PHE X  23      70.014  60.216  62.607  0.00  0.00           N
ATOM    160  CA  PHE X  23      70.777  60.371  61.362  0.00  0.00           C
ATOM    161  CB  PHE X  23      70.065  59.647  60.212  0.00  0.00           C
ATOM    162  CG  PHE X  23      69.947  58.141  60.371  0.00  0.00           C
ATOM    163  CD1 PHE X  23      68.794  57.581  60.949  0.00  0.00           C
ATOM    164  CE1 PHE X  23      68.659  56.186  61.053  0.00  0.00           C
ATOM    165  CZ  PHE X  23      69.685  55.342  60.595  0.00  0.00           C
ATOM    166  CE2 PHE X  23      70.850  55.898  60.036  0.00  0.00           C
ATOM    167  CD2 PHE X  23      70.979  57.295  59.922  0.00  0.00           C
ATOM    168  C   PHE X  23      71.058  61.834  60.983  0.00  0.00           C
ATOM    169  O   PHE X  23      70.331  62.761  61.358  0.00  0.00           O
ATOM    170  N   ALA X  24      72.128  62.007  60.203  0.00  0.00           N
ATOM    171  CA  ALA X  24      72.562  63.258  59.576  0.00  0.00           C
ATOM    172  CB  ALA X  24      73.717  63.816  60.418  0.00  0.00           C
ATOM    173  C   ALA X  24      72.966  63.081  58.091  0.00  0.00           C
ATOM    174  O   ALA X  24      73.324  64.052  57.424  0.00  0.00           O
ATOM    175  N   GLN X  25      72.927  61.855  57.552  0.00  0.00           N
ATOM    176  CA  GLN X  25      73.310  61.554  56.164  0.00  0.00           C
ATOM    177  CB  GLN X  25      73.417  60.025  55.962  0.00  0.00           C
ATOM    178  CG  GLN X  25      72.140  59.224  56.272  0.00  0.00           C
ATOM    179  CD  GLN X  25      72.280  57.743  55.915  0.00  0.00           C
ATOM    180  OE1 GLN X  25      71.695  57.248  54.961  0.00  0.00           O
ATOM    181  NE2 GLN X  25      73.056  56.973  56.646  0.00  0.00           N
ATOM    182  C   GLN X  25      72.395  62.243  55.118  0.00  0.00           C
ATOM    183  O   GLN X  25      71.222  62.512  55.410  0.00  0.00           O
ATOM    184  N   PRO X  26      72.884  62.529  53.891  0.00  0.00           N
ATOM    185  CD  PRO X  26      74.281  62.406  53.486  0.00  0.00           C
ATOM    186  CG  PRO X  26      74.356  62.883  52.035  0.00  0.00           C
ATOM    187  CB  PRO X  26      73.208  63.885  51.961  0.00  0.00           C
ATOM    188  CA  PRO X  26      72.134  63.234  52.840  0.00  0.00           C
ATOM    189  C   PRO X  26      71.143  62.325  52.081  0.00  0.00           C
ATOM    190  O   PRO X  26      71.193  62.179  50.856  0.00  0.00           O
ATOM    191  N   VAL X  27      70.220  61.706  52.817  0.00  0.00           N
ATOM    192  CA  VAL X  27      69.003  61.074  52.275  0.00  0.00           C
ATOM    193  CB  VAL X  27      68.352  60.117  53.296  0.00  0.00           C
ATOM    194  CG1 VAL X  27      69.153  58.818  53.392  0.00  0.00           C
ATOM    195  CG2 VAL X  27      68.236  60.705  54.709  0.00  0.00           C
ATOM    196  C   VAL X  27      68.001  62.138  51.810  0.00  0.00           C
ATOM    197  O   VAL X  27      67.939  63.232  52.379  0.00  0.00           O
ATOM    198  N   ALA X  28      67.224  61.835  50.766  0.00  0.00           N
ATOM    199  CA  ALA X  28      66.319  62.796  50.127  0.00  0.00           C
ATOM    200  CB  ALA X  28      67.073  63.504  48.991  0.00  0.00           C
ATOM    201  C   ALA X  28      65.021  62.157  49.610  0.00  0.00           C
ATOM    202  O   ALA X  28      64.981  60.961  49.301  0.00  0.00           O
ATOM    203  N   ILE X  29      63.968  62.967  49.477  0.00  0.00           N
ATOM    204  CA  ILE X  29      62.643  62.546  48.995  0.00  0.00           C
ATOM    205  CB  ILE X  29      61.631  62.401  50.161  0.00  0.00           C
ATOM    206  CG2 ILE X  29      62.110  61.323  51.153  0.00  0.00           C
ATOM    207  CG1 ILE X  29      61.348  63.746  50.873  0.00  0.00           C
ATOM    208  CD1 ILE X  29      60.320  63.650  52.008  0.00  0.00           C
ATOM    209  C   ILE X  29      62.108  63.465  47.887  0.00  0.00           C
ATOM    210  O   ILE X  29      62.367  64.672  47.877  0.00  0.00           O
ATOM    211  N   PHE X  30      61.325  62.874  46.983  0.00  0.00           N
ATOM    212  CA  PHE X  30      60.552  63.539  45.933  0.00  0.00           C
ATOM    213  CB  PHE X  30      61.198  63.305  44.555  0.00  0.00           C
ATOM    214  CG  PHE X  30      62.659  63.693  44.391  0.00  0.00           C
ATOM    215  CD1 PHE X  30      63.675  62.809  44.807  0.00  0.00           C
ATOM    216  CE1 PHE X  30      65.027  63.125  44.580  0.00  0.00           C
ATOM    217  CZ  PHE X  30      65.367  64.319  43.921  0.00  0.00           C
ATOM    218  CE2 PHE X  30      64.358  65.207  43.506  0.00  0.00           C
ATOM    219  CD2 PHE X  30      63.006  64.894  43.741  0.00  0.00           C
ATOM    220  C   PHE X  30      59.122  62.970  45.963  0.00  0.00           C
ATOM    221  O   PHE X  30      58.934  61.752  45.916  0.00  0.00           O
ATOM    222  N   LEU X  31      58.103  63.823  46.058  0.00  0.00           N
ATOM    223  CA  LEU X  31      56.718  63.416  46.330  0.00  0.00           C
ATOM    224  CB  LEU X  31      56.303  63.922  47.723  0.00  0.00           C
ATOM    225  CG  LEU X  31      57.120  63.404  48.922  0.00  0.00           C
ATOM    226  CD1 LEU X  31      56.582  64.052  50.199  0.00  0.00           C
ATOM    227  CD2 LEU X  31      57.032  61.886  49.082  0.00  0.00           C
ATOM    228  C   LEU X  31      55.746  63.917  45.253  0.00  0.00           C
ATOM    229  O   LEU X  31      55.837  65.058  44.799  0.00  0.00           O
ATOM    230  N   GLY X  32      54.785  63.071  44.869  0.00  0.00           N
ATOM    231  CA  GLY X  32      53.694  63.440  43.964  0.00  0.00           C
ATOM    232  C   GLY X  32      54.123  63.824  42.538  0.00  0.00           C
ATOM    233  O   GLY X  32      53.623  64.815  41.995  0.00  0.00           O
ATOM    234  N   ILE X  33      55.020  63.051  41.921  0.00  0.00           N
ATOM    235  CA  ILE X  33      55.428  63.194  40.512  0.00  0.00           C
ATOM    236  CB  ILE X  33      56.857  62.640  40.268  0.00  0.00           C
ATOM    237  CG2 ILE X  33      57.334  63.033  38.857  0.00  0.00           C
ATOM    238  CG1 ILE X  33      57.914  63.124  41.291  0.00  0.00           C
ATOM    239  CD1 ILE X  33      58.039  62.220  42.527  0.00  0.00           C
ATOM    240  C   ILE X  33      54.408  62.461  39.616  0.00  0.00           C
ATOM    241  O   ILE X  33      54.053  61.327  39.939  0.00  0.00           O
ATOM    242  N   PRO X  34      53.899  63.046  38.514  0.00  0.00           N
ATOM    243  CD  PRO X  34      54.101  64.419  38.072  0.00  0.00           C
ATOM    244  CG  PRO X  34      53.453  64.510  36.691  0.00  0.00           C
ATOM    245  CB  PRO X  34      52.360  63.446  36.739  0.00  0.00           C
ATOM    246  CA  PRO X  34      52.969  62.352  37.618  0.00  0.00           C
ATOM    247  C   PRO X  34      53.662  61.273  36.773  0.00  0.00           C
ATOM    248  O   PRO X  34      54.844  61.393  36.451  0.00  0.00           O
ATOM    249  N   PHE X  35      52.908  60.258  36.339  0.00  0.00           N
ATOM    250  CA  PHE X  35      53.381  59.263  35.356  0.00  0.00           C
ATOM    251  CB  PHE X  35      53.520  57.889  36.027  0.00  0.00           C
ATOM    252  CG  PHE X  35      52.234  57.282  36.558  0.00  0.00           C
ATOM    253  CD1 PHE X  35      51.397  56.543  35.700  0.00  0.00           C
ATOM    254  CE1 PHE X  35      50.212  55.967  36.191  0.00  0.00           C
ATOM    255  CZ  PHE X  35      49.875  56.108  37.547  0.00  0.00           C
ATOM    256  CE2 PHE X  35      50.714  56.834  38.410  0.00  0.00           C
ATOM    257  CD2 PHE X  35      51.889  57.428  37.916  0.00  0.00           C
ATOM    258  C   PHE X  35      52.526  59.206  34.077  0.00  0.00           C
ATOM    259  O   PHE X  35      53.080  59.050  32.989  0.00  0.00           O
ATOM    260  N   ALA X  36      51.205  59.388  34.189  0.00  0.00           N
ATOM    261  CA  ALA X  36      50.243  59.396  33.080  0.00  0.00           C
ATOM    262  CB  ALA X  36      49.505  58.052  33.056  0.00  0.00           C
ATOM    263  C   ALA X  36      49.269  60.588  33.184  0.00  0.00           C
ATOM    264  O   ALA X  36      49.152  61.215  34.241  0.00  0.00           O
ATOM    265  N   LYS X  37      48.592  60.915  32.079  0.00  0.00           N
ATOM    266  CA  LYS X  37      47.719  62.091  31.925  0.00  0.00           C
ATOM    267  CB  LYS X  37      47.329  62.192  30.442  0.00  0.00           C
ATOM    268  CG  LYS X  37      46.791  63.567  30.022  0.00  0.00           C
ATOM    269  CD  LYS X  37      46.497  63.539  28.515  0.00  0.00           C
ATOM    270  CE  LYS X  37      45.985  64.871  27.959  0.00  0.00           C
ATOM    271  NZ  LYS X  37      47.038  65.910  27.882  0.00  0.00           N
ATOM    272  C   LYS X  37      46.469  62.011  32.826  0.00  0.00           C
ATOM    273  O   LYS X  37      45.862  60.938  32.888  0.00  0.00           O
ATOM    274  N   PRO X  38      46.036  63.109  33.479  0.00  0.00           N
ATOM    275  CD  PRO X  38      46.730  64.388  33.583  0.00  0.00           C
ATOM    276  CG  PRO X  38      46.146  65.072  34.814  0.00  0.00           C
ATOM    277  CB  PRO X  38      44.710  64.560  34.831  0.00  0.00           C
ATOM    278  CA  PRO X  38      44.868  63.109  34.364  0.00  0.00           C
ATOM    279  C   PRO X  38      43.588  62.560  33.692  0.00  0.00           C
ATOM    280  O   PRO X  38      43.153  63.118  32.676  0.00  0.00           O
ATOM    281  N   PRO X  39      42.968  61.484  34.227  0.00  0.00           N
ATOM    282  CD  PRO X  39      43.398  60.779  35.429  0.00  0.00           C
ATOM    283  CG  PRO X  39      42.455  59.590  35.601  0.00  0.00           C
ATOM    284  CB  PRO X  39      42.072  59.280  34.157  0.00  0.00           C
ATOM    285  CA  PRO X  39      41.940  60.684  33.549  0.00  0.00           C
ATOM    286  C   PRO X  39      40.522  61.289  33.642  0.00  0.00           C
ATOM    287  O   PRO X  39      39.566  60.623  34.045  0.00  0.00           O
ATOM    288  N   LEU X  40      40.388  62.569  33.284  0.00  0.00           N
ATOM    289  CA  LEU X  40      39.140  63.341  33.310  0.00  0.00           C
ATOM    290  CB  LEU X  40      39.422  64.792  33.757  0.00  0.00           C
ATOM    291  CG  LEU X  40      39.747  64.989  35.253  0.00  0.00           C
ATOM    292  CD1 LEU X  40      41.148  64.527  35.654  0.00  0.00           C
ATOM    293  CD2 LEU X  40      39.654  66.476  35.601  0.00  0.00           C
ATOM    294  C   LEU X  40      38.425  63.322  31.944  0.00  0.00           C
ATOM    295  O   LEU X  40      39.063  63.200  30.892  0.00  0.00           O
ATOM    296  N   GLY X  41      37.099  63.497  31.949  0.00  0.00           N
ATOM    297  CA  GLY X  41      36.289  63.630  30.729  0.00  0.00           C
ATOM    298  C   GLY X  41      36.405  62.402  29.804  0.00  0.00           C
ATOM    299  O   GLY X  41      36.153  61.287  30.270  0.00  0.00           O
ATOM    300  N   PRO X  42      36.833  62.552  28.531  0.00  0.00           N
ATOM    301  CD  PRO X  42      37.111  63.814  27.854  0.00  0.00           C
ATOM    302  CG  PRO X  42      37.101  63.500  26.361  0.00  0.00           C
ATOM    303  CB  PRO X  42      37.585  62.056  26.318  0.00  0.00           C
ATOM    304  CA  PRO X  42      37.031  61.428  27.602  0.00  0.00           C
ATOM    305  C   PRO X  42      37.996  60.338  28.097  0.00  0.00           C
ATOM    306  O   PRO X  42      37.941  59.197  27.628  0.00  0.00           O
ATOM    307  N   LEU X  43      38.878  60.670  29.047  0.00  0.00           N
ATOM    308  CA  LEU X  43      39.888  59.766  29.605  0.00  0.00           C
ATOM    309  CB  LEU X  43      41.147  60.584  29.948  0.00  0.00           C
ATOM    310  CG  LEU X  43      41.778  61.345  28.765  0.00  0.00           C
ATOM    311  CD1 LEU X  43      42.997  62.127  29.250  0.00  0.00           C
ATOM    312  CD2 LEU X  43      42.231  60.408  27.643  0.00  0.00           C
ATOM    313  C   LEU X  43      39.373  58.921  30.792  0.00  0.00           C
ATOM    314  O   LEU X  43      40.084  58.017  31.244  0.00  0.00           O
ATOM    315  N   ARG X  44      38.137  59.166  31.257  0.00  0.00           N
ATOM    316  CA  ARG X  44      37.396  58.305  32.196  0.00  0.00           C
ATOM    317  CB  ARG X  44      36.262  59.125  32.842  0.00  0.00           C
ATOM    318  CG  ARG X  44      35.507  58.373  33.955  0.00  0.00           C
ATOM    319  CD  ARG X  44      34.246  59.116  34.415  0.00  0.00           C
ATOM    320  NE  ARG X  44      34.580  60.415  35.015  0.00  0.00           N
ATOM    321  CZ  ARG X  44      33.805  61.475  35.120  0.00  0.00           C
ATOM    322  NH1 ARG X  44      32.541  61.467  34.802  0.00  0.00           N
ATOM    323  NH2 ARG X  44      34.328  62.581  35.551  0.00  0.00           N
ATOM    324  C   ARG X  44      36.856  57.071  31.463  0.00  0.00           C
ATOM    325  O   ARG X  44      36.331  57.207  30.360  0.00  0.00           O
ATOM    326  N   PHE X  45      36.951  55.887  32.075  0.00  0.00           N
ATOM    327  CA  PHE X  45      36.627  54.584  31.455  0.00  0.00           C
ATOM    328  CB  PHE X  45      35.106  54.393  31.287  0.00  0.00           C
ATOM    329  CG  PHE X  45      34.286  54.812  32.492  0.00  0.00           C
ATOM    330  CD1 PHE X  45      34.483  54.181  33.735  0.00  0.00           C
ATOM    331  CE1 PHE X  45      33.782  54.626  34.869  0.00  0.00           C
ATOM    332  CZ  PHE X  45      32.883  55.698  34.767  0.00  0.00           C
ATOM    333  CE2 PHE X  45      32.680  56.327  33.526  0.00  0.00           C
ATOM    334  CD2 PHE X  45      33.371  55.878  32.387  0.00  0.00           C
ATOM    335  C   PHE X  45      37.436  54.316  30.169  0.00  0.00           C
ATOM    336  O   PHE X  45      36.933  53.783  29.179  0.00  0.00           O
ATOM    337  N   THR X  46      38.699  54.746  30.191  0.00  0.00           N
ATOM    338  CA  THR X  46      39.623  54.760  29.049  0.00  0.00           C
ATOM    339  CB  THR X  46      39.579  56.133  28.347  0.00  0.00           C
ATOM    340  CG2 THR X  46      40.272  56.163  26.988  0.00  0.00           C
ATOM    341  OG1 THR X  46      38.247  56.537  28.125  0.00  0.00           O
ATOM    342  C   THR X  46      41.047  54.474  29.557  0.00  0.00           C
ATOM    343  O   THR X  46      41.388  54.932  30.660  0.00  0.00           O
ATOM    344  N   PRO X  47      41.906  53.752  28.806  0.00  0.00           N
ATOM    345  CD  PRO X  47      41.608  53.020  27.580  0.00  0.00           C
ATOM    346  CG  PRO X  47      42.648  51.906  27.521  0.00  0.00           C
ATOM    347  CB  PRO X  47      43.878  52.600  28.098  0.00  0.00           C
ATOM    348  CA  PRO X  47      43.288  53.473  29.212  0.00  0.00           C
ATOM    349  C   PRO X  47      44.131  54.745  29.439  0.00  0.00           C
ATOM    350  O   PRO X  47      43.831  55.789  28.845  0.00  0.00           O
ATOM    351  N   PRO X  48      45.177  54.688  30.287  0.00  0.00           N
ATOM    352  CD  PRO X  48      45.612  53.525  31.047  0.00  0.00           C
ATOM    353  CG  PRO X  48      46.997  53.876  31.580  0.00  0.00           C
ATOM    354  CB  PRO X  48      46.933  55.390  31.748  0.00  0.00           C
ATOM    355  CA  PRO X  48      46.037  55.834  30.588  0.00  0.00           C
ATOM    356  C   PRO X  48      46.854  56.304  29.373  0.00  0.00           C
ATOM    357  O   PRO X  48      47.355  55.492  28.585  0.00  0.00           O
ATOM    358  N   GLN X  49      46.999  57.624  29.233  0.00  0.00           N
ATOM    359  CA  GLN X  49      47.652  58.304  28.106  0.00  0.00           C
ATOM    360  CB  GLN X  49      46.614  59.183  27.377  0.00  0.00           C
ATOM    361  CG  GLN X  49      45.410  58.393  26.830  0.00  0.00           C
ATOM    362  CD  GLN X  49      45.795  57.222  25.925  0.00  0.00           C
ATOM    363  OE1 GLN X  49      46.708  57.291  25.108  0.00  0.00           O
ATOM    364  NE2 GLN X  49      45.153  56.084  26.072  0.00  0.00           N
ATOM    365  C   GLN X  49      48.904  59.104  28.530  0.00  0.00           C
ATOM    366  O   GLN X  49      49.077  59.370  29.725  0.00  0.00           O
ATOM    367  N   PRO X  50      49.784  59.504  27.586  0.00  0.00           N
ATOM    368  CD  PRO X  50      49.767  59.169  26.166  0.00  0.00           C
ATOM    369  CG  PRO X  50      51.218  59.255  25.709  0.00  0.00           C
ATOM    370  CB  PRO X  50      51.766  60.390  26.570  0.00  0.00           C
ATOM    371  CA  PRO X  50      51.031  60.204  27.902  0.00  0.00           C
ATOM    372  C   PRO X  50      50.804  61.541  28.617  0.00  0.00           C
ATOM    373  O   PRO X  50      50.028  62.382  28.151  0.00  0.00           O
ATOM    374  N   ALA X  51      51.483  61.743  29.747  0.00  0.00           N
ATOM    375  CA  ALA X  51      51.353  62.951  30.563  0.00  0.00           C
ATOM    376  CB  ALA X  51      52.002  62.697  31.926  0.00  0.00           C
ATOM    377  C   ALA X  51      51.970  64.179  29.869  0.00  0.00           C
ATOM    378  O   ALA X  51      53.067  64.099  29.316  0.00  0.00           O
ATOM    379  N   GLU X  52      51.311  65.335  29.939  0.00  0.00           N
ATOM    380  CA  GLU X  52      51.804  66.570  29.320  0.00  0.00           C
ATOM    381  CB  GLU X  52      50.668  67.603  29.259  0.00  0.00           C
ATOM    382  CG  GLU X  52      51.060  68.855  28.464  0.00  0.00           C
ATOM    383  CD  GLU X  52      49.912  69.864  28.419  0.00  0.00           C
ATOM    384  OE1 GLU X  52      49.601  70.494  29.459  0.00  0.00           O
ATOM    385  OE2 GLU X  52      49.303  70.060  27.339  0.00  0.00           O
ATOM    386  C   GLU X  52      53.037  67.117  30.078  0.00  0.00           C
ATOM    387  O   GLU X  52      52.982  67.248  31.306  0.00  0.00           O
ATOM    388  N   PRO X  53      54.148  67.450  29.394  0.00  0.00           N
ATOM    389  CD  PRO X  53      54.374  67.295  27.963  0.00  0.00           C
ATOM    390  CG  PRO X  53      55.688  68.013  27.675  0.00  0.00           C
ATOM    391  CB  PRO X  53      56.458  67.825  28.975  0.00  0.00           C
ATOM    392  CA  PRO X  53      55.357  67.964  30.037  0.00  0.00           C
ATOM    393  C   PRO X  53      55.204  69.413  30.535  0.00  0.00           C
ATOM    394  O   PRO X  53      54.195  70.094  30.313  0.00  0.00           O
ATOM    395  N   TRP X  54      56.241  69.900  31.213  0.00  0.00           N
ATOM    396  CA  TRP X  54      56.406  71.294  31.642  0.00  0.00           C
ATOM    397  CB  TRP X  54      56.151  71.363  33.154  0.00  0.00           C
ATOM    398  CG  TRP X  54      57.059  70.548  34.023  0.00  0.00           C
ATOM    399  CD1 TRP X  54      58.273  70.936  34.466  0.00  0.00           C
ATOM    400  NE1 TRP X  54      58.845  69.925  35.211  0.00  0.00           N
ATOM    401  CE2 TRP X  54      57.972  68.878  35.390  0.00  0.00           C
ATOM    402  CZ2 TRP X  54      58.040  67.697  36.138  0.00  0.00           C
ATOM    403  CH2 TRP X  54      56.925  66.844  36.172  0.00  0.00           C
ATOM    404  CZ3 TRP X  54      55.770  67.176  35.438  0.00  0.00           C
ATOM    405  CE3 TRP X  54      55.719  68.358  34.674  0.00  0.00           C
ATOM    406  CD2 TRP X  54      56.817  69.244  34.635  0.00  0.00           C
ATOM    407  C   TRP X  54      57.781  71.870  31.250  0.00  0.00           C
ATOM    408  O   TRP X  54      57.880  73.052  30.914  0.00  0.00           O
ATOM    409  N   SER X  55      58.819  71.024  31.216  0.00  0.00           N
ATOM    410  CA  SER X  55      60.196  71.322  30.789  0.00  0.00           C
ATOM    411  CB  SER X  55      60.295  71.425  29.262  0.00  0.00           C
ATOM    412  OG  SER X  55      59.776  70.253  28.649  0.00  0.00           O
ATOM    413  C   SER X  55      60.851  72.495  31.537  0.00  0.00           C
ATOM    414  O   SER X  55      61.361  73.440  30.932  0.00  0.00           O
ATOM    415  N   PHE X  56      60.821  72.428  32.868  0.00  0.00           N
ATOM    416  CA  PHE X  56      61.581  73.257  33.816  0.00  0.00           C
ATOM    417  CB  PHE X  56      60.887  74.614  34.031  0.00  0.00           C
ATOM    418  CG  PHE X  56      59.497  74.590  34.638  0.00  0.00           C
ATOM    419  CD1 PHE X  56      58.366  74.659  33.809  0.00  0.00           C
ATOM    420  CE1 PHE X  56      57.080  74.661  34.373  0.00  0.00           C
ATOM    421  CZ  PHE X  56      56.916  74.585  35.768  0.00  0.00           C
ATOM    422  CE2 PHE X  56      58.045  74.553  36.601  0.00  0.00           C
ATOM    423  CD2 PHE X  56      59.331  74.569  36.036  0.00  0.00           C
ATOM    424  C   PHE X  56      61.763  72.501  35.148  0.00  0.00           C
ATOM    425  O   PHE X  56      61.246  71.395  35.300  0.00  0.00           O
ATOM    426  N   VAL X  57      62.456  73.080  36.133  0.00  0.00           N
ATOM    427  CA  VAL X  57      62.603  72.514  37.489  0.00  0.00           C
ATOM    428  CB  VAL X  57      63.831  73.137  38.192  0.00  0.00           C
ATOM    429  CG1 VAL X  57      64.034  72.558  39.595  0.00  0.00           C
ATOM    430  CG2 VAL X  57      65.127  72.883  37.412  0.00  0.00           C
ATOM    431  C   VAL X  57      61.318  72.716  38.308  0.00  0.00           C
ATOM    432  O   VAL X  57      61.126  73.769  38.916  0.00  0.00           O
ATOM    433  N   LYS X  58      60.420  71.723  38.345  0.00  0.00           N
ATOM    434  CA  LYS X  58      59.136  71.790  39.077  0.00  0.00           C
ATOM    435  CB  LYS X  58      58.042  71.108  38.238  0.00  0.00           C
ATOM    436  CG  LYS X  58      56.603  71.340  38.736  0.00  0.00           C
ATOM    437  CD  LYS X  58      55.608  70.549  37.866  0.00  0.00           C
ATOM    438  CE  LYS X  58      54.173  70.556  38.415  0.00  0.00           C
ATOM    439  NZ  LYS X  58      53.422  71.793  38.085  0.00  0.00           N
ATOM    440  C   LYS X  58      59.259  71.215  40.496  0.00  0.00           C
ATOM    441  O   LYS X  58      59.894  70.185  40.710  0.00  0.00           O
ATOM    442  N   ASN X  59      58.650  71.874  41.482  0.00  0.00           N
ATOM    443  CA  ASN X  59      58.704  71.445  42.885  0.00  0.00           C
ATOM    444  CB  ASN X  59      58.261  72.623  43.768  0.00  0.00           C
ATOM    445  CG  ASN X  59      58.487  72.349  45.241  0.00  0.00           C
ATOM    446  OD1 ASN X  59      57.761  71.590  45.866  0.00  0.00           O
ATOM    447  ND2 ASN X  59      59.516  72.911  45.827  0.00  0.00           N
ATOM    448  C   ASN X  59      57.876  70.162  43.138  0.00  0.00           C
ATOM    449  O   ASN X  59      56.738  70.054  42.664  0.00  0.00           O
ATOM    450  N   ALA X  60      58.436  69.214  43.896  0.00  0.00           N
ATOM    451  CA  ALA X  60      57.863  67.909  44.246  0.00  0.00           C
ATOM    452  CB  ALA X  60      58.416  66.871  43.255  0.00  0.00           C
ATOM    453  C   ALA X  60      58.160  67.556  45.726  0.00  0.00           C
ATOM    454  O   ALA X  60      58.867  66.593  46.029  0.00  0.00           O
ATOM    455  N   THR X  61      57.668  68.379  46.660  0.00  0.00           N
ATOM    456  CA  THR X  61      58.020  68.337  48.101  0.00  0.00           C
ATOM    457  CB  THR X  61      58.659  69.659  48.556  0.00  0.00           C
ATOM    458  CG2 THR X  61      59.965  69.978  47.832  0.00  0.00           C
ATOM    459  OG1 THR X  61      57.757  70.725  48.363  0.00  0.00           O
ATOM    460  C   THR X  61      56.860  67.996  49.048  0.00  0.00           C
ATOM    461  O   THR X  61      57.066  67.940  50.262  0.00  0.00           O
ATOM    462  N   SER X  62      55.655  67.759  48.522  0.00  0.00           N
ATOM    463  CA  SER X  62      54.440  67.429  49.289  0.00  0.00           C
ATOM    464  CB  SER X  62      53.473  68.621  49.313  0.00  0.00           C
ATOM    465  OG  SER X  62      54.132  69.812  49.708  0.00  0.00           O
ATOM    466  C   SER X  62      53.732  66.208  48.691  0.00  0.00           C
ATOM    467  O   SER X  62      53.879  65.922  47.502  0.00  0.00           O
ATOM    468  N   TYR X  63      52.935  65.483  49.474  0.00  0.00           N
ATOM    469  CA  TYR X  63      52.224  64.293  48.982  0.00  0.00           C
ATOM    470  CB  TYR X  63      51.637  63.532  50.173  0.00  0.00           C
ATOM    471  CG  TYR X  63      52.644  62.648  50.883  0.00  0.00           C
ATOM    472  CD1 TYR X  63      53.367  63.139  51.985  0.00  0.00           C
ATOM    473  CE1 TYR X  63      54.343  62.338  52.603  0.00  0.00           C
ATOM    474  CZ  TYR X  63      54.593  61.034  52.132  0.00  0.00           C
ATOM    475  OH  TYR X  63      55.535  60.262  52.734  0.00  0.00           O
ATOM    476  CE2 TYR X  63      53.841  60.528  51.054  0.00  0.00           C
ATOM    477  CD2 TYR X  63      52.880  61.338  50.424  0.00  0.00           C
ATOM    478  C   TYR X  63      51.143  64.619  47.923  0.00  0.00           C
ATOM    479  O   TYR X  63      50.609  65.734  47.906  0.00  0.00           O
ATOM    480  N   PRO X  64      50.790  63.666  47.036  0.00  0.00           N
ATOM    481  CD  PRO X  64      51.404  62.352  46.886  0.00  0.00           C
ATOM    482  CG  PRO X  64      50.542  61.585  45.886  0.00  0.00           C
ATOM    483  CB  PRO X  64      49.928  62.700  45.043  0.00  0.00           C
ATOM    484  CA  PRO X  64      49.715  63.835  46.055  0.00  0.00           C
ATOM    485  C   PRO X  64      48.307  63.779  46.694  0.00  0.00           C
ATOM    486  O   PRO X  64      48.155  63.278  47.818  0.00  0.00           O
ATOM    487  N   PRO X  65      47.257  64.238  45.980  0.00  0.00           N
ATOM    488  CD  PRO X  65      47.313  64.861  44.663  0.00  0.00           C
ATOM    489  CG  PRO X  65      45.915  64.737  44.062  0.00  0.00           C
ATOM    490  CB  PRO X  65      45.026  64.724  45.301  0.00  0.00           C
ATOM    491  CA  PRO X  65      45.866  63.939  46.314  0.00  0.00           C
ATOM    492  C   PRO X  65      45.589  62.433  46.207  0.00  0.00           C
ATOM    493  O   PRO X  65      46.275  61.712  45.476  0.00  0.00           O
ATOM    494  N   MET X  66      44.565  61.956  46.915  0.00  0.00           N
ATOM    495  CA  MET X  66      44.174  60.543  46.897  0.00  0.00           C
ATOM    496  CB  MET X  66      43.694  60.093  48.281  0.00  0.00           C
ATOM    497  CG  MET X  66      42.365  60.710  48.723  0.00  0.00           C
ATOM    498  SD  MET X  66      41.967  60.314  50.443  0.00  0.00           S
ATOM    499  CE  MET X  66      40.238  60.841  50.489  0.00  0.00           C
ATOM    500  C   MET X  66      43.166  60.236  45.781  0.00  0.00           C
ATOM    501  O   MET X  66      42.295  61.051  45.464  0.00  0.00           O
ATOM    502  N   CYS X  67      43.276  59.044  45.200  0.00  0.00           N
ATOM    503  CA  CYS X  67      42.434  58.574  44.104  0.00  0.00           C
ATOM    504  CB  CYS X  67      43.141  57.388  43.414  0.00  0.00           C
ATOM    505  SG  CYS X  67      43.769  56.170  44.610  0.00  0.00           S
ATOM    506  C   CYS X  67      41.023  58.176  44.564  0.00  0.00           C
ATOM    507  O   CYS X  67      40.874  57.247  45.350  0.00  0.00           O
ATOM    508  N   THR X  68      39.985  58.801  43.997  0.00  0.00           N
ATOM    509  CA  THR X  68      38.705  58.119  43.683  0.00  0.00           C
ATOM    510  CB  THR X  68      38.863  57.336  42.360  0.00  0.00           C
ATOM    511  CG2 THR X  68      39.276  58.227  41.186  0.00  0.00           C
ATOM    512  OG1 THR X  68      39.845  56.335  42.483  0.00  0.00           O
ATOM    513  C   THR X  68      38.092  57.244  44.808  0.00  0.00           C
ATOM    514  O   THR X  68      37.696  56.099  44.565  0.00  0.00           O
ATOM    515  N   GLN X  69      38.062  57.748  46.049  0.00  0.00           N
ATOM    516  CA  GLN X  69      37.693  57.000  47.264  0.00  0.00           C
ATOM    517  CB  GLN X  69      38.953  56.365  47.885  0.00  0.00           C
ATOM    518  CG  GLN X  69      39.957  57.364  48.488  0.00  0.00           C
ATOM    519  CD  GLN X  69      41.297  56.690  48.758  0.00  0.00           C
ATOM    520  OE1 GLN X  69      41.612  56.271  49.862  0.00  0.00           O
ATOM    521  NE2 GLN X  69      42.111  56.528  47.742  0.00  0.00           N
ATOM    522  C   GLN X  69      36.949  57.854  48.305  0.00  0.00           C
ATOM    523  O   GLN X  69      36.892  59.075  48.182  0.00  0.00           O
ATOM    524  N   ASP X  70      36.407  57.223  49.351  0.00  0.00           N
ATOM    525  CA  ASP X  70      35.709  57.915  50.445  0.00  0.00           C
ATOM    526  CB  ASP X  70      35.254  56.895  51.495  0.00  0.00           C
ATOM    527  CG  ASP X  70      34.476  57.563  52.631  0.00  0.00           C
ATOM    528  OD1 ASP X  70      35.100  58.123  53.560  0.00  0.00           O
ATOM    529  OD2 ASP X  70      33.224  57.509  52.621  0.00  0.00           O
ATOM    530  C   ASP X  70      36.563  59.030  51.109  0.00  0.00           C
ATOM    531  O   ASP X  70      37.687  58.769  51.562  0.00  0.00           O
ATOM    532  N   PRO X  71      36.037  60.268  51.229  0.00  0.00           N
ATOM    533  CD  PRO X  71      34.695  60.682  50.839  0.00  0.00           C
ATOM    534  CG  PRO X  71      34.513  62.089  51.395  0.00  0.00           C
ATOM    535  CB  PRO X  71      35.933  62.648  51.361  0.00  0.00           C
ATOM    536  CA  PRO X  71      36.809  61.429  51.674  0.00  0.00           C
ATOM    537  C   PRO X  71      37.202  61.392  53.157  0.00  0.00           C
ATOM    538  O   PRO X  71      38.166  62.066  53.535  0.00  0.00           O
ATOM    539  N   LYS X  72      36.490  60.634  54.004  0.00  0.00           N
ATOM    540  CA  LYS X  72      36.717  60.559  55.458  0.00  0.00           C
ATOM    541  CB  LYS X  72      35.368  60.448  56.199  0.00  0.00           C
ATOM    542  CG  LYS X  72      34.329  61.546  55.895  0.00  0.00           C
ATOM    543  CD  LYS X  72      34.779  62.962  56.282  0.00  0.00           C
ATOM    544  CE  LYS X  72      33.605  63.941  56.126  0.00  0.00           C
ATOM    545  NZ  LYS X  72      33.937  65.298  56.624  0.00  0.00           N
ATOM    546  C   LYS X  72      37.640  59.390  55.816  0.00  0.00           C
ATOM    547  O   LYS X  72      38.608  59.581  56.558  0.00  0.00           O
ATOM    548  N   ALA X  73      37.398  58.210  55.239  0.00  0.00           N
ATOM    549  CA  ALA X  73      38.202  57.007  55.466  0.00  0.00           C
ATOM    550  CB  ALA X  73      37.454  55.781  54.927  0.00  0.00           C
ATOM    551  C   ALA X  73      39.600  57.120  54.842  0.00  0.00           C
ATOM    552  O   ALA X  73      40.590  56.798  55.506  0.00  0.00           O
ATOM    553  N   GLY X  74      39.697  57.644  53.613  0.00  0.00           N
ATOM    554  CA  GLY X  74      40.980  57.923  52.962  0.00  0.00           C
ATOM    555  C   GLY X  74      41.778  59.022  53.678  0.00  0.00           C
ATOM    556  O   GLY X  74      43.007  58.942  53.762  0.00  0.00           O
ATOM    557  N   GLN X  75      41.100  60.003  54.294  0.00  0.00           N
ATOM    558  CA  GLN X  75      41.767  60.977  55.163  0.00  0.00           C
ATOM    559  CB  GLN X  75      40.865  62.183  55.472  0.00  0.00           C
ATOM    560  CG  GLN X  75      41.611  63.203  56.356  0.00  0.00           C
ATOM    561  CD  GLN X  75      40.915  64.553  56.488  0.00  0.00           C
ATOM    562  OE1 GLN X  75      40.151  64.979  55.632  0.00  0.00           O
ATOM    563  NE2 GLN X  75      41.196  65.300  57.525  0.00  0.00           N
ATOM    564  C   GLN X  75      42.307  60.326  56.441  0.00  0.00           C
ATOM    565  O   GLN X  75      43.455  60.583  56.780  0.00  0.00           O
ATOM    566  N   LEU X  76      41.560  59.444  57.116  0.00  0.00           N
ATOM    567  CA  LEU X  76      42.056  58.764  58.324  0.00  0.00           C
ATOM    568  CB  LEU X  76      40.899  57.980  58.967  0.00  0.00           C
ATOM    569  CG  LEU X  76      41.260  57.362  60.331  0.00  0.00           C
ATOM    570  CD1 LEU X  76      41.521  58.424  61.402  0.00  0.00           C
ATOM    571  CD2 LEU X  76      40.110  56.483  60.807  0.00  0.00           C
ATOM    572  C   LEU X  76      43.271  57.862  58.027  0.00  0.00           C
ATOM    573  O   LEU X  76      44.249  57.863  58.778  0.00  0.00           O
ATOM    574  N   LEU X  77      43.266  57.180  56.877  0.00  0.00           N
ATOM    575  CA  LEU X  77      44.424  56.443  56.356  0.00  0.00           C
ATOM    576  CB  LEU X  77      43.941  55.628  55.139  0.00  0.00           C
ATOM    577  CG  LEU X  77      44.999  54.735  54.463  0.00  0.00           C
ATOM    578  CD1 LEU X  77      45.639  53.727  55.421  0.00  0.00           C
ATOM    579  CD2 LEU X  77      44.344  53.955  53.324  0.00  0.00           C
ATOM    580  C   LEU X  77      45.618  57.369  56.030  0.00  0.00           C
ATOM    581  O   LEU X  77      46.769  56.938  56.089  0.00  0.00           O
ATOM    582  N   SER X  78      45.361  58.650  55.748  0.00  0.00           N
ATOM    583  CA  SER X  78      46.379  59.691  55.527  0.00  0.00           C
ATOM    584  CB  SER X  78      45.890  60.715  54.492  0.00  0.00           C
ATOM    585  OG  SER X  78      45.409  60.112  53.300  0.00  0.00           O
ATOM    586  C   SER X  78      46.802  60.443  56.803  0.00  0.00           C
ATOM    587  O   SER X  78      47.832  61.112  56.780  0.00  0.00           O
ATOM    588  N   GLU X  79      46.041  60.371  57.903  0.00  0.00           N
ATOM    589  CA  GLU X  79      46.227  61.187  59.122  0.00  0.00           C
ATOM    590  CB  GLU X  79      44.990  62.074  59.364  0.00  0.00           C
ATOM    591  CG  GLU X  79      44.959  63.366  58.538  0.00  0.00           C
ATOM    592  CD  GLU X  79      44.118  64.424  59.267  0.00  0.00           C
ATOM    593  OE1 GLU X  79      44.670  65.472  59.678  0.00  0.00           O
ATOM    594  OE2 GLU X  79      42.912  64.193  59.518  0.00  0.00           O
ATOM    595  C   GLU X  79      46.517  60.402  60.413  0.00  0.00           C
ATOM    596  O   GLU X  79      46.986  61.012  61.377  0.00  0.00           O
ATOM    597  N   LEU X  80      46.249  59.091  60.464  0.00  0.00           N
ATOM    598  CA  LEU X  80      46.500  58.244  61.642  0.00  0.00           C
ATOM    599  CB  LEU X  80      45.163  57.975  62.363  0.00  0.00           C
ATOM    600  CG  LEU X  80      45.281  57.123  63.645  0.00  0.00           C
ATOM    601  CD1 LEU X  80      46.171  57.771  64.707  0.00  0.00           C
ATOM    602  CD2 LEU X  80      43.895  56.906  64.251  0.00  0.00           C
ATOM    603  C   LEU X  80      47.235  56.944  61.291  0.00  0.00           C
ATOM    604  O   LEU X  80      48.272  56.646  61.883  0.00  0.00           O
ATOM    605  N   PHE X  81      46.754  56.182  60.307  0.00  0.00           N
ATOM    606  CA  PHE X  81      47.274  54.842  59.975  0.00  0.00           C
ATOM    607  CB  PHE X  81      46.118  53.975  59.443  0.00  0.00           C
ATOM    608  CG  PHE X  81      44.868  53.905  60.311  0.00  0.00           C
ATOM    609  CD1 PHE X  81      44.960  53.815  61.716  0.00  0.00           C
ATOM    610  CE1 PHE X  81      43.795  53.753  62.500  0.00  0.00           C
ATOM    611  CZ  PHE X  81      42.530  53.760  61.886  0.00  0.00           C
ATOM    612  CE2 PHE X  81      42.434  53.821  60.485  0.00  0.00           C
ATOM    613  CD2 PHE X  81      43.598  53.899  59.701  0.00  0.00           C
ATOM    614  C   PHE X  81      48.515  54.875  59.050  0.00  0.00           C
ATOM    615  O   PHE X  81      48.609  54.110  58.089  0.00  0.00           O
ATOM    616  N   THR X  82      49.450  55.794  59.323  0.00  0.00           N
ATOM    617  CA  THR X  82      50.466  56.275  58.368  0.00  0.00           C
ATOM    618  CB  THR X  82      50.575  57.817  58.383  0.00  0.00           C
ATOM    619  CG2 THR X  82      49.263  58.574  58.585  0.00  0.00           C
ATOM    620  OG1 THR X  82      51.467  58.280  59.370  0.00  0.00           O
ATOM    621  C   THR X  82      51.872  55.678  58.523  0.00  0.00           C
ATOM    622  O   THR X  82      52.229  55.123  59.569  0.00  0.00           O
ATOM    623  N   ASN X  83      52.697  55.874  57.484  0.00  0.00           N
ATOM    624  CA  ASN X  83      54.163  55.777  57.539  0.00  0.00           C
ATOM    625  CB  ASN X  83      54.595  54.755  56.466  0.00  0.00           C
ATOM    626  CG  ASN X  83      56.036  54.276  56.571  0.00  0.00           C
ATOM    627  OD1 ASN X  83      56.780  54.580  57.492  0.00  0.00           O
ATOM    628  ND2 ASN X  83      56.501  53.513  55.615  0.00  0.00           N
ATOM    629  C   ASN X  83      54.848  57.165  57.389  0.00  0.00           C
ATOM    630  O   ASN X  83      55.921  57.398  57.950  0.00  0.00           O
ATOM    631  N   ARG X  84      54.222  58.111  56.673  0.00  0.00           N
ATOM    632  CA  ARG X  84      54.737  59.473  56.409  0.00  0.00           C
ATOM    633  CB  ARG X  84      53.789  60.197  55.430  0.00  0.00           C
ATOM    634  CG  ARG X  84      52.421  60.557  56.031  0.00  0.00           C
ATOM    635  CD  ARG X  84      51.637  61.533  55.150  0.00  0.00           C
ATOM    636  NE  ARG X  84      50.469  62.038  55.891  0.00  0.00           N
ATOM    637  CZ  ARG X  84      50.424  63.117  56.650  0.00  0.00           C
ATOM    638  NH1 ARG X  84      51.357  64.018  56.686  0.00  0.00           N
ATOM    639  NH2 ARG X  84      49.395  63.314  57.408  0.00  0.00           N
ATOM    640  C   ARG X  84      54.972  60.355  57.652  0.00  0.00           C
ATOM    641  O   ARG X  84      54.329  60.168  58.686  0.00  0.00           O
ATOM    642  N   LYS X  85      55.790  61.404  57.484  0.00  0.00           N
ATOM    643  CA  LYS X  85      55.847  62.615  58.337  0.00  0.00           C
ATOM    644  CB  LYS X  85      57.203  62.706  59.071  0.00  0.00           C
ATOM    645  CG  LYS X  85      57.600  61.528  59.982  0.00  0.00           C
ATOM    646  CD  LYS X  85      56.622  61.150  61.104  0.00  0.00           C
ATOM    647  CE  LYS X  85      56.217  62.339  61.982  0.00  0.00           C
ATOM    648  NZ  LYS X  85      55.195  61.943  62.977  0.00  0.00           N
ATOM    649  C   LYS X  85      55.614  63.929  57.561  0.00  0.00           C
ATOM    650  O   LYS X  85      55.216  64.919  58.169  0.00  0.00           O
ATOM    651  N   GLU X  86      55.859  63.962  56.247  0.00  0.00           N
ATOM    652  CA  GLU X  86      55.749  65.168  55.401  0.00  0.00           C
ATOM    653  CB  GLU X  86      56.763  65.033  54.244  0.00  0.00           C
ATOM    654  CG  GLU X  86      56.899  66.235  53.301  0.00  0.00           C
ATOM    655  CD  GLU X  86      57.211  67.531  54.051  0.00  0.00           C
ATOM    656  OE1 GLU X  86      58.286  67.643  54.685  0.00  0.00           O
ATOM    657  OE2 GLU X  86      56.370  68.460  54.010  0.00  0.00           O
ATOM    658  C   GLU X  86      54.297  65.459  54.946  0.00  0.00           C
ATOM    659  O   GLU X  86      53.443  64.571  54.961  0.00  0.00           O
ATOM    660  N   ASN X  87      53.995  66.712  54.577  0.00  0.00           N
ATOM    661  CA  ASN X  87      52.627  67.251  54.482  0.00  0.00           C
ATOM    662  CB  ASN X  87      52.690  68.790  54.478  0.00  0.00           C
ATOM    663  CG  ASN X  87      52.935  69.413  53.108  0.00  0.00           C
ATOM    664  OD1 ASN X  87      52.045  70.007  52.511  0.00  0.00           O
ATOM    665  ND2 ASN X  87      54.125  69.331  52.569  0.00  0.00           N
ATOM    666  C   ASN X  87      51.746  66.717  53.328  0.00  0.00           C
ATOM    667  O   ASN X  87      52.230  66.399  52.238  0.00  0.00           O
ATOM    668  N   ILE X  88      50.426  66.702  53.565  0.00  0.00           N
ATOM    669  CA  ILE X  88      49.373  66.287  52.613  0.00  0.00           C
ATOM    670  CB  ILE X  88      48.555  65.087  53.160  0.00  0.00           C
ATOM    671  CG2 ILE X  88      49.396  63.801  53.106  0.00  0.00           C
ATOM    672  CG1 ILE X  88      47.993  65.345  54.576  0.00  0.00           C
ATOM    673  CD1 ILE X  88      47.025  64.263  55.073  0.00  0.00           C
ATOM    674  C   ILE X  88      48.433  67.453  52.229  0.00  0.00           C
ATOM    675  O   ILE X  88      48.204  68.346  53.049  0.00  0.00           O
ATOM    676  N   PRO X  89      47.828  67.447  51.022  0.00  0.00           N
ATOM    677  CD  PRO X  89      48.129  66.535  49.925  0.00  0.00           C
ATOM    678  CG  PRO X  89      47.194  66.917  48.778  0.00  0.00           C
ATOM    679  CB  PRO X  89      46.946  68.401  49.034  0.00  0.00           C
ATOM    680  CA  PRO X  89      46.908  68.498  50.565  0.00  0.00           C
ATOM    681  C   PRO X  89      45.470  68.368  51.108  0.00  0.00           C
ATOM    682  O   PRO X  89      44.663  69.282  50.914  0.00  0.00           O
ATOM    683  N   LEU X  90      45.131  67.248  51.766  0.00  0.00           N
ATOM    684  CA  LEU X  90      43.774  66.883  52.216  0.00  0.00           C
ATOM    685  CB  LEU X  90      43.328  67.758  53.414  0.00  0.00           C
ATOM    686  CG  LEU X  90      44.227  67.690  54.664  0.00  0.00           C
ATOM    687  CD1 LEU X  90      43.783  68.738  55.684  0.00  0.00           C
ATOM    688  CD2 LEU X  90      44.139  66.318  55.334  0.00  0.00           C
ATOM    689  C   LEU X  90      42.750  66.829  51.061  0.00  0.00           C
ATOM    690  O   LEU X  90      41.600  67.252  51.212  0.00  0.00           O
ATOM    691  N   LYS X  91      43.173  66.333  49.892  0.00  0.00           N
ATOM    692  CA  LYS X  91      42.453  66.455  48.611  0.00  0.00           C
ATOM    693  CB  LYS X  91      43.291  67.346  47.675  0.00  0.00           C
ATOM    694  CG  LYS X  91      42.605  67.654  46.334  0.00  0.00           C
ATOM    695  CD  LYS X  91      43.476  68.570  45.460  0.00  0.00           C
ATOM    696  CE  LYS X  91      42.707  68.973  44.198  0.00  0.00           C
ATOM    697  NZ  LYS X  91      43.434  69.983  43.394  0.00  0.00           N
ATOM    698  C   LYS X  91      42.109  65.090  48.001  0.00  0.00           C
ATOM    699  O   LYS X  91      42.970  64.215  47.896  0.00  0.00           O
ATOM    700  N   LEU X  92      40.853  64.942  47.575  0.00  0.00           N
ATOM    701  CA  LEU X  92      40.305  63.797  46.834  0.00  0.00           C
ATOM    702  CB  LEU X  92      38.961  63.420  47.491  0.00  0.00           C
ATOM    703  CG  LEU X  92      38.074  62.447  46.692  0.00  0.00           C
ATOM    704  CD1 LEU X  92      38.740  61.093  46.455  0.00  0.00           C
ATOM    705  CD2 LEU X  92      36.767  62.221  47.448  0.00  0.00           C
ATOM    706  C   LEU X  92      40.139  64.161  45.350  0.00  0.00           C
ATOM    707  O   LEU X  92      39.520  65.188  45.046  0.00  0.00           O
ATOM    708  N   SER X  93      40.643  63.324  44.436  0.00  0.00           N
ATOM    709  CA  SER X  93      40.701  63.642  43.001  0.00  0.00           C
ATOM    710  CB  SER X  93      42.051  64.289  42.676  0.00  0.00           C
ATOM    711  OG  SER X  93      42.156  65.556  43.298  0.00  0.00           O
ATOM    712  C   SER X  93      40.457  62.467  42.046  0.00  0.00           C
ATOM    713  O   SER X  93      40.694  61.301  42.371  0.00  0.00           O
ATOM    714  N   GLU X  94      40.031  62.817  40.827  0.00  0.00           N
ATOM    715  CA  GLU X  94      40.149  62.000  39.611  0.00  0.00           C
ATOM    716  CB  GLU X  94      38.967  62.343  38.681  0.00  0.00           C
ATOM    717  CG  GLU X  94      38.953  61.556  37.362  0.00  0.00           C
ATOM    718  CD  GLU X  94      37.569  61.598  36.694  0.00  0.00           C
ATOM    719  OE1 GLU X  94      37.039  62.684  36.364  0.00  0.00           O
ATOM    720  OE2 GLU X  94      36.919  60.534  36.568  0.00  0.00           O
ATOM    721  C   GLU X  94      41.525  62.226  38.951  0.00  0.00           C
ATOM    722  O   GLU X  94      42.139  61.279  38.464  0.00  0.00           O
ATOM    723  N   ASP X  95      42.067  63.446  39.043  0.00  0.00           N
ATOM    724  CA  ASP X  95      43.493  63.757  38.870  0.00  0.00           C
ATOM    725  CB  ASP X  95      43.678  65.287  38.842  0.00  0.00           C
ATOM    726  CG  ASP X  95      45.153  65.692  38.918  0.00  0.00           C
ATOM    727  OD1 ASP X  95      45.519  66.571  39.739  0.00  0.00           O
ATOM    728  OD2 ASP X  95      45.966  65.091  38.182  0.00  0.00           O
ATOM    729  C   ASP X  95      44.323  63.102  39.992  0.00  0.00           C
ATOM    730  O   ASP X  95      44.576  63.699  41.038  0.00  0.00           O
ATOM    731  N   CYS X  96      44.710  61.841  39.799  0.00  0.00           N
ATOM    732  CA  CYS X  96      45.313  61.012  40.842  0.00  0.00           C
ATOM    733  CB  CYS X  96      44.185  60.218  41.508  0.00  0.00           C
ATOM    734  SG  CYS X  96      43.440  59.033  40.343  0.00  0.00           S
ATOM    735  C   CYS X  96      46.477  60.108  40.386  0.00  0.00           C
ATOM    736  O   CYS X  96      47.018  59.367  41.212  0.00  0.00           O
ATOM    737  N   LEU X  97      46.907  60.182  39.119  0.00  0.00           N
ATOM    738  CA  LEU X  97      47.951  59.322  38.539  0.00  0.00           C
ATOM    739  CB  LEU X  97      47.660  59.077  37.042  0.00  0.00           C
ATOM    740  CG  LEU X  97      46.290  58.433  36.742  0.00  0.00           C
ATOM    741  CD1 LEU X  97      46.187  58.102  35.252  0.00  0.00           C
ATOM    742  CD2 LEU X  97      46.035  57.142  37.521  0.00  0.00           C
ATOM    743  C   LEU X  97      49.363  59.870  38.826  0.00  0.00           C
ATOM    744  O   LEU X  97      50.040  60.422  37.948  0.00  0.00           O
ATOM    745  N   TYR X  98      49.777  59.728  40.089  0.00  0.00           N
ATOM    746  CA  TYR X  98      51.045  60.206  40.656  0.00  0.00           C
ATOM    747  CB  TYR X  98      50.786  61.415  41.578  0.00  0.00           C
ATOM    748  CG  TYR X  98      50.153  62.614  40.894  0.00  0.00           C
ATOM    749  CD1 TYR X  98      48.754  62.729  40.830  0.00  0.00           C
ATOM    750  CE1 TYR X  98      48.160  63.778  40.102  0.00  0.00           C
ATOM    751  CZ  TYR X  98      48.967  64.738  39.453  0.00  0.00           C
ATOM    752  OH  TYR X  98      48.412  65.741  38.725  0.00  0.00           O
ATOM    753  CE2 TYR X  98      50.368  64.670  39.593  0.00  0.00           C
ATOM    754  CD2 TYR X  98      50.956  63.608  40.305  0.00  0.00           C
ATOM    755  C   TYR X  98      51.800  59.098  41.414  0.00  0.00           C
ATOM    756  O   TYR X  98      51.232  58.067  41.779  0.00  0.00           O
ATOM    757  N   LEU X  99      53.091  59.325  41.666  0.00  0.00           N
ATOM    758  CA  LEU X  99      53.983  58.453  42.431  0.00  0.00           C
ATOM    759  CB  LEU X  99      54.675  57.462  41.464  0.00  0.00           C
ATOM    760  CG  LEU X  99      55.517  58.032  40.303  0.00  0.00           C
ATOM    761  CD1 LEU X  99      56.870  58.583  40.755  0.00  0.00           C
ATOM    762  CD2 LEU X  99      55.802  56.909  39.301  0.00  0.00           C
ATOM    763  C   LEU X  99      54.949  59.248  43.334  0.00  0.00           C
ATOM    764  O   LEU X  99      55.122  60.457  43.171  0.00  0.00           O
ATOM    765  N   ASN X 100      55.581  58.557  44.283  0.00  0.00           N
ATOM    766  CA  ASN X 100      56.604  59.079  45.201  0.00  0.00           C
ATOM    767  CB  ASN X 100      56.147  58.879  46.654  0.00  0.00           C
ATOM    768  CG  ASN X 100      54.836  59.524  47.057  0.00  0.00           C
ATOM    769  OD1 ASN X 100      54.374  60.515  46.509  0.00  0.00           O
ATOM    770  ND2 ASN X 100      54.222  58.953  48.068  0.00  0.00           N
ATOM    771  C   ASN X 100      57.925  58.315  45.017  0.00  0.00           C
ATOM    772  O   ASN X 100      57.894  57.123  44.698  0.00  0.00           O
ATOM    773  N   ILE X 101      59.065  58.959  45.293  0.00  0.00           N
ATOM    774  CA  ILE X 101      60.402  58.343  45.285  0.00  0.00           C
ATOM    775  CB  ILE X 101      61.161  58.649  43.966  0.00  0.00           C
ATOM    776  CG2 ILE X 101      62.506  57.895  43.949  0.00  0.00           C
ATOM    777  CG1 ILE X 101      60.317  58.272  42.722  0.00  0.00           C
ATOM    778  CD1 ILE X 101      60.979  58.547  41.367  0.00  0.00           C
ATOM    779  C   ILE X 101      61.195  58.796  46.525  0.00  0.00           C
ATOM    780  O   ILE X 101      61.293  59.989  46.820  0.00  0.00           O
ATOM    781  N   TYR X 102      61.794  57.842  47.237  0.00  0.00           N
ATOM    782  CA  TYR X 102      62.572  58.041  48.466  0.00  0.00           C
ATOM    783  CB  TYR X 102      61.836  57.430  49.680  0.00  0.00           C
ATOM    784  CG  TYR X 102      60.320  57.291  49.559  0.00  0.00           C
ATOM    785  CD1 TYR X 102      59.792  56.113  49.002  0.00  0.00           C
ATOM    786  CE1 TYR X 102      58.405  55.922  48.887  0.00  0.00           C
ATOM    787  CZ  TYR X 102      57.520  56.929  49.320  0.00  0.00           C
ATOM    788  OH  TYR X 102      56.177  56.731  49.214  0.00  0.00           O
ATOM    789  CE2 TYR X 102      58.041  58.127  49.863  0.00  0.00           C
ATOM    790  CD2 TYR X 102      59.438  58.303  49.992  0.00  0.00           C
ATOM    791  C   TYR X 102      63.977  57.446  48.261  0.00  0.00           C
ATOM    792  O   TYR X 102      64.110  56.331  47.748  0.00  0.00           O
ATOM    793  N   THR X 103      65.033  58.202  48.589  0.00  0.00           N
ATOM    794  CA  THR X 103      66.381  57.967  48.028  0.00  0.00           C
ATOM    795  CB  THR X 103      66.720  58.972  46.914  0.00  0.00           C
ATOM    796  CG2 THR X 103      65.686  59.000  45.788  0.00  0.00           C
ATOM    797  OG1 THR X 103      66.829  60.285  47.403  0.00  0.00           O
ATOM    798  C   THR X 103      67.517  57.953  49.066  0.00  0.00           C
ATOM    799  O   THR X 103      67.498  58.745  50.016  0.00  0.00           O
ATOM    800  N   PRO X 104      68.529  57.075  48.892  0.00  0.00           N
ATOM    801  CD  PRO X 104      68.627  56.067  47.838  0.00  0.00           C
ATOM    802  CG  PRO X 104      69.939  55.324  48.066  0.00  0.00           C
ATOM    803  CB  PRO X 104      70.165  55.501  49.561  0.00  0.00           C
ATOM    804  CA  PRO X 104      69.640  56.912  49.828  0.00  0.00           C
ATOM    805  C   PRO X 104      70.734  57.987  49.670  0.00  0.00           C
ATOM    806  O   PRO X 104      70.794  58.712  48.672  0.00  0.00           O
ATOM    807  N   ALA X 105      71.651  58.065  50.637  0.00  0.00           N
ATOM    808  CA  ALA X 105      72.773  59.011  50.638  0.00  0.00           C
ATOM    809  CB  ALA X 105      73.437  58.948  52.017  0.00  0.00           C
ATOM    810  C   ALA X 105      73.787  58.785  49.491  0.00  0.00           C
ATOM    811  O   ALA X 105      74.395  59.746  49.008  0.00  0.00           O
ATOM    812  N   ASP X 106      73.924  57.549  48.994  0.00  0.00           N
ATOM    813  CA  ASP X 106      74.726  57.201  47.806  0.00  0.00           C
ATOM    814  CB  ASP X 106      74.767  55.672  47.625  0.00  0.00           C
ATOM    815  CG  ASP X 106      76.144  55.101  47.947  0.00  0.00           C
ATOM    816  OD1 ASP X 106      77.040  55.093  47.073  0.00  0.00           O
ATOM    817  OD2 ASP X 106      76.351  54.613  49.080  0.00  0.00           O
ATOM    818  C   ASP X 106      74.225  57.846  46.501  0.00  0.00           C
ATOM    819  O   ASP X 106      74.986  57.942  45.535  0.00  0.00           O
ATOM    820  N   LEU X 107      72.977  58.332  46.447  0.00  0.00           N
ATOM    821  CA  LEU X 107      72.481  59.029  45.259  0.00  0.00           C
ATOM    822  CB  LEU X 107      70.960  59.244  45.362  0.00  0.00           C
ATOM    823  CG  LEU X 107      70.359  59.977  44.149  0.00  0.00           C
ATOM    824  CD1 LEU X 107      70.637  59.250  42.834  0.00  0.00           C
ATOM    825  CD2 LEU X 107      68.848  60.117  44.295  0.00  0.00           C
ATOM    826  C   LEU X 107      73.267  60.327  44.995  0.00  0.00           C
ATOM    827  O   LEU X 107      73.497  60.654  43.832  0.00  0.00           O
ATOM    828  N   THR X 108      73.791  60.994  46.032  0.00  0.00           N
ATOM    829  CA  THR X 108      74.710  62.149  45.885  0.00  0.00           C
ATOM    830  CB  THR X 108      75.065  62.793  47.238  0.00  0.00           C
ATOM    831  CG2 THR X 108      73.859  63.293  48.023  0.00  0.00           C
ATOM    832  OG1 THR X 108      75.756  61.889  48.074  0.00  0.00           O
ATOM    833  C   THR X 108      76.029  61.818  45.166  0.00  0.00           C
ATOM    834  O   THR X 108      76.765  62.730  44.791  0.00  0.00           O
ATOM    835  N   LYS X 109      76.340  60.529  44.969  0.00  0.00           N
ATOM    836  CA  LYS X 109      77.561  60.009  44.324  0.00  0.00           C
ATOM    837  CB  LYS X 109      78.267  59.052  45.310  0.00  0.00           C
ATOM    838  CG  LYS X 109      78.645  59.723  46.645  0.00  0.00           C
ATOM    839  CD  LYS X 109      79.085  58.705  47.705  0.00  0.00           C
ATOM    840  CE  LYS X 109      79.400  59.457  49.003  0.00  0.00           C
ATOM    841  NZ  LYS X 109      79.622  58.538  50.140  0.00  0.00           N
ATOM    842  C   LYS X 109      77.269  59.344  42.963  0.00  0.00           C
ATOM    843  O   LYS X 109      78.165  58.735  42.372  0.00  0.00           O
ATOM    844  N   LYS X 110      76.012  59.428  42.490  0.00  0.00           N
ATOM    845  CA  LYS X 110      75.453  58.798  41.273  0.00  0.00           C
ATOM    846  CB  LYS X 110      75.693  59.705  40.044  0.00  0.00           C
ATOM    847  CG  LYS X 110      74.851  59.375  38.791  0.00  0.00           C
ATOM    848  CD  LYS X 110      73.330  59.428  39.026  0.00  0.00           C
ATOM    849  CE  LYS X 110      72.526  59.318  37.722  0.00  0.00           C
ATOM    850  NZ  LYS X 110      72.617  57.977  37.097  0.00  0.00           N
ATOM    851  C   LYS X 110      75.869  57.326  41.097  0.00  0.00           C
ATOM    852  O   LYS X 110      76.384  56.924  40.056  0.00  0.00           O
ATOM    853  N   ASN X 111      75.658  56.531  42.146  0.00  0.00           N
ATOM    854  CA  ASN X 111      75.845  55.075  42.144  0.00  0.00           C
ATOM    855  CB  ASN X 111      75.866  54.637  43.626  0.00  0.00           C
ATOM    856  CG  ASN X 111      76.484  53.274  43.919  0.00  0.00           C
ATOM    857  OD1 ASN X 111      76.693  52.429  43.061  0.00  0.00           O
ATOM    858  ND2 ASN X 111      76.792  53.023  45.166  0.00  0.00           N
ATOM    859  C   ASN X 111      74.762  54.363  41.289  0.00  0.00           C
ATOM    860  O   ASN X 111      73.746  54.965  40.927  0.00  0.00           O
ATOM    861  N   ARG X 112      74.961  53.076  40.984  0.00  0.00           N
ATOM    862  CA  ARG X 112      73.995  52.176  40.326  0.00  0.00           C
ATOM    863  CB  ARG X 112      74.740  51.406  39.218  0.00  0.00           C
ATOM    864  CG  ARG X 112      73.835  50.483  38.386  0.00  0.00           C
ATOM    865  CD  ARG X 112      74.651  49.746  37.315  0.00  0.00           C
ATOM    866  NE  ARG X 112      73.784  49.126  36.295  0.00  0.00           N
ATOM    867  CZ  ARG X 112      73.703  47.853  35.946  0.00  0.00           C
ATOM    868  NH1 ARG X 112      72.980  47.514  34.924  0.00  0.00           N
ATOM    869  NH2 ARG X 112      74.323  46.885  36.555  0.00  0.00           N
ATOM    870  C   ARG X 112      73.363  51.268  41.386  0.00  0.00           C
ATOM    871  O   ARG X 112      74.033  50.382  41.915  0.00  0.00           O
ATOM    872  N   LEU X 113      72.098  51.513  41.726  0.00  0.00           N
ATOM    873  CA  LEU X 113      71.454  51.017  42.952  0.00  0.00           C
ATOM    874  CB  LEU X 113      71.041  52.236  43.800  0.00  0.00           C
ATOM    875  CG  LEU X 113      72.208  53.109  44.301  0.00  0.00           C
ATOM    876  CD1 LEU X 113      71.657  54.403  44.896  0.00  0.00           C
ATOM    877  CD2 LEU X 113      73.034  52.397  45.375  0.00  0.00           C
ATOM    878  C   LEU X 113      70.236  50.105  42.682  0.00  0.00           C
ATOM    879  O   LEU X 113      69.572  50.264  41.654  0.00  0.00           O
ATOM    880  N   PRO X 114      69.898  49.178  43.602  0.00  0.00           N
ATOM    881  CD  PRO X 114      70.610  48.877  44.840  0.00  0.00           C
ATOM    882  CG  PRO X 114      69.665  48.005  45.663  0.00  0.00           C
ATOM    883  CB  PRO X 114      68.849  47.280  44.592  0.00  0.00           C
ATOM    884  CA  PRO X 114      68.695  48.348  43.503  0.00  0.00           C
ATOM    885  C   PRO X 114      67.409  49.170  43.692  0.00  0.00           C
ATOM    886  O   PRO X 114      67.389  50.133  44.464  0.00  0.00           O
ATOM    887  N   VAL X 115      66.328  48.762  43.018  0.00  0.00           N
ATOM    888  CA  VAL X 115      65.032  49.467  42.996  0.00  0.00           C
ATOM    889  CB  VAL X 115      64.688  49.927  41.563  0.00  0.00           C
ATOM    890  CG1 VAL X 115      63.349  50.679  41.503  0.00  0.00           C
ATOM    891  CG2 VAL X 115      65.764  50.854  40.981  0.00  0.00           C
ATOM    892  C   VAL X 115      63.898  48.591  43.537  0.00  0.00           C
ATOM    893  O   VAL X 115      63.709  47.461  43.079  0.00  0.00           O
ATOM    894  N   MET X 116      63.057  49.143  44.418  0.00  0.00           N
ATOM    895  CA  MET X 116      61.769  48.537  44.790  0.00  0.00           C
ATOM    896  CB  MET X 116      61.838  47.867  46.170  0.00  0.00           C
ATOM    897  CG  MET X 116      62.063  48.859  47.314  0.00  0.00           C
ATOM    898  SD  MET X 116      61.877  48.128  48.959  0.00  0.00           S
ATOM    899  CE  MET X 116      60.070  48.162  49.146  0.00  0.00           C
ATOM    900  C   MET X 116      60.578  49.502  44.684  0.00  0.00           C
ATOM    901  O   MET X 116      60.721  50.711  44.870  0.00  0.00           O
ATOM    902  N   VAL X 117      59.391  48.959  44.393  0.00  0.00           N
ATOM    903  CA  VAL X 117      58.156  49.719  44.129  0.00  0.00           C
ATOM    904  CB  VAL X 117      57.797  49.704  42.624  0.00  0.00           C
ATOM    905  CG1 VAL X 117      56.634  50.661  42.329  0.00  0.00           C
ATOM    906  CG2 VAL X 117      58.968  50.082  41.702  0.00  0.00           C
ATOM    907  C   VAL X 117      56.990  49.156  44.944  0.00  0.00           C
ATOM    908  O   VAL X 117      56.536  48.043  44.679  0.00  0.00           O
ATOM    909  N   TRP X 118      56.467  49.931  45.897  0.00  0.00           N
ATOM    910  CA  TRP X 118      55.224  49.590  46.597  0.00  0.00           C
ATOM    911  CB  TRP X 118      55.119  50.310  47.951  0.00  0.00           C
ATOM    912  CG  TRP X 118      55.739  49.604  49.118  0.00  0.00           C
ATOM    913  CD1 TRP X 118      55.415  48.360  49.536  0.00  0.00           C
ATOM    914  NE1 TRP X 118      56.171  48.022  50.640  0.00  0.00           N
ATOM    915  CE2 TRP X 118      56.989  49.058  51.027  0.00  0.00           C
ATOM    916  CZ2 TRP X 118      57.893  49.215  52.086  0.00  0.00           C
ATOM    917  CH2 TRP X 118      58.585  50.429  52.220  0.00  0.00           C
ATOM    918  CZ3 TRP X 118      58.363  51.460  51.291  0.00  0.00           C
ATOM    919  CE3 TRP X 118      57.454  51.293  50.229  0.00  0.00           C
ATOM    920  CD2 TRP X 118      56.741  50.087  50.067  0.00  0.00           C
ATOM    921  C   TRP X 118      53.985  49.866  45.734  0.00  0.00           C
ATOM    922  O   TRP X 118      53.847  50.943  45.145  0.00  0.00           O
ATOM    923  N   ILE X 119      53.060  48.905  45.733  0.00  0.00           N
ATOM    924  CA  ILE X 119      51.717  48.999  45.151  0.00  0.00           C
ATOM    925  CB  ILE X 119      51.508  47.949  44.030  0.00  0.00           C
ATOM    926  CG2 ILE X 119      50.149  48.209  43.355  0.00  0.00           C
ATOM    927  CG1 ILE X 119      52.669  47.960  43.005  0.00  0.00           C
ATOM    928  CD1 ILE X 119      52.510  46.984  41.830  0.00  0.00           C
ATOM    929  C   ILE X 119      50.716  48.827  46.302  0.00  0.00           C
ATOM    930  O   ILE X 119      50.617  47.747  46.894  0.00  0.00           O
ATOM    931  N   HID X 120      50.013  49.906  46.658  0.00  0.00           N
ATOM    932  CA  HID X 120      49.119  49.914  47.816  0.00  0.00           C
ATOM    933  CB  HID X 120      48.746  51.356  48.204  0.00  0.00           C
ATOM    934  CG  HID X 120      47.890  52.094  47.200  0.00  0.00           C
ATOM    935  ND1 HID X 120      46.558  51.860  46.922  0.00  0.00           N
ATOM    936  CE1 HID X 120      46.163  52.756  46.000  0.00  0.00           C
ATOM    937  NE2 HID X 120      47.180  53.572  45.673  0.00  0.00           N
ATOM    938  CD2 HID X 120      48.280  53.157  46.430  0.00  0.00           C
ATOM    939  C   HID X 120      47.877  49.033  47.611  0.00  0.00           C
ATOM    940  O   HID X 120      47.403  48.840  46.487  0.00  0.00           O
ATOM    941  N   GLY X 121      47.324  48.535  48.719  0.00  0.00           N
ATOM    942  CA  GLY X 121      46.081  47.790  48.737  0.00  0.00           C
ATOM    943  C   GLY X 121      44.877  48.713  48.871  0.00  0.00           C
ATOM    944  O   GLY X 121      44.841  49.840  48.372  0.00  0.00           O
ATOM    945  N   GLY X 122      43.822  48.188  49.590  0.00  0.00           N
ATOM    946  CA  GLY X 122      42.635  48.981  49.906  0.00  0.00           C
ATOM    947  C   GLY X 122      41.332  48.336  49.492  0.00  0.00           C
ATOM    948  O   GLY X 122      40.323  49.026  49.310  0.00  0.00           O
ATOM    949  N   GLY X 123      41.303  46.976  49.238  0.00  0.00           N
ATOM    950  CA  GLY X 123      40.076  46.330  48.773  0.00  0.00           C
ATOM    951  C   GLY X 123      39.669  46.826  47.372  0.00  0.00           C
ATOM    952  O   GLY X 123      38.502  46.721  47.014  0.00  0.00           O
ATOM    953  N   LEU X 124      40.607  47.417  46.615  0.00  0.00           N
ATOM    954  CA  LEU X 124      40.387  48.202  45.390  0.00  0.00           C
ATOM    955  CB  LEU X 124      40.021  47.289  44.195  0.00  0.00           C
ATOM    956  CG  LEU X 124      40.984  46.120  43.913  0.00  0.00           C
ATOM    957  CD1 LEU X 124      40.466  45.293  42.736  0.00  0.00           C
ATOM    958  CD2 LEU X 124      42.402  46.589  43.574  0.00  0.00           C
ATOM    959  C   LEU X 124      39.438  49.416  45.558  0.00  0.00           C
ATOM    960  O   LEU X 124      38.909  49.912  44.564  0.00  0.00           O
ATOM    961  N   MET X 125      39.241  49.923  46.785  0.00  0.00           N
ATOM    962  CA  MET X 125      38.324  51.040  47.087  0.00  0.00           C
ATOM    963  CB  MET X 125      36.973  50.490  47.581  0.00  0.00           C
ATOM    964  CG  MET X 125      37.058  49.623  48.846  0.00  0.00           C
ATOM    965  SD  MET X 125      35.439  49.173  49.531  0.00  0.00           S
ATOM    966  CE  MET X 125      35.967  48.069  50.870  0.00  0.00           C
ATOM    967  C   MET X 125      38.849  52.128  48.048  0.00  0.00           C
ATOM    968  O   MET X 125      38.397  53.263  47.922  0.00  0.00           O
ATOM    969  N   VAL X 126      39.766  51.851  48.990  0.00  0.00           N
ATOM    970  CA  VAL X 126      40.331  52.858  49.928  0.00  0.00           C
ATOM    971  CB  VAL X 126      39.538  52.930  51.259  0.00  0.00           C
ATOM    972  CG1 VAL X 126      40.058  54.056  52.169  0.00  0.00           C
ATOM    973  CG2 VAL X 126      38.036  53.194  51.072  0.00  0.00           C
ATOM    974  C   VAL X 126      41.821  52.587  50.206  0.00  0.00           C
ATOM    975  O   VAL X 126      42.182  51.802  51.086  0.00  0.00           O
ATOM    976  N   GLY X 127      42.697  53.244  49.449  0.00  0.00           N
ATOM    977  CA  GLY X 127      44.158  53.174  49.569  0.00  0.00           C
ATOM    978  C   GLY X 127      44.817  54.282  48.745  0.00  0.00           C
ATOM    979  O   GLY X 127      44.237  54.718  47.755  0.00  0.00           O
ATOM    980  N   ALA X 128      45.979  54.795  49.158  0.00  0.00           N
ATOM    981  CA  ALA X 128      46.595  55.959  48.512  0.00  0.00           C
ATOM    982  CB  ALA X 128      45.938  57.228  49.081  0.00  0.00           C
ATOM    983  C   ALA X 128      48.116  56.025  48.712  0.00  0.00           C
ATOM    984  O   ALA X 128      48.642  55.582  49.735  0.00  0.00           O
ATOM    985  N   ALA X 129      48.817  56.694  47.793  0.00  0.00           N
ATOM    986  CA  ALA X 129      50.227  57.057  47.967  0.00  0.00           C
ATOM    987  CB  ALA X 129      50.827  57.387  46.595  0.00  0.00           C
ATOM    988  C   ALA X 129      50.429  58.205  48.982  0.00  0.00           C
ATOM    989  O   ALA X 129      51.548  58.426  49.445  0.00  0.00           O
ATOM    990  N   SER X 130      49.358  58.904  49.382  0.00  0.00           N
ATOM    991  CA  SER X 130      49.337  60.040  50.326  0.00  0.00           C
ATOM    992  CB  SER X 130      47.967  60.738  50.266  0.00  0.00           C
ATOM    993  OG  SER X 130      47.507  60.886  48.933  0.00  0.00           O
ATOM    994  C   SER X 130      49.674  59.697  51.795  0.00  0.00           C
ATOM    995  O   SER X 130      49.383  60.490  52.686  0.00  0.00           O
ATOM    996  N   THR X 131      50.237  58.516  52.076  0.00  0.00           N
ATOM    997  CA  THR X 131      50.544  58.039  53.444  0.00  0.00           C
ATOM    998  CB  THR X 131      49.293  57.346  54.016  0.00  0.00           C
ATOM    999  CG2 THR X 131      49.053  55.925  53.512  0.00  0.00           C
ATOM   1000  OG1 THR X 131      49.350  57.308  55.414  0.00  0.00           O
ATOM   1001  C   THR X 131      51.799  57.148  53.557  0.00  0.00           C
ATOM   1002  O   THR X 131      52.302  56.910  54.660  0.00  0.00           O
ATOM   1003  N   TYR X 132      52.328  56.676  52.420  0.00  0.00           N
ATOM   1004  CA  TYR X 132      53.491  55.782  52.321  0.00  0.00           C
ATOM   1005  CB  TYR X 132      53.427  55.003  50.993  0.00  0.00           C
ATOM   1006  CG  TYR X 132      52.617  53.714  51.020  0.00  0.00           C
ATOM   1007  CD1 TYR X 132      51.232  53.731  51.288  0.00  0.00           C
ATOM   1008  CE1 TYR X 132      50.503  52.527  51.349  0.00  0.00           C
ATOM   1009  CZ  TYR X 132      51.149  51.296  51.105  0.00  0.00           C
ATOM   1010  OH  TYR X 132      50.464  50.126  51.183  0.00  0.00           O
ATOM   1011  CE2 TYR X 132      52.523  51.280  50.788  0.00  0.00           C
ATOM   1012  CD2 TYR X 132      53.255  52.483  50.758  0.00  0.00           C
ATOM   1013  C   TYR X 132      54.825  56.540  52.446  0.00  0.00           C
ATOM   1014  O   TYR X 132      54.906  57.735  52.168  0.00  0.00           O
ATOM   1015  N   ASP X 133      55.886  55.838  52.841  0.00  0.00           N
ATOM   1016  CA  ASP X 133      57.249  56.378  52.959  0.00  0.00           C
ATOM   1017  CB  ASP X 133      57.390  57.095  54.311  0.00  0.00           C
ATOM   1018  CG  ASP X 133      58.817  57.565  54.582  0.00  0.00           C
ATOM   1019  OD1 ASP X 133      59.331  57.254  55.678  0.00  0.00           O
ATOM   1020  OD2 ASP X 133      59.430  58.207  53.701  0.00  0.00           O
ATOM   1021  C   ASP X 133      58.311  55.273  52.781  0.00  0.00           C
ATOM   1022  O   ASP X 133      58.035  54.101  53.032  0.00  0.00           O
ATOM   1023  N   GLY X 134      59.519  55.637  52.348  0.00  0.00           N
ATOM   1024  CA  GLY X 134      60.664  54.727  52.187  0.00  0.00           C
ATOM   1025  C   GLY X 134      61.963  55.225  52.828  0.00  0.00           C
ATOM   1026  O   GLY X 134      63.018  54.624  52.615  0.00  0.00           O
ATOM   1027  N   LEU X 135      61.917  56.334  53.576  0.00  0.00           N
ATOM   1028  CA  LEU X 135      63.101  57.004  54.117  0.00  0.00           C
ATOM   1029  CB  LEU X 135      62.624  58.311  54.776  0.00  0.00           C
ATOM   1030  CG  LEU X 135      63.751  59.180  55.357  0.00  0.00           C
ATOM   1031  CD1 LEU X 135      64.737  59.611  54.273  0.00  0.00           C
ATOM   1032  CD2 LEU X 135      63.149  60.419  56.016  0.00  0.00           C
ATOM   1033  C   LEU X 135      63.896  56.128  55.101  0.00  0.00           C
ATOM   1034  O   LEU X 135      65.126  56.094  55.046  0.00  0.00           O
ATOM   1035  N   ALA X 136      63.204  55.394  55.975  0.00  0.00           N
ATOM   1036  CA  ALA X 136      63.841  54.531  56.966  0.00  0.00           C
ATOM   1037  CB  ALA X 136      62.776  54.092  57.977  0.00  0.00           C
ATOM   1038  C   ALA X 136      64.576  53.342  56.317  0.00  0.00           C
ATOM   1039  O   ALA X 136      65.703  53.030  56.703  0.00  0.00           O
ATOM   1040  N   LEU X 137      63.993  52.726  55.283  0.00  0.00           N
ATOM   1041  CA  LEU X 137      64.632  51.643  54.531  0.00  0.00           C
ATOM   1042  CB  LEU X 137      63.551  50.935  53.695  0.00  0.00           C
ATOM   1043  CG  LEU X 137      64.036  49.677  52.951  0.00  0.00           C
ATOM   1044  CD1 LEU X 137      64.575  48.600  53.896  0.00  0.00           C
ATOM   1045  CD2 LEU X 137      62.864  49.073  52.180  0.00  0.00           C
ATOM   1046  C   LEU X 137      65.813  52.145  53.679  0.00  0.00           C
ATOM   1047  O   LEU X 137      66.845  51.475  53.609  0.00  0.00           O
ATOM   1048  N   ALA X 138      65.713  53.347  53.099  0.00  0.00           N
ATOM   1049  CA  ALA X 138      66.818  53.989  52.381  0.00  0.00           C
ATOM   1050  CB  ALA X 138      66.278  55.242  51.681  0.00  0.00           C
ATOM   1051  C   ALA X 138      68.018  54.313  53.301  0.00  0.00           C
ATOM   1052  O   ALA X 138      69.169  54.224  52.864  0.00  0.00           O
ATOM   1053  N   ALA X 139      67.777  54.635  54.577  0.00  0.00           N
ATOM   1054  CA  ALA X 139      68.824  54.835  55.583  0.00  0.00           C
ATOM   1055  CB  ALA X 139      68.255  55.725  56.693  0.00  0.00           C
ATOM   1056  C   ALA X 139      69.392  53.515  56.150  0.00  0.00           C
ATOM   1057  O   ALA X 139      70.601  53.403  56.364  0.00  0.00           O
ATOM   1058  N   HIE X 140      68.554  52.496  56.382  0.00  0.00           N
ATOM   1059  CA  HIE X 140      68.986  51.225  56.986  0.00  0.00           C
ATOM   1060  CB  HIE X 140      67.803  50.568  57.711  0.00  0.00           C
ATOM   1061  CG  HIE X 140      68.183  49.324  58.483  0.00  0.00           C
ATOM   1062  ND1 HIE X 140      69.085  49.263  59.551  0.00  0.00           N
ATOM   1063  CE1 HIE X 140      69.105  47.975  59.940  0.00  0.00           C
ATOM   1064  NE2 HIE X 140      68.267  47.241  59.188  0.00  0.00           N
ATOM   1065  CD2 HIE X 140      67.689  48.075  58.257  0.00  0.00           C
ATOM   1066  C   HIE X 140      69.648  50.256  55.995  0.00  0.00           C
ATOM   1067  O   HIE X 140      70.593  49.567  56.369  0.00  0.00           O
ATOM   1068  N   GLU X 141      69.194  50.194  54.739  0.00  0.00           N
ATOM   1069  CA  GLU X 141      69.670  49.199  53.759  0.00  0.00           C
ATOM   1070  CB  GLU X 141      68.749  47.957  53.777  0.00  0.00           C
ATOM   1071  CG  GLU X 141      69.273  46.816  54.668  0.00  0.00           C
ATOM   1072  CD  GLU X 141      70.570  46.148  54.169  0.00  0.00           C
ATOM   1073  OE1 GLU X 141      70.981  46.313  52.995  0.00  0.00           O
ATOM   1074  OE2 GLU X 141      71.210  45.413  54.959  0.00  0.00           O
ATOM   1075  C   GLU X 141      69.926  49.736  52.336  0.00  0.00           C
ATOM   1076  O   GLU X 141      70.130  48.941  51.421  0.00  0.00           O
ATOM   1077  N   ASN X 142      70.014  51.059  52.135  0.00  0.00           N
ATOM   1078  CA  ASN X 142      70.644  51.657  50.941  0.00  0.00           C
ATOM   1079  CB  ASN X 142      72.162  51.406  51.057  0.00  0.00           C
ATOM   1080  CG  ASN X 142      73.015  52.172  50.066  0.00  0.00           C
ATOM   1081  OD1 ASN X 142      72.751  53.314  49.724  0.00  0.00           O
ATOM   1082  ND2 ASN X 142      74.117  51.594  49.650  0.00  0.00           N
ATOM   1083  C   ASN X 142      70.015  51.228  49.583  0.00  0.00           C
ATOM   1084  O   ASN X 142      70.719  50.927  48.613  0.00  0.00           O
ATOM   1085  N   VAL X 143      68.678  51.191  49.533  0.00  0.00           N
ATOM   1086  CA  VAL X 143      67.847  50.856  48.354  0.00  0.00           C
ATOM   1087  CB  VAL X 143      66.811  49.758  48.715  0.00  0.00           C
ATOM   1088  CG1 VAL X 143      66.015  49.247  47.506  0.00  0.00           C
ATOM   1089  CG2 VAL X 143      67.469  48.524  49.349  0.00  0.00           C
ATOM   1090  C   VAL X 143      67.151  52.119  47.820  0.00  0.00           C
ATOM   1091  O   VAL X 143      66.848  53.025  48.597  0.00  0.00           O
ATOM   1092  N   VAL X 144      66.869  52.190  46.512  0.00  0.00           N
ATOM   1093  CA  VAL X 144      65.992  53.219  45.916  0.00  0.00           C
ATOM   1094  CB  VAL X 144      66.406  53.549  44.467  0.00  0.00           C
ATOM   1095  CG1 VAL X 144      65.491  54.608  43.834  0.00  0.00           C
ATOM   1096  CG2 VAL X 144      67.841  54.090  44.414  0.00  0.00           C
ATOM   1097  C   VAL X 144      64.539  52.738  45.984  0.00  0.00           C
ATOM   1098  O   VAL X 144      64.207  51.673  45.461  0.00  0.00           O
ATOM   1099  N   VAL X 145      63.666  53.509  46.636  0.00  0.00           N
ATOM   1100  CA  VAL X 145      62.308  53.071  47.001  0.00  0.00           C
ATOM   1101  CB  VAL X 145      62.157  53.014  48.537  0.00  0.00           C
ATOM   1102  CG1 VAL X 145      60.807  52.419  48.954  0.00  0.00           C
ATOM   1103  CG2 VAL X 145      63.247  52.161  49.205  0.00  0.00           C
ATOM   1104  C   VAL X 145      61.255  53.966  46.339  0.00  0.00           C
ATOM   1105  O   VAL X 145      61.411  55.184  46.283  0.00  0.00           O
ATOM   1106  N   VAL X 146      60.169  53.371  45.841  0.00  0.00           N
ATOM   1107  CA  VAL X 146      59.100  54.041  45.075  0.00  0.00           C
ATOM   1108  CB  VAL X 146      59.231  53.685  43.572  0.00  0.00           C
ATOM   1109  CG1 VAL X 146      58.243  54.423  42.654  0.00  0.00           C
ATOM   1110  CG2 VAL X 146      60.639  53.961  43.019  0.00  0.00           C
ATOM   1111  C   VAL X 146      57.718  53.649  45.624  0.00  0.00           C
ATOM   1112  O   VAL X 146      57.552  52.578  46.212  0.00  0.00           O
ATOM   1113  N   THR X 147      56.691  54.477  45.423  0.00  0.00           N
ATOM   1114  CA  THR X 147      55.276  54.090  45.627  0.00  0.00           C
ATOM   1115  CB  THR X 147      54.740  54.546  46.994  0.00  0.00           C
ATOM   1116  CG2 THR X 147      53.395  53.901  47.325  0.00  0.00           C
ATOM   1117  OG1 THR X 147      55.643  54.196  48.021  0.00  0.00           O
ATOM   1118  C   THR X 147      54.390  54.683  44.537  0.00  0.00           C
ATOM   1119  O   THR X 147      54.519  55.870  44.250  0.00  0.00           O
ATOM   1120  N   ILE X 148      53.487  53.886  43.955  0.00  0.00           N
ATOM   1121  CA  ILE X 148      52.574  54.306  42.872  0.00  0.00           C
ATOM   1122  CB  ILE X 148      52.745  53.412  41.618  0.00  0.00           C
ATOM   1123  CG2 ILE X 148      54.200  53.483  41.112  0.00  0.00           C
ATOM   1124  CG1 ILE X 148      52.303  51.949  41.861  0.00  0.00           C
ATOM   1125  CD1 ILE X 148      52.270  51.100  40.583  0.00  0.00           C
ATOM   1126  C   ILE X 148      51.107  54.376  43.333  0.00  0.00           C
ATOM   1127  O   ILE X 148      50.734  53.721  44.306  0.00  0.00           O
ATOM   1128  N   GLN X 149      50.278  55.142  42.616  0.00  0.00           N
ATOM   1129  CA  GLN X 149      48.831  55.285  42.842  0.00  0.00           C
ATOM   1130  CB  GLN X 149      48.567  56.684  43.419  0.00  0.00           C
ATOM   1131  CG  GLN X 149      47.139  56.868  43.945  0.00  0.00           C
ATOM   1132  CD  GLN X 149      47.008  58.154  44.746  0.00  0.00           C
ATOM   1133  OE1 GLN X 149      47.085  58.162  45.966  0.00  0.00           O
ATOM   1134  NE2 GLN X 149      46.843  59.283  44.094  0.00  0.00           N
ATOM   1135  C   GLN X 149      48.035  55.033  41.547  0.00  0.00           C
ATOM   1136  O   GLN X 149      48.528  55.313  40.455  0.00  0.00           O
ATOM   1137  N   TYR X 150      46.816  54.499  41.660  0.00  0.00           N
ATOM   1138  CA  TYR X 150      45.973  54.059  40.535  0.00  0.00           C
ATOM   1139  CB  TYR X 150      46.266  52.575  40.249  0.00  0.00           C
ATOM   1140  CG  TYR X 150      46.061  51.604  41.407  0.00  0.00           C
ATOM   1141  CD1 TYR X 150      47.056  51.443  42.394  0.00  0.00           C
ATOM   1142  CE1 TYR X 150      46.864  50.541  43.462  0.00  0.00           C
ATOM   1143  CZ  TYR X 150      45.681  49.777  43.535  0.00  0.00           C
ATOM   1144  OH  TYR X 150      45.474  48.916  44.568  0.00  0.00           O
ATOM   1145  CE2 TYR X 150      44.698  49.919  42.533  0.00  0.00           C
ATOM   1146  CD2 TYR X 150      44.883  50.834  41.479  0.00  0.00           C
ATOM   1147  C   TYR X 150      44.475  54.302  40.802  0.00  0.00           C
ATOM   1148  O   TYR X 150      44.083  54.505  41.954  0.00  0.00           O
ATOM   1149  N   ARG X 151      43.625  54.299  39.760  0.00  0.00           N
ATOM   1150  CA  ARG X 151      42.165  54.485  39.902  0.00  0.00           C
ATOM   1151  CB  ARG X 151      41.512  54.644  38.518  0.00  0.00           C
ATOM   1152  CG  ARG X 151      41.803  55.993  37.842  0.00  0.00           C
ATOM   1153  CD  ARG X 151      41.267  56.020  36.400  0.00  0.00           C
ATOM   1154  NE  ARG X 151      42.204  55.401  35.444  0.00  0.00           N
ATOM   1155  CZ  ARG X 151      42.102  55.387  34.126  0.00  0.00           C
ATOM   1156  NH1 ARG X 151      41.035  55.756  33.479  0.00  0.00           N
ATOM   1157  NH2 ARG X 151      43.090  54.996  33.388  0.00  0.00           N
ATOM   1158  C   ARG X 151      41.508  53.331  40.675  0.00  0.00           C
ATOM   1159  O   ARG X 151      41.803  52.162  40.430  0.00  0.00           O
ATOM   1160  N   LEU X 152      40.564  53.665  41.559  0.00  0.00           N
ATOM   1161  CA  LEU X 152      39.846  52.744  42.456  0.00  0.00           C
ATOM   1162  CB  LEU X 152      40.148  53.111  43.925  0.00  0.00           C
ATOM   1163  CG  LEU X 152      41.625  53.050  44.350  0.00  0.00           C
ATOM   1164  CD1 LEU X 152      41.726  53.348  45.845  0.00  0.00           C
ATOM   1165  CD2 LEU X 152      42.258  51.681  44.106  0.00  0.00           C
ATOM   1166  C   LEU X 152      38.327  52.738  42.205  0.00  0.00           C
ATOM   1167  O   LEU X 152      37.786  53.631  41.550  0.00  0.00           O
ATOM   1168  N   GLY X 153      37.631  51.735  42.749  0.00  0.00           N
ATOM   1169  CA  GLY X 153      36.169  51.624  42.715  0.00  0.00           C
ATOM   1170  C   GLY X 153      35.580  51.709  41.302  0.00  0.00           C
ATOM   1171  O   GLY X 153      36.166  51.193  40.346  0.00  0.00           O
ATOM   1172  N   ILE X 154      34.443  52.402  41.160  0.00  0.00           N
ATOM   1173  CA  ILE X 154      33.788  52.625  39.857  0.00  0.00           C
ATOM   1174  CB  ILE X 154      32.473  53.433  40.032  0.00  0.00           C
ATOM   1175  CG2 ILE X 154      32.704  54.864  40.557  0.00  0.00           C
ATOM   1176  CG1 ILE X 154      31.655  53.431  38.719  0.00  0.00           C
ATOM   1177  CD1 ILE X 154      30.358  54.253  38.748  0.00  0.00           C
ATOM   1178  C   ILE X 154      34.750  53.263  38.838  0.00  0.00           C
ATOM   1179  O   ILE X 154      34.828  52.809  37.699  0.00  0.00           O
ATOM   1180  N   TRP X 155      35.548  54.254  39.253  0.00  0.00           N
ATOM   1181  CA  TRP X 155      36.489  54.970  38.383  0.00  0.00           C
ATOM   1182  CB  TRP X 155      37.162  56.095  39.177  0.00  0.00           C
ATOM   1183  CG  TRP X 155      36.287  57.195  39.699  0.00  0.00           C
ATOM   1184  CD1 TRP X 155      36.074  58.365  39.061  0.00  0.00           C
ATOM   1185  NE1 TRP X 155      35.317  59.198  39.856  0.00  0.00           N
ATOM   1186  CE2 TRP X 155      35.006  58.614  41.061  0.00  0.00           C
ATOM   1187  CZ2 TRP X 155      34.312  59.071  42.190  0.00  0.00           C
ATOM   1188  CH2 TRP X 155      34.164  58.211  43.289  0.00  0.00           C
ATOM   1189  CZ3 TRP X 155      34.717  56.920  43.246  0.00  0.00           C
ATOM   1190  CE3 TRP X 155      35.424  56.477  42.111  0.00  0.00           C
ATOM   1191  CD2 TRP X 155      35.588  57.312  40.982  0.00  0.00           C
ATOM   1192  C   TRP X 155      37.584  54.070  37.793  0.00  0.00           C
ATOM   1193  O   TRP X 155      38.045  54.334  36.680  0.00  0.00           O
ATOM   1194  N   GLY X 156      38.017  53.042  38.531  0.00  0.00           N
ATOM   1195  CA  GLY X 156      39.074  52.115  38.118  0.00  0.00           C
ATOM   1196  C   GLY X 156      38.580  50.839  37.439  0.00  0.00           C
ATOM   1197  O   GLY X 156      39.273  50.316  36.567  0.00  0.00           O
ATOM   1198  N   PHE X 157      37.401  50.330  37.809  0.00  0.00           N
ATOM   1199  CA  PHE X 157      37.021  48.944  37.500  0.00  0.00           C
ATOM   1200  CB  PHE X 157      37.262  48.082  38.753  0.00  0.00           C
ATOM   1201  CG  PHE X 157      38.719  48.069  39.194  0.00  0.00           C
ATOM   1202  CD1 PHE X 157      39.648  47.251  38.522  0.00  0.00           C
ATOM   1203  CE1 PHE X 157      41.010  47.285  38.872  0.00  0.00           C
ATOM   1204  CZ  PHE X 157      41.452  48.147  39.891  0.00  0.00           C
ATOM   1205  CE2 PHE X 157      40.529  48.966  40.565  0.00  0.00           C
ATOM   1206  CD2 PHE X 157      39.164  48.924  40.223  0.00  0.00           C
ATOM   1207  C   PHE X 157      35.621  48.762  36.888  0.00  0.00           C
ATOM   1208  O   PHE X 157      35.263  47.627  36.553  0.00  0.00           O
ATOM   1209  N   PHE X 158      34.844  49.829  36.660  0.00  0.00           N
ATOM   1210  CA  PHE X 158      33.593  49.740  35.892  0.00  0.00           C
ATOM   1211  CB  PHE X 158      32.887  51.097  35.877  0.00  0.00           C
ATOM   1212  CG  PHE X 158      31.580  51.098  35.107  0.00  0.00           C
ATOM   1213  CD1 PHE X 158      30.409  50.605  35.712  0.00  0.00           C
ATOM   1214  CE1 PHE X 158      29.200  50.581  34.992  0.00  0.00           C
ATOM   1215  CZ  PHE X 158      29.162  51.042  33.664  0.00  0.00           C
ATOM   1216  CE2 PHE X 158      30.333  51.528  33.055  0.00  0.00           C
ATOM   1217  CD2 PHE X 158      31.539  51.559  33.777  0.00  0.00           C
ATOM   1218  C   PHE X 158      33.867  49.248  34.462  0.00  0.00           C
ATOM   1219  O   PHE X 158      34.644  49.861  33.725  0.00  0.00           O
ATOM   1220  N   SER X 159      33.256  48.121  34.087  0.00  0.00           N
ATOM   1221  CA  SER X 159      33.608  47.343  32.891  0.00  0.00           C
ATOM   1222  CB  SER X 159      34.620  46.244  33.262  0.00  0.00           C
ATOM   1223  OG  SER X 159      35.770  46.756  33.920  0.00  0.00           O
ATOM   1224  C   SER X 159      32.373  46.674  32.274  0.00  0.00           C
ATOM   1225  O   SER X 159      31.444  46.310  32.994  0.00  0.00           O
ATOM   1226  N   THR X 160      32.381  46.450  30.956  0.00  0.00           N
ATOM   1227  CA  THR X 160      31.357  45.666  30.227  0.00  0.00           C
ATOM   1228  CB  THR X 160      30.465  46.556  29.350  0.00  0.00           C
ATOM   1229  CG2 THR X 160      29.750  47.647  30.150  0.00  0.00           C
ATOM   1230  OG1 THR X 160      31.211  47.154  28.317  0.00  0.00           O
ATOM   1231  C   THR X 160      31.936  44.544  29.356  0.00  0.00           C
ATOM   1232  O   THR X 160      31.193  43.652  28.936  0.00  0.00           O
ATOM   1233  N   GLY X 161      33.250  44.562  29.091  0.00  0.00           N
ATOM   1234  CA  GLY X 161      33.936  43.572  28.252  0.00  0.00           C
ATOM   1235  C   GLY X 161      33.694  43.735  26.744  0.00  0.00           C
ATOM   1236  O   GLY X 161      33.971  42.809  25.986  0.00  0.00           O
ATOM   1237  N   ASP X 162      33.167  44.880  26.298  0.00  0.00           N
ATOM   1238  CA  ASP X 162      32.830  45.171  24.894  0.00  0.00           C
ATOM   1239  CB  ASP X 162      31.317  44.955  24.693  0.00  0.00           C
ATOM   1240  CG  ASP X 162      30.896  44.636  23.251  0.00  0.00           C
ATOM   1241  OD1 ASP X 162      29.760  44.141  23.068  0.00  0.00           O
ATOM   1242  OD2 ASP X 162      31.687  44.837  22.297  0.00  0.00           O
ATOM   1243  C   ASP X 162      33.292  46.590  24.493  0.00  0.00           C
ATOM   1244  O   ASP X 162      33.694  47.383  25.345  0.00  0.00           O
ATOM   1245  N   GLU X 163      33.242  46.929  23.201  0.00  0.00           N
ATOM   1246  CA  GLU X 163      33.857  48.115  22.567  0.00  0.00           C
ATOM   1247  CB  GLU X 163      33.993  47.879  21.048  0.00  0.00           C
ATOM   1248  CG  GLU X 163      35.228  48.562  20.437  0.00  0.00           C
ATOM   1249  CD  GLU X 163      36.493  47.785  20.797  0.00  0.00           C
ATOM   1250  OE1 GLU X 163      37.119  48.070  21.848  0.00  0.00           O
ATOM   1251  OE2 GLU X 163      36.782  46.765  20.123  0.00  0.00           O
ATOM   1252  C   GLU X 163      33.187  49.473  22.889  0.00  0.00           C
ATOM   1253  O   GLU X 163      33.206  50.409  22.085  0.00  0.00           O
ATOM   1254  N   HID X 164      32.614  49.598  24.081  0.00  0.00           N
ATOM   1255  CA  HID X 164      32.163  50.849  24.698  0.00  0.00           C
ATOM   1256  CB  HID X 164      30.631  50.931  24.596  0.00  0.00           C
ATOM   1257  CG  HID X 164      29.930  49.755  25.224  0.00  0.00           C
ATOM   1258  ND1 HID X 164      29.425  48.661  24.558  0.00  0.00           N
ATOM   1259  CE1 HID X 164      28.962  47.794  25.470  0.00  0.00           C
ATOM   1260  NE2 HID X 164      29.176  48.266  26.710  0.00  0.00           N
ATOM   1261  CD2 HID X 164      29.761  49.527  26.563  0.00  0.00           C
ATOM   1262  C   HID X 164      32.655  51.006  26.152  0.00  0.00           C
ATOM   1263  O   HID X 164      32.640  52.122  26.675  0.00  0.00           O
ATOM   1264  N   SER X 165      33.086  49.928  26.824  0.00  0.00           N
ATOM   1265  CA  SER X 165      33.710  49.945  28.162  0.00  0.00           C
ATOM   1266  CB  SER X 165      32.654  50.147  29.263  0.00  0.00           C
ATOM   1267  OG  SER X 165      32.182  51.477  29.260  0.00  0.00           O
ATOM   1268  C   SER X 165      34.516  48.656  28.408  0.00  0.00           C
ATOM   1269  O   SER X 165      34.199  47.866  29.301  0.00  0.00           O
ATOM   1270  N   ARG X 166      35.567  48.429  27.606  0.00  0.00           N
ATOM   1271  CA  ARG X 166      36.387  47.197  27.609  0.00  0.00           C
ATOM   1272  CB  ARG X 166      37.604  47.376  26.679  0.00  0.00           C
ATOM   1273  CG  ARG X 166      37.258  47.247  25.185  0.00  0.00           C
ATOM   1274  CD  ARG X 166      36.972  45.790  24.788  0.00  0.00           C
ATOM   1275  NE  ARG X 166      36.653  45.661  23.355  0.00  0.00           N
ATOM   1276  CZ  ARG X 166      36.012  44.648  22.798  0.00  0.00           C
ATOM   1277  NH1 ARG X 166      35.669  44.679  21.548  0.00  0.00           N
ATOM   1278  NH2 ARG X 166      35.675  43.586  23.462  0.00  0.00           N
ATOM   1279  C   ARG X 166      36.821  46.734  29.007  0.00  0.00           C
ATOM   1280  O   ARG X 166      36.615  45.565  29.318  0.00  0.00           O
ATOM   1281  N   GLY X 167      37.313  47.636  29.859  0.00  0.00           N
ATOM   1282  CA  GLY X 167      37.488  47.416  31.301  0.00  0.00           C
ATOM   1283  C   GLY X 167      38.933  47.452  31.809  0.00  0.00           C
ATOM   1284  O   GLY X 167      39.861  47.828  31.092  0.00  0.00           O
ATOM   1285  N   ASN X 168      39.108  47.022  33.065  0.00  0.00           N
ATOM   1286  CA  ASN X 168      40.398  46.814  33.751  0.00  0.00           C
ATOM   1287  CB  ASN X 168      41.119  45.597  33.122  0.00  0.00           C
ATOM   1288  CG  ASN X 168      40.339  44.288  33.175  0.00  0.00           C
ATOM   1289  OD1 ASN X 168      39.446  44.079  33.989  0.00  0.00           O
ATOM   1290  ND2 ASN X 168      40.667  43.348  32.322  0.00  0.00           N
ATOM   1291  C   ASN X 168      41.301  48.071  33.919  0.00  0.00           C
ATOM   1292  O   ASN X 168      42.513  47.947  34.113  0.00  0.00           O
ATOM   1293  N   TRP X 169      40.737  49.286  33.886  0.00  0.00           N
ATOM   1294  CA  TRP X 169      41.484  50.558  33.819  0.00  0.00           C
ATOM   1295  CB  TRP X 169      40.502  51.744  33.749  0.00  0.00           C
ATOM   1296  CG  TRP X 169      39.188  51.488  33.068  0.00  0.00           C
ATOM   1297  CD1 TRP X 169      37.994  51.408  33.697  0.00  0.00           C
ATOM   1298  NE1 TRP X 169      37.005  51.104  32.786  0.00  0.00           N
ATOM   1299  CE2 TRP X 169      37.507  51.014  31.508  0.00  0.00           C
ATOM   1300  CZ2 TRP X 169      36.908  50.759  30.269  0.00  0.00           C
ATOM   1301  CH2 TRP X 169      37.721  50.674  29.127  0.00  0.00           C
ATOM   1302  CZ3 TRP X 169      39.113  50.824  29.245  0.00  0.00           C
ATOM   1303  CE3 TRP X 169      39.702  51.108  30.493  0.00  0.00           C
ATOM   1304  CD2 TRP X 169      38.912  51.221  31.657  0.00  0.00           C
ATOM   1305  C   TRP X 169      42.487  50.773  34.969  0.00  0.00           C
ATOM   1306  O   TRP X 169      43.632  51.147  34.721  0.00  0.00           O
ATOM   1307  N   GLY X 170      42.094  50.480  36.214  0.00  0.00           N
ATOM   1308  CA  GLY X 170      42.938  50.641  37.407  0.00  0.00           C
ATOM   1309  C   GLY X 170      44.160  49.713  37.448  0.00  0.00           C
ATOM   1310  O   GLY X 170      45.129  49.999  38.151  0.00  0.00           O
ATOM   1311  N   HIE X 171      44.166  48.633  36.658  0.00  0.00           N
ATOM   1312  CA  HIE X 171      45.348  47.787  36.445  0.00  0.00           C
ATOM   1313  CB  HIE X 171      44.913  46.342  36.176  0.00  0.00           C
ATOM   1314  CG  HIE X 171      44.447  45.575  37.390  0.00  0.00           C
ATOM   1315  ND1 HIE X 171      44.496  46.006  38.721  0.00  0.00           N
ATOM   1316  CE1 HIE X 171      44.134  44.948  39.463  0.00  0.00           C
ATOM   1317  NE2 HIE X 171      43.848  43.899  38.676  0.00  0.00           N
ATOM   1318  CD2 HIE X 171      44.032  44.277  37.366  0.00  0.00           C
ATOM   1319  C   HIE X 171      46.238  48.324  35.321  0.00  0.00           C
ATOM   1320  O   HIE X 171      47.462  48.315  35.451  0.00  0.00           O
ATOM   1321  N   LEU X 172      45.646  48.866  34.251  0.00  0.00           N
ATOM   1322  CA  LEU X 172      46.393  49.543  33.183  0.00  0.00           C
ATOM   1323  CB  LEU X 172      45.439  49.911  32.028  0.00  0.00           C
ATOM   1324  CG  LEU X 172      44.806  48.707  31.300  0.00  0.00           C
ATOM   1325  CD1 LEU X 172      43.736  49.192  30.323  0.00  0.00           C
ATOM   1326  CD2 LEU X 172      45.839  47.917  30.495  0.00  0.00           C
ATOM   1327  C   LEU X 172      47.157  50.775  33.708  0.00  0.00           C
ATOM   1328  O   LEU X 172      48.251  51.054  33.216  0.00  0.00           O
ATOM   1329  N   ASP X 173      46.640  51.458  34.737  0.00  0.00           N
ATOM   1330  CA  ASP X 173      47.343  52.530  35.465  0.00  0.00           C
ATOM   1331  CB  ASP X 173      46.435  53.116  36.559  0.00  0.00           C
ATOM   1332  CG  ASP X 173      45.249  53.934  36.055  0.00  0.00           C
ATOM   1333  OD1 ASP X 173      45.263  54.404  34.896  0.00  0.00           O
ATOM   1334  OD2 ASP X 173      44.307  54.136  36.854  0.00  0.00           O
ATOM   1335  C   ASP X 173      48.640  52.037  36.131  0.00  0.00           C
ATOM   1336  O   ASP X 173      49.699  52.637  35.941  0.00  0.00           O
ATOM   1337  N   GLN X 174      48.580  50.925  36.878  0.00  0.00           N
ATOM   1338  CA  GLN X 174      49.749  50.332  37.550  0.00  0.00           C
ATOM   1339  CB  GLN X 174      49.324  49.083  38.350  0.00  0.00           C
ATOM   1340  CG  GLN X 174      48.424  49.376  39.563  0.00  0.00           C
ATOM   1341  CD  GLN X 174      47.686  48.117  40.017  0.00  0.00           C
ATOM   1342  OE1 GLN X 174      48.266  47.136  40.463  0.00  0.00           O
ATOM   1343  NE2 GLN X 174      46.386  48.074  39.847  0.00  0.00           N
ATOM   1344  C   GLN X 174      50.838  49.952  36.533  0.00  0.00           C
ATOM   1345  O   GLN X 174      52.025  50.201  36.753  0.00  0.00           O
ATOM   1346  N   VAL X 175      50.427  49.405  35.386  0.00  0.00           N
ATOM   1347  CA  VAL X 175      51.318  49.056  34.271  0.00  0.00           C
ATOM   1348  CB  VAL X 175      50.545  48.201  33.248  0.00  0.00           C
ATOM   1349  CG1 VAL X 175      51.373  47.885  32.006  0.00  0.00           C
ATOM   1350  CG2 VAL X 175      50.145  46.848  33.854  0.00  0.00           C
ATOM   1351  C   VAL X 175      51.952  50.306  33.640  0.00  0.00           C
ATOM   1352  O   VAL X 175      53.167  50.334  33.437  0.00  0.00           O
ATOM   1353  N   ALA X 176      51.182  51.374  33.404  0.00  0.00           N
ATOM   1354  CA  ALA X 176      51.700  52.631  32.853  0.00  0.00           C
ATOM   1355  CB  ALA X 176      50.515  53.534  32.494  0.00  0.00           C
ATOM   1356  C   ALA X 176      52.685  53.344  33.802  0.00  0.00           C
ATOM   1357  O   ALA X 176      53.653  53.957  33.336  0.00  0.00           O
ATOM   1358  N   ALA X 177      52.484  53.223  35.120  0.00  0.00           N
ATOM   1359  CA  ALA X 177      53.419  53.712  36.132  0.00  0.00           C
ATOM   1360  CB  ALA X 177      52.754  53.623  37.510  0.00  0.00           C
ATOM   1361  C   ALA X 177      54.749  52.942  36.100  0.00  0.00           C
ATOM   1362  O   ALA X 177      55.815  53.557  36.047  0.00  0.00           O
ATOM   1363  N   LEU X 178      54.707  51.604  36.063  0.00  0.00           N
ATOM   1364  CA  LEU X 178      55.912  50.768  35.958  0.00  0.00           C
ATOM   1365  CB  LEU X 178      55.526  49.287  36.138  0.00  0.00           C
ATOM   1366  CG  LEU X 178      55.074  48.910  37.564  0.00  0.00           C
ATOM   1367  CD1 LEU X 178      54.491  47.496  37.565  0.00  0.00           C
ATOM   1368  CD2 LEU X 178      56.231  48.943  38.568  0.00  0.00           C
ATOM   1369  C   LEU X 178      56.667  51.011  34.637  0.00  0.00           C
ATOM   1370  O   LEU X 178      57.898  51.080  34.638  0.00  0.00           O
ATOM   1371  N   ARG X 179      55.948  51.243  33.530  0.00  0.00           N
ATOM   1372  CA  ARG X 179      56.525  51.653  32.237  0.00  0.00           C
ATOM   1373  CB  ARG X 179      55.401  51.686  31.187  0.00  0.00           C
ATOM   1374  CG  ARG X 179      55.910  51.831  29.742  0.00  0.00           C
ATOM   1375  CD  ARG X 179      54.770  52.171  28.774  0.00  0.00           C
ATOM   1376  NE  ARG X 179      53.701  51.159  28.814  0.00  0.00           N
ATOM   1377  CZ  ARG X 179      52.413  51.349  29.018  0.00  0.00           C
ATOM   1378  NH1 ARG X 179      51.682  50.315  29.277  0.00  0.00           N
ATOM   1379  NH2 ARG X 179      51.848  52.522  28.991  0.00  0.00           N
ATOM   1380  C   ARG X 179      57.265  52.993  32.332  0.00  0.00           C
ATOM   1381  O   ARG X 179      58.370  53.106  31.801  0.00  0.00           O
ATOM   1382  N   TRP X 180      56.716  53.974  33.055  0.00  0.00           N
ATOM   1383  CA  TRP X 180      57.367  55.273  33.278  0.00  0.00           C
ATOM   1384  CB  TRP X 180      56.358  56.269  33.865  0.00  0.00           C
ATOM   1385  CG  TRP X 180      56.872  57.672  33.962  0.00  0.00           C
ATOM   1386  CD1 TRP X 180      56.744  58.617  33.003  0.00  0.00           C
ATOM   1387  NE1 TRP X 180      57.383  59.773  33.403  0.00  0.00           N
ATOM   1388  CE2 TRP X 180      57.960  59.634  34.647  0.00  0.00           C
ATOM   1389  CZ2 TRP X 180      58.715  60.496  35.456  0.00  0.00           C
ATOM   1390  CH2 TRP X 180      59.178  60.037  36.700  0.00  0.00           C
ATOM   1391  CZ3 TRP X 180      58.887  58.724  37.114  0.00  0.00           C
ATOM   1392  CE3 TRP X 180      58.132  57.865  36.291  0.00  0.00           C
ATOM   1393  CD2 TRP X 180      57.645  58.297  35.037  0.00  0.00           C
ATOM   1394  C   TRP X 180      58.607  55.156  34.178  0.00  0.00           C
ATOM   1395  O   TRP X 180      59.634  55.780  33.900  0.00  0.00           O
ATOM   1396  N   VAL X 181      58.548  54.310  35.216  0.00  0.00           N
ATOM   1397  CA  VAL X 181      59.690  53.995  36.095  0.00  0.00           C
ATOM   1398  CB  VAL X 181      59.237  53.105  37.276  0.00  0.00           C
ATOM   1399  CG1 VAL X 181      60.389  52.515  38.101  0.00  0.00           C
ATOM   1400  CG2 VAL X 181      58.372  53.917  38.254  0.00  0.00           C
ATOM   1401  C   VAL X 181      60.838  53.366  35.295  0.00  0.00           C
ATOM   1402  O   VAL X 181      61.972  53.822  35.423  0.00  0.00           O
ATOM   1403  N   GLN X 182      60.557  52.412  34.398  0.00  0.00           N
ATOM   1404  CA  GLN X 182      61.557  51.833  33.483  0.00  0.00           C
ATOM   1405  CB  GLN X 182      60.899  50.726  32.635  0.00  0.00           C
ATOM   1406  CG  GLN X 182      60.718  49.398  33.388  0.00  0.00           C
ATOM   1407  CD  GLN X 182      62.041  48.727  33.752  0.00  0.00           C
ATOM   1408  OE1 GLN X 182      63.058  48.863  33.088  0.00  0.00           O
ATOM   1409  NE2 GLN X 182      62.087  47.971  34.821  0.00  0.00           N
ATOM   1410  C   GLN X 182      62.238  52.871  32.565  0.00  0.00           C
ATOM   1411  O   GLN X 182      63.362  52.641  32.114  0.00  0.00           O
ATOM   1412  N   ASP X 183      61.611  54.024  32.313  0.00  0.00           N
ATOM   1413  CA  ASP X 183      62.181  55.128  31.528  0.00  0.00           C
ATOM   1414  CB  ASP X 183      61.052  55.729  30.671  0.00  0.00           C
ATOM   1415  CG  ASP X 183      61.497  56.885  29.768  0.00  0.00           C
ATOM   1416  OD1 ASP X 183      62.454  56.705  28.977  0.00  0.00           O
ATOM   1417  OD2 ASP X 183      60.862  57.965  29.821  0.00  0.00           O
ATOM   1418  C   ASP X 183      62.908  56.187  32.389  0.00  0.00           C
ATOM   1419  O   ASP X 183      63.826  56.839  31.893  0.00  0.00           O
ATOM   1420  N   ASN X 184      62.569  56.367  33.673  0.00  0.00           N
ATOM   1421  CA  ASN X 184      63.023  57.531  34.465  0.00  0.00           C
ATOM   1422  CB  ASN X 184      61.815  58.458  34.724  0.00  0.00           C
ATOM   1423  CG  ASN X 184      61.325  59.104  33.437  0.00  0.00           C
ATOM   1424  OD1 ASN X 184      61.767  60.180  33.047  0.00  0.00           O
ATOM   1425  ND2 ASN X 184      60.464  58.437  32.710  0.00  0.00           N
ATOM   1426  C   ASN X 184      63.823  57.205  35.749  0.00  0.00           C
ATOM   1427  O   ASN X 184      64.398  58.118  36.346  0.00  0.00           O
ATOM   1428  N   ILE X 185      63.908  55.942  36.191  0.00  0.00           N
ATOM   1429  CA  ILE X 185      64.474  55.607  37.515  0.00  0.00           C
ATOM   1430  CB  ILE X 185      64.010  54.204  37.962  0.00  0.00           C
ATOM   1431  CG2 ILE X 185      64.733  53.079  37.196  0.00  0.00           C
ATOM   1432  CG1 ILE X 185      64.140  53.961  39.481  0.00  0.00           C
ATOM   1433  CD1 ILE X 185      63.295  54.899  40.355  0.00  0.00           C
ATOM   1434  C   ILE X 185      65.999  55.787  37.643  0.00  0.00           C
ATOM   1435  O   ILE X 185      66.487  56.025  38.750  0.00  0.00           O
ATOM   1436  N   ALA X 186      66.764  55.750  36.545  0.00  0.00           N
ATOM   1437  CA  ALA X 186      68.219  55.952  36.592  0.00  0.00           C
ATOM   1438  CB  ALA X 186      68.826  55.568  35.239  0.00  0.00           C
ATOM   1439  C   ALA X 186      68.604  57.381  37.027  0.00  0.00           C
ATOM   1440  O   ALA X 186      69.636  57.581  37.672  0.00  0.00           O
ATOM   1441  N   SER X 187      67.714  58.356  36.801  0.00  0.00           N
ATOM   1442  CA  SER X 187      67.842  59.725  37.321  0.00  0.00           C
ATOM   1443  CB  SER X 187      66.666  60.557  36.799  0.00  0.00           C
ATOM   1444  OG  SER X 187      66.978  61.932  36.839  0.00  0.00           O
ATOM   1445  C   SER X 187      67.888  59.774  38.858  0.00  0.00           C
ATOM   1446  O   SER X 187      68.560  60.625  39.445  0.00  0.00           O
ATOM   1447  N   PHE X 188      67.249  58.797  39.509  0.00  0.00           N
ATOM   1448  CA  PHE X 188      67.217  58.588  40.960  0.00  0.00           C
ATOM   1449  CB  PHE X 188      65.764  58.332  41.401  0.00  0.00           C
ATOM   1450  CG  PHE X 188      64.776  59.386  40.924  0.00  0.00           C
ATOM   1451  CD1 PHE X 188      64.162  59.257  39.662  0.00  0.00           C
ATOM   1452  CE1 PHE X 188      63.298  60.258  39.185  0.00  0.00           C
ATOM   1453  CZ  PHE X 188      63.031  61.388  39.976  0.00  0.00           C
ATOM   1454  CE2 PHE X 188      63.623  61.512  41.246  0.00  0.00           C
ATOM   1455  CD2 PHE X 188      64.499  60.517  41.717  0.00  0.00           C
ATOM   1456  C   PHE X 188      68.196  57.481  41.409  0.00  0.00           C
ATOM   1457  O   PHE X 188      68.056  56.922  42.494  0.00  0.00           O
ATOM   1458  N   GLY X 189      69.196  57.157  40.576  0.00  0.00           N
ATOM   1459  CA  GLY X 189      70.270  56.197  40.865  0.00  0.00           C
ATOM   1460  C   GLY X 189      69.936  54.731  40.576  0.00  0.00           C
ATOM   1461  O   GLY X 189      70.799  53.866  40.722  0.00  0.00           O
ATOM   1462  N   GLY X 190      68.699  54.424  40.182  0.00  0.00           N
ATOM   1463  CA  GLY X 190      68.238  53.049  40.016  0.00  0.00           C
ATOM   1464  C   GLY X 190      68.850  52.323  38.815  0.00  0.00           C
ATOM   1465  O   GLY X 190      69.044  52.897  37.743  0.00  0.00           O
ATOM   1466  N   ASN X 191      69.099  51.026  38.969  0.00  0.00           N
ATOM   1467  CA  ASN X 191      69.275  50.102  37.854  0.00  0.00           C
ATOM   1468  CB  ASN X 191      70.158  48.937  38.328  0.00  0.00           C
ATOM   1469  CG  ASN X 191      70.319  47.830  37.300  0.00  0.00           C
ATOM   1470  OD1 ASN X 191      69.859  47.899  36.165  0.00  0.00           O
ATOM   1471  ND2 ASN X 191      70.964  46.766  37.694  0.00  0.00           N
ATOM   1472  C   ASN X 191      67.883  49.633  37.368  0.00  0.00           C
ATOM   1473  O   ASN X 191      67.195  48.933  38.121  0.00  0.00           O
ATOM   1474  N   PRO X 192      67.454  49.953  36.131  0.00  0.00           N
ATOM   1475  CD  PRO X 192      68.178  50.722  35.127  0.00  0.00           C
ATOM   1476  CG  PRO X 192      67.437  50.485  33.817  0.00  0.00           C
ATOM   1477  CB  PRO X 192      65.996  50.259  34.267  0.00  0.00           C
ATOM   1478  CA  PRO X 192      66.142  49.545  35.617  0.00  0.00           C
ATOM   1479  C   PRO X 192      65.978  48.019  35.492  0.00  0.00           C
ATOM   1480  O   PRO X 192      64.852  47.531  35.529  0.00  0.00           O
ATOM   1481  N   GLY X 193      67.075  47.254  35.432  0.00  0.00           N
ATOM   1482  CA  GLY X 193      67.087  45.785  35.436  0.00  0.00           C
ATOM   1483  C   GLY X 193      66.901  45.125  36.814  0.00  0.00           C
ATOM   1484  O   GLY X 193      67.071  43.911  36.922  0.00  0.00           O
ATOM   1485  N   SER X 194      66.607  45.899  37.868  0.00  0.00           N
ATOM   1486  CA  SER X 194      66.536  45.430  39.268  0.00  0.00           C
ATOM   1487  CB  SER X 194      67.602  46.154  40.105  0.00  0.00           C
ATOM   1488  OG  SER X 194      67.241  47.498  40.373  0.00  0.00           O
ATOM   1489  C   SER X 194      65.150  45.560  39.926  0.00  0.00           C
ATOM   1490  O   SER X 194      65.004  45.307  41.126  0.00  0.00           O
ATOM   1491  N   VAL X 195      64.130  45.979  39.169  0.00  0.00           N
ATOM   1492  CA  VAL X 195      62.860  46.477  39.722  0.00  0.00           C
ATOM   1493  CB  VAL X 195      62.018  47.175  38.634  0.00  0.00           C
ATOM   1494  CG1 VAL X 195      60.621  47.579  39.126  0.00  0.00           C
ATOM   1495  CG2 VAL X 195      62.720  48.461  38.172  0.00  0.00           C
ATOM   1496  C   VAL X 195      62.089  45.372  40.449  0.00  0.00           C
ATOM   1497  O   VAL X 195      61.632  44.397  39.850  0.00  0.00           O
ATOM   1498  N   THR X 196      61.924  45.559  41.758  0.00  0.00           N
ATOM   1499  CA  THR X 196      61.260  44.622  42.673  0.00  0.00           C
ATOM   1500  CB  THR X 196      62.175  44.356  43.881  0.00  0.00           C
ATOM   1501  CG2 THR X 196      61.602  43.299  44.827  0.00  0.00           C
ATOM   1502  OG1 THR X 196      63.443  43.908  43.436  0.00  0.00           O
ATOM   1503  C   THR X 196      59.905  45.187  43.110  0.00  0.00           C
ATOM   1504  O   THR X 196      59.860  46.164  43.857  0.00  0.00           O
ATOM   1505  N   ILE X 197      58.787  44.612  42.657  0.00  0.00           N
ATOM   1506  CA  ILE X 197      57.443  45.088  43.048  0.00  0.00           C
ATOM   1507  CB  ILE X 197      56.386  44.912  41.933  0.00  0.00           C
ATOM   1508  CG2 ILE X 197      56.795  45.749  40.707  0.00  0.00           C
ATOM   1509  CG1 ILE X 197      56.122  43.435  41.561  0.00  0.00           C
ATOM   1510  CD1 ILE X 197      54.930  43.246  40.612  0.00  0.00           C
ATOM   1511  C   ILE X 197      56.993  44.486  44.388  0.00  0.00           C
ATOM   1512  O   ILE X 197      57.291  43.330  44.682  0.00  0.00           O
ATOM   1513  N   PHE X 198      56.274  45.264  45.198  0.00  0.00           N
ATOM   1514  CA  PHE X 198      55.826  44.899  46.547  0.00  0.00           C
ATOM   1515  CB  PHE X 198      56.751  45.610  47.558  0.00  0.00           C
ATOM   1516  CG  PHE X 198      56.750  45.114  49.000  0.00  0.00           C
ATOM   1517  CD1 PHE X 198      57.982  44.923  49.660  0.00  0.00           C
ATOM   1518  CE1 PHE X 198      58.021  44.497  50.999  0.00  0.00           C
ATOM   1519  CZ  PHE X 198      56.827  44.276  51.701  0.00  0.00           C
ATOM   1520  CE2 PHE X 198      55.596  44.490  51.060  0.00  0.00           C
ATOM   1521  CD2 PHE X 198      55.553  44.902  49.717  0.00  0.00           C
ATOM   1522  C   PHE X 198      54.339  45.260  46.703  0.00  0.00           C
ATOM   1523  O   PHE X 198      53.990  46.426  46.902  0.00  0.00           O
ATOM   1524  N   GLY X 199      53.454  44.268  46.583  0.00  0.00           N
ATOM   1525  CA  GLY X 199      52.001  44.443  46.637  0.00  0.00           C
ATOM   1526  C   GLY X 199      51.407  44.220  48.031  0.00  0.00           C
ATOM   1527  O   GLY X 199      51.604  43.170  48.637  0.00  0.00           O
ATOM   1528  N   GLU X 200      50.625  45.179  48.523  0.00  0.00           N
ATOM   1529  CA  GLU X 200      49.943  45.127  49.827  0.00  0.00           C
ATOM   1530  CB  GLU X 200      50.149  46.502  50.499  0.00  0.00           C
ATOM   1531  CG  GLU X 200      49.879  46.556  52.007  0.00  0.00           C
ATOM   1532  CD  GLU X 200      48.390  46.562  52.353  0.00  0.00           C
ATOM   1533  OE1 GLU X 200      47.667  47.517  51.985  0.00  0.00           O
ATOM   1534  OE2 GLU X 200      47.937  45.578  52.987  0.00  0.00           O
ATOM   1535  C   GLU X 200      48.459  44.748  49.631  0.00  0.00           C
ATOM   1536  O   GLU X 200      47.802  45.363  48.788  0.00  0.00           O
ATOM   1537  N1  MOL X 201      47.930  43.726  50.330  0.00  0.00           N
ATOM   1538  C1  MOL X 201      46.488  43.299  50.358  0.00  0.00           C
ATOM   1539  C2  MOL X 201      45.655  44.254  51.232  0.00  0.00           C
ATOM   1540  O1  MOL X 201      44.314  43.735  51.322  0.00  0.00           O
ATOM   1541  C3  MOL X 201      45.952  43.081  48.945  0.00  0.00           C
ATOM   1542  O2  MOL X 201      46.422  42.180  48.244  0.00  0.00           O
ATOM   1543  O3  MOL X 201      43.433  45.452  50.063  0.00  0.00           O
ATOM   1544  C4  MOL X 201      43.215  44.674  51.099  0.00  0.00           C
ATOM   1545  O4  MOL X 201      43.102  45.426  52.307  0.00  0.00           O
ATOM   1546  C5  MOL X 201      41.938  43.773  50.994  0.00  0.00           C
ATOM   1547  O5  MOL X 201      40.783  44.531  51.472  0.00  0.00           O
ATOM   1548  C6  MOL X 201      40.570  44.776  52.809  0.00  0.00           C
ATOM   1549  C7  MOL X 201      39.311  45.615  52.946  0.00  0.00           C
ATOM   1550  O6  MOL X 201      39.350  46.347  54.187  0.00  0.00           O
ATOM   1551  C8  MOL X 201      42.045  42.414  51.641  0.00  0.00           C
ATOM   1552  C9  MOL X 201      38.078  44.723  52.894  0.00  0.00           C
ATOM   1553  O7  MOL X 201      41.258  44.337  53.698  0.00  0.00           O
ATOM   1554  N   ALA X 202      45.029  43.966  48.422  0.00  0.00           N
ATOM   1555  CA  ALA X 202      44.501  43.728  47.072  0.00  0.00           C
ATOM   1556  CB  ALA X 202      43.245  44.585  46.863  0.00  0.00           C
ATOM   1557  C   ALA X 202      45.560  44.012  45.980  0.00  0.00           C
ATOM   1558  O   ALA X 202      45.525  43.373  44.927  0.00  0.00           O
ATOM   1559  N   GLY X 203      46.537  44.887  46.248  0.00  0.00           N
ATOM   1560  CA  GLY X 203      47.736  45.062  45.420  0.00  0.00           C
ATOM   1561  C   GLY X 203      48.660  43.836  45.464  0.00  0.00           C
ATOM   1562  O   GLY X 203      49.298  43.507  44.468  0.00  0.00           O
ATOM   1563  N   GLY X 204      48.651  43.095  46.577  0.00  0.00           N
ATOM   1564  CA  GLY X 204      49.285  41.778  46.715  0.00  0.00           C
ATOM   1565  C   GLY X 204      48.677  40.726  45.784  0.00  0.00           C
ATOM   1566  O   GLY X 204      49.419  39.930  45.211  0.00  0.00           O
ATOM   1567  N   GLU X 205      47.364  40.787  45.534  0.00  0.00           N
ATOM   1568  CA  GLU X 205      46.699  39.963  44.511  0.00  0.00           C
ATOM   1569  CB  GLU X 205      45.200  39.789  44.837  0.00  0.00           C
ATOM   1570  CG  GLU X 205      44.686  38.402  44.397  0.00  0.00           C
ATOM   1571  CD  GLU X 205      43.288  38.394  43.763  0.00  0.00           C
ATOM   1572  OE1 GLU X 205      42.433  37.577  44.184  0.00  0.00           O
ATOM   1573  OE2 GLU X 205      43.070  39.150  42.786  0.00  0.00           O
ATOM   1574  C   GLU X 205      46.880  40.514  43.080  0.00  0.00           C
ATOM   1575  O   GLU X 205      46.816  39.743  42.123  0.00  0.00           O
ATOM   1576  N   SER X 206      47.136  41.819  42.906  0.00  0.00           N
ATOM   1577  CA  SER X 206      47.410  42.435  41.591  0.00  0.00           C
ATOM   1578  CB  SER X 206      47.512  43.961  41.716  0.00  0.00           C
ATOM   1579  OG  SER X 206      47.508  44.546  40.432  0.00  0.00           O
ATOM   1580  C   SER X 206      48.688  41.874  40.950  0.00  0.00           C
ATOM   1581  O   SER X 206      48.732  41.624  39.743  0.00  0.00           O
ATOM   1582  N   VAL X 207      49.700  41.541  41.767  0.00  0.00           N
ATOM   1583  CA  VAL X 207      50.903  40.800  41.333  0.00  0.00           C
ATOM   1584  CB  VAL X 207      51.765  40.383  42.545  0.00  0.00           C
ATOM   1585  CG1 VAL X 207      53.026  39.628  42.106  0.00  0.00           C
ATOM   1586  CG2 VAL X 207      52.222  41.601  43.361  0.00  0.00           C
ATOM   1587  C   VAL X 207      50.529  39.561  40.506  0.00  0.00           C
ATOM   1588  O   VAL X 207      51.130  39.312  39.460  0.00  0.00           O
ATOM   1589  N   SER X 208      49.471  38.847  40.902  0.00  0.00           N
ATOM   1590  CA  SER X 208      48.996  37.626  40.243  0.00  0.00           C
ATOM   1591  CB  SER X 208      48.199  36.759  41.229  0.00  0.00           C
ATOM   1592  OG  SER X 208      49.064  36.330  42.265  0.00  0.00           O
ATOM   1593  C   SER X 208      48.246  37.836  38.918  0.00  0.00           C
ATOM   1594  O   SER X 208      47.819  36.848  38.322  0.00  0.00           O
ATOM   1595  N   VAL X 209      48.132  39.066  38.404  0.00  0.00           N
ATOM   1596  CA  VAL X 209      47.869  39.339  36.971  0.00  0.00           C
ATOM   1597  CB  VAL X 209      46.520  40.044  36.723  0.00  0.00           C
ATOM   1598  CG1 VAL X 209      45.348  39.104  37.020  0.00  0.00           C
ATOM   1599  CG2 VAL X 209      46.345  41.335  37.528  0.00  0.00           C
ATOM   1600  C   VAL X 209      49.010  40.105  36.292  0.00  0.00           C
ATOM   1601  O   VAL X 209      49.230  39.927  35.092  0.00  0.00           O
ATOM   1602  N   LEU X 210      49.805  40.877  37.043  0.00  0.00           N
ATOM   1603  CA  LEU X 210      51.005  41.555  36.533  0.00  0.00           C
ATOM   1604  CB  LEU X 210      51.553  42.504  37.619  0.00  0.00           C
ATOM   1605  CG  LEU X 210      50.665  43.727  37.933  0.00  0.00           C
ATOM   1606  CD1 LEU X 210      51.201  44.453  39.169  0.00  0.00           C
ATOM   1607  CD2 LEU X 210      50.635  44.731  36.777  0.00  0.00           C
ATOM   1608  C   LEU X 210      52.092  40.574  36.044  0.00  0.00           C
ATOM   1609  O   LEU X 210      52.875  40.933  35.168  0.00  0.00           O
ATOM   1610  N   VAL X 211      52.127  39.330  36.541  0.00  0.00           N
ATOM   1611  CA  VAL X 211      52.996  38.257  35.998  0.00  0.00           C
ATOM   1612  CB  VAL X 211      53.419  37.236  37.078  0.00  0.00           C
ATOM   1613  CG1 VAL X 211      54.215  37.910  38.203  0.00  0.00           C
ATOM   1614  CG2 VAL X 211      52.236  36.462  37.671  0.00  0.00           C
ATOM   1615  C   VAL X 211      52.418  37.531  34.770  0.00  0.00           C
ATOM   1616  O   VAL X 211      53.120  36.713  34.175  0.00  0.00           O
ATOM   1617  N   LEU X 212      51.166  37.807  34.378  0.00  0.00           N
ATOM   1618  CA  LEU X 212      50.457  37.117  33.286  0.00  0.00           C
ATOM   1619  CB  LEU X 212      49.101  36.583  33.797  0.00  0.00           C
ATOM   1620  CG  LEU X 212      49.143  35.623  35.001  0.00  0.00           C
ATOM   1621  CD1 LEU X 212      47.713  35.219  35.361  0.00  0.00           C
ATOM   1622  CD2 LEU X 212      49.950  34.355  34.719  0.00  0.00           C
ATOM   1623  C   LEU X 212      50.221  38.004  32.052  0.00  0.00           C
ATOM   1624  O   LEU X 212      50.291  37.514  30.925  0.00  0.00           O
ATOM   1625  N   SER X 213      49.924  39.295  32.241  0.00  0.00           N
ATOM   1626  CA  SER X 213      49.536  40.196  31.145  0.00  0.00           C
ATOM   1627  CB  SER X 213      48.927  41.482  31.706  0.00  0.00           C
ATOM   1628  OG  SER X 213      48.560  42.335  30.640  0.00  0.00           O
ATOM   1629  C   SER X 213      50.714  40.552  30.215  0.00  0.00           C
ATOM   1630  O   SER X 213      51.756  40.990  30.715  0.00  0.00           O
ATOM   1631  N   PRO X 214      50.559  40.482  28.874  0.00  0.00           N
ATOM   1632  CD  PRO X 214      49.397  39.980  28.153  0.00  0.00           C
ATOM   1633  CG  PRO X 214      49.884  39.666  26.742  0.00  0.00           C
ATOM   1634  CB  PRO X 214      50.950  40.733  26.533  0.00  0.00           C
ATOM   1635  CA  PRO X 214      51.595  40.886  27.915  0.00  0.00           C
ATOM   1636  C   PRO X 214      52.088  42.325  28.110  0.00  0.00           C
ATOM   1637  O   PRO X 214      53.271  42.606  27.907  0.00  0.00           O
ATOM   1638  N   LEU X 215      51.201  43.224  28.552  0.00  0.00           N
ATOM   1639  CA  LEU X 215      51.505  44.635  28.801  0.00  0.00           C
ATOM   1640  CB  LEU X 215      50.169  45.407  28.852  0.00  0.00           C
ATOM   1641  CG  LEU X 215      50.271  46.890  28.454  0.00  0.00           C
ATOM   1642  CD1 LEU X 215      50.623  47.051  26.976  0.00  0.00           C
ATOM   1643  CD2 LEU X 215      48.935  47.580  28.715  0.00  0.00           C
ATOM   1644  C   LEU X 215      52.320  44.860  30.086  0.00  0.00           C
ATOM   1645  O   LEU X 215      52.997  45.878  30.209  0.00  0.00           O
ATOM   1646  N   ALA X 216      52.261  43.923  31.037  0.00  0.00           N
ATOM   1647  CA  ALA X 216      52.936  44.008  32.334  0.00  0.00           C
ATOM   1648  CB  ALA X 216      51.978  43.456  33.392  0.00  0.00           C
ATOM   1649  C   ALA X 216      54.301  43.291  32.367  0.00  0.00           C
ATOM   1650  O   ALA X 216      55.145  43.615  33.206  0.00  0.00           O
ATOM   1651  N   LYS X 217      54.539  42.337  31.455  0.00  0.00           N
ATOM   1652  CA  LYS X 217      55.813  41.610  31.293  0.00  0.00           C
ATOM   1653  CB  LYS X 217      55.615  40.464  30.281  0.00  0.00           C
ATOM   1654  CG  LYS X 217      54.785  39.321  30.889  0.00  0.00           C
ATOM   1655  CD  LYS X 217      54.507  38.199  29.883  0.00  0.00           C
ATOM   1656  CE  LYS X 217      53.679  37.077  30.530  0.00  0.00           C
ATOM   1657  NZ  LYS X 217      53.537  35.925  29.612  0.00  0.00           N
ATOM   1658  C   LYS X 217      56.969  42.535  30.879  0.00  0.00           C
ATOM   1659  O   LYS X 217      56.758  43.502  30.146  0.00  0.00           O
ATOM   1660  N   ASN X 218      58.185  42.217  31.331  0.00  0.00           N
ATOM   1661  CA  ASN X 218      59.440  42.980  31.160  0.00  0.00           C
ATOM   1662  CB  ASN X 218      59.884  42.998  29.684  0.00  0.00           C
ATOM   1663  CG  ASN X 218      60.133  41.644  29.055  0.00  0.00           C
ATOM   1664  OD1 ASN X 218      60.060  40.587  29.672  0.00  0.00           O
ATOM   1665  ND2 ASN X 218      60.453  41.662  27.787  0.00  0.00           N
ATOM   1666  C   ASN X 218      59.480  44.393  31.790  0.00  0.00           C
ATOM   1667  O   ASN X 218      60.403  45.164  31.513  0.00  0.00           O
ATOM   1668  N   LEU X 219      58.523  44.748  32.653  0.00  0.00           N
ATOM   1669  CA  LEU X 219      58.538  46.007  33.417  0.00  0.00           C
ATOM   1670  CB  LEU X 219      57.119  46.589  33.506  0.00  0.00           C
ATOM   1671  CG  LEU X 219      56.420  46.877  32.165  0.00  0.00           C
ATOM   1672  CD1 LEU X 219      55.102  47.585  32.466  0.00  0.00           C
ATOM   1673  CD2 LEU X 219      57.247  47.774  31.240  0.00  0.00           C
ATOM   1674  C   LEU X 219      59.151  45.854  34.820  0.00  0.00           C
ATOM   1675  O   LEU X 219      59.540  46.848  35.436  0.00  0.00           O
ATOM   1676  N   PHE X 220      59.240  44.623  35.325  0.00  0.00           N
ATOM   1677  CA  PHE X 220      59.842  44.283  36.613  0.00  0.00           C
ATOM   1678  CB  PHE X 220      58.781  44.371  37.727  0.00  0.00           C
ATOM   1679  CG  PHE X 220      57.615  43.409  37.601  0.00  0.00           C
ATOM   1680  CD1 PHE X 220      56.479  43.772  36.852  0.00  0.00           C
ATOM   1681  CE1 PHE X 220      55.411  42.870  36.704  0.00  0.00           C
ATOM   1682  CZ  PHE X 220      55.459  41.617  37.336  0.00  0.00           C
ATOM   1683  CE2 PHE X 220      56.575  41.264  38.114  0.00  0.00           C
ATOM   1684  CD2 PHE X 220      57.656  42.154  38.239  0.00  0.00           C
ATOM   1685  C   PHE X 220      60.549  42.919  36.572  0.00  0.00           C
ATOM   1686  O   PHE X 220      60.402  42.134  35.627  0.00  0.00           O
ATOM   1687  N   HIE X 221      61.344  42.659  37.610  0.00  0.00           N
ATOM   1688  CA  HIE X 221      62.363  41.603  37.652  0.00  0.00           C
ATOM   1689  CB  HIE X 221      63.745  42.280  37.667  0.00  0.00           C
ATOM   1690  CG  HIE X 221      63.933  43.169  36.468  0.00  0.00           C
ATOM   1691  ND1 HIE X 221      63.484  44.490  36.361  0.00  0.00           N
ATOM   1692  CE1 HIE X 221      63.631  44.810  35.066  0.00  0.00           C
ATOM   1693  NE2 HIE X 221      64.158  43.785  34.383  0.00  0.00           N
ATOM   1694  CD2 HIE X 221      64.354  42.739  35.247  0.00  0.00           C
ATOM   1695  C   HIE X 221      62.209  40.667  38.848  0.00  0.00           C
ATOM   1696  O   HIE X 221      62.711  39.546  38.800  0.00  0.00           O
ATOM   1697  N   ARG X 222      61.524  41.114  39.907  0.00  0.00           N
ATOM   1698  CA  ARG X 222      61.230  40.382  41.154  0.00  0.00           C
ATOM   1699  CB  ARG X 222      62.350  40.652  42.174  0.00  0.00           C
ATOM   1700  CG  ARG X 222      63.703  40.033  41.799  0.00  0.00           C
ATOM   1701  CD  ARG X 222      64.773  40.386  42.831  0.00  0.00           C
ATOM   1702  NE  ARG X 222      65.333  41.739  42.637  0.00  0.00           N
ATOM   1703  CZ  ARG X 222      66.435  42.042  41.971  0.00  0.00           C
ATOM   1704  NH1 ARG X 222      67.108  41.193  41.258  0.00  0.00           N
ATOM   1705  NH2 ARG X 222      66.937  43.232  42.009  0.00  0.00           N
ATOM   1706  C   ARG X 222      59.887  40.849  41.728  0.00  0.00           C
ATOM   1707  O   ARG X 222      59.481  41.982  41.461  0.00  0.00           O
ATOM   1708  N   ALA X 223      59.216  40.020  42.528  0.00  0.00           N
ATOM   1709  CA  ALA X 223      57.921  40.362  43.127  0.00  0.00           C
ATOM   1710  CB  ALA X 223      56.813  39.830  42.210  0.00  0.00           C
ATOM   1711  C   ALA X 223      57.743  39.863  44.575  0.00  0.00           C
ATOM   1712  O   ALA X 223      58.244  38.801  44.947  0.00  0.00           O
ATOM   1713  N   ILE X 224      56.984  40.621  45.373  0.00  0.00           N
ATOM   1714  CA  ILE X 224      56.597  40.334  46.763  0.00  0.00           C
ATOM   1715  CB  ILE X 224      57.436  41.176  47.766  0.00  0.00           C
ATOM   1716  CG2 ILE X 224      57.074  40.798  49.217  0.00  0.00           C
ATOM   1717  CG1 ILE X 224      58.963  41.028  47.542  0.00  0.00           C
ATOM   1718  CD1 ILE X 224      59.822  41.981  48.386  0.00  0.00           C
ATOM   1719  C   ILE X 224      55.092  40.623  46.932  0.00  0.00           C
ATOM   1720  O   ILE X 224      54.622  41.662  46.463  0.00  0.00           O
ATOM   1721  N   SER X 225      54.352  39.758  47.636  0.00  0.00           N
ATOM   1722  CA  SER X 225      52.963  40.008  48.081  0.00  0.00           C
ATOM   1723  CB  SER X 225      51.975  39.043  47.413  0.00  0.00           C
ATOM   1724  OG  SER X 225      51.917  39.215  46.005  0.00  0.00           O
ATOM   1725  C   SER X 225      52.834  39.894  49.609  0.00  0.00           C
ATOM   1726  O   SER X 225      53.349  38.945  50.198  0.00  0.00           O
ATOM   1727  N   GLU X 226      52.140  40.838  50.256  0.00  0.00           N
ATOM   1728  CA  GLU X 226      52.036  40.967  51.724  0.00  0.00           C
ATOM   1729  CB  GLU X 226      53.130  41.955  52.191  0.00  0.00           C
ATOM   1730  CG  GLU X 226      53.306  42.202  53.704  0.00  0.00           C
ATOM   1731  CD  GLU X 226      53.528  40.921  54.522  0.00  0.00           C
ATOM   1732  OE1 GLU X 226      54.690  40.505  54.702  0.00  0.00           O
ATOM   1733  OE2 GLU X 226      52.525  40.323  54.987  0.00  0.00           O
ATOM   1734  C   GLU X 226      50.616  41.378  52.191  0.00  0.00           C
ATOM   1735  O   GLU X 226      49.761  41.807  51.406  0.00  0.00           O
ATOM   1736  N   SER X 227      50.365  41.232  53.495  0.00  0.00           N
ATOM   1737  CA  SER X 227      49.062  41.252  54.175  0.00  0.00           C
ATOM   1738  CB  SER X 227      48.320  42.586  54.030  0.00  0.00           C
ATOM   1739  OG  SER X 227      49.159  43.688  54.310  0.00  0.00           O
ATOM   1740  C   SER X 227      48.197  40.028  53.851  0.00  0.00           C
ATOM   1741  O   SER X 227      46.971  40.119  53.790  0.00  0.00           O
ATOM   1742  N   GLY X 228      48.842  38.869  53.659  0.00  0.00           N
ATOM   1743  CA  GLY X 228      48.197  37.550  53.630  0.00  0.00           C
ATOM   1744  C   GLY X 228      47.591  37.115  52.296  0.00  0.00           C
ATOM   1745  O   GLY X 228      46.909  36.091  52.270  0.00  0.00           O
ATOM   1746  N   VAL X 229      47.807  37.856  51.202  0.00  0.00           N
ATOM   1747  CA  VAL X 229      47.138  37.608  49.912  0.00  0.00           C
ATOM   1748  CB  VAL X 229      46.030  38.652  49.651  0.00  0.00           C
ATOM   1749  CG1 VAL X 229      45.257  38.305  48.373  0.00  0.00           C
ATOM   1750  CG2 VAL X 229      45.016  38.721  50.803  0.00  0.00           C
ATOM   1751  C   VAL X 229      48.123  37.581  48.741  0.00  0.00           C
ATOM   1752  O   VAL X 229      48.727  38.598  48.409  0.00  0.00           O
ATOM   1753  N   ALA X 230      48.197  36.433  48.064  0.00  0.00           N
ATOM   1754  CA  ALA X 230      48.722  36.291  46.701  0.00  0.00           C
ATOM   1755  CB  ALA X 230      49.808  35.211  46.707  0.00  0.00           C
ATOM   1756  C   ALA X 230      47.608  35.962  45.688  0.00  0.00           C
ATOM   1757  O   ALA X 230      47.667  36.395  44.536  0.00  0.00           O
ATOM   1758  N   LEU X 231      46.572  35.232  46.117  0.00  0.00           N
ATOM   1759  CA  LEU X 231      45.354  34.954  45.350  0.00  0.00           C
ATOM   1760  CB  LEU X 231      45.573  33.688  44.499  0.00  0.00           C
ATOM   1761  CG  LEU X 231      44.384  33.272  43.614  0.00  0.00           C
ATOM   1762  CD1 LEU X 231      44.027  34.346  42.587  0.00  0.00           C
ATOM   1763  CD2 LEU X 231      44.703  31.984  42.859  0.00  0.00           C
ATOM   1764  C   LEU X 231      44.147  34.833  46.299  0.00  0.00           C
ATOM   1765  O   LEU X 231      44.292  34.408  47.445  0.00  0.00           O
ATOM   1766  N   THR X 232      42.951  35.176  45.820  0.00  0.00           N
ATOM   1767  CA  THR X 232      41.674  34.963  46.523  0.00  0.00           C
ATOM   1768  CB  THR X 232      41.021  36.292  46.949  0.00  0.00           C
ATOM   1769  CG2 THR X 232      41.976  37.281  47.607  0.00  0.00           C
ATOM   1770  OG1 THR X 232      40.445  36.954  45.844  0.00  0.00           O
ATOM   1771  C   THR X 232      40.679  34.186  45.659  0.00  0.00           C
ATOM   1772  O   THR X 232      40.773  34.200  44.426  0.00  0.00           O
ATOM   1773  N   SER X 233      39.659  33.595  46.285  0.00  0.00           N
ATOM   1774  CA  SER X 233      38.399  33.213  45.617  0.00  0.00           C
ATOM   1775  CB  SER X 233      38.039  31.757  45.917  0.00  0.00           C
ATOM   1776  OG  SER X 233      37.836  31.522  47.298  0.00  0.00           O
ATOM   1777  C   SER X 233      37.253  34.199  45.906  0.00  0.00           C
ATOM   1778  O   SER X 233      36.080  33.813  45.927  0.00  0.00           O
ATOM   1779  N   VAL X 234      37.603  35.475  46.141  0.00  0.00           N
ATOM   1780  CA  VAL X 234      36.693  36.545  46.602  0.00  0.00           C
ATOM   1781  CB  VAL X 234      37.026  36.958  48.053  0.00  0.00           C
ATOM   1782  CG1 VAL X 234      36.013  37.963  48.617  0.00  0.00           C
ATOM   1783  CG2 VAL X 234      37.040  35.749  49.000  0.00  0.00           C
ATOM   1784  C   VAL X 234      36.693  37.768  45.675  0.00  0.00           C
ATOM   1785  O   VAL X 234      35.631  38.329  45.417  0.00  0.00           O
ATOM   1786  N   LEU X 235      37.842  38.152  45.106  0.00  0.00           N
ATOM   1787  CA  LEU X 235      37.954  39.188  44.064  0.00  0.00           C
ATOM   1788  CB  LEU X 235      39.364  39.822  44.108  0.00  0.00           C
ATOM   1789  CG  LEU X 235      39.695  40.592  45.402  0.00  0.00           C
ATOM   1790  CD1 LEU X 235      41.167  41.008  45.411  0.00  0.00           C
ATOM   1791  CD2 LEU X 235      38.854  41.863  45.541  0.00  0.00           C
ATOM   1792  C   LEU X 235      37.581  38.620  42.677  0.00  0.00           C
ATOM   1793  O   LEU X 235      38.342  38.745  41.715  0.00  0.00           O
ATOM   1794  N   VAL X 236      36.439  37.928  42.601  0.00  0.00           N
ATOM   1795  CA  VAL X 236      35.997  37.085  41.472  0.00  0.00           C
ATOM   1796  CB  VAL X 236      36.463  35.620  41.642  0.00  0.00           C
ATOM   1797  CG1 VAL X 236      37.978  35.498  41.838  0.00  0.00           C
ATOM   1798  CG2 VAL X 236      35.800  34.910  42.825  0.00  0.00           C
ATOM   1799  C   VAL X 236      34.471  37.125  41.309  0.00  0.00           C
ATOM   1800  O   VAL X 236      33.740  37.314  42.286  0.00  0.00           O
ATOM   1801  N   LYS X 237      33.973  36.905  40.088  0.00  0.00           N
ATOM   1802  CA  LYS X 237      32.544  37.014  39.727  0.00  0.00           C
ATOM   1803  CB  LYS X 237      32.376  38.104  38.652  0.00  0.00           C
ATOM   1804  CG  LYS X 237      32.878  37.686  37.257  0.00  0.00           C
ATOM   1805  CD  LYS X 237      33.007  38.898  36.325  0.00  0.00           C
ATOM   1806  CE  LYS X 237      33.357  38.504  34.885  0.00  0.00           C
ATOM   1807  NZ  LYS X 237      34.651  37.789  34.757  0.00  0.00           N
ATOM   1808  C   LYS X 237      31.924  35.687  39.283  0.00  0.00           C
ATOM   1809  O   LYS X 237      32.642  34.756  38.912  0.00  0.00           O
ATOM   1810  N   LYS X 238      30.589  35.635  39.230  0.00  0.00           N
ATOM   1811  CA  LYS X 238      29.824  34.628  38.474  0.00  0.00           C
ATOM   1812  CB  LYS X 238      28.856  33.874  39.398  0.00  0.00           C
ATOM   1813  CG  LYS X 238      29.587  32.842  40.269  0.00  0.00           C
ATOM   1814  CD  LYS X 238      28.578  31.947  41.003  0.00  0.00           C
ATOM   1815  CE  LYS X 238      29.246  30.897  41.900  0.00  0.00           C
ATOM   1816  NZ  LYS X 238      30.054  29.913  41.143  0.00  0.00           N
ATOM   1817  C   LYS X 238      29.096  35.267  37.289  0.00  0.00           C
ATOM   1818  O   LYS X 238      28.631  36.407  37.378  0.00  0.00           O
ATOM   1819  N   GLY X 239      28.992  34.519  36.191  0.00  0.00           N
ATOM   1820  CA  GLY X 239      28.406  34.985  34.932  0.00  0.00           C
ATOM   1821  C   GLY X 239      29.138  36.186  34.321  0.00  0.00           C
ATOM   1822  O   GLY X 239      30.359  36.317  34.425  0.00  0.00           O
ATOM   1823  N   ASP X 240      28.376  37.064  33.672  0.00  0.00           N
ATOM   1824  CA  ASP X 240      28.843  38.307  33.050  0.00  0.00           C
ATOM   1825  CB  ASP X 240      28.219  38.399  31.652  0.00  0.00           C
ATOM   1826  CG  ASP X 240      28.707  39.615  30.874  0.00  0.00           C
ATOM   1827  OD1 ASP X 240      27.973  40.623  30.818  0.00  0.00           O
ATOM   1828  OD2 ASP X 240      29.826  39.590  30.319  0.00  0.00           O
ATOM   1829  C   ASP X 240      28.544  39.553  33.913  0.00  0.00           C
ATOM   1830  O   ASP X 240      27.660  39.524  34.776  0.00  0.00           O
ATOM   1831  N   VAL X 241      29.273  40.653  33.691  0.00  0.00           N
ATOM   1832  CA  VAL X 241      29.132  41.927  34.430  0.00  0.00           C
ATOM   1833  CB  VAL X 241      30.431  42.756  34.344  0.00  0.00           C
ATOM   1834  CG1 VAL X 241      31.594  42.052  35.045  0.00  0.00           C
ATOM   1835  CG2 VAL X 241      30.845  43.087  32.905  0.00  0.00           C
ATOM   1836  C   VAL X 241      27.958  42.821  33.998  0.00  0.00           C
ATOM   1837  O   VAL X 241      27.498  43.647  34.789  0.00  0.00           O
ATOM   1838  N   LYS X 242      27.459  42.714  32.759  0.00  0.00           N
ATOM   1839  CA  LYS X 242      26.563  43.731  32.166  0.00  0.00           C
ATOM   1840  CB  LYS X 242      26.476  43.538  30.645  0.00  0.00           C
ATOM   1841  CG  LYS X 242      27.807  43.889  29.960  0.00  0.00           C
ATOM   1842  CD  LYS X 242      27.764  43.665  28.441  0.00  0.00           C
ATOM   1843  CE  LYS X 242      27.897  42.205  27.995  0.00  0.00           C
ATOM   1844  NZ  LYS X 242      29.200  41.616  28.383  0.00  0.00           N
ATOM   1845  C   LYS X 242      25.170  43.868  32.817  0.00  0.00           C
ATOM   1846  O   LYS X 242      24.669  45.000  32.836  0.00  0.00           O
ATOM   1847  N   PRO X 243      24.559  42.825  33.417  0.00  0.00           N
ATOM   1848  CD  PRO X 243      24.801  41.410  33.173  0.00  0.00           C
ATOM   1849  CG  PRO X 243      23.441  40.743  33.353  0.00  0.00           C
ATOM   1850  CB  PRO X 243      22.842  41.558  34.497  0.00  0.00           C
ATOM   1851  CA  PRO X 243      23.348  42.981  34.230  0.00  0.00           C
ATOM   1852  C   PRO X 243      23.587  43.760  35.536  0.00  0.00           C
ATOM   1853  O   PRO X 243      22.678  44.420  36.034  0.00  0.00           O
ATOM   1854  N   LEU X 244      24.814  43.762  36.075  0.00  0.00           N
ATOM   1855  CA  LEU X 244      25.179  44.586  37.235  0.00  0.00           C
ATOM   1856  CB  LEU X 244      26.302  43.888  38.019  0.00  0.00           C
ATOM   1857  CG  LEU X 244      26.712  44.589  39.330  0.00  0.00           C
ATOM   1858  CD1 LEU X 244      25.541  44.829  40.285  0.00  0.00           C
ATOM   1859  CD2 LEU X 244      27.712  43.692  40.054  0.00  0.00           C
ATOM   1860  C   LEU X 244      25.525  46.029  36.829  0.00  0.00           C
ATOM   1861  O   LEU X 244      25.140  46.969  37.524  0.00  0.00           O
ATOM   1862  N   ALA X 245      26.162  46.228  35.670  0.00  0.00           N
ATOM   1863  CA  ALA X 245      26.427  47.561  35.114  0.00  0.00           C
ATOM   1864  CB  ALA X 245      27.223  47.398  33.813  0.00  0.00           C
ATOM   1865  C   ALA X 245      25.137  48.384  34.889  0.00  0.00           C
ATOM   1866  O   ALA X 245      25.130  49.598  35.098  0.00  0.00           O
ATOM   1867  N   GLU X 246      24.026  47.722  34.543  0.00  0.00           N
ATOM   1868  CA  GLU X 246      22.675  48.308  34.514  0.00  0.00           C
ATOM   1869  CB  GLU X 246      21.700  47.209  34.049  0.00  0.00           C
ATOM   1870  CG  GLU X 246      20.227  47.626  33.962  0.00  0.00           C
ATOM   1871  CD  GLU X 246      19.346  46.422  33.597  0.00  0.00           C
ATOM   1872  OE1 GLU X 246      18.840  45.723  34.506  0.00  0.00           O
ATOM   1873  OE2 GLU X 246      19.144  46.145  32.388  0.00  0.00           O
ATOM   1874  C   GLU X 246      22.275  48.897  35.883  0.00  0.00           C
ATOM   1875  O   GLU X 246      21.819  50.038  35.962  0.00  0.00           O
ATOM   1876  N   GLN X 247      22.521  48.175  36.982  0.00  0.00           N
ATOM   1877  CA  GLN X 247      22.160  48.632  38.331  0.00  0.00           C
ATOM   1878  CB  GLN X 247      22.205  47.482  39.352  0.00  0.00           C
ATOM   1879  CG  GLN X 247      21.630  46.135  38.887  0.00  0.00           C
ATOM   1880  CD  GLN X 247      20.328  46.234  38.092  0.00  0.00           C
ATOM   1881  OE1 GLN X 247      19.367  46.885  38.481  0.00  0.00           O
ATOM   1882  NE2 GLN X 247      20.259  45.599  36.947  0.00  0.00           N
ATOM   1883  C   GLN X 247      23.049  49.788  38.814  0.00  0.00           C
ATOM   1884  O   GLN X 247      22.582  50.659  39.557  0.00  0.00           O
ATOM   1885  N   ILE X 248      24.311  49.834  38.372  0.00  0.00           N
ATOM   1886  CA  ILE X 248      25.226  50.960  38.612  0.00  0.00           C
ATOM   1887  CB  ILE X 248      26.678  50.580  38.232  0.00  0.00           C
ATOM   1888  CG2 ILE X 248      27.608  51.807  38.319  0.00  0.00           C
ATOM   1889  CG1 ILE X 248      27.181  49.443  39.153  0.00  0.00           C
ATOM   1890  CD1 ILE X 248      28.569  48.908  38.795  0.00  0.00           C
ATOM   1891  C   ILE X 248      24.734  52.211  37.870  0.00  0.00           C
ATOM   1892  O   ILE X 248      24.654  53.278  38.478  0.00  0.00           O
ATOM   1893  N   ALA X 249      24.315  52.087  36.604  0.00  0.00           N
ATOM   1894  CA  ALA X 249      23.737  53.201  35.847  0.00  0.00           C
ATOM   1895  CB  ALA X 249      23.492  52.745  34.404  0.00  0.00           C
ATOM   1896  C   ALA X 249      22.459  53.755  36.510  0.00  0.00           C
ATOM   1897  O   ALA X 249      22.313  54.973  36.628  0.00  0.00           O
ATOM   1898  N   ILE X 250      21.584  52.886  37.033  0.00  0.00           N
ATOM   1899  CA  ILE X 250      20.403  53.290  37.821  0.00  0.00           C
ATOM   1900  CB  ILE X 250      19.474  52.069  38.043  0.00  0.00           C
ATOM   1901  CG2 ILE X 250      18.317  52.414  38.999  0.00  0.00           C
ATOM   1902  CG1 ILE X 250      18.900  51.563  36.696  0.00  0.00           C
ATOM   1903  CD1 ILE X 250      18.278  50.162  36.769  0.00  0.00           C
ATOM   1904  C   ILE X 250      20.819  53.974  39.141  0.00  0.00           C
ATOM   1905  O   ILE X 250      20.255  55.006  39.507  0.00  0.00           O
ATOM   1906  N   THR X 251      21.863  53.485  39.824  0.00  0.00           N
ATOM   1907  CA  THR X 251      22.404  54.121  41.049  0.00  0.00           C
ATOM   1908  CB  THR X 251      23.494  53.259  41.718  0.00  0.00           C
ATOM   1909  CG2 THR X 251      23.852  53.755  43.121  0.00  0.00           C
ATOM   1910  OG1 THR X 251      23.057  51.929  41.907  0.00  0.00           O
ATOM   1911  C   THR X 251      22.973  55.520  40.761  0.00  0.00           C
ATOM   1912  O   THR X 251      22.848  56.423  41.589  0.00  0.00           O
ATOM   1913  N   ALA X 252      23.556  55.730  39.577  0.00  0.00           N
ATOM   1914  CA  ALA X 252      24.017  57.037  39.102  0.00  0.00           C
ATOM   1915  CB  ALA X 252      25.086  56.801  38.027  0.00  0.00           C
ATOM   1916  C   ALA X 252      22.879  57.950  38.593  0.00  0.00           C
ATOM   1917  O   ALA X 252      23.101  59.144  38.378  0.00  0.00           O
ATOM   1918  N   GLY X 253      21.665  57.420  38.411  0.00  0.00           N
ATOM   1919  CA  GLY X 253      20.508  58.142  37.872  0.00  0.00           C
ATOM   1920  C   GLY X 253      20.510  58.299  36.346  0.00  0.00           C
ATOM   1921  O   GLY X 253      19.835  59.183  35.815  0.00  0.00           O
ATOM   1922  N   CYS X 254      21.272  57.476  35.624  0.00  0.00           N
ATOM   1923  CA  CYS X 254      21.419  57.552  34.168  0.00  0.00           C
ATOM   1924  CB  CYS X 254      22.770  56.935  33.770  0.00  0.00           C
ATOM   1925  SG  CYS X 254      24.139  57.912  34.462  0.00  0.00           S
ATOM   1926  C   CYS X 254      20.252  56.896  33.396  0.00  0.00           C
ATOM   1927  O   CYS X 254      19.428  56.173  33.969  0.00  0.00           O
ATOM   1928  N   LYS X 255      20.197  57.118  32.078  0.00  0.00           N
ATOM   1929  CA  LYS X 255      19.419  56.315  31.115  0.00  0.00           C
ATOM   1930  CB  LYS X 255      19.254  57.095  29.797  0.00  0.00           C
ATOM   1931  CG  LYS X 255      18.290  58.282  29.956  0.00  0.00           C
ATOM   1932  CD  LYS X 255      18.031  59.035  28.644  0.00  0.00           C
ATOM   1933  CE  LYS X 255      19.283  59.723  28.082  0.00  0.00           C
ATOM   1934  NZ  LYS X 255      18.960  60.558  26.899  0.00  0.00           N
ATOM   1935  C   LYS X 255      20.056  54.936  30.873  0.00  0.00           C
ATOM   1936  O   LYS X 255      21.256  54.753  31.075  0.00  0.00           O
ATOM   1937  N   THR X 256      19.246  53.972  30.433  0.00  0.00           N
ATOM   1938  CA  THR X 256      19.599  52.549  30.227  0.00  0.00           C
ATOM   1939  CB  THR X 256      19.139  51.675  31.418  0.00  0.00           C
ATOM   1940  CG2 THR X 256      20.055  51.826  32.632  0.00  0.00           C
ATOM   1941  OG1 THR X 256      17.826  51.994  31.836  0.00  0.00           O
ATOM   1942  C   THR X 256      19.122  51.976  28.876  0.00  0.00           C
ATOM   1943  O   THR X 256      19.062  50.754  28.693  0.00  0.00           O
ATOM   1944  N   THR X 257      18.812  52.833  27.893  0.00  0.00           N
ATOM   1945  CA  THR X 257      18.369  52.439  26.536  0.00  0.00           C
ATOM   1946  CB  THR X 257      18.018  53.667  25.683  0.00  0.00           C
ATOM   1947  CG2 THR X 257      16.746  54.365  26.154  0.00  0.00           C
ATOM   1948  OG1 THR X 257      19.066  54.605  25.738  0.00  0.00           O
ATOM   1949  C   THR X 257      19.412  51.624  25.766  0.00  0.00           C
ATOM   1950  O   THR X 257      19.065  50.618  25.141  0.00  0.00           O
ATOM   1951  N   THR X 258      20.687  52.011  25.844  0.00  0.00           N
ATOM   1952  CA  THR X 258      21.854  51.300  25.290  0.00  0.00           C
ATOM   1953  CB  THR X 258      22.276  51.841  23.907  0.00  0.00           C
ATOM   1954  CG2 THR X 258      21.167  51.771  22.861  0.00  0.00           C
ATOM   1955  OG1 THR X 258      22.691  53.180  24.005  0.00  0.00           O
ATOM   1956  C   THR X 258      23.045  51.419  26.243  0.00  0.00           C
ATOM   1957  O   THR X 258      23.152  52.388  27.001  0.00  0.00           O
ATOM   1958  N   SER X 259      23.986  50.473  26.184  0.00  0.00           N
ATOM   1959  CA  SER X 259      25.249  50.579  26.937  0.00  0.00           C
ATOM   1960  CB  SER X 259      26.052  49.285  26.830  0.00  0.00           C
ATOM   1961  OG  SER X 259      25.288  48.190  27.300  0.00  0.00           O
ATOM   1962  C   SER X 259      26.099  51.770  26.466  0.00  0.00           C
ATOM   1963  O   SER X 259      26.774  52.414  27.271  0.00  0.00           O
ATOM   1964  N   ALA X 260      25.996  52.126  25.181  0.00  0.00           N
ATOM   1965  CA  ALA X 260      26.554  53.346  24.601  0.00  0.00           C
ATOM   1966  CB  ALA X 260      26.246  53.321  23.101  0.00  0.00           C
ATOM   1967  C   ALA X 260      26.025  54.638  25.262  0.00  0.00           C
ATOM   1968  O   ALA X 260      26.827  55.518  25.587  0.00  0.00           O
ATOM   1969  N   VAL X 261      24.713  54.740  25.513  0.00  0.00           N
ATOM   1970  CA  VAL X 261      24.102  55.858  26.259  0.00  0.00           C
ATOM   1971  CB  VAL X 261      22.564  55.854  26.097  0.00  0.00           C
ATOM   1972  CG1 VAL X 261      21.822  56.735  27.111  0.00  0.00           C
ATOM   1973  CG2 VAL X 261      22.185  56.375  24.706  0.00  0.00           C
ATOM   1974  C   VAL X 261      24.513  55.815  27.731  0.00  0.00           C
ATOM   1975  O   VAL X 261      24.857  56.857  28.288  0.00  0.00           O
ATOM   1976  N   MET X 262      24.548  54.631  28.355  0.00  0.00           N
ATOM   1977  CA  MET X 262      24.949  54.473  29.761  0.00  0.00           C
ATOM   1978  CB  MET X 262      24.882  52.995  30.183  0.00  0.00           C
ATOM   1979  CG  MET X 262      23.441  52.490  30.334  0.00  0.00           C
ATOM   1980  SD  MET X 262      23.215  50.685  30.301  0.00  0.00           S
ATOM   1981  CE  MET X 262      24.340  50.138  31.614  0.00  0.00           C
ATOM   1982  C   MET X 262      26.351  55.044  30.028  0.00  0.00           C
ATOM   1983  O   MET X 262      26.505  55.839  30.958  0.00  0.00           O
ATOM   1984  N   VAL X 263      27.358  54.707  29.207  0.00  0.00           N
ATOM   1985  CA  VAL X 263      28.728  55.238  29.376  0.00  0.00           C
ATOM   1986  CB  VAL X 263      29.784  54.361  28.668  0.00  0.00           C
ATOM   1987  CG1 VAL X 263      29.718  54.420  27.138  0.00  0.00           C
ATOM   1988  CG2 VAL X 263      31.202  54.741  29.115  0.00  0.00           C
ATOM   1989  C   VAL X 263      28.842  56.720  28.994  0.00  0.00           C
ATOM   1990  O   VAL X 263      29.545  57.464  29.679  0.00  0.00           O
ATOM   1991  N   HIE X 264      28.108  57.187  27.974  0.00  0.00           N
ATOM   1992  CA  HIE X 264      28.066  58.612  27.610  0.00  0.00           C
ATOM   1993  CB  HIE X 264      27.223  58.807  26.340  0.00  0.00           C
ATOM   1994  CG  HIE X 264      27.241  60.226  25.829  0.00  0.00           C
ATOM   1995  ND1 HIE X 264      26.538  61.303  26.378  0.00  0.00           N
ATOM   1996  CE1 HIE X 264      26.842  62.366  25.612  0.00  0.00           C
ATOM   1997  NE2 HIE X 264      27.688  62.012  24.631  0.00  0.00           N
ATOM   1998  CD2 HIE X 264      27.951  60.667  24.753  0.00  0.00           C
ATOM   1999  C   HIE X 264      27.532  59.463  28.768  0.00  0.00           C
ATOM   2000  O   HIE X 264      28.174  60.436  29.172  0.00  0.00           O
ATOM   2001  N   CYS X 265      26.427  59.032  29.383  0.00  0.00           N
ATOM   2002  CA  CYS X 265      25.856  59.671  30.567  0.00  0.00           C
ATOM   2003  CB  CYS X 265      24.504  59.022  30.898  0.00  0.00           C
ATOM   2004  SG  CYS X 265      23.328  59.298  29.540  0.00  0.00           S
ATOM   2005  C   CYS X 265      26.823  59.611  31.763  0.00  0.00           C
ATOM   2006  O   CYS X 265      26.985  60.605  32.465  0.00  0.00           O
ATOM   2007  N   LEU X 266      27.556  58.507  31.958  0.00  0.00           N
ATOM   2008  CA  LEU X 266      28.578  58.392  33.013  0.00  0.00           C
ATOM   2009  CB  LEU X 266      28.970  56.906  33.186  0.00  0.00           C
ATOM   2010  CG  LEU X 266      28.844  56.322  34.608  0.00  0.00           C
ATOM   2011  CD1 LEU X 266      29.524  57.163  35.691  0.00  0.00           C
ATOM   2012  CD2 LEU X 266      27.379  56.145  35.010  0.00  0.00           C
ATOM   2013  C   LEU X 266      29.811  59.309  32.796  0.00  0.00           C
ATOM   2014  O   LEU X 266      30.558  59.577  33.743  0.00  0.00           O
ATOM   2015  N   ARG X 267      30.005  59.851  31.583  0.00  0.00           N
ATOM   2016  CA  ARG X 267      30.935  60.965  31.297  0.00  0.00           C
ATOM   2017  CB  ARG X 267      31.664  60.730  29.960  0.00  0.00           C
ATOM   2018  CG  ARG X 267      32.622  59.525  29.995  0.00  0.00           C
ATOM   2019  CD  ARG X 267      33.492  59.490  28.730  0.00  0.00           C
ATOM   2020  NE  ARG X 267      34.337  58.280  28.664  0.00  0.00           N
ATOM   2021  CZ  ARG X 267      34.199  57.243  27.856  0.00  0.00           C
ATOM   2022  NH1 ARG X 267      33.197  57.115  27.038  0.00  0.00           N
ATOM   2023  NH2 ARG X 267      35.079  56.287  27.855  0.00  0.00           N
ATOM   2024  C   ARG X 267      30.275  62.357  31.369  0.00  0.00           C
ATOM   2025  O   ARG X 267      30.992  63.338  31.546  0.00  0.00           O
ATOM   2026  N   GLN X 268      28.941  62.459  31.335  0.00  0.00           N
ATOM   2027  CA  GLN X 268      28.183  63.680  31.687  0.00  0.00           C
ATOM   2028  CB  GLN X 268      26.804  63.694  31.001  0.00  0.00           C
ATOM   2029  CG  GLN X 268      26.843  63.706  29.468  0.00  0.00           C
ATOM   2030  CD  GLN X 268      25.438  63.871  28.897  0.00  0.00           C
ATOM   2031  OE1 GLN X 268      24.605  62.974  28.934  0.00  0.00           O
ATOM   2032  NE2 GLN X 268      25.093  65.035  28.404  0.00  0.00           N
ATOM   2033  C   GLN X 268      27.984  63.863  33.209  0.00  0.00           C
ATOM   2034  O   GLN X 268      27.629  64.960  33.658  0.00  0.00           O
ATOM   2035  N   LYS X 269      28.191  62.811  34.014  0.00  0.00           N
ATOM   2036  CA  LYS X 269      28.168  62.867  35.486  0.00  0.00           C
ATOM   2037  CB  LYS X 269      27.924  61.470  36.087  0.00  0.00           C
ATOM   2038  CG  LYS X 269      26.515  60.903  35.842  0.00  0.00           C
ATOM   2039  CD  LYS X 269      25.424  61.612  36.654  0.00  0.00           C
ATOM   2040  CE  LYS X 269      24.050  61.169  36.151  0.00  0.00           C
ATOM   2041  NZ  LYS X 269      22.983  62.029  36.704  0.00  0.00           N
ATOM   2042  C   LYS X 269      29.441  63.503  36.055  0.00  0.00           C
ATOM   2043  O   LYS X 269      30.549  63.252  35.580  0.00  0.00           O
ATOM   2044  N   THR X 270      29.262  64.304  37.098  0.00  0.00           N
ATOM   2045  CA  THR X 270      30.321  65.006  37.841  0.00  0.00           C
ATOM   2046  CB  THR X 270      29.787  66.312  38.458  0.00  0.00           C
ATOM   2047  CG2 THR X 270      29.182  67.262  37.422  0.00  0.00           C
ATOM   2048  OG1 THR X 270      28.762  66.043  39.389  0.00  0.00           O
ATOM   2049  C   THR X 270      30.940  64.112  38.922  0.00  0.00           C
ATOM   2050  O   THR X 270      30.341  63.125  39.355  0.00  0.00           O
ATOM   2051  N   GLU X 271      32.141  64.451  39.391  0.00  0.00           N
ATOM   2052  CA  GLU X 271      32.907  63.629  40.347  0.00  0.00           C
ATOM   2053  CB  GLU X 271      34.284  64.242  40.694  0.00  0.00           C
ATOM   2054  CG  GLU X 271      35.054  64.950  39.570  0.00  0.00           C
ATOM   2055  CD  GLU X 271      34.466  66.338  39.305  0.00  0.00           C
ATOM   2056  OE1 GLU X 271      34.608  67.233  40.171  0.00  0.00           O
ATOM   2057  OE2 GLU X 271      33.746  66.488  38.293  0.00  0.00           O
ATOM   2058  C   GLU X 271      32.145  63.385  41.661  0.00  0.00           C
ATOM   2059  O   GLU X 271      32.260  62.312  42.254  0.00  0.00           O
ATOM   2060  N   GLU X 272      31.346  64.356  42.116  0.00  0.00           N
ATOM   2061  CA  GLU X 272      30.551  64.233  43.345  0.00  0.00           C
ATOM   2062  CB  GLU X 272      30.384  65.618  43.988  0.00  0.00           C
ATOM   2063  CG  GLU X 272      30.006  65.507  45.472  0.00  0.00           C
ATOM   2064  CD  GLU X 272      30.121  66.837  46.223  0.00  0.00           C
ATOM   2065  OE1 GLU X 272      29.215  67.165  47.034  0.00  0.00           O
ATOM   2066  OE2 GLU X 272      31.152  67.539  46.090  0.00  0.00           O
ATOM   2067  C   GLU X 272      29.213  63.496  43.127  0.00  0.00           C
ATOM   2068  O   GLU X 272      28.637  62.955  44.072  0.00  0.00           O
ATOM   2069  N   GLU X 273      28.730  63.386  41.884  0.00  0.00           N
ATOM   2070  CA  GLU X 273      27.645  62.457  41.531  0.00  0.00           C
ATOM   2071  CB  GLU X 273      27.016  62.840  40.176  0.00  0.00           C
ATOM   2072  CG  GLU X 273      26.178  64.129  40.270  0.00  0.00           C
ATOM   2073  CD  GLU X 273      25.792  64.711  38.899  0.00  0.00           C
ATOM   2074  OE1 GLU X 273      26.685  64.865  38.032  0.00  0.00           O
ATOM   2075  OE2 GLU X 273      24.615  65.096  38.683  0.00  0.00           O
ATOM   2076  C   GLU X 273      28.166  61.008  41.543  0.00  0.00           C
ATOM   2077  O   GLU X 273      27.504  60.119  42.083  0.00  0.00           O
ATOM   2078  N   LEU X 274      29.394  60.756  41.063  0.00  0.00           N
ATOM   2079  CA  LEU X 274      30.059  59.451  41.223  0.00  0.00           C
ATOM   2080  CB  LEU X 274      31.335  59.361  40.355  0.00  0.00           C
ATOM   2081  CG  LEU X 274      31.100  58.944  38.889  0.00  0.00           C
ATOM   2082  CD1 LEU X 274      30.405  60.022  38.064  0.00  0.00           C
ATOM   2083  CD2 LEU X 274      32.426  58.634  38.194  0.00  0.00           C
ATOM   2084  C   LEU X 274      30.374  59.141  42.702  0.00  0.00           C
ATOM   2085  O   LEU X 274      30.294  57.979  43.113  0.00  0.00           O
ATOM   2086  N   LEU X 275      30.664  60.153  43.528  0.00  0.00           N
ATOM   2087  CA  LEU X 275      30.946  59.973  44.957  0.00  0.00           C
ATOM   2088  CB  LEU X 275      31.697  61.207  45.489  0.00  0.00           C
ATOM   2089  CG  LEU X 275      32.401  61.004  46.846  0.00  0.00           C
ATOM   2090  CD1 LEU X 275      33.511  59.951  46.778  0.00  0.00           C
ATOM   2091  CD2 LEU X 275      33.018  62.328  47.294  0.00  0.00           C
ATOM   2092  C   LEU X 275      29.691  59.659  45.789  0.00  0.00           C
ATOM   2093  O   LEU X 275      29.745  58.805  46.670  0.00  0.00           O
ATOM   2094  N   GLU X 276      28.542  60.285  45.523  0.00  0.00           N
ATOM   2095  CA  GLU X 276      27.274  59.914  46.187  0.00  0.00           C
ATOM   2096  CB  GLU X 276      26.297  61.097  46.192  0.00  0.00           C
ATOM   2097  CG  GLU X 276      26.667  62.047  47.337  0.00  0.00           C
ATOM   2098  CD  GLU X 276      25.784  63.292  47.345  0.00  0.00           C
ATOM   2099  OE1 GLU X 276      24.633  63.249  47.846  0.00  0.00           O
ATOM   2100  OE2 GLU X 276      26.242  64.340  46.831  0.00  0.00           O
ATOM   2101  C   GLU X 276      26.653  58.628  45.621  0.00  0.00           C
ATOM   2102  O   GLU X 276      25.993  57.893  46.359  0.00  0.00           O
ATOM   2103  N   THR X 277      26.970  58.271  44.372  0.00  0.00           N
ATOM   2104  CA  THR X 277      26.752  56.914  43.837  0.00  0.00           C
ATOM   2105  CB  THR X 277      27.087  56.866  42.336  0.00  0.00           C
ATOM   2106  CG2 THR X 277      26.788  55.530  41.664  0.00  0.00           C
ATOM   2107  OG1 THR X 277      26.305  57.824  41.660  0.00  0.00           O
ATOM   2108  C   THR X 277      27.582  55.888  44.621  0.00  0.00           C
ATOM   2109  O   THR X 277      27.043  54.883  45.076  0.00  0.00           O
ATOM   2110  N   THR X 278      28.863  56.185  44.877  0.00  0.00           N
ATOM   2111  CA  THR X 278      29.802  55.361  45.673  0.00  0.00           C
ATOM   2112  CB  THR X 278      31.232  55.919  45.509  0.00  0.00           C
ATOM   2113  CG2 THR X 278      32.313  55.261  46.365  0.00  0.00           C
ATOM   2114  OG1 THR X 278      31.636  55.749  44.165  0.00  0.00           O
ATOM   2115  C   THR X 278      29.410  55.236  47.158  0.00  0.00           C
ATOM   2116  O   THR X 278      29.875  54.316  47.836  0.00  0.00           O
ATOM   2117  N   LEU X 279      28.526  56.099  47.672  0.00  0.00           N
ATOM   2118  CA  LEU X 279      27.885  55.942  48.986  0.00  0.00           C
ATOM   2119  CB  LEU X 279      27.580  57.347  49.545  0.00  0.00           C
ATOM   2120  CG  LEU X 279      26.917  57.372  50.938  0.00  0.00           C
ATOM   2121  CD1 LEU X 279      27.812  56.772  52.023  0.00  0.00           C
ATOM   2122  CD2 LEU X 279      26.593  58.814  51.323  0.00  0.00           C
ATOM   2123  C   LEU X 279      26.625  55.055  48.921  0.00  0.00           C
ATOM   2124  O   LEU X 279      26.384  54.266  49.839  0.00  0.00           O
ATOM   2125  N   LYS X 280      25.830  55.174  47.847  0.00  0.00           N
ATOM   2126  CA  LYS X 280      24.519  54.518  47.670  0.00  0.00           C
ATOM   2127  CB  LYS X 280      23.747  55.297  46.586  0.00  0.00           C
ATOM   2128  CG  LYS X 280      22.273  54.883  46.455  0.00  0.00           C
ATOM   2129  CD  LYS X 280      21.530  55.782  45.454  0.00  0.00           C
ATOM   2130  CE  LYS X 280      20.025  55.486  45.471  0.00  0.00           C
ATOM   2131  NZ  LYS X 280      19.291  56.356  44.522  0.00  0.00           N
ATOM   2132  C   LYS X 280      24.614  53.016  47.358  0.00  0.00           C
ATOM   2133  O   LYS X 280      23.796  52.241  47.859  0.00  0.00           O
ATOM   2134  N   MET X 281      25.599  52.592  46.563  0.00  0.00           N
ATOM   2135  CA  MET X 281      25.901  51.172  46.304  0.00  0.00           C
ATOM   2136  CB  MET X 281      26.076  50.906  44.799  0.00  0.00           C
ATOM   2137  CG  MET X 281      27.316  51.577  44.199  0.00  0.00           C
ATOM   2138  SD  MET X 281      27.335  51.626  42.389  0.00  0.00           S
ATOM   2139  CE  MET X 281      29.006  52.279  42.125  0.00  0.00           C
ATOM   2140  C   MET X 281      27.113  50.692  47.112  0.00  0.00           C
ATOM   2141  O   MET X 281      28.018  51.475  47.400  0.00  0.00           O
ATOM   2142  N   LYS X 282      27.160  49.401  47.450  0.00  0.00           N
ATOM   2143  CA  LYS X 282      28.257  48.768  48.207  0.00  0.00           C
ATOM   2144  CB  LYS X 282      27.694  47.613  49.051  0.00  0.00           C
ATOM   2145  CG  LYS X 282      26.779  48.146  50.160  0.00  0.00           C
ATOM   2146  CD  LYS X 282      26.322  47.018  51.086  0.00  0.00           C
ATOM   2147  CE  LYS X 282      25.549  47.639  52.247  0.00  0.00           C
ATOM   2148  NZ  LYS X 282      25.134  46.613  53.224  0.00  0.00           N
ATOM   2149  C   LYS X 282      29.403  48.302  47.306  0.00  0.00           C
ATOM   2150  O   LYS X 282      29.250  48.242  46.085  0.00  0.00           O
ATOM   2151  N   PHE X 283      30.544  47.948  47.894  0.00  0.00           N
ATOM   2152  CA  PHE X 283      31.646  47.279  47.191  0.00  0.00           C
ATOM   2153  CB  PHE X 283      32.618  48.329  46.636  0.00  0.00           C
ATOM   2154  CG  PHE X 283      33.580  47.796  45.592  0.00  0.00           C
ATOM   2155  CD1 PHE X 283      34.943  47.623  45.892  0.00  0.00           C
ATOM   2156  CE1 PHE X 283      35.831  47.177  44.898  0.00  0.00           C
ATOM   2157  CZ  PHE X 283      35.363  46.896  43.603  0.00  0.00           C
ATOM   2158  CE2 PHE X 283      33.997  47.043  43.306  0.00  0.00           C
ATOM   2159  CD2 PHE X 283      33.108  47.484  44.302  0.00  0.00           C
ATOM   2160  C   PHE X 283      32.362  46.272  48.102  0.00  0.00           C
ATOM   2161  O   PHE X 283      32.406  46.467  49.319  0.00  0.00           O
ATOM   2162  N   LEU X 284      32.912  45.203  47.512  0.00  0.00           N
ATOM   2163  CA  LEU X 284      33.632  44.114  48.190  0.00  0.00           C
ATOM   2164  CB  LEU X 284      35.103  44.535  48.403  0.00  0.00           C
ATOM   2165  CG  LEU X 284      36.055  43.424  48.898  0.00  0.00           C
ATOM   2166  CD1 LEU X 284      36.003  42.166  48.026  0.00  0.00           C
ATOM   2167  CD2 LEU X 284      37.489  43.951  48.896  0.00  0.00           C
ATOM   2168  C   LEU X 284      32.903  43.596  49.451  0.00  0.00           C
ATOM   2169  O   LEU X 284      33.429  43.636  50.564  0.00  0.00           O
ATOM   2170  N   SER X 285      31.656  43.150  49.277  0.00  0.00           N
ATOM   2171  CA  SER X 285      30.807  42.620  50.354  0.00  0.00           C
ATOM   2172  CB  SER X 285      30.202  43.768  51.164  0.00  0.00           C
ATOM   2173  OG  SER X 285      29.469  44.696  50.372  0.00  0.00           O
ATOM   2174  C   SER X 285      29.704  41.703  49.824  0.00  0.00           C
ATOM   2175  O   SER X 285      29.104  41.994  48.789  0.00  0.00           O
ATOM   2176  N   LEU X 286      29.435  40.600  50.527  0.00  0.00           N
ATOM   2177  CA  LEU X 286      28.426  39.609  50.139  0.00  0.00           C
ATOM   2178  CB  LEU X 286      29.106  38.232  49.993  0.00  0.00           C
ATOM   2179  CG  LEU X 286      28.203  37.150  49.368  0.00  0.00           C
ATOM   2180  CD1 LEU X 286      27.985  37.389  47.872  0.00  0.00           C
ATOM   2181  CD2 LEU X 286      28.845  35.772  49.520  0.00  0.00           C
ATOM   2182  C   LEU X 286      27.284  39.578  51.160  0.00  0.00           C
ATOM   2183  O   LEU X 286      27.532  39.514  52.366  0.00  0.00           O
ATOM   2184  N   ASP X 287      26.038  39.588  50.686  0.00  0.00           N
ATOM   2185  CA  ASP X 287      24.839  39.515  51.537  0.00  0.00           C
ATOM   2186  CB  ASP X 287      24.434  40.951  51.917  0.00  0.00           C
ATOM   2187  CG  ASP X 287      23.621  41.054  53.211  0.00  0.00           C
ATOM   2188  OD1 ASP X 287      23.670  40.137  54.065  0.00  0.00           O
ATOM   2189  OD2 ASP X 287      23.017  42.126  53.447  0.00  0.00           O
ATOM   2190  C   ASP X 287      23.661  38.743  50.900  0.00  0.00           C
ATOM   2191  O   ASP X 287      22.740  38.336  51.607  0.00  0.00           O
ATOM   2192  N   LEU X 288      23.696  38.503  49.580  0.00  0.00           N
ATOM   2193  CA  LEU X 288      22.709  37.744  48.789  0.00  0.00           C
ATOM   2194  CB  LEU X 288      22.939  36.225  48.953  0.00  0.00           C
ATOM   2195  CG  LEU X 288      24.313  35.717  48.470  0.00  0.00           C
ATOM   2196  CD1 LEU X 288      24.438  34.218  48.733  0.00  0.00           C
ATOM   2197  CD2 LEU X 288      24.527  35.942  46.969  0.00  0.00           C
ATOM   2198  C   LEU X 288      21.248  38.198  48.998  0.00  0.00           C
ATOM   2199  O   LEU X 288      20.316  37.397  48.968  0.00  0.00           O
ATOM   2200  N   GLN X 289      21.042  39.503  49.191  0.00  0.00           N
ATOM   2201  CA  GLN X 289      19.755  40.101  49.577  0.00  0.00           C
ATOM   2202  CB  GLN X 289      20.014  41.549  50.029  0.00  0.00           C
ATOM   2203  CG  GLN X 289      20.688  41.644  51.403  0.00  0.00           C
ATOM   2204  CD  GLN X 289      19.753  41.453  52.595  0.00  0.00           C
ATOM   2205  OE1 GLN X 289      18.548  41.262  52.477  0.00  0.00           O
ATOM   2206  NE2 GLN X 289      20.283  41.551  53.791  0.00  0.00           N
ATOM   2207  C   GLN X 289      18.663  40.059  48.488  0.00  0.00           C
ATOM   2208  O   GLN X 289      17.513  40.399  48.777  0.00  0.00           O
ATOM   2209  N   GLY X 290      18.988  39.659  47.257  0.00  0.00           N
ATOM   2210  CA  GLY X 290      18.060  39.601  46.126  0.00  0.00           C
ATOM   2211  C   GLY X 290      18.582  38.733  44.978  0.00  0.00           C
ATOM   2212  O   GLY X 290      19.384  37.816  45.184  0.00  0.00           O
ATOM   2213  N   ASP X 291      18.151  39.046  43.757  0.00  0.00           N
ATOM   2214  CA  ASP X 291      18.563  38.363  42.525  0.00  0.00           C
ATOM   2215  CB  ASP X 291      17.877  39.056  41.340  0.00  0.00           C
ATOM   2216  CG  ASP X 291      18.008  38.284  40.028  0.00  0.00           C
ATOM   2217  OD1 ASP X 291      19.138  37.982  39.580  0.00  0.00           O
ATOM   2218  OD2 ASP X 291      16.962  38.018  39.394  0.00  0.00           O
ATOM   2219  C   ASP X 291      20.099  38.393  42.356  0.00  0.00           C
ATOM   2220  O   ASP X 291      20.689  39.481  42.415  0.00  0.00           O
ATOM   2221  N   PRO X 292      20.783  37.252  42.138  0.00  0.00           N
ATOM   2222  CD  PRO X 292      20.258  35.899  42.232  0.00  0.00           C
ATOM   2223  CG  PRO X 292      21.474  35.008  42.488  0.00  0.00           C
ATOM   2224  CB  PRO X 292      22.585  35.736  41.744  0.00  0.00           C
ATOM   2225  CA  PRO X 292      22.239  37.202  41.995  0.00  0.00           C
ATOM   2226  C   PRO X 292      22.823  38.093  40.895  0.00  0.00           C
ATOM   2227  O   PRO X 292      23.973  38.513  41.033  0.00  0.00           O
ATOM   2228  N   ARG X 293      22.059  38.455  39.852  0.00  0.00           N
ATOM   2229  CA  ARG X 293      22.550  39.368  38.803  0.00  0.00           C
ATOM   2230  CB  ARG X 293      21.709  39.214  37.522  0.00  0.00           C
ATOM   2231  CG  ARG X 293      20.555  40.216  37.350  0.00  0.00           C
ATOM   2232  CD  ARG X 293      19.604  39.741  36.245  0.00  0.00           C
ATOM   2233  NE  ARG X 293      18.675  38.726  36.767  0.00  0.00           N
ATOM   2234  CZ  ARG X 293      17.709  38.125  36.105  0.00  0.00           C
ATOM   2235  NH1 ARG X 293      16.829  37.423  36.743  0.00  0.00           N
ATOM   2236  NH2 ARG X 293      17.577  38.196  34.818  0.00  0.00           N
ATOM   2237  C   ARG X 293      22.702  40.812  39.300  0.00  0.00           C
ATOM   2238  O   ARG X 293      23.575  41.529  38.815  0.00  0.00           O
ATOM   2239  N   GLU X 294      21.934  41.197  40.322  0.00  0.00           N
ATOM   2240  CA  GLU X 294      22.132  42.435  41.091  0.00  0.00           C
ATOM   2241  CB  GLU X 294      20.783  43.004  41.576  0.00  0.00           C
ATOM   2242  CG  GLU X 294      19.702  43.215  40.496  0.00  0.00           C
ATOM   2243  CD  GLU X 294      18.527  44.086  40.986  0.00  0.00           C
ATOM   2244  OE1 GLU X 294      17.489  44.175  40.287  0.00  0.00           O
ATOM   2245  OE2 GLU X 294      18.614  44.709  42.071  0.00  0.00           O
ATOM   2246  C   GLU X 294      23.041  42.233  42.323  0.00  0.00           C
ATOM   2247  O   GLU X 294      23.593  43.199  42.844  0.00  0.00           O
ATOM   2248  N   SER X 295      23.175  40.998  42.823  0.00  0.00           N
ATOM   2249  CA  SER X 295      23.641  40.695  44.193  0.00  0.00           C
ATOM   2250  CB  SER X 295      22.585  39.882  44.961  0.00  0.00           C
ATOM   2251  OG  SER X 295      21.301  40.474  44.849  0.00  0.00           O
ATOM   2252  C   SER X 295      25.030  40.040  44.279  0.00  0.00           C
ATOM   2253  O   SER X 295      25.321  39.335  45.249  0.00  0.00           O
ATOM   2254  N   GLN X 296      25.900  40.261  43.290  0.00  0.00           N
ATOM   2255  CA  GLN X 296      27.310  39.833  43.323  0.00  0.00           C
ATOM   2256  CB  GLN X 296      27.991  40.195  41.987  0.00  0.00           C
ATOM   2257  CG  GLN X 296      27.415  39.503  40.741  0.00  0.00           C
ATOM   2258  CD  GLN X 296      27.584  37.984  40.759  0.00  0.00           C
ATOM   2259  OE1 GLN X 296      28.686  37.446  40.793  0.00  0.00           O
ATOM   2260  NE2 GLN X 296      26.501  37.241  40.786  0.00  0.00           N
ATOM   2261  C   GLN X 296      28.091  40.487  44.492  0.00  0.00           C
ATOM   2262  O   GLN X 296      27.677  41.535  45.002  0.00  0.00           O
ATOM   2263  N   PRO X 297      29.253  39.935  44.907  0.00  0.00           N
ATOM   2264  CD  PRO X 297      29.805  38.641  44.518  0.00  0.00           C
ATOM   2265  CG  PRO X 297      31.248  38.634  45.021  0.00  0.00           C
ATOM   2266  CB  PRO X 297      31.205  39.566  46.233  0.00  0.00           C
ATOM   2267  CA  PRO X 297      30.129  40.599  45.879  0.00  0.00           C
ATOM   2268  C   PRO X 297      30.733  41.916  45.349  0.00  0.00           C
ATOM   2269  O   PRO X 297      30.970  42.845  46.128  0.00  0.00           O
ATOM   2270  N   LEU X 298      30.961  41.998  44.032  0.00  0.00           N
ATOM   2271  CA  LEU X 298      31.403  43.174  43.272  0.00  0.00           C
ATOM   2272  CB  LEU X 298      32.911  43.433  43.519  0.00  0.00           C
ATOM   2273  CG  LEU X 298      33.941  42.514  42.819  0.00  0.00           C
ATOM   2274  CD1 LEU X 298      35.354  42.975  43.182  0.00  0.00           C
ATOM   2275  CD2 LEU X 298      33.833  41.034  43.190  0.00  0.00           C
ATOM   2276  C   LEU X 298      31.106  43.000  41.766  0.00  0.00           C
ATOM   2277  O   LEU X 298      30.878  41.876  41.305  0.00  0.00           O
ATOM   2278  N   LEU X 299      31.176  44.085  40.987  0.00  0.00           N
ATOM   2279  CA  LEU X 299      31.395  44.018  39.538  0.00  0.00           C
ATOM   2280  CB  LEU X 299      30.915  45.324  38.866  0.00  0.00           C
ATOM   2281  CG  LEU X 299      30.818  45.232  37.328  0.00  0.00           C
ATOM   2282  CD1 LEU X 299      29.883  46.310  36.781  0.00  0.00           C
ATOM   2283  CD2 LEU X 299      32.153  45.427  36.604  0.00  0.00           C
ATOM   2284  C   LEU X 299      32.873  43.675  39.295  0.00  0.00           C
ATOM   2285  O   LEU X 299      33.754  44.501  39.545  0.00  0.00           O
ATOM   2286  N   GLY X 300      33.140  42.435  38.882  0.00  0.00           N
ATOM   2287  CA  GLY X 300      34.498  41.889  38.779  0.00  0.00           C
ATOM   2288  C   GLY X 300      35.286  42.368  37.556  0.00  0.00           C
ATOM   2289  O   GLY X 300      34.732  42.905  36.598  0.00  0.00           O
ATOM   2290  N   THR X 301      36.597  42.123  37.566  0.00  0.00           N
ATOM   2291  CA  THR X 301      37.463  42.305  36.387  0.00  0.00           C
ATOM   2292  CB  THR X 301      38.957  42.215  36.747  0.00  0.00           C
ATOM   2293  CG2 THR X 301      39.417  43.456  37.509  0.00  0.00           C
ATOM   2294  OG1 THR X 301      39.225  41.094  37.564  0.00  0.00           O
ATOM   2295  C   THR X 301      37.100  41.325  35.264  0.00  0.00           C
ATOM   2296  O   THR X 301      36.512  40.263  35.504  0.00  0.00           O
ATOM   2297  N   VAL X 302      37.423  41.702  34.025  0.00  0.00           N
ATOM   2298  CA  VAL X 302      36.913  41.070  32.789  0.00  0.00           C
ATOM   2299  CB  VAL X 302      35.861  41.980  32.111  0.00  0.00           C
ATOM   2300  CG1 VAL X 302      34.637  42.209  33.002  0.00  0.00           C
ATOM   2301  CG2 VAL X 302      36.427  43.345  31.700  0.00  0.00           C
ATOM   2302  C   VAL X 302      38.039  40.719  31.808  0.00  0.00           C
ATOM   2303  O   VAL X 302      39.218  40.936  32.098  0.00  0.00           O
ATOM   2304  N   ILE X 303      37.681  40.187  30.638  0.00  0.00           N
ATOM   2305  CA  ILE X 303      38.552  40.102  29.459  0.00  0.00           C
ATOM   2306  CB  ILE X 303      38.239  38.797  28.687  0.00  0.00           C
ATOM   2307  CG2 ILE X 303      38.954  38.751  27.328  0.00  0.00           C
ATOM   2308  CG1 ILE X 303      38.653  37.582  29.556  0.00  0.00           C
ATOM   2309  CD1 ILE X 303      38.249  36.217  28.988  0.00  0.00           C
ATOM   2310  C   ILE X 303      38.354  41.384  28.632  0.00  0.00           C
ATOM   2311  O   ILE X 303      37.267  41.636  28.110  0.00  0.00           O
ATOM   2312  N   ASP X 304      39.392  42.215  28.533  0.00  0.00           N
ATOM   2313  CA  ASP X 304      39.339  43.574  27.961  0.00  0.00           C
ATOM   2314  CB  ASP X 304      39.782  44.566  29.044  0.00  0.00           C
ATOM   2315  CG  ASP X 304      41.298  44.543  29.226  0.00  0.00           C
ATOM   2316  OD1 ASP X 304      41.958  45.502  28.775  0.00  0.00           O
ATOM   2317  OD2 ASP X 304      41.827  43.545  29.762  0.00  0.00           O
ATOM   2318  C   ASP X 304      40.189  43.753  26.684  0.00  0.00           C
ATOM   2319  O   ASP X 304      40.138  44.798  26.030  0.00  0.00           O
ATOM   2320  N   GLY X 305      41.006  42.755  26.342  0.00  0.00           N
ATOM   2321  CA  GLY X 305      41.923  42.746  25.202  0.00  0.00           C
ATOM   2322  C   GLY X 305      43.255  43.470  25.429  0.00  0.00           C
ATOM   2323  O   GLY X 305      44.279  43.012  24.911  0.00  0.00           O
ATOM   2324  N   MET X 306      43.278  44.546  26.226  0.00  0.00           N
ATOM   2325  CA  MET X 306      44.476  45.364  26.470  0.00  0.00           C
ATOM   2326  CB  MET X 306      44.067  46.839  26.636  0.00  0.00           C
ATOM   2327  CG  MET X 306      45.232  47.818  26.458  0.00  0.00           C
ATOM   2328  SD  MET X 306      45.932  47.881  24.780  0.00  0.00           S
ATOM   2329  CE  MET X 306      47.575  47.196  25.104  0.00  0.00           C
ATOM   2330  C   MET X 306      45.305  44.852  27.658  0.00  0.00           C
ATOM   2331  O   MET X 306      46.533  44.818  27.562  0.00  0.00           O
ATOM   2332  N   LEU X 307      44.666  44.384  28.739  0.00  0.00           N
ATOM   2333  CA  LEU X 307      45.330  43.655  29.829  0.00  0.00           C
ATOM   2334  CB  LEU X 307      44.768  44.123  31.187  0.00  0.00           C
ATOM   2335  CG  LEU X 307      45.628  43.683  32.387  0.00  0.00           C
ATOM   2336  CD1 LEU X 307      46.835  44.604  32.589  0.00  0.00           C
ATOM   2337  CD2 LEU X 307      44.794  43.713  33.666  0.00  0.00           C
ATOM   2338  C   LEU X 307      45.201  42.130  29.654  0.00  0.00           C
ATOM   2339  O   LEU X 307      46.209  41.418  29.723  0.00  0.00           O
ATOM   2340  N   LEU X 308      43.983  41.626  29.426  0.00  0.00           N
ATOM   2341  CA  LEU X 308      43.655  40.192  29.387  0.00  0.00           C
ATOM   2342  CB  LEU X 308      42.872  39.814  30.661  0.00  0.00           C
ATOM   2343  CG  LEU X 308      43.672  39.914  31.975  0.00  0.00           C
ATOM   2344  CD1 LEU X 308      42.742  39.656  33.159  0.00  0.00           C
ATOM   2345  CD2 LEU X 308      44.819  38.902  32.046  0.00  0.00           C
ATOM   2346  C   LEU X 308      42.851  39.810  28.133  0.00  0.00           C
ATOM   2347  O   LEU X 308      41.845  40.448  27.825  0.00  0.00           O
ATOM   2348  N   LEU X 309      43.265  38.731  27.456  0.00  0.00           N
ATOM   2349  CA  LEU X 309      42.566  38.099  26.319  0.00  0.00           C
ATOM   2350  CB  LEU X 309      43.577  37.896  25.175  0.00  0.00           C
ATOM   2351  CG  LEU X 309      43.936  39.195  24.432  0.00  0.00           C
ATOM   2352  CD1 LEU X 309      45.248  39.008  23.677  0.00  0.00           C
ATOM   2353  CD2 LEU X 309      42.857  39.568  23.411  0.00  0.00           C
ATOM   2354  C   LEU X 309      41.898  36.761  26.697  0.00  0.00           C
ATOM   2355  O   LEU X 309      40.968  36.319  26.014  0.00  0.00           O
ATOM   2356  N   LYS X 310      42.352  36.146  27.798  0.00  0.00           N
ATOM   2357  CA  LYS X 310      41.827  34.923  28.427  0.00  0.00           C
ATOM   2358  CB  LYS X 310      42.666  33.704  28.012  0.00  0.00           C
ATOM   2359  CG  LYS X 310      42.555  33.394  26.511  0.00  0.00           C
ATOM   2360  CD  LYS X 310      42.855  31.921  26.218  0.00  0.00           C
ATOM   2361  CE  LYS X 310      44.248  31.480  26.678  0.00  0.00           C
ATOM   2362  NZ  LYS X 310      44.400  30.016  26.551  0.00  0.00           N
ATOM   2363  C   LYS X 310      41.808  35.059  29.953  0.00  0.00           C
ATOM   2364  O   LYS X 310      42.373  36.005  30.503  0.00  0.00           O
ATOM   2365  N   THR X 311      41.157  34.121  30.636  0.00  0.00           N
ATOM   2366  CA  THR X 311      40.968  34.159  32.091  0.00  0.00           C
ATOM   2367  CB  THR X 311      39.711  33.368  32.493  0.00  0.00           C
ATOM   2368  CG2 THR X 311      39.902  31.861  32.666  0.00  0.00           C
ATOM   2369  OG1 THR X 311      39.207  33.890  33.699  0.00  0.00           O
ATOM   2370  C   THR X 311      42.230  33.728  32.868  0.00  0.00           C
ATOM   2371  O   THR X 311      42.901  32.776  32.449  0.00  0.00           O
ATOM   2372  N   PRO X 312      42.571  34.376  34.004  0.00  0.00           N
ATOM   2373  CD  PRO X 312      41.957  35.595  34.529  0.00  0.00           C
ATOM   2374  CG  PRO X 312      42.981  36.207  35.482  0.00  0.00           C
ATOM   2375  CB  PRO X 312      43.710  34.975  36.006  0.00  0.00           C
ATOM   2376  CA  PRO X 312      43.794  34.092  34.760  0.00  0.00           C
ATOM   2377  C   PRO X 312      44.042  32.623  35.133  0.00  0.00           C
ATOM   2378  O   PRO X 312      45.177  32.166  34.993  0.00  0.00           O
ATOM   2379  N   GLU X 313      43.030  31.848  35.549  0.00  0.00           N
ATOM   2380  CA  GLU X 313      43.267  30.447  35.941  0.00  0.00           C
ATOM   2381  CB  GLU X 313      42.091  29.845  36.740  0.00  0.00           C
ATOM   2382  CG  GLU X 313      40.858  29.435  35.920  0.00  0.00           C
ATOM   2383  CD  GLU X 313      39.849  28.641  36.764  0.00  0.00           C
ATOM   2384  OE1 GLU X 313      38.712  29.138  36.970  0.00  0.00           O
ATOM   2385  OE2 GLU X 313      40.146  27.481  37.147  0.00  0.00           O
ATOM   2386  C   GLU X 313      43.704  29.550  34.769  0.00  0.00           C
ATOM   2387  O   GLU X 313      44.455  28.598  34.988  0.00  0.00           O
ATOM   2388  N   GLU X 314      43.313  29.867  33.527  0.00  0.00           N
ATOM   2389  CA  GLU X 314      43.780  29.141  32.337  0.00  0.00           C
ATOM   2390  CB  GLU X 314      42.756  29.254  31.193  0.00  0.00           C
ATOM   2391  CG  GLU X 314      43.131  28.325  30.027  0.00  0.00           C
ATOM   2392  CD  GLU X 314      42.046  28.267  28.950  0.00  0.00           C
ATOM   2393  OE1 GLU X 314      40.993  27.607  29.151  0.00  0.00           O
ATOM   2394  OE2 GLU X 314      42.233  28.889  27.879  0.00  0.00           O
ATOM   2395  C   GLU X 314      45.182  29.603  31.911  0.00  0.00           C
ATOM   2396  O   GLU X 314      46.010  28.772  31.546  0.00  0.00           O
ATOM   2397  N   LEU X 315      45.496  30.899  32.044  0.00  0.00           N
ATOM   2398  CA  LEU X 315      46.848  31.437  31.816  0.00  0.00           C
ATOM   2399  CB  LEU X 315      46.802  32.974  31.917  0.00  0.00           C
ATOM   2400  CG  LEU X 315      45.991  33.661  30.799  0.00  0.00           C
ATOM   2401  CD1 LEU X 315      45.844  35.151  31.109  0.00  0.00           C
ATOM   2402  CD2 LEU X 315      46.661  33.518  29.429  0.00  0.00           C
ATOM   2403  C   LEU X 315      47.884  30.824  32.785  0.00  0.00           C
ATOM   2404  O   LEU X 315      49.024  30.546  32.403  0.00  0.00           O
ATOM   2405  N   GLN X 316      47.463  30.543  34.023  0.00  0.00           N
ATOM   2406  CA  GLN X 316      48.237  29.802  35.027  0.00  0.00           C
ATOM   2407  CB  GLN X 316      47.582  30.018  36.402  0.00  0.00           C
ATOM   2408  CG  GLN X 316      47.698  31.471  36.906  0.00  0.00           C
ATOM   2409  CD  GLN X 316      46.720  31.810  38.029  0.00  0.00           C
ATOM   2410  OE1 GLN X 316      45.826  31.054  38.390  0.00  0.00           O
ATOM   2411  NE2 GLN X 316      46.848  32.957  38.651  0.00  0.00           N
ATOM   2412  C   GLN X 316      48.329  28.297  34.697  0.00  0.00           C
ATOM   2413  O   GLN X 316      49.390  27.687  34.871  0.00  0.00           O
ATOM   2414  N   ALA X 317      47.254  27.687  34.181  0.00  0.00           N
ATOM   2415  CA  ALA X 317      47.252  26.286  33.748  0.00  0.00           C
ATOM   2416  CB  ALA X 317      45.831  25.862  33.362  0.00  0.00           C
ATOM   2417  C   ALA X 317      48.232  26.046  32.587  0.00  0.00           C
ATOM   2418  O   ALA X 317      49.046  25.124  32.647  0.00  0.00           O
ATOM   2419  N   GLU X 318      48.230  26.914  31.572  0.00  0.00           N
ATOM   2420  CA  GLU X 318      49.116  26.817  30.401  0.00  0.00           C
ATOM   2421  CB  GLU X 318      48.479  27.539  29.197  0.00  0.00           C
ATOM   2422  CG  GLU X 318      48.561  29.067  29.268  0.00  0.00           C
ATOM   2423  CD  GLU X 318      48.004  29.761  28.016  0.00  0.00           C
ATOM   2424  OE1 GLU X 318      48.616  30.753  27.544  0.00  0.00           O
ATOM   2425  OE2 GLU X 318      46.963  29.315  27.473  0.00  0.00           O
ATOM   2426  C   GLU X 318      50.575  27.245  30.674  0.00  0.00           C
ATOM   2427  O   GLU X 318      51.402  27.197  29.761  0.00  0.00           O
ATOM   2428  N   ARG X 319      50.900  27.620  31.925  0.00  0.00           N
ATOM   2429  CA  ARG X 319      52.236  28.005  32.431  0.00  0.00           C
ATOM   2430  CB  ARG X 319      53.192  26.785  32.449  0.00  0.00           C
ATOM   2431  CG  ARG X 319      52.706  25.569  33.259  0.00  0.00           C
ATOM   2432  CD  ARG X 319      52.554  25.868  34.757  0.00  0.00           C
ATOM   2433  NE  ARG X 319      52.213  24.658  35.520  0.00  0.00           N
ATOM   2434  CZ  ARG X 319      51.043  24.307  36.011  0.00  0.00           C
ATOM   2435  NH1 ARG X 319      49.947  24.993  35.856  0.00  0.00           N
ATOM   2436  NH2 ARG X 319      50.972  23.212  36.698  0.00  0.00           N
ATOM   2437  C   ARG X 319      52.849  29.259  31.777  0.00  0.00           C
ATOM   2438  O   ARG X 319      54.070  29.402  31.737  0.00  0.00           O
ATOM   2439  N   ASN X 320      52.011  30.203  31.344  0.00  0.00           N
ATOM   2440  CA  ASN X 320      52.379  31.451  30.646  0.00  0.00           C
ATOM   2441  CB  ASN X 320      51.198  31.763  29.706  0.00  0.00           C
ATOM   2442  CG  ASN X 320      51.360  32.905  28.723  0.00  0.00           C
ATOM   2443  OD1 ASN X 320      52.390  33.553  28.599  0.00  0.00           O
ATOM   2444  ND2 ASN X 320      50.319  33.167  27.970  0.00  0.00           N
ATOM   2445  C   ASN X 320      52.810  32.593  31.612  0.00  0.00           C
ATOM   2446  O   ASN X 320      52.517  33.775  31.408  0.00  0.00           O
ATOM   2447  N   PHE X 321      53.503  32.238  32.700  0.00  0.00           N
ATOM   2448  CA  PHE X 321      53.999  33.171  33.721  0.00  0.00           C
ATOM   2449  CB  PHE X 321      54.289  32.416  35.028  0.00  0.00           C
ATOM   2450  CG  PHE X 321      53.126  31.783  35.768  0.00  0.00           C
ATOM   2451  CD1 PHE X 321      52.511  32.464  36.835  0.00  0.00           C
ATOM   2452  CE1 PHE X 321      51.543  31.816  37.624  0.00  0.00           C
ATOM   2453  CZ  PHE X 321      51.190  30.484  37.351  0.00  0.00           C
ATOM   2454  CE2 PHE X 321      51.788  29.805  36.277  0.00  0.00           C
ATOM   2455  CD2 PHE X 321      52.753  30.455  35.486  0.00  0.00           C
ATOM   2456  C   PHE X 321      55.301  33.861  33.283  0.00  0.00           C
ATOM   2457  O   PHE X 321      56.191  33.213  32.728  0.00  0.00           O
ATOM   2458  N   HIE X 322      55.473  35.137  33.636  0.00  0.00           N
ATOM   2459  CA  HIE X 322      56.767  35.841  33.610  0.00  0.00           C
ATOM   2460  CB  HIE X 322      56.515  37.308  33.998  0.00  0.00           C
ATOM   2461  CG  HIE X 322      57.667  38.257  33.764  0.00  0.00           C
ATOM   2462  ND1 HIE X 322      58.636  38.156  32.761  0.00  0.00           N
ATOM   2463  CE1 HIE X 322      59.474  39.192  32.951  0.00  0.00           C
ATOM   2464  NE2 HIE X 322      59.061  39.944  33.986  0.00  0.00           N
ATOM   2465  CD2 HIE X 322      57.923  39.371  34.508  0.00  0.00           C
ATOM   2466  C   HIE X 322      57.763  35.179  34.582  0.00  0.00           C
ATOM   2467  O   HIE X 322      57.419  34.956  35.743  0.00  0.00           O
ATOM   2468  N   THR X 323      58.987  34.865  34.145  0.00  0.00           N
ATOM   2469  CA  THR X 323      59.924  33.961  34.860  0.00  0.00           C
ATOM   2470  CB  THR X 323      60.926  33.282  33.897  0.00  0.00           C
ATOM   2471  CG2 THR X 323      61.212  31.836  34.306  0.00  0.00           C
ATOM   2472  OG1 THR X 323      60.495  33.261  32.557  0.00  0.00           O
ATOM   2473  C   THR X 323      60.670  34.609  36.044  0.00  0.00           C
ATOM   2474  O   THR X 323      61.882  34.436  36.206  0.00  0.00           O
ATOM   2475  N   VAL X 324      59.986  35.413  36.861  0.00  0.00           N
ATOM   2476  CA  VAL X 324      60.586  36.230  37.934  0.00  0.00           C
ATOM   2477  CB  VAL X 324      59.972  37.642  37.988  0.00  0.00           C
ATOM   2478  CG1 VAL X 324      60.361  38.435  36.738  0.00  0.00           C
ATOM   2479  CG2 VAL X 324      58.444  37.653  38.122  0.00  0.00           C
ATOM   2480  C   VAL X 324      60.518  35.564  39.319  0.00  0.00           C
ATOM   2481  O   VAL X 324      59.525  34.894  39.618  0.00  0.00           O
ATOM   2482  N   PRO X 325      61.520  35.772  40.202  0.00  0.00           N
ATOM   2483  CD  PRO X 325      62.811  36.386  39.945  0.00  0.00           C
ATOM   2484  CG  PRO X 325      63.729  35.912  41.066  0.00  0.00           C
ATOM   2485  CB  PRO X 325      62.771  35.810  42.248  0.00  0.00           C
ATOM   2486  CA  PRO X 325      61.453  35.359  41.601  0.00  0.00           C
ATOM   2487  C   PRO X 325      60.245  35.982  42.308  0.00  0.00           C
ATOM   2488  O   PRO X 325      60.062  37.203  42.260  0.00  0.00           O
ATOM   2489  N   TYR X 326      59.450  35.152  42.985  0.00  0.00           N
ATOM   2490  CA  TYR X 326      58.237  35.576  43.689  0.00  0.00           C
ATOM   2491  CB  TYR X 326      57.002  35.063  42.927  0.00  0.00           C
ATOM   2492  CG  TYR X 326      55.639  35.514  43.438  0.00  0.00           C
ATOM   2493  CD1 TYR X 326      55.463  36.778  44.035  0.00  0.00           C
ATOM   2494  CE1 TYR X 326      54.198  37.184  44.494  0.00  0.00           C
ATOM   2495  CZ  TYR X 326      53.085  36.342  44.320  0.00  0.00           C
ATOM   2496  OH  TYR X 326      51.860  36.758  44.723  0.00  0.00           O
ATOM   2497  CE2 TYR X 326      53.247  35.078  43.712  0.00  0.00           C
ATOM   2498  CD2 TYR X 326      54.521  34.666  43.275  0.00  0.00           C
ATOM   2499  C   TYR X 326      58.251  35.140  45.161  0.00  0.00           C
ATOM   2500  O   TYR X 326      58.573  33.996  45.484  0.00  0.00           O
ATOM   2501  N   MET X 327      57.908  36.061  46.060  0.00  0.00           N
ATOM   2502  CA  MET X 327      57.875  35.843  47.506  0.00  0.00           C
ATOM   2503  CB  MET X 327      59.023  36.643  48.132  0.00  0.00           C
ATOM   2504  CG  MET X 327      59.138  36.449  49.645  0.00  0.00           C
ATOM   2505  SD  MET X 327      60.467  37.424  50.398  0.00  0.00           S
ATOM   2506  CE  MET X 327      61.898  36.427  49.907  0.00  0.00           C
ATOM   2507  C   MET X 327      56.509  36.225  48.088  0.00  0.00           C
ATOM   2508  O   MET X 327      55.943  37.251  47.711  0.00  0.00           O
ATOM   2509  N   VAL X 328      55.987  35.431  49.029  0.00  0.00           N
ATOM   2510  CA  VAL X 328      54.681  35.696  49.659  0.00  0.00           C
ATOM   2511  CB  VAL X 328      53.589  34.727  49.158  0.00  0.00           C
ATOM   2512  CG1 VAL X 328      52.206  35.168  49.657  0.00  0.00           C
ATOM   2513  CG2 VAL X 328      53.521  34.658  47.625  0.00  0.00           C
ATOM   2514  C   VAL X 328      54.770  35.674  51.185  0.00  0.00           C
ATOM   2515  O   VAL X 328      55.232  34.700  51.782  0.00  0.00           O
ATOM   2516  N   GLY X 329      54.266  36.745  51.802  0.00  0.00           N
ATOM   2517  CA  GLY X 329      53.939  36.819  53.221  0.00  0.00           C
ATOM   2518  C   GLY X 329      52.530  36.283  53.484  0.00  0.00           C
ATOM   2519  O   GLY X 329      51.535  36.994  53.302  0.00  0.00           O
ATOM   2520  N   ILE X 330      52.438  35.026  53.927  0.00  0.00           N
ATOM   2521  CA  ILE X 330      51.200  34.339  54.332  0.00  0.00           C
ATOM   2522  CB  ILE X 330      51.343  32.798  54.197  0.00  0.00           C
ATOM   2523  CG2 ILE X 330      49.999  32.089  54.461  0.00  0.00           C
ATOM   2524  CG1 ILE X 330      51.884  32.336  52.819  0.00  0.00           C
ATOM   2525  CD1 ILE X 330      50.942  32.557  51.625  0.00  0.00           C
ATOM   2526  C   ILE X 330      50.816  34.818  55.744  0.00  0.00           C
ATOM   2527  O   ILE X 330      50.847  34.084  56.730  0.00  0.00           O
ATOM   2528  N   ASN X 331      50.525  36.113  55.854  0.00  0.00           N
ATOM   2529  CA  ASN X 331      50.312  36.829  57.109  0.00  0.00           C
ATOM   2530  CB  ASN X 331      50.207  38.323  56.763  0.00  0.00           C
ATOM   2531  CG  ASN X 331      50.659  39.248  57.876  0.00  0.00           C
ATOM   2532  OD1 ASN X 331      50.500  38.962  59.054  0.00  0.00           O
ATOM   2533  ND2 ASN X 331      51.224  40.373  57.508  0.00  0.00           N
ATOM   2534  C   ASN X 331      49.119  36.258  57.914  0.00  0.00           C
ATOM   2535  O   ASN X 331      48.126  35.789  57.348  0.00  0.00           O
ATOM   2536  N   LYS X 332      49.246  36.220  59.245  0.00  0.00           N
ATOM   2537  CA  LYS X 332      48.693  35.113  60.056  0.00  0.00           C
ATOM   2538  CB  LYS X 332      49.815  34.646  60.994  0.00  0.00           C
ATOM   2539  CG  LYS X 332      49.563  33.283  61.652  0.00  0.00           C
ATOM   2540  CD  LYS X 332      50.823  32.821  62.396  0.00  0.00           C
ATOM   2541  CE  LYS X 332      50.734  31.388  62.935  0.00  0.00           C
ATOM   2542  NZ  LYS X 332      50.538  30.389  61.860  0.00  0.00           N
ATOM   2543  C   LYS X 332      47.383  35.396  60.798  0.00  0.00           C
ATOM   2544  O   LYS X 332      46.650  34.463  61.114  0.00  0.00           O
ATOM   2545  N   GLN X 333      47.076  36.666  61.059  0.00  0.00           N
ATOM   2546  CA  GLN X 333      45.903  37.106  61.837  0.00  0.00           C
ATOM   2547  CB  GLN X 333      46.355  37.743  63.163  0.00  0.00           C
ATOM   2548  CG  GLN X 333      47.089  39.090  63.023  0.00  0.00           C
ATOM   2549  CD  GLN X 333      48.497  38.934  62.464  0.00  0.00           C
ATOM   2550  OE1 GLN X 333      49.396  38.430  63.126  0.00  0.00           O
ATOM   2551  NE2 GLN X 333      48.711  39.273  61.213  0.00  0.00           N
ATOM   2552  C   GLN X 333      44.934  37.998  61.041  0.00  0.00           C
ATOM   2553  O   GLN X 333      44.083  38.681  61.610  0.00  0.00           O
ATOM   2554  N   GLU X 334      45.073  38.031  59.716  0.00  0.00           N
ATOM   2555  CA  GLU X 334      44.460  39.070  58.887  0.00  0.00           C
ATOM   2556  CB  GLU X 334      45.182  39.125  57.528  0.00  0.00           C
ATOM   2557  CG  GLU X 334      46.686  39.453  57.597  0.00  0.00           C
ATOM   2558  CD  GLU X 334      46.965  40.816  58.198  0.00  0.00           C
ATOM   2559  OE1 GLU X 334      47.265  40.931  59.405  0.00  0.00           O
ATOM   2560  OE2 GLU X 334      46.880  41.826  57.434  0.00  0.00           O
ATOM   2561  C   GLU X 334      42.944  38.894  58.684  0.00  0.00           C
ATOM   2562  O   GLU X 334      42.263  39.878  58.393  0.00  0.00           O
ATOM   2563  N   PHE X 335      42.386  37.687  58.848  0.00  0.00           N
ATOM   2564  CA  PHE X 335      41.041  37.358  58.344  0.00  0.00           C
ATOM   2565  CB  PHE X 335      41.161  36.154  57.400  0.00  0.00           C
ATOM   2566  CG  PHE X 335      42.170  36.352  56.282  0.00  0.00           C
ATOM   2567  CD1 PHE X 335      41.920  37.301  55.272  0.00  0.00           C
ATOM   2568  CE1 PHE X 335      42.881  37.540  54.274  0.00  0.00           C
ATOM   2569  CZ  PHE X 335      44.088  36.821  54.275  0.00  0.00           C
ATOM   2570  CE2 PHE X 335      44.336  35.861  55.271  0.00  0.00           C
ATOM   2571  CD2 PHE X 335      43.380  35.630  56.277  0.00  0.00           C
ATOM   2572  C   PHE X 335      39.961  37.131  59.417  0.00  0.00           C
ATOM   2573  O   PHE X 335      38.771  37.222  59.101  0.00  0.00           O
ATOM   2574  N   GLY X 336      40.346  36.869  60.673  0.00  0.00           N
ATOM   2575  CA  GLY X 336      39.447  36.456  61.765  0.00  0.00           C
ATOM   2576  C   GLY X 336      38.437  37.501  62.269  0.00  0.00           C
ATOM   2577  O   GLY X 336      37.576  37.163  63.082  0.00  0.00           O
ATOM   2578  N   TRP X 337      38.501  38.745  61.785  0.00  0.00           N
ATOM   2579  CA  TRP X 337      37.486  39.795  61.984  0.00  0.00           C
ATOM   2580  CB  TRP X 337      38.044  40.833  62.964  0.00  0.00           C
ATOM   2581  CG  TRP X 337      37.063  41.835  63.489  0.00  0.00           C
ATOM   2582  CD1 TRP X 337      36.423  41.756  64.677  0.00  0.00           C
ATOM   2583  NE1 TRP X 337      35.625  42.865  64.858  0.00  0.00           N
ATOM   2584  CE2 TRP X 337      35.711  43.728  63.788  0.00  0.00           C
ATOM   2585  CZ2 TRP X 337      35.120  44.968  63.512  0.00  0.00           C
ATOM   2586  CH2 TRP X 337      35.415  45.608  62.296  0.00  0.00           C
ATOM   2587  CZ3 TRP X 337      36.293  45.001  61.381  0.00  0.00           C
ATOM   2588  CE3 TRP X 337      36.879  43.753  61.666  0.00  0.00           C
ATOM   2589  CD2 TRP X 337      36.610  43.086  62.882  0.00  0.00           C
ATOM   2590  C   TRP X 337      37.042  40.433  60.656  0.00  0.00           C
ATOM   2591  O   TRP X 337      35.872  40.768  60.488  0.00  0.00           O
ATOM   2592  N   LEU X 338      37.941  40.513  59.669  0.00  0.00           N
ATOM   2593  CA  LEU X 338      37.687  40.996  58.307  0.00  0.00           C
ATOM   2594  CB  LEU X 338      39.025  40.909  57.543  0.00  0.00           C
ATOM   2595  CG  LEU X 338      39.105  41.525  56.131  0.00  0.00           C
ATOM   2596  CD1 LEU X 338      40.572  41.524  55.696  0.00  0.00           C
ATOM   2597  CD2 LEU X 338      38.328  40.761  55.052  0.00  0.00           C
ATOM   2598  C   LEU X 338      36.556  40.211  57.625  0.00  0.00           C
ATOM   2599  O   LEU X 338      35.615  40.819  57.113  0.00  0.00           O
ATOM   2600  N   ILE X 339      36.600  38.873  57.637  0.00  0.00           N
ATOM   2601  CA  ILE X 339      35.542  38.072  56.999  0.00  0.00           C
ATOM   2602  CB  ILE X 339      35.970  36.601  56.766  0.00  0.00           C
ATOM   2603  CG2 ILE X 339      34.793  35.807  56.165  0.00  0.00           C
ATOM   2604  CG1 ILE X 339      37.199  36.539  55.828  0.00  0.00           C
ATOM   2605  CD1 ILE X 339      37.808  35.137  55.693  0.00  0.00           C
ATOM   2606  C   ILE X 339      34.193  38.266  57.730  0.00  0.00           C
ATOM   2607  O   ILE X 339      33.226  38.619  57.050  0.00  0.00           O
ATOM   2608  N   PRO X 340      34.107  38.154  59.076  0.00  0.00           N
ATOM   2609  CD  PRO X 340      35.062  37.488  59.959  0.00  0.00           C
ATOM   2610  CG  PRO X 340      34.326  37.226  61.270  0.00  0.00           C
ATOM   2611  CB  PRO X 340      33.308  38.358  61.316  0.00  0.00           C
ATOM   2612  CA  PRO X 340      32.912  38.525  59.841  0.00  0.00           C
ATOM   2613  C   PRO X 340      32.354  39.931  59.545  0.00  0.00           C
ATOM   2614  O   PRO X 340      31.211  40.050  59.108  0.00  0.00           O
ATOM   2615  N   MET X 341      33.134  41.000  59.745  0.00  0.00           N
ATOM   2616  CA  MET X 341      32.609  42.372  59.881  0.00  0.00           C
ATOM   2617  CB  MET X 341      32.915  42.905  61.293  0.00  0.00           C
ATOM   2618  CG  MET X 341      32.079  42.168  62.352  0.00  0.00           C
ATOM   2619  SD  MET X 341      32.207  42.800  64.049  0.00  0.00           S
ATOM   2620  CE  MET X 341      31.444  44.436  63.876  0.00  0.00           C
ATOM   2621  C   MET X 341      33.013  43.366  58.775  0.00  0.00           C
ATOM   2622  O   MET X 341      32.529  44.498  58.790  0.00  0.00           O
ATOM   2623  N   GLN X 342      33.815  42.960  57.781  0.00  0.00           N
ATOM   2624  CA  GLN X 342      34.034  43.733  56.540  0.00  0.00           C
ATOM   2625  CB  GLN X 342      35.524  44.075  56.347  0.00  0.00           C
ATOM   2626  CG  GLN X 342      36.034  45.053  57.413  0.00  0.00           C
ATOM   2627  CD  GLN X 342      37.423  45.618  57.123  0.00  0.00           C
ATOM   2628  OE1 GLN X 342      38.162  45.190  56.238  0.00  0.00           O
ATOM   2629  NE2 GLN X 342      37.859  46.597  57.878  0.00  0.00           N
ATOM   2630  C   GLN X 342      33.470  43.055  55.280  0.00  0.00           C
ATOM   2631  O   GLN X 342      33.099  43.767  54.343  0.00  0.00           O
ATOM   2632  N   LEU X 343      33.396  41.716  55.234  0.00  0.00           N
ATOM   2633  CA  LEU X 343      32.893  40.964  54.069  0.00  0.00           C
ATOM   2634  CB  LEU X 343      33.882  39.820  53.762  0.00  0.00           C
ATOM   2635  CG  LEU X 343      33.670  39.118  52.406  0.00  0.00           C
ATOM   2636  CD1 LEU X 343      33.997  40.025  51.216  0.00  0.00           C
ATOM   2637  CD2 LEU X 343      34.587  37.896  52.314  0.00  0.00           C
ATOM   2638  C   LEU X 343      31.448  40.451  54.236  0.00  0.00           C
ATOM   2639  O   LEU X 343      30.703  40.437  53.252  0.00  0.00           O
ATOM   2640  N   MET X 344      31.058  40.044  55.454  0.00  0.00           N
ATOM   2641  CA  MET X 344      29.754  39.424  55.767  0.00  0.00           C
ATOM   2642  CB  MET X 344      29.986  38.020  56.359  0.00  0.00           C
ATOM   2643  CG  MET X 344      30.720  37.061  55.416  0.00  0.00           C
ATOM   2644  SD  MET X 344      29.810  36.629  53.907  0.00  0.00           S
ATOM   2645  CE  MET X 344      31.004  35.475  53.186  0.00  0.00           C
ATOM   2646  C   MET X 344      28.850  40.240  56.716  0.00  0.00           C
ATOM   2647  O   MET X 344      27.699  39.851  56.938  0.00  0.00           O
ATOM   2648  N   SER X 345      29.340  41.359  57.267  0.00  0.00           N
ATOM   2649  CA  SER X 345      28.651  42.234  58.237  0.00  0.00           C
ATOM   2650  CB  SER X 345      27.769  43.258  57.511  0.00  0.00           C
ATOM   2651  OG  SER X 345      28.535  44.238  56.838  0.00  0.00           O
ATOM   2652  C   SER X 345      27.881  41.485  59.348  0.00  0.00           C
ATOM   2653  O   SER X 345      26.714  41.792  59.614  0.00  0.00           O
ATOM   2654  N   TYR X 346      28.506  40.486  59.979  0.00  0.00           N
ATOM   2655  CA  TYR X 346      27.941  39.671  61.066  0.00  0.00           C
ATOM   2656  CB  TYR X 346      27.432  38.340  60.488  0.00  0.00           C
ATOM   2657  CG  TYR X 346      26.893  37.373  61.528  0.00  0.00           C
ATOM   2658  CD1 TYR X 346      25.569  37.495  61.998  0.00  0.00           C
ATOM   2659  CE1 TYR X 346      25.085  36.619  62.993  0.00  0.00           C
ATOM   2660  CZ  TYR X 346      25.930  35.617  63.519  0.00  0.00           C
ATOM   2661  OH  TYR X 346      25.500  34.777  64.498  0.00  0.00           O
ATOM   2662  CE2 TYR X 346      27.251  35.493  63.042  0.00  0.00           C
ATOM   2663  CD2 TYR X 346      27.731  36.370  62.052  0.00  0.00           C
ATOM   2664  C   TYR X 346      28.999  39.417  62.165  0.00  0.00           C
ATOM   2665  O   TYR X 346      30.091  38.954  61.835  0.00  0.00           O
ATOM   2666  N   PRO X 347      28.716  39.690  63.455  0.00  0.00           N
ATOM   2667  CD  PRO X 347      27.483  40.281  63.962  0.00  0.00           C
ATOM   2668  CG  PRO X 347      27.646  40.382  65.478  0.00  0.00           C
ATOM   2669  CB  PRO X 347      29.162  40.465  65.654  0.00  0.00           C
ATOM   2670  CA  PRO X 347      29.703  39.573  64.532  0.00  0.00           C
ATOM   2671  C   PRO X 347      29.927  38.117  64.984  0.00  0.00           C
ATOM   2672  O   PRO X 347      28.975  37.385  65.273  0.00  0.00           O
ATOM   2673  N   LEU X 348      31.191  37.693  65.087  0.00  0.00           N
ATOM   2674  CA  LEU X 348      31.595  36.317  65.432  0.00  0.00           C
ATOM   2675  CB  LEU X 348      31.721  35.537  64.104  0.00  0.00           C
ATOM   2676  CG  LEU X 348      32.124  34.054  64.229  0.00  0.00           C
ATOM   2677  CD1 LEU X 348      31.133  33.235  65.057  0.00  0.00           C
ATOM   2678  CD2 LEU X 348      32.204  33.422  62.838  0.00  0.00           C
ATOM   2679  C   LEU X 348      32.897  36.212  66.257  0.00  0.00           C
ATOM   2680  O   LEU X 348      33.044  35.270  67.036  0.00  0.00           O
ATOM   2681  N   SER X 349      33.844  37.144  66.103  0.00  0.00           N
ATOM   2682  CA  SER X 349      35.248  37.001  66.542  0.00  0.00           C
ATOM   2683  CB  SER X 349      36.061  38.221  66.098  0.00  0.00           C
ATOM   2684  OG  SER X 349      35.894  38.470  64.714  0.00  0.00           O
ATOM   2685  C   SER X 349      35.462  36.817  68.051  0.00  0.00           C
ATOM   2686  O   SER X 349      36.532  36.370  68.459  0.00  0.00           O
ATOM   2687  N   GLU X 350      34.470  37.140  68.882  0.00  0.00           N
ATOM   2688  CA  GLU X 350      34.509  36.993  70.347  0.00  0.00           C
ATOM   2689  CB  GLU X 350      34.762  38.372  70.984  0.00  0.00           C
ATOM   2690  CG  GLU X 350      33.591  39.352  70.822  0.00  0.00           C
ATOM   2691  CD  GLU X 350      33.913  40.706  71.453  0.00  0.00           C
ATOM   2692  OE1 GLU X 350      33.905  40.825  72.705  0.00  0.00           O
ATOM   2693  OE2 GLU X 350      34.154  41.676  70.693  0.00  0.00           O
ATOM   2694  C   GLU X 350      33.270  36.269  70.920  0.00  0.00           C
ATOM   2695  O   GLU X 350      32.959  36.402  72.108  0.00  0.00           O
ATOM   2696  N   GLY X 351      32.533  35.548  70.065  0.00  0.00           N
ATOM   2697  CA  GLY X 351      31.218  34.964  70.359  0.00  0.00           C
ATOM   2698  C   GLY X 351      31.186  33.436  70.494  0.00  0.00           C
ATOM   2699  O   GLY X 351      32.149  32.811  70.946  0.00  0.00           O
ATOM   2700  N   GLN X 352      30.056  32.843  70.090  0.00  0.00           N
ATOM   2701  CA  GLN X 352      29.789  31.396  70.080  0.00  0.00           C
ATOM   2702  CB  GLN X 352      28.993  31.004  71.343  0.00  0.00           C
ATOM   2703  CG  GLN X 352      27.503  31.419  71.363  0.00  0.00           C
ATOM   2704  CD  GLN X 352      26.547  30.409  70.717  0.00  0.00           C
ATOM   2705  OE1 GLN X 352      26.656  29.197  70.879  0.00  0.00           O
ATOM   2706  NE2 GLN X 352      25.548  30.866  69.999  0.00  0.00           N
ATOM   2707  C   GLN X 352      29.083  30.962  68.782  0.00  0.00           C
ATOM   2708  O   GLN X 352      28.310  31.736  68.211  0.00  0.00           O
ATOM   2709  N   LEU X 353      29.331  29.731  68.318  0.00  0.00           N
ATOM   2710  CA  LEU X 353      28.811  29.217  67.045  0.00  0.00           C
ATOM   2711  CB  LEU X 353      29.899  29.442  65.978  0.00  0.00           C
ATOM   2712  CG  LEU X 353      29.477  29.109  64.537  0.00  0.00           C
ATOM   2713  CD1 LEU X 353      28.437  30.093  64.001  0.00  0.00           C
ATOM   2714  CD2 LEU X 353      30.702  29.171  63.626  0.00  0.00           C
ATOM   2715  C   LEU X 353      28.412  27.733  67.125  0.00  0.00           C
ATOM   2716  O   LEU X 353      29.246  26.873  67.403  0.00  0.00           O
ATOM   2717  N   ASP X 354      27.147  27.429  66.833  0.00  0.00           N
ATOM   2718  CA  ASP X 354      26.634  26.061  66.678  0.00  0.00           C
ATOM   2719  CB  ASP X 354      25.199  25.981  67.217  0.00  0.00           C
ATOM   2720  CG  ASP X 354      24.208  26.633  66.260  0.00  0.00           C
ATOM   2721  OD1 ASP X 354      24.184  27.881  66.183  0.00  0.00           O
ATOM   2722  OD2 ASP X 354      23.459  25.903  65.571  0.00  0.00           O
ATOM   2723  C   ASP X 354      26.716  25.569  65.220  0.00  0.00           C
ATOM   2724  O   ASP X 354      26.770  26.366  64.280  0.00  0.00           O
ATOM   2725  N   GLN X 355      26.682  24.249  65.019  0.00  0.00           N
ATOM   2726  CA  GLN X 355      26.876  23.617  63.708  0.00  0.00           C
ATOM   2727  CB  GLN X 355      26.906  22.093  63.909  0.00  0.00           C
ATOM   2728  CG  GLN X 355      27.020  21.249  62.626  0.00  0.00           C
ATOM   2729  CD  GLN X 355      28.313  21.410  61.824  0.00  0.00           C
ATOM   2730  OE1 GLN X 355      29.294  22.009  62.244  0.00  0.00           O
ATOM   2731  NE2 GLN X 355      28.366  20.843  60.642  0.00  0.00           N
ATOM   2732  C   GLN X 355      25.830  24.044  62.664  0.00  0.00           C
ATOM   2733  O   GLN X 355      26.194  24.265  61.510  0.00  0.00           O
ATOM   2734  N   LYS X 356      24.552  24.226  63.030  0.00  0.00           N
ATOM   2735  CA  LYS X 356      23.521  24.703  62.087  0.00  0.00           C
ATOM   2736  CB  LYS X 356      22.131  24.557  62.721  0.00  0.00           C
ATOM   2737  CG  LYS X 356      20.993  25.103  61.846  0.00  0.00           C
ATOM   2738  CD  LYS X 356      19.664  24.893  62.579  0.00  0.00           C
ATOM   2739  CE  LYS X 356      18.488  25.628  61.931  0.00  0.00           C
ATOM   2740  NZ  LYS X 356      18.555  27.089  62.162  0.00  0.00           N
ATOM   2741  C   LYS X 356      23.807  26.130  61.620  0.00  0.00           C
ATOM   2742  O   LYS X 356      23.726  26.401  60.420  0.00  0.00           O
ATOM   2743  N   THR X 357      24.208  27.026  62.523  0.00  0.00           N
ATOM   2744  CA  THR X 357      24.618  28.393  62.154  0.00  0.00           C
ATOM   2745  CB  THR X 357      24.739  29.294  63.393  0.00  0.00           C
ATOM   2746  CG2 THR X 357      24.979  30.761  63.039  0.00  0.00           C
ATOM   2747  OG1 THR X 357      23.530  29.262  64.126  0.00  0.00           O
ATOM   2748  C   THR X 357      25.916  28.389  61.333  0.00  0.00           C
ATOM   2749  O   THR X 357      26.000  29.106  60.339  0.00  0.00           O
ATOM   2750  N   ALA X 358      26.890  27.530  61.662  0.00  0.00           N
ATOM   2751  CA  ALA X 358      28.127  27.365  60.890  0.00  0.00           C
ATOM   2752  CB  ALA X 358      29.042  26.376  61.627  0.00  0.00           C
ATOM   2753  C   ALA X 358      27.861  26.902  59.445  0.00  0.00           C
ATOM   2754  O   ALA X 358      28.364  27.504  58.496  0.00  0.00           O
ATOM   2755  N   MET X 359      27.025  25.872  59.262  0.00  0.00           N
ATOM   2756  CA  MET X 359      26.606  25.407  57.935  0.00  0.00           C
ATOM   2757  CB  MET X 359      25.765  24.127  58.046  0.00  0.00           C
ATOM   2758  CG  MET X 359      26.574  22.918  58.527  0.00  0.00           C
ATOM   2759  SD  MET X 359      25.667  21.344  58.558  0.00  0.00           S
ATOM   2760  CE  MET X 359      24.220  21.734  59.580  0.00  0.00           C
ATOM   2761  C   MET X 359      25.816  26.486  57.186  0.00  0.00           C
ATOM   2762  O   MET X 359      26.083  26.723  56.014  0.00  0.00           O
ATOM   2763  N   SER X 360      24.901  27.193  57.857  0.00  0.00           N
ATOM   2764  CA  SER X 360      24.097  28.267  57.247  0.00  0.00           C
ATOM   2765  CB  SER X 360      23.059  28.792  58.243  0.00  0.00           C
ATOM   2766  OG  SER X 360      22.209  27.746  58.685  0.00  0.00           O
ATOM   2767  C   SER X 360      24.968  29.422  56.735  0.00  0.00           C
ATOM   2768  O   SER X 360      24.819  29.847  55.590  0.00  0.00           O
ATOM   2769  N   LEU X 361      25.948  29.870  57.525  0.00  0.00           N
ATOM   2770  CA  LEU X 361      26.892  30.917  57.123  0.00  0.00           C
ATOM   2771  CB  LEU X 361      27.653  31.372  58.383  0.00  0.00           C
ATOM   2772  CG  LEU X 361      28.656  32.524  58.176  0.00  0.00           C
ATOM   2773  CD1 LEU X 361      28.022  33.772  57.557  0.00  0.00           C
ATOM   2774  CD2 LEU X 361      29.248  32.923  59.530  0.00  0.00           C
ATOM   2775  C   LEU X 361      27.824  30.455  55.983  0.00  0.00           C
ATOM   2776  O   LEU X 361      28.165  31.248  55.100  0.00  0.00           O
ATOM   2777  N   LEU X 362      28.194  29.169  55.939  0.00  0.00           N
ATOM   2778  CA  LEU X 362      28.973  28.610  54.828  0.00  0.00           C
ATOM   2779  CB  LEU X 362      29.702  27.334  55.294  0.00  0.00           C
ATOM   2780  CG  LEU X 362      30.988  27.039  54.494  0.00  0.00           C
ATOM   2781  CD1 LEU X 362      32.105  28.041  54.816  0.00  0.00           C
ATOM   2782  CD2 LEU X 362      31.539  25.654  54.837  0.00  0.00           C
ATOM   2783  C   LEU X 362      28.122  28.406  53.555  0.00  0.00           C
ATOM   2784  O   LEU X 362      28.622  28.629  52.454  0.00  0.00           O
ATOM   2785  N   TRP X 363      26.824  28.100  53.683  0.00  0.00           N
ATOM   2786  CA  TRP X 363      25.855  28.105  52.576  0.00  0.00           C
ATOM   2787  CB  TRP X 363      24.555  27.387  52.983  0.00  0.00           C
ATOM   2788  CG  TRP X 363      24.528  25.899  52.799  0.00  0.00           C
ATOM   2789  CD1 TRP X 363      24.895  25.245  51.673  0.00  0.00           C
ATOM   2790  NE1 TRP X 363      24.709  23.888  51.837  0.00  0.00           N
ATOM   2791  CE2 TRP X 363      24.192  23.595  53.078  0.00  0.00           C
ATOM   2792  CZ2 TRP X 363      23.829  22.393  53.701  0.00  0.00           C
ATOM   2793  CH2 TRP X 363      23.273  22.429  54.991  0.00  0.00           C
ATOM   2794  CZ3 TRP X 363      23.080  23.664  55.632  0.00  0.00           C
ATOM   2795  CE3 TRP X 363      23.462  24.865  55.002  0.00  0.00           C
ATOM   2796  CD2 TRP X 363      24.041  24.865  53.713  0.00  0.00           C
ATOM   2797  C   TRP X 363      25.547  29.517  52.060  0.00  0.00           C
ATOM   2798  O   TRP X 363      25.352  29.686  50.857  0.00  0.00           O
ATOM   2799  N   LYS X 364      25.572  30.554  52.906  0.00  0.00           N
ATOM   2800  CA  LYS X 364      25.559  31.958  52.450  0.00  0.00           C
ATOM   2801  CB  LYS X 364      25.196  32.870  53.633  0.00  0.00           C
ATOM   2802  CG  LYS X 364      24.902  34.304  53.167  0.00  0.00           C
ATOM   2803  CD  LYS X 364      24.352  35.159  54.312  0.00  0.00           C
ATOM   2804  CE  LYS X 364      24.068  36.570  53.796  0.00  0.00           C
ATOM   2805  NZ  LYS X 364      23.628  37.483  54.873  0.00  0.00           N
ATOM   2806  C   LYS X 364      26.879  32.355  51.768  0.00  0.00           C
ATOM   2807  O   LYS X 364      26.894  33.190  50.870  0.00  0.00           O
ATOM   2808  N   SER X 365      27.980  31.691  52.126  0.00  0.00           N
ATOM   2809  CA  SER X 365      29.299  31.835  51.487  0.00  0.00           C
ATOM   2810  CB  SER X 365      30.415  31.475  52.474  0.00  0.00           C
ATOM   2811  OG  SER X 365      30.312  32.217  53.675  0.00  0.00           O
ATOM   2812  C   SER X 365      29.465  31.024  50.185  0.00  0.00           C
ATOM   2813  O   SER X 365      30.547  31.053  49.595  0.00  0.00           O
ATOM   2814  N   TYR X 366      28.415  30.329  49.721  0.00  0.00           N
ATOM   2815  CA  TYR X 366      28.379  29.413  48.564  0.00  0.00           C
ATOM   2816  CB  TYR X 366      26.907  29.216  48.153  0.00  0.00           C
ATOM   2817  CG  TYR X 366      26.634  28.687  46.753  0.00  0.00           C
ATOM   2818  CD1 TYR X 366      25.845  29.448  45.868  0.00  0.00           C
ATOM   2819  CE1 TYR X 366      25.510  28.950  44.595  0.00  0.00           C
ATOM   2820  CZ  TYR X 366      25.986  27.687  44.189  0.00  0.00           C
ATOM   2821  OH  TYR X 366      25.652  27.198  42.966  0.00  0.00           O
ATOM   2822  CE2 TYR X 366      26.796  26.932  45.066  0.00  0.00           C
ATOM   2823  CD2 TYR X 366      27.111  27.425  46.348  0.00  0.00           C
ATOM   2824  C   TYR X 366      29.269  29.782  47.356  0.00  0.00           C
ATOM   2825  O   TYR X 366      30.067  28.928  46.957  0.00  0.00           O
ATOM   2826  N   PRO X 367      29.219  30.999  46.767  0.00  0.00           N
ATOM   2827  CD  PRO X 367      28.326  32.112  47.072  0.00  0.00           C
ATOM   2828  CG  PRO X 367      28.881  33.309  46.301  0.00  0.00           C
ATOM   2829  CB  PRO X 367      29.517  32.653  45.075  0.00  0.00           C
ATOM   2830  CA  PRO X 367      30.058  31.319  45.608  0.00  0.00           C
ATOM   2831  C   PRO X 367      31.557  31.396  45.950  0.00  0.00           C
ATOM   2832  O   PRO X 367      32.395  30.995  45.139  0.00  0.00           O
ATOM   2833  N   LEU X 368      31.911  31.861  47.153  0.00  0.00           N
ATOM   2834  CA  LEU X 368      33.296  32.124  47.567  0.00  0.00           C
ATOM   2835  CB  LEU X 368      33.312  33.052  48.798  0.00  0.00           C
ATOM   2836  CG  LEU X 368      32.467  34.335  48.705  0.00  0.00           C
ATOM   2837  CD1 LEU X 368      32.711  35.182  49.953  0.00  0.00           C
ATOM   2838  CD2 LEU X 368      32.787  35.184  47.476  0.00  0.00           C
ATOM   2839  C   LEU X 368      34.068  30.838  47.890  0.00  0.00           C
ATOM   2840  O   LEU X 368      35.260  30.741  47.605  0.00  0.00           O
ATOM   2841  N   VAL X 369      33.385  29.846  48.472  0.00  0.00           N
ATOM   2842  CA  VAL X 369      33.996  28.608  48.997  0.00  0.00           C
ATOM   2843  CB  VAL X 369      33.127  27.977  50.105  0.00  0.00           C
ATOM   2844  CG1 VAL X 369      33.004  28.923  51.304  0.00  0.00           C
ATOM   2845  CG2 VAL X 369      31.714  27.610  49.630  0.00  0.00           C
ATOM   2846  C   VAL X 369      34.349  27.568  47.927  0.00  0.00           C
ATOM   2847  O   VAL X 369      34.951  26.552  48.256  0.00  0.00           O
ATOM   2848  N   CYS X 370      33.982  27.802  46.661  0.00  0.00           N
ATOM   2849  CA  CYS X 370      34.325  26.998  45.469  0.00  0.00           C
ATOM   2850  CB  CYS X 370      35.813  27.189  45.146  0.00  0.00           C
ATOM   2851  SG  CYS X 370      36.134  28.945  44.822  0.00  0.00           S
ATOM   2852  C   CYS X 370      33.895  25.512  45.458  0.00  0.00           C
ATOM   2853  O   CYS X 370      34.015  24.846  44.427  0.00  0.00           O
ATOM   2854  N   ILE X 371      33.348  24.994  46.558  0.00  0.00           N
ATOM   2855  CA  ILE X 371      32.734  23.666  46.673  0.00  0.00           C
ATOM   2856  CB  ILE X 371      32.905  23.101  48.103  0.00  0.00           C
ATOM   2857  CG2 ILE X 371      34.404  22.885  48.376  0.00  0.00           C
ATOM   2858  CG1 ILE X 371      32.264  23.994  49.192  0.00  0.00           C
ATOM   2859  CD1 ILE X 371      32.142  23.325  50.568  0.00  0.00           C
ATOM   2860  C   ILE X 371      31.261  23.676  46.232  0.00  0.00           C
ATOM   2861  O   ILE X 371      30.599  24.718  46.274  0.00  0.00           O
ATOM   2862  N   ALA X 372      30.748  22.513  45.825  0.00  0.00           N
ATOM   2863  CA  ALA X 372      29.335  22.316  45.506  0.00  0.00           C
ATOM   2864  CB  ALA X 372      29.179  21.002  44.729  0.00  0.00           C
ATOM   2865  C   ALA X 372      28.420  22.374  46.752  0.00  0.00           C
ATOM   2866  O   ALA X 372      28.831  22.043  47.869  0.00  0.00           O
ATOM   2867  N   LYS X 373      27.158  22.774  46.552  0.00  0.00           N
ATOM   2868  CA  LYS X 373      26.164  23.081  47.602  0.00  0.00           C
ATOM   2869  CB  LYS X 373      24.857  23.477  46.891  0.00  0.00           C
ATOM   2870  CG  LYS X 373      23.755  24.004  47.825  0.00  0.00           C
ATOM   2871  CD  LYS X 373      22.486  24.275  47.007  0.00  0.00           C
ATOM   2872  CE  LYS X 373      21.368  24.867  47.870  0.00  0.00           C
ATOM   2873  NZ  LYS X 373      20.131  25.047  47.078  0.00  0.00           N
ATOM   2874  C   LYS X 373      25.944  21.956  48.628  0.00  0.00           C
ATOM   2875  O   LYS X 373      25.839  22.242  49.820  0.00  0.00           O
ATOM   2876  N   GLU X 374      25.930  20.688  48.218  0.00  0.00           N
ATOM   2877  CA  GLU X 374      25.709  19.547  49.129  0.00  0.00           C
ATOM   2878  CB  GLU X 374      25.326  18.310  48.291  0.00  0.00           C
ATOM   2879  CG  GLU X 374      24.695  17.192  49.128  0.00  0.00           C
ATOM   2880  CD  GLU X 374      24.098  16.081  48.265  0.00  0.00           C
ATOM   2881  OE1 GLU X 374      24.870  15.192  47.835  0.00  0.00           O
ATOM   2882  OE2 GLU X 374      22.854  16.026  48.070  0.00  0.00           O
ATOM   2883  C   GLU X 374      26.902  19.256  50.073  0.00  0.00           C
ATOM   2884  O   GLU X 374      26.775  18.473  51.020  0.00  0.00           O
ATOM   2885  N   LEU X 375      28.067  19.875  49.847  0.00  0.00           N
ATOM   2886  CA  LEU X 375      29.330  19.535  50.519  0.00  0.00           C
ATOM   2887  CB  LEU X 375      30.485  19.659  49.504  0.00  0.00           C
ATOM   2888  CG  LEU X 375      30.284  18.895  48.176  0.00  0.00           C
ATOM   2889  CD1 LEU X 375      31.515  19.067  47.287  0.00  0.00           C
ATOM   2890  CD2 LEU X 375      30.045  17.401  48.389  0.00  0.00           C
ATOM   2891  C   LEU X 375      29.598  20.342  51.807  0.00  0.00           C
ATOM   2892  O   LEU X 375      30.519  20.020  52.557  0.00  0.00           O
ATOM   2893  N   ILE X 376      28.794  21.370  52.102  0.00  0.00           N
ATOM   2894  CA  ILE X 376      28.969  22.252  53.273  0.00  0.00           C
ATOM   2895  CB  ILE X 376      27.948  23.421  53.208  0.00  0.00           C
ATOM   2896  CG2 ILE X 376      27.557  23.962  54.595  0.00  0.00           C
ATOM   2897  CG1 ILE X 376      28.462  24.610  52.360  0.00  0.00           C
ATOM   2898  CD1 ILE X 376      28.555  24.344  50.853  0.00  0.00           C
ATOM   2899  C   ILE X 376      28.958  21.497  54.628  0.00  0.00           C
ATOM   2900  O   ILE X 376      29.823  21.791  55.465  0.00  0.00           O
ATOM   2901  N   PRO X 377      28.061  20.519  54.886  0.00  0.00           N
ATOM   2902  CD  PRO X 377      26.856  20.194  54.135  0.00  0.00           C
ATOM   2903  CG  PRO X 377      25.856  19.701  55.177  0.00  0.00           C
ATOM   2904  CB  PRO X 377      26.760  18.964  56.160  0.00  0.00           C
ATOM   2905  CA  PRO X 377      28.039  19.808  56.168  0.00  0.00           C
ATOM   2906  C   PRO X 377      29.284  18.948  56.413  0.00  0.00           C
ATOM   2907  O   PRO X 377      29.789  18.908  57.533  0.00  0.00           O
ATOM   2908  N   GLU X 378      29.829  18.295  55.383  0.00  0.00           N
ATOM   2909  CA  GLU X 378      31.049  17.485  55.517  0.00  0.00           C
ATOM   2910  CB  GLU X 378      31.074  16.365  54.461  0.00  0.00           C
ATOM   2911  CG  GLU X 378      31.103  16.845  53.003  0.00  0.00           C
ATOM   2912  CD  GLU X 378      31.138  15.662  52.030  0.00  0.00           C
ATOM   2913  OE1 GLU X 378      32.104  14.866  52.080  0.00  0.00           O
ATOM   2914  OE2 GLU X 378      30.214  15.523  51.192  0.00  0.00           O
ATOM   2915  C   GLU X 378      32.332  18.341  55.536  0.00  0.00           C
ATOM   2916  O   GLU X 378      33.310  17.968  56.190  0.00  0.00           O
ATOM   2917  N   ALA X 379      32.314  19.516  54.894  0.00  0.00           N
ATOM   2918  CA  ALA X 379      33.399  20.498  54.941  0.00  0.00           C
ATOM   2919  CB  ALA X 379      33.162  21.534  53.835  0.00  0.00           C
ATOM   2920  C   ALA X 379      33.525  21.171  56.320  0.00  0.00           C
ATOM   2921  O   ALA X 379      34.625  21.266  56.868  0.00  0.00           O
ATOM   2922  N   THR X 380      32.401  21.597  56.910  0.00  0.00           N
ATOM   2923  CA  THR X 380      32.372  22.128  58.287  0.00  0.00           C
ATOM   2924  CB  THR X 380      31.001  22.703  58.687  0.00  0.00           C
ATOM   2925  CG2 THR X 380      30.697  24.036  58.014  0.00  0.00           C
ATOM   2926  OG1 THR X 380      29.956  21.829  58.341  0.00  0.00           O
ATOM   2927  C   THR X 380      32.790  21.069  59.300  0.00  0.00           C
ATOM   2928  O   THR X 380      33.655  21.331  60.133  0.00  0.00           O
ATOM   2929  N   GLU X 381      32.255  19.851  59.197  0.00  0.00           N
ATOM   2930  CA  GLU X 381      32.531  18.769  60.146  0.00  0.00           C
ATOM   2931  CB  GLU X 381      31.557  17.621  59.849  0.00  0.00           C
ATOM   2932  CG  GLU X 381      31.599  16.437  60.823  0.00  0.00           C
ATOM   2933  CD  GLU X 381      31.082  16.735  62.237  0.00  0.00           C
ATOM   2934  OE1 GLU X 381      30.716  17.888  62.561  0.00  0.00           O
ATOM   2935  OE2 GLU X 381      31.012  15.773  63.043  0.00  0.00           O
ATOM   2936  C   GLU X 381      33.998  18.305  60.139  0.00  0.00           C
ATOM   2937  O   GLU X 381      34.506  17.925  61.197  0.00  0.00           O
ATOM   2938  N   LYS X 382      34.726  18.382  59.010  0.00  0.00           N
ATOM   2939  CA  LYS X 382      36.170  18.063  58.981  0.00  0.00           C
ATOM   2940  CB  LYS X 382      36.700  18.032  57.532  0.00  0.00           C
ATOM   2941  CG  LYS X 382      38.106  17.403  57.384  0.00  0.00           C
ATOM   2942  CD  LYS X 382      38.139  15.884  57.641  0.00  0.00           C
ATOM   2943  CE  LYS X 382      39.541  15.291  57.416  0.00  0.00           C
ATOM   2944  NZ  LYS X 382      39.567  13.833  57.701  0.00  0.00           N
ATOM   2945  C   LYS X 382      36.986  19.010  59.874  0.00  0.00           C
ATOM   2946  O   LYS X 382      37.912  18.556  60.543  0.00  0.00           O
ATOM   2947  N   TYR X 383      36.603  20.289  59.954  0.00  0.00           N
ATOM   2948  CA  TYR X 383      37.226  21.269  60.854  0.00  0.00           C
ATOM   2949  CB  TYR X 383      37.087  22.687  60.271  0.00  0.00           C
ATOM   2950  CG  TYR X 383      38.131  23.086  59.239  0.00  0.00           C
ATOM   2951  CD1 TYR X 383      39.114  24.041  59.573  0.00  0.00           C
ATOM   2952  CE1 TYR X 383      40.074  24.437  58.623  0.00  0.00           C
ATOM   2953  CZ  TYR X 383      40.068  23.873  57.332  0.00  0.00           C
ATOM   2954  OH  TYR X 383      41.025  24.219  56.431  0.00  0.00           O
ATOM   2955  CE2 TYR X 383      39.080  22.922  56.992  0.00  0.00           C
ATOM   2956  CD2 TYR X 383      38.109  22.537  57.940  0.00  0.00           C
ATOM   2957  C   TYR X 383      36.663  21.199  62.290  0.00  0.00           C
ATOM   2958  O   TYR X 383      37.442  21.104  63.242  0.00  0.00           O
ATOM   2959  N   LEU X 384      35.333  21.253  62.450  0.00  0.00           N
ATOM   2960  CA  LEU X 384      34.622  21.498  63.721  0.00  0.00           C
ATOM   2961  CB  LEU X 384      33.337  22.313  63.428  0.00  0.00           C
ATOM   2962  CG  LEU X 384      33.478  23.840  63.274  0.00  0.00           C
ATOM   2963  CD1 LEU X 384      34.381  24.270  62.122  0.00  0.00           C
ATOM   2964  CD2 LEU X 384      32.098  24.455  63.028  0.00  0.00           C
ATOM   2965  C   LEU X 384      34.254  20.226  64.520  0.00  0.00           C
ATOM   2966  O   LEU X 384      33.843  20.333  65.678  0.00  0.00           O
ATOM   2967  N   GLY X 385      34.342  19.036  63.920  0.00  0.00           N
ATOM   2968  CA  GLY X 385      33.660  17.828  64.405  0.00  0.00           C
ATOM   2969  C   GLY X 385      34.219  17.145  65.662  0.00  0.00           C
ATOM   2970  O   GLY X 385      33.560  16.237  66.176  0.00  0.00           O
ATOM   2971  N   GLY X 386      35.397  17.536  66.161  0.00  0.00           N
ATOM   2972  CA  GLY X 386      36.094  16.877  67.280  0.00  0.00           C
ATOM   2973  C   GLY X 386      35.653  17.295  68.689  0.00  0.00           C
ATOM   2974  O   GLY X 386      36.096  16.699  69.670  0.00  0.00           O
ATOM   2975  N   THR X 387      34.797  18.311  68.814  0.00  0.00           N
ATOM   2976  CA  THR X 387      34.232  18.783  70.090  0.00  0.00           C
ATOM   2977  CB  THR X 387      35.163  19.813  70.760  0.00  0.00           C
ATOM   2978  CG2 THR X 387      35.365  21.093  69.950  0.00  0.00           C
ATOM   2979  OG1 THR X 387      34.665  20.197  72.025  0.00  0.00           O
ATOM   2980  C   THR X 387      32.831  19.351  69.862  0.00  0.00           C
ATOM   2981  O   THR X 387      32.559  19.919  68.803  0.00  0.00           O
ATOM   2982  N   ASP X 388      31.929  19.205  70.835  0.00  0.00           N
ATOM   2983  CA  ASP X 388      30.540  19.678  70.747  0.00  0.00           C
ATOM   2984  CB  ASP X 388      29.598  18.627  71.373  0.00  0.00           C
ATOM   2985  CG  ASP X 388      28.180  18.675  70.790  0.00  0.00           C
ATOM   2986  OD1 ASP X 388      27.185  18.553  71.545  0.00  0.00           O
ATOM   2987  OD2 ASP X 388      28.058  18.800  69.547  0.00  0.00           O
ATOM   2988  C   ASP X 388      30.343  21.100  71.319  0.00  0.00           C
ATOM   2989  O   ASP X 388      29.238  21.638  71.288  0.00  0.00           O
ATOM   2990  N   ASP X 389      31.412  21.728  71.808  0.00  0.00           N
ATOM   2991  CA  ASP X 389      31.449  23.064  72.416  0.00  0.00           C
ATOM   2992  CB  ASP X 389      32.727  23.119  73.268  0.00  0.00           C
ATOM   2993  CG  ASP X 389      33.234  24.528  73.568  0.00  0.00           C
ATOM   2994  OD1 ASP X 389      34.447  24.764  73.368  0.00  0.00           O
ATOM   2995  OD2 ASP X 389      32.434  25.393  73.999  0.00  0.00           O
ATOM   2996  C   ASP X 389      31.394  24.208  71.380  0.00  0.00           C
ATOM   2997  O   ASP X 389      32.271  24.332  70.518  0.00  0.00           O
ATOM   2998  N   THR X 390      30.403  25.103  71.497  0.00  0.00           N
ATOM   2999  CA  THR X 390      30.218  26.219  70.548  0.00  0.00           C
ATOM   3000  CB  THR X 390      28.812  26.837  70.616  0.00  0.00           C
ATOM   3001  CG2 THR X 390      27.712  25.823  70.318  0.00  0.00           C
ATOM   3002  OG1 THR X 390      28.513  27.416  71.865  0.00  0.00           O
ATOM   3003  C   THR X 390      31.283  27.320  70.629  0.00  0.00           C
ATOM   3004  O   THR X 390      31.391  28.125  69.699  0.00  0.00           O
ATOM   3005  N   VAL X 391      32.115  27.353  71.680  0.00  0.00           N
ATOM   3006  CA  VAL X 391      33.252  28.288  71.778  0.00  0.00           C
ATOM   3007  CB  VAL X 391      33.687  28.517  73.240  0.00  0.00           C
ATOM   3008  CG1 VAL X 391      34.813  29.553  73.335  0.00  0.00           C
ATOM   3009  CG2 VAL X 391      32.519  29.030  74.092  0.00  0.00           C
ATOM   3010  C   VAL X 391      34.414  27.809  70.902  0.00  0.00           C
ATOM   3011  O   VAL X 391      34.866  28.551  70.027  0.00  0.00           O
ATOM   3012  N   LYS X 392      34.847  26.546  71.028  0.00  0.00           N
ATOM   3013  CA  LYS X 392      35.895  26.005  70.147  0.00  0.00           C
ATOM   3014  CB  LYS X 392      36.471  24.704  70.730  0.00  0.00           C
ATOM   3015  CG  LYS X 392      37.674  24.140  69.948  0.00  0.00           C
ATOM   3016  CD  LYS X 392      38.903  25.064  69.933  0.00  0.00           C
ATOM   3017  CE  LYS X 392      40.057  24.426  69.154  0.00  0.00           C
ATOM   3018  NZ  LYS X 392      41.180  25.374  68.960  0.00  0.00           N
ATOM   3019  C   LYS X 392      35.416  25.853  68.698  0.00  0.00           C
ATOM   3020  O   LYS X 392      36.204  26.109  67.789  0.00  0.00           O
ATOM   3021  N   LYS X 393      34.134  25.550  68.438  0.00  0.00           N
ATOM   3022  CA  LYS X 393      33.593  25.574  67.059  0.00  0.00           C
ATOM   3023  CB  LYS X 393      32.149  25.053  66.998  0.00  0.00           C
ATOM   3024  CG  LYS X 393      32.041  23.526  67.163  0.00  0.00           C
ATOM   3025  CD  LYS X 393      30.612  23.059  66.839  0.00  0.00           C
ATOM   3026  CE  LYS X 393      30.339  21.605  67.239  0.00  0.00           C
ATOM   3027  NZ  LYS X 393      31.120  20.605  66.477  0.00  0.00           N
ATOM   3028  C   LYS X 393      33.702  26.960  66.403  0.00  0.00           C
ATOM   3029  O   LYS X 393      34.050  27.025  65.225  0.00  0.00           O
ATOM   3030  N   LYS X 394      33.508  28.060  67.149  0.00  0.00           N
ATOM   3031  CA  LYS X 394      33.781  29.436  66.677  0.00  0.00           C
ATOM   3032  CB  LYS X 394      33.247  30.444  67.726  0.00  0.00           C
ATOM   3033  CG  LYS X 394      33.679  31.923  67.609  0.00  0.00           C
ATOM   3034  CD  LYS X 394      35.045  32.318  68.212  0.00  0.00           C
ATOM   3035  CE  LYS X 394      35.254  31.811  69.649  0.00  0.00           C
ATOM   3036  NZ  LYS X 394      36.567  32.220  70.199  0.00  0.00           N
ATOM   3037  C   LYS X 394      35.255  29.617  66.291  0.00  0.00           C
ATOM   3038  O   LYS X 394      35.541  30.061  65.184  0.00  0.00           O
ATOM   3039  N   ASP X 395      36.190  29.196  67.143  0.00  0.00           N
ATOM   3040  CA  ASP X 395      37.638  29.290  66.876  0.00  0.00           C
ATOM   3041  CB  ASP X 395      38.378  28.842  68.142  0.00  0.00           C
ATOM   3042  CG  ASP X 395      39.898  28.927  68.002  0.00  0.00           C
ATOM   3043  OD1 ASP X 395      40.452  30.036  68.197  0.00  0.00           O
ATOM   3044  OD2 ASP X 395      40.541  27.885  67.714  0.00  0.00           O
ATOM   3045  C   ASP X 395      38.099  28.461  65.656  0.00  0.00           C
ATOM   3046  O   ASP X 395      38.972  28.896  64.896  0.00  0.00           O
ATOM   3047  N   LEU X 396      37.504  27.281  65.452  0.00  0.00           N
ATOM   3048  CA  LEU X 396      37.765  26.388  64.315  0.00  0.00           C
ATOM   3049  CB  LEU X 396      37.245  24.977  64.662  0.00  0.00           C
ATOM   3050  CG  LEU X 396      38.031  24.258  65.780  0.00  0.00           C
ATOM   3051  CD1 LEU X 396      37.260  23.032  66.268  0.00  0.00           C
ATOM   3052  CD2 LEU X 396      39.402  23.781  65.303  0.00  0.00           C
ATOM   3053  C   LEU X 396      37.148  26.914  63.006  0.00  0.00           C
ATOM   3054  O   LEU X 396      37.759  26.788  61.945  0.00  0.00           O
ATOM   3055  N   PHE X 397      35.975  27.553  63.062  0.00  0.00           N
ATOM   3056  CA  PHE X 397      35.324  28.134  61.881  0.00  0.00           C
ATOM   3057  CB  PHE X 397      33.865  28.464  62.215  0.00  0.00           C
ATOM   3058  CG  PHE X 397      33.011  28.783  61.002  0.00  0.00           C
ATOM   3059  CD1 PHE X 397      32.378  27.743  60.296  0.00  0.00           C
ATOM   3060  CE1 PHE X 397      31.566  28.034  59.184  0.00  0.00           C
ATOM   3061  CZ  PHE X 397      31.387  29.366  58.773  0.00  0.00           C
ATOM   3062  CE2 PHE X 397      32.026  30.406  59.470  0.00  0.00           C
ATOM   3063  CD2 PHE X 397      32.837  30.116  60.582  0.00  0.00           C
ATOM   3064  C   PHE X 397      36.070  29.362  61.338  0.00  0.00           C
ATOM   3065  O   PHE X 397      36.143  29.543  60.123  0.00  0.00           O
ATOM   3066  N   LEU X 398      36.687  30.171  62.209  0.00  0.00           N
ATOM   3067  CA  LEU X 398      37.534  31.298  61.790  0.00  0.00           C
ATOM   3068  CB  LEU X 398      37.907  32.148  63.020  0.00  0.00           C
ATOM   3069  CG  LEU X 398      36.730  32.891  63.686  0.00  0.00           C
ATOM   3070  CD1 LEU X 398      37.210  33.579  64.964  0.00  0.00           C
ATOM   3071  CD2 LEU X 398      36.101  33.949  62.777  0.00  0.00           C
ATOM   3072  C   LEU X 398      38.790  30.843  61.016  0.00  0.00           C
ATOM   3073  O   LEU X 398      39.257  31.566  60.134  0.00  0.00           O
ATOM   3074  N   ASP X 399      39.313  29.642  61.292  0.00  0.00           N
ATOM   3075  CA  ASP X 399      40.407  29.030  60.521  0.00  0.00           C
ATOM   3076  CB  ASP X 399      41.075  27.942  61.379  0.00  0.00           C
ATOM   3077  CG  ASP X 399      42.319  27.331  60.728  0.00  0.00           C
ATOM   3078  OD1 ASP X 399      42.499  26.093  60.790  0.00  0.00           O
ATOM   3079  OD2 ASP X 399      43.191  28.080  60.229  0.00  0.00           O
ATOM   3080  C   ASP X 399      39.915  28.468  59.174  0.00  0.00           C
ATOM   3081  O   ASP X 399      40.562  28.676  58.149  0.00  0.00           O
ATOM   3082  N   LEU X 400      38.737  27.828  59.162  0.00  0.00           N
ATOM   3083  CA  LEU X 400      38.076  27.287  57.964  0.00  0.00           C
ATOM   3084  CB  LEU X 400      36.733  26.663  58.414  0.00  0.00           C
ATOM   3085  CG  LEU X 400      35.953  25.809  57.395  0.00  0.00           C
ATOM   3086  CD1 LEU X 400      34.711  25.238  58.081  0.00  0.00           C
ATOM   3087  CD2 LEU X 400      35.441  26.573  56.168  0.00  0.00           C
ATOM   3088  C   LEU X 400      37.895  28.366  56.883  0.00  0.00           C
ATOM   3089  O   LEU X 400      38.341  28.192  55.747  0.00  0.00           O
ATOM   3090  N   ILE X 401      37.262  29.491  57.234  0.00  0.00           N
ATOM   3091  CA  ILE X 401      36.936  30.558  56.273  0.00  0.00           C
ATOM   3092  CB  ILE X 401      35.895  31.544  56.851  0.00  0.00           C
ATOM   3093  CG2 ILE X 401      34.574  30.794  57.107  0.00  0.00           C
ATOM   3094  CG1 ILE X 401      36.420  32.293  58.099  0.00  0.00           C
ATOM   3095  CD1 ILE X 401      35.381  33.152  58.832  0.00  0.00           C
ATOM   3096  C   ILE X 401      38.182  31.279  55.738  0.00  0.00           C
ATOM   3097  O   ILE X 401      38.202  31.670  54.571  0.00  0.00           O
ATOM   3098  N   ALA X 402      39.238  31.401  56.548  0.00  0.00           N
ATOM   3099  CA  ALA X 402      40.519  31.953  56.114  0.00  0.00           C
ATOM   3100  CB  ALA X 402      41.349  32.273  57.362  0.00  0.00           C
ATOM   3101  C   ALA X 402      41.249  30.993  55.156  0.00  0.00           C
ATOM   3102  O   ALA X 402      41.657  31.400  54.062  0.00  0.00           O
ATOM   3103  N   ASP X 403      41.344  29.708  55.522  0.00  0.00           N
ATOM   3104  CA  ASP X 403      41.992  28.676  54.709  0.00  0.00           C
ATOM   3105  CB  ASP X 403      41.941  27.304  55.409  0.00  0.00           C
ATOM   3106  CG  ASP X 403      42.916  27.106  56.577  0.00  0.00           C
ATOM   3107  OD1 ASP X 403      42.783  26.074  57.275  0.00  0.00           O
ATOM   3108  OD2 ASP X 403      43.870  27.900  56.768  0.00  0.00           O
ATOM   3109  C   ASP X 403      41.350  28.562  53.318  0.00  0.00           C
ATOM   3110  O   ASP X 403      42.073  28.573  52.323  0.00  0.00           O
ATOM   3111  N   VAL X 404      40.017  28.488  53.214  0.00  0.00           N
ATOM   3112  CA  VAL X 404      39.351  28.239  51.920  0.00  0.00           C
ATOM   3113  CB  VAL X 404      37.956  27.610  52.123  0.00  0.00           C
ATOM   3114  CG1 VAL X 404      36.899  28.592  52.640  0.00  0.00           C
ATOM   3115  CG2 VAL X 404      37.429  26.978  50.829  0.00  0.00           C
ATOM   3116  C   VAL X 404      39.319  29.463  50.994  0.00  0.00           C
ATOM   3117  O   VAL X 404      39.435  29.296  49.779  0.00  0.00           O
ATOM   3118  N   MET X 405      39.182  30.685  51.528  0.00  0.00           N
ATOM   3119  CA  MET X 405      38.994  31.901  50.711  0.00  0.00           C
ATOM   3120  CB  MET X 405      38.037  32.874  51.418  0.00  0.00           C
ATOM   3121  CG  MET X 405      36.630  32.311  51.638  0.00  0.00           C
ATOM   3122  SD  MET X 405      35.443  33.533  52.263  0.00  0.00           S
ATOM   3123  CE  MET X 405      34.102  32.420  52.759  0.00  0.00           C
ATOM   3124  C   MET X 405      40.300  32.627  50.340  0.00  0.00           C
ATOM   3125  O   MET X 405      40.358  33.273  49.288  0.00  0.00           O
ATOM   3126  N   PHE X 406      41.336  32.527  51.185  0.00  0.00           N
ATOM   3127  CA  PHE X 406      42.589  33.290  51.058  0.00  0.00           C
ATOM   3128  CB  PHE X 406      42.601  34.419  52.104  0.00  0.00           C
ATOM   3129  CG  PHE X 406      41.491  35.445  51.948  0.00  0.00           C
ATOM   3130  CD1 PHE X 406      40.266  35.278  52.620  0.00  0.00           C
ATOM   3131  CE1 PHE X 406      39.226  36.209  52.441  0.00  0.00           C
ATOM   3132  CZ  PHE X 406      39.421  37.332  51.619  0.00  0.00           C
ATOM   3133  CE2 PHE X 406      40.654  37.520  50.972  0.00  0.00           C
ATOM   3134  CD2 PHE X 406      41.683  36.574  51.132  0.00  0.00           C
ATOM   3135  C   PHE X 406      43.853  32.428  51.211  0.00  0.00           C
ATOM   3136  O   PHE X 406      44.852  32.685  50.532  0.00  0.00           O
ATOM   3137  N   GLY X 407      43.827  31.407  52.074  0.00  0.00           N
ATOM   3138  CA  GLY X 407      44.971  30.535  52.360  0.00  0.00           C
ATOM   3139  C   GLY X 407      45.341  29.615  51.201  0.00  0.00           C
ATOM   3140  O   GLY X 407      46.367  29.807  50.550  0.00  0.00           O
ATOM   3141  N   VAL X 408      44.494  28.625  50.917  0.00  0.00           N
ATOM   3142  CA  VAL X 408      44.708  27.632  49.853  0.00  0.00           C
ATOM   3143  CB  VAL X 408      43.585  26.570  49.841  0.00  0.00           C
ATOM   3144  CG1 VAL X 408      43.698  25.598  48.659  0.00  0.00           C
ATOM   3145  CG2 VAL X 408      43.621  25.751  51.138  0.00  0.00           C
ATOM   3146  C   VAL X 408      44.928  28.290  48.481  0.00  0.00           C
ATOM   3147  O   VAL X 408      45.907  27.911  47.835  0.00  0.00           O
ATOM   3148  N   PRO X 409      44.150  29.309  48.045  0.00  0.00           N
ATOM   3149  CD  PRO X 409      42.881  29.775  48.597  0.00  0.00           C
ATOM   3150  CG  PRO X 409      42.158  30.453  47.437  0.00  0.00           C
ATOM   3151  CB  PRO X 409      43.316  31.071  46.661  0.00  0.00           C
ATOM   3152  CA  PRO X 409      44.425  30.021  46.793  0.00  0.00           C
ATOM   3153  C   PRO X 409      45.832  30.642  46.737  0.00  0.00           C
ATOM   3154  O   PRO X 409      46.535  30.477  45.739  0.00  0.00           O
ATOM   3155  N   SER X 410      46.281  31.297  47.817  0.00  0.00           N
ATOM   3156  CA  SER X 410      47.616  31.918  47.883  0.00  0.00           C
ATOM   3157  CB  SER X 410      47.732  32.849  49.095  0.00  0.00           C
ATOM   3158  OG  SER X 410      46.845  33.947  48.959  0.00  0.00           O
ATOM   3159  C   SER X 410      48.767  30.902  47.904  0.00  0.00           C
ATOM   3160  O   SER X 410      49.875  31.241  47.495  0.00  0.00           O
ATOM   3161  N   VAL X 411      48.519  29.654  48.319  0.00  0.00           N
ATOM   3162  CA  VAL X 411      49.501  28.561  48.216  0.00  0.00           C
ATOM   3163  CB  VAL X 411      49.261  27.482  49.295  0.00  0.00           C
ATOM   3164  CG1 VAL X 411      50.249  26.316  49.167  0.00  0.00           C
ATOM   3165  CG2 VAL X 411      49.441  28.062  50.705  0.00  0.00           C
ATOM   3166  C   VAL X 411      49.525  27.972  46.800  0.00  0.00           C
ATOM   3167  O   VAL X 411      50.596  27.876  46.198  0.00  0.00           O
ATOM   3168  N   ILE X 412      48.372  27.613  46.218  0.00  0.00           N
ATOM   3169  CA  ILE X 412      48.349  26.935  44.907  0.00  0.00           C
ATOM   3170  CB  ILE X 412      46.991  26.275  44.580  0.00  0.00           C
ATOM   3171  CG2 ILE X 412      46.665  25.211  45.644  0.00  0.00           C
ATOM   3172  CG1 ILE X 412      45.860  27.308  44.388  0.00  0.00           C
ATOM   3173  CD1 ILE X 412      44.489  26.703  44.063  0.00  0.00           C
ATOM   3174  C   ILE X 412      48.842  27.827  43.760  0.00  0.00           C
ATOM   3175  O   ILE X 412      49.494  27.317  42.851  0.00  0.00           O
ATOM   3176  N   VAL X 413      48.649  29.152  43.823  0.00  0.00           N
ATOM   3177  CA  VAL X 413      49.215  30.064  42.811  0.00  0.00           C
ATOM   3178  CB  VAL X 413      48.644  31.489  42.962  0.00  0.00           C
ATOM   3179  CG1 VAL X 413      49.184  32.256  44.175  0.00  0.00           C
ATOM   3180  CG2 VAL X 413      48.889  32.318  41.699  0.00  0.00           C
ATOM   3181  C   VAL X 413      50.752  30.030  42.808  0.00  0.00           C
ATOM   3182  O   VAL X 413      51.369  30.023  41.743  0.00  0.00           O
ATOM   3183  N   ALA X 414      51.386  29.892  43.979  0.00  0.00           N
ATOM   3184  CA  ALA X 414      52.834  29.727  44.093  0.00  0.00           C
ATOM   3185  CB  ALA X 414      53.250  30.017  45.538  0.00  0.00           C
ATOM   3186  C   ALA X 414      53.299  28.336  43.620  0.00  0.00           C
ATOM   3187  O   ALA X 414      54.314  28.239  42.926  0.00  0.00           O
ATOM   3188  N   ARG X 415      52.531  27.270  43.907  0.00  0.00           N
ATOM   3189  CA  ARG X 415      52.771  25.920  43.348  0.00  0.00           C
ATOM   3190  CB  ARG X 415      51.763  24.897  43.893  0.00  0.00           C
ATOM   3191  CG  ARG X 415      51.907  24.666  45.399  0.00  0.00           C
ATOM   3192  CD  ARG X 415      50.988  23.529  45.843  0.00  0.00           C
ATOM   3193  NE  ARG X 415      51.231  23.142  47.239  0.00  0.00           N
ATOM   3194  CZ  ARG X 415      50.759  22.067  47.838  0.00  0.00           C
ATOM   3195  NH1 ARG X 415      49.941  21.237  47.255  0.00  0.00           N
ATOM   3196  NH2 ARG X 415      51.131  21.830  49.058  0.00  0.00           N
ATOM   3197  C   ARG X 415      52.717  25.910  41.819  0.00  0.00           C
ATOM   3198  O   ARG X 415      53.529  25.240  41.180  0.00  0.00           O
ATOM   3199  N   ASN X 416      51.804  26.683  41.238  0.00  0.00           N
ATOM   3200  CA  ASN X 416      51.637  26.811  39.793  0.00  0.00           C
ATOM   3201  CB  ASN X 416      50.195  27.306  39.528  0.00  0.00           C
ATOM   3202  CG  ASN X 416      49.114  26.315  39.970  0.00  0.00           C
ATOM   3203  OD1 ASN X 416      49.353  25.139  40.217  0.00  0.00           O
ATOM   3204  ND2 ASN X 416      47.868  26.716  40.049  0.00  0.00           N
ATOM   3205  C   ASN X 416      52.757  27.678  39.164  0.00  0.00           C
ATOM   3206  O   ASN X 416      53.251  27.340  38.089  0.00  0.00           O
ATOM   3207  N   HIE X 417      53.236  28.723  39.858  0.00  0.00           N
ATOM   3208  CA  HIE X 417      54.363  29.573  39.420  0.00  0.00           C
ATOM   3209  CB  HIE X 417      54.380  30.868  40.250  0.00  0.00           C
ATOM   3210  CG  HIE X 417      55.392  31.900  39.797  0.00  0.00           C
ATOM   3211  ND1 HIE X 417      55.288  32.682  38.644  0.00  0.00           N
ATOM   3212  CE1 HIE X 417      56.333  33.525  38.665  0.00  0.00           C
ATOM   3213  NE2 HIE X 417      57.100  33.291  39.741  0.00  0.00           N
ATOM   3214  CD2 HIE X 417      56.524  32.269  40.467  0.00  0.00           C
ATOM   3215  C   HIE X 417      55.728  28.861  39.478  0.00  0.00           C
ATOM   3216  O   HIE X 417      56.512  28.983  38.531  0.00  0.00           O
ATOM   3217  N   ARG X 418      56.012  28.072  40.533  0.00  0.00           N
ATOM   3218  CA  ARG X 418      57.250  27.260  40.623  0.00  0.00           C
ATOM   3219  CB  ARG X 418      57.502  26.731  42.057  0.00  0.00           C
ATOM   3220  CG  ARG X 418      56.585  25.579  42.500  0.00  0.00           C
ATOM   3221  CD  ARG X 418      56.837  25.119  43.943  0.00  0.00           C
ATOM   3222  NE  ARG X 418      55.946  24.002  44.323  0.00  0.00           N
ATOM   3223  CZ  ARG X 418      55.738  23.520  45.537  0.00  0.00           C
ATOM   3224  NH1 ARG X 418      56.328  23.951  46.608  0.00  0.00           N
ATOM   3225  NH2 ARG X 418      54.897  22.558  45.751  0.00  0.00           N
ATOM   3226  C   ARG X 418      57.286  26.146  39.572  0.00  0.00           C
ATOM   3227  O   ARG X 418      58.343  25.855  39.012  0.00  0.00           O
ATOM   3228  N   ASP X 419      56.126  25.585  39.222  0.00  0.00           N
ATOM   3229  CA  ASP X 419      56.000  24.575  38.165  0.00  0.00           C
ATOM   3230  CB  ASP X 419      54.701  23.785  38.355  0.00  0.00           C
ATOM   3231  CG  ASP X 419      54.651  22.555  37.447  0.00  0.00           C
ATOM   3232  OD1 ASP X 419      55.561  21.697  37.532  0.00  0.00           O
ATOM   3233  OD2 ASP X 419      53.701  22.451  36.632  0.00  0.00           O
ATOM   3234  C   ASP X 419      56.133  25.152  36.740  0.00  0.00           C
ATOM   3235  O   ASP X 419      56.363  24.399  35.797  0.00  0.00           O
ATOM   3236  N   ALA X 420      56.087  26.478  36.575  0.00  0.00           N
ATOM   3237  CA  ALA X 420      56.522  27.175  35.359  0.00  0.00           C
ATOM   3238  CB  ALA X 420      55.619  28.394  35.149  0.00  0.00           C
ATOM   3239  C   ALA X 420      58.033  27.524  35.352  0.00  0.00           C
ATOM   3240  O   ALA X 420      58.525  28.115  34.393  0.00  0.00           O
ATOM   3241  N   GLY X 421      58.794  27.130  36.382  0.00  0.00           N
ATOM   3242  CA  GLY X 421      60.262  27.209  36.402  0.00  0.00           C
ATOM   3243  C   GLY X 421      60.862  28.512  36.939  0.00  0.00           C
ATOM   3244  O   GLY X 421      62.013  28.819  36.626  0.00  0.00           O
ATOM   3245  N   ALA X 422      60.111  29.282  37.732  0.00  0.00           N
ATOM   3246  CA  ALA X 422      60.609  30.489  38.397  0.00  0.00           C
ATOM   3247  CB  ALA X 422      59.598  31.614  38.191  0.00  0.00           C
ATOM   3248  C   ALA X 422      60.920  30.262  39.898  0.00  0.00           C
ATOM   3249  O   ALA X 422      60.301  29.388  40.518  0.00  0.00           O
ATOM   3250  N   PRO X 423      61.846  31.037  40.506  0.00  0.00           N
ATOM   3251  CD  PRO X 423      62.807  31.916  39.850  0.00  0.00           C
ATOM   3252  CG  PRO X 423      64.044  31.872  40.737  0.00  0.00           C
ATOM   3253  CB  PRO X 423      63.435  31.793  42.131  0.00  0.00           C
ATOM   3254  CA  PRO X 423      62.177  30.933  41.934  0.00  0.00           C
ATOM   3255  C   PRO X 423      61.035  31.374  42.870  0.00  0.00           C
ATOM   3256  O   PRO X 423      60.304  32.322  42.572  0.00  0.00           O
ATOM   3257  N   THR X 424      60.909  30.722  44.030  0.00  0.00           N
ATOM   3258  CA  THR X 424      59.867  30.972  45.041  0.00  0.00           C
ATOM   3259  CB  THR X 424      58.650  30.048  44.863  0.00  0.00           C
ATOM   3260  CG2 THR X 424      57.878  30.320  43.574  0.00  0.00           C
ATOM   3261  OG1 THR X 424      59.011  28.686  44.870  0.00  0.00           O
ATOM   3262  C   THR X 424      60.359  30.886  46.494  0.00  0.00           C
ATOM   3263  O   THR X 424      61.216  30.062  46.837  0.00  0.00           O
ATOM   3264  N   TYR X 425      59.774  31.726  47.359  0.00  0.00           N
ATOM   3265  CA  TYR X 425      59.990  31.762  48.816  0.00  0.00           C
ATOM   3266  CB  TYR X 425      61.070  32.804  49.161  0.00  0.00           C
ATOM   3267  CG  TYR X 425      62.501  32.366  48.907  0.00  0.00           C
ATOM   3268  CD1 TYR X 425      63.197  32.795  47.758  0.00  0.00           C
ATOM   3269  CE1 TYR X 425      64.538  32.405  47.558  0.00  0.00           C
ATOM   3270  CZ  TYR X 425      65.187  31.587  48.510  0.00  0.00           C
ATOM   3271  OH  TYR X 425      66.475  31.202  48.311  0.00  0.00           O
ATOM   3272  CE2 TYR X 425      64.485  31.153  49.652  0.00  0.00           C
ATOM   3273  CD2 TYR X 425      63.149  31.543  49.848  0.00  0.00           C
ATOM   3274  C   TYR X 425      58.690  32.095  49.579  0.00  0.00           C
ATOM   3275  O   TYR X 425      57.876  32.893  49.112  0.00  0.00           O
ATOM   3276  N   MET X 426      58.521  31.528  50.777  0.00  0.00           N
ATOM   3277  CA  MET X 426      57.344  31.701  51.649  0.00  0.00           C
ATOM   3278  CB  MET X 426      56.590  30.364  51.755  0.00  0.00           C
ATOM   3279  CG  MET X 426      55.802  29.971  50.505  0.00  0.00           C
ATOM   3280  SD  MET X 426      54.312  30.960  50.230  0.00  0.00           S
ATOM   3281  CE  MET X 426      53.494  29.913  49.002  0.00  0.00           C
ATOM   3282  C   MET X 426      57.743  32.147  53.064  0.00  0.00           C
ATOM   3283  O   MET X 426      58.733  31.653  53.610  0.00  0.00           O
ATOM   3284  N   TYR X 427      56.950  33.014  53.699  0.00  0.00           N
ATOM   3285  CA  TYR X 427      57.080  33.340  55.128  0.00  0.00           C
ATOM   3286  CB  TYR X 427      58.086  34.486  55.333  0.00  0.00           C
ATOM   3287  CG  TYR X 427      57.674  35.851  54.803  0.00  0.00           C
ATOM   3288  CD1 TYR X 427      57.063  36.791  55.660  0.00  0.00           C
ATOM   3289  CE1 TYR X 427      56.745  38.080  55.187  0.00  0.00           C
ATOM   3290  CZ  TYR X 427      57.042  38.433  53.854  0.00  0.00           C
ATOM   3291  OH  TYR X 427      56.734  39.665  53.376  0.00  0.00           O
ATOM   3292  CE2 TYR X 427      57.652  37.496  52.999  0.00  0.00           C
ATOM   3293  CD2 TYR X 427      57.953  36.203  53.468  0.00  0.00           C
ATOM   3294  C   TYR X 427      55.737  33.677  55.790  0.00  0.00           C
ATOM   3295  O   TYR X 427      54.754  33.957  55.107  0.00  0.00           O
ATOM   3296  N   GLU X 428      55.698  33.695  57.125  0.00  0.00           N
ATOM   3297  CA  GLU X 428      54.611  34.311  57.897  0.00  0.00           C
ATOM   3298  CB  GLU X 428      53.534  33.280  58.296  0.00  0.00           C
ATOM   3299  CG  GLU X 428      53.978  32.246  59.345  0.00  0.00           C
ATOM   3300  CD  GLU X 428      52.859  31.283  59.770  0.00  0.00           C
ATOM   3301  OE1 GLU X 428      53.129  30.350  60.560  0.00  0.00           O
ATOM   3302  OE2 GLU X 428      51.671  31.441  59.406  0.00  0.00           O
ATOM   3303  C   GLU X 428      55.132  35.070  59.129  0.00  0.00           C
ATOM   3304  O   GLU X 428      56.094  34.651  59.782  0.00  0.00           O
ATOM   3305  N   PHE X 429      54.454  36.162  59.491  0.00  0.00           N
ATOM   3306  CA  PHE X 429      54.619  36.808  60.793  0.00  0.00           C
ATOM   3307  CB  PHE X 429      54.146  38.268  60.724  0.00  0.00           C
ATOM   3308  CG  PHE X 429      55.081  39.194  59.972  0.00  0.00           C
ATOM   3309  CD1 PHE X 429      56.338  39.510  60.520  0.00  0.00           C
ATOM   3310  CE1 PHE X 429      57.191  40.410  59.860  0.00  0.00           C
ATOM   3311  CZ  PHE X 429      56.804  40.979  58.635  0.00  0.00           C
ATOM   3312  CE2 PHE X 429      55.553  40.659  58.081  0.00  0.00           C
ATOM   3313  CD2 PHE X 429      54.689  39.776  58.752  0.00  0.00           C
ATOM   3314  C   PHE X 429      53.858  36.034  61.877  0.00  0.00           C
ATOM   3315  O   PHE X 429      52.626  36.024  61.899  0.00  0.00           O
ATOM   3316  N   GLN X 430      54.585  35.423  62.814  0.00  0.00           N
ATOM   3317  CA  GLN X 430      54.017  34.819  64.028  0.00  0.00           C
ATOM   3318  CB  GLN X 430      54.787  33.542  64.391  0.00  0.00           C
ATOM   3319  CG  GLN X 430      54.664  32.472  63.290  0.00  0.00           C
ATOM   3320  CD  GLN X 430      54.745  31.047  63.825  0.00  0.00           C
ATOM   3321  OE1 GLN X 430      55.196  30.780  64.929  0.00  0.00           O
ATOM   3322  NE2 GLN X 430      54.272  30.077  63.081  0.00  0.00           N
ATOM   3323  C   GLN X 430      53.936  35.803  65.209  0.00  0.00           C
ATOM   3324  O   GLN X 430      53.350  35.480  66.243  0.00  0.00           O
ATOM   3325  N   TYR X 431      54.492  37.006  65.043  0.00  0.00           N
ATOM   3326  CA  TYR X 431      54.405  38.139  65.961  0.00  0.00           C
ATOM   3327  CB  TYR X 431      55.552  38.015  66.977  0.00  0.00           C
ATOM   3328  CG  TYR X 431      55.533  39.063  68.066  0.00  0.00           C
ATOM   3329  CD1 TYR X 431      56.247  40.264  67.894  0.00  0.00           C
ATOM   3330  CE1 TYR X 431      56.180  41.265  68.878  0.00  0.00           C
ATOM   3331  CZ  TYR X 431      55.414  41.061  70.044  0.00  0.00           C
ATOM   3332  OH  TYR X 431      55.326  42.038  70.983  0.00  0.00           O
ATOM   3333  CE2 TYR X 431      54.721  39.845  70.229  0.00  0.00           C
ATOM   3334  CD2 TYR X 431      54.777  38.849  69.235  0.00  0.00           C
ATOM   3335  C   TYR X 431      54.487  39.458  65.163  0.00  0.00           C
ATOM   3336  O   TYR X 431      55.156  39.495  64.128  0.00  0.00           O
ATOM   3337  N   ARG X 432      53.848  40.536  65.643  0.00  0.00           N
ATOM   3338  CA  ARG X 432      53.872  41.900  65.062  0.00  0.00           C
ATOM   3339  CB  ARG X 432      52.488  42.221  64.453  0.00  0.00           C
ATOM   3340  CG  ARG X 432      52.382  43.639  63.857  0.00  0.00           C
ATOM   3341  CD  ARG X 432      50.981  43.953  63.310  0.00  0.00           C
ATOM   3342  NE  ARG X 432      50.730  43.349  61.989  0.00  0.00           N
ATOM   3343  CZ  ARG X 432      49.567  42.989  61.477  0.00  0.00           C
ATOM   3344  NH1 ARG X 432      49.507  42.505  60.276  0.00  0.00           N
ATOM   3345  NH2 ARG X 432      48.445  43.130  62.121  0.00  0.00           N
ATOM   3346  C   ARG X 432      54.290  42.921  66.140  0.00  0.00           C
ATOM   3347  O   ARG X 432      53.821  42.777  67.272  0.00  0.00           O
ATOM   3348  N   PRO X 433      55.117  43.950  65.852  0.00  0.00           N
ATOM   3349  CD  PRO X 433      55.814  44.214  64.598  0.00  0.00           C
ATOM   3350  CG  PRO X 433      57.100  44.935  64.996  0.00  0.00           C
ATOM   3351  CB  PRO X 433      56.627  45.785  66.169  0.00  0.00           C
ATOM   3352  CA  PRO X 433      55.610  44.880  66.874  0.00  0.00           C
ATOM   3353  C   PRO X 433      54.514  45.705  67.567  0.00  0.00           C
ATOM   3354  O   PRO X 433      53.523  46.101  66.952  0.00  0.00           O
ATOM   3355  N   SER X 434      54.737  46.015  68.847  0.00  0.00           N
ATOM   3356  CA  SER X 434      53.762  46.616  69.778  0.00  0.00           C
ATOM   3357  CB  SER X 434      54.232  46.417  71.228  0.00  0.00           C
ATOM   3358  OG  SER X 434      54.485  45.054  71.510  0.00  0.00           O
ATOM   3359  C   SER X 434      53.390  48.096  69.536  0.00  0.00           C
ATOM   3360  O   SER X 434      52.893  48.752  70.454  0.00  0.00           O
ATOM   3361  N   PHE X 435      53.597  48.647  68.335  0.00  0.00           N
ATOM   3362  CA  PHE X 435      53.072  49.973  67.970  0.00  0.00           C
ATOM   3363  CB  PHE X 435      53.724  50.494  66.676  0.00  0.00           C
ATOM   3364  CG  PHE X 435      55.240  50.618  66.695  0.00  0.00           C
ATOM   3365  CD1 PHE X 435      55.860  51.745  67.267  0.00  0.00           C
ATOM   3366  CE1 PHE X 435      57.264  51.860  67.266  0.00  0.00           C
ATOM   3367  CZ  PHE X 435      58.052  50.857  66.678  0.00  0.00           C
ATOM   3368  CE2 PHE X 435      57.436  49.742  66.082  0.00  0.00           C
ATOM   3369  CD2 PHE X 435      56.034  49.627  66.090  0.00  0.00           C
ATOM   3370  C   PHE X 435      51.537  49.923  67.829  0.00  0.00           C
ATOM   3371  O   PHE X 435      50.988  48.946  67.307  0.00  0.00           O
ATOM   3372  N   SER X 436      50.829  50.971  68.267  0.00  0.00           N
ATOM   3373  CA  SER X 436      49.355  51.015  68.219  0.00  0.00           C
ATOM   3374  CB  SER X 436      48.744  50.443  69.502  0.00  0.00           C
ATOM   3375  OG  SER X 436      47.335  50.397  69.355  0.00  0.00           O
ATOM   3376  C   SER X 436      48.777  52.408  67.965  0.00  0.00           C
ATOM   3377  O   SER X 436      49.230  53.405  68.534  0.00  0.00           O
ATOM   3378  N   SER X 437      47.715  52.448  67.157  0.00  0.00           N
ATOM   3379  CA  SER X 437      46.830  53.604  66.939  0.00  0.00           C
ATOM   3380  CB  SER X 437      46.550  53.761  65.437  0.00  0.00           C
ATOM   3381  OG  SER X 437      46.094  52.545  64.861  0.00  0.00           O
ATOM   3382  C   SER X 437      45.519  53.547  67.751  0.00  0.00           C
ATOM   3383  O   SER X 437      44.710  54.470  67.657  0.00  0.00           O
ATOM   3384  N   ASP X 438      45.297  52.488  68.544  0.00  0.00           N
ATOM   3385  CA  ASP X 438      44.145  52.283  69.445  0.00  0.00           C
ATOM   3386  CB  ASP X 438      44.413  52.991  70.789  0.00  0.00           C
ATOM   3387  CG  ASP X 438      43.353  52.713  71.864  0.00  0.00           C
ATOM   3388  OD1 ASP X 438      42.950  53.671  72.570  0.00  0.00           O
ATOM   3389  OD2 ASP X 438      42.921  51.543  72.010  0.00  0.00           O
ATOM   3390  C   ASP X 438      42.767  52.592  68.810  0.00  0.00           C
ATOM   3391  O   ASP X 438      41.934  53.302  69.383  0.00  0.00           O
ATOM   3392  N   MET X 439      42.517  52.093  67.595  0.00  0.00           N
ATOM   3393  CA  MET X 439      41.260  52.313  66.853  0.00  0.00           C
ATOM   3394  CB  MET X 439      41.413  53.606  66.029  0.00  0.00           C
ATOM   3395  CG  MET X 439      40.106  54.028  65.350  0.00  0.00           C
ATOM   3396  SD  MET X 439      40.129  55.668  64.592  0.00  0.00           S
ATOM   3397  CE  MET X 439      38.495  55.594  63.805  0.00  0.00           C
ATOM   3398  C   MET X 439      40.822  51.124  65.971  0.00  0.00           C
ATOM   3399  O   MET X 439      39.660  51.053  65.562  0.00  0.00           O
ATOM   3400  N   LYS X 440      41.716  50.174  65.676  0.00  0.00           N
ATOM   3401  CA  LYS X 440      41.475  49.021  64.787  0.00  0.00           C
ATOM   3402  CB  LYS X 440      42.596  48.976  63.730  0.00  0.00           C
ATOM   3403  CG  LYS X 440      42.655  50.268  62.885  0.00  0.00           C
ATOM   3404  CD  LYS X 440      43.692  50.210  61.754  0.00  0.00           C
ATOM   3405  CE  LYS X 440      45.128  50.148  62.284  0.00  0.00           C
ATOM   3406  NZ  LYS X 440      45.909  49.093  61.603  0.00  0.00           N
ATOM   3407  C   LYS X 440      41.311  47.702  65.584  0.00  0.00           C
ATOM   3408  O   LYS X 440      41.673  47.684  66.766  0.00  0.00           O
ATOM   3409  N   PRO X 441      40.818  46.590  64.984  0.00  0.00           N
ATOM   3410  CD  PRO X 441      40.311  46.532  63.615  0.00  0.00           C
ATOM   3411  CG  PRO X 441      39.121  45.585  63.652  0.00  0.00           C
ATOM   3412  CB  PRO X 441      39.567  44.549  64.675  0.00  0.00           C
ATOM   3413  CA  PRO X 441      40.382  45.364  65.693  0.00  0.00           C
ATOM   3414  C   PRO X 441      41.470  44.498  66.371  0.00  0.00           C
ATOM   3415  O   PRO X 441      41.299  43.289  66.557  0.00  0.00           O
ATOM   3416  N   LYS X 442      42.610  45.082  66.756  0.00  0.00           N
ATOM   3417  CA  LYS X 442      43.732  44.397  67.422  0.00  0.00           C
ATOM   3418  CB  LYS X 442      44.933  45.360  67.458  0.00  0.00           C
ATOM   3419  CG  LYS X 442      46.259  44.593  67.508  0.00  0.00           C
ATOM   3420  CD  LYS X 442      47.458  45.542  67.576  0.00  0.00           C
ATOM   3421  CE  LYS X 442      48.741  44.714  67.696  0.00  0.00           C
ATOM   3422  NZ  LYS X 442      49.911  45.568  67.989  0.00  0.00           N
ATOM   3423  C   LYS X 442      43.352  43.863  68.817  0.00  0.00           C
ATOM   3424  O   LYS X 442      43.973  42.921  69.312  0.00  0.00           O
ATOM   3425  N   THR X 443      42.260  44.388  69.380  0.00  0.00           N
ATOM   3426  CA  THR X 443      41.522  43.903  70.562  0.00  0.00           C
ATOM   3427  CB  THR X 443      40.184  44.658  70.664  0.00  0.00           C
ATOM   3428  CG2 THR X 443      40.378  46.167  70.781  0.00  0.00           C
ATOM   3429  OG1 THR X 443      39.426  44.459  69.491  0.00  0.00           O
ATOM   3430  C   THR X 443      41.203  42.403  70.522  0.00  0.00           C
ATOM   3431  O   THR X 443      41.225  41.738  71.561  0.00  0.00           O
ATOM   3432  N   VAL X 444      40.984  41.847  69.326  0.00  0.00           N
ATOM   3433  CA  VAL X 444      40.734  40.417  69.050  0.00  0.00           C
ATOM   3434  CB  VAL X 444      39.252  40.177  68.676  0.00  0.00           C
ATOM   3435  CG1 VAL X 444      38.325  40.495  69.856  0.00  0.00           C
ATOM   3436  CG2 VAL X 444      38.795  40.999  67.464  0.00  0.00           C
ATOM   3437  C   VAL X 444      41.716  39.861  68.004  0.00  0.00           C
ATOM   3438  O   VAL X 444      41.374  38.968  67.225  0.00  0.00           O
ATOM   3439  N   ILE X 445      42.921  40.448  67.937  0.00  0.00           N
ATOM   3440  CA  ILE X 445      43.981  40.266  66.919  0.00  0.00           C
ATOM   3441  CB  ILE X 445      44.864  39.012  67.160  0.00  0.00           C
ATOM   3442  CG2 ILE X 445      45.474  39.046  68.573  0.00  0.00           C
ATOM   3443  CG1 ILE X 445      44.134  37.677  66.893  0.00  0.00           C
ATOM   3444  CD1 ILE X 445      45.076  36.472  66.790  0.00  0.00           C
ATOM   3445  C   ILE X 445      43.542  40.427  65.448  0.00  0.00           C
ATOM   3446  O   ILE X 445      44.313  40.133  64.540  0.00  0.00           O
ATOM   3447  N   GLY X 446      42.342  40.950  65.183  0.00  0.00           N
ATOM   3448  CA  GLY X 446      41.745  41.031  63.844  0.00  0.00           C
ATOM   3449  C   GLY X 446      42.234  42.189  62.968  0.00  0.00           C
ATOM   3450  O   GLY X 446      41.709  42.381  61.868  0.00  0.00           O
ATOM   3451  N   ASP X 447      43.194  42.989  63.440  0.00  0.00           N
ATOM   3452  CA  ASP X 447      43.742  44.129  62.702  0.00  0.00           C
ATOM   3453  CB  ASP X 447      44.471  45.074  63.664  0.00  0.00           C
ATOM   3454  CG  ASP X 447      45.024  46.307  62.955  0.00  0.00           C
ATOM   3455  OD1 ASP X 447      44.377  46.793  61.999  0.00  0.00           O
ATOM   3456  OD2 ASP X 447      46.085  46.824  63.380  0.00  0.00           O
ATOM   3457  C   ASP X 447      44.639  43.682  61.532  0.00  0.00           C
ATOM   3458  O   ASP X 447      45.663  43.027  61.738  0.00  0.00           O
ATOM   3459  N   HIP X 448      44.245  44.058  60.313  0.00  0.00           N
ATOM   3460  CA  HIP X 448      44.873  43.708  59.030  0.00  0.00           C
ATOM   3461  CB  HIP X 448      43.800  43.061  58.118  0.00  0.00           C
ATOM   3462  CG  HIP X 448      44.019  43.181  56.660  0.00  0.00           C
ATOM   3463  ND1 HIP X 448      44.940  42.432  55.911  0.00  0.00           N
ATOM   3464  CE1 HIP X 448      44.780  42.757  54.578  0.00  0.00           C
ATOM   3465  NE2 HIP X 448      43.783  43.698  54.475  0.00  0.00           N
ATOM   3466  CD2 HIP X 448      43.300  43.971  55.755  0.00  0.00           C
ATOM   3467  C   HIP X 448      45.548  44.934  58.382  0.00  0.00           C
ATOM   3468  O   HIP X 448      45.032  46.051  58.478  0.00  0.00           O
ATOM   3469  N   GLY X 449      46.681  44.728  57.704  0.00  0.00           N
ATOM   3470  CA  GLY X 449      47.346  45.767  56.906  0.00  0.00           C
ATOM   3471  C   GLY X 449      48.308  46.692  57.659  0.00  0.00           C
ATOM   3472  O   GLY X 449      48.642  47.758  57.136  0.00  0.00           O
ATOM   3473  N   ASP X 450      48.748  46.323  58.866  0.00  0.00           N
ATOM   3474  CA  ASP X 450      49.457  47.215  59.797  0.00  0.00           C
ATOM   3475  CB  ASP X 450      48.986  46.895  61.225  0.00  0.00           C
ATOM   3476  CG  ASP X 450      49.271  48.023  62.221  0.00  0.00           C
ATOM   3477  OD1 ASP X 450      50.055  47.816  63.178  0.00  0.00           O
ATOM   3478  OD2 ASP X 450      48.643  49.104  62.101  0.00  0.00           O
ATOM   3479  C   ASP X 450      51.000  47.218  59.681  0.00  0.00           C
ATOM   3480  O   ASP X 450      51.644  48.035  60.339  0.00  0.00           O
ATOM   3481  N   GLU X 451      51.620  46.379  58.839  0.00  0.00           N
ATOM   3482  CA  GLU X 451      53.084  46.400  58.609  0.00  0.00           C
ATOM   3483  CB  GLU X 451      53.506  45.310  57.603  0.00  0.00           C
ATOM   3484  CG  GLU X 451      53.819  43.929  58.199  0.00  0.00           C
ATOM   3485  CD  GLU X 451      52.712  43.345  59.082  0.00  0.00           C
ATOM   3486  OE1 GLU X 451      51.629  42.977  58.565  0.00  0.00           O
ATOM   3487  OE2 GLU X 451      52.923  43.231  60.309  0.00  0.00           O
ATOM   3488  C   GLU X 451      53.582  47.776  58.116  0.00  0.00           C
ATOM   3489  O   GLU X 451      54.633  48.246  58.556  0.00  0.00           O
ATOM   3490  N   LEU X 452      52.794  48.472  57.289  0.00  0.00           N
ATOM   3491  CA  LEU X 452      53.014  49.864  56.876  0.00  0.00           C
ATOM   3492  CB  LEU X 452      51.789  50.290  56.040  0.00  0.00           C
ATOM   3493  CG  LEU X 452      51.813  51.742  55.526  0.00  0.00           C
ATOM   3494  CD1 LEU X 452      52.962  51.984  54.549  0.00  0.00           C
ATOM   3495  CD2 LEU X 452      50.499  52.056  54.814  0.00  0.00           C
ATOM   3496  C   LEU X 452      53.230  50.818  58.064  0.00  0.00           C
ATOM   3497  O   LEU X 452      54.088  51.700  58.011  0.00  0.00           O
ATOM   3498  N   PHE X 453      52.475  50.628  59.146  0.00  0.00           N
ATOM   3499  CA  PHE X 453      52.501  51.475  60.339  0.00  0.00           C
ATOM   3500  CB  PHE X 453      51.069  51.539  60.885  0.00  0.00           C
ATOM   3501  CG  PHE X 453      50.859  52.274  62.199  0.00  0.00           C
ATOM   3502  CD1 PHE X 453      50.367  53.593  62.210  0.00  0.00           C
ATOM   3503  CE1 PHE X 453      50.103  54.242  63.431  0.00  0.00           C
ATOM   3504  CZ  PHE X 453      50.340  53.581  64.648  0.00  0.00           C
ATOM   3505  CE2 PHE X 453      50.828  52.264  64.641  0.00  0.00           C
ATOM   3506  CD2 PHE X 453      51.081  51.612  63.422  0.00  0.00           C
ATOM   3507  C   PHE X 453      53.500  50.986  61.396  0.00  0.00           C
ATOM   3508  O   PHE X 453      54.070  51.825  62.091  0.00  0.00           O
ATOM   3509  N   SER X 454      53.709  49.669  61.511  0.00  0.00           N
ATOM   3510  CA  SER X 454      54.473  49.027  62.596  0.00  0.00           C
ATOM   3511  CB  SER X 454      53.657  47.864  63.181  0.00  0.00           C
ATOM   3512  OG  SER X 454      52.536  48.343  63.894  0.00  0.00           O
ATOM   3513  C   SER X 454      55.861  48.496  62.210  0.00  0.00           C
ATOM   3514  O   SER X 454      56.624  48.149  63.109  0.00  0.00           O
ATOM   3515  N   VAL X 455      56.195  48.381  60.917  0.00  0.00           N
ATOM   3516  CA  VAL X 455      57.393  47.651  60.444  0.00  0.00           C
ATOM   3517  CB  VAL X 455      57.028  46.219  59.981  0.00  0.00           C
ATOM   3518  CG1 VAL X 455      58.280  45.388  59.666  0.00  0.00           C
ATOM   3519  CG2 VAL X 455      56.240  45.440  61.042  0.00  0.00           C
ATOM   3520  C   VAL X 455      58.154  48.375  59.327  0.00  0.00           C
ATOM   3521  O   VAL X 455      59.378  48.459  59.401  0.00  0.00           O
ATOM   3522  N   PHE X 456      57.479  48.909  58.300  0.00  0.00           N
ATOM   3523  CA  PHE X 456      58.138  49.460  57.097  0.00  0.00           C
ATOM   3524  CB  PHE X 456      57.086  49.789  56.021  0.00  0.00           C
ATOM   3525  CG  PHE X 456      56.361  48.633  55.336  0.00  0.00           C
ATOM   3526  CD1 PHE X 456      55.371  48.941  54.381  0.00  0.00           C
ATOM   3527  CE1 PHE X 456      54.649  47.921  53.739  0.00  0.00           C
ATOM   3528  CZ  PHE X 456      54.935  46.576  54.021  0.00  0.00           C
ATOM   3529  CE2 PHE X 456      55.952  46.255  54.936  0.00  0.00           C
ATOM   3530  CD2 PHE X 456      56.657  47.276  55.599  0.00  0.00           C
ATOM   3531  C   PHE X 456      59.044  50.682  57.361  0.00  0.00           C
ATOM   3532  O   PHE X 456      59.913  50.988  56.542  0.00  0.00           O
ATOM   3533  N   GLY X 457      58.889  51.358  58.502  0.00  0.00           N
ATOM   3534  CA  GLY X 457      59.817  52.389  58.981  0.00  0.00           C
ATOM   3535  C   GLY X 457      59.699  52.772  60.464  0.00  0.00           C
ATOM   3536  O   GLY X 457      60.535  53.533  60.956  0.00  0.00           O
ATOM   3537  N   ALA X 458      58.720  52.229  61.198  0.00  0.00           N
ATOM   3538  CA  ALA X 458      58.408  52.590  62.586  0.00  0.00           C
ATOM   3539  CB  ALA X 458      57.348  51.616  63.109  0.00  0.00           C
ATOM   3540  C   ALA X 458      59.609  52.683  63.559  0.00  0.00           C
ATOM   3541  O   ALA X 458      59.631  53.643  64.337  0.00  0.00           O
ATOM   3542  N   PRO X 459      60.645  51.811  63.509  0.00  0.00           N
ATOM   3543  CD  PRO X 459      60.729  50.568  62.744  0.00  0.00           C
ATOM   3544  CG  PRO X 459      61.841  49.751  63.397  0.00  0.00           C
ATOM   3545  CB  PRO X 459      62.788  50.838  63.889  0.00  0.00           C
ATOM   3546  CA  PRO X 459      61.830  51.930  64.369  0.00  0.00           C
ATOM   3547  C   PRO X 459      62.531  53.298  64.348  0.00  0.00           C
ATOM   3548  O   PRO X 459      63.145  53.669  65.349  0.00  0.00           O
ATOM   3549  N   PHE X 460      62.413  54.063  63.258  0.00  0.00           N
ATOM   3550  CA  PHE X 460      63.014  55.395  63.097  0.00  0.00           C
ATOM   3551  CB  PHE X 460      64.029  55.337  61.943  0.00  0.00           C
ATOM   3552  CG  PHE X 460      65.138  54.311  62.120  0.00  0.00           C
ATOM   3553  CD1 PHE X 460      66.081  54.475  63.150  0.00  0.00           C
ATOM   3554  CE1 PHE X 460      67.144  53.563  63.292  0.00  0.00           C
ATOM   3555  CZ  PHE X 460      67.266  52.483  62.403  0.00  0.00           C
ATOM   3556  CE2 PHE X 460      66.311  52.297  61.389  0.00  0.00           C
ATOM   3557  CD2 PHE X 460      65.249  53.209  61.249  0.00  0.00           C
ATOM   3558  C   PHE X 460      61.975  56.522  62.913  0.00  0.00           C
ATOM   3559  O   PHE X 460      62.339  57.649  62.573  0.00  0.00           O
ATOM   3560  N   LEU X 461      60.683  56.227  63.107  0.00  0.00           N
ATOM   3561  CA  LEU X 461      59.562  57.137  62.806  0.00  0.00           C
ATOM   3562  CB  LEU X 461      58.951  56.725  61.453  0.00  0.00           C
ATOM   3563  CG  LEU X 461      59.884  56.867  60.236  0.00  0.00           C
ATOM   3564  CD1 LEU X 461      59.207  56.264  59.014  0.00  0.00           C
ATOM   3565  CD2 LEU X 461      60.197  58.326  59.913  0.00  0.00           C
ATOM   3566  C   LEU X 461      58.463  57.173  63.885  0.00  0.00           C
ATOM   3567  O   LEU X 461      57.586  58.036  63.827  0.00  0.00           O
ATOM   3568  N   LYS X 462      58.480  56.251  64.854  0.00  0.00           N
ATOM   3569  CA  LYS X 462      57.479  56.117  65.925  0.00  0.00           C
ATOM   3570  CB  LYS X 462      56.461  55.022  65.550  0.00  0.00           C
ATOM   3571  CG  LYS X 462      55.545  55.396  64.378  0.00  0.00           C
ATOM   3572  CD  LYS X 462      54.408  54.369  64.281  0.00  0.00           C
ATOM   3573  CE  LYS X 462      53.354  54.745  63.238  0.00  0.00           C
ATOM   3574  NZ  LYS X 462      53.870  54.660  61.855  0.00  0.00           N
ATOM   3575  C   LYS X 462      58.115  55.776  67.274  0.00  0.00           C
ATOM   3576  O   LYS X 462      59.281  55.379  67.349  0.00  0.00           O
ATOM   3577  N   GLU X 463      57.300  55.851  68.320  0.00  0.00           N
ATOM   3578  CA  GLU X 463      57.502  55.206  69.622  0.00  0.00           C
ATOM   3579  CB  GLU X 463      57.782  56.261  70.713  0.00  0.00           C
ATOM   3580  CG  GLU X 463      56.677  57.317  70.905  0.00  0.00           C
ATOM   3581  CD  GLU X 463      57.104  58.486  71.809  0.00  0.00           C
ATOM   3582  OE1 GLU X 463      58.222  59.032  71.631  0.00  0.00           O
ATOM   3583  OE2 GLU X 463      56.275  58.947  72.636  0.00  0.00           O
ATOM   3584  C   GLU X 463      56.308  54.271  69.918  0.00  0.00           C
ATOM   3585  O   GLU X 463      55.179  54.542  69.503  0.00  0.00           O
ATOM   3586  N   GLY X 464      56.542  53.121  70.558  0.00  0.00           N
ATOM   3587  CA  GLY X 464      55.496  52.115  70.801  0.00  0.00           C
ATOM   3588  C   GLY X 464      56.013  50.728  71.188  0.00  0.00           C
ATOM   3589  O   GLY X 464      55.572  50.171  72.196  0.00  0.00           O
ATOM   3590  N   ALA X 465      56.956  50.186  70.411  0.00  0.00           N
ATOM   3591  CA  ALA X 465      57.547  48.858  70.610  0.00  0.00           C
ATOM   3592  CB  ALA X 465      57.671  48.182  69.240  0.00  0.00           C
ATOM   3593  C   ALA X 465      58.886  48.885  71.382  0.00  0.00           C
ATOM   3594  O   ALA X 465      59.539  49.927  71.493  0.00  0.00           O
ATOM   3595  N   SER X 466      59.283  47.737  71.927  0.00  0.00           N
ATOM   3596  CA  SER X 466      60.495  47.536  72.736  0.00  0.00           C
ATOM   3597  CB  SER X 466      60.282  46.355  73.688  0.00  0.00           C
ATOM   3598  OG  SER X 466      60.108  45.156  72.956  0.00  0.00           O
ATOM   3599  C   SER X 466      61.765  47.338  71.892  0.00  0.00           C
ATOM   3600  O   SER X 466      61.704  47.132  70.679  0.00  0.00           O
ATOM   3601  N   GLU X 467      62.944  47.389  72.517  0.00  0.00           N
ATOM   3602  CA  GLU X 467      64.227  47.363  71.797  0.00  0.00           C
ATOM   3603  CB  GLU X 467      65.361  47.709  72.776  0.00  0.00           C
ATOM   3604  CG  GLU X 467      66.459  48.528  72.090  0.00  0.00           C
ATOM   3605  CD  GLU X 467      67.622  48.768  73.051  0.00  0.00           C
ATOM   3606  OE1 GLU X 467      67.655  49.824  73.732  0.00  0.00           O
ATOM   3607  OE2 GLU X 467      68.512  47.886  73.143  0.00  0.00           O
ATOM   3608  C   GLU X 467      64.503  46.038  71.049  0.00  0.00           C
ATOM   3609  O   GLU X 467      65.080  46.046  69.961  0.00  0.00           O
ATOM   3610  N   GLU X 468      64.045  44.894  71.570  0.00  0.00           N
ATOM   3611  CA  GLU X 468      64.139  43.603  70.867  0.00  0.00           C
ATOM   3612  CB  GLU X 468      63.953  42.450  71.874  0.00  0.00           C
ATOM   3613  CG  GLU X 468      64.681  41.157  71.477  0.00  0.00           C
ATOM   3614  CD  GLU X 468      66.198  41.263  71.672  0.00  0.00           C
ATOM   3615  OE1 GLU X 468      66.970  41.148  70.691  0.00  0.00           O
ATOM   3616  OE2 GLU X 468      66.674  41.523  72.803  0.00  0.00           O
ATOM   3617  C   GLU X 468      63.137  43.498  69.697  0.00  0.00           C
ATOM   3618  O   GLU X 468      63.415  42.835  68.696  0.00  0.00           O
ATOM   3619  N   GLU X 469      61.993  44.188  69.767  0.00  0.00           N
ATOM   3620  CA  GLU X 469      61.047  44.308  68.643  0.00  0.00           C
ATOM   3621  CB  GLU X 469      59.685  44.819  69.140  0.00  0.00           C
ATOM   3622  CG  GLU X 469      58.962  43.848  70.080  0.00  0.00           C
ATOM   3623  CD  GLU X 469      57.717  44.508  70.684  0.00  0.00           C
ATOM   3624  OE1 GLU X 469      57.857  45.307  71.638  0.00  0.00           O
ATOM   3625  OE2 GLU X 469      56.587  44.261  70.202  0.00  0.00           O
ATOM   3626  C   GLU X 469      61.594  45.248  67.553  0.00  0.00           C
ATOM   3627  O   GLU X 469      61.380  45.021  66.360  0.00  0.00           O
ATOM   3628  N   ILE X 470      62.359  46.272  67.946  0.00  0.00           N
ATOM   3629  CA  ILE X 470      63.117  47.146  67.040  0.00  0.00           C
ATOM   3630  CB  ILE X 470      63.632  48.376  67.829  0.00  0.00           C
ATOM   3631  CG2 ILE X 470      64.847  49.049  67.165  0.00  0.00           C
ATOM   3632  CG1 ILE X 470      62.457  49.364  68.023  0.00  0.00           C
ATOM   3633  CD1 ILE X 470      62.731  50.487  69.031  0.00  0.00           C
ATOM   3634  C   ILE X 470      64.220  46.357  66.315  0.00  0.00           C
ATOM   3635  O   ILE X 470      64.347  46.490  65.096  0.00  0.00           O
ATOM   3636  N   ARG X 471      64.961  45.479  67.007  0.00  0.00           N
ATOM   3637  CA  ARG X 471      65.938  44.570  66.369  0.00  0.00           C
ATOM   3638  CB  ARG X 471      66.771  43.834  67.432  0.00  0.00           C
ATOM   3639  CG  ARG X 471      67.843  44.761  68.028  0.00  0.00           C
ATOM   3640  CD  ARG X 471      68.751  44.033  69.028  0.00  0.00           C
ATOM   3641  NE  ARG X 471      68.081  43.765  70.316  0.00  0.00           N
ATOM   3642  CZ  ARG X 471      68.009  44.579  71.355  0.00  0.00           C
ATOM   3643  NH1 ARG X 471      67.493  44.173  72.479  0.00  0.00           N
ATOM   3644  NH2 ARG X 471      68.459  45.799  71.293  0.00  0.00           N
ATOM   3645  C   ARG X 471      65.279  43.594  65.390  0.00  0.00           C
ATOM   3646  O   ARG X 471      65.749  43.471  64.261  0.00  0.00           O
ATOM   3647  N   LEU X 472      64.150  42.982  65.759  0.00  0.00           N
ATOM   3648  CA  LEU X 472      63.346  42.148  64.850  0.00  0.00           C
ATOM   3649  CB  LEU X 472      62.157  41.581  65.649  0.00  0.00           C
ATOM   3650  CG  LEU X 472      61.137  40.758  64.837  0.00  0.00           C
ATOM   3651  CD1 LEU X 472      61.790  39.572  64.129  0.00  0.00           C
ATOM   3652  CD2 LEU X 472      60.047  40.238  65.776  0.00  0.00           C
ATOM   3653  C   LEU X 472      62.895  42.927  63.598  0.00  0.00           C
ATOM   3654  O   LEU X 472      63.044  42.444  62.475  0.00  0.00           O
ATOM   3655  N   SER X 473      62.421  44.163  63.779  0.00  0.00           N
ATOM   3656  CA  SER X 473      61.993  45.042  62.681  0.00  0.00           C
ATOM   3657  CB  SER X 473      61.385  46.333  63.237  0.00  0.00           C
ATOM   3658  OG  SER X 473      60.305  46.070  64.110  0.00  0.00           O
ATOM   3659  C   SER X 473      63.148  45.389  61.728  0.00  0.00           C
ATOM   3660  O   SER X 473      62.995  45.328  60.508  0.00  0.00           O
ATOM   3661  N   LYS X 474      64.336  45.695  62.266  0.00  0.00           N
ATOM   3662  CA  LYS X 474      65.545  45.966  61.468  0.00  0.00           C
ATOM   3663  CB  LYS X 474      66.600  46.660  62.350  0.00  0.00           C
ATOM   3664  CG  LYS X 474      66.183  48.109  62.669  0.00  0.00           C
ATOM   3665  CD  LYS X 474      67.277  48.959  63.330  0.00  0.00           C
ATOM   3666  CE  LYS X 474      67.832  48.366  64.630  0.00  0.00           C
ATOM   3667  NZ  LYS X 474      68.690  49.349  65.337  0.00  0.00           N
ATOM   3668  C   LYS X 474      66.089  44.712  60.766  0.00  0.00           C
ATOM   3669  O   LYS X 474      66.611  44.827  59.656  0.00  0.00           O
ATOM   3670  N   MET X 475      65.885  43.520  61.334  0.00  0.00           N
ATOM   3671  CA  MET X 475      66.234  42.243  60.699  0.00  0.00           C
ATOM   3672  CB  MET X 475      66.179  41.117  61.744  0.00  0.00           C
ATOM   3673  CG  MET X 475      66.686  39.787  61.170  0.00  0.00           C
ATOM   3674  SD  MET X 475      66.693  38.383  62.319  0.00  0.00           S
ATOM   3675  CE  MET X 475      64.918  38.189  62.633  0.00  0.00           C
ATOM   3676  C   MET X 475      65.348  41.924  59.480  0.00  0.00           C
ATOM   3677  O   MET X 475      65.873  41.510  58.444  0.00  0.00           O
ATOM   3678  N   VAL X 476      64.027  42.145  59.537  0.00  0.00           N
ATOM   3679  CA  VAL X 476      63.152  41.867  58.372  0.00  0.00           C
ATOM   3680  CB  VAL X 476      61.658  41.761  58.723  0.00  0.00           C
ATOM   3681  CG1 VAL X 476      61.427  40.580  59.669  0.00  0.00           C
ATOM   3682  CG2 VAL X 476      61.064  43.018  59.359  0.00  0.00           C
ATOM   3683  C   VAL X 476      63.392  42.821  57.202  0.00  0.00           C
ATOM   3684  O   VAL X 476      63.347  42.391  56.048  0.00  0.00           O
ATOM   3685  N   MET X 477      63.799  44.067  57.475  0.00  0.00           N
ATOM   3686  CA  MET X 477      64.314  44.968  56.436  0.00  0.00           C
ATOM   3687  CB  MET X 477      64.703  46.323  57.040  0.00  0.00           C
ATOM   3688  CG  MET X 477      63.514  47.139  57.550  0.00  0.00           C
ATOM   3689  SD  MET X 477      64.011  48.747  58.227  0.00  0.00           S
ATOM   3690  CE  MET X 477      62.398  49.339  58.799  0.00  0.00           C
ATOM   3691  C   MET X 477      65.520  44.369  55.691  0.00  0.00           C
ATOM   3692  O   MET X 477      65.605  44.518  54.474  0.00  0.00           O
ATOM   3693  N   LYS X 478      66.420  43.643  56.376  0.00  0.00           N
ATOM   3694  CA  LYS X 478      67.567  42.971  55.735  0.00  0.00           C
ATOM   3695  CB  LYS X 478      68.636  42.575  56.768  0.00  0.00           C
ATOM   3696  CG  LYS X 478      69.287  43.811  57.402  0.00  0.00           C
ATOM   3697  CD  LYS X 478      70.527  43.440  58.225  0.00  0.00           C
ATOM   3698  CE  LYS X 478      71.209  44.693  58.790  0.00  0.00           C
ATOM   3699  NZ  LYS X 478      71.895  45.476  57.737  0.00  0.00           N
ATOM   3700  C   LYS X 478      67.153  41.771  54.882  0.00  0.00           C
ATOM   3701  O   LYS X 478      67.689  41.621  53.786  0.00  0.00           O
ATOM   3702  N   PHE X 479      66.173  40.972  55.315  0.00  0.00           N
ATOM   3703  CA  PHE X 479      65.615  39.885  54.493  0.00  0.00           C
ATOM   3704  CB  PHE X 479      64.559  39.095  55.289  0.00  0.00           C
ATOM   3705  CG  PHE X 479      65.076  38.032  56.249  0.00  0.00           C
ATOM   3706  CD1 PHE X 479      65.836  36.950  55.763  0.00  0.00           C
ATOM   3707  CE1 PHE X 479      66.210  35.897  56.617  0.00  0.00           C
ATOM   3708  CZ  PHE X 479      65.839  35.928  57.971  0.00  0.00           C
ATOM   3709  CE2 PHE X 479      65.108  37.018  58.473  0.00  0.00           C
ATOM   3710  CD2 PHE X 479      64.721  38.062  57.613  0.00  0.00           C
ATOM   3711  C   PHE X 479      65.017  40.414  53.175  0.00  0.00           C
ATOM   3712  O   PHE X 479      65.379  39.928  52.098  0.00  0.00           O
ATOM   3713  N   TRP X 480      64.165  41.447  53.233  0.00  0.00           N
ATOM   3714  CA  TRP X 480      63.596  42.066  52.028  0.00  0.00           C
ATOM   3715  CB  TRP X 480      62.490  43.065  52.410  0.00  0.00           C
ATOM   3716  CG  TRP X 480      61.215  42.517  52.999  0.00  0.00           C
ATOM   3717  CD1 TRP X 480      60.508  41.454  52.542  0.00  0.00           C
ATOM   3718  NE1 TRP X 480      59.356  41.295  53.293  0.00  0.00           N
ATOM   3719  CE2 TRP X 480      59.256  42.256  54.274  0.00  0.00           C
ATOM   3720  CZ2 TRP X 480      58.283  42.526  55.249  0.00  0.00           C
ATOM   3721  CH2 TRP X 480      58.470  43.617  56.116  0.00  0.00           C
ATOM   3722  CZ3 TRP X 480      59.617  44.421  55.992  0.00  0.00           C
ATOM   3723  CE3 TRP X 480      60.581  44.143  55.002  0.00  0.00           C
ATOM   3724  CD2 TRP X 480      60.432  43.050  54.118  0.00  0.00           C
ATOM   3725  C   TRP X 480      64.671  42.740  51.155  0.00  0.00           C
ATOM   3726  O   TRP X 480      64.679  42.542  49.940  0.00  0.00           O
ATOM   3727  N   ALA X 481      65.617  43.480  51.747  0.00  0.00           N
ATOM   3728  CA  ALA X 481      66.675  44.185  51.011  0.00  0.00           C
ATOM   3729  CB  ALA X 481      67.257  45.276  51.911  0.00  0.00           C
ATOM   3730  C   ALA X 481      67.786  43.273  50.448  0.00  0.00           C
ATOM   3731  O   ALA X 481      68.560  43.709  49.592  0.00  0.00           O
ATOM   3732  N   ASN X 482      67.869  42.015  50.888  0.00  0.00           N
ATOM   3733  CA  ASN X 482      68.651  40.975  50.219  0.00  0.00           C
ATOM   3734  CB  ASN X 482      68.974  39.858  51.225  0.00  0.00           C
ATOM   3735  CG  ASN X 482      70.146  40.165  52.140  0.00  0.00           C
ATOM   3736  OD1 ASN X 482      70.837  41.171  52.019  0.00  0.00           O
ATOM   3737  ND2 ASN X 482      70.418  39.268  53.056  0.00  0.00           N
ATOM   3738  C   ASN X 482      67.902  40.448  48.988  0.00  0.00           C
ATOM   3739  O   ASN X 482      68.427  40.504  47.875  0.00  0.00           O
ATOM   3740  N   PHE X 483      66.641  40.029  49.152  0.00  0.00           N
ATOM   3741  CA  PHE X 483      65.829  39.532  48.036  0.00  0.00           C
ATOM   3742  CB  PHE X 483      64.462  39.078  48.562  0.00  0.00           C
ATOM   3743  CG  PHE X 483      63.537  38.528  47.489  0.00  0.00           C
ATOM   3744  CD1 PHE X 483      63.740  37.234  46.972  0.00  0.00           C
ATOM   3745  CE1 PHE X 483      62.870  36.715  45.996  0.00  0.00           C
ATOM   3746  CZ  PHE X 483      61.794  37.491  45.532  0.00  0.00           C
ATOM   3747  CE2 PHE X 483      61.598  38.789  46.032  0.00  0.00           C
ATOM   3748  CD2 PHE X 483      62.469  39.307  47.007  0.00  0.00           C
ATOM   3749  C   PHE X 483      65.691  40.574  46.913  0.00  0.00           C
ATOM   3750  O   PHE X 483      65.876  40.238  45.745  0.00  0.00           O
ATOM   3751  N   ALA X 484      65.485  41.850  47.255  0.00  0.00           N
ATOM   3752  CA  ALA X 484      65.386  42.961  46.305  0.00  0.00           C
ATOM   3753  CB  ALA X 484      64.853  44.188  47.057  0.00  0.00           C
ATOM   3754  C   ALA X 484      66.687  43.290  45.535  0.00  0.00           C
ATOM   3755  O   ALA X 484      66.651  44.127  44.630  0.00  0.00           O
ATOM   3756  N   ARG X 485      67.821  42.638  45.846  0.00  0.00           N
ATOM   3757  CA  ARG X 485      69.099  42.778  45.120  0.00  0.00           C
ATOM   3758  CB  ARG X 485      70.259  42.910  46.124  0.00  0.00           C
ATOM   3759  CG  ARG X 485      70.324  44.314  46.738  0.00  0.00           C
ATOM   3760  CD  ARG X 485      71.457  44.403  47.766  0.00  0.00           C
ATOM   3761  NE  ARG X 485      71.665  45.785  48.239  0.00  0.00           N
ATOM   3762  CZ  ARG X 485      71.319  46.297  49.405  0.00  0.00           C
ATOM   3763  NH1 ARG X 485      71.724  47.484  49.715  0.00  0.00           N
ATOM   3764  NH2 ARG X 485      70.578  45.677  50.275  0.00  0.00           N
ATOM   3765  C   ARG X 485      69.374  41.654  44.118  0.00  0.00           C
ATOM   3766  O   ARG X 485      69.915  41.940  43.052  0.00  0.00           O
ATOM   3767  N   ASN X 486      69.017  40.404  44.429  0.00  0.00           N
ATOM   3768  CA  ASN X 486      69.409  39.229  43.624  0.00  0.00           C
ATOM   3769  CB  ASN X 486      70.758  38.712  44.168  0.00  0.00           C
ATOM   3770  CG  ASN X 486      70.672  38.178  45.589  0.00  0.00           C
ATOM   3771  OD1 ASN X 486      69.609  37.998  46.158  0.00  0.00           O
ATOM   3772  ND2 ASN X 486      71.789  37.898  46.214  0.00  0.00           N
ATOM   3773  C   ASN X 486      68.364  38.089  43.542  0.00  0.00           C
ATOM   3774  O   ASN X 486      68.635  37.046  42.946  0.00  0.00           O
ATOM   3775  N   GLY X 487      67.184  38.241  44.151  0.00  0.00           N
ATOM   3776  CA  GLY X 487      66.149  37.200  44.176  0.00  0.00           C
ATOM   3777  C   GLY X 487      66.395  36.081  45.197  0.00  0.00           C
ATOM   3778  O   GLY X 487      65.808  35.005  45.073  0.00  0.00           O
ATOM   3779  N   ASN X 488      67.247  36.311  46.203  0.00  0.00           N
ATOM   3780  CA  ASN X 488      67.478  35.411  47.335  0.00  0.00           C
ATOM   3781  CB  ASN X 488      68.763  34.608  47.049  0.00  0.00           C
ATOM   3782  CG  ASN X 488      69.056  33.541  48.088  0.00  0.00           C
ATOM   3783  OD1 ASN X 488      68.428  33.454  49.133  0.00  0.00           O
ATOM   3784  ND2 ASN X 488      70.020  32.692  47.842  0.00  0.00           N
ATOM   3785  C   ASN X 488      67.561  36.218  48.658  0.00  0.00           C
ATOM   3786  O   ASN X 488      68.421  37.094  48.777  0.00  0.00           O
ATOM   3787  N   PRO X 489      66.708  35.955  49.671  0.00  0.00           N
ATOM   3788  CD  PRO X 489      65.637  34.964  49.687  0.00  0.00           C
ATOM   3789  CG  PRO X 489      65.162  34.871  51.132  0.00  0.00           C
ATOM   3790  CB  PRO X 489      65.471  36.265  51.675  0.00  0.00           C
ATOM   3791  CA  PRO X 489      66.767  36.658  50.959  0.00  0.00           C
ATOM   3792  C   PRO X 489      68.002  36.299  51.806  0.00  0.00           C
ATOM   3793  O   PRO X 489      68.360  37.051  52.715  0.00  0.00           O
ATOM   3794  N   ASN X 490      68.662  35.171  51.526  0.00  0.00           N
ATOM   3795  CA  ASN X 490      69.792  34.671  52.309  0.00  0.00           C
ATOM   3796  CB  ASN X 490      70.044  33.189  51.991  0.00  0.00           C
ATOM   3797  CG  ASN X 490      68.884  32.318  52.424  0.00  0.00           C
ATOM   3798  OD1 ASN X 490      68.801  31.899  53.563  0.00  0.00           O
ATOM   3799  ND2 ASN X 490      67.933  32.055  51.563  0.00  0.00           N
ATOM   3800  C   ASN X 490      71.060  35.515  52.114  0.00  0.00           C
ATOM   3801  O   ASN X 490      71.312  36.059  51.030  0.00  0.00           O
ATOM   3802  N   GLY X 491      71.870  35.595  53.167  0.00  0.00           N
ATOM   3803  CA  GLY X 491      73.083  36.408  53.223  0.00  0.00           C
ATOM   3804  C   GLY X 491      73.783  36.323  54.581  0.00  0.00           C
ATOM   3805  O   GLY X 491      73.330  35.633  55.496  0.00  0.00           O
ATOM   3806  N   GLU X 492      74.910  37.016  54.731  0.00  0.00           N
ATOM   3807  CA  GLU X 492      75.701  37.001  55.969  0.00  0.00           C
ATOM   3808  CB  GLU X 492      77.006  37.771  55.772  0.00  0.00           C
ATOM   3809  CG  GLU X 492      77.870  37.218  54.636  0.00  0.00           C
ATOM   3810  CD  GLU X 492      79.315  37.662  54.836  0.00  0.00           C
ATOM   3811  OE1 GLU X 492      79.690  38.786  54.425  0.00  0.00           O
ATOM   3812  OE2 GLU X 492      80.082  36.896  55.464  0.00  0.00           O
ATOM   3813  C   GLU X 492      74.955  37.594  57.177  0.00  0.00           C
ATOM   3814  O   GLU X 492      74.154  38.523  57.029  0.00  0.00           O
ATOM   3815  N   GLY X 493      75.237  37.087  58.384  0.00  0.00           N
ATOM   3816  CA  GLY X 493      74.661  37.576  59.650  0.00  0.00           C
ATOM   3817  C   GLY X 493      73.150  37.358  59.827  0.00  0.00           C
ATOM   3818  O   GLY X 493      72.575  37.759  60.844  0.00  0.00           O
ATOM   3819  N   LEU X 494      72.503  36.712  58.856  0.00  0.00           N
ATOM   3820  CA  LEU X 494      71.055  36.605  58.713  0.00  0.00           C
ATOM   3821  CB  LEU X 494      70.676  37.467  57.494  0.00  0.00           C
ATOM   3822  CG  LEU X 494      69.180  37.771  57.346  0.00  0.00           C
ATOM   3823  CD1 LEU X 494      68.659  38.695  58.449  0.00  0.00           C
ATOM   3824  CD2 LEU X 494      68.953  38.470  56.009  0.00  0.00           C
ATOM   3825  C   LEU X 494      70.662  35.120  58.550  0.00  0.00           C
ATOM   3826  O   LEU X 494      71.349  34.421  57.800  0.00  0.00           O
ATOM   3827  N   PRO X 495      69.606  34.608  59.215  0.00  0.00           N
ATOM   3828  CD  PRO X 495      68.785  35.305  60.200  0.00  0.00           C
ATOM   3829  CG  PRO X 495      68.129  34.221  61.051  0.00  0.00           C
ATOM   3830  CB  PRO X 495      68.049  33.030  60.105  0.00  0.00           C
ATOM   3831  CA  PRO X 495      69.299  33.171  59.238  0.00  0.00           C
ATOM   3832  C   PRO X 495      69.095  32.493  57.871  0.00  0.00           C
ATOM   3833  O   PRO X 495      68.619  33.115  56.919  0.00  0.00           O
ATOM   3834  N   HIE X 496      69.410  31.194  57.783  0.00  0.00           N
ATOM   3835  CA  HIE X 496      69.154  30.363  56.596  0.00  0.00           C
ATOM   3836  CB  HIE X 496      69.979  29.063  56.632  0.00  0.00           C
ATOM   3837  CG  HIE X 496      69.674  28.102  55.498  0.00  0.00           C
ATOM   3838  ND1 HIE X 496      69.454  28.454  54.161  0.00  0.00           N
ATOM   3839  CE1 HIE X 496      69.146  27.312  53.520  0.00  0.00           C
ATOM   3840  NE2 HIE X 496      69.168  26.275  54.373  0.00  0.00           N
ATOM   3841  CD2 HIE X 496      69.513  26.752  55.618  0.00  0.00           C
ATOM   3842  C   HIE X 496      67.655  30.077  56.430  0.00  0.00           C
ATOM   3843  O   HIE X 496      66.989  29.585  57.350  0.00  0.00           O
ATOM   3844  N   TRP X 497      67.152  30.357  55.231  0.00  0.00           N
ATOM   3845  CA  TRP X 497      65.768  30.244  54.787  0.00  0.00           C
ATOM   3846  CB  TRP X 497      65.243  31.672  54.575  0.00  0.00           C
ATOM   3847  CG  TRP X 497      63.838  31.883  54.088  0.00  0.00           C
ATOM   3848  CD1 TRP X 497      62.923  30.950  53.730  0.00  0.00           C
ATOM   3849  NE1 TRP X 497      61.771  31.571  53.288  0.00  0.00           N
ATOM   3850  CE2 TRP X 497      61.881  32.942  53.342  0.00  0.00           C
ATOM   3851  CZ2 TRP X 497      61.017  33.991  52.999  0.00  0.00           C
ATOM   3852  CH2 TRP X 497      61.419  35.316  53.239  0.00  0.00           C
ATOM   3853  CZ3 TRP X 497      62.683  35.572  53.796  0.00  0.00           C
ATOM   3854  CE3 TRP X 497      63.555  34.512  54.107  0.00  0.00           C
ATOM   3855  CD2 TRP X 497      63.178  33.170  53.884  0.00  0.00           C
ATOM   3856  C   TRP X 497      65.730  29.386  53.505  0.00  0.00           C
ATOM   3857  O   TRP X 497      66.173  29.844  52.443  0.00  0.00           O
ATOM   3858  N   PRO X 498      65.228  28.138  53.577  0.00  0.00           N
ATOM   3859  CD  PRO X 498      65.028  27.373  54.801  0.00  0.00           C
ATOM   3860  CG  PRO X 498      65.259  25.918  54.408  0.00  0.00           C
ATOM   3861  CB  PRO X 498      64.694  25.887  52.991  0.00  0.00           C
ATOM   3862  CA  PRO X 498      65.082  27.254  52.419  0.00  0.00           C
ATOM   3863  C   PRO X 498      64.057  27.736  51.376  0.00  0.00           C
ATOM   3864  O   PRO X 498      63.060  28.384  51.704  0.00  0.00           O
ATOM   3865  N   GLU X 499      64.284  27.383  50.110  0.00  0.00           N
ATOM   3866  CA  GLU X 499      63.366  27.668  48.995  0.00  0.00           C
ATOM   3867  CB  GLU X 499      64.039  27.298  47.657  0.00  0.00           C
ATOM   3868  CG  GLU X 499      65.173  28.263  47.308  0.00  0.00           C
ATOM   3869  CD  GLU X 499      65.796  28.001  45.934  0.00  0.00           C
ATOM   3870  OE1 GLU X 499      66.148  26.842  45.602  0.00  0.00           O
ATOM   3871  OE2 GLU X 499      65.945  28.987  45.174  0.00  0.00           O
ATOM   3872  C   GLU X 499      62.013  26.939  49.110  0.00  0.00           C
ATOM   3873  O   GLU X 499      61.893  25.898  49.764  0.00  0.00           O
ATOM   3874  N   TYR X 500      61.008  27.452  48.392  0.00  0.00           N
ATOM   3875  CA  TYR X 500      59.699  26.812  48.178  0.00  0.00           C
ATOM   3876  CB  TYR X 500      58.614  27.897  48.334  0.00  0.00           C
ATOM   3877  CG  TYR X 500      57.182  27.398  48.277  0.00  0.00           C
ATOM   3878  CD1 TYR X 500      56.640  26.699  49.373  0.00  0.00           C
ATOM   3879  CE1 TYR X 500      55.338  26.168  49.293  0.00  0.00           C
ATOM   3880  CZ  TYR X 500      54.585  26.326  48.112  0.00  0.00           C
ATOM   3881  OH  TYR X 500      53.386  25.711  47.992  0.00  0.00           O
ATOM   3882  CE2 TYR X 500      55.105  27.069  47.034  0.00  0.00           C
ATOM   3883  CD2 TYR X 500      56.405  27.603  47.118  0.00  0.00           C
ATOM   3884  C   TYR X 500      59.633  26.031  46.837  0.00  0.00           C
ATOM   3885  O   TYR X 500      58.577  25.566  46.415  0.00  0.00           O
ATOM   3886  N   ASN X 501      60.761  25.864  46.136  0.00  0.00           N
ATOM   3887  CA  ASN X 501      60.813  25.351  44.759  0.00  0.00           C
ATOM   3888  CB  ASN X 501      62.186  25.702  44.156  0.00  0.00           C
ATOM   3889  CG  ASN X 501      62.385  27.180  43.894  0.00  0.00           C
ATOM   3890  OD1 ASN X 501      61.457  27.971  43.870  0.00  0.00           O
ATOM   3891  ND2 ASN X 501      63.608  27.610  43.707  0.00  0.00           N
ATOM   3892  C   ASN X 501      60.531  23.843  44.585  0.00  0.00           C
ATOM   3893  O   ASN X 501      60.315  23.418  43.450  0.00  0.00           O
ATOM   3894  N   GLN X 502      60.559  23.030  45.644  0.00  0.00           N
ATOM   3895  CA  GLN X 502      60.446  21.558  45.594  0.00  0.00           C
ATOM   3896  CB  GLN X 502      61.847  20.937  45.784  0.00  0.00           C
ATOM   3897  CG  GLN X 502      62.783  21.154  44.582  0.00  0.00           C
ATOM   3898  CD  GLN X 502      64.189  20.587  44.783  0.00  0.00           C
ATOM   3899  OE1 GLN X 502      64.692  20.426  45.891  0.00  0.00           O
ATOM   3900  NE2 GLN X 502      64.886  20.273  43.713  0.00  0.00           N
ATOM   3901  C   GLN X 502      59.486  20.983  46.653  0.00  0.00           C
ATOM   3902  O   GLN X 502      58.841  19.957  46.402  0.00  0.00           O
ATOM   3903  N   LYS X 503      59.388  21.625  47.822  0.00  0.00           N
ATOM   3904  CA  LYS X 503      58.596  21.222  48.995  0.00  0.00           C
ATOM   3905  CB  LYS X 503      59.450  20.301  49.893  0.00  0.00           C
ATOM   3906  CG  LYS X 503      60.702  20.979  50.478  0.00  0.00           C
ATOM   3907  CD  LYS X 503      61.452  20.037  51.428  0.00  0.00           C
ATOM   3908  CE  LYS X 503      62.578  20.809  52.123  0.00  0.00           C
ATOM   3909  NZ  LYS X 503      63.179  20.033  53.230  0.00  0.00           N
ATOM   3910  C   LYS X 503      58.048  22.446  49.744  0.00  0.00           C
ATOM   3911  O   LYS X 503      58.311  23.590  49.379  0.00  0.00           O
ATOM   3912  N   GLU X 504      57.260  22.220  50.791  0.00  0.00           N
ATOM   3913  CA  GLU X 504      56.442  23.263  51.427  0.00  0.00           C
ATOM   3914  CB  GLU X 504      55.082  22.686  51.859  0.00  0.00           C
ATOM   3915  CG  GLU X 504      54.351  21.876  50.780  0.00  0.00           C
ATOM   3916  CD  GLU X 504      54.199  22.628  49.458  0.00  0.00           C
ATOM   3917  OE1 GLU X 504      54.934  22.295  48.499  0.00  0.00           O
ATOM   3918  OE2 GLU X 504      53.298  23.492  49.349  0.00  0.00           O
ATOM   3919  C   GLU X 504      57.184  24.023  52.547  0.00  0.00           C
ATOM   3920  O   GLU X 504      56.689  24.142  53.672  0.00  0.00           O
ATOM   3921  N   GLY X 505      58.394  24.501  52.235  0.00  0.00           N
ATOM   3922  CA  GLY X 505      59.307  25.181  53.159  0.00  0.00           C
ATOM   3923  C   GLY X 505      59.106  26.696  53.255  0.00  0.00           C
ATOM   3924  O   GLY X 505      58.953  27.374  52.235  0.00  0.00           O
ATOM   3925  N   TYR X 506      59.142  27.239  54.475  0.00  0.00           N
ATOM   3926  CA  TYR X 506      58.878  28.652  54.774  0.00  0.00           C
ATOM   3927  CB  TYR X 506      57.359  28.869  54.904  0.00  0.00           C
ATOM   3928  CG  TYR X 506      56.677  28.311  56.142  0.00  0.00           C
ATOM   3929  CD1 TYR X 506      56.487  26.922  56.282  0.00  0.00           C
ATOM   3930  CE1 TYR X 506      55.739  26.413  57.360  0.00  0.00           C
ATOM   3931  CZ  TYR X 506      55.180  27.293  58.309  0.00  0.00           C
ATOM   3932  OH  TYR X 506      54.441  26.816  59.346  0.00  0.00           O
ATOM   3933  CE2 TYR X 506      55.392  28.680  58.185  0.00  0.00           C
ATOM   3934  CD2 TYR X 506      56.140  29.189  57.106  0.00  0.00           C
ATOM   3935  C   TYR X 506      59.615  29.164  56.024  0.00  0.00           C
ATOM   3936  O   TYR X 506      60.171  28.385  56.800  0.00  0.00           O
ATOM   3937  N   LEU X 507      59.616  30.485  56.237  0.00  0.00           N
ATOM   3938  CA  LEU X 507      60.166  31.130  57.436  0.00  0.00           C
ATOM   3939  CB  LEU X 507      61.062  32.304  56.996  0.00  0.00           C
ATOM   3940  CG  LEU X 507      61.858  32.970  58.134  0.00  0.00           C
ATOM   3941  CD1 LEU X 507      62.900  32.016  58.723  0.00  0.00           C
ATOM   3942  CD2 LEU X 507      62.591  34.204  57.613  0.00  0.00           C
ATOM   3943  C   LEU X 507      59.058  31.570  58.413  0.00  0.00           C
ATOM   3944  O   LEU X 507      58.112  32.248  58.015  0.00  0.00           O
ATOM   3945  N   GLN X 508      59.200  31.240  59.702  0.00  0.00           N
ATOM   3946  CA  GLN X 508      58.330  31.741  60.775  0.00  0.00           C
ATOM   3947  CB  GLN X 508      57.993  30.608  61.756  0.00  0.00           C
ATOM   3948  CG  GLN X 508      57.125  29.502  61.141  0.00  0.00           C
ATOM   3949  CD  GLN X 508      56.800  28.398  62.144  0.00  0.00           C
ATOM   3950  OE1 GLN X 508      57.257  28.386  63.281  0.00  0.00           O
ATOM   3951  NE2 GLN X 508      55.982  27.440  61.775  0.00  0.00           N
ATOM   3952  C   GLN X 508      59.021  32.892  61.514  0.00  0.00           C
ATOM   3953  O   GLN X 508      60.005  32.666  62.224  0.00  0.00           O
ATOM   3954  N   ILE X 509      58.510  34.116  61.368  0.00  0.00           N
ATOM   3955  CA  ILE X 509      59.138  35.345  61.883  0.00  0.00           C
ATOM   3956  CB  ILE X 509      58.993  36.486  60.848  0.00  0.00           C
ATOM   3957  CG2 ILE X 509      59.636  37.778  61.379  0.00  0.00           C
ATOM   3958  CG1 ILE X 509      59.613  36.083  59.484  0.00  0.00           C
ATOM   3959  CD1 ILE X 509      59.448  37.132  58.376  0.00  0.00           C
ATOM   3960  C   ILE X 509      58.565  35.724  63.259  0.00  0.00           C
ATOM   3961  O   ILE X 509      57.346  35.807  63.422  0.00  0.00           O
ATOM   3962  N   GLY X 510      59.440  35.993  64.234  0.00  0.00           N
ATOM   3963  CA  GLY X 510      59.070  36.361  65.607  0.00  0.00           C
ATOM   3964  C   GLY X 510      60.273  36.679  66.509  0.00  0.00           C
ATOM   3965  O   GLY X 510      61.393  36.876  66.029  0.00  0.00           O
ATOM   3966  N   ALA X 511      60.067  36.705  67.830  0.00  0.00           N
ATOM   3967  CA  ALA X 511      61.146  36.915  68.809  0.00  0.00           C
ATOM   3968  CB  ALA X 511      60.528  37.133  70.193  0.00  0.00           C
ATOM   3969  C   ALA X 511      62.165  35.756  68.821  0.00  0.00           C
ATOM   3970  O   ALA X 511      63.340  35.948  69.150  0.00  0.00           O
ATOM   3971  N   ASN X 512      61.724  34.567  68.406  0.00  0.00           N
ATOM   3972  CA  ASN X 512      62.523  33.581  67.683  0.00  0.00           C
ATOM   3973  CB  ASN X 512      62.295  32.193  68.308  0.00  0.00           C
ATOM   3974  CG  ASN X 512      62.839  31.069  67.442  0.00  0.00           C
ATOM   3975  OD1 ASN X 512      62.161  30.532  66.584  0.00  0.00           O
ATOM   3976  ND2 ASN X 512      64.083  30.697  67.587  0.00  0.00           N
ATOM   3977  C   ASN X 512      62.119  33.622  66.199  0.00  0.00           C
ATOM   3978  O   ASN X 512      60.929  33.645  65.883  0.00  0.00           O
ATOM   3979  N   THR X 513      63.095  33.588  65.292  0.00  0.00           N
ATOM   3980  CA  THR X 513      62.881  33.451  63.843  0.00  0.00           C
ATOM   3981  CB  THR X 513      63.302  34.728  63.103  0.00  0.00           C
ATOM   3982  CG2 THR X 513      63.217  34.609  61.583  0.00  0.00           C
ATOM   3983  OG1 THR X 513      62.431  35.776  63.466  0.00  0.00           O
ATOM   3984  C   THR X 513      63.613  32.209  63.334  0.00  0.00           C
ATOM   3985  O   THR X 513      64.831  32.088  63.499  0.00  0.00           O
ATOM   3986  N   GLN X 514      62.871  31.260  62.754  0.00  0.00           N
ATOM   3987  CA  GLN X 514      63.376  29.929  62.392  0.00  0.00           C
ATOM   3988  CB  GLN X 514      63.407  29.066  63.676  0.00  0.00           C
ATOM   3989  CG  GLN X 514      63.990  27.663  63.454  0.00  0.00           C
ATOM   3990  CD  GLN X 514      64.415  26.927  64.729  0.00  0.00           C
ATOM   3991  OE1 GLN X 514      64.713  27.493  65.776  0.00  0.00           O
ATOM   3992  NE2 GLN X 514      64.563  25.626  64.653  0.00  0.00           N
ATOM   3993  C   GLN X 514      62.546  29.294  61.256  0.00  0.00           C
ATOM   3994  O   GLN X 514      61.335  29.516  61.159  0.00  0.00           O
ATOM   3995  N   ALA X 515      63.184  28.500  60.389  0.00  0.00           N
ATOM   3996  CA  ALA X 515      62.538  27.847  59.242  0.00  0.00           C
ATOM   3997  CB  ALA X 515      63.628  27.379  58.270  0.00  0.00           C
ATOM   3998  C   ALA X 515      61.582  26.699  59.641  0.00  0.00           C
ATOM   3999  O   ALA X 515      61.739  26.085  60.703  0.00  0.00           O
ATOM   4000  N   ALA X 516      60.590  26.417  58.794  0.00  0.00           N
ATOM   4001  CA  ALA X 516      59.549  25.403  58.979  0.00  0.00           C
ATOM   4002  CB  ALA X 516      58.361  26.062  59.691  0.00  0.00           C
ATOM   4003  C   ALA X 516      59.118  24.769  57.637  0.00  0.00           C
ATOM   4004  O   ALA X 516      59.450  25.271  56.563  0.00  0.00           O
ATOM   4005  N   GLN X 517      58.387  23.653  57.701  0.00  0.00           N
ATOM   4006  CA  GLN X 517      57.987  22.818  56.556  0.00  0.00           C
ATOM   4007  CB  GLN X 517      58.889  21.564  56.541  0.00  0.00           C
ATOM   4008  CG  GLN X 517      60.340  21.886  56.137  0.00  0.00           C
ATOM   4009  CD  GLN X 517      60.501  22.269  54.666  0.00  0.00           C
ATOM   4010  OE1 GLN X 517      59.745  21.852  53.795  0.00  0.00           O
ATOM   4011  NE2 GLN X 517      61.507  23.052  54.341  0.00  0.00           N
ATOM   4012  C   GLN X 517      56.488  22.453  56.596  0.00  0.00           C
ATOM   4013  O   GLN X 517      55.762  22.856  57.509  0.00  0.00           O
ATOM   4014  N   LYS X 518      56.013  21.684  55.600  0.00  0.00           N
ATOM   4015  CA  LYS X 518      54.623  21.198  55.451  0.00  0.00           C
ATOM   4016  CB  LYS X 518      54.367  19.934  56.311  0.00  0.00           C
ATOM   4017  CG  LYS X 518      54.419  20.095  57.845  0.00  0.00           C
ATOM   4018  CD  LYS X 518      54.145  18.754  58.546  0.00  0.00           C
ATOM   4019  CE  LYS X 518      54.019  18.872  60.073  0.00  0.00           C
ATOM   4020  NZ  LYS X 518      55.294  19.204  60.755  0.00  0.00           N
ATOM   4021  C   LYS X 518      53.532  22.291  55.495  0.00  0.00           C
ATOM   4022  O   LYS X 518      52.401  22.020  55.908  0.00  0.00           O
ATOM   4023  N   LEU X 519      53.858  23.507  55.032  0.00  0.00           N
ATOM   4024  CA  LEU X 519      52.979  24.690  54.989  0.00  0.00           C
ATOM   4025  CB  LEU X 519      53.684  25.790  54.165  0.00  0.00           C
ATOM   4026  CG  LEU X 519      52.892  27.103  54.001  0.00  0.00           C
ATOM   4027  CD1 LEU X 519      52.663  27.809  55.335  0.00  0.00           C
ATOM   4028  CD2 LEU X 519      53.652  28.054  53.077  0.00  0.00           C
ATOM   4029  C   LEU X 519      51.593  24.383  54.389  0.00  0.00           C
ATOM   4030  O   LEU X 519      51.478  24.133  53.190  0.00  0.00           O
ATOM   4031  N   LYS X 520      50.550  24.418  55.231  0.00  0.00           N
ATOM   4032  CA  LYS X 520      49.118  24.226  54.912  0.00  0.00           C
ATOM   4033  CB  LYS X 520      48.562  25.556  54.341  0.00  0.00           C
ATOM   4034  CG  LYS X 520      47.042  25.756  54.528  0.00  0.00           C
ATOM   4035  CD  LYS X 520      46.530  27.143  54.097  0.00  0.00           C
ATOM   4036  CE  LYS X 520      47.066  28.322  54.926  0.00  0.00           C
ATOM   4037  NZ  LYS X 520      46.571  28.330  56.323  0.00  0.00           N
ATOM   4038  C   LYS X 520      48.788  22.968  54.076  0.00  0.00           C
ATOM   4039  O   LYS X 520      47.677  22.839  53.578  0.00  0.00           O
ATOM   4040  N   ASP X 521      49.713  22.020  53.915  0.00  0.00           N
ATOM   4041  CA  ASP X 521      49.673  21.002  52.853  0.00  0.00           C
ATOM   4042  CB  ASP X 521      50.962  20.172  52.923  0.00  0.00           C
ATOM   4043  CG  ASP X 521      51.028  19.126  51.808  0.00  0.00           C
ATOM   4044  OD1 ASP X 521      51.000  17.909  52.109  0.00  0.00           O
ATOM   4045  OD2 ASP X 521      51.146  19.506  50.619  0.00  0.00           O
ATOM   4046  C   ASP X 521      48.440  20.084  52.901  0.00  0.00           C
ATOM   4047  O   ASP X 521      47.803  19.850  51.874  0.00  0.00           O
ATOM   4048  N   LYS X 522      48.066  19.597  54.088  0.00  0.00           N
ATOM   4049  CA  LYS X 522      46.932  18.675  54.266  0.00  0.00           C
ATOM   4050  CB  LYS X 522      47.202  17.831  55.519  0.00  0.00           C
ATOM   4051  CG  LYS X 522      46.346  16.558  55.555  0.00  0.00           C
ATOM   4052  CD  LYS X 522      46.725  15.624  56.713  0.00  0.00           C
ATOM   4053  CE  LYS X 522      48.193  15.170  56.723  0.00  0.00           C
ATOM   4054  NZ  LYS X 522      48.617  14.619  55.414  0.00  0.00           N
ATOM   4055  C   LYS X 522      45.574  19.393  54.275  0.00  0.00           C
ATOM   4056  O   LYS X 522      44.546  18.793  53.954  0.00  0.00           O
ATOM   4057  N   GLU X 523      45.567  20.687  54.583  0.00  0.00           N
ATOM   4058  CA  GLU X 523      44.440  21.607  54.399  0.00  0.00           C
ATOM   4059  CB  GLU X 523      44.668  22.863  55.280  0.00  0.00           C
ATOM   4060  CG  GLU X 523      44.445  22.593  56.788  0.00  0.00           C
ATOM   4061  CD  GLU X 523      45.323  23.418  57.754  0.00  0.00           C
ATOM   4062  OE1 GLU X 523      44.787  23.979  58.743  0.00  0.00           O
ATOM   4063  OE2 GLU X 523      46.573  23.455  57.604  0.00  0.00           O
ATOM   4064  C   GLU X 523      44.254  21.917  52.894  0.00  0.00           C
ATOM   4065  O   GLU X 523      43.146  21.785  52.375  0.00  0.00           O
ATOM   4066  N   VAL X 524      45.335  22.199  52.152  0.00  0.00           N
ATOM   4067  CA  VAL X 524      45.339  22.362  50.681  0.00  0.00           C
ATOM   4068  CB  VAL X 524      46.748  22.757  50.171  0.00  0.00           C
ATOM   4069  CG1 VAL X 524      46.886  22.696  48.642  0.00  0.00           C
ATOM   4070  CG2 VAL X 524      47.128  24.183  50.589  0.00  0.00           C
ATOM   4071  C   VAL X 524      44.843  21.097  49.975  0.00  0.00           C
ATOM   4072  O   VAL X 524      43.970  21.189  49.108  0.00  0.00           O
ATOM   4073  N   ALA X 525      45.346  19.917  50.344  0.00  0.00           N
ATOM   4074  CA  ALA X 525      44.950  18.642  49.739  0.00  0.00           C
ATOM   4075  CB  ALA X 525      45.978  17.584  50.152  0.00  0.00           C
ATOM   4076  C   ALA X 525      43.501  18.224  50.075  0.00  0.00           C
ATOM   4077  O   ALA X 525      42.854  17.550  49.272  0.00  0.00           O
ATOM   4078  N   PHE X 526      42.941  18.680  51.204  0.00  0.00           N
ATOM   4079  CA  PHE X 526      41.511  18.519  51.491  0.00  0.00           C
ATOM   4080  CB  PHE X 526      41.224  18.824  52.970  0.00  0.00           C
ATOM   4081  CG  PHE X 526      39.748  18.767  53.323  0.00  0.00           C
ATOM   4082  CD1 PHE X 526      39.091  17.523  53.392  0.00  0.00           C
ATOM   4083  CE1 PHE X 526      37.715  17.464  53.675  0.00  0.00           C
ATOM   4084  CZ  PHE X 526      36.993  18.647  53.900  0.00  0.00           C
ATOM   4085  CE2 PHE X 526      37.642  19.893  53.831  0.00  0.00           C
ATOM   4086  CD2 PHE X 526      39.018  19.953  53.539  0.00  0.00           C
ATOM   4087  C   PHE X 526      40.661  19.387  50.552  0.00  0.00           C
ATOM   4088  O   PHE X 526      39.820  18.869  49.812  0.00  0.00           O
ATOM   4089  N   TRP X 527      40.916  20.700  50.524  0.00  0.00           N
ATOM   4090  CA  TRP X 527      40.118  21.645  49.737  0.00  0.00           C
ATOM   4091  CB  TRP X 527      40.469  23.082  50.142  0.00  0.00           C
ATOM   4092  CG  TRP X 527      39.969  23.484  51.500  0.00  0.00           C
ATOM   4093  CD1 TRP X 527      40.727  23.770  52.583  0.00  0.00           C
ATOM   4094  NE1 TRP X 527      39.920  24.080  53.658  0.00  0.00           N
ATOM   4095  CE2 TRP X 527      38.588  24.015  53.319  0.00  0.00           C
ATOM   4096  CZ2 TRP X 527      37.410  24.241  54.041  0.00  0.00           C
ATOM   4097  CH2 TRP X 527      36.173  24.113  53.389  0.00  0.00           C
ATOM   4098  CZ3 TRP X 527      36.134  23.753  52.030  0.00  0.00           C
ATOM   4099  CE3 TRP X 527      37.324  23.516  51.315  0.00  0.00           C
ATOM   4100  CD2 TRP X 527      38.584  23.643  51.941  0.00  0.00           C
ATOM   4101  C   TRP X 527      40.248  21.423  48.224  0.00  0.00           C
ATOM   4102  O   TRP X 527      39.236  21.398  47.530  0.00  0.00           O
ATOM   4103  N   THR X 528      41.453  21.173  47.701  0.00  0.00           N
ATOM   4104  CA  THR X 528      41.653  20.955  46.252  0.00  0.00           C
ATOM   4105  CB  THR X 528      43.117  21.118  45.814  0.00  0.00           C
ATOM   4106  CG2 THR X 528      43.604  22.558  45.951  0.00  0.00           C
ATOM   4107  OG1 THR X 528      43.994  20.316  46.568  0.00  0.00           O
ATOM   4108  C   THR X 528      41.080  19.627  45.743  0.00  0.00           C
ATOM   4109  O   THR X 528      40.619  19.576  44.601  0.00  0.00           O
ATOM   4110  N   ASN X 529      40.992  18.584  46.582  0.00  0.00           N
ATOM   4111  CA  ASN X 529      40.206  17.381  46.277  0.00  0.00           C
ATOM   4112  CB  ASN X 529      40.581  16.274  47.278  0.00  0.00           C
ATOM   4113  CG  ASN X 529      39.759  15.012  47.073  0.00  0.00           C
ATOM   4114  OD1 ASN X 529      38.786  14.753  47.773  0.00  0.00           O
ATOM   4115  ND2 ASN X 529      40.088  14.216  46.088  0.00  0.00           N
ATOM   4116  C   ASN X 529      38.690  17.663  46.300  0.00  0.00           C
ATOM   4117  O   ASN X 529      37.950  17.134  45.467  0.00  0.00           O
ATOM   4118  N   LEU X 530      38.227  18.511  47.228  0.00  0.00           N
ATOM   4119  CA  LEU X 530      36.813  18.860  47.403  0.00  0.00           C
ATOM   4120  CB  LEU X 530      36.640  19.403  48.838  0.00  0.00           C
ATOM   4121  CG  LEU X 530      35.196  19.440  49.369  0.00  0.00           C
ATOM   4122  CD1 LEU X 530      34.582  18.047  49.512  0.00  0.00           C
ATOM   4123  CD2 LEU X 530      35.181  20.064  50.764  0.00  0.00           C
ATOM   4124  C   LEU X 530      36.290  19.826  46.316  0.00  0.00           C
ATOM   4125  O   LEU X 530      35.113  19.772  45.959  0.00  0.00           O
ATOM   4126  N   PHE X 531      37.155  20.648  45.712  0.00  0.00           N
ATOM   4127  CA  PHE X 531      36.854  21.411  44.487  0.00  0.00           C
ATOM   4128  CB  PHE X 531      38.023  22.363  44.173  0.00  0.00           C
ATOM   4129  CG  PHE X 531      38.378  23.441  45.192  0.00  0.00           C
ATOM   4130  CD1 PHE X 531      39.642  24.059  45.105  0.00  0.00           C
ATOM   4131  CE1 PHE X 531      40.014  25.057  46.023  0.00  0.00           C
ATOM   4132  CZ  PHE X 531      39.122  25.447  47.037  0.00  0.00           C
ATOM   4133  CE2 PHE X 531      37.856  24.844  47.125  0.00  0.00           C
ATOM   4134  CD2 PHE X 531      37.479  23.854  46.199  0.00  0.00           C
ATOM   4135  C   PHE X 531      36.598  20.489  43.277  0.00  0.00           C
ATOM   4136  O   PHE X 531      35.770  20.803  42.417  0.00  0.00           O
ATOM   4137  N   ALA X 532      37.260  19.327  43.238  0.00  0.00           N
ATOM   4138  CA  ALA X 532      37.094  18.269  42.235  0.00  0.00           C
ATOM   4139  CB  ALA X 532      38.480  17.679  41.932  0.00  0.00           C
ATOM   4140  C   ALA X 532      36.043  17.202  42.634  0.00  0.00           C
ATOM   4141  O   ALA X 532      36.075  16.069  42.142  0.00  0.00           O
ATOM   4142  N   LYS X 533      35.135  17.533  43.564  0.00  0.00           N
ATOM   4143  CA  LYS X 533      33.967  16.727  43.960  0.00  0.00           C
ATOM   4144  CB  LYS X 533      33.963  16.541  45.488  0.00  0.00           C
ATOM   4145  CG  LYS X 533      32.885  15.548  45.955  0.00  0.00           C
ATOM   4146  CD  LYS X 533      32.974  15.314  47.468  0.00  0.00           C
ATOM   4147  CE  LYS X 533      31.955  14.264  47.915  0.00  0.00           C
ATOM   4148  NZ  LYS X 533      32.091  13.937  49.355  0.00  0.00           N
ATOM   4149  C   LYS X 533      32.683  17.350  43.427  0.00  0.00           C
ATOM   4150  O   LYS X 533      31.812  16.593  42.952  0.00  0.00           O
ATOM   4151  OXT LYS X 533      32.572  18.595  43.425  0.00  0.00           O
END
