# Supplementary material for: Insights into the Degradation of Polymer–Drug Conjugates by an Overexpressed Enzyme in Cancer Cells
Source: J Med Chem. 2023 Feb 14;66(4):2761–72. doi: 10.1021/acs.jmedchem.2c01781 (PMC9969400; doi:10.1021/acs.jmedchem.2c01781)
Supplement: Supplementary file 2 — jm2c01781_si_002.zip [file jm2c01781_si_002.zip › 1a-TI1.pdb]

CRYST1   88.130   88.130   88.130 109.47 109.47 109.47 P 1           1
ATOM      1  N   SER X   1      60.412  24.315  62.396  0.00  0.00            
ATOM      2  CA  SER X   1      61.547  24.718  61.537  0.00  0.00            
ATOM      3  CB  SER X   1      61.475  24.083  60.149  0.00  0.00            
ATOM      4  OG  SER X   1      61.485  22.673  60.240  0.00  0.00            
ATOM      5  C   SER X   1      61.597  26.229  61.388  0.00  0.00            
ATOM      6  O   SER X   1      60.551  26.880  61.372  0.00  0.00            
ATOM      7  N   SER X   2      62.795  26.801  61.217  0.00  0.00            
ATOM      8  CA  SER X   2      62.982  28.246  60.994  0.00  0.00            
ATOM      9  CB  SER X   2      64.477  28.583  60.913  0.00  0.00            
ATOM     10  OG  SER X   2      65.075  28.327  62.169  0.00  0.00            
ATOM     11  C   SER X   2      62.244  28.755  59.736  0.00  0.00            
ATOM     12  O   SER X   2      62.052  27.966  58.798  0.00  0.00            
ATOM     13  N   PRO X   3      61.826  30.042  59.690  0.00  0.00            
ATOM     14  CD  PRO X   3      62.077  31.077  60.692  0.00  0.00            
ATOM     15  CG  PRO X   3      60.973  32.117  60.515  0.00  0.00            
ATOM     16  CB  PRO X   3      60.699  32.042  59.018  0.00  0.00            
ATOM     17  CA  PRO X   3      60.866  30.555  58.702  0.00  0.00            
ATOM     18  C   PRO X   3      61.264  30.341  57.230  0.00  0.00            
ATOM     19  O   PRO X   3      62.459  30.283  56.921  0.00  0.00            
ATOM     20  N   PRO X   4      60.292  30.220  56.305  0.00  0.00            
ATOM     21  CD  PRO X   4      58.866  30.447  56.503  0.00  0.00            
ATOM     22  CG  PRO X   4      58.201  30.231  55.143  0.00  0.00            
ATOM     23  CB  PRO X   4      59.180  29.320  54.404  0.00  0.00            
ATOM     24  CA  PRO X   4      60.546  29.738  54.954  0.00  0.00            
ATOM     25  C   PRO X   4      61.222  30.792  54.071  0.00  0.00            
ATOM     26  O   PRO X   4      60.738  31.921  53.950  0.00  0.00            
ATOM     27  N   VAL X   5      62.300  30.393  53.392  0.00  0.00            
ATOM     28  CA  VAL X   5      62.993  31.199  52.375  0.00  0.00            
ATOM     29  CB  VAL X   5      64.454  31.493  52.773  0.00  0.00            
ATOM     30  CG1 VAL X   5      65.191  32.320  51.708  0.00  0.00            
ATOM     31  CG2 VAL X   5      64.506  32.293  54.082  0.00  0.00            
ATOM     32  C   VAL X   5      62.887  30.511  51.014  0.00  0.00            
ATOM     33  O   VAL X   5      63.126  29.306  50.892  0.00  0.00            
ATOM     34  N   VAL X   6      62.517  31.284  49.990  0.00  0.00            
ATOM     35  CA  VAL X   6      62.264  30.813  48.617  0.00  0.00            
ATOM     36  CB  VAL X   6      60.760  30.911  48.281  0.00  0.00            
ATOM     37  CG1 VAL X   6      60.455  30.572  46.818  0.00  0.00            
ATOM     38  CG2 VAL X   6      59.946  29.940  49.147  0.00  0.00            
ATOM     39  C   VAL X   6      63.115  31.601  47.621  0.00  0.00            
ATOM     40  O   VAL X   6      63.230  32.821  47.738  0.00  0.00            
ATOM     41  N   ASP X   7      63.696  30.908  46.638  0.00  0.00            
ATOM     42  CA  ASP X   7      64.528  31.482  45.573  0.00  0.00            
ATOM     43  CB  ASP X   7      65.798  30.629  45.410  0.00  0.00            
ATOM     44  CG  ASP X   7      66.813  31.243  44.438  0.00  0.00            
ATOM     45  OD1 ASP X   7      66.939  30.779  43.279  0.00  0.00            
ATOM     46  OD2 ASP X   7      67.543  32.170  44.863  0.00  0.00            
ATOM     47  C   ASP X   7      63.763  31.614  44.246  0.00  0.00            
ATOM     48  O   ASP X   7      63.224  30.637  43.719  0.00  0.00            
ATOM     49  N   THR X   8      63.770  32.820  43.680  0.00  0.00            
ATOM     50  CA  THR X   8      63.421  33.083  42.274  0.00  0.00            
ATOM     51  CB  THR X   8      62.289  34.121  42.127  0.00  0.00            
ATOM     52  CG2 THR X   8      61.060  33.814  42.984  0.00  0.00            
ATOM     53  OG1 THR X   8      62.728  35.426  42.433  0.00  0.00            
ATOM     54  C   THR X   8      64.665  33.558  41.528  0.00  0.00            
ATOM     55  O   THR X   8      65.599  34.077  42.147  0.00  0.00            
ATOM     56  N   VAL X   9      64.671  33.488  40.197  0.00  0.00            
ATOM     57  CA  VAL X   9      65.762  34.052  39.375  0.00  0.00            
ATOM     58  CB  VAL X   9      65.627  33.666  37.891  0.00  0.00            
ATOM     59  CG1 VAL X   9      65.591  32.146  37.690  0.00  0.00            
ATOM     60  CG2 VAL X   9      64.407  34.297  37.214  0.00  0.00            
ATOM     61  C   VAL X   9      65.890  35.576  39.512  0.00  0.00            
ATOM     62  O   VAL X   9      66.902  36.144  39.107  0.00  0.00            
ATOM     63  N   HIE X  10      64.884  36.242  40.088  0.00  0.00            
ATOM     64  CA  HIE X  10      64.860  37.686  40.340  0.00  0.00            
ATOM     65  CB  HIE X  10      63.426  38.190  40.094  0.00  0.00            
ATOM     66  CG  HIE X  10      62.827  37.772  38.767  0.00  0.00            
ATOM     67  ND1 HIE X  10      63.191  38.264  37.509  0.00  0.00            
ATOM     68  CE1 HIE X  10      62.465  37.566  36.615  0.00  0.00            
ATOM     69  NE2 HIE X  10      61.644  36.710  37.243  0.00  0.00            
ATOM     70  CD2 HIE X  10      61.862  36.822  38.599  0.00  0.00            
ATOM     71  C   HIE X  10      65.379  38.056  41.747  0.00  0.00            
ATOM     72  O   HIE X  10      65.767  39.202  41.984  0.00  0.00            
ATOM     73  N   GLY X  11      65.420  37.093  42.673  0.00  0.00            
ATOM     74  CA  GLY X  11      65.879  37.246  44.057  0.00  0.00            
ATOM     75  C   GLY X  11      65.162  36.308  45.039  0.00  0.00            
ATOM     76  O   GLY X  11      64.211  35.606  44.676  0.00  0.00            
ATOM     77  N   LYS X  12      65.606  36.297  46.300  0.00  0.00            
ATOM     78  CA  LYS X  12      64.973  35.543  47.395  0.00  0.00            
ATOM     79  CB  LYS X  12      66.045  34.990  48.350  0.00  0.00            
ATOM     80  CG  LYS X  12      66.834  33.821  47.741  0.00  0.00            
ATOM     81  CD  LYS X  12      67.882  33.282  48.725  0.00  0.00            
ATOM     82  CE  LYS X  12      68.518  31.967  48.249  0.00  0.00            
ATOM     83  NZ  LYS X  12      69.308  32.138  47.012  0.00  0.00            
ATOM     84  C   LYS X  12      63.908  36.348  48.153  0.00  0.00            
ATOM     85  O   LYS X  12      63.948  37.579  48.197  0.00  0.00            
ATOM     86  N   VAL X  13      62.984  35.637  48.805  0.00  0.00            
ATOM     87  CA  VAL X  13      61.981  36.196  49.736  0.00  0.00            
ATOM     88  CB  VAL X  13      60.580  36.326  49.098  0.00  0.00            
ATOM     89  CG1 VAL X  13      60.574  37.351  47.961  0.00  0.00            
ATOM     90  CG2 VAL X  13      60.015  35.002  48.565  0.00  0.00            
ATOM     91  C   VAL X  13      61.888  35.386  51.033  0.00  0.00            
ATOM     92  O   VAL X  13      62.065  34.167  51.020  0.00  0.00            
ATOM     93  N   LEU X  14      61.581  36.071  52.140  0.00  0.00            
ATOM     94  CA  LEU X  14      61.326  35.503  53.471  0.00  0.00            
ATOM     95  CB  LEU X  14      62.160  36.300  54.495  0.00  0.00            
ATOM     96  CG  LEU X  14      61.843  36.037  55.978  0.00  0.00            
ATOM     97  CD1 LEU X  14      62.158  34.599  56.387  0.00  0.00            
ATOM     98  CD2 LEU X  14      62.676  36.978  56.850  0.00  0.00            
ATOM     99  C   LEU X  14      59.823  35.543  53.790  0.00  0.00            
ATOM    100  O   LEU X  14      59.246  36.626  53.892  0.00  0.00            
ATOM    101  N   GLY X  15      59.204  34.373  53.954  0.00  0.00            
ATOM    102  CA  GLY X  15      57.783  34.213  54.282  0.00  0.00            
ATOM    103  C   GLY X  15      57.524  33.784  55.730  0.00  0.00            
ATOM    104  O   GLY X  15      58.331  34.018  56.634  0.00  0.00            
ATOM    105  N   LYS X  16      56.373  33.137  55.947  0.00  0.00            
ATOM    106  CA  LYS X  16      55.896  32.670  57.262  0.00  0.00            
ATOM    107  CB  LYS X  16      55.075  33.823  57.875  0.00  0.00            
ATOM    108  CG  LYS X  16      54.155  33.421  59.030  0.00  0.00            
ATOM    109  CD  LYS X  16      53.545  34.660  59.696  0.00  0.00            
ATOM    110  CE  LYS X  16      52.412  34.240  60.635  0.00  0.00            
ATOM    111  NZ  LYS X  16      51.975  35.375  61.473  0.00  0.00            
ATOM    112  C   LYS X  16      55.102  31.359  57.151  0.00  0.00            
ATOM    113  O   LYS X  16      54.329  31.200  56.209  0.00  0.00            
ATOM    114  N   PHE X  17      55.258  30.447  58.113  0.00  0.00            
ATOM    115  CA  PHE X  17      54.406  29.260  58.285  0.00  0.00            
ATOM    116  CB  PHE X  17      55.202  28.093  58.895  0.00  0.00            
ATOM    117  CG  PHE X  17      56.274  27.490  58.002  0.00  0.00            
ATOM    118  CD1 PHE X  17      55.913  26.777  56.842  0.00  0.00            
ATOM    119  CE1 PHE X  17      56.905  26.203  56.025  0.00  0.00            
ATOM    120  CZ  PHE X  17      58.263  26.340  56.363  0.00  0.00            
ATOM    121  CE2 PHE X  17      58.628  27.044  57.524  0.00  0.00            
ATOM    122  CD2 PHE X  17      57.634  27.605  58.346  0.00  0.00            
ATOM    123  C   PHE X  17      53.153  29.564  59.130  0.00  0.00            
ATOM    124  O   PHE X  17      53.194  30.343  60.085  0.00  0.00            
ATOM    125  N   VAL X  18      52.035  28.925  58.783  0.00  0.00            
ATOM    126  CA  VAL X  18      50.688  29.106  59.356  0.00  0.00            
ATOM    127  CB  VAL X  18      49.902  30.205  58.604  0.00  0.00            
ATOM    128  CG1 VAL X  18      50.389  31.611  58.969  0.00  0.00            
ATOM    129  CG2 VAL X  18      49.990  30.078  57.079  0.00  0.00            
ATOM    130  C   VAL X  18      49.903  27.783  59.332  0.00  0.00            
ATOM    131  O   VAL X  18      50.217  26.875  58.559  0.00  0.00            
ATOM    132  N   SER X  19      48.890  27.642  60.193  0.00  0.00            
ATOM    133  CA  SER X  19      48.122  26.393  60.343  0.00  0.00            
ATOM    134  CB  SER X  19      48.916  25.394  61.199  0.00  0.00            
ATOM    135  OG  SER X  19      49.202  25.908  62.490  0.00  0.00            
ATOM    136  C   SER X  19      46.728  26.603  60.952  0.00  0.00            
ATOM    137  O   SER X  19      46.425  27.679  61.466  0.00  0.00            
ATOM    138  N   LEU X  20      45.878  25.570  60.901  0.00  0.00            
ATOM    139  CA  LEU X  20      44.542  25.528  61.517  0.00  0.00            
ATOM    140  CB  LEU X  20      43.468  25.740  60.429  0.00  0.00            
ATOM    141  CG  LEU X  20      43.428  27.129  59.765  0.00  0.00            
ATOM    142  CD1 LEU X  20      42.486  27.099  58.560  0.00  0.00            
ATOM    143  CD2 LEU X  20      42.921  28.206  60.722  0.00  0.00            
ATOM    144  C   LEU X  20      44.304  24.185  62.234  0.00  0.00            
ATOM    145  O   LEU X  20      44.764  23.136  61.779  0.00  0.00            
ATOM    146  N   GLU X  21      43.561  24.185  63.344  0.00  0.00            
ATOM    147  CA  GLU X  21      42.969  22.957  63.906  0.00  0.00            
ATOM    148  CB  GLU X  21      42.392  23.175  65.316  0.00  0.00            
ATOM    149  CG  GLU X  21      43.433  23.605  66.354  0.00  0.00            
ATOM    150  CD  GLU X  21      42.899  23.441  67.786  0.00  0.00            
ATOM    151  OE1 GLU X  21      43.487  22.641  68.555  0.00  0.00            
ATOM    152  OE2 GLU X  21      41.901  24.108  68.163  0.00  0.00            
ATOM    153  C   GLU X  21      41.850  22.431  62.993  0.00  0.00            
ATOM    154  O   GLU X  21      41.064  23.218  62.461  0.00  0.00            
ATOM    155  N   GLY X  22      41.762  21.109  62.824  0.00  0.00            
ATOM    156  CA  GLY X  22      40.750  20.452  61.987  0.00  0.00            
ATOM    157  C   GLY X  22      40.990  20.528  60.472  0.00  0.00            
ATOM    158  O   GLY X  22      40.058  20.274  59.706  0.00  0.00            
ATOM    159  N   PHE X  23      42.206  20.874  60.030  0.00  0.00            
ATOM    160  CA  PHE X  23      42.598  20.945  58.614  0.00  0.00            
ATOM    161  CB  PHE X  23      42.868  22.398  58.199  0.00  0.00            
ATOM    162  CG  PHE X  23      41.623  23.248  57.994  0.00  0.00            
ATOM    163  CD1 PHE X  23      40.891  23.731  59.093  0.00  0.00            
ATOM    164  CE1 PHE X  23      39.735  24.508  58.900  0.00  0.00            
ATOM    165  CZ  PHE X  23      39.304  24.814  57.597  0.00  0.00            
ATOM    166  CE2 PHE X  23      40.035  24.341  56.493  0.00  0.00            
ATOM    167  CD2 PHE X  23      41.193  23.567  56.694  0.00  0.00            
ATOM    168  C   PHE X  23      43.803  20.041  58.296  0.00  0.00            
ATOM    169  O   PHE X  23      44.732  19.889  59.100  0.00  0.00            
ATOM    170  N   ALA X  24      43.791  19.446  57.100  0.00  0.00            
ATOM    171  CA  ALA X  24      44.653  18.324  56.736  0.00  0.00            
ATOM    172  CB  ALA X  24      44.200  17.802  55.367  0.00  0.00            
ATOM    173  C   ALA X  24      46.174  18.586  56.788  0.00  0.00            
ATOM    174  O   ALA X  24      46.884  17.699  57.264  0.00  0.00            
ATOM    175  N   GLN X  25      46.704  19.742  56.352  0.00  0.00            
ATOM    176  CA  GLN X  25      48.153  20.022  56.471  0.00  0.00            
ATOM    177  CB  GLN X  25      48.923  19.321  55.319  0.00  0.00            
ATOM    178  CG  GLN X  25      49.604  20.146  54.213  0.00  0.00            
ATOM    179  CD  GLN X  25      48.658  20.826  53.233  0.00  0.00            
ATOM    180  OE1 GLN X  25      48.114  20.212  52.323  0.00  0.00            
ATOM    181  NE2 GLN X  25      48.455  22.115  53.332  0.00  0.00            
ATOM    182  C   GLN X  25      48.517  21.512  56.700  0.00  0.00            
ATOM    183  O   GLN X  25      47.686  22.386  56.433  0.00  0.00            
ATOM    184  N   PRO X  26      49.729  21.838  57.205  0.00  0.00            
ATOM    185  CD  PRO X  26      50.674  20.926  57.836  0.00  0.00            
ATOM    186  CG  PRO X  26      51.416  21.764  58.872  0.00  0.00            
ATOM    187  CB  PRO X  26      51.518  23.116  58.176  0.00  0.00            
ATOM    188  CA  PRO X  26      50.215  23.216  57.369  0.00  0.00            
ATOM    189  C   PRO X  26      50.438  23.966  56.045  0.00  0.00            
ATOM    190  O   PRO X  26      50.458  23.376  54.961  0.00  0.00            
ATOM    191  N   VAL X  27      50.620  25.285  56.123  0.00  0.00            
ATOM    192  CA  VAL X  27      50.731  26.199  54.972  0.00  0.00            
ATOM    193  CB  VAL X  27      49.360  26.885  54.747  0.00  0.00            
ATOM    194  CG1 VAL X  27      49.358  28.103  53.813  0.00  0.00            
ATOM    195  CG2 VAL X  27      48.347  25.886  54.168  0.00  0.00            
ATOM    196  C   VAL X  27      51.876  27.199  55.189  0.00  0.00            
ATOM    197  O   VAL X  27      52.206  27.551  56.318  0.00  0.00            
ATOM    198  N   ALA X  28      52.485  27.670  54.104  0.00  0.00            
ATOM    199  CA  ALA X  28      53.382  28.818  54.056  0.00  0.00            
ATOM    200  CB  ALA X  28      54.725  28.384  53.455  0.00  0.00            
ATOM    201  C   ALA X  28      52.731  29.968  53.265  0.00  0.00            
ATOM    202  O   ALA X  28      52.027  29.736  52.277  0.00  0.00            
ATOM    203  N   ILE X  29      52.974  31.209  53.692  0.00  0.00            
ATOM    204  CA  ILE X  29      52.443  32.429  53.069  0.00  0.00            
ATOM    205  CB  ILE X  29      51.352  33.102  53.936  0.00  0.00            
ATOM    206  CG2 ILE X  29      50.104  32.202  53.960  0.00  0.00            
ATOM    207  CG1 ILE X  29      51.834  33.449  55.365  0.00  0.00            
ATOM    208  CD1 ILE X  29      50.850  34.313  56.165  0.00  0.00            
ATOM    209  C   ILE X  29      53.554  33.411  52.689  0.00  0.00            
ATOM    210  O   ILE X  29      54.537  33.578  53.417  0.00  0.00            
ATOM    211  N   PHE X  30      53.360  34.069  51.543  0.00  0.00            
ATOM    212  CA  PHE X  30      54.254  35.079  50.975  0.00  0.00            
ATOM    213  CB  PHE X  30      55.168  34.443  49.911  0.00  0.00            
ATOM    214  CG  PHE X  30      55.923  33.202  50.354  0.00  0.00            
ATOM    215  CD1 PHE X  30      55.311  31.936  50.255  0.00  0.00            
ATOM    216  CE1 PHE X  30      55.995  30.784  50.678  0.00  0.00            
ATOM    217  CZ  PHE X  30      57.299  30.891  51.189  0.00  0.00            
ATOM    218  CE2 PHE X  30      57.922  32.149  51.274  0.00  0.00            
ATOM    219  CD2 PHE X  30      57.233  33.304  50.861  0.00  0.00            
ATOM    220  C   PHE X  30      53.398  36.207  50.378  0.00  0.00            
ATOM    221  O   PHE X  30      52.617  35.986  49.452  0.00  0.00            
ATOM    222  N   LEU X  31      53.497  37.411  50.937  0.00  0.00            
ATOM    223  CA  LEU X  31      52.576  38.525  50.698  0.00  0.00            
ATOM    224  CB  LEU X  31      51.901  38.914  52.029  0.00  0.00            
ATOM    225  CG  LEU X  31      51.136  37.799  52.771  0.00  0.00            
ATOM    226  CD1 LEU X  31      50.531  38.366  54.056  0.00  0.00            
ATOM    227  CD2 LEU X  31      50.000  37.206  51.937  0.00  0.00            
ATOM    228  C   LEU X  31      53.290  39.730  50.069  0.00  0.00            
ATOM    229  O   LEU X  31      54.461  39.994  50.358  0.00  0.00            
ATOM    230  N   GLY X  32      52.577  40.501  49.246  0.00  0.00            
ATOM    231  CA  GLY X  32      53.058  41.770  48.689  0.00  0.00            
ATOM    232  C   GLY X  32      54.248  41.634  47.731  0.00  0.00            
ATOM    233  O   GLY X  32      55.226  42.374  47.860  0.00  0.00            
ATOM    234  N   ILE X  33      54.195  40.683  46.795  0.00  0.00            
ATOM    235  CA  ILE X  33      55.246  40.434  45.790  0.00  0.00            
ATOM    236  CB  ILE X  33      55.333  38.921  45.468  0.00  0.00            
ATOM    237  CG2 ILE X  33      56.443  38.669  44.430  0.00  0.00            
ATOM    238  CG1 ILE X  33      55.570  38.059  46.733  0.00  0.00            
ATOM    239  CD1 ILE X  33      55.435  36.550  46.488  0.00  0.00            
ATOM    240  C   ILE X  33      54.933  41.251  44.519  0.00  0.00            
ATOM    241  O   ILE X  33      53.866  41.037  43.941  0.00  0.00            
ATOM    242  N   PRO X  34      55.788  42.185  44.055  0.00  0.00            
ATOM    243  CD  PRO X  34      57.035  42.618  44.671  0.00  0.00            
ATOM    244  CG  PRO X  34      57.675  43.605  43.691  0.00  0.00            
ATOM    245  CB  PRO X  34      56.493  44.149  42.890  0.00  0.00            
ATOM    246  CA  PRO X  34      55.514  42.971  42.849  0.00  0.00            
ATOM    247  C   PRO X  34      55.671  42.123  41.578  0.00  0.00            
ATOM    248  O   PRO X  34      56.687  41.450  41.404  0.00  0.00            
ATOM    249  N   PHE X  35      54.688  42.169  40.672  0.00  0.00            
ATOM    250  CA  PHE X  35      54.700  41.391  39.416  0.00  0.00            
ATOM    251  CB  PHE X  35      53.372  40.634  39.285  0.00  0.00            
ATOM    252  CG  PHE X  35      52.130  41.502  39.175  0.00  0.00            
ATOM    253  CD1 PHE X  35      51.824  42.141  37.958  0.00  0.00            
ATOM    254  CE1 PHE X  35      50.674  42.938  37.847  0.00  0.00            
ATOM    255  CZ  PHE X  35      49.807  43.074  38.943  0.00  0.00            
ATOM    256  CE2 PHE X  35      50.096  42.423  40.154  0.00  0.00            
ATOM    257  CD2 PHE X  35      51.262  41.644  40.275  0.00  0.00            
ATOM    258  C   PHE X  35      54.998  42.235  38.162  0.00  0.00            
ATOM    259  O   PHE X  35      55.450  41.713  37.140  0.00  0.00            
ATOM    260  N   ALA X  36      54.758  43.543  38.242  0.00  0.00            
ATOM    261  CA  ALA X  36      55.041  44.542  37.213  0.00  0.00            
ATOM    262  CB  ALA X  36      53.722  44.955  36.547  0.00  0.00            
ATOM    263  C   ALA X  36      55.777  45.737  37.839  0.00  0.00            
ATOM    264  O   ALA X  36      55.686  45.945  39.054  0.00  0.00            
ATOM    265  N   LYS X  37      56.505  46.519  37.034  0.00  0.00            
ATOM    266  CA  LYS X  37      57.237  47.703  37.524  0.00  0.00            
ATOM    267  CB  LYS X  37      58.262  48.169  36.476  0.00  0.00            
ATOM    268  CG  LYS X  37      57.648  48.839  35.232  0.00  0.00            
ATOM    269  CD  LYS X  37      58.727  49.236  34.214  0.00  0.00            
ATOM    270  CE  LYS X  37      59.635  50.352  34.749  0.00  0.00            
ATOM    271  NZ  LYS X  37      60.859  50.485  33.934  0.00  0.00            
ATOM    272  C   LYS X  37      56.283  48.828  37.985  0.00  0.00            
ATOM    273  O   LYS X  37      55.194  48.940  37.417  0.00  0.00            
ATOM    274  N   PRO X  38      56.660  49.661  38.979  0.00  0.00            
ATOM    275  CD  PRO X  38      57.944  49.659  39.668  0.00  0.00            
ATOM    276  CG  PRO X  38      58.005  50.962  40.457  0.00  0.00            
ATOM    277  CB  PRO X  38      56.539  51.241  40.775  0.00  0.00            
ATOM    278  CA  PRO X  38      55.765  50.652  39.587  0.00  0.00            
ATOM    279  C   PRO X  38      55.323  51.727  38.570  0.00  0.00            
ATOM    280  O   PRO X  38      56.169  52.498  38.097  0.00  0.00            
ATOM    281  N   PRO X  39      54.021  51.815  38.222  0.00  0.00            
ATOM    282  CD  PRO X  39      52.928  51.004  38.757  0.00  0.00            
ATOM    283  CG  PRO X  39      51.697  51.323  37.910  0.00  0.00            
ATOM    284  CB  PRO X  39      52.320  51.751  36.581  0.00  0.00            
ATOM    285  CA  PRO X  39      53.537  52.554  37.051  0.00  0.00            
ATOM    286  C   PRO X  39      53.229  54.031  37.365  0.00  0.00            
ATOM    287  O   PRO X  39      52.141  54.535  37.078  0.00  0.00            
ATOM    288  N   LEU X  40      54.169  54.722  38.011  0.00  0.00            
ATOM    289  CA  LEU X  40      53.960  56.052  38.592  0.00  0.00            
ATOM    290  CB  LEU X  40      55.083  56.348  39.603  0.00  0.00            
ATOM    291  CG  LEU X  40      55.235  55.328  40.744  0.00  0.00            
ATOM    292  CD1 LEU X  40      56.371  55.761  41.666  0.00  0.00            
ATOM    293  CD2 LEU X  40      53.958  55.179  41.563  0.00  0.00            
ATOM    294  C   LEU X  40      53.888  57.168  37.534  0.00  0.00            
ATOM    295  O   LEU X  40      54.769  57.262  36.673  0.00  0.00            
ATOM    296  N   GLY X  41      52.891  58.053  37.652  0.00  0.00            
ATOM    297  CA  GLY X  41      52.801  59.328  36.920  0.00  0.00            
ATOM    298  C   GLY X  41      52.912  59.189  35.388  0.00  0.00            
ATOM    299  O   GLY X  41      51.959  58.727  34.757  0.00  0.00            
ATOM    300  N   PRO X  42      54.059  59.542  34.768  0.00  0.00            
ATOM    301  CD  PRO X  42      55.158  60.283  35.375  0.00  0.00            
ATOM    302  CG  PRO X  42      55.997  60.806  34.215  0.00  0.00            
ATOM    303  CB  PRO X  42      55.801  59.726  33.154  0.00  0.00            
ATOM    304  CA  PRO X  42      54.339  59.309  33.343  0.00  0.00            
ATOM    305  C   PRO X  42      54.118  57.875  32.829  0.00  0.00            
ATOM    306  O   PRO X  42      53.935  57.684  31.625  0.00  0.00            
ATOM    307  N   LEU X  43      54.117  56.868  33.713  0.00  0.00            
ATOM    308  CA  LEU X  43      53.871  55.457  33.377  0.00  0.00            
ATOM    309  CB  LEU X  43      54.796  54.542  34.208  0.00  0.00            
ATOM    310  CG  LEU X  43      56.210  54.353  33.632  0.00  0.00            
ATOM    311  CD1 LEU X  43      57.012  55.652  33.583  0.00  0.00            
ATOM    312  CD2 LEU X  43      56.971  53.340  34.492  0.00  0.00            
ATOM    313  C   LEU X  43      52.384  55.050  33.460  0.00  0.00            
ATOM    314  O   LEU X  43      52.068  53.864  33.363  0.00  0.00            
ATOM    315  N   ARG X  44      51.445  55.994  33.599  0.00  0.00            
ATOM    316  CA  ARG X  44      50.006  55.731  33.393  0.00  0.00            
ATOM    317  CB  ARG X  44      49.159  56.897  33.926  0.00  0.00            
ATOM    318  CG  ARG X  44      49.254  57.040  35.451  0.00  0.00            
ATOM    319  CD  ARG X  44      48.652  58.367  35.921  0.00  0.00            
ATOM    320  NE  ARG X  44      49.049  58.632  37.312  0.00  0.00            
ATOM    321  CZ  ARG X  44      49.222  59.805  37.881  0.00  0.00            
ATOM    322  NH1 ARG X  44      48.840  60.904  37.300  0.00  0.00            
ATOM    323  NH2 ARG X  44      49.812  59.872  39.041  0.00  0.00            
ATOM    324  C   ARG X  44      49.706  55.474  31.911  0.00  0.00            
ATOM    325  O   ARG X  44      50.313  56.096  31.034  0.00  0.00            
ATOM    326  N   PHE X  45      48.728  54.611  31.640  0.00  0.00            
ATOM    327  CA  PHE X  45      48.232  54.283  30.296  0.00  0.00            
ATOM    328  CB  PHE X  45      47.468  55.493  29.705  0.00  0.00            
ATOM    329  CG  PHE X  45      46.763  56.380  30.724  0.00  0.00            
ATOM    330  CD1 PHE X  45      45.670  55.897  31.467  0.00  0.00            
ATOM    331  CE1 PHE X  45      45.067  56.707  32.447  0.00  0.00            
ATOM    332  CZ  PHE X  45      45.550  58.006  32.687  0.00  0.00            
ATOM    333  CE2 PHE X  45      46.649  58.489  31.955  0.00  0.00            
ATOM    334  CD2 PHE X  45      47.255  57.675  30.983  0.00  0.00            
ATOM    335  C   PHE X  45      49.339  53.703  29.383  0.00  0.00            
ATOM    336  O   PHE X  45      49.779  54.339  28.420  0.00  0.00            
ATOM    337  N   THR X  46      49.852  52.516  29.723  0.00  0.00            
ATOM    338  CA  THR X  46      50.992  51.859  29.044  0.00  0.00            
ATOM    339  CB  THR X  46      52.309  52.047  29.823  0.00  0.00            
ATOM    340  CG2 THR X  46      52.729  53.507  29.976  0.00  0.00            
ATOM    341  OG1 THR X  46      52.184  51.504  31.118  0.00  0.00            
ATOM    342  C   THR X  46      50.792  50.345  28.872  0.00  0.00            
ATOM    343  O   THR X  46      50.159  49.715  29.726  0.00  0.00            
ATOM    344  N   PRO X  47      51.397  49.707  27.849  0.00  0.00            
ATOM    345  CD  PRO X  47      51.927  50.294  26.630  0.00  0.00            
ATOM    346  CG  PRO X  47      51.918  49.157  25.613  0.00  0.00            
ATOM    347  CB  PRO X  47      52.222  47.928  26.469  0.00  0.00            
ATOM    348  CA  PRO X  47      51.569  48.255  27.819  0.00  0.00            
ATOM    349  C   PRO X  47      52.435  47.784  29.007  0.00  0.00            
ATOM    350  O   PRO X  47      53.452  48.426  29.311  0.00  0.00            
ATOM    351  N   PRO X  48      52.072  46.691  29.703  0.00  0.00            
ATOM    352  CD  PRO X  48      50.953  45.806  29.410  0.00  0.00            
ATOM    353  CG  PRO X  48      51.140  44.595  30.322  0.00  0.00            
ATOM    354  CB  PRO X  48      51.817  45.206  31.548  0.00  0.00            
ATOM    355  CA  PRO X  48      52.713  46.299  30.958  0.00  0.00            
ATOM    356  C   PRO X  48      54.163  45.817  30.786  0.00  0.00            
ATOM    357  O   PRO X  48      54.519  45.229  29.761  0.00  0.00            
ATOM    358  N   GLN X  49      54.989  46.024  31.815  0.00  0.00            
ATOM    359  CA  GLN X  49      56.389  45.577  31.894  0.00  0.00            
ATOM    360  CB  GLN X  49      57.332  46.785  31.752  0.00  0.00            
ATOM    361  CG  GLN X  49      57.321  47.435  30.357  0.00  0.00            
ATOM    362  CD  GLN X  49      57.971  46.597  29.256  0.00  0.00            
ATOM    363  OE1 GLN X  49      58.757  45.683  29.494  0.00  0.00            
ATOM    364  NE2 GLN X  49      57.693  46.918  28.011  0.00  0.00            
ATOM    365  C   GLN X  49      56.651  44.844  33.228  0.00  0.00            
ATOM    366  O   GLN X  49      56.150  45.287  34.268  0.00  0.00            
ATOM    367  N   PRO X  50      57.432  43.744  33.240  0.00  0.00            
ATOM    368  CD  PRO X  50      58.181  43.196  32.115  0.00  0.00            
ATOM    369  CG  PRO X  50      59.156  42.183  32.715  0.00  0.00            
ATOM    370  CB  PRO X  50      58.400  41.680  33.944  0.00  0.00            
ATOM    371  CA  PRO X  50      57.658  42.929  34.436  0.00  0.00            
ATOM    372  C   PRO X  50      58.451  43.675  35.519  0.00  0.00            
ATOM    373  O   PRO X  50      59.167  44.638  35.232  0.00  0.00            
ATOM    374  N   ALA X  51      58.339  43.214  36.768  0.00  0.00            
ATOM    375  CA  ALA X  51      59.074  43.774  37.905  0.00  0.00            
ATOM    376  CB  ALA X  51      58.543  43.141  39.198  0.00  0.00            
ATOM    377  C   ALA X  51      60.605  43.615  37.772  0.00  0.00            
ATOM    378  O   ALA X  51      61.110  42.707  37.098  0.00  0.00            
ATOM    379  N   GLU X  52      61.346  44.508  38.428  0.00  0.00            
ATOM    380  CA  GLU X  52      62.811  44.562  38.425  0.00  0.00            
ATOM    381  CB  GLU X  52      63.249  46.012  38.696  0.00  0.00            
ATOM    382  CG  GLU X  52      64.757  46.218  38.531  0.00  0.00            
ATOM    383  CD  GLU X  52      65.213  47.680  38.601  0.00  0.00            
ATOM    384  OE1 GLU X  52      66.399  47.923  38.268  0.00  0.00            
ATOM    385  OE2 GLU X  52      64.440  48.600  38.970  0.00  0.00            
ATOM    386  C   GLU X  52      63.424  43.583  39.451  0.00  0.00            
ATOM    387  O   GLU X  52      62.982  43.566  40.606  0.00  0.00            
ATOM    388  N   PRO X  53      64.452  42.792  39.082  0.00  0.00            
ATOM    389  CD  PRO X  53      65.049  42.697  37.758  0.00  0.00            
ATOM    390  CG  PRO X  53      66.376  41.976  37.952  0.00  0.00            
ATOM    391  CB  PRO X  53      66.077  41.050  39.126  0.00  0.00            
ATOM    392  CA  PRO X  53      65.148  41.894  40.004  0.00  0.00            
ATOM    393  C   PRO X  53      65.911  42.651  41.102  0.00  0.00            
ATOM    394  O   PRO X  53      66.343  43.793  40.922  0.00  0.00            
ATOM    395  N   TRP X  54      66.094  42.007  42.254  0.00  0.00            
ATOM    396  CA  TRP X  54      66.651  42.616  43.469  0.00  0.00            
ATOM    397  CB  TRP X  54      65.506  42.874  44.460  0.00  0.00            
ATOM    398  CG  TRP X  54      64.817  41.647  44.974  0.00  0.00            
ATOM    399  CD1 TRP X  54      65.068  41.055  46.161  0.00  0.00            
ATOM    400  NE1 TRP X  54      64.319  39.900  46.278  0.00  0.00            
ATOM    401  CE2 TRP X  54      63.528  39.697  45.170  0.00  0.00            
ATOM    402  CZ2 TRP X  54      62.639  38.679  44.802  0.00  0.00            
ATOM    403  CH2 TRP X  54      61.963  38.768  43.574  0.00  0.00            
ATOM    404  CZ3 TRP X  54      62.175  39.882  42.741  0.00  0.00            
ATOM    405  CE3 TRP X  54      63.081  40.893  43.115  0.00  0.00            
ATOM    406  CD2 TRP X  54      63.798  40.819  44.329  0.00  0.00            
ATOM    407  C   TRP X  54      67.781  41.803  44.121  0.00  0.00            
ATOM    408  O   TRP X  54      68.641  42.400  44.760  0.00  0.00            
ATOM    409  N   SER X  55      67.835  40.478  43.944  0.00  0.00            
ATOM    410  CA  SER X  55      68.955  39.617  44.385  0.00  0.00            
ATOM    411  CB  SER X  55      70.172  39.772  43.458  0.00  0.00            
ATOM    412  OG  SER X  55      69.818  39.599  42.097  0.00  0.00            
ATOM    413  C   SER X  55      69.378  39.705  45.871  0.00  0.00            
ATOM    414  O   SER X  55      70.552  39.510  46.190  0.00  0.00            
ATOM    415  N   PHE X  56      68.449  39.961  46.797  0.00  0.00            
ATOM    416  CA  PHE X  56      68.653  39.767  48.245  0.00  0.00            
ATOM    417  CB  PHE X  56      69.255  41.028  48.892  0.00  0.00            
ATOM    418  CG  PHE X  56      68.305  42.198  49.093  0.00  0.00            
ATOM    419  CD1 PHE X  56      68.086  43.123  48.056  0.00  0.00            
ATOM    420  CE1 PHE X  56      67.252  44.237  48.258  0.00  0.00            
ATOM    421  CZ  PHE X  56      66.634  44.432  49.505  0.00  0.00            
ATOM    422  CE2 PHE X  56      66.838  43.504  50.541  0.00  0.00            
ATOM    423  CD2 PHE X  56      67.674  42.392  50.337  0.00  0.00            
ATOM    424  C   PHE X  56      67.347  39.343  48.934  0.00  0.00            
ATOM    425  O   PHE X  56      66.280  39.434  48.333  0.00  0.00            
ATOM    426  N   VAL X  57      67.390  38.890  50.190  0.00  0.00            
ATOM    427  CA  VAL X  57      66.167  38.497  50.917  0.00  0.00            
ATOM    428  CB  VAL X  57      66.498  37.590  52.119  0.00  0.00            
ATOM    429  CG1 VAL X  57      65.245  37.198  52.912  0.00  0.00            
ATOM    430  CG2 VAL X  57      67.145  36.279  51.664  0.00  0.00            
ATOM    431  C   VAL X  57      65.357  39.727  51.353  0.00  0.00            
ATOM    432  O   VAL X  57      65.708  40.386  52.335  0.00  0.00            
ATOM    433  N   LYS X  58      64.236  39.997  50.669  0.00  0.00            
ATOM    434  CA  LYS X  58      63.184  40.923  51.139  0.00  0.00            
ATOM    435  CB  LYS X  58      62.510  41.656  49.959  0.00  0.00            
ATOM    436  CG  LYS X  58      63.462  42.633  49.243  0.00  0.00            
ATOM    437  CD  LYS X  58      62.733  43.524  48.218  0.00  0.00            
ATOM    438  CE  LYS X  58      63.743  44.411  47.475  0.00  0.00            
ATOM    439  NZ  LYS X  58      63.094  45.423  46.605  0.00  0.00            
ATOM    440  C   LYS X  58      62.158  40.191  52.021  0.00  0.00            
ATOM    441  O   LYS X  58      61.899  39.000  51.823  0.00  0.00            
ATOM    442  N   ASN X  59      61.568  40.894  52.990  0.00  0.00            
ATOM    443  CA  ASN X  59      60.525  40.349  53.872  0.00  0.00            
ATOM    444  CB  ASN X  59      60.567  41.105  55.216  0.00  0.00            
ATOM    445  CG  ASN X  59      59.808  40.430  56.355  0.00  0.00            
ATOM    446  OD1 ASN X  59      58.814  39.737  56.181  0.00  0.00            
ATOM    447  ND2 ASN X  59      60.276  40.597  57.568  0.00  0.00            
ATOM    448  C   ASN X  59      59.149  40.381  53.174  0.00  0.00            
ATOM    449  O   ASN X  59      58.768  41.398  52.591  0.00  0.00            
ATOM    450  N   ALA X  60      58.415  39.266  53.224  0.00  0.00            
ATOM    451  CA  ALA X  60      57.170  39.029  52.493  0.00  0.00            
ATOM    452  CB  ALA X  60      57.463  38.051  51.342  0.00  0.00            
ATOM    453  C   ALA X  60      56.026  38.564  53.421  0.00  0.00            
ATOM    454  O   ALA X  60      55.292  37.632  53.091  0.00  0.00            
ATOM    455  N   THR X  61      55.872  39.177  54.600  0.00  0.00            
ATOM    456  CA  THR X  61      54.933  38.721  55.654  0.00  0.00            
ATOM    457  CB  THR X  61      55.674  38.266  56.918  0.00  0.00            
ATOM    458  CG2 THR X  61      56.591  37.079  56.629  0.00  0.00            
ATOM    459  OG1 THR X  61      56.444  39.313  57.482  0.00  0.00            
ATOM    460  C   THR X  61      53.796  39.693  55.993  0.00  0.00            
ATOM    461  O   THR X  61      53.073  39.484  56.962  0.00  0.00            
ATOM    462  N   SER X  62      53.590  40.729  55.181  0.00  0.00            
ATOM    463  CA  SER X  62      52.462  41.669  55.277  0.00  0.00            
ATOM    464  CB  SER X  62      52.863  42.926  56.057  0.00  0.00            
ATOM    465  OG  SER X  62      53.967  43.589  55.469  0.00  0.00            
ATOM    466  C   SER X  62      51.909  42.027  53.894  0.00  0.00            
ATOM    467  O   SER X  62      52.607  41.925  52.882  0.00  0.00            
ATOM    468  N   TYR X  63      50.634  42.411  53.829  0.00  0.00            
ATOM    469  CA  TYR X  63      49.944  42.694  52.563  0.00  0.00            
ATOM    470  CB  TYR X  63      48.442  42.819  52.849  0.00  0.00            
ATOM    471  CG  TYR X  63      47.740  41.491  53.088  0.00  0.00            
ATOM    472  CD1 TYR X  63      47.612  40.969  54.389  0.00  0.00            
ATOM    473  CE1 TYR X  63      46.994  39.723  54.599  0.00  0.00            
ATOM    474  CZ  TYR X  63      46.462  39.005  53.508  0.00  0.00            
ATOM    475  OH  TYR X  63      45.833  37.820  53.719  0.00  0.00            
ATOM    476  CE2 TYR X  63      46.563  39.536  52.204  0.00  0.00            
ATOM    477  CD2 TYR X  63      47.220  40.765  51.997  0.00  0.00            
ATOM    478  C   TYR X  63      50.504  43.936  51.820  0.00  0.00            
ATOM    479  O   TYR X  63      51.214  44.754  52.410  0.00  0.00            
ATOM    480  N   PRO X  64      50.212  44.111  50.517  0.00  0.00            
ATOM    481  CD  PRO X  64      49.635  43.109  49.630  0.00  0.00            
ATOM    482  CG  PRO X  64      49.553  43.752  48.247  0.00  0.00            
ATOM    483  CB  PRO X  64      50.605  44.858  48.305  0.00  0.00            
ATOM    484  CA  PRO X  64      50.586  45.313  49.767  0.00  0.00            
ATOM    485  C   PRO X  64      49.628  46.507  49.999  0.00  0.00            
ATOM    486  O   PRO X  64      48.551  46.345  50.593  0.00  0.00            
ATOM    487  N   PRO X  65      49.975  47.708  49.491  0.00  0.00            
ATOM    488  CD  PRO X  65      51.295  48.088  49.005  0.00  0.00            
ATOM    489  CG  PRO X  65      51.274  49.610  48.927  0.00  0.00            
ATOM    490  CB  PRO X  65      49.825  49.905  48.559  0.00  0.00            
ATOM    491  CA  PRO X  65      49.039  48.823  49.312  0.00  0.00            
ATOM    492  C   PRO X  65      47.781  48.427  48.522  0.00  0.00            
ATOM    493  O   PRO X  65      47.809  47.483  47.730  0.00  0.00            
ATOM    494  N   MET X  66      46.688  49.167  48.708  0.00  0.00            
ATOM    495  CA  MET X  66      45.426  48.990  47.976  0.00  0.00            
ATOM    496  CB  MET X  66      44.225  49.109  48.929  0.00  0.00            
ATOM    497  CG  MET X  66      44.064  50.489  49.574  0.00  0.00            
ATOM    498  SD  MET X  66      42.761  50.547  50.829  0.00  0.00            
ATOM    499  CE  MET X  66      42.841  52.305  51.256  0.00  0.00            
ATOM    500  C   MET X  66      45.330  49.935  46.768  0.00  0.00            
ATOM    501  O   MET X  66      45.796  51.076  46.812  0.00  0.00            
ATOM    502  N   CYS X  67      44.726  49.454  45.681  0.00  0.00            
ATOM    503  CA  CYS X  67      44.711  50.129  44.385  0.00  0.00            
ATOM    504  CB  CYS X  67      44.543  49.066  43.281  0.00  0.00            
ATOM    505  SG  CYS X  67      43.165  47.927  43.616  0.00  0.00            
ATOM    506  C   CYS X  67      43.649  51.239  44.267  0.00  0.00            
ATOM    507  O   CYS X  67      42.451  50.971  44.326  0.00  0.00            
ATOM    508  N   THR X  68      44.087  52.471  43.985  0.00  0.00            
ATOM    509  CA  THR X  68      43.339  53.462  43.173  0.00  0.00            
ATOM    510  CB  THR X  68      43.607  53.209  41.669  0.00  0.00            
ATOM    511  CG2 THR X  68      45.090  53.298  41.303  0.00  0.00            
ATOM    512  OG1 THR X  68      43.165  51.923  41.279  0.00  0.00            
ATOM    513  C   THR X  68      41.819  53.603  43.449  0.00  0.00            
ATOM    514  O   THR X  68      41.024  53.512  42.511  0.00  0.00            
ATOM    515  N   GLN X  69      41.381  53.781  44.704  0.00  0.00            
ATOM    516  CA  GLN X  69      39.954  53.835  45.090  0.00  0.00            
ATOM    517  CB  GLN X  69      39.425  52.400  45.283  0.00  0.00            
ATOM    518  CG  GLN X  69      39.971  51.683  46.531  0.00  0.00            
ATOM    519  CD  GLN X  69      39.704  50.186  46.457  0.00  0.00            
ATOM    520  OE1 GLN X  69      38.787  49.651  47.068  0.00  0.00            
ATOM    521  NE2 GLN X  69      40.482  49.477  45.673  0.00  0.00            
ATOM    522  C   GLN X  69      39.685  54.686  46.347  0.00  0.00            
ATOM    523  O   GLN X  69      40.621  55.155  46.991  0.00  0.00            
ATOM    524  N   ASP X  70      38.408  54.853  46.715  0.00  0.00            
ATOM    525  CA  ASP X  70      37.970  55.536  47.941  0.00  0.00            
ATOM    526  CB  ASP X  70      36.442  55.415  48.064  0.00  0.00            
ATOM    527  CG  ASP X  70      35.898  56.220  49.243  0.00  0.00            
ATOM    528  OD1 ASP X  70      35.862  55.729  50.393  0.00  0.00            
ATOM    529  OD2 ASP X  70      35.525  57.399  49.047  0.00  0.00            
ATOM    530  C   ASP X  70      38.664  54.976  49.211  0.00  0.00            
ATOM    531  O   ASP X  70      38.498  53.795  49.538  0.00  0.00            
ATOM    532  N   PRO X  71      39.432  55.793  49.961  0.00  0.00            
ATOM    533  CD  PRO X  71      39.689  57.206  49.724  0.00  0.00            
ATOM    534  CG  PRO X  71      40.450  57.694  50.951  0.00  0.00            
ATOM    535  CB  PRO X  71      41.235  56.455  51.371  0.00  0.00            
ATOM    536  CA  PRO X  71      40.273  55.302  51.056  0.00  0.00            
ATOM    537  C   PRO X  71      39.480  54.850  52.294  0.00  0.00            
ATOM    538  O   PRO X  71      39.969  53.995  53.039  0.00  0.00            
ATOM    539  N   LYS X  72      38.265  55.377  52.510  0.00  0.00            
ATOM    540  CA  LYS X  72      37.371  54.991  53.615  0.00  0.00            
ATOM    541  CB  LYS X  72      36.418  56.165  53.903  0.00  0.00            
ATOM    542  CG  LYS X  72      35.550  55.954  55.148  0.00  0.00            
ATOM    543  CD  LYS X  72      34.733  57.210  55.480  0.00  0.00            
ATOM    544  CE  LYS X  72      33.814  56.930  56.672  0.00  0.00            
ATOM    545  NZ  LYS X  72      32.970  58.096  57.018  0.00  0.00            
ATOM    546  C   LYS X  72      36.639  53.674  53.322  0.00  0.00            
ATOM    547  O   LYS X  72      36.569  52.813  54.201  0.00  0.00            
ATOM    548  N   ALA X  73      36.190  53.462  52.082  0.00  0.00            
ATOM    549  CA  ALA X  73      35.689  52.164  51.620  0.00  0.00            
ATOM    550  CB  ALA X  73      35.154  52.306  50.189  0.00  0.00            
ATOM    551  C   ALA X  73      36.796  51.097  51.677  0.00  0.00            
ATOM    552  O   ALA X  73      36.573  49.988  52.174  0.00  0.00            
ATOM    553  N   GLY X  74      38.006  51.458  51.233  0.00  0.00            
ATOM    554  CA  GLY X  74      39.189  50.605  51.298  0.00  0.00            
ATOM    555  C   GLY X  74      39.544  50.176  52.726  0.00  0.00            
ATOM    556  O   GLY X  74      39.853  49.004  52.942  0.00  0.00            
ATOM    557  N   GLN X  75      39.420  51.069  53.717  0.00  0.00            
ATOM    558  CA  GLN X  75      39.603  50.736  55.137  0.00  0.00            
ATOM    559  CB  GLN X  75      39.588  52.029  55.976  0.00  0.00            
ATOM    560  CG  GLN X  75      39.808  51.796  57.485  0.00  0.00            
ATOM    561  CD  GLN X  75      38.552  51.426  58.284  0.00  0.00            
ATOM    562  OE1 GLN X  75      37.422  51.779  57.959  0.00  0.00            
ATOM    563  NE2 GLN X  75      38.710  50.720  59.380  0.00  0.00            
ATOM    564  C   GLN X  75      38.575  49.707  55.632  0.00  0.00            
ATOM    565  O   GLN X  75      38.966  48.707  56.235  0.00  0.00            
ATOM    566  N   LEU X  76      37.286  49.901  55.334  0.00  0.00            
ATOM    567  CA  LEU X  76      36.209  49.007  55.781  0.00  0.00            
ATOM    568  CB  LEU X  76      34.869  49.614  55.318  0.00  0.00            
ATOM    569  CG  LEU X  76      33.617  48.844  55.772  0.00  0.00            
ATOM    570  CD1 LEU X  76      33.441  48.870  57.290  0.00  0.00            
ATOM    571  CD2 LEU X  76      32.381  49.478  55.133  0.00  0.00            
ATOM    572  C   LEU X  76      36.403  47.571  55.257  0.00  0.00            
ATOM    573  O   LEU X  76      36.343  46.603  56.021  0.00  0.00            
ATOM    574  N   LEU X  77      36.725  47.450  53.965  0.00  0.00            
ATOM    575  CA  LEU X  77      37.048  46.180  53.312  0.00  0.00            
ATOM    576  CB  LEU X  77      37.112  46.442  51.795  0.00  0.00            
ATOM    577  CG  LEU X  77      37.452  45.226  50.915  0.00  0.00            
ATOM    578  CD1 LEU X  77      36.426  44.098  51.050  0.00  0.00            
ATOM    579  CD2 LEU X  77      37.503  45.646  49.446  0.00  0.00            
ATOM    580  C   LEU X  77      38.348  45.563  53.859  0.00  0.00            
ATOM    581  O   LEU X  77      38.433  44.346  54.019  0.00  0.00            
ATOM    582  N   SER X  78      39.348  46.389  54.179  0.00  0.00            
ATOM    583  CA  SER X  78      40.657  45.942  54.676  0.00  0.00            
ATOM    584  CB  SER X  78      41.704  47.047  54.524  0.00  0.00            
ATOM    585  OG  SER X  78      41.934  47.348  53.162  0.00  0.00            
ATOM    586  C   SER X  78      40.662  45.492  56.138  0.00  0.00            
ATOM    587  O   SER X  78      41.545  44.721  56.508  0.00  0.00            
ATOM    588  N   GLU X  79      39.742  45.964  56.985  0.00  0.00            
ATOM    589  CA  GLU X  79      39.788  45.729  58.441  0.00  0.00            
ATOM    590  CB  GLU X  79      40.010  47.061  59.171  0.00  0.00            
ATOM    591  CG  GLU X  79      41.405  47.645  58.904  0.00  0.00            
ATOM    592  CD  GLU X  79      41.803  48.612  60.021  0.00  0.00            
ATOM    593  OE1 GLU X  79      41.202  49.704  60.128  0.00  0.00            
ATOM    594  OE2 GLU X  79      42.671  48.243  60.853  0.00  0.00            
ATOM    595  C   GLU X  79      38.574  45.001  59.035  0.00  0.00            
ATOM    596  O   GLU X  79      38.750  44.228  59.985  0.00  0.00            
ATOM    597  N   LEU X  80      37.371  45.200  58.481  0.00  0.00            
ATOM    598  CA  LEU X  80      36.130  44.665  59.053  0.00  0.00            
ATOM    599  CB  LEU X  80      35.122  45.818  59.210  0.00  0.00            
ATOM    600  CG  LEU X  80      34.033  45.513  60.254  0.00  0.00            
ATOM    601  CD1 LEU X  80      34.570  45.628  61.683  0.00  0.00            
ATOM    602  CD2 LEU X  80      32.876  46.494  60.112  0.00  0.00            
ATOM    603  C   LEU X  80      35.547  43.496  58.245  0.00  0.00            
ATOM    604  O   LEU X  80      35.084  42.517  58.838  0.00  0.00            
ATOM    605  N   PHE X  81      35.602  43.559  56.910  0.00  0.00            
ATOM    606  CA  PHE X  81      35.102  42.510  55.999  0.00  0.00            
ATOM    607  CB  PHE X  81      34.360  43.141  54.807  0.00  0.00            
ATOM    608  CG  PHE X  81      33.251  44.139  55.110  0.00  0.00            
ATOM    609  CD1 PHE X  81      32.573  44.159  56.350  0.00  0.00            
ATOM    610  CE1 PHE X  81      31.570  45.113  56.594  0.00  0.00            
ATOM    611  CZ  PHE X  81      31.209  46.027  55.591  0.00  0.00            
ATOM    612  CE2 PHE X  81      31.856  45.989  54.345  0.00  0.00            
ATOM    613  CD2 PHE X  81      32.877  45.054  54.108  0.00  0.00            
ATOM    614  C   PHE X  81      36.207  41.517  55.577  0.00  0.00            
ATOM    615  O   PHE X  81      36.272  41.064  54.434  0.00  0.00            
ATOM    616  N   THR X  82      37.105  41.215  56.512  0.00  0.00            
ATOM    617  CA  THR X  82      38.357  40.478  56.317  0.00  0.00            
ATOM    618  CB  THR X  82      39.299  40.735  57.505  0.00  0.00            
ATOM    619  CG2 THR X  82      39.905  42.132  57.454  0.00  0.00            
ATOM    620  OG1 THR X  82      38.596  40.639  58.727  0.00  0.00            
ATOM    621  C   THR X  82      38.192  38.968  56.157  0.00  0.00            
ATOM    622  O   THR X  82      37.680  38.286  57.046  0.00  0.00            
ATOM    623  N   ASN X  83      38.763  38.413  55.082  0.00  0.00            
ATOM    624  CA  ASN X  83      39.069  36.978  55.019  0.00  0.00            
ATOM    625  CB  ASN X  83      38.877  36.484  53.573  0.00  0.00            
ATOM    626  CG  ASN X  83      38.745  34.971  53.488  0.00  0.00            
ATOM    627  OD1 ASN X  83      38.330  34.297  54.420  0.00  0.00            
ATOM    628  ND2 ASN X  83      39.059  34.383  52.362  0.00  0.00            
ATOM    629  C   ASN X  83      40.475  36.679  55.591  0.00  0.00            
ATOM    630  O   ASN X  83      40.696  35.609  56.162  0.00  0.00            
ATOM    631  N   ARG X  84      41.401  37.647  55.482  0.00  0.00            
ATOM    632  CA  ARG X  84      42.746  37.663  56.092  0.00  0.00            
ATOM    633  CB  ARG X  84      43.497  38.938  55.645  0.00  0.00            
ATOM    634  CG  ARG X  84      42.929  40.250  56.217  0.00  0.00            
ATOM    635  CD  ARG X  84      43.913  41.418  56.067  0.00  0.00            
ATOM    636  NE  ARG X  84      43.441  42.588  56.827  0.00  0.00            
ATOM    637  CZ  ARG X  84      43.764  42.937  58.061  0.00  0.00            
ATOM    638  NH1 ARG X  84      44.662  42.344  58.787  0.00  0.00            
ATOM    639  NH2 ARG X  84      43.168  43.942  58.612  0.00  0.00            
ATOM    640  C   ARG X  84      42.745  37.575  57.625  0.00  0.00            
ATOM    641  O   ARG X  84      41.745  37.894  58.268  0.00  0.00            
ATOM    642  N   LYS X  85      43.914  37.283  58.203  0.00  0.00            
ATOM    643  CA  LYS X  85      44.253  37.538  59.621  0.00  0.00            
ATOM    644  CB  LYS X  85      44.268  36.218  60.412  0.00  0.00            
ATOM    645  CG  LYS X  85      42.879  35.559  60.451  0.00  0.00            
ATOM    646  CD  LYS X  85      42.795  34.339  61.377  0.00  0.00            
ATOM    647  CE  LYS X  85      43.812  33.246  61.019  0.00  0.00            
ATOM    648  NZ  LYS X  85      43.361  31.925  61.508  0.00  0.00            
ATOM    649  C   LYS X  85      45.576  38.295  59.800  0.00  0.00            
ATOM    650  O   LYS X  85      45.719  39.039  60.773  0.00  0.00            
ATOM    651  N   GLU X  86      46.515  38.173  58.861  0.00  0.00            
ATOM    652  CA  GLU X  86      47.821  38.845  58.917  0.00  0.00            
ATOM    653  CB  GLU X  86      48.812  38.070  58.026  0.00  0.00            
ATOM    654  CG  GLU X  86      50.276  38.530  58.082  0.00  0.00            
ATOM    655  CD  GLU X  86      50.871  38.483  59.496  0.00  0.00            
ATOM    656  OE1 GLU X  86      50.593  39.399  60.311  0.00  0.00            
ATOM    657  OE2 GLU X  86      51.623  37.544  59.834  0.00  0.00            
ATOM    658  C   GLU X  86      47.731  40.355  58.591  0.00  0.00            
ATOM    659  O   GLU X  86      46.803  40.808  57.918  0.00  0.00            
ATOM    660  N   ASN X  87      48.678  41.137  59.116  0.00  0.00            
ATOM    661  CA  ASN X  87      48.703  42.605  59.128  0.00  0.00            
ATOM    662  CB  ASN X  87      49.852  43.062  60.049  0.00  0.00            
ATOM    663  CG  ASN X  87      51.217  42.959  59.389  0.00  0.00            
ATOM    664  OD1 ASN X  87      51.766  43.943  58.916  0.00  0.00            
ATOM    665  ND2 ASN X  87      51.788  41.780  59.307  0.00  0.00            
ATOM    666  C   ASN X  87      48.788  43.291  57.743  0.00  0.00            
ATOM    667  O   ASN X  87      49.354  42.761  56.781  0.00  0.00            
ATOM    668  N   ILE X  88      48.269  44.522  57.674  0.00  0.00            
ATOM    669  CA  ILE X  88      48.204  45.369  56.469  0.00  0.00            
ATOM    670  CB  ILE X  88      46.733  45.686  56.095  0.00  0.00            
ATOM    671  CG2 ILE X  88      46.008  44.408  55.643  0.00  0.00            
ATOM    672  CG1 ILE X  88      45.971  46.383  57.247  0.00  0.00            
ATOM    673  CD1 ILE X  88      44.602  46.941  56.851  0.00  0.00            
ATOM    674  C   ILE X  88      49.016  46.670  56.643  0.00  0.00            
ATOM    675  O   ILE X  88      49.219  47.114  57.775  0.00  0.00            
ATOM    676  N   PRO X  89      49.470  47.320  55.553  0.00  0.00            
ATOM    677  CD  PRO X  89      49.663  46.737  54.235  0.00  0.00            
ATOM    678  CG  PRO X  89      50.290  47.833  53.367  0.00  0.00            
ATOM    679  CB  PRO X  89      50.981  48.734  54.389  0.00  0.00            
ATOM    680  CA  PRO X  89      50.046  48.666  55.600  0.00  0.00            
ATOM    681  C   PRO X  89      48.980  49.777  55.567  0.00  0.00            
ATOM    682  O   PRO X  89      49.281  50.907  55.944  0.00  0.00            
ATOM    683  N   LEU X  90      47.746  49.479  55.129  0.00  0.00            
ATOM    684  CA  LEU X  90      46.606  50.409  55.037  0.00  0.00            
ATOM    685  CB  LEU X  90      45.976  50.601  56.438  0.00  0.00            
ATOM    686  CG  LEU X  90      44.618  51.335  56.499  0.00  0.00            
ATOM    687  CD1 LEU X  90      43.545  50.709  55.604  0.00  0.00            
ATOM    688  CD2 LEU X  90      44.095  51.324  57.936  0.00  0.00            
ATOM    689  C   LEU X  90      46.952  51.702  54.264  0.00  0.00            
ATOM    690  O   LEU X  90      46.686  52.820  54.717  0.00  0.00            
ATOM    691  N   LYS X  91      47.568  51.542  53.086  0.00  0.00            
ATOM    692  CA  LYS X  91      48.005  52.632  52.195  0.00  0.00            
ATOM    693  CB  LYS X  91      49.540  52.582  52.043  0.00  0.00            
ATOM    694  CG  LYS X  91      50.097  53.783  51.252  0.00  0.00            
ATOM    695  CD  LYS X  91      51.575  53.637  50.861  0.00  0.00            
ATOM    696  CE  LYS X  91      52.511  53.587  52.072  0.00  0.00            
ATOM    697  NZ  LYS X  91      53.901  53.290  51.665  0.00  0.00            
ATOM    698  C   LYS X  91      47.293  52.546  50.842  0.00  0.00            
ATOM    699  O   LYS X  91      47.369  51.515  50.178  0.00  0.00            
ATOM    700  N   LEU X  92      46.650  53.631  50.414  0.00  0.00            
ATOM    701  CA  LEU X  92      46.176  53.845  49.040  0.00  0.00            
ATOM    702  CB  LEU X  92      45.072  54.923  49.077  0.00  0.00            
ATOM    703  CG  LEU X  92      44.581  55.413  47.703  0.00  0.00            
ATOM    704  CD1 LEU X  92      43.936  54.301  46.879  0.00  0.00            
ATOM    705  CD2 LEU X  92      43.551  56.526  47.885  0.00  0.00            
ATOM    706  C   LEU X  92      47.352  54.249  48.131  0.00  0.00            
ATOM    707  O   LEU X  92      48.155  55.103  48.517  0.00  0.00            
ATOM    708  N   SER X  93      47.473  53.652  46.941  0.00  0.00            
ATOM    709  CA  SER X  93      48.522  53.974  45.954  0.00  0.00            
ATOM    710  CB  SER X  93      49.822  53.251  46.340  0.00  0.00            
ATOM    711  OG  SER X  93      50.411  53.871  47.472  0.00  0.00            
ATOM    712  C   SER X  93      48.143  53.568  44.521  0.00  0.00            
ATOM    713  O   SER X  93      47.296  52.694  44.312  0.00  0.00            
ATOM    714  N   GLU X  94      48.825  54.156  43.531  0.00  0.00            
ATOM    715  CA  GLU X  94      48.903  53.625  42.161  0.00  0.00            
ATOM    716  CB  GLU X  94      48.937  54.751  41.111  0.00  0.00            
ATOM    717  CG  GLU X  94      50.319  55.384  40.860  0.00  0.00            
ATOM    718  CD  GLU X  94      50.265  56.499  39.809  0.00  0.00            
ATOM    719  OE1 GLU X  94      50.996  57.514  39.932  0.00  0.00            
ATOM    720  OE2 GLU X  94      49.485  56.376  38.836  0.00  0.00            
ATOM    721  C   GLU X  94      50.053  52.615  41.997  0.00  0.00            
ATOM    722  O   GLU X  94      49.944  51.700  41.179  0.00  0.00            
ATOM    723  N   ASP X  95      51.100  52.695  42.832  0.00  0.00            
ATOM    724  CA  ASP X  95      51.990  51.555  43.084  0.00  0.00            
ATOM    725  CB  ASP X  95      53.294  51.971  43.778  0.00  0.00            
ATOM    726  CG  ASP X  95      54.166  50.745  44.064  0.00  0.00            
ATOM    727  OD1 ASP X  95      54.728  50.614  45.175  0.00  0.00            
ATOM    728  OD2 ASP X  95      54.304  49.878  43.175  0.00  0.00            
ATOM    729  C   ASP X  95      51.243  50.481  43.888  0.00  0.00            
ATOM    730  O   ASP X  95      51.254  50.461  45.121  0.00  0.00            
ATOM    731  N   CYS X  96      50.551  49.610  43.159  0.00  0.00            
ATOM    732  CA  CYS X  96      49.628  48.613  43.692  0.00  0.00            
ATOM    733  CB  CYS X  96      48.221  49.227  43.684  0.00  0.00            
ATOM    734  SG  CYS X  96      47.692  49.570  41.980  0.00  0.00            
ATOM    735  C   CYS X  96      49.687  47.260  42.950  0.00  0.00            
ATOM    736  O   CYS X  96      48.935  46.346  43.297  0.00  0.00            
ATOM    737  N   LEU X  97      50.589  47.100  41.972  0.00  0.00            
ATOM    738  CA  LEU X  97      50.741  45.901  41.136  0.00  0.00            
ATOM    739  CB  LEU X  97      51.277  46.288  39.742  0.00  0.00            
ATOM    740  CG  LEU X  97      50.455  47.366  39.008  0.00  0.00            
ATOM    741  CD1 LEU X  97      50.974  47.515  37.579  0.00  0.00            
ATOM    742  CD2 LEU X  97      48.964  47.032  38.941  0.00  0.00            
ATOM    743  C   LEU X  97      51.569  44.819  41.849  0.00  0.00            
ATOM    744  O   LEU X  97      52.709  44.503  41.481  0.00  0.00            
ATOM    745  N   TYR X  98      50.963  44.283  42.908  0.00  0.00            
ATOM    746  CA  TYR X  98      51.483  43.238  43.785  0.00  0.00            
ATOM    747  CB  TYR X  98      51.681  43.802  45.201  0.00  0.00            
ATOM    748  CG  TYR X  98      52.662  44.955  45.359  0.00  0.00            
ATOM    749  CD1 TYR X  98      52.219  46.285  45.239  0.00  0.00            
ATOM    750  CE1 TYR X  98      53.119  47.359  45.396  0.00  0.00            
ATOM    751  CZ  TYR X  98      54.471  47.103  45.706  0.00  0.00            
ATOM    752  OH  TYR X  98      55.356  48.119  45.875  0.00  0.00            
ATOM    753  CE2 TYR X  98      54.906  45.772  45.877  0.00  0.00            
ATOM    754  CD2 TYR X  98      54.006  44.705  45.694  0.00  0.00            
ATOM    755  C   TYR X  98      50.530  42.029  43.829  0.00  0.00            
ATOM    756  O   TYR X  98      49.332  42.156  43.570  0.00  0.00            
ATOM    757  N   LEU X  99      51.056  40.859  44.196  0.00  0.00            
ATOM    758  CA  LEU X  99      50.295  39.628  44.429  0.00  0.00            
ATOM    759  CB  LEU X  99      50.388  38.712  43.187  0.00  0.00            
ATOM    760  CG  LEU X  99      51.777  38.193  42.762  0.00  0.00            
ATOM    761  CD1 LEU X  99      52.285  37.044  43.636  0.00  0.00            
ATOM    762  CD2 LEU X  99      51.692  37.652  41.331  0.00  0.00            
ATOM    763  C   LEU X  99      50.661  38.953  45.764  0.00  0.00            
ATOM    764  O   LEU X  99      51.680  39.270  46.384  0.00  0.00            
ATOM    765  N   ASN X 100      49.806  38.028  46.199  0.00  0.00            
ATOM    766  CA  ASN X 100      49.909  37.256  47.441  0.00  0.00            
ATOM    767  CB  ASN X 100      48.769  37.688  48.384  0.00  0.00            
ATOM    768  CG  ASN X 100      48.776  39.171  48.714  0.00  0.00            
ATOM    769  OD1 ASN X 100      49.781  39.757  49.083  0.00  0.00            
ATOM    770  ND2 ASN X 100      47.650  39.836  48.582  0.00  0.00            
ATOM    771  C   ASN X 100      49.811  35.752  47.130  0.00  0.00            
ATOM    772  O   ASN X 100      49.032  35.370  46.256  0.00  0.00            
ATOM    773  N   ILE X 101      50.563  34.907  47.841  0.00  0.00            
ATOM    774  CA  ILE X 101      50.645  33.451  47.628  0.00  0.00            
ATOM    775  CB  ILE X 101      51.988  33.058  46.952  0.00  0.00            
ATOM    776  CG2 ILE X 101      52.031  31.540  46.679  0.00  0.00            
ATOM    777  CG1 ILE X 101      52.225  33.855  45.644  0.00  0.00            
ATOM    778  CD1 ILE X 101      53.546  33.549  44.925  0.00  0.00            
ATOM    779  C   ILE X 101      50.456  32.706  48.959  0.00  0.00            
ATOM    780  O   ILE X 101      51.035  33.081  49.982  0.00  0.00            
ATOM    781  N   TYR X 102      49.684  31.617  48.922  0.00  0.00            
ATOM    782  CA  TYR X 102      49.388  30.725  50.047  0.00  0.00            
ATOM    783  CB  TYR X 102      47.980  31.028  50.624  0.00  0.00            
ATOM    784  CG  TYR X 102      47.397  32.412  50.333  0.00  0.00            
ATOM    785  CD1 TYR X 102      46.754  32.634  49.101  0.00  0.00            
ATOM    786  CE1 TYR X 102      46.205  33.885  48.780  0.00  0.00            
ATOM    787  CZ  TYR X 102      46.297  34.946  49.701  0.00  0.00            
ATOM    788  OH  TYR X 102      45.758  36.153  49.387  0.00  0.00            
ATOM    789  CE2 TYR X 102      46.941  34.738  50.942  0.00  0.00            
ATOM    790  CD2 TYR X 102      47.487  33.473  51.257  0.00  0.00            
ATOM    791  C   TYR X 102      49.526  29.268  49.555  0.00  0.00            
ATOM    792  O   TYR X 102      48.831  28.858  48.625  0.00  0.00            
ATOM    793  N   THR X 103      50.455  28.490  50.117  0.00  0.00            
ATOM    794  CA  THR X 103      50.892  27.187  49.564  0.00  0.00            
ATOM    795  CB  THR X 103      52.153  27.396  48.698  0.00  0.00            
ATOM    796  CG2 THR X 103      53.378  27.910  49.455  0.00  0.00            
ATOM    797  OG1 THR X 103      52.551  26.209  48.054  0.00  0.00            
ATOM    798  C   THR X 103      51.141  26.152  50.671  0.00  0.00            
ATOM    799  O   THR X 103      51.597  26.542  51.744  0.00  0.00            
ATOM    800  N   PRO X 104      50.874  24.843  50.484  0.00  0.00            
ATOM    801  CD  PRO X 104      50.103  24.255  49.400  0.00  0.00            
ATOM    802  CG  PRO X 104      49.682  22.882  49.917  0.00  0.00            
ATOM    803  CB  PRO X 104      50.871  22.480  50.788  0.00  0.00            
ATOM    804  CA  PRO X 104      51.221  23.807  51.465  0.00  0.00            
ATOM    805  C   PRO X 104      52.690  23.854  51.912  0.00  0.00            
ATOM    806  O   PRO X 104      53.577  24.159  51.111  0.00  0.00            
ATOM    807  N   ALA X 105      52.960  23.550  53.185  0.00  0.00            
ATOM    808  CA  ALA X 105      54.283  23.748  53.791  0.00  0.00            
ATOM    809  CB  ALA X 105      54.160  23.506  55.299  0.00  0.00            
ATOM    810  C   ALA X 105      55.411  22.897  53.166  0.00  0.00            
ATOM    811  O   ALA X 105      56.578  23.277  53.243  0.00  0.00            
ATOM    812  N   ASP X 106      55.093  21.789  52.495  0.00  0.00            
ATOM    813  CA  ASP X 106      56.046  20.905  51.805  0.00  0.00            
ATOM    814  CB  ASP X 106      55.472  19.481  51.854  0.00  0.00            
ATOM    815  CG  ASP X 106      56.491  18.388  51.550  0.00  0.00            
ATOM    816  OD1 ASP X 106      57.552  18.333  52.220  0.00  0.00            
ATOM    817  OD2 ASP X 106      56.179  17.515  50.702  0.00  0.00            
ATOM    818  C   ASP X 106      56.456  21.392  50.385  0.00  0.00            
ATOM    819  O   ASP X 106      56.753  20.595  49.492  0.00  0.00            
ATOM    820  N   LEU X 107      56.478  22.715  50.161  0.00  0.00            
ATOM    821  CA  LEU X 107      56.734  23.384  48.867  0.00  0.00            
ATOM    822  CB  LEU X 107      56.434  24.897  48.996  0.00  0.00            
ATOM    823  CG  LEU X 107      57.500  25.774  49.692  0.00  0.00            
ATOM    824  CD1 LEU X 107      57.095  27.245  49.604  0.00  0.00            
ATOM    825  CD2 LEU X 107      57.683  25.458  51.176  0.00  0.00            
ATOM    826  C   LEU X 107      58.133  23.160  48.253  0.00  0.00            
ATOM    827  O   LEU X 107      58.362  23.476  47.081  0.00  0.00            
ATOM    828  N   THR X 108      59.078  22.640  49.037  0.00  0.00            
ATOM    829  CA  THR X 108      60.504  22.517  48.693  0.00  0.00            
ATOM    830  CB  THR X 108      61.369  22.692  49.953  0.00  0.00            
ATOM    831  CG2 THR X 108      61.432  24.160  50.375  0.00  0.00            
ATOM    832  OG1 THR X 108      60.794  22.007  51.045  0.00  0.00            
ATOM    833  C   THR X 108      60.872  21.234  47.936  0.00  0.00            
ATOM    834  O   THR X 108      61.972  21.155  47.391  0.00  0.00            
ATOM    835  N   LYS X 109      59.958  20.258  47.797  0.00  0.00            
ATOM    836  CA  LYS X 109      60.122  19.112  46.871  0.00  0.00            
ATOM    837  CB  LYS X 109      59.158  17.963  47.237  0.00  0.00            
ATOM    838  CG  LYS X 109      59.430  17.236  48.563  0.00  0.00            
ATOM    839  CD  LYS X 109      58.541  15.977  48.616  0.00  0.00            
ATOM    840  CE  LYS X 109      58.726  15.101  49.860  0.00  0.00            
ATOM    841  NZ  LYS X 109      58.352  15.817  51.096  0.00  0.00            
ATOM    842  C   LYS X 109      59.924  19.489  45.388  0.00  0.00            
ATOM    843  O   LYS X 109      60.142  18.642  44.516  0.00  0.00            
ATOM    844  N   LYS X 110      59.449  20.711  45.090  0.00  0.00            
ATOM    845  CA  LYS X 110      58.967  21.167  43.762  0.00  0.00            
ATOM    846  CB  LYS X 110      60.161  21.553  42.867  0.00  0.00            
ATOM    847  CG  LYS X 110      59.804  22.501  41.705  0.00  0.00            
ATOM    848  CD  LYS X 110      61.014  22.812  40.809  0.00  0.00            
ATOM    849  CE  LYS X 110      62.080  23.661  41.512  0.00  0.00            
ATOM    850  NZ  LYS X 110      63.367  23.619  40.785  0.00  0.00            
ATOM    851  C   LYS X 110      57.954  20.187  43.139  0.00  0.00            
ATOM    852  O   LYS X 110      57.949  19.927  41.936  0.00  0.00            
ATOM    853  N   ASN X 111      57.118  19.613  44.002  0.00  0.00            
ATOM    854  CA  ASN X 111      56.072  18.647  43.681  0.00  0.00            
ATOM    855  CB  ASN X 111      55.610  18.072  45.034  0.00  0.00            
ATOM    856  CG  ASN X 111      54.532  17.021  44.935  0.00  0.00            
ATOM    857  OD1 ASN X 111      54.318  16.413  43.895  0.00  0.00            
ATOM    858  ND2 ASN X 111      53.860  16.754  46.024  0.00  0.00            
ATOM    859  C   ASN X 111      54.930  19.320  42.892  0.00  0.00            
ATOM    860  O   ASN X 111      54.544  20.443  43.226  0.00  0.00            
ATOM    861  N   ARG X 112      54.368  18.658  41.872  0.00  0.00            
ATOM    862  CA  ARG X 112      53.328  19.230  40.993  0.00  0.00            
ATOM    863  CB  ARG X 112      53.315  18.501  39.632  0.00  0.00            
ATOM    864  CG  ARG X 112      54.534  18.894  38.783  0.00  0.00            
ATOM    865  CD  ARG X 112      54.512  18.285  37.376  0.00  0.00            
ATOM    866  NE  ARG X 112      55.599  18.845  36.554  0.00  0.00            
ATOM    867  CZ  ARG X 112      55.884  18.544  35.300  0.00  0.00            
ATOM    868  NH1 ARG X 112      56.892  19.094  34.695  0.00  0.00            
ATOM    869  NH2 ARG X 112      55.199  17.695  34.590  0.00  0.00            
ATOM    870  C   ARG X 112      51.945  19.275  41.661  0.00  0.00            
ATOM    871  O   ARG X 112      51.122  18.372  41.503  0.00  0.00            
ATOM    872  N   LEU X 113      51.677  20.362  42.383  0.00  0.00            
ATOM    873  CA  LEU X 113      50.344  20.729  42.884  0.00  0.00            
ATOM    874  CB  LEU X 113      50.469  21.446  44.241  0.00  0.00            
ATOM    875  CG  LEU X 113      50.566  20.541  45.481  0.00  0.00            
ATOM    876  CD1 LEU X 113      51.727  19.548  45.457  0.00  0.00            
ATOM    877  CD2 LEU X 113      50.722  21.435  46.709  0.00  0.00            
ATOM    878  C   LEU X 113      49.598  21.635  41.877  0.00  0.00            
ATOM    879  O   LEU X 113      50.251  22.425  41.182  0.00  0.00            
ATOM    880  N   PRO X 114      48.251  21.595  41.824  0.00  0.00            
ATOM    881  CD  PRO X 114      47.379  20.618  42.457  0.00  0.00            
ATOM    882  CG  PRO X 114      46.099  20.627  41.629  0.00  0.00            
ATOM    883  CB  PRO X 114      45.996  22.066  41.133  0.00  0.00            
ATOM    884  CA  PRO X 114      47.451  22.551  41.056  0.00  0.00            
ATOM    885  C   PRO X 114      47.572  23.983  41.598  0.00  0.00            
ATOM    886  O   PRO X 114      47.686  24.195  42.809  0.00  0.00            
ATOM    887  N   VAL X 115      47.485  24.968  40.701  0.00  0.00            
ATOM    888  CA  VAL X 115      47.520  26.408  41.011  0.00  0.00            
ATOM    889  CB  VAL X 115      48.568  27.127  40.137  0.00  0.00            
ATOM    890  CG1 VAL X 115      48.675  28.624  40.462  0.00  0.00            
ATOM    891  CG2 VAL X 115      49.963  26.517  40.314  0.00  0.00            
ATOM    892  C   VAL X 115      46.134  27.032  40.825  0.00  0.00            
ATOM    893  O   VAL X 115      45.462  26.749  39.832  0.00  0.00            
ATOM    894  N   MET X 116      45.706  27.904  41.740  0.00  0.00            
ATOM    895  CA  MET X 116      44.428  28.630  41.685  0.00  0.00            
ATOM    896  CB  MET X 116      43.467  28.083  42.756  0.00  0.00            
ATOM    897  CG  MET X 116      43.081  26.617  42.507  0.00  0.00            
ATOM    898  SD  MET X 116      41.975  25.884  43.747  0.00  0.00            
ATOM    899  CE  MET X 116      40.418  26.742  43.388  0.00  0.00            
ATOM    900  C   MET X 116      44.658  30.138  41.871  0.00  0.00            
ATOM    901  O   MET X 116      45.113  30.567  42.929  0.00  0.00            
ATOM    902  N   VAL X 117      44.347  30.945  40.851  0.00  0.00            
ATOM    903  CA  VAL X 117      44.616  32.395  40.815  0.00  0.00            
ATOM    904  CB  VAL X 117      45.391  32.797  39.541  0.00  0.00            
ATOM    905  CG1 VAL X 117      45.825  34.268  39.603  0.00  0.00            
ATOM    906  CG2 VAL X 117      46.658  31.952  39.339  0.00  0.00            
ATOM    907  C   VAL X 117      43.315  33.192  40.937  0.00  0.00            
ATOM    908  O   VAL X 117      42.465  33.143  40.050  0.00  0.00            
ATOM    909  N   TRP X 118      43.178  33.940  42.032  0.00  0.00            
ATOM    910  CA  TRP X 118      41.997  34.728  42.391  0.00  0.00            
ATOM    911  CB  TRP X 118      41.824  34.656  43.921  0.00  0.00            
ATOM    912  CG  TRP X 118      40.490  35.011  44.522  0.00  0.00            
ATOM    913  CD1 TRP X 118      39.618  35.948  44.081  0.00  0.00            
ATOM    914  NE1 TRP X 118      38.497  35.971  44.885  0.00  0.00            
ATOM    915  CE2 TRP X 118      38.593  35.061  45.913  0.00  0.00            
ATOM    916  CZ2 TRP X 118      37.730  34.703  46.960  0.00  0.00            
ATOM    917  CH2 TRP X 118      38.085  33.642  47.811  0.00  0.00            
ATOM    918  CZ3 TRP X 118      39.312  32.978  47.620  0.00  0.00            
ATOM    919  CE3 TRP X 118      40.188  33.373  46.590  0.00  0.00            
ATOM    920  CD2 TRP X 118      39.848  34.415  45.697  0.00  0.00            
ATOM    921  C   TRP X 118      42.107  36.172  41.864  0.00  0.00            
ATOM    922  O   TRP X 118      42.979  36.937  42.289  0.00  0.00            
ATOM    923  N   ILE X 119      41.192  36.541  40.964  0.00  0.00            
ATOM    924  CA  ILE X 119      40.918  37.907  40.499  0.00  0.00            
ATOM    925  CB  ILE X 119      40.423  37.900  39.027  0.00  0.00            
ATOM    926  CG2 ILE X 119      40.388  39.343  38.494  0.00  0.00            
ATOM    927  CG1 ILE X 119      41.196  36.973  38.058  0.00  0.00            
ATOM    928  CD1 ILE X 119      42.698  37.243  37.922  0.00  0.00            
ATOM    929  C   ILE X 119      39.839  38.509  41.411  0.00  0.00            
ATOM    930  O   ILE X 119      38.716  38.006  41.437  0.00  0.00            
ATOM    931  N   HID X 120      40.154  39.549  42.186  0.00  0.00            
ATOM    932  CA  HID X 120      39.195  40.109  43.149  0.00  0.00            
ATOM    933  CB  HID X 120      39.916  40.980  44.191  0.00  0.00            
ATOM    934  CG  HID X 120      40.560  42.239  43.663  0.00  0.00            
ATOM    935  ND1 HID X 120      39.917  43.395  43.277  0.00  0.00            
ATOM    936  CE1 HID X 120      40.852  44.307  42.960  0.00  0.00            
ATOM    937  NE2 HID X 120      42.084  43.794  43.127  0.00  0.00            
ATOM    938  CD2 HID X 120      41.901  42.484  43.580  0.00  0.00            
ATOM    939  C   HID X 120      38.032  40.863  42.476  0.00  0.00            
ATOM    940  O   HID X 120      38.194  41.468  41.411  0.00  0.00            
ATOM    941  N   GLY X 121      36.868  40.874  43.135  0.00  0.00            
ATOM    942  CA  GLY X 121      35.711  41.683  42.783  0.00  0.00            
ATOM    943  C   GLY X 121      35.865  43.148  43.224  0.00  0.00            
ATOM    944  O   GLY X 121      36.975  43.655  43.478  0.00  0.00            
ATOM    945  N   GLY X 122      34.712  43.881  43.311  0.00  0.00            
ATOM    946  CA  GLY X 122      34.711  45.307  43.663  0.00  0.00            
ATOM    947  C   GLY X 122      34.209  46.235  42.559  0.00  0.00            
ATOM    948  O   GLY X 122      34.570  47.410  42.531  0.00  0.00            
ATOM    949  N   GLY X 123      33.356  45.735  41.590  0.00  0.00            
ATOM    950  CA  GLY X 123      32.745  46.617  40.588  0.00  0.00            
ATOM    951  C   GLY X 123      33.741  47.336  39.660  0.00  0.00            
ATOM    952  O   GLY X 123      33.365  48.357  39.100  0.00  0.00            
ATOM    953  N   LEU X 124      34.993  46.869  39.536  0.00  0.00            
ATOM    954  CA  LEU X 124      36.122  47.515  38.840  0.00  0.00            
ATOM    955  CB  LEU X 124      36.146  47.184  37.328  0.00  0.00            
ATOM    956  CG  LEU X 124      34.981  47.658  36.435  0.00  0.00            
ATOM    957  CD1 LEU X 124      34.876  49.174  36.312  0.00  0.00            
ATOM    958  CD2 LEU X 124      35.164  47.105  35.018  0.00  0.00            
ATOM    959  C   LEU X 124      36.440  48.974  39.257  0.00  0.00            
ATOM    960  O   LEU X 124      37.178  49.675  38.559  0.00  0.00            
ATOM    961  N   MET X 125      35.945  49.407  40.426  0.00  0.00            
ATOM    962  CA  MET X 125      36.182  50.743  41.004  0.00  0.00            
ATOM    963  CB  MET X 125      34.976  51.665  40.741  0.00  0.00            
ATOM    964  CG  MET X 125      34.724  51.873  39.240  0.00  0.00            
ATOM    965  SD  MET X 125      33.687  53.291  38.787  0.00  0.00            
ATOM    966  CE  MET X 125      34.823  54.660  39.139  0.00  0.00            
ATOM    967  C   MET X 125      36.522  50.746  42.506  0.00  0.00            
ATOM    968  O   MET X 125      37.207  51.668  42.948  0.00  0.00            
ATOM    969  N   VAL X 126      36.066  49.759  43.294  0.00  0.00            
ATOM    970  CA  VAL X 126      36.074  49.779  44.774  0.00  0.00            
ATOM    971  CB  VAL X 126      34.792  50.453  45.337  0.00  0.00            
ATOM    972  CG1 VAL X 126      34.765  51.962  45.067  0.00  0.00            
ATOM    973  CG2 VAL X 126      33.488  49.849  44.790  0.00  0.00            
ATOM    974  C   VAL X 126      36.318  48.391  45.413  0.00  0.00            
ATOM    975  O   VAL X 126      35.577  47.954  46.299  0.00  0.00            
ATOM    976  N   GLY X 127      37.376  47.682  45.012  0.00  0.00            
ATOM    977  CA  GLY X 127      37.832  46.444  45.676  0.00  0.00            
ATOM    978  C   GLY X 127      39.347  46.247  45.604  0.00  0.00            
ATOM    979  O   GLY X 127      39.989  46.849  44.751  0.00  0.00            
ATOM    980  N   ALA X 128      39.943  45.458  46.502  0.00  0.00            
ATOM    981  CA  ALA X 128      41.404  45.338  46.625  0.00  0.00            
ATOM    982  CB  ALA X 128      41.911  46.468  47.533  0.00  0.00            
ATOM    983  C   ALA X 128      41.848  43.976  47.182  0.00  0.00            
ATOM    984  O   ALA X 128      41.187  43.403  48.047  0.00  0.00            
ATOM    985  N   ALA X 129      43.017  43.487  46.757  0.00  0.00            
ATOM    986  CA  ALA X 129      43.546  42.178  47.160  0.00  0.00            
ATOM    987  CB  ALA X 129      44.757  41.858  46.279  0.00  0.00            
ATOM    988  C   ALA X 129      43.941  42.096  48.648  0.00  0.00            
ATOM    989  O   ALA X 129      43.953  41.008  49.227  0.00  0.00            
ATOM    990  N   SER X 130      44.250  43.229  49.285  0.00  0.00            
ATOM    991  CA  SER X 130      44.812  43.323  50.645  0.00  0.00            
ATOM    992  CB  SER X 130      45.613  44.618  50.787  0.00  0.00            
ATOM    993  OG  SER X 130      46.651  44.608  49.831  0.00  0.00            
ATOM    994  C   SER X 130      43.805  43.100  51.790  0.00  0.00            
ATOM    995  O   SER X 130      43.866  43.752  52.834  0.00  0.00            
ATOM    996  N   THR X 131      42.881  42.158  51.585  0.00  0.00            
ATOM    997  CA  THR X 131      41.973  41.579  52.593  0.00  0.00            
ATOM    998  CB  THR X 131      40.684  42.411  52.666  0.00  0.00            
ATOM    999  CG2 THR X 131      39.633  42.077  51.607  0.00  0.00            
ATOM   1000  OG1 THR X 131      40.106  42.258  53.933  0.00  0.00            
ATOM   1001  C   THR X 131      41.679  40.078  52.368  0.00  0.00            
ATOM   1002  O   THR X 131      41.043  39.426  53.202  0.00  0.00            
ATOM   1003  N   TYR X 132      42.144  39.519  51.243  0.00  0.00            
ATOM   1004  CA  TYR X 132      41.869  38.152  50.786  0.00  0.00            
ATOM   1005  CB  TYR X 132      41.889  38.112  49.245  0.00  0.00            
ATOM   1006  CG  TYR X 132      40.694  38.767  48.560  0.00  0.00            
ATOM   1007  CD1 TYR X 132      40.527  40.165  48.599  0.00  0.00            
ATOM   1008  CE1 TYR X 132      39.406  40.765  48.000  0.00  0.00            
ATOM   1009  CZ  TYR X 132      38.456  39.979  47.324  0.00  0.00            
ATOM   1010  OH  TYR X 132      37.396  40.592  46.738  0.00  0.00            
ATOM   1011  CE2 TYR X 132      38.633  38.583  47.245  0.00  0.00            
ATOM   1012  CD2 TYR X 132      39.746  37.981  47.869  0.00  0.00            
ATOM   1013  C   TYR X 132      42.853  37.137  51.393  0.00  0.00            
ATOM   1014  O   TYR X 132      43.932  37.492  51.870  0.00  0.00            
ATOM   1015  N   ASP X 133      42.471  35.860  51.384  0.00  0.00            
ATOM   1016  CA  ASP X 133      43.237  34.754  51.971  0.00  0.00            
ATOM   1017  CB  ASP X 133      42.850  34.641  53.455  0.00  0.00            
ATOM   1018  CG  ASP X 133      43.688  33.634  54.245  0.00  0.00            
ATOM   1019  OD1 ASP X 133      43.147  33.043  55.205  0.00  0.00            
ATOM   1020  OD2 ASP X 133      44.878  33.422  53.919  0.00  0.00            
ATOM   1021  C   ASP X 133      43.019  33.419  51.229  0.00  0.00            
ATOM   1022  O   ASP X 133      41.995  33.216  50.563  0.00  0.00            
ATOM   1023  N   GLY X 134      43.978  32.503  51.377  0.00  0.00            
ATOM   1024  CA  GLY X 134      43.953  31.135  50.846  0.00  0.00            
ATOM   1025  C   GLY X 134      44.374  30.050  51.848  0.00  0.00            
ATOM   1026  O   GLY X 134      44.526  28.898  51.443  0.00  0.00            
ATOM   1027  N   LEU X 135      44.585  30.395  53.129  0.00  0.00            
ATOM   1028  CA  LEU X 135      45.036  29.470  54.180  0.00  0.00            
ATOM   1029  CB  LEU X 135      45.107  30.237  55.520  0.00  0.00            
ATOM   1030  CG  LEU X 135      45.399  29.381  56.771  0.00  0.00            
ATOM   1031  CD1 LEU X 135      46.687  28.574  56.638  0.00  0.00            
ATOM   1032  CD2 LEU X 135      45.520  30.283  57.997  0.00  0.00            
ATOM   1033  C   LEU X 135      44.154  28.218  54.297  0.00  0.00            
ATOM   1034  O   LEU X 135      44.666  27.106  54.190  0.00  0.00            
ATOM   1035  N   ALA X 136      42.846  28.382  54.505  0.00  0.00            
ATOM   1036  CA  ALA X 136      41.928  27.264  54.714  0.00  0.00            
ATOM   1037  CB  ALA X 136      40.555  27.821  55.108  0.00  0.00            
ATOM   1038  C   ALA X 136      41.855  26.334  53.492  0.00  0.00            
ATOM   1039  O   ALA X 136      41.934  25.117  53.653  0.00  0.00            
ATOM   1040  N   LEU X 137      41.793  26.880  52.273  0.00  0.00            
ATOM   1041  CA  LEU X 137      41.759  26.097  51.033  0.00  0.00            
ATOM   1042  CB  LEU X 137      41.411  27.058  49.879  0.00  0.00            
ATOM   1043  CG  LEU X 137      41.328  26.410  48.485  0.00  0.00            
ATOM   1044  CD1 LEU X 137      40.287  25.292  48.411  0.00  0.00            
ATOM   1045  CD2 LEU X 137      40.946  27.469  47.450  0.00  0.00            
ATOM   1046  C   LEU X 137      43.070  25.321  50.799  0.00  0.00            
ATOM   1047  O   LEU X 137      43.034  24.120  50.519  0.00  0.00            
ATOM   1048  N   ALA X 138      44.226  25.970  50.980  0.00  0.00            
ATOM   1049  CA  ALA X 138      45.535  25.325  50.852  0.00  0.00            
ATOM   1050  CB  ALA X 138      46.617  26.413  50.861  0.00  0.00            
ATOM   1051  C   ALA X 138      45.777  24.262  51.945  0.00  0.00            
ATOM   1052  O   ALA X 138      46.382  23.223  51.671  0.00  0.00            
ATOM   1053  N   ALA X 139      45.275  24.483  53.166  0.00  0.00            
ATOM   1054  CA  ALA X 139      45.350  23.530  54.275  0.00  0.00            
ATOM   1055  CB  ALA X 139      45.057  24.280  55.581  0.00  0.00            
ATOM   1056  C   ALA X 139      44.409  22.324  54.085  0.00  0.00            
ATOM   1057  O   ALA X 139      44.793  21.188  54.378  0.00  0.00            
ATOM   1058  N   HIE X 140      43.195  22.558  53.572  0.00  0.00            
ATOM   1059  CA  HIE X 140      42.155  21.538  53.378  0.00  0.00            
ATOM   1060  CB  HIE X 140      40.791  22.228  53.166  0.00  0.00            
ATOM   1061  CG  HIE X 140      39.601  21.305  53.242  0.00  0.00            
ATOM   1062  ND1 HIE X 140      39.380  20.363  54.250  0.00  0.00            
ATOM   1063  CE1 HIE X 140      38.225  19.758  53.926  0.00  0.00            
ATOM   1064  NE2 HIE X 140      37.701  20.289  52.812  0.00  0.00            
ATOM   1065  CD2 HIE X 140      38.554  21.273  52.365  0.00  0.00            
ATOM   1066  C   HIE X 140      42.463  20.595  52.215  0.00  0.00            
ATOM   1067  O   HIE X 140      42.296  19.386  52.361  0.00  0.00            
ATOM   1068  N   GLU X 141      42.910  21.128  51.072  0.00  0.00            
ATOM   1069  CA  GLU X 141      42.923  20.394  49.794  0.00  0.00            
ATOM   1070  CB  GLU X 141      41.695  20.802  48.962  0.00  0.00            
ATOM   1071  CG  GLU X 141      40.425  20.086  49.431  0.00  0.00            
ATOM   1072  CD  GLU X 141      40.493  18.562  49.252  0.00  0.00            
ATOM   1073  OE1 GLU X 141      40.068  17.827  50.172  0.00  0.00            
ATOM   1074  OE2 GLU X 141      40.967  18.077  48.195  0.00  0.00            
ATOM   1075  C   GLU X 141      44.229  20.474  48.987  0.00  0.00            
ATOM   1076  O   GLU X 141      44.248  20.143  47.801  0.00  0.00            
ATOM   1077  N   ASN X 142      45.342  20.846  49.626  0.00  0.00            
ATOM   1078  CA  ASN X 142      46.685  20.701  49.052  0.00  0.00            
ATOM   1079  CB  ASN X 142      47.072  19.207  49.113  0.00  0.00            
ATOM   1080  CG  ASN X 142      48.548  18.968  48.882  0.00  0.00            
ATOM   1081  OD1 ASN X 142      48.967  18.429  47.869  0.00  0.00            
ATOM   1082  ND2 ASN X 142      49.372  19.320  49.843  0.00  0.00            
ATOM   1083  C   ASN X 142      46.831  21.358  47.656  0.00  0.00            
ATOM   1084  O   ASN X 142      47.290  20.738  46.697  0.00  0.00            
ATOM   1085  N   VAL X 143      46.390  22.612  47.528  0.00  0.00            
ATOM   1086  CA  VAL X 143      46.461  23.426  46.297  0.00  0.00            
ATOM   1087  CB  VAL X 143      45.066  23.732  45.710  0.00  0.00            
ATOM   1088  CG1 VAL X 143      44.455  22.496  45.044  0.00  0.00            
ATOM   1089  CG2 VAL X 143      44.073  24.273  46.749  0.00  0.00            
ATOM   1090  C   VAL X 143      47.228  24.723  46.550  0.00  0.00            
ATOM   1091  O   VAL X 143      47.225  25.242  47.667  0.00  0.00            
ATOM   1092  N   VAL X 144      47.884  25.255  45.517  0.00  0.00            
ATOM   1093  CA  VAL X 144      48.654  26.506  45.595  0.00  0.00            
ATOM   1094  CB  VAL X 144      49.930  26.430  44.738  0.00  0.00            
ATOM   1095  CG1 VAL X 144      50.764  27.711  44.856  0.00  0.00            
ATOM   1096  CG2 VAL X 144      50.790  25.248  45.194  0.00  0.00            
ATOM   1097  C   VAL X 144      47.762  27.673  45.192  0.00  0.00            
ATOM   1098  O   VAL X 144      47.397  27.821  44.027  0.00  0.00            
ATOM   1099  N   VAL X 145      47.393  28.503  46.163  0.00  0.00            
ATOM   1100  CA  VAL X 145      46.436  29.599  45.990  0.00  0.00            
ATOM   1101  CB  VAL X 145      45.414  29.612  47.148  0.00  0.00            
ATOM   1102  CG1 VAL X 145      44.317  30.664  46.927  0.00  0.00            
ATOM   1103  CG2 VAL X 145      44.715  28.255  47.318  0.00  0.00            
ATOM   1104  C   VAL X 145      47.188  30.924  45.827  0.00  0.00            
ATOM   1105  O   VAL X 145      48.191  31.174  46.496  0.00  0.00            
ATOM   1106  N   VAL X 146      46.702  31.790  44.939  0.00  0.00            
ATOM   1107  CA  VAL X 146      47.279  33.106  44.626  0.00  0.00            
ATOM   1108  CB  VAL X 146      48.045  33.061  43.281  0.00  0.00            
ATOM   1109  CG1 VAL X 146      48.747  34.387  42.950  0.00  0.00            
ATOM   1110  CG2 VAL X 146      49.115  31.959  43.250  0.00  0.00            
ATOM   1111  C   VAL X 146      46.164  34.155  44.582  0.00  0.00            
ATOM   1112  O   VAL X 146      45.064  33.862  44.120  0.00  0.00            
ATOM   1113  N   THR X 147      46.432  35.391  45.005  0.00  0.00            
ATOM   1114  CA  THR X 147      45.554  36.554  44.763  0.00  0.00            
ATOM   1115  CB  THR X 147      44.924  37.104  46.055  0.00  0.00            
ATOM   1116  CG2 THR X 147      43.760  38.051  45.759  0.00  0.00            
ATOM   1117  OG1 THR X 147      44.418  36.073  46.876  0.00  0.00            
ATOM   1118  C   THR X 147      46.349  37.665  44.087  0.00  0.00            
ATOM   1119  O   THR X 147      47.431  38.007  44.563  0.00  0.00            
ATOM   1120  N   ILE X 148      45.819  38.239  43.005  0.00  0.00            
ATOM   1121  CA  ILE X 148      46.447  39.347  42.259  0.00  0.00            
ATOM   1122  CB  ILE X 148      46.657  38.973  40.768  0.00  0.00            
ATOM   1123  CG2 ILE X 148      47.484  37.674  40.671  0.00  0.00            
ATOM   1124  CG1 ILE X 148      45.375  38.785  39.925  0.00  0.00            
ATOM   1125  CD1 ILE X 148      44.662  40.083  39.522  0.00  0.00            
ATOM   1126  C   ILE X 148      45.673  40.656  42.467  0.00  0.00            
ATOM   1127  O   ILE X 148      44.525  40.623  42.906  0.00  0.00            
ATOM   1128  N   GLN X 149      46.280  41.801  42.142  0.00  0.00            
ATOM   1129  CA  GLN X 149      45.656  43.130  42.222  0.00  0.00            
ATOM   1130  CB  GLN X 149      46.241  43.877  43.430  0.00  0.00            
ATOM   1131  CG  GLN X 149      45.461  45.154  43.775  0.00  0.00            
ATOM   1132  CD  GLN X 149      45.791  45.660  45.171  0.00  0.00            
ATOM   1133  OE1 GLN X 149      44.991  45.577  46.093  0.00  0.00            
ATOM   1134  NE2 GLN X 149      46.978  46.179  45.377  0.00  0.00            
ATOM   1135  C   GLN X 149      45.840  43.913  40.913  0.00  0.00            
ATOM   1136  O   GLN X 149      46.837  43.728  40.219  0.00  0.00            
ATOM   1137  N   TYR X 150      44.885  44.782  40.573  0.00  0.00            
ATOM   1138  CA  TYR X 150      44.860  45.560  39.326  0.00  0.00            
ATOM   1139  CB  TYR X 150      44.061  44.787  38.262  0.00  0.00            
ATOM   1140  CG  TYR X 150      42.629  44.424  38.635  0.00  0.00            
ATOM   1141  CD1 TYR X 150      42.365  43.277  39.413  0.00  0.00            
ATOM   1142  CE1 TYR X 150      41.043  42.941  39.765  0.00  0.00            
ATOM   1143  CZ  TYR X 150      39.972  43.747  39.325  0.00  0.00            
ATOM   1144  OH  TYR X 150      38.693  43.443  39.673  0.00  0.00            
ATOM   1145  CE2 TYR X 150      40.232  44.884  38.532  0.00  0.00            
ATOM   1146  CD2 TYR X 150      41.557  45.224  38.193  0.00  0.00            
ATOM   1147  C   TYR X 150      44.301  46.977  39.547  0.00  0.00            
ATOM   1148  O   TYR X 150      43.615  47.228  40.541  0.00  0.00            
ATOM   1149  N   ARG X 151      44.611  47.920  38.643  0.00  0.00            
ATOM   1150  CA  ARG X 151      44.177  49.329  38.746  0.00  0.00            
ATOM   1151  CB  ARG X 151      45.180  50.240  38.032  0.00  0.00            
ATOM   1152  CG  ARG X 151      46.503  50.346  38.810  0.00  0.00            
ATOM   1153  CD  ARG X 151      47.601  51.045  38.004  0.00  0.00            
ATOM   1154  NE  ARG X 151      47.963  50.243  36.824  0.00  0.00            
ATOM   1155  CZ  ARG X 151      48.595  50.644  35.746  0.00  0.00            
ATOM   1156  NH1 ARG X 151      49.007  51.865  35.568  0.00  0.00            
ATOM   1157  NH2 ARG X 151      48.821  49.799  34.791  0.00  0.00            
ATOM   1158  C   ARG X 151      42.751  49.557  38.235  0.00  0.00            
ATOM   1159  O   ARG X 151      42.278  48.863  37.336  0.00  0.00            
ATOM   1160  N   LEU X 152      42.079  50.555  38.814  0.00  0.00            
ATOM   1161  CA  LEU X 152      40.619  50.713  38.782  0.00  0.00            
ATOM   1162  CB  LEU X 152      40.075  50.490  40.205  0.00  0.00            
ATOM   1163  CG  LEU X 152      40.493  49.184  40.902  0.00  0.00            
ATOM   1164  CD1 LEU X 152      39.836  49.133  42.275  0.00  0.00            
ATOM   1165  CD2 LEU X 152      40.073  47.928  40.139  0.00  0.00            
ATOM   1166  C   LEU X 152      40.170  52.090  38.264  0.00  0.00            
ATOM   1167  O   LEU X 152      40.873  53.089  38.443  0.00  0.00            
ATOM   1168  N   GLY X 153      38.969  52.170  37.682  0.00  0.00            
ATOM   1169  CA  GLY X 153      38.397  53.425  37.168  0.00  0.00            
ATOM   1170  C   GLY X 153      39.273  54.091  36.097  0.00  0.00            
ATOM   1171  O   GLY X 153      39.663  53.436  35.130  0.00  0.00            
ATOM   1172  N   ILE X 154      39.621  55.376  36.270  0.00  0.00            
ATOM   1173  CA  ILE X 154      40.422  56.169  35.311  0.00  0.00            
ATOM   1174  CB  ILE X 154      40.709  57.593  35.867  0.00  0.00            
ATOM   1175  CG2 ILE X 154      41.665  58.373  34.937  0.00  0.00            
ATOM   1176  CG1 ILE X 154      39.404  58.405  36.060  0.00  0.00            
ATOM   1177  CD1 ILE X 154      39.581  59.722  36.832  0.00  0.00            
ATOM   1178  C   ILE X 154      41.727  55.443  34.951  0.00  0.00            
ATOM   1179  O   ILE X 154      42.016  55.241  33.772  0.00  0.00            
ATOM   1180  N   TRP X 155      42.482  54.986  35.956  0.00  0.00            
ATOM   1181  CA  TRP X 155      43.738  54.252  35.757  0.00  0.00            
ATOM   1182  CB  TRP X 155      44.350  53.910  37.118  0.00  0.00            
ATOM   1183  CG  TRP X 155      45.024  55.006  37.877  0.00  0.00            
ATOM   1184  CD1 TRP X 155      46.337  55.301  37.766  0.00  0.00            
ATOM   1185  NE1 TRP X 155      46.685  56.245  38.707  0.00  0.00            
ATOM   1186  CE2 TRP X 155      45.605  56.611  39.480  0.00  0.00            
ATOM   1187  CZ2 TRP X 155      45.463  57.474  40.576  0.00  0.00            
ATOM   1188  CH2 TRP X 155      44.196  57.643  41.158  0.00  0.00            
ATOM   1189  CZ3 TRP X 155      43.091  56.943  40.638  0.00  0.00            
ATOM   1190  CE3 TRP X 155      43.246  56.063  39.547  0.00  0.00            
ATOM   1191  CD2 TRP X 155      44.510  55.866  38.944  0.00  0.00            
ATOM   1192  C   TRP X 155      43.559  52.942  34.976  0.00  0.00            
ATOM   1193  O   TRP X 155      44.477  52.533  34.263  0.00  0.00            
ATOM   1194  N   GLY X 156      42.408  52.279  35.122  0.00  0.00            
ATOM   1195  CA  GLY X 156      42.111  50.995  34.488  0.00  0.00            
ATOM   1196  C   GLY X 156      41.553  51.111  33.066  0.00  0.00            
ATOM   1197  O   GLY X 156      41.850  50.258  32.229  0.00  0.00            
ATOM   1198  N   PHE X 157      40.761  52.151  32.776  0.00  0.00            
ATOM   1199  CA  PHE X 157      39.851  52.159  31.619  0.00  0.00            
ATOM   1200  CB  PHE X 157      38.455  51.712  32.088  0.00  0.00            
ATOM   1201  CG  PHE X 157      38.477  50.326  32.708  0.00  0.00            
ATOM   1202  CD1 PHE X 157      38.622  49.194  31.884  0.00  0.00            
ATOM   1203  CE1 PHE X 157      38.772  47.918  32.455  0.00  0.00            
ATOM   1204  CZ  PHE X 157      38.789  47.772  33.853  0.00  0.00            
ATOM   1205  CE2 PHE X 157      38.636  48.900  34.679  0.00  0.00            
ATOM   1206  CD2 PHE X 157      38.470  50.174  34.108  0.00  0.00            
ATOM   1207  C   PHE X 157      39.813  53.463  30.803  0.00  0.00            
ATOM   1208  O   PHE X 157      39.018  53.565  29.866  0.00  0.00            
ATOM   1209  N   PHE X 158      40.684  54.442  31.077  0.00  0.00            
ATOM   1210  CA  PHE X 158      40.864  55.589  30.177  0.00  0.00            
ATOM   1211  CB  PHE X 158      41.814  56.617  30.803  0.00  0.00            
ATOM   1212  CG  PHE X 158      41.999  57.869  29.964  0.00  0.00            
ATOM   1213  CD1 PHE X 158      41.048  58.906  30.029  0.00  0.00            
ATOM   1214  CE1 PHE X 158      41.204  60.058  29.237  0.00  0.00            
ATOM   1215  CZ  PHE X 158      42.303  60.171  28.367  0.00  0.00            
ATOM   1216  CE2 PHE X 158      43.257  59.140  28.305  0.00  0.00            
ATOM   1217  CD2 PHE X 158      43.108  57.993  29.104  0.00  0.00            
ATOM   1218  C   PHE X 158      41.358  55.138  28.787  0.00  0.00            
ATOM   1219  O   PHE X 158      42.353  54.415  28.666  0.00  0.00            
ATOM   1220  N   SER X 159      40.646  55.570  27.743  0.00  0.00            
ATOM   1221  CA  SER X 159      40.893  55.244  26.332  0.00  0.00            
ATOM   1222  CB  SER X 159      40.080  54.001  25.944  0.00  0.00            
ATOM   1223  OG  SER X 159      40.225  53.663  24.571  0.00  0.00            
ATOM   1224  C   SER X 159      40.507  56.415  25.423  0.00  0.00            
ATOM   1225  O   SER X 159      39.538  57.126  25.701  0.00  0.00            
ATOM   1226  N   THR X 160      41.237  56.585  24.319  0.00  0.00            
ATOM   1227  CA  THR X 160      41.002  57.600  23.270  0.00  0.00            
ATOM   1228  CB  THR X 160      42.109  58.665  23.273  0.00  0.00            
ATOM   1229  CG2 THR X 160      42.249  59.373  24.624  0.00  0.00            
ATOM   1230  OG1 THR X 160      43.329  58.035  22.963  0.00  0.00            
ATOM   1231  C   THR X 160      40.880  56.985  21.866  0.00  0.00            
ATOM   1232  O   THR X 160      40.862  57.706  20.865  0.00  0.00            
ATOM   1233  N   GLY X 161      40.806  55.650  21.779  0.00  0.00            
ATOM   1234  CA  GLY X 161      40.613  54.904  20.529  0.00  0.00            
ATOM   1235  C   GLY X 161      41.837  54.812  19.604  0.00  0.00            
ATOM   1236  O   GLY X 161      41.677  54.418  18.449  0.00  0.00            
ATOM   1237  N   ASP X 162      43.037  55.162  20.077  0.00  0.00            
ATOM   1238  CA  ASP X 162      44.287  55.183  19.298  0.00  0.00            
ATOM   1239  CB  ASP X 162      44.378  56.546  18.593  0.00  0.00            
ATOM   1240  CG  ASP X 162      45.549  56.686  17.618  0.00  0.00            
ATOM   1241  OD1 ASP X 162      45.744  55.803  16.751  0.00  0.00            
ATOM   1242  OD2 ASP X 162      46.259  57.717  17.680  0.00  0.00            
ATOM   1243  C   ASP X 162      45.513  54.926  20.202  0.00  0.00            
ATOM   1244  O   ASP X 162      45.417  54.988  21.426  0.00  0.00            
ATOM   1245  N   GLU X 163      46.680  54.647  19.613  0.00  0.00            
ATOM   1246  CA  GLU X 163      47.891  54.162  20.303  0.00  0.00            
ATOM   1247  CB  GLU X 163      48.980  53.973  19.237  0.00  0.00            
ATOM   1248  CG  GLU X 163      50.197  53.162  19.701  0.00  0.00            
ATOM   1249  CD  GLU X 163      51.210  53.020  18.562  0.00  0.00            
ATOM   1250  OE1 GLU X 163      51.746  54.063  18.100  0.00  0.00            
ATOM   1251  OE2 GLU X 163      51.466  51.872  18.125  0.00  0.00            
ATOM   1252  C   GLU X 163      48.421  55.036  21.463  0.00  0.00            
ATOM   1253  O   GLU X 163      49.139  54.528  22.323  0.00  0.00            
ATOM   1254  N   HID X 164      48.073  56.324  21.550  0.00  0.00            
ATOM   1255  CA  HID X 164      48.432  57.171  22.702  0.00  0.00            
ATOM   1256  CB  HID X 164      48.440  58.649  22.290  0.00  0.00            
ATOM   1257  CG  HID X 164      47.168  59.102  21.631  0.00  0.00            
ATOM   1258  ND1 HID X 164      46.996  59.338  20.289  0.00  0.00            
ATOM   1259  CE1 HID X 164      45.714  59.675  20.089  0.00  0.00            
ATOM   1260  NE2 HID X 164      45.025  59.616  21.243  0.00  0.00            
ATOM   1261  CD2 HID X 164      45.958  59.292  22.237  0.00  0.00            
ATOM   1262  C   HID X 164      47.570  56.922  23.959  0.00  0.00            
ATOM   1263  O   HID X 164      47.946  57.369  25.041  0.00  0.00            
ATOM   1264  N   SER X 165      46.430  56.230  23.849  0.00  0.00            
ATOM   1265  CA  SER X 165      45.686  55.642  24.978  0.00  0.00            
ATOM   1266  CB  SER X 165      44.918  56.710  25.770  0.00  0.00            
ATOM   1267  OG  SER X 165      45.802  57.373  26.645  0.00  0.00            
ATOM   1268  C   SER X 165      44.724  54.555  24.481  0.00  0.00            
ATOM   1269  O   SER X 165      43.531  54.806  24.287  0.00  0.00            
ATOM   1270  N   ARG X 166      45.232  53.328  24.292  0.00  0.00            
ATOM   1271  CA  ARG X 166      44.421  52.183  23.833  0.00  0.00            
ATOM   1272  CB  ARG X 166      45.301  50.975  23.467  0.00  0.00            
ATOM   1273  CG  ARG X 166      45.976  51.157  22.101  0.00  0.00            
ATOM   1274  CD  ARG X 166      46.435  49.813  21.511  0.00  0.00            
ATOM   1275  NE  ARG X 166      46.800  49.942  20.087  0.00  0.00            
ATOM   1276  CZ  ARG X 166      45.975  50.014  19.057  0.00  0.00            
ATOM   1277  NH1 ARG X 166      46.453  50.186  17.867  0.00  0.00            
ATOM   1278  NH2 ARG X 166      44.680  49.939  19.154  0.00  0.00            
ATOM   1279  C   ARG X 166      43.317  51.802  24.821  0.00  0.00            
ATOM   1280  O   ARG X 166      42.143  51.887  24.464  0.00  0.00            
ATOM   1281  N   GLY X 167      43.657  51.439  26.058  0.00  0.00            
ATOM   1282  CA  GLY X 167      42.692  51.088  27.111  0.00  0.00            
ATOM   1283  C   GLY X 167      42.828  49.660  27.653  0.00  0.00            
ATOM   1284  O   GLY X 167      43.771  48.939  27.328  0.00  0.00            
ATOM   1285  N   ASN X 168      41.858  49.271  28.492  0.00  0.00            
ATOM   1286  CA  ASN X 168      41.789  47.988  29.215  0.00  0.00            
ATOM   1287  CB  ASN X 168      41.338  46.863  28.262  0.00  0.00            
ATOM   1288  CG  ASN X 168      39.914  47.044  27.760  0.00  0.00            
ATOM   1289  OD1 ASN X 168      39.041  47.549  28.454  0.00  0.00            
ATOM   1290  ND2 ASN X 168      39.630  46.648  26.544  0.00  0.00            
ATOM   1291  C   ASN X 168      43.027  47.669  30.086  0.00  0.00            
ATOM   1292  O   ASN X 168      43.354  46.509  30.351  0.00  0.00            
ATOM   1293  N   TRP X 169      43.685  48.712  30.604  0.00  0.00            
ATOM   1294  CA  TRP X 169      44.824  48.633  31.525  0.00  0.00            
ATOM   1295  CB  TRP X 169      45.235  50.057  31.937  0.00  0.00            
ATOM   1296  CG  TRP X 169      45.238  51.067  30.829  0.00  0.00            
ATOM   1297  CD1 TRP X 169      44.443  52.160  30.755  0.00  0.00            
ATOM   1298  NE1 TRP X 169      44.664  52.819  29.561  0.00  0.00            
ATOM   1299  CE2 TRP X 169      45.638  52.189  28.814  0.00  0.00            
ATOM   1300  CZ2 TRP X 169      46.214  52.457  27.564  0.00  0.00            
ATOM   1301  CH2 TRP X 169      47.156  51.556  27.038  0.00  0.00            
ATOM   1302  CZ3 TRP X 169      47.532  50.422  27.776  0.00  0.00            
ATOM   1303  CE3 TRP X 169      46.981  50.185  29.048  0.00  0.00            
ATOM   1304  CD2 TRP X 169      46.013  51.054  29.594  0.00  0.00            
ATOM   1305  C   TRP X 169      44.511  47.790  32.770  0.00  0.00            
ATOM   1306  O   TRP X 169      45.352  46.997  33.196  0.00  0.00            
ATOM   1307  N   GLY X 170      43.285  47.896  33.297  0.00  0.00            
ATOM   1308  CA  GLY X 170      42.799  47.135  34.455  0.00  0.00            
ATOM   1309  C   GLY X 170      42.687  45.621  34.228  0.00  0.00            
ATOM   1310  O   GLY X 170      42.639  44.867  35.197  0.00  0.00            
ATOM   1311  N   HIE X 171      42.709  45.156  32.972  0.00  0.00            
ATOM   1312  CA  HIE X 171      42.812  43.734  32.614  0.00  0.00            
ATOM   1313  CB  HIE X 171      41.742  43.384  31.574  0.00  0.00            
ATOM   1314  CG  HIE X 171      40.340  43.427  32.125  0.00  0.00            
ATOM   1315  ND1 HIE X 171      39.387  44.406  31.847  0.00  0.00            
ATOM   1316  CE1 HIE X 171      38.296  44.068  32.554  0.00  0.00            
ATOM   1317  NE2 HIE X 171      38.524  42.945  33.258  0.00  0.00            
ATOM   1318  CD2 HIE X 171      39.805  42.520  32.990  0.00  0.00            
ATOM   1319  C   HIE X 171      44.220  43.352  32.140  0.00  0.00            
ATOM   1320  O   HIE X 171      44.690  42.261  32.459  0.00  0.00            
ATOM   1321  N   LEU X 172      44.946  44.255  31.472  0.00  0.00            
ATOM   1322  CA  LEU X 172      46.366  44.060  31.140  0.00  0.00            
ATOM   1323  CB  LEU X 172      46.859  45.240  30.282  0.00  0.00            
ATOM   1324  CG  LEU X 172      46.459  45.173  28.798  0.00  0.00            
ATOM   1325  CD1 LEU X 172      46.757  46.511  28.124  0.00  0.00            
ATOM   1326  CD2 LEU X 172      47.235  44.084  28.050  0.00  0.00            
ATOM   1327  C   LEU X 172      47.248  43.877  32.391  0.00  0.00            
ATOM   1328  O   LEU X 172      48.177  43.070  32.360  0.00  0.00            
ATOM   1329  N   ASP X 173      46.922  44.530  33.513  0.00  0.00            
ATOM   1330  CA  ASP X 173      47.591  44.295  34.804  0.00  0.00            
ATOM   1331  CB  ASP X 173      47.081  45.297  35.862  0.00  0.00            
ATOM   1332  CG  ASP X 173      47.583  46.741  35.701  0.00  0.00            
ATOM   1333  OD1 ASP X 173      48.589  46.989  34.987  0.00  0.00            
ATOM   1334  OD2 ASP X 173      46.974  47.654  36.299  0.00  0.00            
ATOM   1335  C   ASP X 173      47.377  42.846  35.297  0.00  0.00            
ATOM   1336  O   ASP X 173      48.299  42.223  35.822  0.00  0.00            
ATOM   1337  N   GLN X 174      46.192  42.266  35.067  0.00  0.00            
ATOM   1338  CA  GLN X 174      45.878  40.878  35.437  0.00  0.00            
ATOM   1339  CB  GLN X 174      44.362  40.608  35.326  0.00  0.00            
ATOM   1340  CG  GLN X 174      43.477  41.635  36.058  0.00  0.00            
ATOM   1341  CD  GLN X 174      41.981  41.413  35.835  0.00  0.00            
ATOM   1342  OE1 GLN X 174      41.519  40.354  35.443  0.00  0.00            
ATOM   1343  NE2 GLN X 174      41.163  42.416  36.057  0.00  0.00            
ATOM   1344  C   GLN X 174      46.666  39.880  34.570  0.00  0.00            
ATOM   1345  O   GLN X 174      47.189  38.889  35.083  0.00  0.00            
ATOM   1346  N   VAL X 175      46.823  40.168  33.270  0.00  0.00            
ATOM   1347  CA  VAL X 175      47.677  39.385  32.354  0.00  0.00            
ATOM   1348  CB  VAL X 175      47.477  39.829  30.888  0.00  0.00            
ATOM   1349  CG1 VAL X 175      48.400  39.079  29.916  0.00  0.00            
ATOM   1350  CG2 VAL X 175      46.034  39.575  30.428  0.00  0.00            
ATOM   1351  C   VAL X 175      49.151  39.476  32.767  0.00  0.00            
ATOM   1352  O   VAL X 175      49.839  38.455  32.805  0.00  0.00            
ATOM   1353  N   ALA X 176      49.634  40.661  33.150  0.00  0.00            
ATOM   1354  CA  ALA X 176      51.001  40.860  33.637  0.00  0.00            
ATOM   1355  CB  ALA X 176      51.231  42.363  33.802  0.00  0.00            
ATOM   1356  C   ALA X 176      51.287  40.097  34.946  0.00  0.00            
ATOM   1357  O   ALA X 176      52.397  39.585  35.129  0.00  0.00            
ATOM   1358  N   ALA X 177      50.289  39.968  35.828  0.00  0.00            
ATOM   1359  CA  ALA X 177      50.372  39.131  37.022  0.00  0.00            
ATOM   1360  CB  ALA X 177      49.209  39.483  37.956  0.00  0.00            
ATOM   1361  C   ALA X 177      50.390  37.633  36.676  0.00  0.00            
ATOM   1362  O   ALA X 177      51.246  36.896  37.165  0.00  0.00            
ATOM   1363  N   LEU X 178      49.498  37.180  35.787  0.00  0.00            
ATOM   1364  CA  LEU X 178      49.405  35.778  35.362  0.00  0.00            
ATOM   1365  CB  LEU X 178      48.127  35.627  34.517  0.00  0.00            
ATOM   1366  CG  LEU X 178      47.787  34.186  34.093  0.00  0.00            
ATOM   1367  CD1 LEU X 178      47.589  33.243  35.281  0.00  0.00            
ATOM   1368  CD2 LEU X 178      46.488  34.195  33.283  0.00  0.00            
ATOM   1369  C   LEU X 178      50.674  35.302  34.627  0.00  0.00            
ATOM   1370  O   LEU X 178      51.129  34.178  34.846  0.00  0.00            
ATOM   1371  N   ARG X 179      51.307  36.179  33.836  0.00  0.00            
ATOM   1372  CA  ARG X 179      52.643  35.953  33.255  0.00  0.00            
ATOM   1373  CB  ARG X 179      53.013  37.119  32.327  0.00  0.00            
ATOM   1374  CG  ARG X 179      52.311  37.044  30.963  0.00  0.00            
ATOM   1375  CD  ARG X 179      52.624  38.327  30.193  0.00  0.00            
ATOM   1376  NE  ARG X 179      52.037  38.357  28.842  0.00  0.00            
ATOM   1377  CZ  ARG X 179      52.029  39.420  28.060  0.00  0.00            
ATOM   1378  NH1 ARG X 179      51.497  39.373  26.879  0.00  0.00            
ATOM   1379  NH2 ARG X 179      52.542  40.560  28.419  0.00  0.00            
ATOM   1380  C   ARG X 179      53.724  35.771  34.325  0.00  0.00            
ATOM   1381  O   ARG X 179      54.541  34.863  34.184  0.00  0.00            
ATOM   1382  N   TRP X 180      53.700  36.562  35.404  0.00  0.00            
ATOM   1383  CA  TRP X 180      54.663  36.442  36.512  0.00  0.00            
ATOM   1384  CB  TRP X 180      54.631  37.697  37.395  0.00  0.00            
ATOM   1385  CG  TRP X 180      55.935  38.012  38.071  0.00  0.00            
ATOM   1386  CD1 TRP X 180      56.915  38.774  37.535  0.00  0.00            
ATOM   1387  NE1 TRP X 180      58.005  38.812  38.382  0.00  0.00            
ATOM   1388  CE2 TRP X 180      57.785  38.066  39.518  0.00  0.00            
ATOM   1389  CZ2 TRP X 180      58.587  37.763  40.630  0.00  0.00            
ATOM   1390  CH2 TRP X 180      58.069  36.932  41.638  0.00  0.00            
ATOM   1391  CZ3 TRP X 180      56.763  36.420  41.521  0.00  0.00            
ATOM   1392  CE3 TRP X 180      55.970  36.726  40.397  0.00  0.00            
ATOM   1393  CD2 TRP X 180      56.459  37.553  39.361  0.00  0.00            
ATOM   1394  C   TRP X 180      54.447  35.172  37.350  0.00  0.00            
ATOM   1395  O   TRP X 180      55.412  34.585  37.837  0.00  0.00            
ATOM   1396  N   VAL X 181      53.198  34.701  37.468  0.00  0.00            
ATOM   1397  CA  VAL X 181      52.864  33.385  38.045  0.00  0.00            
ATOM   1398  CB  VAL X 181      51.339  33.233  38.250  0.00  0.00            
ATOM   1399  CG1 VAL X 181      50.912  31.820  38.671  0.00  0.00            
ATOM   1400  CG2 VAL X 181      50.839  34.189  39.342  0.00  0.00            
ATOM   1401  C   VAL X 181      53.448  32.264  37.178  0.00  0.00            
ATOM   1402  O   VAL X 181      54.199  31.440  37.692  0.00  0.00            
ATOM   1403  N   GLN X 182      53.200  32.266  35.863  0.00  0.00            
ATOM   1404  CA  GLN X 182      53.819  31.315  34.921  0.00  0.00            
ATOM   1405  CB  GLN X 182      53.341  31.649  33.493  0.00  0.00            
ATOM   1406  CG  GLN X 182      51.919  31.138  33.189  0.00  0.00            
ATOM   1407  CD  GLN X 182      51.864  29.649  32.852  0.00  0.00            
ATOM   1408  OE1 GLN X 182      52.798  29.063  32.320  0.00  0.00            
ATOM   1409  NE2 GLN X 182      50.759  28.988  33.094  0.00  0.00            
ATOM   1410  C   GLN X 182      55.362  31.325  34.997  0.00  0.00            
ATOM   1411  O   GLN X 182      55.997  30.272  34.908  0.00  0.00            
ATOM   1412  N   ASP X 183      55.963  32.497  35.214  0.00  0.00            
ATOM   1413  CA  ASP X 183      57.412  32.711  35.323  0.00  0.00            
ATOM   1414  CB  ASP X 183      57.662  34.214  35.071  0.00  0.00            
ATOM   1415  CG  ASP X 183      59.129  34.666  35.047  0.00  0.00            
ATOM   1416  OD1 ASP X 183      59.904  34.139  34.212  0.00  0.00            
ATOM   1417  OD2 ASP X 183      59.477  35.642  35.758  0.00  0.00            
ATOM   1418  C   ASP X 183      58.033  32.223  36.653  0.00  0.00            
ATOM   1419  O   ASP X 183      59.240  31.999  36.674  0.00  0.00            
ATOM   1420  N   ASN X 184      57.275  32.051  37.753  0.00  0.00            
ATOM   1421  CA  ASN X 184      57.862  31.840  39.099  0.00  0.00            
ATOM   1422  CB  ASN X 184      57.977  33.206  39.810  0.00  0.00            
ATOM   1423  CG  ASN X 184      58.865  34.173  39.058  0.00  0.00            
ATOM   1424  OD1 ASN X 184      60.082  34.121  39.144  0.00  0.00            
ATOM   1425  ND2 ASN X 184      58.282  35.031  38.260  0.00  0.00            
ATOM   1426  C   ASN X 184      57.159  30.832  40.038  0.00  0.00            
ATOM   1427  O   ASN X 184      57.702  30.528  41.104  0.00  0.00            
ATOM   1428  N   ILE X 185      55.962  30.321  39.724  0.00  0.00            
ATOM   1429  CA  ILE X 185      55.150  29.550  40.689  0.00  0.00            
ATOM   1430  CB  ILE X 185      53.693  29.428  40.185  0.00  0.00            
ATOM   1431  CG2 ILE X 185      53.566  28.439  39.014  0.00  0.00            
ATOM   1432  CG1 ILE X 185      52.669  29.074  41.284  0.00  0.00            
ATOM   1433  CD1 ILE X 185      52.494  30.175  42.340  0.00  0.00            
ATOM   1434  C   ILE X 185      55.772  28.201  41.109  0.00  0.00            
ATOM   1435  O   ILE X 185      55.485  27.720  42.208  0.00  0.00            
ATOM   1436  N   ALA X 186      56.691  27.636  40.315  0.00  0.00            
ATOM   1437  CA  ALA X 186      57.435  26.420  40.668  0.00  0.00            
ATOM   1438  CB  ALA X 186      58.349  26.063  39.489  0.00  0.00            
ATOM   1439  C   ALA X 186      58.235  26.558  41.985  0.00  0.00            
ATOM   1440  O   ALA X 186      58.233  25.648  42.825  0.00  0.00            
ATOM   1441  N   SER X 187      58.841  27.725  42.238  0.00  0.00            
ATOM   1442  CA  SER X 187      59.565  28.006  43.489  0.00  0.00            
ATOM   1443  CB  SER X 187      60.302  29.341  43.383  0.00  0.00            
ATOM   1444  OG  SER X 187      61.262  29.277  42.352  0.00  0.00            
ATOM   1445  C   SER X 187      58.648  28.034  44.718  0.00  0.00            
ATOM   1446  O   SER X 187      59.080  27.699  45.821  0.00  0.00            
ATOM   1447  N   PHE X 188      57.367  28.358  44.525  0.00  0.00            
ATOM   1448  CA  PHE X 188      56.323  28.328  45.556  0.00  0.00            
ATOM   1449  CB  PHE X 188      55.421  29.558  45.396  0.00  0.00            
ATOM   1450  CG  PHE X 188      56.171  30.875  45.507  0.00  0.00            
ATOM   1451  CD1 PHE X 188      56.632  31.534  44.350  0.00  0.00            
ATOM   1452  CE1 PHE X 188      57.371  32.725  44.460  0.00  0.00            
ATOM   1453  CZ  PHE X 188      57.650  33.265  45.728  0.00  0.00            
ATOM   1454  CE2 PHE X 188      57.191  32.612  46.885  0.00  0.00            
ATOM   1455  CD2 PHE X 188      56.454  31.419  46.775  0.00  0.00            
ATOM   1456  C   PHE X 188      55.543  26.997  45.587  0.00  0.00            
ATOM   1457  O   PHE X 188      54.564  26.863  46.325  0.00  0.00            
ATOM   1458  N   GLY X 189      55.987  25.998  44.814  0.00  0.00            
ATOM   1459  CA  GLY X 189      55.466  24.631  44.832  0.00  0.00            
ATOM   1460  C   GLY X 189      54.238  24.376  43.951  0.00  0.00            
ATOM   1461  O   GLY X 189      53.550  23.386  44.189  0.00  0.00            
ATOM   1462  N   GLY X 190      53.927  25.234  42.975  0.00  0.00            
ATOM   1463  CA  GLY X 190      52.809  25.036  42.040  0.00  0.00            
ATOM   1464  C   GLY X 190      53.259  24.638  40.632  0.00  0.00            
ATOM   1465  O   GLY X 190      54.332  25.042  40.191  0.00  0.00            
ATOM   1466  N   ASN X 191      52.439  23.875  39.901  0.00  0.00            
ATOM   1467  CA  ASN X 191      52.705  23.528  38.501  0.00  0.00            
ATOM   1468  CB  ASN X 191      52.124  22.125  38.210  0.00  0.00            
ATOM   1469  CG  ASN X 191      52.413  21.651  36.792  0.00  0.00            
ATOM   1470  OD1 ASN X 191      53.185  22.250  36.056  0.00  0.00            
ATOM   1471  ND2 ASN X 191      51.808  20.579  36.345  0.00  0.00            
ATOM   1472  C   ASN X 191      52.143  24.601  37.531  0.00  0.00            
ATOM   1473  O   ASN X 191      50.918  24.715  37.421  0.00  0.00            
ATOM   1474  N   PRO X 192      52.972  25.339  36.759  0.00  0.00            
ATOM   1475  CD  PRO X 192      54.428  25.379  36.824  0.00  0.00            
ATOM   1476  CG  PRO X 192      54.883  26.102  35.559  0.00  0.00            
ATOM   1477  CB  PRO X 192      53.724  27.046  35.260  0.00  0.00            
ATOM   1478  CA  PRO X 192      52.488  26.266  35.724  0.00  0.00            
ATOM   1479  C   PRO X 192      51.758  25.580  34.549  0.00  0.00            
ATOM   1480  O   PRO X 192      51.044  26.250  33.803  0.00  0.00            
ATOM   1481  N   GLY X 193      51.862  24.255  34.405  0.00  0.00            
ATOM   1482  CA  GLY X 193      51.031  23.437  33.509  0.00  0.00            
ATOM   1483  C   GLY X 193      49.641  23.075  34.063  0.00  0.00            
ATOM   1484  O   GLY X 193      48.898  22.327  33.422  0.00  0.00            
ATOM   1485  N   SER X 194      49.284  23.557  35.260  0.00  0.00            
ATOM   1486  CA  SER X 194      48.023  23.250  35.950  0.00  0.00            
ATOM   1487  CB  SER X 194      48.239  22.080  36.923  0.00  0.00            
ATOM   1488  OG  SER X 194      46.989  21.557  37.323  0.00  0.00            
ATOM   1489  C   SER X 194      47.425  24.489  36.627  0.00  0.00            
ATOM   1490  O   SER X 194      47.227  24.529  37.845  0.00  0.00            
ATOM   1491  N   VAL X 195      47.145  25.533  35.837  0.00  0.00            
ATOM   1492  CA  VAL X 195      46.660  26.834  36.337  0.00  0.00            
ATOM   1493  CB  VAL X 195      47.471  27.998  35.733  0.00  0.00            
ATOM   1494  CG1 VAL X 195      46.986  29.361  36.245  0.00  0.00            
ATOM   1495  CG2 VAL X 195      48.960  27.888  36.087  0.00  0.00            
ATOM   1496  C   VAL X 195      45.153  27.010  36.116  0.00  0.00            
ATOM   1497  O   VAL X 195      44.663  26.991  34.987  0.00  0.00            
ATOM   1498  N   THR X 196      44.426  27.257  37.205  0.00  0.00            
ATOM   1499  CA  THR X 196      43.005  27.635  37.223  0.00  0.00            
ATOM   1500  CB  THR X 196      42.236  26.811  38.271  0.00  0.00            
ATOM   1501  CG2 THR X 196      40.760  27.196  38.378  0.00  0.00            
ATOM   1502  OG1 THR X 196      42.254  25.443  37.940  0.00  0.00            
ATOM   1503  C   THR X 196      42.871  29.126  37.535  0.00  0.00            
ATOM   1504  O   THR X 196      43.481  29.597  38.496  0.00  0.00            
ATOM   1505  N   ILE X 197      42.046  29.861  36.783  0.00  0.00            
ATOM   1506  CA  ILE X 197      41.630  31.234  37.135  0.00  0.00            
ATOM   1507  CB  ILE X 197      41.696  32.202  35.930  0.00  0.00            
ATOM   1508  CG2 ILE X 197      43.155  32.317  35.447  0.00  0.00            
ATOM   1509  CG1 ILE X 197      40.738  31.810  34.782  0.00  0.00            
ATOM   1510  CD1 ILE X 197      40.681  32.836  33.642  0.00  0.00            
ATOM   1511  C   ILE X 197      40.261  31.236  37.832  0.00  0.00            
ATOM   1512  O   ILE X 197      39.386  30.441  37.489  0.00  0.00            
ATOM   1513  N   PHE X 198      40.085  32.117  38.817  0.00  0.00            
ATOM   1514  CA  PHE X 198      38.922  32.193  39.709  0.00  0.00            
ATOM   1515  CB  PHE X 198      39.273  31.425  40.998  0.00  0.00            
ATOM   1516  CG  PHE X 198      38.206  31.407  42.080  0.00  0.00            
ATOM   1517  CD1 PHE X 198      37.328  30.313  42.192  0.00  0.00            
ATOM   1518  CE1 PHE X 198      36.358  30.273  43.208  0.00  0.00            
ATOM   1519  CZ  PHE X 198      36.272  31.327  44.131  0.00  0.00            
ATOM   1520  CE2 PHE X 198      37.135  32.428  44.019  0.00  0.00            
ATOM   1521  CD2 PHE X 198      38.107  32.466  43.004  0.00  0.00            
ATOM   1522  C   PHE X 198      38.577  33.658  40.019  0.00  0.00            
ATOM   1523  O   PHE X 198      39.483  34.482  40.126  0.00  0.00            
ATOM   1524  N   GLY X 199      37.304  33.996  40.236  0.00  0.00            
ATOM   1525  CA  GLY X 199      36.931  35.306  40.785  0.00  0.00            
ATOM   1526  C   GLY X 199      35.430  35.499  40.995  0.00  0.00            
ATOM   1527  O   GLY X 199      34.612  34.937  40.267  0.00  0.00            
ATOM   1528  N   GLU X 200      35.060  36.317  41.980  0.00  0.00            
ATOM   1529  CA  GLU X 200      33.683  36.745  42.250  0.00  0.00            
ATOM   1530  CB  GLU X 200      33.419  36.751  43.772  0.00  0.00            
ATOM   1531  CG  GLU X 200      33.839  38.003  44.572  0.00  0.00            
ATOM   1532  CD  GLU X 200      35.347  38.272  44.714  0.00  0.00            
ATOM   1533  OE1 GLU X 200      35.684  39.351  45.260  0.00  0.00            
ATOM   1534  OE2 GLU X 200      36.190  37.444  44.308  0.00  0.00            
ATOM   1535  C   GLU X 200      33.371  38.096  41.578  0.00  0.00            
ATOM   1536  O   GLU X 200      34.282  38.904  41.368  0.00  0.00            
ATOM   1537  N1  MOL X 201      32.098  38.357  41.240  0.00  0.00            
ATOM   1538  C1  MOL X 201      31.557  39.701  40.895  0.00  0.00            
ATOM   1539  C2  MOL X 201      31.507  40.565  42.160  0.00  0.00            
ATOM   1540  O1  MOL X 201      30.655  41.686  41.886  0.00  0.00            
ATOM   1541  C3  MOL X 201      32.317  40.289  39.709  0.00  0.00            
ATOM   1542  O2  MOL X 201      32.361  39.667  38.647  0.00  0.00            
ATOM   1543  C4  MOL X 201      34.131  41.124  50.507  0.00  0.00            
ATOM   1544  C5  MOL X 201      33.365  41.585  49.452  0.00  0.00            
ATOM   1545  N2  MOL X 201      31.980  41.493  49.513  0.00  0.00            
ATOM   1546  C6  MOL X 201      31.372  40.996  50.670  0.00  0.00            
ATOM   1547  O3  MOL X 201      30.163  40.976  50.834  0.00  0.00            
ATOM   1548  N3  MOL X 201      32.170  40.520  51.697  0.00  0.00            
ATOM   1549  C7  MOL X 201      33.472  40.552  51.640  0.00  0.00            
ATOM   1550  N4  MOL X 201      34.152  40.026  52.672  0.00  0.00            
ATOM   1551  C8  MOL X 201      31.135  41.971  48.385  0.00  0.00            
ATOM   1552  C9  MOL X 201      30.900  43.494  48.324  0.00  0.00            
ATOM   1553  C10 MOL X 201      30.574  43.768  46.846  0.00  0.00            
ATOM   1554  C11 MOL X 201      30.868  42.448  46.096  0.00  0.00            
ATOM   1555  O4  MOL X 201      31.630  41.640  47.056  0.00  0.00            
ATOM   1556  C12 MOL X 201      31.723  42.565  44.828  0.00  0.00            
ATOM   1557  O5  MOL X 201      30.772  42.919  43.808  0.00  0.00            
ATOM   1558  O6  MOL X 201      29.184  44.100  46.648  0.00  0.00            
ATOM   1559  F1  MOL X 201      29.903  43.841  49.154  0.00  0.00            
ATOM   1560  F2  MOL X 201      32.004  44.174  48.685  0.00  0.00            
ATOM   1561  C13 MOL X 201      31.143  43.015  42.403  0.00  0.00            
ATOM   1562  C14 MOL X 201      30.144  44.057  41.890  0.00  0.00            
ATOM   1563  O7  MOL X 201      32.407  43.130  42.147  0.00  0.00            
ATOM   1564  C15 MOL X 201      29.905  44.036  40.379  0.00  0.00            
ATOM   1565  C16 MOL X 201      29.226  45.335  39.909  0.00  0.00            
ATOM   1566  C17 MOL X 201      27.788  45.487  40.413  0.00  0.00            
ATOM   1567  C18 MOL X 201      27.267  46.942  40.252  0.00  0.00            
ATOM   1568  O8  MOL X 201      27.868  47.837  41.191  0.00  0.00            
ATOM   1569  N   ALA X 202      33.038  41.459  39.879  0.00  0.00            
ATOM   1570  CA  ALA X 202      33.784  42.005  38.733  0.00  0.00            
ATOM   1571  CB  ALA X 202      34.251  43.422  39.086  0.00  0.00            
ATOM   1572  C   ALA X 202      34.981  41.113  38.309  0.00  0.00            
ATOM   1573  O   ALA X 202      35.356  41.113  37.134  0.00  0.00            
ATOM   1574  N   GLY X 203      35.549  40.315  39.218  0.00  0.00            
ATOM   1575  CA  GLY X 203      36.529  39.277  38.882  0.00  0.00            
ATOM   1576  C   GLY X 203      35.898  38.119  38.099  0.00  0.00            
ATOM   1577  O   GLY X 203      36.491  37.620  37.145  0.00  0.00            
ATOM   1578  N   GLY X 204      34.652  37.766  38.426  0.00  0.00            
ATOM   1579  CA  GLY X 204      33.865  36.730  37.749  0.00  0.00            
ATOM   1580  C   GLY X 204      33.534  37.051  36.287  0.00  0.00            
ATOM   1581  O   GLY X 204      33.607  36.152  35.448  0.00  0.00            
ATOM   1582  N   GLU X 205      33.265  38.322  35.957  0.00  0.00            
ATOM   1583  CA  GLU X 205      33.169  38.789  34.560  0.00  0.00            
ATOM   1584  CB  GLU X 205      32.338  40.086  34.466  0.00  0.00            
ATOM   1585  CG  GLU X 205      32.116  40.495  32.994  0.00  0.00            
ATOM   1586  CD  GLU X 205      31.178  41.689  32.775  0.00  0.00            
ATOM   1587  OE1 GLU X 205      31.366  42.421  31.773  0.00  0.00            
ATOM   1588  OE2 GLU X 205      30.194  41.857  33.522  0.00  0.00            
ATOM   1589  C   GLU X 205      34.551  38.944  33.896  0.00  0.00            
ATOM   1590  O   GLU X 205      34.691  38.696  32.700  0.00  0.00            
ATOM   1591  N   SER X 206      35.600  39.286  34.652  0.00  0.00            
ATOM   1592  CA  SER X 206      36.969  39.344  34.111  0.00  0.00            
ATOM   1593  CB  SER X 206      37.936  39.963  35.125  0.00  0.00            
ATOM   1594  OG  SER X 206      37.524  41.282  35.455  0.00  0.00            
ATOM   1595  C   SER X 206      37.456  37.959  33.650  0.00  0.00            
ATOM   1596  O   SER X 206      38.060  37.840  32.583  0.00  0.00            
ATOM   1597  N   VAL X 207      37.099  36.888  34.370  0.00  0.00            
ATOM   1598  CA  VAL X 207      37.317  35.495  33.934  0.00  0.00            
ATOM   1599  CB  VAL X 207      36.870  34.509  35.037  0.00  0.00            
ATOM   1600  CG1 VAL X 207      36.797  33.055  34.555  0.00  0.00            
ATOM   1601  CG2 VAL X 207      37.850  34.549  36.219  0.00  0.00            
ATOM   1602  C   VAL X 207      36.633  35.205  32.588  0.00  0.00            
ATOM   1603  O   VAL X 207      37.257  34.596  31.716  0.00  0.00            
ATOM   1604  N   SER X 208      35.409  35.701  32.354  0.00  0.00            
ATOM   1605  CA  SER X 208      34.713  35.518  31.068  0.00  0.00            
ATOM   1606  CB  SER X 208      33.188  35.571  31.226  0.00  0.00            
ATOM   1607  OG  SER X 208      32.703  36.864  31.513  0.00  0.00            
ATOM   1608  C   SER X 208      35.229  36.416  29.927  0.00  0.00            
ATOM   1609  O   SER X 208      34.826  36.226  28.778  0.00  0.00            
ATOM   1610  N   VAL X 209      36.166  37.337  30.198  0.00  0.00            
ATOM   1611  CA  VAL X 209      36.994  38.015  29.177  0.00  0.00            
ATOM   1612  CB  VAL X 209      37.354  39.458  29.602  0.00  0.00            
ATOM   1613  CG1 VAL X 209      38.194  40.174  28.537  0.00  0.00            
ATOM   1614  CG2 VAL X 209      36.102  40.314  29.834  0.00  0.00            
ATOM   1615  C   VAL X 209      38.267  37.211  28.877  0.00  0.00            
ATOM   1616  O   VAL X 209      38.635  37.035  27.712  0.00  0.00            
ATOM   1617  N   LEU X 210      38.933  36.676  29.908  0.00  0.00            
ATOM   1618  CA  LEU X 210      40.193  35.929  29.768  0.00  0.00            
ATOM   1619  CB  LEU X 210      40.777  35.620  31.165  0.00  0.00            
ATOM   1620  CG  LEU X 210      41.892  36.591  31.600  0.00  0.00            
ATOM   1621  CD1 LEU X 210      41.409  38.030  31.784  0.00  0.00            
ATOM   1622  CD2 LEU X 210      42.505  36.122  32.921  0.00  0.00            
ATOM   1623  C   LEU X 210      40.059  34.650  28.921  0.00  0.00            
ATOM   1624  O   LEU X 210      41.026  34.253  28.273  0.00  0.00            
ATOM   1625  N   VAL X 211      38.876  34.029  28.860  0.00  0.00            
ATOM   1626  CA  VAL X 211      38.601  32.867  27.983  0.00  0.00            
ATOM   1627  CB  VAL X 211      37.442  31.999  28.521  0.00  0.00            
ATOM   1628  CG1 VAL X 211      37.777  31.420  29.901  0.00  0.00            
ATOM   1629  CG2 VAL X 211      36.118  32.765  28.605  0.00  0.00            
ATOM   1630  C   VAL X 211      38.378  33.219  26.500  0.00  0.00            
ATOM   1631  O   VAL X 211      38.247  32.303  25.691  0.00  0.00            
ATOM   1632  N   LEU X 212      38.344  34.510  26.134  0.00  0.00            
ATOM   1633  CA  LEU X 212      38.055  34.997  24.772  0.00  0.00            
ATOM   1634  CB  LEU X 212      36.733  35.790  24.806  0.00  0.00            
ATOM   1635  CG  LEU X 212      35.464  34.924  24.810  0.00  0.00            
ATOM   1636  CD1 LEU X 212      34.251  35.796  25.123  0.00  0.00            
ATOM   1637  CD2 LEU X 212      35.222  34.270  23.449  0.00  0.00            
ATOM   1638  C   LEU X 212      39.154  35.875  24.147  0.00  0.00            
ATOM   1639  O   LEU X 212      39.264  35.911  22.921  0.00  0.00            
ATOM   1640  N   SER X 213      39.946  36.605  24.943  0.00  0.00            
ATOM   1641  CA  SER X 213      40.982  37.509  24.413  0.00  0.00            
ATOM   1642  CB  SER X 213      41.622  38.328  25.538  0.00  0.00            
ATOM   1643  OG  SER X 213      42.713  39.082  25.041  0.00  0.00            
ATOM   1644  C   SER X 213      42.080  36.744  23.642  0.00  0.00            
ATOM   1645  O   SER X 213      42.641  35.788  24.192  0.00  0.00            
ATOM   1646  N   PRO X 214      42.458  37.164  22.414  0.00  0.00            
ATOM   1647  CD  PRO X 214      41.790  38.175  21.603  0.00  0.00            
ATOM   1648  CG  PRO X 214      42.211  37.899  20.163  0.00  0.00            
ATOM   1649  CB  PRO X 214      43.609  37.310  20.323  0.00  0.00            
ATOM   1650  CA  PRO X 214      43.548  36.543  21.650  0.00  0.00            
ATOM   1651  C   PRO X 214      44.916  36.570  22.354  0.00  0.00            
ATOM   1652  O   PRO X 214      45.758  35.708  22.101  0.00  0.00            
ATOM   1653  N   LEU X 215      45.149  37.530  23.257  0.00  0.00            
ATOM   1654  CA  LEU X 215      46.396  37.662  24.023  0.00  0.00            
ATOM   1655  CB  LEU X 215      46.554  39.151  24.389  0.00  0.00            
ATOM   1656  CG  LEU X 215      47.903  39.562  25.007  0.00  0.00            
ATOM   1657  CD1 LEU X 215      49.078  39.203  24.095  0.00  0.00            
ATOM   1658  CD2 LEU X 215      47.911  41.075  25.237  0.00  0.00            
ATOM   1659  C   LEU X 215      46.456  36.742  25.260  0.00  0.00            
ATOM   1660  O   LEU X 215      47.538  36.491  25.792  0.00  0.00            
ATOM   1661  N   ALA X 216      45.322  36.203  25.717  0.00  0.00            
ATOM   1662  CA  ALA X 216      45.210  35.397  26.939  0.00  0.00            
ATOM   1663  CB  ALA X 216      43.856  35.711  27.590  0.00  0.00            
ATOM   1664  C   ALA X 216      45.486  33.887  26.721  0.00  0.00            
ATOM   1665  O   ALA X 216      44.895  33.028  27.387  0.00  0.00            
ATOM   1666  N   LYS X 217      46.366  33.554  25.770  0.00  0.00            
ATOM   1667  CA  LYS X 217      46.729  32.186  25.349  0.00  0.00            
ATOM   1668  CB  LYS X 217      46.817  32.140  23.815  0.00  0.00            
ATOM   1669  CG  LYS X 217      45.441  32.333  23.157  0.00  0.00            
ATOM   1670  CD  LYS X 217      45.577  32.303  21.634  0.00  0.00            
ATOM   1671  CE  LYS X 217      44.215  32.489  20.965  0.00  0.00            
ATOM   1672  NZ  LYS X 217      44.354  32.591  19.496  0.00  0.00            
ATOM   1673  C   LYS X 217      48.034  31.709  25.999  0.00  0.00            
ATOM   1674  O   LYS X 217      48.880  32.532  26.346  0.00  0.00            
ATOM   1675  N   ASN X 218      48.203  30.393  26.148  0.00  0.00            
ATOM   1676  CA  ASN X 218      49.352  29.741  26.799  0.00  0.00            
ATOM   1677  CB  ASN X 218      50.516  29.680  25.792  0.00  0.00            
ATOM   1678  CG  ASN X 218      51.683  28.819  26.248  0.00  0.00            
ATOM   1679  OD1 ASN X 218      51.583  27.959  27.113  0.00  0.00            
ATOM   1680  ND2 ASN X 218      52.834  29.008  25.648  0.00  0.00            
ATOM   1681  C   ASN X 218      49.697  30.328  28.195  0.00  0.00            
ATOM   1682  O   ASN X 218      50.859  30.618  28.508  0.00  0.00            
ATOM   1683  N   LEU X 219      48.659  30.544  29.018  0.00  0.00            
ATOM   1684  CA  LEU X 219      48.743  31.102  30.377  0.00  0.00            
ATOM   1685  CB  LEU X 219      48.301  32.580  30.344  0.00  0.00            
ATOM   1686  CG  LEU X 219      49.275  33.572  29.681  0.00  0.00            
ATOM   1687  CD1 LEU X 219      48.645  34.966  29.654  0.00  0.00            
ATOM   1688  CD2 LEU X 219      50.603  33.679  30.427  0.00  0.00            
ATOM   1689  C   LEU X 219      47.906  30.340  31.427  0.00  0.00            
ATOM   1690  O   LEU X 219      48.292  30.334  32.598  0.00  0.00            
ATOM   1691  N   PHE X 220      46.777  29.720  31.051  0.00  0.00            
ATOM   1692  CA  PHE X 220      45.906  28.983  31.982  0.00  0.00            
ATOM   1693  CB  PHE X 220      44.987  29.966  32.730  0.00  0.00            
ATOM   1694  CG  PHE X 220      43.872  30.564  31.892  0.00  0.00            
ATOM   1695  CD1 PHE X 220      44.119  31.667  31.052  0.00  0.00            
ATOM   1696  CE1 PHE X 220      43.082  32.204  30.268  0.00  0.00            
ATOM   1697  CZ  PHE X 220      41.795  31.642  30.327  0.00  0.00            
ATOM   1698  CE2 PHE X 220      41.544  30.547  31.169  0.00  0.00            
ATOM   1699  CD2 PHE X 220      42.581  30.008  31.948  0.00  0.00            
ATOM   1700  C   PHE X 220      45.087  27.851  31.327  0.00  0.00            
ATOM   1701  O   PHE X 220      44.911  27.806  30.105  0.00  0.00            
ATOM   1702  N   HIE X 221      44.574  26.945  32.170  0.00  0.00            
ATOM   1703  CA  HIE X 221      44.065  25.614  31.799  0.00  0.00            
ATOM   1704  CB  HIE X 221      45.034  24.565  32.372  0.00  0.00            
ATOM   1705  CG  HIE X 221      46.445  24.766  31.886  0.00  0.00            
ATOM   1706  ND1 HIE X 221      47.475  25.392  32.597  0.00  0.00            
ATOM   1707  CE1 HIE X 221      48.495  25.493  31.725  0.00  0.00            
ATOM   1708  NE2 HIE X 221      48.156  24.978  30.529  0.00  0.00            
ATOM   1709  CD2 HIE X 221      46.864  24.519  30.614  0.00  0.00            
ATOM   1710  C   HIE X 221      42.631  25.313  32.264  0.00  0.00            
ATOM   1711  O   HIE X 221      41.974  24.482  31.637  0.00  0.00            
ATOM   1712  N   ARG X 222      42.137  25.982  33.317  0.00  0.00            
ATOM   1713  CA  ARG X 222      40.758  25.906  33.861  0.00  0.00            
ATOM   1714  CB  ARG X 222      40.725  24.999  35.111  0.00  0.00            
ATOM   1715  CG  ARG X 222      40.246  23.555  34.890  0.00  0.00            
ATOM   1716  CD  ARG X 222      41.335  22.563  34.469  0.00  0.00            
ATOM   1717  NE  ARG X 222      42.363  22.405  35.512  0.00  0.00            
ATOM   1718  CZ  ARG X 222      43.599  21.976  35.352  0.00  0.00            
ATOM   1719  NH1 ARG X 222      44.031  21.460  34.241  0.00  0.00            
ATOM   1720  NH2 ARG X 222      44.416  22.069  36.352  0.00  0.00            
ATOM   1721  C   ARG X 222      40.237  27.302  34.236  0.00  0.00            
ATOM   1722  O   ARG X 222      41.035  28.187  34.545  0.00  0.00            
ATOM   1723  N   ALA X 223      38.916  27.491  34.270  0.00  0.00            
ATOM   1724  CA  ALA X 223      38.276  28.757  34.656  0.00  0.00            
ATOM   1725  CB  ALA X 223      37.876  29.497  33.374  0.00  0.00            
ATOM   1726  C   ALA X 223      37.071  28.569  35.602  0.00  0.00            
ATOM   1727  O   ALA X 223      36.303  27.617  35.454  0.00  0.00            
ATOM   1728  N   ILE X 224      36.878  29.497  36.547  0.00  0.00            
ATOM   1729  CA  ILE X 224      35.762  29.522  37.510  0.00  0.00            
ATOM   1730  CB  ILE X 224      36.190  28.941  38.885  0.00  0.00            
ATOM   1731  CG2 ILE X 224      34.968  28.909  39.828  0.00  0.00            
ATOM   1732  CG1 ILE X 224      36.831  27.533  38.791  0.00  0.00            
ATOM   1733  CD1 ILE X 224      37.475  27.029  40.094  0.00  0.00            
ATOM   1734  C   ILE X 224      35.244  30.962  37.686  0.00  0.00            
ATOM   1735  O   ILE X 224      36.026  31.865  37.985  0.00  0.00            
ATOM   1736  N   SER X 225      33.929  31.167  37.577  0.00  0.00            
ATOM   1737  CA  SER X 225      33.243  32.426  37.921  0.00  0.00            
ATOM   1738  CB  SER X 225      32.461  32.952  36.712  0.00  0.00            
ATOM   1739  OG  SER X 225      33.310  33.366  35.648  0.00  0.00            
ATOM   1740  C   SER X 225      32.307  32.196  39.119  0.00  0.00            
ATOM   1741  O   SER X 225      31.390  31.378  39.039  0.00  0.00            
ATOM   1742  N   GLU X 226      32.561  32.871  40.243  0.00  0.00            
ATOM   1743  CA  GLU X 226      32.103  32.450  41.580  0.00  0.00            
ATOM   1744  CB  GLU X 226      33.233  32.748  42.591  0.00  0.00            
ATOM   1745  CG  GLU X 226      32.924  32.581  44.089  0.00  0.00            
ATOM   1746  CD  GLU X 226      32.609  31.144  44.524  0.00  0.00            
ATOM   1747  OE1 GLU X 226      31.701  30.521  43.927  0.00  0.00            
ATOM   1748  OE2 GLU X 226      33.153  30.678  45.550  0.00  0.00            
ATOM   1749  C   GLU X 226      30.745  33.037  42.027  0.00  0.00            
ATOM   1750  O   GLU X 226      30.542  34.255  42.038  0.00  0.00            
ATOM   1751  N   SER X 227      29.856  32.145  42.491  0.00  0.00            
ATOM   1752  CA  SER X 227      28.690  32.378  43.373  0.00  0.00            
ATOM   1753  CB  SER X 227      29.090  32.261  44.854  0.00  0.00            
ATOM   1754  OG  SER X 227      29.525  30.950  45.160  0.00  0.00            
ATOM   1755  C   SER X 227      27.848  33.639  43.113  0.00  0.00            
ATOM   1756  O   SER X 227      27.395  34.288  44.058  0.00  0.00            
ATOM   1757  N   GLY X 228      27.588  33.981  41.849  0.00  0.00            
ATOM   1758  CA  GLY X 228      26.603  35.002  41.482  0.00  0.00            
ATOM   1759  C   GLY X 228      26.809  35.669  40.122  0.00  0.00            
ATOM   1760  O   GLY X 228      25.830  36.143  39.544  0.00  0.00            
ATOM   1761  N   VAL X 229      28.045  35.729  39.610  0.00  0.00            
ATOM   1762  CA  VAL X 229      28.380  36.473  38.381  0.00  0.00            
ATOM   1763  CB  VAL X 229      28.895  37.895  38.704  0.00  0.00            
ATOM   1764  CG1 VAL X 229      29.217  38.686  37.428  0.00  0.00            
ATOM   1765  CG2 VAL X 229      27.879  38.720  39.509  0.00  0.00            
ATOM   1766  C   VAL X 229      29.429  35.748  37.539  0.00  0.00            
ATOM   1767  O   VAL X 229      30.572  35.590  37.963  0.00  0.00            
ATOM   1768  N   ALA X 230      29.059  35.425  36.299  0.00  0.00            
ATOM   1769  CA  ALA X 230      29.970  35.171  35.179  0.00  0.00            
ATOM   1770  CB  ALA X 230      29.643  33.796  34.591  0.00  0.00            
ATOM   1771  C   ALA X 230      29.905  36.271  34.103  0.00  0.00            
ATOM   1772  O   ALA X 230      30.863  36.457  33.353  0.00  0.00            
ATOM   1773  N   LEU X 231      28.799  37.018  34.024  0.00  0.00            
ATOM   1774  CA  LEU X 231      28.623  38.165  33.133  0.00  0.00            
ATOM   1775  CB  LEU X 231      28.196  37.632  31.749  0.00  0.00            
ATOM   1776  CG  LEU X 231      27.984  38.695  30.657  0.00  0.00            
ATOM   1777  CD1 LEU X 231      29.266  39.467  30.360  0.00  0.00            
ATOM   1778  CD2 LEU X 231      27.531  38.024  29.362  0.00  0.00            
ATOM   1779  C   LEU X 231      27.581  39.131  33.719  0.00  0.00            
ATOM   1780  O   LEU X 231      26.593  38.689  34.305  0.00  0.00            
ATOM   1781  N   THR X 232      27.783  40.436  33.535  0.00  0.00            
ATOM   1782  CA  THR X 232      26.829  41.498  33.890  0.00  0.00            
ATOM   1783  CB  THR X 232      27.379  42.444  34.977  0.00  0.00            
ATOM   1784  CG2 THR X 232      28.115  41.765  36.130  0.00  0.00            
ATOM   1785  OG1 THR X 232      28.267  43.386  34.418  0.00  0.00            
ATOM   1786  C   THR X 232      26.431  42.335  32.671  0.00  0.00            
ATOM   1787  O   THR X 232      27.117  42.340  31.642  0.00  0.00            
ATOM   1788  N   SER X 233      25.361  43.120  32.809  0.00  0.00            
ATOM   1789  CA  SER X 233      24.971  44.175  31.860  0.00  0.00            
ATOM   1790  CB  SER X 233      23.452  44.136  31.654  0.00  0.00            
ATOM   1791  OG  SER X 233      22.784  44.311  32.887  0.00  0.00            
ATOM   1792  C   SER X 233      25.460  45.587  32.248  0.00  0.00            
ATOM   1793  O   SER X 233      24.984  46.573  31.677  0.00  0.00            
ATOM   1794  N   VAL X 234      26.388  45.725  33.209  0.00  0.00            
ATOM   1795  CA  VAL X 234      26.758  47.034  33.801  0.00  0.00            
ATOM   1796  CB  VAL X 234      26.203  47.188  35.235  0.00  0.00            
ATOM   1797  CG1 VAL X 234      24.671  47.276  35.226  0.00  0.00            
ATOM   1798  CG2 VAL X 234      26.621  46.055  36.180  0.00  0.00            
ATOM   1799  C   VAL X 234      28.247  47.399  33.758  0.00  0.00            
ATOM   1800  O   VAL X 234      28.559  48.582  33.904  0.00  0.00            
ATOM   1801  N   LEU X 235      29.167  46.457  33.517  0.00  0.00            
ATOM   1802  CA  LEU X 235      30.611  46.741  33.475  0.00  0.00            
ATOM   1803  CB  LEU X 235      31.401  45.460  33.822  0.00  0.00            
ATOM   1804  CG  LEU X 235      31.847  45.372  35.289  0.00  0.00            
ATOM   1805  CD1 LEU X 235      30.697  45.363  36.294  0.00  0.00            
ATOM   1806  CD2 LEU X 235      32.669  44.101  35.504  0.00  0.00            
ATOM   1807  C   LEU X 235      31.075  47.336  32.133  0.00  0.00            
ATOM   1808  O   LEU X 235      31.840  48.305  32.125  0.00  0.00            
ATOM   1809  N   VAL X 236      30.625  46.783  31.003  0.00  0.00            
ATOM   1810  CA  VAL X 236      31.138  47.134  29.665  0.00  0.00            
ATOM   1811  CB  VAL X 236      30.973  45.948  28.694  0.00  0.00            
ATOM   1812  CG1 VAL X 236      29.519  45.683  28.284  0.00  0.00            
ATOM   1813  CG2 VAL X 236      31.821  46.132  27.432  0.00  0.00            
ATOM   1814  C   VAL X 236      30.563  48.445  29.104  0.00  0.00            
ATOM   1815  O   VAL X 236      29.363  48.713  29.197  0.00  0.00            
ATOM   1816  N   LYS X 237      31.421  49.262  28.481  0.00  0.00            
ATOM   1817  CA  LYS X 237      31.073  50.528  27.815  0.00  0.00            
ATOM   1818  CB  LYS X 237      32.362  51.373  27.684  0.00  0.00            
ATOM   1819  CG  LYS X 237      32.232  52.727  26.960  0.00  0.00            
ATOM   1820  CD  LYS X 237      31.241  53.688  27.630  0.00  0.00            
ATOM   1821  CE  LYS X 237      31.121  55.002  26.849  0.00  0.00            
ATOM   1822  NZ  LYS X 237      29.858  55.693  27.194  0.00  0.00            
ATOM   1823  C   LYS X 237      30.401  50.287  26.456  0.00  0.00            
ATOM   1824  O   LYS X 237      30.939  49.558  25.611  0.00  0.00            
ATOM   1825  N   LYS X 238      29.272  50.963  26.216  0.00  0.00            
ATOM   1826  CA  LYS X 238      28.672  51.162  24.885  0.00  0.00            
ATOM   1827  CB  LYS X 238      27.133  51.035  24.949  0.00  0.00            
ATOM   1828  CG  LYS X 238      26.589  49.641  25.319  0.00  0.00            
ATOM   1829  CD  LYS X 238      27.184  48.532  24.439  0.00  0.00            
ATOM   1830  CE  LYS X 238      26.491  47.174  24.586  0.00  0.00            
ATOM   1831  NZ  LYS X 238      25.266  47.070  23.762  0.00  0.00            
ATOM   1832  C   LYS X 238      29.086  52.516  24.300  0.00  0.00            
ATOM   1833  O   LYS X 238      29.297  53.481  25.030  0.00  0.00            
ATOM   1834  N   GLY X 239      29.185  52.581  22.976  0.00  0.00            
ATOM   1835  CA  GLY X 239      29.494  53.799  22.229  0.00  0.00            
ATOM   1836  C   GLY X 239      30.952  54.263  22.320  0.00  0.00            
ATOM   1837  O   GLY X 239      31.873  53.502  22.641  0.00  0.00            
ATOM   1838  N   ASP X 240      31.159  55.527  21.966  0.00  0.00            
ATOM   1839  CA  ASP X 240      32.457  56.201  21.903  0.00  0.00            
ATOM   1840  CB  ASP X 240      32.246  57.520  21.135  0.00  0.00            
ATOM   1841  CG  ASP X 240      33.518  58.167  20.586  0.00  0.00            
ATOM   1842  OD1 ASP X 240      33.403  59.064  19.724  0.00  0.00            
ATOM   1843  OD2 ASP X 240      34.648  57.788  20.971  0.00  0.00            
ATOM   1844  C   ASP X 240      33.071  56.437  23.302  0.00  0.00            
ATOM   1845  O   ASP X 240      32.362  56.755  24.259  0.00  0.00            
ATOM   1846  N   VAL X 241      34.398  56.333  23.429  0.00  0.00            
ATOM   1847  CA  VAL X 241      35.148  56.687  24.653  0.00  0.00            
ATOM   1848  CB  VAL X 241      36.333  55.732  24.892  0.00  0.00            
ATOM   1849  CG1 VAL X 241      35.854  54.306  25.173  0.00  0.00            
ATOM   1850  CG2 VAL X 241      37.343  55.722  23.739  0.00  0.00            
ATOM   1851  C   VAL X 241      35.652  58.136  24.673  0.00  0.00            
ATOM   1852  O   VAL X 241      36.007  58.638  25.742  0.00  0.00            
ATOM   1853  N   LYS X 242      35.700  58.821  23.520  0.00  0.00            
ATOM   1854  CA  LYS X 242      36.321  60.153  23.389  0.00  0.00            
ATOM   1855  CB  LYS X 242      36.650  60.463  21.914  0.00  0.00            
ATOM   1856  CG  LYS X 242      37.646  59.450  21.317  0.00  0.00            
ATOM   1857  CD  LYS X 242      38.101  59.789  19.886  0.00  0.00            
ATOM   1858  CE  LYS X 242      36.975  59.972  18.857  0.00  0.00            
ATOM   1859  NZ  LYS X 242      36.104  58.782  18.734  0.00  0.00            
ATOM   1860  C   LYS X 242      35.530  61.282  24.085  0.00  0.00            
ATOM   1861  O   LYS X 242      36.166  62.068  24.788  0.00  0.00            
ATOM   1862  N   PRO X 243      34.182  61.352  24.021  0.00  0.00            
ATOM   1863  CD  PRO X 243      33.299  60.645  23.105  0.00  0.00            
ATOM   1864  CG  PRO X 243      32.069  61.535  22.960  0.00  0.00            
ATOM   1865  CB  PRO X 243      31.960  62.192  24.334  0.00  0.00            
ATOM   1866  CA  PRO X 243      33.418  62.339  24.794  0.00  0.00            
ATOM   1867  C   PRO X 243      33.565  62.153  26.315  0.00  0.00            
ATOM   1868  O   PRO X 243      33.621  63.135  27.061  0.00  0.00            
ATOM   1869  N   LEU X 244      33.653  60.905  26.791  0.00  0.00            
ATOM   1870  CA  LEU X 244      33.941  60.571  28.190  0.00  0.00            
ATOM   1871  CB  LEU X 244      33.671  59.067  28.382  0.00  0.00            
ATOM   1872  CG  LEU X 244      33.925  58.501  29.790  0.00  0.00            
ATOM   1873  CD1 LEU X 244      33.091  59.192  30.871  0.00  0.00            
ATOM   1874  CD2 LEU X 244      33.565  57.014  29.775  0.00  0.00            
ATOM   1875  C   LEU X 244      35.366  60.985  28.594  0.00  0.00            
ATOM   1876  O   LEU X 244      35.544  61.590  29.650  0.00  0.00            
ATOM   1877  N   ALA X 245      36.363  60.741  27.736  0.00  0.00            
ATOM   1878  CA  ALA X 245      37.737  61.202  27.948  0.00  0.00            
ATOM   1879  CB  ALA X 245      38.624  60.662  26.817  0.00  0.00            
ATOM   1880  C   ALA X 245      37.827  62.737  28.058  0.00  0.00            
ATOM   1881  O   ALA X 245      38.517  63.243  28.944  0.00  0.00            
ATOM   1882  N   GLU X 246      37.080  63.477  27.230  0.00  0.00            
ATOM   1883  CA  GLU X 246      36.999  64.942  27.304  0.00  0.00            
ATOM   1884  CB  GLU X 246      36.225  65.483  26.085  0.00  0.00            
ATOM   1885  CG  GLU X 246      36.299  67.015  25.957  0.00  0.00            
ATOM   1886  CD  GLU X 246      35.589  67.541  24.697  0.00  0.00            
ATOM   1887  OE1 GLU X 246      36.126  68.446  24.005  0.00  0.00            
ATOM   1888  OE2 GLU X 246      34.476  67.072  24.367  0.00  0.00            
ATOM   1889  C   GLU X 246      36.394  65.417  28.640  0.00  0.00            
ATOM   1890  O   GLU X 246      36.965  66.298  29.280  0.00  0.00            
ATOM   1891  N   GLN X 247      35.305  64.805  29.132  0.00  0.00            
ATOM   1892  CA  GLN X 247      34.731  65.196  30.431  0.00  0.00            
ATOM   1893  CB  GLN X 247      33.310  64.635  30.607  0.00  0.00            
ATOM   1894  CG  GLN X 247      32.646  65.226  31.870  0.00  0.00            
ATOM   1895  CD  GLN X 247      31.175  64.863  32.043  0.00  0.00            
ATOM   1896  OE1 GLN X 247      30.635  63.980  31.391  0.00  0.00            
ATOM   1897  NE2 GLN X 247      30.486  65.502  32.963  0.00  0.00            
ATOM   1898  C   GLN X 247      35.642  64.827  31.616  0.00  0.00            
ATOM   1899  O   GLN X 247      35.735  65.604  32.571  0.00  0.00            
ATOM   1900  N   ILE X 248      36.355  63.695  31.560  0.00  0.00            
ATOM   1901  CA  ILE X 248      37.380  63.338  32.558  0.00  0.00            
ATOM   1902  CB  ILE X 248      37.915  61.905  32.304  0.00  0.00            
ATOM   1903  CG2 ILE X 248      39.177  61.608  33.142  0.00  0.00            
ATOM   1904  CG1 ILE X 248      36.819  60.863  32.634  0.00  0.00            
ATOM   1905  CD1 ILE X 248      37.109  59.455  32.095  0.00  0.00            
ATOM   1906  C   ILE X 248      38.494  64.398  32.563  0.00  0.00            
ATOM   1907  O   ILE X 248      38.853  64.902  33.628  0.00  0.00            
ATOM   1908  N   ALA X 249      38.986  64.803  31.386  0.00  0.00            
ATOM   1909  CA  ALA X 249      40.005  65.842  31.250  0.00  0.00            
ATOM   1910  CB  ALA X 249      40.417  65.932  29.773  0.00  0.00            
ATOM   1911  C   ALA X 249      39.537  67.197  31.819  0.00  0.00            
ATOM   1912  O   ALA X 249      40.247  67.787  32.634  0.00  0.00            
ATOM   1913  N   ILE X 250      38.331  67.664  31.472  0.00  0.00            
ATOM   1914  CA  ILE X 250      37.765  68.927  31.986  0.00  0.00            
ATOM   1915  CB  ILE X 250      36.490  69.302  31.189  0.00  0.00            
ATOM   1916  CG2 ILE X 250      35.720  70.473  31.829  0.00  0.00            
ATOM   1917  CG1 ILE X 250      36.796  69.624  29.705  0.00  0.00            
ATOM   1918  CD1 ILE X 250      37.672  70.857  29.444  0.00  0.00            
ATOM   1919  C   ILE X 250      37.511  68.867  33.502  0.00  0.00            
ATOM   1920  O   ILE X 250      37.809  69.830  34.211  0.00  0.00            
ATOM   1921  N   THR X 251      37.046  67.735  34.039  0.00  0.00            
ATOM   1922  CA  THR X 251      36.840  67.559  35.495  0.00  0.00            
ATOM   1923  CB  THR X 251      35.994  66.304  35.788  0.00  0.00            
ATOM   1924  CG2 THR X 251      35.518  66.234  37.240  0.00  0.00            
ATOM   1925  OG1 THR X 251      34.818  66.301  35.008  0.00  0.00            
ATOM   1926  C   THR X 251      38.177  67.529  36.261  0.00  0.00            
ATOM   1927  O   THR X 251      38.248  67.979  37.408  0.00  0.00            
ATOM   1928  N   ALA X 252      39.260  67.092  35.606  0.00  0.00            
ATOM   1929  CA  ALA X 252      40.645  67.171  36.081  0.00  0.00            
ATOM   1930  CB  ALA X 252      41.401  65.955  35.525  0.00  0.00            
ATOM   1931  C   ALA X 252      41.361  68.506  35.752  0.00  0.00            
ATOM   1932  O   ALA X 252      42.570  68.625  35.977  0.00  0.00            
ATOM   1933  N   GLY X 253      40.663  69.498  35.182  0.00  0.00            
ATOM   1934  CA  GLY X 253      41.212  70.814  34.817  0.00  0.00            
ATOM   1935  C   GLY X 253      42.220  70.814  33.654  0.00  0.00            
ATOM   1936  O   GLY X 253      42.902  71.820  33.443  0.00  0.00            
ATOM   1937  N   CYS X 254      42.328  69.706  32.915  0.00  0.00            
ATOM   1938  CA  CYS X 254      43.309  69.452  31.853  0.00  0.00            
ATOM   1939  CB  CYS X 254      43.372  67.934  31.618  0.00  0.00            
ATOM   1940  SG  CYS X 254      43.897  67.039  33.109  0.00  0.00            
ATOM   1941  C   CYS X 254      42.974  70.163  30.527  0.00  0.00            
ATOM   1942  O   CYS X 254      41.838  70.584  30.306  0.00  0.00            
ATOM   1943  N   LYS X 255      43.955  70.243  29.618  0.00  0.00            
ATOM   1944  CA  LYS X 255      43.806  70.766  28.243  0.00  0.00            
ATOM   1945  CB  LYS X 255      45.174  71.259  27.726  0.00  0.00            
ATOM   1946  CG  LYS X 255      45.783  72.369  28.601  0.00  0.00            
ATOM   1947  CD  LYS X 255      47.209  72.753  28.173  0.00  0.00            
ATOM   1948  CE  LYS X 255      47.824  73.566  29.318  0.00  0.00            
ATOM   1949  NZ  LYS X 255      49.244  73.923  29.098  0.00  0.00            
ATOM   1950  C   LYS X 255      43.181  69.712  27.310  0.00  0.00            
ATOM   1951  O   LYS X 255      43.339  68.512  27.539  0.00  0.00            
ATOM   1952  N   THR X 256      42.473  70.152  26.266  0.00  0.00            
ATOM   1953  CA  THR X 256      41.593  69.311  25.421  0.00  0.00            
ATOM   1954  CB  THR X 256      40.119  69.407  25.869  0.00  0.00            
ATOM   1955  CG2 THR X 256      39.905  68.867  27.282  0.00  0.00            
ATOM   1956  OG1 THR X 256      39.650  70.737  25.853  0.00  0.00            
ATOM   1957  C   THR X 256      41.713  69.549  23.903  0.00  0.00            
ATOM   1958  O   THR X 256      40.865  69.079  23.134  0.00  0.00            
ATOM   1959  N   THR X 257      42.770  70.218  23.423  0.00  0.00            
ATOM   1960  CA  THR X 257      43.033  70.401  21.976  0.00  0.00            
ATOM   1961  CB  THR X 257      44.282  71.264  21.719  0.00  0.00            
ATOM   1962  CG2 THR X 257      44.007  72.750  21.915  0.00  0.00            
ATOM   1963  OG1 THR X 257      45.340  70.901  22.584  0.00  0.00            
ATOM   1964  C   THR X 257      43.204  69.076  21.226  0.00  0.00            
ATOM   1965  O   THR X 257      42.653  68.913  20.135  0.00  0.00            
ATOM   1966  N   THR X 258      43.923  68.110  21.804  0.00  0.00            
ATOM   1967  CA  THR X 258      44.114  66.758  21.248  0.00  0.00            
ATOM   1968  CB  THR X 258      45.372  66.657  20.363  0.00  0.00            
ATOM   1969  CG2 THR X 258      45.270  67.467  19.072  0.00  0.00            
ATOM   1970  OG1 THR X 258      46.512  67.098  21.065  0.00  0.00            
ATOM   1971  C   THR X 258      44.215  65.702  22.347  0.00  0.00            
ATOM   1972  O   THR X 258      44.617  65.983  23.477  0.00  0.00            
ATOM   1973  N   SER X 259      43.901  64.453  22.012  0.00  0.00            
ATOM   1974  CA  SER X 259      44.021  63.300  22.909  0.00  0.00            
ATOM   1975  CB  SER X 259      43.457  62.069  22.206  0.00  0.00            
ATOM   1976  OG  SER X 259      42.064  62.193  22.007  0.00  0.00            
ATOM   1977  C   SER X 259      45.471  63.039  23.349  0.00  0.00            
ATOM   1978  O   SER X 259      45.706  62.690  24.507  0.00  0.00            
ATOM   1979  N   ALA X 260      46.455  63.305  22.481  0.00  0.00            
ATOM   1980  CA  ALA X 260      47.881  63.302  22.830  0.00  0.00            
ATOM   1981  CB  ALA X 260      48.690  63.463  21.538  0.00  0.00            
ATOM   1982  C   ALA X 260      48.270  64.376  23.876  0.00  0.00            
ATOM   1983  O   ALA X 260      49.261  64.211  24.591  0.00  0.00            
ATOM   1984  N   VAL X 261      47.480  65.447  24.021  0.00  0.00            
ATOM   1985  CA  VAL X 261      47.599  66.418  25.123  0.00  0.00            
ATOM   1986  CB  VAL X 261      47.198  67.830  24.646  0.00  0.00            
ATOM   1987  CG1 VAL X 261      46.943  68.805  25.797  0.00  0.00            
ATOM   1988  CG2 VAL X 261      48.311  68.408  23.766  0.00  0.00            
ATOM   1989  C   VAL X 261      46.814  65.961  26.358  0.00  0.00            
ATOM   1990  O   VAL X 261      47.338  66.062  27.468  0.00  0.00            
ATOM   1991  N   MET X 262      45.610  65.394  26.198  0.00  0.00            
ATOM   1992  CA  MET X 262      44.821  64.864  27.325  0.00  0.00            
ATOM   1993  CB  MET X 262      43.494  64.250  26.847  0.00  0.00            
ATOM   1994  CG  MET X 262      42.517  65.242  26.209  0.00  0.00            
ATOM   1995  SD  MET X 262      40.990  64.427  25.663  0.00  0.00            
ATOM   1996  CE  MET X 262      40.226  65.744  24.682  0.00  0.00            
ATOM   1997  C   MET X 262      45.598  63.801  28.120  0.00  0.00            
ATOM   1998  O   MET X 262      45.655  63.875  29.348  0.00  0.00            
ATOM   1999  N   VAL X 263      46.252  62.849  27.437  0.00  0.00            
ATOM   2000  CA  VAL X 263      47.051  61.802  28.102  0.00  0.00            
ATOM   2001  CB  VAL X 263      47.409  60.654  27.136  0.00  0.00            
ATOM   2002  CG1 VAL X 263      48.444  61.032  26.071  0.00  0.00            
ATOM   2003  CG2 VAL X 263      47.927  59.445  27.919  0.00  0.00            
ATOM   2004  C   VAL X 263      48.287  62.372  28.806  0.00  0.00            
ATOM   2005  O   VAL X 263      48.589  61.958  29.924  0.00  0.00            
ATOM   2006  N   HIE X 264      48.960  63.373  28.219  0.00  0.00            
ATOM   2007  CA  HIE X 264      50.065  64.081  28.882  0.00  0.00            
ATOM   2008  CB  HIE X 264      50.707  65.098  27.927  0.00  0.00            
ATOM   2009  CG  HIE X 264      51.916  65.814  28.497  0.00  0.00            
ATOM   2010  ND1 HIE X 264      53.250  65.583  28.137  0.00  0.00            
ATOM   2011  CE1 HIE X 264      53.993  66.420  28.887  0.00  0.00            
ATOM   2012  NE2 HIE X 264      53.199  67.162  29.673  0.00  0.00            
ATOM   2013  CD2 HIE X 264      51.891  66.803  29.437  0.00  0.00            
ATOM   2014  C   HIE X 264      49.576  64.760  30.158  0.00  0.00            
ATOM   2015  O   HIE X 264      50.202  64.611  31.201  0.00  0.00            
ATOM   2016  N   CYS X 265      48.428  65.440  30.114  0.00  0.00            
ATOM   2017  CA  CYS X 265      47.857  66.083  31.293  0.00  0.00            
ATOM   2018  CB  CYS X 265      46.660  66.949  30.891  0.00  0.00            
ATOM   2019  SG  CYS X 265      47.143  68.273  29.740  0.00  0.00            
ATOM   2020  C   CYS X 265      47.492  65.056  32.383  0.00  0.00            
ATOM   2021  O   CYS X 265      47.858  65.255  33.535  0.00  0.00            
ATOM   2022  N   LEU X 266      46.866  63.918  32.057  0.00  0.00            
ATOM   2023  CA  LEU X 266      46.528  62.885  33.057  0.00  0.00            
ATOM   2024  CB  LEU X 266      45.444  61.953  32.487  0.00  0.00            
ATOM   2025  CG  LEU X 266      44.072  62.624  32.262  0.00  0.00            
ATOM   2026  CD1 LEU X 266      43.123  61.617  31.615  0.00  0.00            
ATOM   2027  CD2 LEU X 266      43.421  63.107  33.563  0.00  0.00            
ATOM   2028  C   LEU X 266      47.751  62.101  33.591  0.00  0.00            
ATOM   2029  O   LEU X 266      47.706  61.564  34.702  0.00  0.00            
ATOM   2030  N   ARG X 267      48.866  62.081  32.849  0.00  0.00            
ATOM   2031  CA  ARG X 267      50.194  61.643  33.328  0.00  0.00            
ATOM   2032  CB  ARG X 267      51.071  61.297  32.113  0.00  0.00            
ATOM   2033  CG  ARG X 267      50.727  59.923  31.513  0.00  0.00            
ATOM   2034  CD  ARG X 267      51.443  59.726  30.173  0.00  0.00            
ATOM   2035  NE  ARG X 267      51.163  58.402  29.583  0.00  0.00            
ATOM   2036  CZ  ARG X 267      51.319  58.063  28.316  0.00  0.00            
ATOM   2037  NH1 ARG X 267      51.723  58.903  27.408  0.00  0.00            
ATOM   2038  NH2 ARG X 267      51.078  56.852  27.917  0.00  0.00            
ATOM   2039  C   ARG X 267      50.877  62.694  34.217  0.00  0.00            
ATOM   2040  O   ARG X 267      51.551  62.323  35.174  0.00  0.00            
ATOM   2041  N   GLN X 268      50.670  63.982  33.939  0.00  0.00            
ATOM   2042  CA  GLN X 268      51.282  65.132  34.622  0.00  0.00            
ATOM   2043  CB  GLN X 268      51.347  66.270  33.591  0.00  0.00            
ATOM   2044  CG  GLN X 268      52.012  67.571  34.053  0.00  0.00            
ATOM   2045  CD  GLN X 268      52.260  68.467  32.842  0.00  0.00            
ATOM   2046  OE1 GLN X 268      53.369  68.558  32.322  0.00  0.00            
ATOM   2047  NE2 GLN X 268      51.241  69.098  32.302  0.00  0.00            
ATOM   2048  C   GLN X 268      50.553  65.546  35.918  0.00  0.00            
ATOM   2049  O   GLN X 268      51.200  65.972  36.880  0.00  0.00            
ATOM   2050  N   LYS X 269      49.225  65.369  35.968  0.00  0.00            
ATOM   2051  CA  LYS X 269      48.366  65.460  37.165  0.00  0.00            
ATOM   2052  CB  LYS X 269      46.891  65.206  36.758  0.00  0.00            
ATOM   2053  CG  LYS X 269      46.030  66.461  36.523  0.00  0.00            
ATOM   2054  CD  LYS X 269      46.713  67.586  35.727  0.00  0.00            
ATOM   2055  CE  LYS X 269      45.848  68.826  35.485  0.00  0.00            
ATOM   2056  NZ  LYS X 269      45.200  69.358  36.705  0.00  0.00            
ATOM   2057  C   LYS X 269      48.799  64.475  38.249  0.00  0.00            
ATOM   2058  O   LYS X 269      49.478  63.481  37.984  0.00  0.00            
ATOM   2059  N   THR X 270      48.384  64.729  39.480  0.00  0.00            
ATOM   2060  CA  THR X 270      48.706  63.894  40.648  0.00  0.00            
ATOM   2061  CB  THR X 270      48.831  64.752  41.909  0.00  0.00            
ATOM   2062  CG2 THR X 270      49.967  65.759  41.764  0.00  0.00            
ATOM   2063  OG1 THR X 270      47.641  65.466  42.142  0.00  0.00            
ATOM   2064  C   THR X 270      47.701  62.763  40.872  0.00  0.00            
ATOM   2065  O   THR X 270      46.564  62.838  40.405  0.00  0.00            
ATOM   2066  N   GLU X 271      48.083  61.724  41.623  0.00  0.00            
ATOM   2067  CA  GLU X 271      47.132  60.695  42.083  0.00  0.00            
ATOM   2068  CB  GLU X 271      47.817  59.679  43.014  0.00  0.00            
ATOM   2069  CG  GLU X 271      48.959  58.869  42.386  0.00  0.00            
ATOM   2070  CD  GLU X 271      49.538  57.872  43.400  0.00  0.00            
ATOM   2071  OE1 GLU X 271      48.768  57.027  43.912  0.00  0.00            
ATOM   2072  OE2 GLU X 271      50.758  57.929  43.701  0.00  0.00            
ATOM   2073  C   GLU X 271      45.952  61.313  42.852  0.00  0.00            
ATOM   2074  O   GLU X 271      44.808  60.894  42.686  0.00  0.00            
ATOM   2075  N   GLU X 272      46.223  62.348  43.650  0.00  0.00            
ATOM   2076  CA  GLU X 272      45.225  63.088  44.431  0.00  0.00            
ATOM   2077  CB  GLU X 272      45.967  64.035  45.383  0.00  0.00            
ATOM   2078  CG  GLU X 272      46.604  63.255  46.541  0.00  0.00            
ATOM   2079  CD  GLU X 272      47.731  64.043  47.206  0.00  0.00            
ATOM   2080  OE1 GLU X 272      47.488  65.166  47.707  0.00  0.00            
ATOM   2081  OE2 GLU X 272      48.872  63.524  47.261  0.00  0.00            
ATOM   2082  C   GLU X 272      44.224  63.861  43.559  0.00  0.00            
ATOM   2083  O   GLU X 272      43.043  63.918  43.906  0.00  0.00            
ATOM   2084  N   GLU X 273      44.658  64.390  42.408  0.00  0.00            
ATOM   2085  CA  GLU X 273      43.775  65.008  41.407  0.00  0.00            
ATOM   2086  CB  GLU X 273      44.596  65.822  40.391  0.00  0.00            
ATOM   2087  CG  GLU X 273      45.054  67.176  40.946  0.00  0.00            
ATOM   2088  CD  GLU X 273      46.192  67.752  40.106  0.00  0.00            
ATOM   2089  OE1 GLU X 273      47.338  67.268  40.252  0.00  0.00            
ATOM   2090  OE2 GLU X 273      45.973  68.680  39.292  0.00  0.00            
ATOM   2091  C   GLU X 273      42.931  63.965  40.664  0.00  0.00            
ATOM   2092  O   GLU X 273      41.763  64.224  40.379  0.00  0.00            
ATOM   2093  N   LEU X 274      43.467  62.773  40.370  0.00  0.00            
ATOM   2094  CA  LEU X 274      42.682  61.675  39.782  0.00  0.00            
ATOM   2095  CB  LEU X 274      43.621  60.565  39.262  0.00  0.00            
ATOM   2096  CG  LEU X 274      44.049  60.722  37.788  0.00  0.00            
ATOM   2097  CD1 LEU X 274      44.876  61.977  37.507  0.00  0.00            
ATOM   2098  CD2 LEU X 274      44.880  59.512  37.355  0.00  0.00            
ATOM   2099  C   LEU X 274      41.641  61.132  40.783  0.00  0.00            
ATOM   2100  O   LEU X 274      40.504  60.842  40.394  0.00  0.00            
ATOM   2101  N   LEU X 275      41.984  61.067  42.073  0.00  0.00            
ATOM   2102  CA  LEU X 275      41.059  60.709  43.152  0.00  0.00            
ATOM   2103  CB  LEU X 275      41.869  60.487  44.445  0.00  0.00            
ATOM   2104  CG  LEU X 275      41.056  59.958  45.643  0.00  0.00            
ATOM   2105  CD1 LEU X 275      40.486  58.559  45.397  0.00  0.00            
ATOM   2106  CD2 LEU X 275      41.960  59.894  46.876  0.00  0.00            
ATOM   2107  C   LEU X 275      39.951  61.764  43.324  0.00  0.00            
ATOM   2108  O   LEU X 275      38.774  61.406  43.347  0.00  0.00            
ATOM   2109  N   GLU X 276      40.296  63.057  43.356  0.00  0.00            
ATOM   2110  CA  GLU X 276      39.314  64.149  43.450  0.00  0.00            
ATOM   2111  CB  GLU X 276      40.035  65.483  43.710  0.00  0.00            
ATOM   2112  CG  GLU X 276      39.042  66.601  44.065  0.00  0.00            
ATOM   2113  CD  GLU X 276      39.738  67.933  44.364  0.00  0.00            
ATOM   2114  OE1 GLU X 276      39.369  68.961  43.748  0.00  0.00            
ATOM   2115  OE2 GLU X 276      40.628  67.984  45.246  0.00  0.00            
ATOM   2116  C   GLU X 276      38.419  64.228  42.199  0.00  0.00            
ATOM   2117  O   GLU X 276      37.213  64.434  42.306  0.00  0.00            
ATOM   2118  N   THR X 277      38.975  63.973  41.011  0.00  0.00            
ATOM   2119  CA  THR X 277      38.210  63.875  39.753  0.00  0.00            
ATOM   2120  CB  THR X 277      39.163  63.706  38.560  0.00  0.00            
ATOM   2121  CG2 THR X 277      38.458  63.647  37.208  0.00  0.00            
ATOM   2122  OG1 THR X 277      40.029  64.818  38.520  0.00  0.00            
ATOM   2123  C   THR X 277      37.203  62.724  39.810  0.00  0.00            
ATOM   2124  O   THR X 277      36.031  62.910  39.482  0.00  0.00            
ATOM   2125  N   THR X 278      37.620  61.557  40.317  0.00  0.00            
ATOM   2126  CA  THR X 278      36.724  60.410  40.555  0.00  0.00            
ATOM   2127  CB  THR X 278      37.517  59.184  41.051  0.00  0.00            
ATOM   2128  CG2 THR X 278      36.664  57.917  41.120  0.00  0.00            
ATOM   2129  OG1 THR X 278      38.584  58.881  40.174  0.00  0.00            
ATOM   2130  C   THR X 278      35.616  60.768  41.559  0.00  0.00            
ATOM   2131  O   THR X 278      34.467  60.374  41.376  0.00  0.00            
ATOM   2132  N   LEU X 279      35.933  61.569  42.581  0.00  0.00            
ATOM   2133  CA  LEU X 279      35.014  62.044  43.626  0.00  0.00            
ATOM   2134  CB  LEU X 279      35.898  62.410  44.838  0.00  0.00            
ATOM   2135  CG  LEU X 279      35.185  62.832  46.133  0.00  0.00            
ATOM   2136  CD1 LEU X 279      34.214  61.774  46.648  0.00  0.00            
ATOM   2137  CD2 LEU X 279      36.225  63.089  47.223  0.00  0.00            
ATOM   2138  C   LEU X 279      34.076  63.194  43.173  0.00  0.00            
ATOM   2139  O   LEU X 279      33.101  63.502  43.866  0.00  0.00            
ATOM   2140  N   LYS X 280      34.328  63.808  42.008  0.00  0.00            
ATOM   2141  CA  LYS X 280      33.493  64.858  41.381  0.00  0.00            
ATOM   2142  CB  LYS X 280      34.420  65.935  40.783  0.00  0.00            
ATOM   2143  CG  LYS X 280      34.913  66.911  41.863  0.00  0.00            
ATOM   2144  CD  LYS X 280      36.026  67.836  41.351  0.00  0.00            
ATOM   2145  CE  LYS X 280      36.218  68.984  42.349  0.00  0.00            
ATOM   2146  NZ  LYS X 280      37.394  69.824  42.035  0.00  0.00            
ATOM   2147  C   LYS X 280      32.495  64.326  40.339  0.00  0.00            
ATOM   2148  O   LYS X 280      31.472  64.972  40.097  0.00  0.00            
ATOM   2149  N   MET X 281      32.757  63.160  39.744  0.00  0.00            
ATOM   2150  CA  MET X 281      31.852  62.458  38.812  0.00  0.00            
ATOM   2151  CB  MET X 281      32.687  61.593  37.855  0.00  0.00            
ATOM   2152  CG  MET X 281      33.563  62.441  36.922  0.00  0.00            
ATOM   2153  SD  MET X 281      34.593  61.495  35.764  0.00  0.00            
ATOM   2154  CE  MET X 281      33.335  60.936  34.579  0.00  0.00            
ATOM   2155  C   MET X 281      30.788  61.621  39.554  0.00  0.00            
ATOM   2156  O   MET X 281      30.935  61.343  40.748  0.00  0.00            
ATOM   2157  N   LYS X 282      29.705  61.217  38.873  0.00  0.00            
ATOM   2158  CA  LYS X 282      28.563  60.477  39.458  0.00  0.00            
ATOM   2159  CB  LYS X 282      27.236  61.080  38.955  0.00  0.00            
ATOM   2160  CG  LYS X 282      26.896  62.375  39.703  0.00  0.00            
ATOM   2161  CD  LYS X 282      25.653  63.068  39.125  0.00  0.00            
ATOM   2162  CE  LYS X 282      25.230  64.259  39.994  0.00  0.00            
ATOM   2163  NZ  LYS X 282      26.135  65.429  39.866  0.00  0.00            
ATOM   2164  C   LYS X 282      28.648  58.972  39.182  0.00  0.00            
ATOM   2165  O   LYS X 282      28.232  58.510  38.116  0.00  0.00            
ATOM   2166  N   PHE X 283      29.153  58.214  40.153  0.00  0.00            
ATOM   2167  CA  PHE X 283      29.352  56.760  40.083  0.00  0.00            
ATOM   2168  CB  PHE X 283      30.858  56.441  40.129  0.00  0.00            
ATOM   2169  CG  PHE X 283      31.687  57.010  38.989  0.00  0.00            
ATOM   2170  CD1 PHE X 283      31.347  56.729  37.650  0.00  0.00            
ATOM   2171  CE1 PHE X 283      32.140  57.219  36.598  0.00  0.00            
ATOM   2172  CZ  PHE X 283      33.288  57.980  36.879  0.00  0.00            
ATOM   2173  CE2 PHE X 283      33.638  58.254  38.211  0.00  0.00            
ATOM   2174  CD2 PHE X 283      32.836  57.778  39.264  0.00  0.00            
ATOM   2175  C   PHE X 283      28.579  56.013  41.185  0.00  0.00            
ATOM   2176  O   PHE X 283      28.014  56.629  42.089  0.00  0.00            
ATOM   2177  N   LEU X 284      28.524  54.679  41.084  0.00  0.00            
ATOM   2178  CA  LEU X 284      27.817  53.712  41.949  0.00  0.00            
ATOM   2179  CB  LEU X 284      28.453  53.658  43.360  0.00  0.00            
ATOM   2180  CG  LEU X 284      29.811  52.941  43.531  0.00  0.00            
ATOM   2181  CD1 LEU X 284      29.724  51.450  43.196  0.00  0.00            
ATOM   2182  CD2 LEU X 284      30.953  53.552  42.718  0.00  0.00            
ATOM   2183  C   LEU X 284      26.280  53.863  42.016  0.00  0.00            
ATOM   2184  O   LEU X 284      25.598  52.859  42.230  0.00  0.00            
ATOM   2185  N   SER X 285      25.731  55.058  41.775  0.00  0.00            
ATOM   2186  CA  SER X 285      24.294  55.362  41.741  0.00  0.00            
ATOM   2187  CB  SER X 285      23.897  56.256  42.921  0.00  0.00            
ATOM   2188  OG  SER X 285      24.195  55.616  44.151  0.00  0.00            
ATOM   2189  C   SER X 285      23.873  55.988  40.402  0.00  0.00            
ATOM   2190  O   SER X 285      24.519  56.909  39.889  0.00  0.00            
ATOM   2191  N   LEU X 286      22.775  55.479  39.838  0.00  0.00            
ATOM   2192  CA  LEU X 286      22.240  55.784  38.508  0.00  0.00            
ATOM   2193  CB  LEU X 286      21.962  54.441  37.799  0.00  0.00            
ATOM   2194  CG  LEU X 286      21.630  54.485  36.293  0.00  0.00            
ATOM   2195  CD1 LEU X 286      21.745  53.067  35.728  0.00  0.00            
ATOM   2196  CD2 LEU X 286      20.212  54.971  35.979  0.00  0.00            
ATOM   2197  C   LEU X 286      20.996  56.675  38.625  0.00  0.00            
ATOM   2198  O   LEU X 286      20.043  56.334  39.329  0.00  0.00            
ATOM   2199  N   ASP X 287      20.989  57.812  37.930  0.00  0.00            
ATOM   2200  CA  ASP X 287      19.860  58.750  37.906  0.00  0.00            
ATOM   2201  CB  ASP X 287      20.135  59.912  38.874  0.00  0.00            
ATOM   2202  CG  ASP X 287      18.842  60.434  39.510  0.00  0.00            
ATOM   2203  OD1 ASP X 287      18.360  59.808  40.485  0.00  0.00            
ATOM   2204  OD2 ASP X 287      18.303  61.465  39.042  0.00  0.00            
ATOM   2205  C   ASP X 287      19.441  59.210  36.493  0.00  0.00            
ATOM   2206  O   ASP X 287      18.431  59.900  36.367  0.00  0.00            
ATOM   2207  N   LEU X 288      20.146  58.766  35.440  0.00  0.00            
ATOM   2208  CA  LEU X 288      19.806  58.895  34.009  0.00  0.00            
ATOM   2209  CB  LEU X 288      18.566  58.022  33.711  0.00  0.00            
ATOM   2210  CG  LEU X 288      18.177  57.893  32.226  0.00  0.00            
ATOM   2211  CD1 LEU X 288      19.254  57.190  31.397  0.00  0.00            
ATOM   2212  CD2 LEU X 288      16.888  57.076  32.115  0.00  0.00            
ATOM   2213  C   LEU X 288      19.699  60.353  33.505  0.00  0.00            
ATOM   2214  O   LEU X 288      18.688  61.037  33.690  0.00  0.00            
ATOM   2215  N   GLN X 289      20.752  60.820  32.837  0.00  0.00            
ATOM   2216  CA  GLN X 289      20.926  62.191  32.342  0.00  0.00            
ATOM   2217  CB  GLN X 289      22.344  62.683  32.699  0.00  0.00            
ATOM   2218  CG  GLN X 289      22.823  62.401  34.135  0.00  0.00            
ATOM   2219  CD  GLN X 289      21.949  62.966  35.254  0.00  0.00            
ATOM   2220  OE1 GLN X 289      21.018  63.742  35.067  0.00  0.00            
ATOM   2221  NE2 GLN X 289      22.224  62.582  36.479  0.00  0.00            
ATOM   2222  C   GLN X 289      20.677  62.295  30.824  0.00  0.00            
ATOM   2223  O   GLN X 289      20.469  61.288  30.142  0.00  0.00            
ATOM   2224  N   GLY X 290      20.728  63.513  30.276  0.00  0.00            
ATOM   2225  CA  GLY X 290      20.610  63.750  28.833  0.00  0.00            
ATOM   2226  C   GLY X 290      21.782  63.192  28.012  0.00  0.00            
ATOM   2227  O   GLY X 290      21.585  62.797  26.863  0.00  0.00            
ATOM   2228  N   ASP X 291      22.986  63.125  28.590  0.00  0.00            
ATOM   2229  CA  ASP X 291      24.201  62.607  27.952  0.00  0.00            
ATOM   2230  CB  ASP X 291      25.344  63.603  28.190  0.00  0.00            
ATOM   2231  CG  ASP X 291      26.508  63.374  27.231  0.00  0.00            
ATOM   2232  OD1 ASP X 291      26.768  64.273  26.396  0.00  0.00            
ATOM   2233  OD2 ASP X 291      27.158  62.306  27.258  0.00  0.00            
ATOM   2234  C   ASP X 291      24.573  61.194  28.465  0.00  0.00            
ATOM   2235  O   ASP X 291      24.814  61.028  29.666  0.00  0.00            
ATOM   2236  N   PRO X 292      24.704  60.175  27.589  0.00  0.00            
ATOM   2237  CD  PRO X 292      24.310  60.197  26.185  0.00  0.00            
ATOM   2238  CG  PRO X 292      24.126  58.738  25.775  0.00  0.00            
ATOM   2239  CB  PRO X 292      25.105  58.007  26.688  0.00  0.00            
ATOM   2240  CA  PRO X 292      25.033  58.802  27.994  0.00  0.00            
ATOM   2241  C   PRO X 292      26.324  58.631  28.814  0.00  0.00            
ATOM   2242  O   PRO X 292      26.429  57.669  29.584  0.00  0.00            
ATOM   2243  N   ARG X 293      27.292  59.557  28.706  0.00  0.00            
ATOM   2244  CA  ARG X 293      28.538  59.546  29.499  0.00  0.00            
ATOM   2245  CB  ARG X 293      29.638  60.319  28.744  0.00  0.00            
ATOM   2246  CG  ARG X 293      29.823  61.769  29.219  0.00  0.00            
ATOM   2247  CD  ARG X 293      30.687  62.586  28.262  0.00  0.00            
ATOM   2248  NE  ARG X 293      29.873  63.289  27.259  0.00  0.00            
ATOM   2249  CZ  ARG X 293      30.225  64.373  26.595  0.00  0.00            
ATOM   2250  NH1 ARG X 293      29.356  64.995  25.863  0.00  0.00            
ATOM   2251  NH2 ARG X 293      31.426  64.868  26.646  0.00  0.00            
ATOM   2252  C   ARG X 293      28.347  60.046  30.937  0.00  0.00            
ATOM   2253  O   ARG X 293      29.191  59.786  31.793  0.00  0.00            
ATOM   2254  N   GLU X 294      27.261  60.770  31.203  0.00  0.00            
ATOM   2255  CA  GLU X 294      26.837  61.195  32.545  0.00  0.00            
ATOM   2256  CB  GLU X 294      26.287  62.635  32.505  0.00  0.00            
ATOM   2257  CG  GLU X 294      27.292  63.648  31.933  0.00  0.00            
ATOM   2258  CD  GLU X 294      26.926  65.092  32.295  0.00  0.00            
ATOM   2259  OE1 GLU X 294      25.943  65.652  31.746  0.00  0.00            
ATOM   2260  OE2 GLU X 294      27.608  65.665  33.183  0.00  0.00            
ATOM   2261  C   GLU X 294      25.819  60.214  33.156  0.00  0.00            
ATOM   2262  O   GLU X 294      25.611  60.212  34.369  0.00  0.00            
ATOM   2263  N   SER X 295      25.215  59.349  32.333  0.00  0.00            
ATOM   2264  CA  SER X 295      24.272  58.308  32.762  0.00  0.00            
ATOM   2265  CB  SER X 295      23.323  57.964  31.615  0.00  0.00            
ATOM   2266  OG  SER X 295      22.510  59.084  31.363  0.00  0.00            
ATOM   2267  C   SER X 295      24.926  57.018  33.266  0.00  0.00            
ATOM   2268  O   SER X 295      24.335  56.353  34.119  0.00  0.00            
ATOM   2269  N   GLN X 296      26.116  56.642  32.778  0.00  0.00            
ATOM   2270  CA  GLN X 296      26.778  55.399  33.207  0.00  0.00            
ATOM   2271  CB  GLN X 296      27.965  55.031  32.297  0.00  0.00            
ATOM   2272  CG  GLN X 296      29.067  56.095  32.169  0.00  0.00            
ATOM   2273  CD  GLN X 296      30.121  55.693  31.141  0.00  0.00            
ATOM   2274  OE1 GLN X 296      30.054  56.056  29.971  0.00  0.00            
ATOM   2275  NE2 GLN X 296      31.108  54.910  31.519  0.00  0.00            
ATOM   2276  C   GLN X 296      27.184  55.437  34.698  0.00  0.00            
ATOM   2277  O   GLN X 296      27.782  56.425  35.136  0.00  0.00            
ATOM   2278  N   PRO X 297      26.904  54.380  35.490  0.00  0.00            
ATOM   2279  CD  PRO X 297      26.120  53.205  35.122  0.00  0.00            
ATOM   2280  CG  PRO X 297      26.030  52.337  36.378  0.00  0.00            
ATOM   2281  CB  PRO X 297      26.199  53.354  37.507  0.00  0.00            
ATOM   2282  CA  PRO X 297      27.216  54.339  36.922  0.00  0.00            
ATOM   2283  C   PRO X 297      28.658  53.900  37.234  0.00  0.00            
ATOM   2284  O   PRO X 297      29.072  53.989  38.387  0.00  0.00            
ATOM   2285  N   LEU X 298      29.415  53.420  36.240  0.00  0.00            
ATOM   2286  CA  LEU X 298      30.786  52.914  36.375  0.00  0.00            
ATOM   2287  CB  LEU X 298      30.776  51.367  36.401  0.00  0.00            
ATOM   2288  CG  LEU X 298      30.054  50.705  37.593  0.00  0.00            
ATOM   2289  CD1 LEU X 298      30.030  49.188  37.398  0.00  0.00            
ATOM   2290  CD2 LEU X 298      30.737  50.990  38.932  0.00  0.00            
ATOM   2291  C   LEU X 298      31.676  53.422  35.227  0.00  0.00            
ATOM   2292  O   LEU X 298      31.181  53.821  34.169  0.00  0.00            
ATOM   2293  N   LEU X 299      32.994  53.359  35.427  0.00  0.00            
ATOM   2294  CA  LEU X 299      34.031  53.664  34.436  0.00  0.00            
ATOM   2295  CB  LEU X 299      34.861  54.842  34.983  0.00  0.00            
ATOM   2296  CG  LEU X 299      36.044  55.290  34.107  0.00  0.00            
ATOM   2297  CD1 LEU X 299      35.620  55.696  32.697  0.00  0.00            
ATOM   2298  CD2 LEU X 299      36.701  56.510  34.751  0.00  0.00            
ATOM   2299  C   LEU X 299      34.845  52.387  34.161  0.00  0.00            
ATOM   2300  O   LEU X 299      35.777  52.076  34.900  0.00  0.00            
ATOM   2301  N   GLY X 300      34.428  51.621  33.146  0.00  0.00            
ATOM   2302  CA  GLY X 300      34.805  50.211  32.956  0.00  0.00            
ATOM   2303  C   GLY X 300      35.151  49.804  31.521  0.00  0.00            
ATOM   2304  O   GLY X 300      35.420  50.656  30.673  0.00  0.00            
ATOM   2305  N   THR X 301      35.161  48.488  31.277  0.00  0.00            
ATOM   2306  CA  THR X 301      35.730  47.797  30.102  0.00  0.00            
ATOM   2307  CB  THR X 301      35.266  46.328  30.068  0.00  0.00            
ATOM   2308  CG2 THR X 301      36.216  45.437  29.268  0.00  0.00            
ATOM   2309  OG1 THR X 301      35.169  45.774  31.362  0.00  0.00            
ATOM   2310  C   THR X 301      35.372  48.437  28.757  0.00  0.00            
ATOM   2311  O   THR X 301      34.200  48.679  28.469  0.00  0.00            
ATOM   2312  N   VAL X 302      36.378  48.651  27.906  0.00  0.00            
ATOM   2313  CA  VAL X 302      36.265  49.279  26.574  0.00  0.00            
ATOM   2314  CB  VAL X 302      37.100  50.581  26.513  0.00  0.00            
ATOM   2315  CG1 VAL X 302      36.607  51.617  27.529  0.00  0.00            
ATOM   2316  CG2 VAL X 302      38.601  50.363  26.749  0.00  0.00            
ATOM   2317  C   VAL X 302      36.657  48.298  25.458  0.00  0.00            
ATOM   2318  O   VAL X 302      36.918  47.122  25.717  0.00  0.00            
ATOM   2319  N   ILE X 303      36.703  48.755  24.206  0.00  0.00            
ATOM   2320  CA  ILE X 303      37.568  48.166  23.168  0.00  0.00            
ATOM   2321  CB  ILE X 303      36.864  48.063  21.793  0.00  0.00            
ATOM   2322  CG2 ILE X 303      35.851  46.906  21.831  0.00  0.00            
ATOM   2323  CG1 ILE X 303      36.202  49.392  21.354  0.00  0.00            
ATOM   2324  CD1 ILE X 303      35.642  49.372  19.927  0.00  0.00            
ATOM   2325  C   ILE X 303      38.872  48.969  23.096  0.00  0.00            
ATOM   2326  O   ILE X 303      38.847  50.194  23.219  0.00  0.00            
ATOM   2327  N   ASP X 304      40.006  48.293  22.923  0.00  0.00            
ATOM   2328  CA  ASP X 304      41.346  48.902  22.977  0.00  0.00            
ATOM   2329  CB  ASP X 304      42.014  48.504  24.302  0.00  0.00            
ATOM   2330  CG  ASP X 304      42.464  47.047  24.307  0.00  0.00            
ATOM   2331  OD1 ASP X 304      43.616  46.785  23.895  0.00  0.00            
ATOM   2332  OD2 ASP X 304      41.654  46.169  24.669  0.00  0.00            
ATOM   2333  C   ASP X 304      42.236  48.553  21.768  0.00  0.00            
ATOM   2334  O   ASP X 304      43.149  49.306  21.426  0.00  0.00            
ATOM   2335  N   GLY X 305      41.953  47.442  21.081  0.00  0.00            
ATOM   2336  CA  GLY X 305      42.647  47.015  19.865  0.00  0.00            
ATOM   2337  C   GLY X 305      43.867  46.108  20.059  0.00  0.00            
ATOM   2338  O   GLY X 305      44.411  45.661  19.046  0.00  0.00            
ATOM   2339  N   MET X 306      44.284  45.806  21.297  0.00  0.00            
ATOM   2340  CA  MET X 306      45.435  44.933  21.591  0.00  0.00            
ATOM   2341  CB  MET X 306      46.626  45.802  22.030  0.00  0.00            
ATOM   2342  CG  MET X 306      47.973  45.127  21.747  0.00  0.00            
ATOM   2343  SD  MET X 306      48.365  44.951  19.978  0.00  0.00            
ATOM   2344  CE  MET X 306      50.061  44.323  20.092  0.00  0.00            
ATOM   2345  C   MET X 306      45.139  43.818  22.613  0.00  0.00            
ATOM   2346  O   MET X 306      45.654  42.710  22.455  0.00  0.00            
ATOM   2347  N   LEU X 307      44.278  44.052  23.613  0.00  0.00            
ATOM   2348  CA  LEU X 307      43.684  43.001  24.458  0.00  0.00            
ATOM   2349  CB  LEU X 307      43.625  43.491  25.920  0.00  0.00            
ATOM   2350  CG  LEU X 307      43.137  42.413  26.909  0.00  0.00            
ATOM   2351  CD1 LEU X 307      44.203  41.351  27.176  0.00  0.00            
ATOM   2352  CD2 LEU X 307      42.762  43.036  28.249  0.00  0.00            
ATOM   2353  C   LEU X 307      42.291  42.593  23.943  0.00  0.00            
ATOM   2354  O   LEU X 307      41.970  41.401  23.909  0.00  0.00            
ATOM   2355  N   LEU X 308      41.485  43.580  23.541  0.00  0.00            
ATOM   2356  CA  LEU X 308      40.180  43.431  22.901  0.00  0.00            
ATOM   2357  CB  LEU X 308      39.066  43.730  23.926  0.00  0.00            
ATOM   2358  CG  LEU X 308      38.917  42.719  25.076  0.00  0.00            
ATOM   2359  CD1 LEU X 308      37.836  43.221  26.035  0.00  0.00            
ATOM   2360  CD2 LEU X 308      38.507  41.329  24.579  0.00  0.00            
ATOM   2361  C   LEU X 308      40.071  44.385  21.702  0.00  0.00            
ATOM   2362  O   LEU X 308      39.872  45.592  21.863  0.00  0.00            
ATOM   2363  N   LEU X 309      40.158  43.842  20.485  0.00  0.00            
ATOM   2364  CA  LEU X 309      39.788  44.545  19.247  0.00  0.00            
ATOM   2365  CB  LEU X 309      40.588  43.930  18.079  0.00  0.00            
ATOM   2366  CG  LEU X 309      40.328  44.543  16.689  0.00  0.00            
ATOM   2367  CD1 LEU X 309      40.661  46.033  16.635  0.00  0.00            
ATOM   2368  CD2 LEU X 309      41.192  43.836  15.645  0.00  0.00            
ATOM   2369  C   LEU X 309      38.266  44.523  19.021  0.00  0.00            
ATOM   2370  O   LEU X 309      37.721  45.442  18.408  0.00  0.00            
ATOM   2371  N   LYS X 310      37.585  43.509  19.571  0.00  0.00            
ATOM   2372  CA  LYS X 310      36.123  43.373  19.616  0.00  0.00            
ATOM   2373  CB  LYS X 310      35.680  42.188  18.741  0.00  0.00            
ATOM   2374  CG  LYS X 310      35.764  42.553  17.254  0.00  0.00            
ATOM   2375  CD  LYS X 310      35.452  41.355  16.349  0.00  0.00            
ATOM   2376  CE  LYS X 310      35.250  41.838  14.910  0.00  0.00            
ATOM   2377  NZ  LYS X 310      33.916  42.459  14.743  0.00  0.00            
ATOM   2378  C   LYS X 310      35.622  43.231  21.053  0.00  0.00            
ATOM   2379  O   LYS X 310      36.286  42.613  21.885  0.00  0.00            
ATOM   2380  N   THR X 311      34.450  43.791  21.340  0.00  0.00            
ATOM   2381  CA  THR X 311      33.803  43.726  22.663  0.00  0.00            
ATOM   2382  CB  THR X 311      32.650  44.743  22.742  0.00  0.00            
ATOM   2383  CG2 THR X 311      31.406  44.360  21.944  0.00  0.00            
ATOM   2384  OG1 THR X 311      32.247  44.907  24.079  0.00  0.00            
ATOM   2385  C   THR X 311      33.319  42.298  22.972  0.00  0.00            
ATOM   2386  O   THR X 311      32.984  41.581  22.026  0.00  0.00            
ATOM   2387  N   PRO X 312      33.221  41.846  24.241  0.00  0.00            
ATOM   2388  CD  PRO X 312      33.709  42.502  25.450  0.00  0.00            
ATOM   2389  CG  PRO X 312      33.859  41.394  26.489  0.00  0.00            
ATOM   2390  CB  PRO X 312      32.748  40.423  26.093  0.00  0.00            
ATOM   2391  CA  PRO X 312      32.787  40.482  24.565  0.00  0.00            
ATOM   2392  C   PRO X 312      31.457  40.049  23.922  0.00  0.00            
ATOM   2393  O   PRO X 312      31.381  38.942  23.398  0.00  0.00            
ATOM   2394  N   GLU X 313      30.456  40.930  23.840  0.00  0.00            
ATOM   2395  CA  GLU X 313      29.176  40.689  23.142  0.00  0.00            
ATOM   2396  CB  GLU X 313      28.355  41.990  23.249  0.00  0.00            
ATOM   2397  CG  GLU X 313      26.956  41.966  22.623  0.00  0.00            
ATOM   2398  CD  GLU X 313      26.009  40.981  23.304  0.00  0.00            
ATOM   2399  OE1 GLU X 313      25.099  40.447  22.625  0.00  0.00            
ATOM   2400  OE2 GLU X 313      26.134  40.750  24.527  0.00  0.00            
ATOM   2401  C   GLU X 313      29.344  40.282  21.660  0.00  0.00            
ATOM   2402  O   GLU X 313      28.557  39.496  21.126  0.00  0.00            
ATOM   2403  N   GLU X 314      30.384  40.793  20.999  0.00  0.00            
ATOM   2404  CA  GLU X 314      30.704  40.556  19.587  0.00  0.00            
ATOM   2405  CB  GLU X 314      31.119  41.904  18.979  0.00  0.00            
ATOM   2406  CG  GLU X 314      31.248  41.870  17.453  0.00  0.00            
ATOM   2407  CD  GLU X 314      31.114  43.272  16.849  0.00  0.00            
ATOM   2408  OE1 GLU X 314      32.133  43.852  16.391  0.00  0.00            
ATOM   2409  OE2 GLU X 314      29.980  43.808  16.804  0.00  0.00            
ATOM   2410  C   GLU X 314      31.776  39.467  19.404  0.00  0.00            
ATOM   2411  O   GLU X 314      31.761  38.741  18.408  0.00  0.00            
ATOM   2412  N   LEU X 315      32.664  39.298  20.389  0.00  0.00            
ATOM   2413  CA  LEU X 315      33.733  38.295  20.426  0.00  0.00            
ATOM   2414  CB  LEU X 315      34.844  38.843  21.342  0.00  0.00            
ATOM   2415  CG  LEU X 315      36.184  38.085  21.315  0.00  0.00            
ATOM   2416  CD1 LEU X 315      36.833  38.053  19.929  0.00  0.00            
ATOM   2417  CD2 LEU X 315      37.164  38.780  22.263  0.00  0.00            
ATOM   2418  C   LEU X 315      33.215  36.901  20.843  0.00  0.00            
ATOM   2419  O   LEU X 315      33.718  35.887  20.354  0.00  0.00            
ATOM   2420  N   GLN X 316      32.144  36.839  21.648  0.00  0.00            
ATOM   2421  CA  GLN X 316      31.319  35.635  21.831  0.00  0.00            
ATOM   2422  CB  GLN X 316      30.214  35.884  22.879  0.00  0.00            
ATOM   2423  CG  GLN X 316      30.717  35.926  24.333  0.00  0.00            
ATOM   2424  CD  GLN X 316      29.615  36.286  25.331  0.00  0.00            
ATOM   2425  OE1 GLN X 316      28.435  36.016  25.133  0.00  0.00            
ATOM   2426  NE2 GLN X 316      29.938  36.876  26.460  0.00  0.00            
ATOM   2427  C   GLN X 316      30.671  35.207  20.502  0.00  0.00            
ATOM   2428  O   GLN X 316      30.649  34.016  20.197  0.00  0.00            
ATOM   2429  N   ALA X 317      30.217  36.160  19.678  0.00  0.00            
ATOM   2430  CA  ALA X 317      29.637  35.899  18.355  0.00  0.00            
ATOM   2431  CB  ALA X 317      28.724  37.077  17.989  0.00  0.00            
ATOM   2432  C   ALA X 317      30.695  35.591  17.267  0.00  0.00            
ATOM   2433  O   ALA X 317      30.395  34.887  16.300  0.00  0.00            
ATOM   2434  N   GLU X 318      31.952  36.019  17.446  0.00  0.00            
ATOM   2435  CA  GLU X 318      33.122  35.475  16.729  0.00  0.00            
ATOM   2436  CB  GLU X 318      34.326  36.429  16.841  0.00  0.00            
ATOM   2437  CG  GLU X 318      34.212  37.718  16.012  0.00  0.00            
ATOM   2438  CD  GLU X 318      34.320  37.507  14.494  0.00  0.00            
ATOM   2439  OE1 GLU X 318      34.947  36.525  14.024  0.00  0.00            
ATOM   2440  OE2 GLU X 318      33.789  38.349  13.731  0.00  0.00            
ATOM   2441  C   GLU X 318      33.534  34.080  17.239  0.00  0.00            
ATOM   2442  O   GLU X 318      34.307  33.388  16.573  0.00  0.00            
ATOM   2443  N   ARG X 319      33.006  33.634  18.388  0.00  0.00            
ATOM   2444  CA  ARG X 319      33.204  32.292  18.971  0.00  0.00            
ATOM   2445  CB  ARG X 319      32.448  31.233  18.132  0.00  0.00            
ATOM   2446  CG  ARG X 319      30.958  31.599  17.953  0.00  0.00            
ATOM   2447  CD  ARG X 319      30.153  30.662  17.050  0.00  0.00            
ATOM   2448  NE  ARG X 319      30.157  29.258  17.501  0.00  0.00            
ATOM   2449  CZ  ARG X 319      30.860  28.267  16.985  0.00  0.00            
ATOM   2450  NH1 ARG X 319      31.613  28.408  15.935  0.00  0.00            
ATOM   2451  NH2 ARG X 319      30.827  27.086  17.517  0.00  0.00            
ATOM   2452  C   ARG X 319      34.685  31.986  19.246  0.00  0.00            
ATOM   2453  O   ARG X 319      35.190  30.906  18.947  0.00  0.00            
ATOM   2454  N   ASN X 320      35.402  32.973  19.791  0.00  0.00            
ATOM   2455  CA  ASN X 320      36.868  32.987  19.932  0.00  0.00            
ATOM   2456  CB  ASN X 320      37.338  34.453  19.820  0.00  0.00            
ATOM   2457  CG  ASN X 320      38.789  34.560  19.382  0.00  0.00            
ATOM   2458  OD1 ASN X 320      39.118  34.246  18.248  0.00  0.00            
ATOM   2459  ND2 ASN X 320      39.687  35.020  20.217  0.00  0.00            
ATOM   2460  C   ASN X 320      37.400  32.270  21.199  0.00  0.00            
ATOM   2461  O   ASN X 320      38.395  32.698  21.784  0.00  0.00            
ATOM   2462  N   PHE X 321      36.717  31.229  21.686  0.00  0.00            
ATOM   2463  CA  PHE X 321      36.984  30.648  23.010  0.00  0.00            
ATOM   2464  CB  PHE X 321      35.768  29.841  23.490  0.00  0.00            
ATOM   2465  CG  PHE X 321      34.540  30.659  23.857  0.00  0.00            
ATOM   2466  CD1 PHE X 321      34.366  31.106  25.181  0.00  0.00            
ATOM   2467  CE1 PHE X 321      33.207  31.817  25.543  0.00  0.00            
ATOM   2468  CZ  PHE X 321      32.212  32.077  24.584  0.00  0.00            
ATOM   2469  CE2 PHE X 321      32.384  31.639  23.259  0.00  0.00            
ATOM   2470  CD2 PHE X 321      33.547  30.936  22.896  0.00  0.00            
ATOM   2471  C   PHE X 321      38.261  29.787  23.063  0.00  0.00            
ATOM   2472  O   PHE X 321      38.525  28.997  22.151  0.00  0.00            
ATOM   2473  N   HIE X 322      39.010  29.891  24.168  0.00  0.00            
ATOM   2474  CA  HIE X 322      40.089  28.967  24.576  0.00  0.00            
ATOM   2475  CB  HIE X 322      41.017  29.706  25.562  0.00  0.00            
ATOM   2476  CG  HIE X 322      42.216  28.935  26.079  0.00  0.00            
ATOM   2477  ND1 HIE X 322      42.915  27.930  25.401  0.00  0.00            
ATOM   2478  CE1 HIE X 322      43.815  27.450  26.281  0.00  0.00            
ATOM   2479  NE2 HIE X 322      43.738  28.115  27.447  0.00  0.00            
ATOM   2480  CD2 HIE X 322      42.747  29.067  27.331  0.00  0.00            
ATOM   2481  C   HIE X 322      39.510  27.646  25.133  0.00  0.00            
ATOM   2482  O   HIE X 322      38.356  27.593  25.562  0.00  0.00            
ATOM   2483  N   THR X 323      40.278  26.556  25.113  0.00  0.00            
ATOM   2484  CA  THR X 323      39.799  25.160  25.271  0.00  0.00            
ATOM   2485  CB  THR X 323      40.726  24.183  24.526  0.00  0.00            
ATOM   2486  CG2 THR X 323      40.771  24.473  23.027  0.00  0.00            
ATOM   2487  OG1 THR X 323      42.043  24.289  25.026  0.00  0.00            
ATOM   2488  C   THR X 323      39.582  24.690  26.719  0.00  0.00            
ATOM   2489  O   THR X 323      39.583  23.489  27.001  0.00  0.00            
ATOM   2490  N   VAL X 324      39.423  25.610  27.670  0.00  0.00            
ATOM   2491  CA  VAL X 324      39.400  25.289  29.109  0.00  0.00            
ATOM   2492  CB  VAL X 324      39.761  26.508  29.979  0.00  0.00            
ATOM   2493  CG1 VAL X 324      41.146  27.041  29.604  0.00  0.00            
ATOM   2494  CG2 VAL X 324      38.759  27.667  29.891  0.00  0.00            
ATOM   2495  C   VAL X 324      38.066  24.686  29.575  0.00  0.00            
ATOM   2496  O   VAL X 324      37.005  25.122  29.122  0.00  0.00            
ATOM   2497  N   PRO X 325      38.071  23.761  30.555  0.00  0.00            
ATOM   2498  CD  PRO X 325      39.163  22.902  30.974  0.00  0.00            
ATOM   2499  CG  PRO X 325      38.491  21.723  31.673  0.00  0.00            
ATOM   2500  CB  PRO X 325      37.289  22.382  32.350  0.00  0.00            
ATOM   2501  CA  PRO X 325      36.900  23.514  31.385  0.00  0.00            
ATOM   2502  C   PRO X 325      36.503  24.798  32.127  0.00  0.00            
ATOM   2503  O   PRO X 325      37.353  25.434  32.761  0.00  0.00            
ATOM   2504  N   TYR X 326      35.219  25.160  32.075  0.00  0.00            
ATOM   2505  CA  TYR X 326      34.673  26.367  32.708  0.00  0.00            
ATOM   2506  CB  TYR X 326      34.260  27.364  31.608  0.00  0.00            
ATOM   2507  CG  TYR X 326      33.797  28.753  32.036  0.00  0.00            
ATOM   2508  CD1 TYR X 326      32.941  29.481  31.185  0.00  0.00            
ATOM   2509  CE1 TYR X 326      32.525  30.782  31.535  0.00  0.00            
ATOM   2510  CZ  TYR X 326      32.964  31.361  32.744  0.00  0.00            
ATOM   2511  OH  TYR X 326      32.570  32.612  33.086  0.00  0.00            
ATOM   2512  CE2 TYR X 326      33.822  30.640  33.596  0.00  0.00            
ATOM   2513  CD2 TYR X 326      34.245  29.351  33.233  0.00  0.00            
ATOM   2514  C   TYR X 326      33.521  26.030  33.669  0.00  0.00            
ATOM   2515  O   TYR X 326      32.644  25.228  33.338  0.00  0.00            
ATOM   2516  N   MET X 327      33.525  26.635  34.861  0.00  0.00            
ATOM   2517  CA  MET X 327      32.517  26.432  35.908  0.00  0.00            
ATOM   2518  CB  MET X 327      33.170  25.667  37.069  0.00  0.00            
ATOM   2519  CG  MET X 327      32.155  25.152  38.090  0.00  0.00            
ATOM   2520  SD  MET X 327      32.875  24.098  39.379  0.00  0.00            
ATOM   2521  CE  MET X 327      33.643  25.342  40.452  0.00  0.00            
ATOM   2522  C   MET X 327      31.884  27.765  36.349  0.00  0.00            
ATOM   2523  O   MET X 327      32.602  28.719  36.647  0.00  0.00            
ATOM   2524  N   VAL X 328      30.548  27.833  36.397  0.00  0.00            
ATOM   2525  CA  VAL X 328      29.781  29.072  36.657  0.00  0.00            
ATOM   2526  CB  VAL X 328      29.010  29.501  35.388  0.00  0.00            
ATOM   2527  CG1 VAL X 328      28.011  30.638  35.651  0.00  0.00            
ATOM   2528  CG2 VAL X 328      29.990  29.959  34.297  0.00  0.00            
ATOM   2529  C   VAL X 328      28.831  28.928  37.849  0.00  0.00            
ATOM   2530  O   VAL X 328      27.974  28.043  37.860  0.00  0.00            
ATOM   2531  N   GLY X 329      28.953  29.832  38.825  0.00  0.00            
ATOM   2532  CA  GLY X 329      28.079  29.927  39.996  0.00  0.00            
ATOM   2533  C   GLY X 329      27.048  31.052  39.909  0.00  0.00            
ATOM   2534  O   GLY X 329      27.391  32.202  39.633  0.00  0.00            
ATOM   2535  N   ILE X 330      25.795  30.721  40.216  0.00  0.00            
ATOM   2536  CA  ILE X 330      24.616  31.602  40.264  0.00  0.00            
ATOM   2537  CB  ILE X 330      23.522  31.017  39.332  0.00  0.00            
ATOM   2538  CG2 ILE X 330      22.272  31.910  39.255  0.00  0.00            
ATOM   2539  CG1 ILE X 330      24.019  30.711  37.894  0.00  0.00            
ATOM   2540  CD1 ILE X 330      24.575  31.906  37.109  0.00  0.00            
ATOM   2541  C   ILE X 330      24.146  31.752  41.729  0.00  0.00            
ATOM   2542  O   ILE X 330      24.432  30.893  42.565  0.00  0.00            
ATOM   2543  N   ASN X 331      23.449  32.839  42.075  0.00  0.00            
ATOM   2544  CA  ASN X 331      23.004  33.139  43.446  0.00  0.00            
ATOM   2545  CB  ASN X 331      24.123  33.965  44.110  0.00  0.00            
ATOM   2546  CG  ASN X 331      24.232  33.776  45.612  0.00  0.00            
ATOM   2547  OD1 ASN X 331      23.253  33.512  46.292  0.00  0.00            
ATOM   2548  ND2 ASN X 331      25.421  33.889  46.155  0.00  0.00            
ATOM   2549  C   ASN X 331      21.604  33.803  43.464  0.00  0.00            
ATOM   2550  O   ASN X 331      20.969  33.934  42.413  0.00  0.00            
ATOM   2551  N   LYS X 332      21.057  34.153  44.642  0.00  0.00            
ATOM   2552  CA  LYS X 332      19.598  34.366  44.822  0.00  0.00            
ATOM   2553  CB  LYS X 332      18.977  33.123  45.487  0.00  0.00            
ATOM   2554  CG  LYS X 332      19.218  31.833  44.684  0.00  0.00            
ATOM   2555  CD  LYS X 332      18.512  30.626  45.311  0.00  0.00            
ATOM   2556  CE  LYS X 332      17.026  30.488  44.962  0.00  0.00            
ATOM   2557  NZ  LYS X 332      16.819  30.197  43.524  0.00  0.00            
ATOM   2558  C   LYS X 332      19.148  35.651  45.540  0.00  0.00            
ATOM   2559  O   LYS X 332      17.942  35.874  45.617  0.00  0.00            
ATOM   2560  N   GLN X 333      20.042  36.507  46.046  0.00  0.00            
ATOM   2561  CA  GLN X 333      19.646  37.789  46.678  0.00  0.00            
ATOM   2562  CB  GLN X 333      19.504  37.639  48.207  0.00  0.00            
ATOM   2563  CG  GLN X 333      20.814  37.395  48.979  0.00  0.00            
ATOM   2564  CD  GLN X 333      21.151  35.914  49.076  0.00  0.00            
ATOM   2565  OE1 GLN X 333      20.571  35.184  49.873  0.00  0.00            
ATOM   2566  NE2 GLN X 333      22.049  35.404  48.262  0.00  0.00            
ATOM   2567  C   GLN X 333      20.502  39.010  46.293  0.00  0.00            
ATOM   2568  O   GLN X 333      20.338  40.086  46.864  0.00  0.00            
ATOM   2569  N   GLU X 334      21.400  38.873  45.315  0.00  0.00            
ATOM   2570  CA  GLU X 334      22.470  39.845  45.032  0.00  0.00            
ATOM   2571  CB  GLU X 334      23.338  39.316  43.874  0.00  0.00            
ATOM   2572  CG  GLU X 334      23.853  37.874  44.030  0.00  0.00            
ATOM   2573  CD  GLU X 334      24.416  37.620  45.407  0.00  0.00            
ATOM   2574  OE1 GLU X 334      23.729  37.035  46.262  0.00  0.00            
ATOM   2575  OE2 GLU X 334      25.597  38.049  45.665  0.00  0.00            
ATOM   2576  C   GLU X 334      21.969  41.253  44.666  0.00  0.00            
ATOM   2577  O   GLU X 334      22.680  42.241  44.836  0.00  0.00            
ATOM   2578  N   PHE X 335      20.737  41.343  44.175  0.00  0.00            
ATOM   2579  CA  PHE X 335      20.042  42.557  43.753  0.00  0.00            
ATOM   2580  CB  PHE X 335      18.963  42.119  42.745  0.00  0.00            
ATOM   2581  CG  PHE X 335      18.046  41.035  43.290  0.00  0.00            
ATOM   2582  CD1 PHE X 335      18.394  39.676  43.142  0.00  0.00            
ATOM   2583  CE1 PHE X 335      17.616  38.679  43.751  0.00  0.00            
ATOM   2584  CZ  PHE X 335      16.476  39.031  44.491  0.00  0.00            
ATOM   2585  CE2 PHE X 335      16.104  40.381  44.609  0.00  0.00            
ATOM   2586  CD2 PHE X 335      16.887  41.382  44.010  0.00  0.00            
ATOM   2587  C   PHE X 335      19.392  43.345  44.905  0.00  0.00            
ATOM   2588  O   PHE X 335      19.095  44.525  44.717  0.00  0.00            
ATOM   2589  N   GLY X 336      19.135  42.714  46.061  0.00  0.00            
ATOM   2590  CA  GLY X 336      18.120  43.152  47.035  0.00  0.00            
ATOM   2591  C   GLY X 336      18.354  44.532  47.660  0.00  0.00            
ATOM   2592  O   GLY X 336      17.400  45.287  47.847  0.00  0.00            
ATOM   2593  N   TRP X 337      19.614  44.878  47.921  0.00  0.00            
ATOM   2594  CA  TRP X 337      20.080  46.225  48.272  0.00  0.00            
ATOM   2595  CB  TRP X 337      21.100  46.096  49.412  0.00  0.00            
ATOM   2596  CG  TRP X 337      21.919  47.314  49.721  0.00  0.00            
ATOM   2597  CD1 TRP X 337      21.593  48.275  50.613  0.00  0.00            
ATOM   2598  NE1 TRP X 337      22.615  49.198  50.701  0.00  0.00            
ATOM   2599  CE2 TRP X 337      23.667  48.873  49.873  0.00  0.00            
ATOM   2600  CZ2 TRP X 337      24.925  49.452  49.648  0.00  0.00            
ATOM   2601  CH2 TRP X 337      25.800  48.850  48.727  0.00  0.00            
ATOM   2602  CZ3 TRP X 337      25.409  47.682  48.048  0.00  0.00            
ATOM   2603  CE3 TRP X 337      24.155  47.091  48.304  0.00  0.00            
ATOM   2604  CD2 TRP X 337      23.246  47.675  49.217  0.00  0.00            
ATOM   2605  C   TRP X 337      20.686  46.945  47.059  0.00  0.00            
ATOM   2606  O   TRP X 337      20.387  48.115  46.814  0.00  0.00            
ATOM   2607  N   LEU X 338      21.511  46.242  46.276  0.00  0.00            
ATOM   2608  CA  LEU X 338      22.328  46.822  45.210  0.00  0.00            
ATOM   2609  CB  LEU X 338      23.153  45.696  44.563  0.00  0.00            
ATOM   2610  CG  LEU X 338      24.068  46.142  43.408  0.00  0.00            
ATOM   2611  CD1 LEU X 338      25.130  47.147  43.858  0.00  0.00            
ATOM   2612  CD2 LEU X 338      24.772  44.913  42.838  0.00  0.00            
ATOM   2613  C   LEU X 338      21.508  47.592  44.169  0.00  0.00            
ATOM   2614  O   LEU X 338      21.885  48.707  43.823  0.00  0.00            
ATOM   2615  N   ILE X 339      20.389  47.039  43.689  0.00  0.00            
ATOM   2616  CA  ILE X 339      19.574  47.701  42.661  0.00  0.00            
ATOM   2617  CB  ILE X 339      18.815  46.683  41.771  0.00  0.00            
ATOM   2618  CG2 ILE X 339      17.903  47.416  40.767  0.00  0.00            
ATOM   2619  CG1 ILE X 339      19.839  45.781  41.035  0.00  0.00            
ATOM   2620  CD1 ILE X 339      19.231  44.774  40.048  0.00  0.00            
ATOM   2621  C   ILE X 339      18.710  48.831  43.258  0.00  0.00            
ATOM   2622  O   ILE X 339      18.860  49.967  42.805  0.00  0.00            
ATOM   2623  N   PRO X 340      17.838  48.609  44.264  0.00  0.00            
ATOM   2624  CD  PRO X 340      17.493  47.339  44.895  0.00  0.00            
ATOM   2625  CG  PRO X 340      16.433  47.657  45.949  0.00  0.00            
ATOM   2626  CB  PRO X 340      15.794  48.943  45.428  0.00  0.00            
ATOM   2627  CA  PRO X 340      16.952  49.669  44.742  0.00  0.00            
ATOM   2628  C   PRO X 340      17.652  50.679  45.666  0.00  0.00            
ATOM   2629  O   PRO X 340      17.498  51.882  45.472  0.00  0.00            
ATOM   2630  N   MET X 341      18.440  50.225  46.647  0.00  0.00            
ATOM   2631  CA  MET X 341      18.946  51.071  47.739  0.00  0.00            
ATOM   2632  CB  MET X 341      19.051  50.251  49.036  0.00  0.00            
ATOM   2633  CG  MET X 341      17.702  49.725  49.541  0.00  0.00            
ATOM   2634  SD  MET X 341      17.858  48.594  50.952  0.00  0.00            
ATOM   2635  CE  MET X 341      16.107  48.264  51.280  0.00  0.00            
ATOM   2636  C   MET X 341      20.289  51.743  47.415  0.00  0.00            
ATOM   2637  O   MET X 341      20.496  52.891  47.819  0.00  0.00            
ATOM   2638  N   GLN X 342      21.191  51.083  46.679  0.00  0.00            
ATOM   2639  CA  GLN X 342      22.476  51.671  46.263  0.00  0.00            
ATOM   2640  CB  GLN X 342      23.595  50.619  46.358  0.00  0.00            
ATOM   2641  CG  GLN X 342      25.003  51.093  45.942  0.00  0.00            
ATOM   2642  CD  GLN X 342      25.647  52.118  46.880  0.00  0.00            
ATOM   2643  OE1 GLN X 342      25.068  53.135  47.251  0.00  0.00            
ATOM   2644  NE2 GLN X 342      26.888  51.923  47.260  0.00  0.00            
ATOM   2645  C   GLN X 342      22.392  52.322  44.877  0.00  0.00            
ATOM   2646  O   GLN X 342      22.632  53.523  44.744  0.00  0.00            
ATOM   2647  N   LEU X 343      22.029  51.562  43.840  0.00  0.00            
ATOM   2648  CA  LEU X 343      22.055  52.048  42.461  0.00  0.00            
ATOM   2649  CB  LEU X 343      22.013  50.845  41.503  0.00  0.00            
ATOM   2650  CG  LEU X 343      22.198  51.187  40.017  0.00  0.00            
ATOM   2651  CD1 LEU X 343      23.605  51.698  39.705  0.00  0.00            
ATOM   2652  CD2 LEU X 343      21.962  49.928  39.187  0.00  0.00            
ATOM   2653  C   LEU X 343      20.944  53.079  42.205  0.00  0.00            
ATOM   2654  O   LEU X 343      21.236  54.202  41.800  0.00  0.00            
ATOM   2655  N   MET X 344      19.683  52.745  42.491  0.00  0.00            
ATOM   2656  CA  MET X 344      18.537  53.637  42.249  0.00  0.00            
ATOM   2657  CB  MET X 344      17.303  52.815  41.836  0.00  0.00            
ATOM   2658  CG  MET X 344      17.534  52.022  40.542  0.00  0.00            
ATOM   2659  SD  MET X 344      17.933  53.039  39.094  0.00  0.00            
ATOM   2660  CE  MET X 344      18.389  51.730  37.930  0.00  0.00            
ATOM   2661  C   MET X 344      18.220  54.593  43.413  0.00  0.00            
ATOM   2662  O   MET X 344      17.335  55.437  43.268  0.00  0.00            
ATOM   2663  N   SER X 345      18.934  54.489  44.543  0.00  0.00            
ATOM   2664  CA  SER X 345      18.784  55.349  45.735  0.00  0.00            
ATOM   2665  CB  SER X 345      19.507  56.689  45.528  0.00  0.00            
ATOM   2666  OG  SER X 345      20.881  56.502  45.220  0.00  0.00            
ATOM   2667  C   SER X 345      17.323  55.539  46.191  0.00  0.00            
ATOM   2668  O   SER X 345      16.898  56.653  46.508  0.00  0.00            
ATOM   2669  N   TYR X 346      16.530  54.464  46.153  0.00  0.00            
ATOM   2670  CA  TYR X 346      15.072  54.498  46.247  0.00  0.00            
ATOM   2671  CB  TYR X 346      14.491  53.870  44.971  0.00  0.00            
ATOM   2672  CG  TYR X 346      12.977  53.926  44.884  0.00  0.00            
ATOM   2673  CD1 TYR X 346      12.317  55.170  44.921  0.00  0.00            
ATOM   2674  CE1 TYR X 346      10.912  55.231  44.848  0.00  0.00            
ATOM   2675  CZ  TYR X 346      10.160  54.041  44.738  0.00  0.00            
ATOM   2676  OH  TYR X 346       8.805  54.083  44.682  0.00  0.00            
ATOM   2677  CE2 TYR X 346      10.823  52.798  44.687  0.00  0.00            
ATOM   2678  CD2 TYR X 346      12.228  52.739  44.766  0.00  0.00            
ATOM   2679  C   TYR X 346      14.538  53.809  47.521  0.00  0.00            
ATOM   2680  O   TYR X 346      14.545  52.573  47.602  0.00  0.00            
ATOM   2681  N   PRO X 347      14.022  54.573  48.505  0.00  0.00            
ATOM   2682  CD  PRO X 347      14.099  56.027  48.622  0.00  0.00            
ATOM   2683  CG  PRO X 347      13.384  56.401  49.923  0.00  0.00            
ATOM   2684  CB  PRO X 347      13.408  55.106  50.735  0.00  0.00            
ATOM   2685  CA  PRO X 347      13.350  54.009  49.668  0.00  0.00            
ATOM   2686  C   PRO X 347      11.915  53.600  49.305  0.00  0.00            
ATOM   2687  O   PRO X 347      11.092  54.435  48.914  0.00  0.00            
ATOM   2688  N   LEU X 348      11.594  52.318  49.480  0.00  0.00            
ATOM   2689  CA  LEU X 348      10.260  51.742  49.289  0.00  0.00            
ATOM   2690  CB  LEU X 348      10.276  50.793  48.071  0.00  0.00            
ATOM   2691  CG  LEU X 348       8.894  50.259  47.633  0.00  0.00            
ATOM   2692  CD1 LEU X 348       7.892  51.365  47.292  0.00  0.00            
ATOM   2693  CD2 LEU X 348       9.049  49.370  46.396  0.00  0.00            
ATOM   2694  C   LEU X 348       9.784  51.121  50.611  0.00  0.00            
ATOM   2695  O   LEU X 348       9.513  49.924  50.714  0.00  0.00            
ATOM   2696  N   SER X 349       9.703  51.963  51.645  0.00  0.00            
ATOM   2697  CA  SER X 349       9.229  51.594  52.984  0.00  0.00            
ATOM   2698  CB  SER X 349       9.415  52.779  53.944  0.00  0.00            
ATOM   2699  OG  SER X 349      10.732  53.308  53.875  0.00  0.00            
ATOM   2700  C   SER X 349       7.756  51.152  52.984  0.00  0.00            
ATOM   2701  O   SER X 349       7.328  50.453  53.905  0.00  0.00            
ATOM   2702  N   GLU X 350       6.989  51.527  51.955  0.00  0.00            
ATOM   2703  CA  GLU X 350       5.628  51.060  51.664  0.00  0.00            
ATOM   2704  CB  GLU X 350       5.022  51.875  50.507  0.00  0.00            
ATOM   2705  CG  GLU X 350       4.696  53.334  50.844  0.00  0.00            
ATOM   2706  CD  GLU X 350       5.924  54.198  51.168  0.00  0.00            
ATOM   2707  OE1 GLU X 350       5.837  54.972  52.153  0.00  0.00            
ATOM   2708  OE2 GLU X 350       6.958  54.110  50.461  0.00  0.00            
ATOM   2709  C   GLU X 350       5.596  49.578  51.262  0.00  0.00            
ATOM   2710  O   GLU X 350       6.371  49.139  50.412  0.00  0.00            
ATOM   2711  N   GLY X 351       4.649  48.806  51.797  0.00  0.00            
ATOM   2712  CA  GLY X 351       4.530  47.366  51.534  0.00  0.00            
ATOM   2713  C   GLY X 351       3.963  46.974  50.161  0.00  0.00            
ATOM   2714  O   GLY X 351       3.735  45.787  49.927  0.00  0.00            
ATOM   2715  N   GLN X 352       3.716  47.939  49.264  0.00  0.00            
ATOM   2716  CA  GLN X 352       2.998  47.746  47.997  0.00  0.00            
ATOM   2717  CB  GLN X 352       1.488  47.829  48.284  0.00  0.00            
ATOM   2718  CG  GLN X 352       0.982  49.237  48.627  0.00  0.00            
ATOM   2719  CD  GLN X 352      -0.503  49.238  48.968  0.00  0.00            
ATOM   2720  OE1 GLN X 352      -1.368  49.359  48.107  0.00  0.00            
ATOM   2721  NE2 GLN X 352      -0.866  49.075  50.215  0.00  0.00            
ATOM   2722  C   GLN X 352       3.431  48.733  46.889  0.00  0.00            
ATOM   2723  O   GLN X 352       3.897  49.838  47.177  0.00  0.00            
ATOM   2724  N   LEU X 353       3.246  48.353  45.619  0.00  0.00            
ATOM   2725  CA  LEU X 353       3.680  49.086  44.418  0.00  0.00            
ATOM   2726  CB  LEU X 353       5.026  48.479  43.968  0.00  0.00            
ATOM   2727  CG  LEU X 353       5.657  49.086  42.701  0.00  0.00            
ATOM   2728  CD1 LEU X 353       6.027  50.559  42.879  0.00  0.00            
ATOM   2729  CD2 LEU X 353       6.927  48.310  42.347  0.00  0.00            
ATOM   2730  C   LEU X 353       2.623  49.004  43.297  0.00  0.00            
ATOM   2731  O   LEU X 353       2.014  47.957  43.099  0.00  0.00            
ATOM   2732  N   ASP X 354       2.422  50.088  42.543  0.00  0.00            
ATOM   2733  CA  ASP X 354       1.438  50.175  41.450  0.00  0.00            
ATOM   2734  CB  ASP X 354       0.537  51.394  41.681  0.00  0.00            
ATOM   2735  CG  ASP X 354       1.231  52.723  41.390  0.00  0.00            
ATOM   2736  OD1 ASP X 354       1.064  53.263  40.272  0.00  0.00            
ATOM   2737  OD2 ASP X 354       1.901  53.267  42.300  0.00  0.00            
ATOM   2738  C   ASP X 354       2.075  50.166  40.043  0.00  0.00            
ATOM   2739  O   ASP X 354       3.231  50.560  39.880  0.00  0.00            
ATOM   2740  N   GLN X 355       1.323  49.730  39.022  0.00  0.00            
ATOM   2741  CA  GLN X 355       1.811  49.483  37.652  0.00  0.00            
ATOM   2742  CB  GLN X 355       0.626  49.024  36.773  0.00  0.00            
ATOM   2743  CG  GLN X 355       1.007  48.549  35.351  0.00  0.00            
ATOM   2744  CD  GLN X 355       1.748  47.211  35.304  0.00  0.00            
ATOM   2745  OE1 GLN X 355       1.995  46.568  36.316  0.00  0.00            
ATOM   2746  NE2 GLN X 355       2.112  46.720  34.141  0.00  0.00            
ATOM   2747  C   GLN X 355       2.505  50.700  37.016  0.00  0.00            
ATOM   2748  O   GLN X 355       3.581  50.557  36.435  0.00  0.00            
ATOM   2749  N   LYS X 356       1.924  51.899  37.140  0.00  0.00            
ATOM   2750  CA  LYS X 356       2.475  53.140  36.566  0.00  0.00            
ATOM   2751  CB  LYS X 356       1.396  54.241  36.597  0.00  0.00            
ATOM   2752  CG  LYS X 356       0.235  53.910  35.635  0.00  0.00            
ATOM   2753  CD  LYS X 356      -0.916  54.921  35.714  0.00  0.00            
ATOM   2754  CE  LYS X 356      -1.999  54.644  34.659  0.00  0.00            
ATOM   2755  NZ  LYS X 356      -3.044  55.698  34.650  0.00  0.00            
ATOM   2756  C   LYS X 356       3.782  53.547  37.260  0.00  0.00            
ATOM   2757  O   LYS X 356       4.778  53.813  36.588  0.00  0.00            
ATOM   2758  N   THR X 357       3.836  53.463  38.592  0.00  0.00            
ATOM   2759  CA  THR X 357       5.072  53.700  39.365  0.00  0.00            
ATOM   2760  CB  THR X 357       4.755  53.772  40.866  0.00  0.00            
ATOM   2761  CG2 THR X 357       5.972  54.113  41.723  0.00  0.00            
ATOM   2762  OG1 THR X 357       3.801  54.792  41.093  0.00  0.00            
ATOM   2763  C   THR X 357       6.153  52.642  39.094  0.00  0.00            
ATOM   2764  O   THR X 357       7.338  52.978  39.029  0.00  0.00            
ATOM   2765  N   ALA X 358       5.770  51.379  38.877  0.00  0.00            
ATOM   2766  CA  ALA X 358       6.682  50.309  38.468  0.00  0.00            
ATOM   2767  CB  ALA X 358       5.937  48.971  38.560  0.00  0.00            
ATOM   2768  C   ALA X 358       7.252  50.539  37.055  0.00  0.00            
ATOM   2769  O   ALA X 358       8.442  50.318  36.827  0.00  0.00            
ATOM   2770  N   MET X 359       6.439  51.049  36.123  0.00  0.00            
ATOM   2771  CA  MET X 359       6.880  51.412  34.773  0.00  0.00            
ATOM   2772  CB  MET X 359       5.652  51.737  33.910  0.00  0.00            
ATOM   2773  CG  MET X 359       5.994  51.758  32.416  0.00  0.00            
ATOM   2774  SD  MET X 359       4.610  52.201  31.328  0.00  0.00            
ATOM   2775  CE  MET X 359       3.454  50.836  31.645  0.00  0.00            
ATOM   2776  C   MET X 359       7.890  52.573  34.796  0.00  0.00            
ATOM   2777  O   MET X 359       8.909  52.498  34.110  0.00  0.00            
ATOM   2778  N   SER X 360       7.678  53.592  35.643  0.00  0.00            
ATOM   2779  CA  SER X 360       8.676  54.648  35.899  0.00  0.00            
ATOM   2780  CB  SER X 360       8.155  55.662  36.929  0.00  0.00            
ATOM   2781  OG  SER X 360       7.177  56.527  36.385  0.00  0.00            
ATOM   2782  C   SER X 360      10.014  54.082  36.402  0.00  0.00            
ATOM   2783  O   SER X 360      11.076  54.538  35.966  0.00  0.00            
ATOM   2784  N   LEU X 361       9.992  53.070  37.278  0.00  0.00            
ATOM   2785  CA  LEU X 361      11.205  52.458  37.834  0.00  0.00            
ATOM   2786  CB  LEU X 361      10.833  51.705  39.127  0.00  0.00            
ATOM   2787  CG  LEU X 361      12.023  51.131  39.921  0.00  0.00            
ATOM   2788  CD1 LEU X 361      13.071  52.184  40.293  0.00  0.00            
ATOM   2789  CD2 LEU X 361      11.504  50.513  41.221  0.00  0.00            
ATOM   2790  C   LEU X 361      11.925  51.562  36.812  0.00  0.00            
ATOM   2791  O   LEU X 361      13.157  51.575  36.735  0.00  0.00            
ATOM   2792  N   LEU X 362      11.182  50.833  35.972  0.00  0.00            
ATOM   2793  CA  LEU X 362      11.766  50.049  34.878  0.00  0.00            
ATOM   2794  CB  LEU X 362      10.729  49.041  34.348  0.00  0.00            
ATOM   2795  CG  LEU X 362      11.331  47.953  33.431  0.00  0.00            
ATOM   2796  CD1 LEU X 362      12.373  47.089  34.146  0.00  0.00            
ATOM   2797  CD2 LEU X 362      10.225  47.024  32.931  0.00  0.00            
ATOM   2798  C   LEU X 362      12.344  50.951  33.773  0.00  0.00            
ATOM   2799  O   LEU X 362      13.399  50.640  33.226  0.00  0.00            
ATOM   2800  N   TRP X 363      11.729  52.111  33.512  0.00  0.00            
ATOM   2801  CA  TRP X 363      12.280  53.149  32.630  0.00  0.00            
ATOM   2802  CB  TRP X 363      11.229  54.245  32.413  0.00  0.00            
ATOM   2803  CG  TRP X 363      11.656  55.383  31.536  0.00  0.00            
ATOM   2804  CD1 TRP X 363      12.406  56.434  31.939  0.00  0.00            
ATOM   2805  NE1 TRP X 363      12.578  57.315  30.891  0.00  0.00            
ATOM   2806  CE2 TRP X 363      11.926  56.886  29.754  0.00  0.00            
ATOM   2807  CZ2 TRP X 363      11.774  57.435  28.474  0.00  0.00            
ATOM   2808  CH2 TRP X 363      11.012  56.741  27.518  0.00  0.00            
ATOM   2809  CZ3 TRP X 363      10.417  55.512  27.855  0.00  0.00            
ATOM   2810  CE3 TRP X 363      10.578  54.967  29.145  0.00  0.00            
ATOM   2811  CD2 TRP X 363      11.337  55.639  30.130  0.00  0.00            
ATOM   2812  C   TRP X 363      13.604  53.718  33.159  0.00  0.00            
ATOM   2813  O   TRP X 363      14.562  53.839  32.392  0.00  0.00            
ATOM   2814  N   LYS X 364      13.708  53.997  34.468  0.00  0.00            
ATOM   2815  CA  LYS X 364      14.980  54.389  35.111  0.00  0.00            
ATOM   2816  CB  LYS X 364      14.695  54.846  36.555  0.00  0.00            
ATOM   2817  CG  LYS X 364      15.881  55.611  37.166  0.00  0.00            
ATOM   2818  CD  LYS X 364      15.551  56.163  38.561  0.00  0.00            
ATOM   2819  CE  LYS X 364      16.743  56.981  39.074  0.00  0.00            
ATOM   2820  NZ  LYS X 364      16.385  57.843  40.225  0.00  0.00            
ATOM   2821  C   LYS X 364      16.031  53.266  35.049  0.00  0.00            
ATOM   2822  O   LYS X 364      17.224  53.533  34.945  0.00  0.00            
ATOM   2823  N   SER X 365      15.581  52.011  35.024  0.00  0.00            
ATOM   2824  CA  SER X 365      16.417  50.804  34.910  0.00  0.00            
ATOM   2825  CB  SER X 365      15.716  49.609  35.569  0.00  0.00            
ATOM   2826  OG  SER X 365      15.329  49.907  36.898  0.00  0.00            
ATOM   2827  C   SER X 365      16.842  50.444  33.474  0.00  0.00            
ATOM   2828  O   SER X 365      17.481  49.409  33.280  0.00  0.00            
ATOM   2829  N   TYR X 366      16.529  51.270  32.466  0.00  0.00            
ATOM   2830  CA  TYR X 366      16.781  50.991  31.042  0.00  0.00            
ATOM   2831  CB  TYR X 366      16.464  52.250  30.214  0.00  0.00            
ATOM   2832  CG  TYR X 366      17.065  52.272  28.819  0.00  0.00            
ATOM   2833  CD1 TYR X 366      18.110  53.169  28.514  0.00  0.00            
ATOM   2834  CE1 TYR X 366      18.670  53.190  27.223  0.00  0.00            
ATOM   2835  CZ  TYR X 366      18.174  52.327  26.224  0.00  0.00            
ATOM   2836  OH  TYR X 366      18.653  52.383  24.954  0.00  0.00            
ATOM   2837  CE2 TYR X 366      17.145  51.418  26.536  0.00  0.00            
ATOM   2838  CD2 TYR X 366      16.600  51.382  27.832  0.00  0.00            
ATOM   2839  C   TYR X 366      18.181  50.419  30.708  0.00  0.00            
ATOM   2840  O   TYR X 366      18.227  49.415  29.989  0.00  0.00            
ATOM   2841  N   PRO X 367      19.315  50.942  31.229  0.00  0.00            
ATOM   2842  CD  PRO X 367      19.463  52.193  31.964  0.00  0.00            
ATOM   2843  CG  PRO X 367      20.819  52.742  31.531  0.00  0.00            
ATOM   2844  CB  PRO X 367      21.647  51.466  31.408  0.00  0.00            
ATOM   2845  CA  PRO X 367      20.646  50.434  30.867  0.00  0.00            
ATOM   2846  C   PRO X 367      20.975  49.021  31.381  0.00  0.00            
ATOM   2847  O   PRO X 367      21.978  48.442  30.958  0.00  0.00            
ATOM   2848  N   LEU X 368      20.176  48.461  32.299  0.00  0.00            
ATOM   2849  CA  LEU X 368      20.412  47.148  32.923  0.00  0.00            
ATOM   2850  CB  LEU X 368      19.817  47.130  34.348  0.00  0.00            
ATOM   2851  CG  LEU X 368      20.541  47.937  35.442  0.00  0.00            
ATOM   2852  CD1 LEU X 368      20.624  49.444  35.182  0.00  0.00            
ATOM   2853  CD2 LEU X 368      19.780  47.742  36.757  0.00  0.00            
ATOM   2854  C   LEU X 368      19.785  45.994  32.120  0.00  0.00            
ATOM   2855  O   LEU X 368      20.245  44.857  32.218  0.00  0.00            
ATOM   2856  N   VAL X 369      18.719  46.273  31.365  0.00  0.00            
ATOM   2857  CA  VAL X 369      17.787  45.256  30.832  0.00  0.00            
ATOM   2858  CB  VAL X 369      16.321  45.645  31.128  0.00  0.00            
ATOM   2859  CG1 VAL X 369      16.029  45.569  32.632  0.00  0.00            
ATOM   2860  CG2 VAL X 369      15.965  47.058  30.643  0.00  0.00            
ATOM   2861  C   VAL X 369      18.000  44.897  29.354  0.00  0.00            
ATOM   2862  O   VAL X 369      17.247  44.093  28.813  0.00  0.00            
ATOM   2863  N   CYS X 370      19.011  45.476  28.698  0.00  0.00            
ATOM   2864  CA  CYS X 370      19.450  45.241  27.306  0.00  0.00            
ATOM   2865  CB  CYS X 370      20.121  43.861  27.207  0.00  0.00            
ATOM   2866  SG  CYS X 370      21.539  43.749  28.343  0.00  0.00            
ATOM   2867  C   CYS X 370      18.418  45.482  26.174  0.00  0.00            
ATOM   2868  O   CYS X 370      18.812  45.576  25.008  0.00  0.00            
ATOM   2869  N   ILE X 371      17.123  45.611  26.477  0.00  0.00            
ATOM   2870  CA  ILE X 371      16.032  45.943  25.542  0.00  0.00            
ATOM   2871  CB  ILE X 371      14.660  45.525  26.135  0.00  0.00            
ATOM   2872  CG2 ILE X 371      14.582  43.995  26.248  0.00  0.00            
ATOM   2873  CG1 ILE X 371      14.367  46.203  27.494  0.00  0.00            
ATOM   2874  CD1 ILE X 371      12.907  46.088  27.953  0.00  0.00            
ATOM   2875  C   ILE X 371      16.023  47.429  25.134  0.00  0.00            
ATOM   2876  O   ILE X 371      16.719  48.260  25.725  0.00  0.00            
ATOM   2877  N   ALA X 372      15.197  47.767  24.141  0.00  0.00            
ATOM   2878  CA  ALA X 372      14.879  49.136  23.734  0.00  0.00            
ATOM   2879  CB  ALA X 372      14.458  49.106  22.258  0.00  0.00            
ATOM   2880  C   ALA X 372      13.779  49.770  24.614  0.00  0.00            
ATOM   2881  O   ALA X 372      12.918  49.063  25.143  0.00  0.00            
ATOM   2882  N   LYS X 373      13.732  51.109  24.706  0.00  0.00            
ATOM   2883  CA  LYS X 373      12.659  51.842  25.424  0.00  0.00            
ATOM   2884  CB  LYS X 373      12.974  53.349  25.498  0.00  0.00            
ATOM   2885  CG  LYS X 373      14.273  53.640  26.267  0.00  0.00            
ATOM   2886  CD  LYS X 373      14.522  55.141  26.463  0.00  0.00            
ATOM   2887  CE  LYS X 373      15.912  55.330  27.080  0.00  0.00            
ATOM   2888  NZ  LYS X 373      16.235  56.753  27.330  0.00  0.00            
ATOM   2889  C   LYS X 373      11.261  51.600  24.833  0.00  0.00            
ATOM   2890  O   LYS X 373      10.269  51.627  25.563  0.00  0.00            
ATOM   2891  N   GLU X 374      11.186  51.243  23.549  0.00  0.00            
ATOM   2892  CA  GLU X 374       9.969  50.777  22.855  0.00  0.00            
ATOM   2893  CB  GLU X 374      10.293  50.505  21.375  0.00  0.00            
ATOM   2894  CG  GLU X 374      10.744  51.760  20.622  0.00  0.00            
ATOM   2895  CD  GLU X 374      10.880  51.492  19.121  0.00  0.00            
ATOM   2896  OE1 GLU X 374      10.072  52.051  18.340  0.00  0.00            
ATOM   2897  OE2 GLU X 374      11.794  50.737  18.709  0.00  0.00            
ATOM   2898  C   GLU X 374       9.342  49.503  23.461  0.00  0.00            
ATOM   2899  O   GLU X 374       8.209  49.161  23.115  0.00  0.00            
ATOM   2900  N   LEU X 375      10.055  48.794  24.346  0.00  0.00            
ATOM   2901  CA  LEU X 375       9.640  47.529  24.967  0.00  0.00            
ATOM   2902  CB  LEU X 375      10.626  46.421  24.540  0.00  0.00            
ATOM   2903  CG  LEU X 375      10.648  46.129  23.029  0.00  0.00            
ATOM   2904  CD1 LEU X 375      11.805  45.187  22.708  0.00  0.00            
ATOM   2905  CD2 LEU X 375       9.356  45.467  22.547  0.00  0.00            
ATOM   2906  C   LEU X 375       9.500  47.606  26.501  0.00  0.00            
ATOM   2907  O   LEU X 375       9.232  46.589  27.136  0.00  0.00            
ATOM   2908  N   ILE X 376       9.676  48.777  27.127  0.00  0.00            
ATOM   2909  CA  ILE X 376       9.604  48.915  28.596  0.00  0.00            
ATOM   2910  CB  ILE X 376      10.393  50.159  29.070  0.00  0.00            
ATOM   2911  CG2 ILE X 376      10.081  50.518  30.536  0.00  0.00            
ATOM   2912  CG1 ILE X 376      11.899  49.876  28.868  0.00  0.00            
ATOM   2913  CD1 ILE X 376      12.821  51.031  29.266  0.00  0.00            
ATOM   2914  C   ILE X 376       8.157  48.817  29.126  0.00  0.00            
ATOM   2915  O   ILE X 376       7.921  48.019  30.042  0.00  0.00            
ATOM   2916  N   PRO X 377       7.160  49.528  28.558  0.00  0.00            
ATOM   2917  CD  PRO X 377       7.290  50.723  27.732  0.00  0.00            
ATOM   2918  CG  PRO X 377       5.920  51.397  27.750  0.00  0.00            
ATOM   2919  CB  PRO X 377       4.955  50.238  27.986  0.00  0.00            
ATOM   2920  CA  PRO X 377       5.752  49.269  28.863  0.00  0.00            
ATOM   2921  C   PRO X 377       5.332  47.808  28.624  0.00  0.00            
ATOM   2922  O   PRO X 377       4.612  47.246  29.451  0.00  0.00            
ATOM   2923  N   GLU X 378       5.831  47.169  27.559  0.00  0.00            
ATOM   2924  CA  GLU X 378       5.570  45.762  27.212  0.00  0.00            
ATOM   2925  CB  GLU X 378       6.033  45.492  25.768  0.00  0.00            
ATOM   2926  CG  GLU X 378       5.751  44.054  25.308  0.00  0.00            
ATOM   2927  CD  GLU X 378       6.063  43.839  23.822  0.00  0.00            
ATOM   2928  OE1 GLU X 378       6.757  42.858  23.473  0.00  0.00            
ATOM   2929  OE2 GLU X 378       5.544  44.585  22.956  0.00  0.00            
ATOM   2930  C   GLU X 378       6.214  44.776  28.201  0.00  0.00            
ATOM   2931  O   GLU X 378       5.578  43.799  28.590  0.00  0.00            
ATOM   2932  N   ALA X 379       7.435  45.034  28.675  0.00  0.00            
ATOM   2933  CA  ALA X 379       8.063  44.237  29.729  0.00  0.00            
ATOM   2934  CB  ALA X 379       9.533  44.656  29.851  0.00  0.00            
ATOM   2935  C   ALA X 379       7.302  44.375  31.062  0.00  0.00            
ATOM   2936  O   ALA X 379       7.061  43.379  31.746  0.00  0.00            
ATOM   2937  N   THR X 380       6.842  45.587  31.396  0.00  0.00            
ATOM   2938  CA  THR X 380       5.990  45.823  32.579  0.00  0.00            
ATOM   2939  CB  THR X 380       5.788  47.328  32.866  0.00  0.00            
ATOM   2940  CG2 THR X 380       5.485  47.570  34.347  0.00  0.00            
ATOM   2941  OG1 THR X 380       6.946  48.097  32.618  0.00  0.00            
ATOM   2942  C   THR X 380       4.624  45.128  32.430  0.00  0.00            
ATOM   2943  O   THR X 380       4.086  44.589  33.396  0.00  0.00            
ATOM   2944  N   GLU X 381       4.081  45.065  31.212  0.00  0.00            
ATOM   2945  CA  GLU X 381       2.826  44.378  30.876  0.00  0.00            
ATOM   2946  CB  GLU X 381       2.404  44.814  29.459  0.00  0.00            
ATOM   2947  CG  GLU X 381       1.097  44.197  28.959  0.00  0.00            
ATOM   2948  CD  GLU X 381       0.624  44.902  27.681  0.00  0.00            
ATOM   2949  OE1 GLU X 381       1.133  44.622  26.568  0.00  0.00            
ATOM   2950  OE2 GLU X 381      -0.293  45.754  27.777  0.00  0.00            
ATOM   2951  C   GLU X 381       2.959  42.851  30.978  0.00  0.00            
ATOM   2952  O   GLU X 381       2.140  42.193  31.622  0.00  0.00            
ATOM   2953  N   LYS X 382       4.010  42.277  30.383  0.00  0.00            
ATOM   2954  CA  LYS X 382       4.192  40.824  30.250  0.00  0.00            
ATOM   2955  CB  LYS X 382       4.865  40.504  28.901  0.00  0.00            
ATOM   2956  CG  LYS X 382       3.907  40.839  27.742  0.00  0.00            
ATOM   2957  CD  LYS X 382       4.486  40.518  26.358  0.00  0.00            
ATOM   2958  CE  LYS X 382       3.477  40.873  25.253  0.00  0.00            
ATOM   2959  NZ  LYS X 382       2.335  39.925  25.210  0.00  0.00            
ATOM   2960  C   LYS X 382       4.877  40.162  31.448  0.00  0.00            
ATOM   2961  O   LYS X 382       4.803  38.943  31.562  0.00  0.00            
ATOM   2962  N   TYR X 383       5.472  40.928  32.367  0.00  0.00            
ATOM   2963  CA  TYR X 383       5.970  40.414  33.653  0.00  0.00            
ATOM   2964  CB  TYR X 383       7.396  40.942  33.898  0.00  0.00            
ATOM   2965  CG  TYR X 383       8.335  40.002  34.645  0.00  0.00            
ATOM   2966  CD1 TYR X 383       8.102  39.649  35.991  0.00  0.00            
ATOM   2967  CE1 TYR X 383       8.993  38.791  36.669  0.00  0.00            
ATOM   2968  CZ  TYR X 383      10.137  38.301  36.004  0.00  0.00            
ATOM   2969  OH  TYR X 383      11.028  37.499  36.637  0.00  0.00            
ATOM   2970  CE2 TYR X 383      10.387  38.671  34.668  0.00  0.00            
ATOM   2971  CD2 TYR X 383       9.486  39.513  33.992  0.00  0.00            
ATOM   2972  C   TYR X 383       5.025  40.735  34.830  0.00  0.00            
ATOM   2973  O   TYR X 383       4.872  39.902  35.724  0.00  0.00            
ATOM   2974  N   LEU X 384       4.386  41.918  34.847  0.00  0.00            
ATOM   2975  CA  LEU X 384       3.671  42.455  36.022  0.00  0.00            
ATOM   2976  CB  LEU X 384       4.404  43.736  36.484  0.00  0.00            
ATOM   2977  CG  LEU X 384       4.438  43.899  38.013  0.00  0.00            
ATOM   2978  CD1 LEU X 384       5.530  43.021  38.624  0.00  0.00            
ATOM   2979  CD2 LEU X 384       4.724  45.349  38.401  0.00  0.00            
ATOM   2980  C   LEU X 384       2.165  42.732  35.805  0.00  0.00            
ATOM   2981  O   LEU X 384       1.449  43.035  36.764  0.00  0.00            
ATOM   2982  N   GLY X 385       1.676  42.668  34.562  0.00  0.00            
ATOM   2983  CA  GLY X 385       0.319  43.089  34.195  0.00  0.00            
ATOM   2984  C   GLY X 385      -0.804  42.130  34.608  0.00  0.00            
ATOM   2985  O   GLY X 385      -1.915  42.571  34.904  0.00  0.00            
ATOM   2986  N   GLY X 386      -0.517  40.829  34.692  0.00  0.00            
ATOM   2987  CA  GLY X 386      -1.468  39.779  35.080  0.00  0.00            
ATOM   2988  C   GLY X 386      -1.834  39.762  36.569  0.00  0.00            
ATOM   2989  O   GLY X 386      -2.735  39.024  36.968  0.00  0.00            
ATOM   2990  N   THR X 387      -1.169  40.581  37.384  0.00  0.00            
ATOM   2991  CA  THR X 387      -1.479  40.820  38.802  0.00  0.00            
ATOM   2992  CB  THR X 387      -0.180  40.755  39.628  0.00  0.00            
ATOM   2993  CG2 THR X 387      -0.408  40.878  41.132  0.00  0.00            
ATOM   2994  OG1 THR X 387       0.477  39.518  39.427  0.00  0.00            
ATOM   2995  C   THR X 387      -2.181  42.179  38.945  0.00  0.00            
ATOM   2996  O   THR X 387      -1.755  43.162  38.339  0.00  0.00            
ATOM   2997  N   ASP X 388      -3.255  42.269  39.732  0.00  0.00            
ATOM   2998  CA  ASP X 388      -3.977  43.513  40.073  0.00  0.00            
ATOM   2999  CB  ASP X 388      -5.488  43.257  39.961  0.00  0.00            
ATOM   3000  CG  ASP X 388      -6.327  44.539  40.032  0.00  0.00            
ATOM   3001  OD1 ASP X 388      -6.846  44.885  41.120  0.00  0.00            
ATOM   3002  OD2 ASP X 388      -6.541  45.182  38.977  0.00  0.00            
ATOM   3003  C   ASP X 388      -3.622  44.024  41.480  0.00  0.00            
ATOM   3004  O   ASP X 388      -3.682  45.227  41.748  0.00  0.00            
ATOM   3005  N   ASP X 389      -3.215  43.117  42.368  0.00  0.00            
ATOM   3006  CA  ASP X 389      -2.783  43.414  43.731  0.00  0.00            
ATOM   3007  CB  ASP X 389      -2.667  42.092  44.495  0.00  0.00            
ATOM   3008  CG  ASP X 389      -2.072  42.262  45.892  0.00  0.00            
ATOM   3009  OD1 ASP X 389      -2.240  43.339  46.512  0.00  0.00            
ATOM   3010  OD2 ASP X 389      -1.412  41.311  46.368  0.00  0.00            
ATOM   3011  C   ASP X 389      -1.448  44.172  43.779  0.00  0.00            
ATOM   3012  O   ASP X 389      -0.394  43.636  43.434  0.00  0.00            
ATOM   3013  N   THR X 390      -1.473  45.393  44.309  0.00  0.00            
ATOM   3014  CA  THR X 390      -0.274  46.211  44.553  0.00  0.00            
ATOM   3015  CB  THR X 390      -0.671  47.582  45.119  0.00  0.00            
ATOM   3016  CG2 THR X 390      -1.397  48.451  44.096  0.00  0.00            
ATOM   3017  OG1 THR X 390      -1.530  47.401  46.228  0.00  0.00            
ATOM   3018  C   THR X 390       0.744  45.556  45.501  0.00  0.00            
ATOM   3019  O   THR X 390       1.947  45.799  45.377  0.00  0.00            
ATOM   3020  N   VAL X 391       0.308  44.706  46.439  0.00  0.00            
ATOM   3021  CA  VAL X 391       1.193  44.022  47.399  0.00  0.00            
ATOM   3022  CB  VAL X 391       0.393  43.461  48.596  0.00  0.00            
ATOM   3023  CG1 VAL X 391       1.310  42.787  49.617  0.00  0.00            
ATOM   3024  CG2 VAL X 391      -0.392  44.551  49.338  0.00  0.00            
ATOM   3025  C   VAL X 391       2.012  42.943  46.680  0.00  0.00            
ATOM   3026  O   VAL X 391       3.245  42.963  46.745  0.00  0.00            
ATOM   3027  N   LYS X 392       1.365  42.064  45.900  0.00  0.00            
ATOM   3028  CA  LYS X 392       2.057  41.072  45.058  0.00  0.00            
ATOM   3029  CB  LYS X 392       1.071  39.971  44.616  0.00  0.00            
ATOM   3030  CG  LYS X 392       1.703  38.783  43.858  0.00  0.00            
ATOM   3031  CD  LYS X 392       2.742  38.005  44.686  0.00  0.00            
ATOM   3032  CE  LYS X 392       3.324  36.819  43.905  0.00  0.00            
ATOM   3033  NZ  LYS X 392       4.437  36.179  44.650  0.00  0.00            
ATOM   3034  C   LYS X 392       2.816  41.717  43.887  0.00  0.00            
ATOM   3035  O   LYS X 392       3.886  41.222  43.543  0.00  0.00            
ATOM   3036  N   LYS X 393       2.365  42.857  43.333  0.00  0.00            
ATOM   3037  CA  LYS X 393       3.151  43.643  42.354  0.00  0.00            
ATOM   3038  CB  LYS X 393       2.376  44.872  41.837  0.00  0.00            
ATOM   3039  CG  LYS X 393       1.346  44.595  40.723  0.00  0.00            
ATOM   3040  CD  LYS X 393       0.773  45.927  40.203  0.00  0.00            
ATOM   3041  CE  LYS X 393      -0.347  45.783  39.160  0.00  0.00            
ATOM   3042  NZ  LYS X 393       0.124  45.269  37.849  0.00  0.00            
ATOM   3043  C   LYS X 393       4.509  44.088  42.919  0.00  0.00            
ATOM   3044  O   LYS X 393       5.493  43.997  42.188  0.00  0.00            
ATOM   3045  N   LYS X 394       4.613  44.500  44.196  0.00  0.00            
ATOM   3046  CA  LYS X 394       5.921  44.787  44.831  0.00  0.00            
ATOM   3047  CB  LYS X 394       5.748  45.424  46.230  0.00  0.00            
ATOM   3048  CG  LYS X 394       7.110  45.758  46.873  0.00  0.00            
ATOM   3049  CD  LYS X 394       7.006  46.459  48.237  0.00  0.00            
ATOM   3050  CE  LYS X 394       8.424  46.677  48.786  0.00  0.00            
ATOM   3051  NZ  LYS X 394       8.447  47.349  50.106  0.00  0.00            
ATOM   3052  C   LYS X 394       6.799  43.532  44.875  0.00  0.00            
ATOM   3053  O   LYS X 394       7.921  43.549  44.374  0.00  0.00            
ATOM   3054  N   ASP X 395       6.268  42.434  45.410  0.00  0.00            
ATOM   3055  CA  ASP X 395       6.995  41.166  45.550  0.00  0.00            
ATOM   3056  CB  ASP X 395       6.088  40.165  46.277  0.00  0.00            
ATOM   3057  CG  ASP X 395       6.768  38.807  46.408  0.00  0.00            
ATOM   3058  OD1 ASP X 395       6.416  37.881  45.641  0.00  0.00            
ATOM   3059  OD2 ASP X 395       7.721  38.704  47.219  0.00  0.00            
ATOM   3060  C   ASP X 395       7.477  40.582  44.205  0.00  0.00            
ATOM   3061  O   ASP X 395       8.566  40.004  44.138  0.00  0.00            
ATOM   3062  N   LEU X 396       6.686  40.742  43.139  0.00  0.00            
ATOM   3063  CA  LEU X 396       6.992  40.258  41.791  0.00  0.00            
ATOM   3064  CB  LEU X 396       5.662  39.981  41.068  0.00  0.00            
ATOM   3065  CG  LEU X 396       5.801  39.310  39.687  0.00  0.00            
ATOM   3066  CD1 LEU X 396       6.447  37.925  39.756  0.00  0.00            
ATOM   3067  CD2 LEU X 396       4.412  39.156  39.070  0.00  0.00            
ATOM   3068  C   LEU X 396       7.913  41.211  41.010  0.00  0.00            
ATOM   3069  O   LEU X 396       8.766  40.740  40.259  0.00  0.00            
ATOM   3070  N   PHE X 397       7.839  42.532  41.223  0.00  0.00            
ATOM   3071  CA  PHE X 397       8.836  43.464  40.672  0.00  0.00            
ATOM   3072  CB  PHE X 397       8.404  44.920  40.896  0.00  0.00            
ATOM   3073  CG  PHE X 397       9.235  45.916  40.102  0.00  0.00            
ATOM   3074  CD1 PHE X 397       8.781  46.364  38.847  0.00  0.00            
ATOM   3075  CE1 PHE X 397       9.553  47.261  38.087  0.00  0.00            
ATOM   3076  CZ  PHE X 397      10.797  47.699  38.570  0.00  0.00            
ATOM   3077  CE2 PHE X 397      11.261  47.248  39.819  0.00  0.00            
ATOM   3078  CD2 PHE X 397      10.477  46.369  40.589  0.00  0.00            
ATOM   3079  C   PHE X 397      10.228  43.194  41.267  0.00  0.00            
ATOM   3080  O   PHE X 397      11.229  43.220  40.553  0.00  0.00            
ATOM   3081  N   LEU X 398      10.281  42.815  42.548  0.00  0.00            
ATOM   3082  CA  LEU X 398      11.490  42.329  43.221  0.00  0.00            
ATOM   3083  CB  LEU X 398      11.262  42.380  44.746  0.00  0.00            
ATOM   3084  CG  LEU X 398      11.135  43.806  45.324  0.00  0.00            
ATOM   3085  CD1 LEU X 398      10.638  43.742  46.768  0.00  0.00            
ATOM   3086  CD2 LEU X 398      12.471  44.556  45.306  0.00  0.00            
ATOM   3087  C   LEU X 398      11.970  40.943  42.725  0.00  0.00            
ATOM   3088  O   LEU X 398      12.993  40.454  43.197  0.00  0.00            
ATOM   3089  N   ASP X 399      11.296  40.319  41.750  0.00  0.00            
ATOM   3090  CA  ASP X 399      11.853  39.237  40.920  0.00  0.00            
ATOM   3091  CB  ASP X 399      10.974  37.986  41.009  0.00  0.00            
ATOM   3092  CG  ASP X 399      11.679  36.800  40.347  0.00  0.00            
ATOM   3093  OD1 ASP X 399      12.399  36.048  41.046  0.00  0.00            
ATOM   3094  OD2 ASP X 399      11.536  36.624  39.116  0.00  0.00            
ATOM   3095  C   ASP X 399      12.099  39.661  39.454  0.00  0.00            
ATOM   3096  O   ASP X 399      13.012  39.142  38.811  0.00  0.00            
ATOM   3097  N   LEU X 400      11.352  40.640  38.929  0.00  0.00            
ATOM   3098  CA  LEU X 400      11.540  41.225  37.591  0.00  0.00            
ATOM   3099  CB  LEU X 400      10.476  42.327  37.400  0.00  0.00            
ATOM   3100  CG  LEU X 400      10.266  42.865  35.970  0.00  0.00            
ATOM   3101  CD1 LEU X 400       8.981  43.700  35.944  0.00  0.00            
ATOM   3102  CD2 LEU X 400      11.385  43.781  35.471  0.00  0.00            
ATOM   3103  C   LEU X 400      12.979  41.725  37.394  0.00  0.00            
ATOM   3104  O   LEU X 400      13.608  41.386  36.391  0.00  0.00            
ATOM   3105  N   ILE X 401      13.532  42.442  38.380  0.00  0.00            
ATOM   3106  CA  ILE X 401      14.929  42.919  38.363  0.00  0.00            
ATOM   3107  CB  ILE X 401      15.049  44.348  38.956  0.00  0.00            
ATOM   3108  CG2 ILE X 401      14.361  45.355  38.016  0.00  0.00            
ATOM   3109  CG1 ILE X 401      14.486  44.563  40.381  0.00  0.00            
ATOM   3110  CD1 ILE X 401      15.018  43.618  41.465  0.00  0.00            
ATOM   3111  C   ILE X 401      15.956  41.937  38.965  0.00  0.00            
ATOM   3112  O   ILE X 401      17.142  42.261  39.023  0.00  0.00            
ATOM   3113  N   ALA X 402      15.544  40.750  39.425  0.00  0.00            
ATOM   3114  CA  ALA X 402      16.399  39.883  40.243  0.00  0.00            
ATOM   3115  CB  ALA X 402      15.522  38.897  41.015  0.00  0.00            
ATOM   3116  C   ALA X 402      17.482  39.135  39.454  0.00  0.00            
ATOM   3117  O   ALA X 402      18.631  39.070  39.891  0.00  0.00            
ATOM   3118  N   ASP X 403      17.148  38.614  38.274  0.00  0.00            
ATOM   3119  CA  ASP X 403      18.007  37.710  37.500  0.00  0.00            
ATOM   3120  CB  ASP X 403      17.190  36.459  37.129  0.00  0.00            
ATOM   3121  CG  ASP X 403      16.407  35.874  38.311  0.00  0.00            
ATOM   3122  OD1 ASP X 403      15.181  36.107  38.413  0.00  0.00            
ATOM   3123  OD2 ASP X 403      16.997  35.142  39.139  0.00  0.00            
ATOM   3124  C   ASP X 403      18.601  38.380  36.244  0.00  0.00            
ATOM   3125  O   ASP X 403      19.669  37.987  35.776  0.00  0.00            
ATOM   3126  N   VAL X 404      17.928  39.400  35.699  0.00  0.00            
ATOM   3127  CA  VAL X 404      18.231  40.034  34.399  0.00  0.00            
ATOM   3128  CB  VAL X 404      17.081  40.998  34.028  0.00  0.00            
ATOM   3129  CG1 VAL X 404      16.992  42.220  34.953  0.00  0.00            
ATOM   3130  CG2 VAL X 404      17.154  41.475  32.573  0.00  0.00            
ATOM   3131  C   VAL X 404      19.610  40.715  34.300  0.00  0.00            
ATOM   3132  O   VAL X 404      20.185  40.760  33.212  0.00  0.00            
ATOM   3133  N   MET X 405      20.172  41.213  35.407  0.00  0.00            
ATOM   3134  CA  MET X 405      21.465  41.920  35.443  0.00  0.00            
ATOM   3135  CB  MET X 405      21.389  43.029  36.510  0.00  0.00            
ATOM   3136  CG  MET X 405      22.473  44.105  36.369  0.00  0.00            
ATOM   3137  SD  MET X 405      22.411  45.403  37.638  0.00  0.00            
ATOM   3138  CE  MET X 405      23.113  44.518  39.055  0.00  0.00            
ATOM   3139  C   MET X 405      22.659  40.982  35.705  0.00  0.00            
ATOM   3140  O   MET X 405      23.794  41.346  35.393  0.00  0.00            
ATOM   3141  N   PHE X 406      22.411  39.788  36.262  0.00  0.00            
ATOM   3142  CA  PHE X 406      23.438  38.840  36.721  0.00  0.00            
ATOM   3143  CB  PHE X 406      23.532  38.872  38.261  0.00  0.00            
ATOM   3144  CG  PHE X 406      24.094  40.111  38.944  0.00  0.00            
ATOM   3145  CD1 PHE X 406      25.146  40.854  38.376  0.00  0.00            
ATOM   3146  CE1 PHE X 406      25.745  41.904  39.095  0.00  0.00            
ATOM   3147  CZ  PHE X 406      25.293  42.220  40.387  0.00  0.00            
ATOM   3148  CE2 PHE X 406      24.222  41.505  40.949  0.00  0.00            
ATOM   3149  CD2 PHE X 406      23.626  40.454  40.228  0.00  0.00            
ATOM   3150  C   PHE X 406      23.193  37.402  36.231  0.00  0.00            
ATOM   3151  O   PHE X 406      23.925  36.914  35.370  0.00  0.00            
ATOM   3152  N   GLY X 407      22.187  36.701  36.767  0.00  0.00            
ATOM   3153  CA  GLY X 407      21.952  35.279  36.494  0.00  0.00            
ATOM   3154  C   GLY X 407      21.647  34.959  35.027  0.00  0.00            
ATOM   3155  O   GLY X 407      22.249  34.049  34.462  0.00  0.00            
ATOM   3156  N   VAL X 408      20.775  35.739  34.381  0.00  0.00            
ATOM   3157  CA  VAL X 408      20.405  35.581  32.961  0.00  0.00            
ATOM   3158  CB  VAL X 408      19.250  36.540  32.586  0.00  0.00            
ATOM   3159  CG1 VAL X 408      18.965  36.624  31.081  0.00  0.00            
ATOM   3160  CG2 VAL X 408      17.949  36.100  33.273  0.00  0.00            
ATOM   3161  C   VAL X 408      21.629  35.706  32.035  0.00  0.00            
ATOM   3162  O   VAL X 408      21.913  34.737  31.325  0.00  0.00            
ATOM   3163  N   PRO X 409      22.416  36.805  32.049  0.00  0.00            
ATOM   3164  CD  PRO X 409      22.170  38.077  32.720  0.00  0.00            
ATOM   3165  CG  PRO X 409      23.480  38.856  32.647  0.00  0.00            
ATOM   3166  CB  PRO X 409      24.124  38.334  31.367  0.00  0.00            
ATOM   3167  CA  PRO X 409      23.636  36.885  31.242  0.00  0.00            
ATOM   3168  C   PRO X 409      24.701  35.849  31.649  0.00  0.00            
ATOM   3169  O   PRO X 409      25.420  35.347  30.783  0.00  0.00            
ATOM   3170  N   SER X 410      24.775  35.458  32.927  0.00  0.00            
ATOM   3171  CA  SER X 410      25.709  34.419  33.398  0.00  0.00            
ATOM   3172  CB  SER X 410      25.802  34.425  34.925  0.00  0.00            
ATOM   3173  OG  SER X 410      26.322  35.668  35.366  0.00  0.00            
ATOM   3174  C   SER X 410      25.371  33.008  32.883  0.00  0.00            
ATOM   3175  O   SER X 410      26.280  32.217  32.635  0.00  0.00            
ATOM   3176  N   VAL X 411      24.092  32.694  32.644  0.00  0.00            
ATOM   3177  CA  VAL X 411      23.676  31.463  31.940  0.00  0.00            
ATOM   3178  CB  VAL X 411      22.197  31.133  32.243  0.00  0.00            
ATOM   3179  CG1 VAL X 411      21.639  30.001  31.371  0.00  0.00            
ATOM   3180  CG2 VAL X 411      22.042  30.693  33.707  0.00  0.00            
ATOM   3181  C   VAL X 411      23.953  31.571  30.434  0.00  0.00            
ATOM   3182  O   VAL X 411      24.484  30.632  29.839  0.00  0.00            
ATOM   3183  N   ILE X 412      23.678  32.726  29.816  0.00  0.00            
ATOM   3184  CA  ILE X 412      23.923  32.955  28.378  0.00  0.00            
ATOM   3185  CB  ILE X 412      23.346  34.324  27.943  0.00  0.00            
ATOM   3186  CG2 ILE X 412      23.804  34.712  26.524  0.00  0.00            
ATOM   3187  CG1 ILE X 412      21.798  34.291  28.001  0.00  0.00            
ATOM   3188  CD1 ILE X 412      21.141  35.677  27.925  0.00  0.00            
ATOM   3189  C   ILE X 412      25.413  32.793  28.027  0.00  0.00            
ATOM   3190  O   ILE X 412      25.733  32.113  27.050  0.00  0.00            
ATOM   3191  N   VAL X 413      26.347  33.319  28.832  0.00  0.00            
ATOM   3192  CA  VAL X 413      27.789  33.140  28.561  0.00  0.00            
ATOM   3193  CB  VAL X 413      28.660  34.114  29.379  0.00  0.00            
ATOM   3194  CG1 VAL X 413      28.716  33.797  30.875  0.00  0.00            
ATOM   3195  CG2 VAL X 413      30.093  34.176  28.842  0.00  0.00            
ATOM   3196  C   VAL X 413      28.239  31.676  28.689  0.00  0.00            
ATOM   3197  O   VAL X 413      29.080  31.233  27.907  0.00  0.00            
ATOM   3198  N   ALA X 414      27.632  30.882  29.581  0.00  0.00            
ATOM   3199  CA  ALA X 414      27.899  29.443  29.681  0.00  0.00            
ATOM   3200  CB  ALA X 414      27.292  28.919  30.989  0.00  0.00            
ATOM   3201  C   ALA X 414      27.382  28.665  28.450  0.00  0.00            
ATOM   3202  O   ALA X 414      28.081  27.793  27.926  0.00  0.00            
ATOM   3203  N   ARG X 415      26.195  29.020  27.935  0.00  0.00            
ATOM   3204  CA  ARG X 415      25.643  28.476  26.676  0.00  0.00            
ATOM   3205  CB  ARG X 415      24.208  28.981  26.477  0.00  0.00            
ATOM   3206  CG  ARG X 415      23.222  28.368  27.472  0.00  0.00            
ATOM   3207  CD  ARG X 415      21.830  28.956  27.242  0.00  0.00            
ATOM   3208  NE  ARG X 415      20.812  28.230  28.011  0.00  0.00            
ATOM   3209  CZ  ARG X 415      19.509  28.329  27.851  0.00  0.00            
ATOM   3210  NH1 ARG X 415      18.956  29.199  27.057  0.00  0.00            
ATOM   3211  NH2 ARG X 415      18.737  27.520  28.506  0.00  0.00            
ATOM   3212  C   ARG X 415      26.488  28.854  25.459  0.00  0.00            
ATOM   3213  O   ARG X 415      26.718  28.014  24.588  0.00  0.00            
ATOM   3214  N   ASN X 416      26.993  30.087  25.425  0.00  0.00            
ATOM   3215  CA  ASN X 416      27.867  30.583  24.363  0.00  0.00            
ATOM   3216  CB  ASN X 416      27.904  32.128  24.424  0.00  0.00            
ATOM   3217  CG  ASN X 416      26.573  32.790  24.064  0.00  0.00            
ATOM   3218  OD1 ASN X 416      25.615  32.154  23.638  0.00  0.00            
ATOM   3219  ND2 ASN X 416      26.468  34.092  24.186  0.00  0.00            
ATOM   3220  C   ASN X 416      29.255  29.910  24.417  0.00  0.00            
ATOM   3221  O   ASN X 416      29.766  29.500  23.377  0.00  0.00            
ATOM   3222  N   HIE X 417      29.824  29.675  25.607  0.00  0.00            
ATOM   3223  CA  HIE X 417      31.043  28.865  25.781  0.00  0.00            
ATOM   3224  CB  HIE X 417      31.458  28.861  27.263  0.00  0.00            
ATOM   3225  CG  HIE X 417      32.555  27.877  27.607  0.00  0.00            
ATOM   3226  ND1 HIE X 417      33.926  28.130  27.541  0.00  0.00            
ATOM   3227  CE1 HIE X 417      34.532  27.016  27.990  0.00  0.00            
ATOM   3228  NE2 HIE X 417      33.622  26.075  28.292  0.00  0.00            
ATOM   3229  CD2 HIE X 417      32.369  26.601  28.055  0.00  0.00            
ATOM   3230  C   HIE X 417      30.860  27.434  25.263  0.00  0.00            
ATOM   3231  O   HIE X 417      31.687  26.951  24.485  0.00  0.00            
ATOM   3232  N   ARG X 418      29.772  26.749  25.644  0.00  0.00            
ATOM   3233  CA  ARG X 418      29.547  25.350  25.237  0.00  0.00            
ATOM   3234  CB  ARG X 418      28.691  24.614  26.284  0.00  0.00            
ATOM   3235  CG  ARG X 418      27.175  24.847  26.186  0.00  0.00            
ATOM   3236  CD  ARG X 418      26.478  23.567  25.713  0.00  0.00            
ATOM   3237  NE  ARG X 418      25.028  23.730  25.548  0.00  0.00            
ATOM   3238  CZ  ARG X 418      24.116  23.754  26.500  0.00  0.00            
ATOM   3239  NH1 ARG X 418      24.391  23.697  27.769  0.00  0.00            
ATOM   3240  NH2 ARG X 418      22.869  23.832  26.177  0.00  0.00            
ATOM   3241  C   ARG X 418      29.095  25.184  23.777  0.00  0.00            
ATOM   3242  O   ARG X 418      29.204  24.087  23.232  0.00  0.00            
ATOM   3243  N   ASP X 419      28.709  26.270  23.098  0.00  0.00            
ATOM   3244  CA  ASP X 419      28.548  26.286  21.636  0.00  0.00            
ATOM   3245  CB  ASP X 419      27.737  27.511  21.180  0.00  0.00            
ATOM   3246  CG  ASP X 419      27.389  27.420  19.688  0.00  0.00            
ATOM   3247  OD1 ASP X 419      27.869  28.238  18.868  0.00  0.00            
ATOM   3248  OD2 ASP X 419      26.611  26.508  19.324  0.00  0.00            
ATOM   3249  C   ASP X 419      29.896  26.229  20.891  0.00  0.00            
ATOM   3250  O   ASP X 419      29.940  25.722  19.772  0.00  0.00            
ATOM   3251  N   ALA X 420      31.001  26.688  21.491  0.00  0.00            
ATOM   3252  CA  ALA X 420      32.347  26.590  20.909  0.00  0.00            
ATOM   3253  CB  ALA X 420      33.155  27.811  21.353  0.00  0.00            
ATOM   3254  C   ALA X 420      33.067  25.260  21.228  0.00  0.00            
ATOM   3255  O   ALA X 420      34.032  24.900  20.546  0.00  0.00            
ATOM   3256  N   GLY X 421      32.572  24.506  22.215  0.00  0.00            
ATOM   3257  CA  GLY X 421      33.036  23.157  22.551  0.00  0.00            
ATOM   3258  C   GLY X 421      34.295  23.117  23.420  0.00  0.00            
ATOM   3259  O   GLY X 421      35.385  22.828  22.923  0.00  0.00            
ATOM   3260  N   ALA X 422      34.120  23.355  24.722  0.00  0.00            
ATOM   3261  CA  ALA X 422      35.040  22.948  25.786  0.00  0.00            
ATOM   3262  CB  ALA X 422      36.078  24.052  26.018  0.00  0.00            
ATOM   3263  C   ALA X 422      34.241  22.610  27.071  0.00  0.00            
ATOM   3264  O   ALA X 422      33.123  23.122  27.226  0.00  0.00            
ATOM   3265  N   PRO X 423      34.761  21.772  27.998  0.00  0.00            
ATOM   3266  CD  PRO X 423      36.073  21.135  27.946  0.00  0.00            
ATOM   3267  CG  PRO X 423      35.969  19.905  28.844  0.00  0.00            
ATOM   3268  CB  PRO X 423      34.975  20.353  29.913  0.00  0.00            
ATOM   3269  CA  PRO X 423      33.995  21.230  29.131  0.00  0.00            
ATOM   3270  C   PRO X 423      33.319  22.295  30.013  0.00  0.00            
ATOM   3271  O   PRO X 423      33.771  23.442  30.087  0.00  0.00            
ATOM   3272  N   THR X 424      32.193  21.951  30.651  0.00  0.00            
ATOM   3273  CA  THR X 424      31.290  22.969  31.235  0.00  0.00            
ATOM   3274  CB  THR X 424      30.273  23.484  30.192  0.00  0.00            
ATOM   3275  CG2 THR X 424      29.951  24.960  30.421  0.00  0.00            
ATOM   3276  OG1 THR X 424      30.702  23.335  28.850  0.00  0.00            
ATOM   3277  C   THR X 424      30.508  22.470  32.456  0.00  0.00            
ATOM   3278  O   THR X 424      29.891  21.409  32.391  0.00  0.00            
ATOM   3279  N   TYR X 425      30.457  23.258  33.537  0.00  0.00            
ATOM   3280  CA  TYR X 425      29.706  22.963  34.773  0.00  0.00            
ATOM   3281  CB  TYR X 425      30.653  22.358  35.824  0.00  0.00            
ATOM   3282  CG  TYR X 425      31.134  20.958  35.492  0.00  0.00            
ATOM   3283  CD1 TYR X 425      32.339  20.772  34.787  0.00  0.00            
ATOM   3284  CE1 TYR X 425      32.760  19.474  34.437  0.00  0.00            
ATOM   3285  CZ  TYR X 425      31.967  18.358  34.785  0.00  0.00            
ATOM   3286  OH  TYR X 425      32.364  17.111  34.416  0.00  0.00            
ATOM   3287  CE2 TYR X 425      30.773  18.545  35.514  0.00  0.00            
ATOM   3288  CD2 TYR X 425      30.361  19.843  35.869  0.00  0.00            
ATOM   3289  C   TYR X 425      28.993  24.209  35.335  0.00  0.00            
ATOM   3290  O   TYR X 425      29.446  25.336  35.133  0.00  0.00            
ATOM   3291  N   MET X 426      27.885  24.018  36.060  0.00  0.00            
ATOM   3292  CA  MET X 426      27.056  25.108  36.606  0.00  0.00            
ATOM   3293  CB  MET X 426      25.923  25.405  35.606  0.00  0.00            
ATOM   3294  CG  MET X 426      25.113  26.659  35.960  0.00  0.00            
ATOM   3295  SD  MET X 426      23.828  27.087  34.753  0.00  0.00            
ATOM   3296  CE  MET X 426      24.837  27.701  33.376  0.00  0.00            
ATOM   3297  C   MET X 426      26.510  24.780  38.008  0.00  0.00            
ATOM   3298  O   MET X 426      26.219  23.616  38.293  0.00  0.00            
ATOM   3299  N   TYR X 427      26.353  25.788  38.876  0.00  0.00            
ATOM   3300  CA  TYR X 427      25.770  25.658  40.222  0.00  0.00            
ATOM   3301  CB  TYR X 427      26.864  25.377  41.272  0.00  0.00            
ATOM   3302  CG  TYR X 427      27.989  26.399  41.422  0.00  0.00            
ATOM   3303  CD1 TYR X 427      28.052  27.242  42.555  0.00  0.00            
ATOM   3304  CE1 TYR X 427      29.162  28.095  42.753  0.00  0.00            
ATOM   3305  CZ  TYR X 427      30.215  28.108  41.810  0.00  0.00            
ATOM   3306  OH  TYR X 427      31.314  28.895  41.950  0.00  0.00            
ATOM   3307  CE2 TYR X 427      30.125  27.308  40.660  0.00  0.00            
ATOM   3308  CD2 TYR X 427      29.026  26.453  40.469  0.00  0.00            
ATOM   3309  C   TYR X 427      24.918  26.869  40.639  0.00  0.00            
ATOM   3310  O   TYR X 427      25.110  27.972  40.133  0.00  0.00            
ATOM   3311  N   GLU X 428      24.002  26.675  41.594  0.00  0.00            
ATOM   3312  CA  GLU X 428      23.287  27.753  42.296  0.00  0.00            
ATOM   3313  CB  GLU X 428      21.784  27.757  41.944  0.00  0.00            
ATOM   3314  CG  GLU X 428      21.085  29.008  42.508  0.00  0.00            
ATOM   3315  CD  GLU X 428      19.568  29.015  42.288  0.00  0.00            
ATOM   3316  OE1 GLU X 428      18.842  28.182  42.884  0.00  0.00            
ATOM   3317  OE2 GLU X 428      19.043  29.927  41.611  0.00  0.00            
ATOM   3318  C   GLU X 428      23.502  27.646  43.817  0.00  0.00            
ATOM   3319  O   GLU X 428      23.208  26.608  44.415  0.00  0.00            
ATOM   3320  N   PHE X 429      23.969  28.731  44.444  0.00  0.00            
ATOM   3321  CA  PHE X 429      24.073  28.869  45.902  0.00  0.00            
ATOM   3322  CB  PHE X 429      25.321  29.697  46.272  0.00  0.00            
ATOM   3323  CG  PHE X 429      26.129  29.193  47.464  0.00  0.00            
ATOM   3324  CD1 PHE X 429      25.511  28.863  48.687  0.00  0.00            
ATOM   3325  CE1 PHE X 429      26.277  28.434  49.785  0.00  0.00            
ATOM   3326  CZ  PHE X 429      27.674  28.329  49.670  0.00  0.00            
ATOM   3327  CE2 PHE X 429      28.300  28.662  48.457  0.00  0.00            
ATOM   3328  CD2 PHE X 429      27.529  29.087  47.360  0.00  0.00            
ATOM   3329  C   PHE X 429      22.771  29.460  46.470  0.00  0.00            
ATOM   3330  O   PHE X 429      22.249  30.443  45.941  0.00  0.00            
ATOM   3331  N   GLN X 430      22.220  28.835  47.518  0.00  0.00            
ATOM   3332  CA  GLN X 430      20.817  29.016  47.929  0.00  0.00            
ATOM   3333  CB  GLN X 430      20.053  27.714  47.630  0.00  0.00            
ATOM   3334  CG  GLN X 430      20.293  27.143  46.224  0.00  0.00            
ATOM   3335  CD  GLN X 430      19.283  26.056  45.914  0.00  0.00            
ATOM   3336  OE1 GLN X 430      19.170  25.066  46.624  0.00  0.00            
ATOM   3337  NE2 GLN X 430      18.491  26.204  44.881  0.00  0.00            
ATOM   3338  C   GLN X 430      20.592  29.427  49.399  0.00  0.00            
ATOM   3339  O   GLN X 430      19.441  29.505  49.847  0.00  0.00            
ATOM   3340  N   TYR X 431      21.664  29.628  50.171  0.00  0.00            
ATOM   3341  CA  TYR X 431      21.617  29.879  51.615  0.00  0.00            
ATOM   3342  CB  TYR X 431      21.407  28.534  52.334  0.00  0.00            
ATOM   3343  CG  TYR X 431      21.510  28.612  53.842  0.00  0.00            
ATOM   3344  CD1 TYR X 431      22.515  27.895  54.520  0.00  0.00            
ATOM   3345  CE1 TYR X 431      22.663  28.034  55.912  0.00  0.00            
ATOM   3346  CZ  TYR X 431      21.819  28.908  56.624  0.00  0.00            
ATOM   3347  OH  TYR X 431      22.023  29.104  57.950  0.00  0.00            
ATOM   3348  CE2 TYR X 431      20.783  29.591  55.951  0.00  0.00            
ATOM   3349  CD2 TYR X 431      20.622  29.434  54.563  0.00  0.00            
ATOM   3350  C   TYR X 431      22.898  30.567  52.125  0.00  0.00            
ATOM   3351  O   TYR X 431      23.989  30.311  51.609  0.00  0.00            
ATOM   3352  N   ARG X 432      22.773  31.407  53.166  0.00  0.00            
ATOM   3353  CA  ARG X 432      23.880  32.121  53.826  0.00  0.00            
ATOM   3354  CB  ARG X 432      23.901  33.594  53.383  0.00  0.00            
ATOM   3355  CG  ARG X 432      24.389  33.761  51.939  0.00  0.00            
ATOM   3356  CD  ARG X 432      24.369  35.233  51.530  0.00  0.00            
ATOM   3357  NE  ARG X 432      25.066  35.438  50.250  0.00  0.00            
ATOM   3358  CZ  ARG X 432      24.951  36.462  49.431  0.00  0.00            
ATOM   3359  NH1 ARG X 432      25.635  36.478  48.331  0.00  0.00            
ATOM   3360  NH2 ARG X 432      24.182  37.477  49.692  0.00  0.00            
ATOM   3361  C   ARG X 432      23.781  32.048  55.362  0.00  0.00            
ATOM   3362  O   ARG X 432      22.694  32.251  55.910  0.00  0.00            
ATOM   3363  N   PRO X 433      24.900  31.828  56.079  0.00  0.00            
ATOM   3364  CD  PRO X 433      26.157  31.283  55.594  0.00  0.00            
ATOM   3365  CG  PRO X 433      26.752  30.558  56.794  0.00  0.00            
ATOM   3366  CB  PRO X 433      26.351  31.477  57.945  0.00  0.00            
ATOM   3367  CA  PRO X 433      24.952  31.949  57.536  0.00  0.00            
ATOM   3368  C   PRO X 433      24.641  33.375  58.022  0.00  0.00            
ATOM   3369  O   PRO X 433      24.875  34.364  57.322  0.00  0.00            
ATOM   3370  N   SER X 434      24.104  33.483  59.235  0.00  0.00            
ATOM   3371  CA  SER X 434      23.423  34.684  59.744  0.00  0.00            
ATOM   3372  CB  SER X 434      22.563  34.295  60.952  0.00  0.00            
ATOM   3373  OG  SER X 434      21.427  33.581  60.496  0.00  0.00            
ATOM   3374  C   SER X 434      24.319  35.876  60.105  0.00  0.00            
ATOM   3375  O   SER X 434      23.774  36.963  60.297  0.00  0.00            
ATOM   3376  N   PHE X 435      25.648  35.705  60.164  0.00  0.00            
ATOM   3377  CA  PHE X 435      26.619  36.726  60.597  0.00  0.00            
ATOM   3378  CB  PHE X 435      28.047  36.264  60.257  0.00  0.00            
ATOM   3379  CG  PHE X 435      28.446  34.899  60.794  0.00  0.00            
ATOM   3380  CD1 PHE X 435      28.727  34.728  62.163  0.00  0.00            
ATOM   3381  CE1 PHE X 435      29.131  33.472  62.650  0.00  0.00            
ATOM   3382  CZ  PHE X 435      29.245  32.377  61.775  0.00  0.00            
ATOM   3383  CE2 PHE X 435      28.961  32.543  60.407  0.00  0.00            
ATOM   3384  CD2 PHE X 435      28.570  33.803  59.919  0.00  0.00            
ATOM   3385  C   PHE X 435      26.363  38.106  59.963  0.00  0.00            
ATOM   3386  O   PHE X 435      26.260  38.214  58.738  0.00  0.00            
ATOM   3387  N   SER X 436      26.246  39.160  60.778  0.00  0.00            
ATOM   3388  CA  SER X 436      25.792  40.490  60.338  0.00  0.00            
ATOM   3389  CB  SER X 436      24.268  40.534  60.450  0.00  0.00            
ATOM   3390  OG  SER X 436      23.739  41.598  59.691  0.00  0.00            
ATOM   3391  C   SER X 436      26.417  41.635  61.146  0.00  0.00            
ATOM   3392  O   SER X 436      26.815  41.453  62.299  0.00  0.00            
ATOM   3393  N   SER X 437      26.536  42.837  60.572  0.00  0.00            
ATOM   3394  CA  SER X 437      27.141  44.011  61.236  0.00  0.00            
ATOM   3395  CB  SER X 437      28.671  43.975  61.121  0.00  0.00            
ATOM   3396  OG  SER X 437      29.198  42.782  61.676  0.00  0.00            
ATOM   3397  C   SER X 437      26.647  45.334  60.640  0.00  0.00            
ATOM   3398  O   SER X 437      26.511  45.435  59.423  0.00  0.00            
ATOM   3399  N   ASP X 438      26.440  46.353  61.484  0.00  0.00            
ATOM   3400  CA  ASP X 438      25.839  47.664  61.158  0.00  0.00            
ATOM   3401  CB  ASP X 438      26.073  48.596  62.360  0.00  0.00            
ATOM   3402  CG  ASP X 438      25.323  49.927  62.246  0.00  0.00            
ATOM   3403  OD1 ASP X 438      25.946  50.942  61.846  0.00  0.00            
ATOM   3404  OD2 ASP X 438      24.118  49.952  62.604  0.00  0.00            
ATOM   3405  C   ASP X 438      26.371  48.334  59.874  0.00  0.00            
ATOM   3406  O   ASP X 438      25.613  48.957  59.130  0.00  0.00            
ATOM   3407  N   MET X 439      27.663  48.186  59.587  0.00  0.00            
ATOM   3408  CA  MET X 439      28.363  48.815  58.463  0.00  0.00            
ATOM   3409  CB  MET X 439      29.885  48.743  58.703  0.00  0.00            
ATOM   3410  CG  MET X 439      30.376  49.224  60.078  0.00  0.00            
ATOM   3411  SD  MET X 439      30.049  48.098  61.472  0.00  0.00            
ATOM   3412  CE  MET X 439      30.950  48.950  62.787  0.00  0.00            
ATOM   3413  C   MET X 439      28.038  48.183  57.093  0.00  0.00            
ATOM   3414  O   MET X 439      28.394  48.755  56.057  0.00  0.00            
ATOM   3415  N   LYS X 440      27.421  46.991  57.070  0.00  0.00            
ATOM   3416  CA  LYS X 440      27.288  46.115  55.892  0.00  0.00            
ATOM   3417  CB  LYS X 440      27.906  44.744  56.239  0.00  0.00            
ATOM   3418  CG  LYS X 440      28.286  43.936  54.990  0.00  0.00            
ATOM   3419  CD  LYS X 440      29.053  42.649  55.338  0.00  0.00            
ATOM   3420  CE  LYS X 440      29.708  42.034  54.094  0.00  0.00            
ATOM   3421  NZ  LYS X 440      28.737  41.338  53.222  0.00  0.00            
ATOM   3422  C   LYS X 440      25.821  45.971  55.450  0.00  0.00            
ATOM   3423  O   LYS X 440      24.966  45.775  56.314  0.00  0.00            
ATOM   3424  N   PRO X 441      25.494  45.935  54.142  0.00  0.00            
ATOM   3425  CD  PRO X 441      26.350  46.248  53.008  0.00  0.00            
ATOM   3426  CG  PRO X 441      25.406  46.761  51.928  0.00  0.00            
ATOM   3427  CB  PRO X 441      24.159  45.912  52.155  0.00  0.00            
ATOM   3428  CA  PRO X 441      24.115  45.741  53.672  0.00  0.00            
ATOM   3429  C   PRO X 441      23.473  44.402  54.070  0.00  0.00            
ATOM   3430  O   PRO X 441      22.258  44.239  53.968  0.00  0.00            
ATOM   3431  N   LYS X 442      24.250  43.456  54.613  0.00  0.00            
ATOM   3432  CA  LYS X 442      23.749  42.280  55.339  0.00  0.00            
ATOM   3433  CB  LYS X 442      24.972  41.499  55.857  0.00  0.00            
ATOM   3434  CG  LYS X 442      24.689  40.120  56.475  0.00  0.00            
ATOM   3435  CD  LYS X 442      24.028  39.116  55.516  0.00  0.00            
ATOM   3436  CE  LYS X 442      23.860  37.726  56.150  0.00  0.00            
ATOM   3437  NZ  LYS X 442      25.156  37.064  56.420  0.00  0.00            
ATOM   3438  C   LYS X 442      22.744  42.640  56.455  0.00  0.00            
ATOM   3439  O   LYS X 442      21.878  41.817  56.755  0.00  0.00            
ATOM   3440  N   THR X 443      22.751  43.869  56.993  0.00  0.00            
ATOM   3441  CA  THR X 443      21.693  44.387  57.894  0.00  0.00            
ATOM   3442  CB  THR X 443      21.936  45.848  58.308  0.00  0.00            
ATOM   3443  CG2 THR X 443      23.186  46.027  59.159  0.00  0.00            
ATOM   3444  OG1 THR X 443      22.011  46.681  57.170  0.00  0.00            
ATOM   3445  C   THR X 443      20.287  44.334  57.286  0.00  0.00            
ATOM   3446  O   THR X 443      19.325  44.099  58.018  0.00  0.00            
ATOM   3447  N   VAL X 444      20.158  44.486  55.962  0.00  0.00            
ATOM   3448  CA  VAL X 444      18.901  44.361  55.197  0.00  0.00            
ATOM   3449  CB  VAL X 444      18.623  45.601  54.317  0.00  0.00            
ATOM   3450  CG1 VAL X 444      18.486  46.866  55.167  0.00  0.00            
ATOM   3451  CG2 VAL X 444      19.697  45.861  53.254  0.00  0.00            
ATOM   3452  C   VAL X 444      18.810  43.044  54.409  0.00  0.00            
ATOM   3453  O   VAL X 444      17.946  42.902  53.542  0.00  0.00            
ATOM   3454  N   ILE X 445      19.668  42.066  54.728  0.00  0.00            
ATOM   3455  CA  ILE X 445      19.735  40.678  54.221  0.00  0.00            
ATOM   3456  CB  ILE X 445      18.493  39.859  54.673  0.00  0.00            
ATOM   3457  CG2 ILE X 445      18.561  38.408  54.161  0.00  0.00            
ATOM   3458  CG1 ILE X 445      18.376  39.878  56.221  0.00  0.00            
ATOM   3459  CD1 ILE X 445      17.159  39.141  56.795  0.00  0.00            
ATOM   3460  C   ILE X 445      20.076  40.530  52.723  0.00  0.00            
ATOM   3461  O   ILE X 445      20.937  39.718  52.392  0.00  0.00            
ATOM   3462  N   GLY X 446      19.479  41.309  51.817  0.00  0.00            
ATOM   3463  CA  GLY X 446      19.660  41.244  50.355  0.00  0.00            
ATOM   3464  C   GLY X 446      21.004  41.762  49.819  0.00  0.00            
ATOM   3465  O   GLY X 446      21.031  42.506  48.840  0.00  0.00            
ATOM   3466  N   ASP X 447      22.113  41.431  50.478  0.00  0.00            
ATOM   3467  CA  ASP X 447      23.476  41.857  50.138  0.00  0.00            
ATOM   3468  CB  ASP X 447      24.342  41.760  51.411  0.00  0.00            
ATOM   3469  CG  ASP X 447      25.636  42.584  51.374  0.00  0.00            
ATOM   3470  OD1 ASP X 447      25.904  43.290  50.376  0.00  0.00            
ATOM   3471  OD2 ASP X 447      26.396  42.552  52.367  0.00  0.00            
ATOM   3472  C   ASP X 447      24.075  41.050  48.963  0.00  0.00            
ATOM   3473  O   ASP X 447      23.602  39.969  48.605  0.00  0.00            
ATOM   3474  N   HIP X 448      25.158  41.549  48.370  0.00  0.00            
ATOM   3475  CA  HIP X 448      25.905  40.889  47.293  0.00  0.00            
ATOM   3476  CB  HIP X 448      26.047  41.863  46.108  0.00  0.00            
ATOM   3477  CG  HIP X 448      26.890  41.368  45.004  0.00  0.00            
ATOM   3478  ND1 HIP X 448      26.789  40.096  44.406  0.00  0.00            
ATOM   3479  CE1 HIP X 448      27.732  40.022  43.400  0.00  0.00            
ATOM   3480  NE2 HIP X 448      28.415  41.214  43.348  0.00  0.00            
ATOM   3481  CD2 HIP X 448      27.910  42.055  44.343  0.00  0.00            
ATOM   3482  C   HIP X 448      27.276  40.395  47.791  0.00  0.00            
ATOM   3483  O   HIP X 448      27.954  41.117  48.514  0.00  0.00            
ATOM   3484  N   GLY X 449      27.706  39.195  47.386  0.00  0.00            
ATOM   3485  CA  GLY X 449      29.059  38.671  47.645  0.00  0.00            
ATOM   3486  C   GLY X 449      29.331  38.177  49.075  0.00  0.00            
ATOM   3487  O   GLY X 449      30.483  37.927  49.426  0.00  0.00            
ATOM   3488  N   ASP X 450      28.293  38.043  49.905  0.00  0.00            
ATOM   3489  CA  ASP X 450      28.421  37.839  51.355  0.00  0.00            
ATOM   3490  CB  ASP X 450      27.055  38.106  52.003  0.00  0.00            
ATOM   3491  CG  ASP X 450      27.100  38.072  53.531  0.00  0.00            
ATOM   3492  OD1 ASP X 450      27.537  39.077  54.130  0.00  0.00            
ATOM   3493  OD2 ASP X 450      26.673  37.060  54.132  0.00  0.00            
ATOM   3494  C   ASP X 450      29.009  36.471  51.760  0.00  0.00            
ATOM   3495  O   ASP X 450      29.449  36.311  52.896  0.00  0.00            
ATOM   3496  N   GLU X 451      29.129  35.503  50.844  0.00  0.00            
ATOM   3497  CA  GLU X 451      29.881  34.256  51.074  0.00  0.00            
ATOM   3498  CB  GLU X 451      29.948  33.418  49.781  0.00  0.00            
ATOM   3499  CG  GLU X 451      28.624  32.757  49.353  0.00  0.00            
ATOM   3500  CD  GLU X 451      27.565  33.725  48.807  0.00  0.00            
ATOM   3501  OE1 GLU X 451      27.899  34.835  48.332  0.00  0.00            
ATOM   3502  OE2 GLU X 451      26.357  33.407  48.868  0.00  0.00            
ATOM   3503  C   GLU X 451      31.316  34.522  51.576  0.00  0.00            
ATOM   3504  O   GLU X 451      31.817  33.796  52.439  0.00  0.00            
ATOM   3505  N   LEU X 452      31.965  35.597  51.106  0.00  0.00            
ATOM   3506  CA  LEU X 452      33.323  35.976  51.520  0.00  0.00            
ATOM   3507  CB  LEU X 452      33.906  36.906  50.437  0.00  0.00            
ATOM   3508  CG  LEU X 452      35.410  37.223  50.564  0.00  0.00            
ATOM   3509  CD1 LEU X 452      36.288  35.966  50.606  0.00  0.00            
ATOM   3510  CD2 LEU X 452      35.858  38.048  49.357  0.00  0.00            
ATOM   3511  C   LEU X 452      33.387  36.562  52.947  0.00  0.00            
ATOM   3512  O   LEU X 452      34.456  36.565  53.560  0.00  0.00            
ATOM   3513  N   PHE X 453      32.247  36.987  53.505  0.00  0.00            
ATOM   3514  CA  PHE X 453      32.088  37.441  54.894  0.00  0.00            
ATOM   3515  CB  PHE X 453      31.188  38.686  54.881  0.00  0.00            
ATOM   3516  CG  PHE X 453      30.958  39.342  56.231  0.00  0.00            
ATOM   3517  CD1 PHE X 453      32.011  40.018  56.877  0.00  0.00            
ATOM   3518  CE1 PHE X 453      31.789  40.664  58.108  0.00  0.00            
ATOM   3519  CZ  PHE X 453      30.512  40.637  58.698  0.00  0.00            
ATOM   3520  CE2 PHE X 453      29.463  39.951  58.062  0.00  0.00            
ATOM   3521  CD2 PHE X 453      29.685  39.305  56.833  0.00  0.00            
ATOM   3522  C   PHE X 453      31.524  36.348  55.823  0.00  0.00            
ATOM   3523  O   PHE X 453      31.920  36.276  56.990  0.00  0.00            
ATOM   3524  N   SER X 454      30.661  35.463  55.311  0.00  0.00            
ATOM   3525  CA  SER X 454      29.838  34.544  56.120  0.00  0.00            
ATOM   3526  CB  SER X 454      28.356  34.821  55.846  0.00  0.00            
ATOM   3527  OG  SER X 454      28.035  36.160  56.152  0.00  0.00            
ATOM   3528  C   SER X 454      30.094  33.043  55.919  0.00  0.00            
ATOM   3529  O   SER X 454      29.599  32.259  56.728  0.00  0.00            
ATOM   3530  N   VAL X 455      30.815  32.611  54.874  0.00  0.00            
ATOM   3531  CA  VAL X 455      31.031  31.180  54.544  0.00  0.00            
ATOM   3532  CB  VAL X 455      30.314  30.783  53.232  0.00  0.00            
ATOM   3533  CG1 VAL X 455      30.454  29.282  52.934  0.00  0.00            
ATOM   3534  CG2 VAL X 455      28.809  31.075  53.292  0.00  0.00            
ATOM   3535  C   VAL X 455      32.514  30.800  54.472  0.00  0.00            
ATOM   3536  O   VAL X 455      32.891  29.739  54.974  0.00  0.00            
ATOM   3537  N   PHE X 456      33.370  31.649  53.893  0.00  0.00            
ATOM   3538  CA  PHE X 456      34.796  31.348  53.675  0.00  0.00            
ATOM   3539  CB  PHE X 456      35.384  32.341  52.654  0.00  0.00            
ATOM   3540  CG  PHE X 456      35.317  31.861  51.214  0.00  0.00            
ATOM   3541  CD1 PHE X 456      36.265  30.929  50.746  0.00  0.00            
ATOM   3542  CE1 PHE X 456      36.217  30.477  49.414  0.00  0.00            
ATOM   3543  CZ  PHE X 456      35.224  30.958  48.542  0.00  0.00            
ATOM   3544  CE2 PHE X 456      34.278  31.889  49.004  0.00  0.00            
ATOM   3545  CD2 PHE X 456      34.320  32.334  50.338  0.00  0.00            
ATOM   3546  C   PHE X 456      35.660  31.269  54.955  0.00  0.00            
ATOM   3547  O   PHE X 456      36.814  30.842  54.876  0.00  0.00            
ATOM   3548  N   GLY X 457      35.142  31.646  56.129  0.00  0.00            
ATOM   3549  CA  GLY X 457      35.883  31.582  57.396  0.00  0.00            
ATOM   3550  C   GLY X 457      35.023  31.568  58.662  0.00  0.00            
ATOM   3551  O   GLY X 457      35.250  30.753  59.557  0.00  0.00            
ATOM   3552  N   ALA X 458      34.000  32.421  58.732  0.00  0.00            
ATOM   3553  CA  ALA X 458      33.181  32.629  59.925  0.00  0.00            
ATOM   3554  CB  ALA X 458      32.125  33.698  59.616  0.00  0.00            
ATOM   3555  C   ALA X 458      32.570  31.342  60.529  0.00  0.00            
ATOM   3556  O   ALA X 458      32.625  31.214  61.755  0.00  0.00            
ATOM   3557  N   PRO X 459      32.089  30.334  59.762  0.00  0.00            
ATOM   3558  CD  PRO X 459      31.886  30.320  58.318  0.00  0.00            
ATOM   3559  CG  PRO X 459      30.804  29.273  58.067  0.00  0.00            
ATOM   3560  CB  PRO X 459      31.101  28.243  59.155  0.00  0.00            
ATOM   3561  CA  PRO X 459      31.537  29.107  60.344  0.00  0.00            
ATOM   3562  C   PRO X 459      32.511  28.349  61.260  0.00  0.00            
ATOM   3563  O   PRO X 459      32.068  27.759  62.247  0.00  0.00            
ATOM   3564  N   PHE X 460      33.821  28.396  60.982  0.00  0.00            
ATOM   3565  CA  PHE X 460      34.881  27.735  61.763  0.00  0.00            
ATOM   3566  CB  PHE X 460      35.661  26.758  60.865  0.00  0.00            
ATOM   3567  CG  PHE X 460      36.371  27.361  59.662  0.00  0.00            
ATOM   3568  CD1 PHE X 460      35.713  27.445  58.418  0.00  0.00            
ATOM   3569  CE1 PHE X 460      36.390  27.947  57.292  0.00  0.00            
ATOM   3570  CZ  PHE X 460      37.727  28.365  57.401  0.00  0.00            
ATOM   3571  CE2 PHE X 460      38.389  28.284  58.639  0.00  0.00            
ATOM   3572  CD2 PHE X 460      37.712  27.782  59.765  0.00  0.00            
ATOM   3573  C   PHE X 460      35.782  28.716  62.545  0.00  0.00            
ATOM   3574  O   PHE X 460      36.818  28.315  63.087  0.00  0.00            
ATOM   3575  N   LEU X 461      35.384  29.991  62.637  0.00  0.00            
ATOM   3576  CA  LEU X 461      36.116  31.052  63.346  0.00  0.00            
ATOM   3577  CB  LEU X 461      36.749  31.971  62.279  0.00  0.00            
ATOM   3578  CG  LEU X 461      37.740  33.031  62.804  0.00  0.00            
ATOM   3579  CD1 LEU X 461      38.954  32.409  63.501  0.00  0.00            
ATOM   3580  CD2 LEU X 461      38.250  33.871  61.633  0.00  0.00            
ATOM   3581  C   LEU X 461      35.254  31.835  64.359  0.00  0.00            
ATOM   3582  O   LEU X 461      35.810  32.391  65.307  0.00  0.00            
ATOM   3583  N   LYS X 462      33.923  31.876  64.190  0.00  0.00            
ATOM   3584  CA  LYS X 462      32.983  32.721  64.954  0.00  0.00            
ATOM   3585  CB  LYS X 462      32.586  33.937  64.086  0.00  0.00            
ATOM   3586  CG  LYS X 462      33.740  34.941  63.915  0.00  0.00            
ATOM   3587  CD  LYS X 462      33.365  36.105  62.986  0.00  0.00            
ATOM   3588  CE  LYS X 462      34.418  37.212  63.117  0.00  0.00            
ATOM   3589  NZ  LYS X 462      34.179  38.328  62.175  0.00  0.00            
ATOM   3590  C   LYS X 462      31.738  31.961  65.439  0.00  0.00            
ATOM   3591  O   LYS X 462      31.368  30.908  64.907  0.00  0.00            
ATOM   3592  N   GLU X 463      31.069  32.529  66.442  0.00  0.00            
ATOM   3593  CA  GLU X 463      29.803  32.046  67.012  0.00  0.00            
ATOM   3594  CB  GLU X 463      29.825  32.303  68.530  0.00  0.00            
ATOM   3595  CG  GLU X 463      28.654  31.649  69.271  0.00  0.00            
ATOM   3596  CD  GLU X 463      28.817  31.816  70.787  0.00  0.00            
ATOM   3597  OE1 GLU X 463      28.259  32.776  71.373  0.00  0.00            
ATOM   3598  OE2 GLU X 463      29.523  30.995  71.420  0.00  0.00            
ATOM   3599  C   GLU X 463      28.599  32.715  66.315  0.00  0.00            
ATOM   3600  O   GLU X 463      28.509  33.947  66.277  0.00  0.00            
ATOM   3601  N   GLY X 464      27.689  31.921  65.739  0.00  0.00            
ATOM   3602  CA  GLY X 464      26.515  32.410  64.985  0.00  0.00            
ATOM   3603  C   GLY X 464      25.963  31.462  63.902  0.00  0.00            
ATOM   3604  O   GLY X 464      25.043  31.826  63.169  0.00  0.00            
ATOM   3605  N   ALA X 465      26.515  30.254  63.776  0.00  0.00            
ATOM   3606  CA  ALA X 465      26.073  29.212  62.847  0.00  0.00            
ATOM   3607  CB  ALA X 465      26.940  29.321  61.582  0.00  0.00            
ATOM   3608  C   ALA X 465      26.128  27.827  63.524  0.00  0.00            
ATOM   3609  O   ALA X 465      26.219  27.741  64.751  0.00  0.00            
ATOM   3610  N   SER X 466      26.041  26.740  62.752  0.00  0.00            
ATOM   3611  CA  SER X 466      26.195  25.361  63.238  0.00  0.00            
ATOM   3612  CB  SER X 466      24.878  24.588  63.073  0.00  0.00            
ATOM   3613  OG  SER X 466      24.554  24.306  61.720  0.00  0.00            
ATOM   3614  C   SER X 466      27.380  24.636  62.586  0.00  0.00            
ATOM   3615  O   SER X 466      28.017  25.145  61.658  0.00  0.00            
ATOM   3616  N   GLU X 467      27.686  23.428  63.055  0.00  0.00            
ATOM   3617  CA  GLU X 467      28.679  22.522  62.461  0.00  0.00            
ATOM   3618  CB  GLU X 467      28.778  21.286  63.365  0.00  0.00            
ATOM   3619  CG  GLU X 467      30.021  20.435  63.102  0.00  0.00            
ATOM   3620  CD  GLU X 467      30.016  19.226  64.037  0.00  0.00            
ATOM   3621  OE1 GLU X 467      30.617  19.294  65.136  0.00  0.00            
ATOM   3622  OE2 GLU X 467      29.393  18.192  63.690  0.00  0.00            
ATOM   3623  C   GLU X 467      28.309  22.128  61.018  0.00  0.00            
ATOM   3624  O   GLU X 467      29.180  21.893  60.180  0.00  0.00            
ATOM   3625  N   GLU X 468      27.017  22.144  60.681  0.00  0.00            
ATOM   3626  CA  GLU X 468      26.531  21.899  59.320  0.00  0.00            
ATOM   3627  CB  GLU X 468      24.998  21.760  59.367  0.00  0.00            
ATOM   3628  CG  GLU X 468      24.415  20.963  58.194  0.00  0.00            
ATOM   3629  CD  GLU X 468      24.957  19.531  58.187  0.00  0.00            
ATOM   3630  OE1 GLU X 468      24.585  18.725  59.073  0.00  0.00            
ATOM   3631  OE2 GLU X 468      25.838  19.226  57.349  0.00  0.00            
ATOM   3632  C   GLU X 468      26.983  22.987  58.324  0.00  0.00            
ATOM   3633  O   GLU X 468      27.195  22.696  57.144  0.00  0.00            
ATOM   3634  N   GLU X 469      27.230  24.214  58.798  0.00  0.00            
ATOM   3635  CA  GLU X 469      27.817  25.294  57.994  0.00  0.00            
ATOM   3636  CB  GLU X 469      27.432  26.674  58.555  0.00  0.00            
ATOM   3637  CG  GLU X 469      25.987  27.093  58.245  0.00  0.00            
ATOM   3638  CD  GLU X 469      24.932  26.260  58.974  0.00  0.00            
ATOM   3639  OE1 GLU X 469      24.206  25.478  58.318  0.00  0.00            
ATOM   3640  OE2 GLU X 469      24.799  26.407  60.214  0.00  0.00            
ATOM   3641  C   GLU X 469      29.347  25.158  57.862  0.00  0.00            
ATOM   3642  O   GLU X 469      29.913  25.589  56.857  0.00  0.00            
ATOM   3643  N   ILE X 470      30.022  24.496  58.813  0.00  0.00            
ATOM   3644  CA  ILE X 470      31.438  24.103  58.665  0.00  0.00            
ATOM   3645  CB  ILE X 470      32.058  23.632  60.005  0.00  0.00            
ATOM   3646  CG2 ILE X 470      33.532  23.230  59.794  0.00  0.00            
ATOM   3647  CG1 ILE X 470      31.935  24.739  61.075  0.00  0.00            
ATOM   3648  CD1 ILE X 470      32.445  24.345  62.467  0.00  0.00            
ATOM   3649  C   ILE X 470      31.553  23.026  57.581  0.00  0.00            
ATOM   3650  O   ILE X 470      32.379  23.148  56.675  0.00  0.00            
ATOM   3651  N   ARG X 471      30.668  22.018  57.612  0.00  0.00            
ATOM   3652  CA  ARG X 471      30.561  21.002  56.554  0.00  0.00            
ATOM   3653  CB  ARG X 471      29.526  19.934  56.941  0.00  0.00            
ATOM   3654  CG  ARG X 471      30.084  18.933  57.959  0.00  0.00            
ATOM   3655  CD  ARG X 471      29.137  17.740  58.151  0.00  0.00            
ATOM   3656  NE  ARG X 471      27.942  18.082  58.946  0.00  0.00            
ATOM   3657  CZ  ARG X 471      27.853  18.029  60.262  0.00  0.00            
ATOM   3658  NH1 ARG X 471      26.714  18.217  60.860  0.00  0.00            
ATOM   3659  NH2 ARG X 471      28.891  17.792  61.009  0.00  0.00            
ATOM   3660  C   ARG X 471      30.237  21.606  55.186  0.00  0.00            
ATOM   3661  O   ARG X 471      30.795  21.139  54.195  0.00  0.00            
ATOM   3662  N   LEU X 472      29.401  22.645  55.116  0.00  0.00            
ATOM   3663  CA  LEU X 472      29.114  23.381  53.877  0.00  0.00            
ATOM   3664  CB  LEU X 472      27.932  24.336  54.134  0.00  0.00            
ATOM   3665  CG  LEU X 472      27.555  25.266  52.965  0.00  0.00            
ATOM   3666  CD1 LEU X 472      27.148  24.502  51.706  0.00  0.00            
ATOM   3667  CD2 LEU X 472      26.391  26.159  53.397  0.00  0.00            
ATOM   3668  C   LEU X 472      30.358  24.123  53.354  0.00  0.00            
ATOM   3669  O   LEU X 472      30.708  23.973  52.185  0.00  0.00            
ATOM   3670  N   SER X 473      31.056  24.861  54.223  0.00  0.00            
ATOM   3671  CA  SER X 473      32.292  25.587  53.886  0.00  0.00            
ATOM   3672  CB  SER X 473      32.756  26.356  55.129  0.00  0.00            
ATOM   3673  OG  SER X 473      33.840  27.207  54.834  0.00  0.00            
ATOM   3674  C   SER X 473      33.390  24.643  53.364  0.00  0.00            
ATOM   3675  O   SER X 473      33.979  24.874  52.305  0.00  0.00            
ATOM   3676  N   LYS X 474      33.597  23.500  54.036  0.00  0.00            
ATOM   3677  CA  LYS X 474      34.509  22.439  53.577  0.00  0.00            
ATOM   3678  CB  LYS X 474      34.701  21.399  54.693  0.00  0.00            
ATOM   3679  CG  LYS X 474      35.712  21.876  55.749  0.00  0.00            
ATOM   3680  CD  LYS X 474      35.953  20.786  56.802  0.00  0.00            
ATOM   3681  CE  LYS X 474      37.242  21.050  57.591  0.00  0.00            
ATOM   3682  NZ  LYS X 474      37.542  19.931  58.514  0.00  0.00            
ATOM   3683  C   LYS X 474      34.064  21.786  52.262  0.00  0.00            
ATOM   3684  O   LYS X 474      34.915  21.543  51.407  0.00  0.00            
ATOM   3685  N   MET X 475      32.759  21.567  52.055  0.00  0.00            
ATOM   3686  CA  MET X 475      32.221  21.001  50.807  0.00  0.00            
ATOM   3687  CB  MET X 475      30.700  20.788  50.914  0.00  0.00            
ATOM   3688  CG  MET X 475      30.125  20.023  49.713  0.00  0.00            
ATOM   3689  SD  MET X 475      28.316  20.084  49.566  0.00  0.00            
ATOM   3690  CE  MET X 475      28.087  21.771  48.939  0.00  0.00            
ATOM   3691  C   MET X 475      32.535  21.888  49.597  0.00  0.00            
ATOM   3692  O   MET X 475      33.014  21.375  48.588  0.00  0.00            
ATOM   3693  N   VAL X 476      32.299  23.205  49.681  0.00  0.00            
ATOM   3694  CA  VAL X 476      32.560  24.109  48.544  0.00  0.00            
ATOM   3695  CB  VAL X 476      31.839  25.466  48.657  0.00  0.00            
ATOM   3696  CG1 VAL X 476      30.322  25.243  48.685  0.00  0.00            
ATOM   3697  CG2 VAL X 476      32.232  26.304  49.878  0.00  0.00            
ATOM   3698  C   VAL X 476      34.057  24.263  48.276  0.00  0.00            
ATOM   3699  O   VAL X 476      34.472  24.159  47.124  0.00  0.00            
ATOM   3700  N   MET X 477      34.894  24.359  49.318  0.00  0.00            
ATOM   3701  CA  MET X 477      36.355  24.327  49.151  0.00  0.00            
ATOM   3702  CB  MET X 477      37.061  24.518  50.504  0.00  0.00            
ATOM   3703  CG  MET X 477      37.009  25.978  50.973  0.00  0.00            
ATOM   3704  SD  MET X 477      38.046  26.347  52.418  0.00  0.00            
ATOM   3705  CE  MET X 477      37.041  25.622  53.741  0.00  0.00            
ATOM   3706  C   MET X 477      36.829  23.033  48.468  0.00  0.00            
ATOM   3707  O   MET X 477      37.668  23.093  47.567  0.00  0.00            
ATOM   3708  N   LYS X 478      36.269  21.870  48.837  0.00  0.00            
ATOM   3709  CA  LYS X 478      36.634  20.582  48.229  0.00  0.00            
ATOM   3710  CB  LYS X 478      36.264  19.423  49.169  0.00  0.00            
ATOM   3711  CG  LYS X 478      36.874  18.094  48.690  0.00  0.00            
ATOM   3712  CD  LYS X 478      36.808  17.017  49.783  0.00  0.00            
ATOM   3713  CE  LYS X 478      37.393  15.663  49.350  0.00  0.00            
ATOM   3714  NZ  LYS X 478      38.813  15.764  48.938  0.00  0.00            
ATOM   3715  C   LYS X 478      36.117  20.420  46.801  0.00  0.00            
ATOM   3716  O   LYS X 478      36.879  19.965  45.953  0.00  0.00            
ATOM   3717  N   PHE X 479      34.899  20.864  46.486  0.00  0.00            
ATOM   3718  CA  PHE X 479      34.415  20.906  45.101  0.00  0.00            
ATOM   3719  CB  PHE X 479      32.941  21.345  45.051  0.00  0.00            
ATOM   3720  CG  PHE X 479      31.901  20.240  45.128  0.00  0.00            
ATOM   3721  CD1 PHE X 479      31.963  19.146  44.242  0.00  0.00            
ATOM   3722  CE1 PHE X 479      30.956  18.166  44.245  0.00  0.00            
ATOM   3723  CZ  PHE X 479      29.866  18.283  45.123  0.00  0.00            
ATOM   3724  CE2 PHE X 479      29.793  19.374  46.007  0.00  0.00            
ATOM   3725  CD2 PHE X 479      30.807  20.352  46.006  0.00  0.00            
ATOM   3726  C   PHE X 479      35.270  21.830  44.217  0.00  0.00            
ATOM   3727  O   PHE X 479      35.646  21.431  43.112  0.00  0.00            
ATOM   3728  N   TRP X 480      35.610  23.039  44.688  0.00  0.00            
ATOM   3729  CA  TRP X 480      36.395  24.003  43.905  0.00  0.00            
ATOM   3730  CB  TRP X 480      36.476  25.361  44.622  0.00  0.00            
ATOM   3731  CG  TRP X 480      35.243  26.217  44.774  0.00  0.00            
ATOM   3732  CD1 TRP X 480      35.285  27.488  45.241  0.00  0.00            
ATOM   3733  NE1 TRP X 480      34.012  28.010  45.323  0.00  0.00            
ATOM   3734  CE2 TRP X 480      33.065  27.080  44.971  0.00  0.00            
ATOM   3735  CZ2 TRP X 480      31.666  27.126  44.963  0.00  0.00            
ATOM   3736  CH2 TRP X 480      30.951  26.012  44.499  0.00  0.00            
ATOM   3737  CZ3 TRP X 480      31.645  24.891  44.018  0.00  0.00            
ATOM   3738  CE3 TRP X 480      33.053  24.865  44.022  0.00  0.00            
ATOM   3739  CD2 TRP X 480      33.814  25.940  44.541  0.00  0.00            
ATOM   3740  C   TRP X 480      37.805  23.461  43.636  0.00  0.00            
ATOM   3741  O   TRP X 480      38.279  23.524  42.501  0.00  0.00            
ATOM   3742  N   ALA X 481      38.447  22.864  44.648  0.00  0.00            
ATOM   3743  CA  ALA X 481      39.741  22.205  44.496  0.00  0.00            
ATOM   3744  CB  ALA X 481      40.268  21.817  45.879  0.00  0.00            
ATOM   3745  C   ALA X 481      39.669  20.985  43.561  0.00  0.00            
ATOM   3746  O   ALA X 481      40.522  20.841  42.688  0.00  0.00            
ATOM   3747  N   ASN X 482      38.641  20.134  43.676  0.00  0.00            
ATOM   3748  CA  ASN X 482      38.478  18.960  42.812  0.00  0.00            
ATOM   3749  CB  ASN X 482      37.305  18.105  43.325  0.00  0.00            
ATOM   3750  CG  ASN X 482      37.337  16.677  42.810  0.00  0.00            
ATOM   3751  OD1 ASN X 482      37.688  15.759  43.537  0.00  0.00            
ATOM   3752  ND2 ASN X 482      37.031  16.432  41.556  0.00  0.00            
ATOM   3753  C   ASN X 482      38.297  19.364  41.340  0.00  0.00            
ATOM   3754  O   ASN X 482      38.918  18.759  40.466  0.00  0.00            
ATOM   3755  N   PHE X 483      37.513  20.409  41.052  0.00  0.00            
ATOM   3756  CA  PHE X 483      37.390  20.939  39.692  0.00  0.00            
ATOM   3757  CB  PHE X 483      36.227  21.934  39.604  0.00  0.00            
ATOM   3758  CG  PHE X 483      36.118  22.564  38.228  0.00  0.00            
ATOM   3759  CD1 PHE X 483      35.632  21.817  37.139  0.00  0.00            
ATOM   3760  CE1 PHE X 483      35.606  22.375  35.850  0.00  0.00            
ATOM   3761  CZ  PHE X 483      36.067  23.687  35.649  0.00  0.00            
ATOM   3762  CE2 PHE X 483      36.569  24.430  36.728  0.00  0.00            
ATOM   3763  CD2 PHE X 483      36.592  23.869  38.015  0.00  0.00            
ATOM   3764  C   PHE X 483      38.702  21.560  39.187  0.00  0.00            
ATOM   3765  O   PHE X 483      39.134  21.237  38.080  0.00  0.00            
ATOM   3766  N   ALA X 484      39.376  22.384  39.997  0.00  0.00            
ATOM   3767  CA  ALA X 484      40.663  22.984  39.634  0.00  0.00            
ATOM   3768  CB  ALA X 484      41.091  23.923  40.767  0.00  0.00            
ATOM   3769  C   ALA X 484      41.747  21.927  39.343  0.00  0.00            
ATOM   3770  O   ALA X 484      42.517  22.079  38.395  0.00  0.00            
ATOM   3771  N   ARG X 485      41.764  20.831  40.111  0.00  0.00            
ATOM   3772  CA  ARG X 485      42.677  19.684  39.985  0.00  0.00            
ATOM   3773  CB  ARG X 485      42.601  18.921  41.324  0.00  0.00            
ATOM   3774  CG  ARG X 485      43.601  17.772  41.518  0.00  0.00            
ATOM   3775  CD  ARG X 485      43.277  16.977  42.796  0.00  0.00            
ATOM   3776  NE  ARG X 485      43.318  17.801  44.026  0.00  0.00            
ATOM   3777  CZ  ARG X 485      42.413  17.869  44.990  0.00  0.00            
ATOM   3778  NH1 ARG X 485      42.600  18.633  46.020  0.00  0.00            
ATOM   3779  NH2 ARG X 485      41.306  17.184  44.990  0.00  0.00            
ATOM   3780  C   ARG X 485      42.351  18.791  38.780  0.00  0.00            
ATOM   3781  O   ARG X 485      43.246  18.449  38.010  0.00  0.00            
ATOM   3782  N   ASN X 486      41.081  18.418  38.599  0.00  0.00            
ATOM   3783  CA  ASN X 486      40.671  17.331  37.695  0.00  0.00            
ATOM   3784  CB  ASN X 486      39.855  16.299  38.495  0.00  0.00            
ATOM   3785  CG  ASN X 486      40.578  15.773  39.721  0.00  0.00            
ATOM   3786  OD1 ASN X 486      41.717  15.324  39.666  0.00  0.00            
ATOM   3787  ND2 ASN X 486      39.941  15.807  40.862  0.00  0.00            
ATOM   3788  C   ASN X 486      39.896  17.780  36.440  0.00  0.00            
ATOM   3789  O   ASN X 486      39.609  16.942  35.581  0.00  0.00            
ATOM   3790  N   GLY X 487      39.535  19.061  36.301  0.00  0.00            
ATOM   3791  CA  GLY X 487      38.677  19.555  35.208  0.00  0.00            
ATOM   3792  C   GLY X 487      37.221  19.063  35.289  0.00  0.00            
ATOM   3793  O   GLY X 487      36.487  19.122  34.302  0.00  0.00            
ATOM   3794  N   ASN X 488      36.833  18.537  36.454  0.00  0.00            
ATOM   3795  CA  ASN X 488      35.556  17.903  36.780  0.00  0.00            
ATOM   3796  CB  ASN X 488      35.655  16.429  36.335  0.00  0.00            
ATOM   3797  CG  ASN X 488      34.477  15.545  36.711  0.00  0.00            
ATOM   3798  OD1 ASN X 488      33.474  15.965  37.272  0.00  0.00            
ATOM   3799  ND2 ASN X 488      34.588  14.271  36.437  0.00  0.00            
ATOM   3800  C   ASN X 488      35.351  18.026  38.308  0.00  0.00            
ATOM   3801  O   ASN X 488      36.275  17.688  39.055  0.00  0.00            
ATOM   3802  N   PRO X 489      34.203  18.512  38.816  0.00  0.00            
ATOM   3803  CD  PRO X 489      33.055  19.026  38.079  0.00  0.00            
ATOM   3804  CG  PRO X 489      31.961  19.270  39.113  0.00  0.00            
ATOM   3805  CB  PRO X 489      32.758  19.536  40.389  0.00  0.00            
ATOM   3806  CA  PRO X 489      33.969  18.614  40.256  0.00  0.00            
ATOM   3807  C   PRO X 489      33.723  17.256  40.940  0.00  0.00            
ATOM   3808  O   PRO X 489      33.840  17.178  42.159  0.00  0.00            
ATOM   3809  N   ASN X 490      33.404  16.190  40.196  0.00  0.00            
ATOM   3810  CA  ASN X 490      33.125  14.866  40.760  0.00  0.00            
ATOM   3811  CB  ASN X 490      32.336  14.002  39.751  0.00  0.00            
ATOM   3812  CG  ASN X 490      30.966  14.555  39.377  0.00  0.00            
ATOM   3813  OD1 ASN X 490      29.942  14.174  39.931  0.00  0.00            
ATOM   3814  ND2 ASN X 490      30.880  15.432  38.404  0.00  0.00            
ATOM   3815  C   ASN X 490      34.417  14.161  41.236  0.00  0.00            
ATOM   3816  O   ASN X 490      35.460  14.241  40.573  0.00  0.00            
ATOM   3817  N   GLY X 491      34.362  13.446  42.364  0.00  0.00            
ATOM   3818  CA  GLY X 491      35.526  12.778  42.967  0.00  0.00            
ATOM   3819  C   GLY X 491      35.247  12.092  44.310  0.00  0.00            
ATOM   3820  O   GLY X 491      34.109  12.048  44.784  0.00  0.00            
ATOM   3821  N   GLU X 492      36.294  11.546  44.940  0.00  0.00            
ATOM   3822  CA  GLU X 492      36.166  10.822  46.217  0.00  0.00            
ATOM   3823  CB  GLU X 492      37.508  10.203  46.662  0.00  0.00            
ATOM   3824  CG  GLU X 492      37.811   8.833  46.048  0.00  0.00            
ATOM   3825  CD  GLU X 492      38.311   8.916  44.607  0.00  0.00            
ATOM   3826  OE1 GLU X 492      37.534   8.608  43.673  0.00  0.00            
ATOM   3827  OE2 GLU X 492      39.506   9.246  44.394  0.00  0.00            
ATOM   3828  C   GLU X 492      35.633  11.722  47.346  0.00  0.00            
ATOM   3829  O   GLU X 492      36.198  12.781  47.633  0.00  0.00            
ATOM   3830  N   GLY X 493      34.574  11.270  48.024  0.00  0.00            
ATOM   3831  CA  GLY X 493      33.963  11.956  49.165  0.00  0.00            
ATOM   3832  C   GLY X 493      32.984  13.079  48.801  0.00  0.00            
ATOM   3833  O   GLY X 493      32.490  13.753  49.711  0.00  0.00            
ATOM   3834  N   LEU X 494      32.694  13.289  47.511  0.00  0.00            
ATOM   3835  CA  LEU X 494      31.816  14.349  46.999  0.00  0.00            
ATOM   3836  CB  LEU X 494      32.603  15.193  45.977  0.00  0.00            
ATOM   3837  CG  LEU X 494      33.739  16.048  46.569  0.00  0.00            
ATOM   3838  CD1 LEU X 494      34.564  16.653  45.434  0.00  0.00            
ATOM   3839  CD2 LEU X 494      33.193  17.184  47.440  0.00  0.00            
ATOM   3840  C   LEU X 494      30.534  13.776  46.351  0.00  0.00            
ATOM   3841  O   LEU X 494      30.630  12.767  45.644  0.00  0.00            
ATOM   3842  N   PRO X 495      29.355  14.417  46.510  0.00  0.00            
ATOM   3843  CD  PRO X 495      29.057  15.421  47.525  0.00  0.00            
ATOM   3844  CG  PRO X 495      27.547  15.357  47.734  0.00  0.00            
ATOM   3845  CB  PRO X 495      27.038  14.992  46.343  0.00  0.00            
ATOM   3846  CA  PRO X 495      28.122  14.054  45.795  0.00  0.00            
ATOM   3847  C   PRO X 495      28.208  14.158  44.259  0.00  0.00            
ATOM   3848  O   PRO X 495      29.143  14.741  43.706  0.00  0.00            
ATOM   3849  N   HIE X 496      27.210  13.607  43.560  0.00  0.00            
ATOM   3850  CA  HIE X 496      27.091  13.671  42.095  0.00  0.00            
ATOM   3851  CB  HIE X 496      26.113  12.584  41.615  0.00  0.00            
ATOM   3852  CG  HIE X 496      25.681  12.721  40.172  0.00  0.00            
ATOM   3853  ND1 HIE X 496      26.513  12.651  39.046  0.00  0.00            
ATOM   3854  CE1 HIE X 496      25.708  12.885  37.990  0.00  0.00            
ATOM   3855  NE2 HIE X 496      24.437  13.063  38.391  0.00  0.00            
ATOM   3856  CD2 HIE X 496      24.404  12.970  39.763  0.00  0.00            
ATOM   3857  C   HIE X 496      26.673  15.064  41.593  0.00  0.00            
ATOM   3858  O   HIE X 496      25.705  15.643  42.092  0.00  0.00            
ATOM   3859  N   TRP X 497      27.374  15.560  40.567  0.00  0.00            
ATOM   3860  CA  TRP X 497      27.134  16.848  39.902  0.00  0.00            
ATOM   3861  CB  TRP X 497      28.255  17.817  40.321  0.00  0.00            
ATOM   3862  CG  TRP X 497      28.167  19.268  39.926  0.00  0.00            
ATOM   3863  CD1 TRP X 497      27.378  19.827  38.978  0.00  0.00            
ATOM   3864  NE1 TRP X 497      27.627  21.179  38.882  0.00  0.00            
ATOM   3865  CE2 TRP X 497      28.603  21.571  39.761  0.00  0.00            
ATOM   3866  CZ2 TRP X 497      29.206  22.805  40.015  0.00  0.00            
ATOM   3867  CH2 TRP X 497      30.115  22.915  41.077  0.00  0.00            
ATOM   3868  CZ3 TRP X 497      30.406  21.783  41.858  0.00  0.00            
ATOM   3869  CE3 TRP X 497      29.815  20.538  41.569  0.00  0.00            
ATOM   3870  CD2 TRP X 497      28.913  20.391  40.496  0.00  0.00            
ATOM   3871  C   TRP X 497      27.050  16.654  38.366  0.00  0.00            
ATOM   3872  O   TRP X 497      28.027  16.191  37.761  0.00  0.00            
ATOM   3873  N   PRO X 498      25.911  16.992  37.718  0.00  0.00            
ATOM   3874  CD  PRO X 498      24.628  17.251  38.360  0.00  0.00            
ATOM   3875  CG  PRO X 498      23.570  16.981  37.297  0.00  0.00            
ATOM   3876  CB  PRO X 498      24.277  17.407  36.020  0.00  0.00            
ATOM   3877  CA  PRO X 498      25.743  17.019  36.254  0.00  0.00            
ATOM   3878  C   PRO X 498      26.655  18.015  35.514  0.00  0.00            
ATOM   3879  O   PRO X 498      27.143  18.976  36.102  0.00  0.00            
ATOM   3880  N   GLU X 499      26.831  17.848  34.202  0.00  0.00            
ATOM   3881  CA  GLU X 499      27.614  18.771  33.359  0.00  0.00            
ATOM   3882  CB  GLU X 499      28.790  18.031  32.704  0.00  0.00            
ATOM   3883  CG  GLU X 499      28.372  17.032  31.627  0.00  0.00            
ATOM   3884  CD  GLU X 499      29.531  16.103  31.272  0.00  0.00            
ATOM   3885  OE1 GLU X 499      29.678  15.034  31.913  0.00  0.00            
ATOM   3886  OE2 GLU X 499      30.293  16.406  30.324  0.00  0.00            
ATOM   3887  C   GLU X 499      26.753  19.546  32.346  0.00  0.00            
ATOM   3888  O   GLU X 499      25.755  19.038  31.828  0.00  0.00            
ATOM   3889  N   TYR X 500      27.169  20.772  32.025  0.00  0.00            
ATOM   3890  CA  TYR X 500      26.450  21.744  31.185  0.00  0.00            
ATOM   3891  CB  TYR X 500      26.531  23.120  31.880  0.00  0.00            
ATOM   3892  CG  TYR X 500      25.489  24.133  31.439  0.00  0.00            
ATOM   3893  CD1 TYR X 500      24.182  24.049  31.957  0.00  0.00            
ATOM   3894  CE1 TYR X 500      23.190  24.952  31.532  0.00  0.00            
ATOM   3895  CZ  TYR X 500      23.508  25.950  30.590  0.00  0.00            
ATOM   3896  OH  TYR X 500      22.536  26.769  30.120  0.00  0.00            
ATOM   3897  CE2 TYR X 500      24.828  26.070  30.109  0.00  0.00            
ATOM   3898  CD2 TYR X 500      25.817  25.160  30.531  0.00  0.00            
ATOM   3899  C   TYR X 500      26.950  21.754  29.719  0.00  0.00            
ATOM   3900  O   TYR X 500      26.758  22.719  28.977  0.00  0.00            
ATOM   3901  N   ASN X 501      27.668  20.706  29.299  0.00  0.00            
ATOM   3902  CA  ASN X 501      28.437  20.681  28.050  0.00  0.00            
ATOM   3903  CB  ASN X 501      29.608  19.708  28.236  0.00  0.00            
ATOM   3904  CG  ASN X 501      30.557  19.722  27.054  0.00  0.00            
ATOM   3905  OD1 ASN X 501      30.611  18.792  26.261  0.00  0.00            
ATOM   3906  ND2 ASN X 501      31.302  20.784  26.867  0.00  0.00            
ATOM   3907  C   ASN X 501      27.602  20.390  26.785  0.00  0.00            
ATOM   3908  O   ASN X 501      28.007  20.792  25.693  0.00  0.00            
ATOM   3909  N   GLN X 502      26.420  19.780  26.917  0.00  0.00            
ATOM   3910  CA  GLN X 502      25.353  19.850  25.902  0.00  0.00            
ATOM   3911  CB  GLN X 502      25.550  18.777  24.818  0.00  0.00            
ATOM   3912  CG  GLN X 502      25.337  17.313  25.236  0.00  0.00            
ATOM   3913  CD  GLN X 502      25.580  16.399  24.036  0.00  0.00            
ATOM   3914  OE1 GLN X 502      26.643  16.413  23.426  0.00  0.00            
ATOM   3915  NE2 GLN X 502      24.616  15.625  23.590  0.00  0.00            
ATOM   3916  C   GLN X 502      23.922  19.834  26.472  0.00  0.00            
ATOM   3917  O   GLN X 502      22.998  20.264  25.783  0.00  0.00            
ATOM   3918  N   LYS X 503      23.733  19.390  27.720  0.00  0.00            
ATOM   3919  CA  LYS X 503      22.473  19.462  28.480  0.00  0.00            
ATOM   3920  CB  LYS X 503      22.252  18.134  29.235  0.00  0.00            
ATOM   3921  CG  LYS X 503      22.368  16.892  28.333  0.00  0.00            
ATOM   3922  CD  LYS X 503      21.889  15.614  29.037  0.00  0.00            
ATOM   3923  CE  LYS X 503      22.126  14.401  28.128  0.00  0.00            
ATOM   3924  NZ  LYS X 503      21.496  13.175  28.671  0.00  0.00            
ATOM   3925  C   LYS X 503      22.469  20.685  29.413  0.00  0.00            
ATOM   3926  O   LYS X 503      23.463  21.402  29.514  0.00  0.00            
ATOM   3927  N   GLU X 504      21.366  20.936  30.117  0.00  0.00            
ATOM   3928  CA  GLU X 504      21.183  22.116  30.985  0.00  0.00            
ATOM   3929  CB  GLU X 504      19.828  22.789  30.697  0.00  0.00            
ATOM   3930  CG  GLU X 504      19.635  23.315  29.265  0.00  0.00            
ATOM   3931  CD  GLU X 504      20.353  24.647  29.000  0.00  0.00            
ATOM   3932  OE1 GLU X 504      21.045  24.778  27.964  0.00  0.00            
ATOM   3933  OE2 GLU X 504      20.203  25.595  29.808  0.00  0.00            
ATOM   3934  C   GLU X 504      21.366  21.806  32.490  0.00  0.00            
ATOM   3935  O   GLU X 504      20.698  22.399  33.340  0.00  0.00            
ATOM   3936  N   GLY X 505      22.221  20.840  32.842  0.00  0.00            
ATOM   3937  CA  GLY X 505      22.377  20.351  34.218  0.00  0.00            
ATOM   3938  C   GLY X 505      23.194  21.257  35.147  0.00  0.00            
ATOM   3939  O   GLY X 505      24.196  21.842  34.735  0.00  0.00            
ATOM   3940  N   TYR X 506      22.787  21.339  36.419  0.00  0.00            
ATOM   3941  CA  TYR X 506      23.473  22.103  37.470  0.00  0.00            
ATOM   3942  CB  TYR X 506      22.948  23.554  37.499  0.00  0.00            
ATOM   3943  CG  TYR X 506      21.569  23.782  38.100  0.00  0.00            
ATOM   3944  CD1 TYR X 506      20.416  23.486  37.349  0.00  0.00            
ATOM   3945  CE1 TYR X 506      19.142  23.811  37.858  0.00  0.00            
ATOM   3946  CZ  TYR X 506      19.013  24.436  39.113  0.00  0.00            
ATOM   3947  OH  TYR X 506      17.776  24.790  39.554  0.00  0.00            
ATOM   3948  CE2 TYR X 506      20.166  24.707  39.881  0.00  0.00            
ATOM   3949  CD2 TYR X 506      21.439  24.377  39.374  0.00  0.00            
ATOM   3950  C   TYR X 506      23.373  21.435  38.855  0.00  0.00            
ATOM   3951  O   TYR X 506      22.642  20.457  39.033  0.00  0.00            
ATOM   3952  N   LEU X 507      24.110  21.964  39.839  0.00  0.00            
ATOM   3953  CA  LEU X 507      24.036  21.563  41.252  0.00  0.00            
ATOM   3954  CB  LEU X 507      25.447  21.172  41.737  0.00  0.00            
ATOM   3955  CG  LEU X 507      25.491  20.442  43.093  0.00  0.00            
ATOM   3956  CD1 LEU X 507      25.098  18.970  42.948  0.00  0.00            
ATOM   3957  CD2 LEU X 507      26.903  20.466  43.680  0.00  0.00            
ATOM   3958  C   LEU X 507      23.420  22.674  42.122  0.00  0.00            
ATOM   3959  O   LEU X 507      23.827  23.833  42.041  0.00  0.00            
ATOM   3960  N   GLN X 508      22.475  22.318  42.988  0.00  0.00            
ATOM   3961  CA  GLN X 508      22.000  23.153  44.094  0.00  0.00            
ATOM   3962  CB  GLN X 508      20.574  22.732  44.477  0.00  0.00            
ATOM   3963  CG  GLN X 508      19.499  23.133  43.458  0.00  0.00            
ATOM   3964  CD  GLN X 508      18.093  22.952  44.032  0.00  0.00            
ATOM   3965  OE1 GLN X 508      17.828  22.106  44.883  0.00  0.00            
ATOM   3966  NE2 GLN X 508      17.141  23.755  43.612  0.00  0.00            
ATOM   3967  C   GLN X 508      22.899  22.972  45.323  0.00  0.00            
ATOM   3968  O   GLN X 508      23.133  21.830  45.725  0.00  0.00            
ATOM   3969  N   ILE X 509      23.340  24.066  45.956  0.00  0.00            
ATOM   3970  CA  ILE X 509      24.137  24.035  47.199  0.00  0.00            
ATOM   3971  CB  ILE X 509      25.653  24.176  46.913  0.00  0.00            
ATOM   3972  CG2 ILE X 509      26.162  22.968  46.108  0.00  0.00            
ATOM   3973  CG1 ILE X 509      26.005  25.509  46.216  0.00  0.00            
ATOM   3974  CD1 ILE X 509      27.507  25.741  46.034  0.00  0.00            
ATOM   3975  C   ILE X 509      23.676  25.068  48.242  0.00  0.00            
ATOM   3976  O   ILE X 509      23.194  26.154  47.916  0.00  0.00            
ATOM   3977  N   GLY X 510      23.871  24.738  49.520  0.00  0.00            
ATOM   3978  CA  GLY X 510      23.608  25.597  50.675  0.00  0.00            
ATOM   3979  C   GLY X 510      22.546  25.028  51.617  0.00  0.00            
ATOM   3980  O   GLY X 510      22.796  24.913  52.817  0.00  0.00            
ATOM   3981  N   ALA X 511      21.381  24.640  51.093  0.00  0.00            
ATOM   3982  CA  ALA X 511      20.252  24.158  51.893  0.00  0.00            
ATOM   3983  CB  ALA X 511      18.963  24.772  51.334  0.00  0.00            
ATOM   3984  C   ALA X 511      20.208  22.621  51.966  0.00  0.00            
ATOM   3985  O   ALA X 511      20.203  22.053  53.060  0.00  0.00            
ATOM   3986  N   ASN X 512      20.241  21.953  50.811  0.00  0.00            
ATOM   3987  CA  ASN X 512      20.440  20.508  50.656  0.00  0.00            
ATOM   3988  CB  ASN X 512      19.090  19.783  50.857  0.00  0.00            
ATOM   3989  CG  ASN X 512      19.160  18.274  50.676  0.00  0.00            
ATOM   3990  OD1 ASN X 512      18.419  17.688  49.897  0.00  0.00            
ATOM   3991  ND2 ASN X 512      20.021  17.595  51.394  0.00  0.00            
ATOM   3992  C   ASN X 512      21.059  20.243  49.271  0.00  0.00            
ATOM   3993  O   ASN X 512      20.530  20.727  48.262  0.00  0.00            
ATOM   3994  N   THR X 513      22.181  19.516  49.218  0.00  0.00            
ATOM   3995  CA  THR X 513      22.978  19.354  47.987  0.00  0.00            
ATOM   3996  CB  THR X 513      24.410  18.891  48.304  0.00  0.00            
ATOM   3997  CG2 THR X 513      25.293  18.796  47.060  0.00  0.00            
ATOM   3998  OG1 THR X 513      25.026  19.827  49.162  0.00  0.00            
ATOM   3999  C   THR X 513      22.301  18.391  47.011  0.00  0.00            
ATOM   4000  O   THR X 513      22.071  17.230  47.365  0.00  0.00            
ATOM   4001  N   GLN X 514      21.980  18.845  45.793  0.00  0.00            
ATOM   4002  CA  GLN X 514      21.216  18.068  44.801  0.00  0.00            
ATOM   4003  CB  GLN X 514      19.710  18.331  44.956  0.00  0.00            
ATOM   4004  CG  GLN X 514      19.098  17.910  46.297  0.00  0.00            
ATOM   4005  CD  GLN X 514      17.588  18.106  46.312  0.00  0.00            
ATOM   4006  OE1 GLN X 514      16.943  18.342  45.295  0.00  0.00            
ATOM   4007  NE2 GLN X 514      16.973  18.041  47.466  0.00  0.00            
ATOM   4008  C   GLN X 514      21.553  18.422  43.347  0.00  0.00            
ATOM   4009  O   GLN X 514      21.768  19.589  43.023  0.00  0.00            
ATOM   4010  N   ALA X 515      21.475  17.440  42.448  0.00  0.00            
ATOM   4011  CA  ALA X 515      21.449  17.641  41.000  0.00  0.00            
ATOM   4012  CB  ALA X 515      21.751  16.290  40.341  0.00  0.00            
ATOM   4013  C   ALA X 515      20.096  18.208  40.517  0.00  0.00            
ATOM   4014  O   ALA X 515      19.032  17.766  40.967  0.00  0.00            
ATOM   4015  N   ALA X 516      20.128  19.137  39.558  0.00  0.00            
ATOM   4016  CA  ALA X 516      18.964  19.808  38.964  0.00  0.00            
ATOM   4017  CB  ALA X 516      18.694  21.062  39.808  0.00  0.00            
ATOM   4018  C   ALA X 516      19.197  20.141  37.468  0.00  0.00            
ATOM   4019  O   ALA X 516      20.284  19.877  36.940  0.00  0.00            
ATOM   4020  N   GLN X 517      18.202  20.696  36.758  0.00  0.00            
ATOM   4021  CA  GLN X 517      18.351  21.120  35.351  0.00  0.00            
ATOM   4022  CB  GLN X 517      18.005  19.963  34.395  0.00  0.00            
ATOM   4023  CG  GLN X 517      16.516  19.564  34.361  0.00  0.00            
ATOM   4024  CD  GLN X 517      16.172  18.691  33.154  0.00  0.00            
ATOM   4025  OE1 GLN X 517      17.026  18.168  32.445  0.00  0.00            
ATOM   4026  NE2 GLN X 517      14.909  18.538  32.837  0.00  0.00            
ATOM   4027  C   GLN X 517      17.576  22.392  34.948  0.00  0.00            
ATOM   4028  O   GLN X 517      16.618  22.797  35.607  0.00  0.00            
ATOM   4029  N   LYS X 518      17.957  22.977  33.800  0.00  0.00            
ATOM   4030  CA  LYS X 518      17.284  24.100  33.112  0.00  0.00            
ATOM   4031  CB  LYS X 518      15.900  23.658  32.573  0.00  0.00            
ATOM   4032  CG  LYS X 518      15.892  22.466  31.594  0.00  0.00            
ATOM   4033  CD  LYS X 518      14.441  21.996  31.362  0.00  0.00            
ATOM   4034  CE  LYS X 518      14.260  20.840  30.362  0.00  0.00            
ATOM   4035  NZ  LYS X 518      14.694  21.194  28.991  0.00  0.00            
ATOM   4036  C   LYS X 518      17.258  25.413  33.923  0.00  0.00            
ATOM   4037  O   LYS X 518      16.291  26.168  33.842  0.00  0.00            
ATOM   4038  N   LEU X 519      18.316  25.717  34.683  0.00  0.00            
ATOM   4039  CA  LEU X 519      18.432  26.945  35.492  0.00  0.00            
ATOM   4040  CB  LEU X 519      19.818  26.962  36.170  0.00  0.00            
ATOM   4041  CG  LEU X 519      20.096  28.143  37.120  0.00  0.00            
ATOM   4042  CD1 LEU X 519      19.046  28.299  38.224  0.00  0.00            
ATOM   4043  CD2 LEU X 519      21.447  27.944  37.803  0.00  0.00            
ATOM   4044  C   LEU X 519      18.204  28.217  34.649  0.00  0.00            
ATOM   4045  O   LEU X 519      18.899  28.432  33.659  0.00  0.00            
ATOM   4046  N   LYS X 520      17.219  29.047  35.027  0.00  0.00            
ATOM   4047  CA  LYS X 520      16.804  30.309  34.365  0.00  0.00            
ATOM   4048  CB  LYS X 520      17.827  31.440  34.630  0.00  0.00            
ATOM   4049  CG  LYS X 520      18.218  31.645  36.105  0.00  0.00            
ATOM   4050  CD  LYS X 520      17.061  32.110  37.000  0.00  0.00            
ATOM   4051  CE  LYS X 520      17.436  31.900  38.468  0.00  0.00            
ATOM   4052  NZ  LYS X 520      16.419  32.444  39.399  0.00  0.00            
ATOM   4053  C   LYS X 520      16.421  30.221  32.876  0.00  0.00            
ATOM   4054  O   LYS X 520      16.020  31.232  32.305  0.00  0.00            
ATOM   4055  N   ASP X 521      16.463  29.042  32.255  0.00  0.00            
ATOM   4056  CA  ASP X 521      16.131  28.771  30.847  0.00  0.00            
ATOM   4057  CB  ASP X 521      16.086  27.240  30.674  0.00  0.00            
ATOM   4058  CG  ASP X 521      15.405  26.771  29.391  0.00  0.00            
ATOM   4059  OD1 ASP X 521      14.242  26.311  29.466  0.00  0.00            
ATOM   4060  OD2 ASP X 521      16.012  26.863  28.299  0.00  0.00            
ATOM   4061  C   ASP X 521      14.819  29.432  30.370  0.00  0.00            
ATOM   4062  O   ASP X 521      14.789  29.986  29.267  0.00  0.00            
ATOM   4063  N   LYS X 522      13.763  29.432  31.197  0.00  0.00            
ATOM   4064  CA  LYS X 522      12.471  30.063  30.864  0.00  0.00            
ATOM   4065  CB  LYS X 522      11.337  29.459  31.711  0.00  0.00            
ATOM   4066  CG  LYS X 522      11.443  29.720  33.225  0.00  0.00            
ATOM   4067  CD  LYS X 522      10.335  28.976  33.987  0.00  0.00            
ATOM   4068  CE  LYS X 522      10.783  28.595  35.400  0.00  0.00            
ATOM   4069  NZ  LYS X 522       9.682  27.943  36.142  0.00  0.00            
ATOM   4070  C   LYS X 522      12.480  31.593  30.919  0.00  0.00            
ATOM   4071  O   LYS X 522      11.720  32.228  30.190  0.00  0.00            
ATOM   4072  N   GLU X 523      13.358  32.201  31.716  0.00  0.00            
ATOM   4073  CA  GLU X 523      13.527  33.660  31.755  0.00  0.00            
ATOM   4074  CB  GLU X 523      13.830  34.139  33.188  0.00  0.00            
ATOM   4075  CG  GLU X 523      13.185  35.516  33.419  0.00  0.00            
ATOM   4076  CD  GLU X 523      13.484  36.112  34.799  0.00  0.00            
ATOM   4077  OE1 GLU X 523      13.251  35.435  35.830  0.00  0.00            
ATOM   4078  OE2 GLU X 523      13.897  37.294  34.877  0.00  0.00            
ATOM   4079  C   GLU X 523      14.560  34.143  30.717  0.00  0.00            
ATOM   4080  O   GLU X 523      14.392  35.212  30.133  0.00  0.00            
ATOM   4081  N   VAL X 524      15.555  33.319  30.365  0.00  0.00            
ATOM   4082  CA  VAL X 524      16.400  33.531  29.171  0.00  0.00            
ATOM   4083  CB  VAL X 524      17.506  32.455  29.082  0.00  0.00            
ATOM   4084  CG1 VAL X 524      18.333  32.586  27.798  0.00  0.00            
ATOM   4085  CG2 VAL X 524      18.494  32.543  30.256  0.00  0.00            
ATOM   4086  C   VAL X 524      15.535  33.552  27.900  0.00  0.00            
ATOM   4087  O   VAL X 524      15.706  34.432  27.051  0.00  0.00            
ATOM   4088  N   ALA X 525      14.540  32.661  27.802  0.00  0.00            
ATOM   4089  CA  ALA X 525      13.551  32.652  26.719  0.00  0.00            
ATOM   4090  CB  ALA X 525      12.804  31.313  26.764  0.00  0.00            
ATOM   4091  C   ALA X 525      12.568  33.847  26.755  0.00  0.00            
ATOM   4092  O   ALA X 525      11.983  34.186  25.725  0.00  0.00            
ATOM   4093  N   PHE X 526      12.400  34.518  27.902  0.00  0.00            
ATOM   4094  CA  PHE X 526      11.631  35.765  28.021  0.00  0.00            
ATOM   4095  CB  PHE X 526      11.171  35.945  29.483  0.00  0.00            
ATOM   4096  CG  PHE X 526      10.323  37.174  29.775  0.00  0.00            
ATOM   4097  CD1 PHE X 526       8.932  37.050  29.959  0.00  0.00            
ATOM   4098  CE1 PHE X 526       8.154  38.179  30.279  0.00  0.00            
ATOM   4099  CZ  PHE X 526       8.760  39.443  30.393  0.00  0.00            
ATOM   4100  CE2 PHE X 526      10.150  39.569  30.224  0.00  0.00            
ATOM   4101  CD2 PHE X 526      10.929  38.436  29.932  0.00  0.00            
ATOM   4102  C   PHE X 526      12.450  36.961  27.505  0.00  0.00            
ATOM   4103  O   PHE X 526      11.999  37.682  26.611  0.00  0.00            
ATOM   4104  N   TRP X 527      13.666  37.155  28.031  0.00  0.00            
ATOM   4105  CA  TRP X 527      14.484  38.343  27.757  0.00  0.00            
ATOM   4106  CB  TRP X 527      15.524  38.535  28.872  0.00  0.00            
ATOM   4107  CG  TRP X 527      14.967  38.886  30.224  0.00  0.00            
ATOM   4108  CD1 TRP X 527      15.011  38.099  31.322  0.00  0.00            
ATOM   4109  NE1 TRP X 527      14.386  38.727  32.383  0.00  0.00            
ATOM   4110  CE2 TRP X 527      13.911  39.968  32.022  0.00  0.00            
ATOM   4111  CZ2 TRP X 527      13.219  40.969  32.721  0.00  0.00            
ATOM   4112  CH2 TRP X 527      12.879  42.158  32.054  0.00  0.00            
ATOM   4113  CZ3 TRP X 527      13.233  42.331  30.703  0.00  0.00            
ATOM   4114  CE3 TRP X 527      13.925  41.317  30.009  0.00  0.00            
ATOM   4115  CD2 TRP X 527      14.280  40.107  30.648  0.00  0.00            
ATOM   4116  C   TRP X 527      15.133  38.332  26.365  0.00  0.00            
ATOM   4117  O   TRP X 527      15.014  39.322  25.645  0.00  0.00            
ATOM   4118  N   THR X 528      15.744  37.224  25.921  0.00  0.00            
ATOM   4119  CA  THR X 528      16.419  37.181  24.599  0.00  0.00            
ATOM   4120  CB  THR X 528      17.189  35.875  24.355  0.00  0.00            
ATOM   4121  CG2 THR X 528      18.319  35.649  25.357  0.00  0.00            
ATOM   4122  OG1 THR X 528      16.312  34.770  24.390  0.00  0.00            
ATOM   4123  C   THR X 528      15.453  37.390  23.429  0.00  0.00            
ATOM   4124  O   THR X 528      15.827  37.958  22.402  0.00  0.00            
ATOM   4125  N   ASN X 529      14.187  37.000  23.598  0.00  0.00            
ATOM   4126  CA  ASN X 529      13.134  37.238  22.616  0.00  0.00            
ATOM   4127  CB  ASN X 529      11.929  36.368  23.009  0.00  0.00            
ATOM   4128  CG  ASN X 529      10.903  36.204  21.902  0.00  0.00            
ATOM   4129  OD1 ASN X 529      11.073  36.621  20.765  0.00  0.00            
ATOM   4130  ND2 ASN X 529       9.809  35.550  22.195  0.00  0.00            
ATOM   4131  C   ASN X 529      12.782  38.736  22.498  0.00  0.00            
ATOM   4132  O   ASN X 529      12.471  39.203  21.405  0.00  0.00            
ATOM   4133  N   LEU X 530      12.902  39.512  23.582  0.00  0.00            
ATOM   4134  CA  LEU X 530      12.753  40.975  23.565  0.00  0.00            
ATOM   4135  CB  LEU X 530      12.363  41.470  24.971  0.00  0.00            
ATOM   4136  CG  LEU X 530      10.985  41.003  25.477  0.00  0.00            
ATOM   4137  CD1 LEU X 530      10.835  41.351  26.960  0.00  0.00            
ATOM   4138  CD2 LEU X 530       9.841  41.679  24.717  0.00  0.00            
ATOM   4139  C   LEU X 530      14.017  41.693  23.054  0.00  0.00            
ATOM   4140  O   LEU X 530      13.917  42.802  22.522  0.00  0.00            
ATOM   4141  N   PHE X 531      15.204  41.082  23.167  0.00  0.00            
ATOM   4142  CA  PHE X 531      16.439  41.649  22.605  0.00  0.00            
ATOM   4143  CB  PHE X 531      17.688  40.848  23.031  0.00  0.00            
ATOM   4144  CG  PHE X 531      18.017  40.693  24.511  0.00  0.00            
ATOM   4145  CD1 PHE X 531      17.341  41.405  25.523  0.00  0.00            
ATOM   4146  CE1 PHE X 531      17.663  41.197  26.876  0.00  0.00            
ATOM   4147  CZ  PHE X 531      18.685  40.298  27.229  0.00  0.00            
ATOM   4148  CE2 PHE X 531      19.384  39.606  26.225  0.00  0.00            
ATOM   4149  CD2 PHE X 531      19.051  39.806  24.873  0.00  0.00            
ATOM   4150  C   PHE X 531      16.365  41.717  21.069  0.00  0.00            
ATOM   4151  O   PHE X 531      16.581  42.779  20.483  0.00  0.00            
ATOM   4152  N   ALA X 532      15.993  40.609  20.421  0.00  0.00            
ATOM   4153  CA  ALA X 532      16.053  40.413  18.967  0.00  0.00            
ATOM   4154  CB  ALA X 532      16.258  38.909  18.718  0.00  0.00            
ATOM   4155  C   ALA X 532      14.862  41.011  18.174  0.00  0.00            
ATOM   4156  O   ALA X 532      14.329  40.359  17.269  0.00  0.00            
ATOM   4157  N   LYS X 533      14.418  42.227  18.523  0.00  0.00            
ATOM   4158  CA  LYS X 533      13.189  42.891  18.027  0.00  0.00            
ATOM   4159  CB  LYS X 533      12.304  43.264  19.232  0.00  0.00            
ATOM   4160  CG  LYS X 533      11.593  42.056  19.858  0.00  0.00            
ATOM   4161  CD  LYS X 533      10.397  41.603  19.009  0.00  0.00            
ATOM   4162  CE  LYS X 533       9.662  40.396  19.598  0.00  0.00            
ATOM   4163  NZ  LYS X 533      10.455  39.151  19.502  0.00  0.00            
ATOM   4164  C   LYS X 533      13.436  44.101  17.129  0.00  0.00            
ATOM   4165  O   LYS X 533      14.509  44.735  17.229  0.00  0.00            
ATOM   4166  OXT LYS X 533      12.528  44.417  16.326  0.00  0.00            
END
