# Supplementary material for: Insights into the Degradation of Polymer–Drug Conjugates by an Overexpressed Enzyme in Cancer Cells
Source: J Med Chem. 2023 Feb 14;66(4):2761–72. doi: 10.1021/acs.jmedchem.2c01781 (PMC9969400; doi:10.1021/acs.jmedchem.2c01781)
Supplement: Supplementary file 2 — jm2c01781_si_002.zip [file jm2c01781_si_002.zip › 1b-TI1.pdb]

CRYST1   88.140   88.140   88.140 109.47 109.47 109.47 P 1           1
ATOM      1  N   SER X   1      56.651  37.563  76.810  0.00  0.00            
ATOM      2  CA  SER X   1      57.511  37.440  75.624  0.00  0.00            
ATOM      3  CB  SER X   1      57.049  36.266  74.763  0.00  0.00            
ATOM      4  OG  SER X   1      56.985  35.083  75.537  0.00  0.00            
ATOM      5  C   SER X   1      57.458  38.724  74.812  0.00  0.00            
ATOM      6  O   SER X   1      56.369  39.126  74.392  0.00  0.00            
ATOM      7  N   SER X   2      58.599  39.383  74.581  0.00  0.00            
ATOM      8  CA  SER X   2      58.671  40.640  73.814  0.00  0.00            
ATOM      9  CB  SER X   2      60.113  41.159  73.746  0.00  0.00            
ATOM     10  OG  SER X   2      60.519  41.638  75.015  0.00  0.00            
ATOM     11  C   SER X   2      58.099  40.510  72.386  0.00  0.00            
ATOM     12  O   SER X   2      58.121  39.409  71.826  0.00  0.00            
ATOM     13  N   PRO X   3      57.586  41.596  71.769  0.00  0.00            
ATOM     14  CD  PRO X   3      57.457  42.944  72.305  0.00  0.00            
ATOM     15  CG  PRO X   3      56.150  43.461  71.723  0.00  0.00            
ATOM     16  CB  PRO X   3      56.158  42.864  70.318  0.00  0.00            
ATOM     17  CA  PRO X   3      56.890  41.522  70.478  0.00  0.00            
ATOM     18  C   PRO X   3      57.838  41.229  69.295  0.00  0.00            
ATOM     19  O   PRO X   3      59.052  41.423  69.426  0.00  0.00            
ATOM     20  N   PRO X   4      57.324  40.775  68.135  0.00  0.00            
ATOM     21  CD  PRO X   4      55.917  40.511  67.862  0.00  0.00            
ATOM     22  CG  PRO X   4      55.831  40.193  66.371  0.00  0.00            
ATOM     23  CB  PRO X   4      57.218  39.632  66.054  0.00  0.00            
ATOM     24  CA  PRO X   4      58.140  40.450  66.963  0.00  0.00            
ATOM     25  C   PRO X   4      58.686  41.714  66.275  0.00  0.00            
ATOM     26  O   PRO X   4      58.037  42.765  66.285  0.00  0.00            
ATOM     27  N   VAL X   5      59.874  41.615  65.663  0.00  0.00            
ATOM     28  CA  VAL X   5      60.618  42.763  65.101  0.00  0.00            
ATOM     29  CB  VAL X   5      61.697  43.274  66.088  0.00  0.00            
ATOM     30  CG1 VAL X   5      62.407  44.546  65.598  0.00  0.00            
ATOM     31  CG2 VAL X   5      61.122  43.610  67.470  0.00  0.00            
ATOM     32  C   VAL X   5      61.265  42.400  63.759  0.00  0.00            
ATOM     33  O   VAL X   5      61.876  41.336  63.629  0.00  0.00            
ATOM     34  N   VAL X   6      61.210  43.303  62.775  0.00  0.00            
ATOM     35  CA  VAL X   6      61.888  43.158  61.468  0.00  0.00            
ATOM     36  CB  VAL X   6      60.873  42.946  60.322  0.00  0.00            
ATOM     37  CG1 VAL X   6      61.570  42.792  58.964  0.00  0.00            
ATOM     38  CG2 VAL X   6      60.037  41.678  60.542  0.00  0.00            
ATOM     39  C   VAL X   6      62.788  44.366  61.191  0.00  0.00            
ATOM     40  O   VAL X   6      62.361  45.508  61.354  0.00  0.00            
ATOM     41  N   ASP X   7      64.026  44.122  60.749  0.00  0.00            
ATOM     42  CA  ASP X   7      64.991  45.154  60.350  0.00  0.00            
ATOM     43  CB  ASP X   7      66.400  44.743  60.806  0.00  0.00            
ATOM     44  CG  ASP X   7      67.449  45.783  60.406  0.00  0.00            
ATOM     45  OD1 ASP X   7      68.141  45.590  59.377  0.00  0.00            
ATOM     46  OD2 ASP X   7      67.585  46.803  61.114  0.00  0.00            
ATOM     47  C   ASP X   7      64.959  45.422  58.837  0.00  0.00            
ATOM     48  O   ASP X   7      65.296  44.545  58.035  0.00  0.00            
ATOM     49  N   THR X   8      64.645  46.660  58.450  0.00  0.00            
ATOM     50  CA  THR X   8      64.814  47.184  57.081  0.00  0.00            
ATOM     51  CB  THR X   8      63.555  47.913  56.569  0.00  0.00            
ATOM     52  CG2 THR X   8      62.251  47.155  56.818  0.00  0.00            
ATOM     53  OG1 THR X   8      63.435  49.197  57.134  0.00  0.00            
ATOM     54  C   THR X   8      66.027  48.119  57.012  0.00  0.00            
ATOM     55  O   THR X   8      66.483  48.626  58.042  0.00  0.00            
ATOM     56  N   VAL X   9      66.519  48.435  55.809  0.00  0.00            
ATOM     57  CA  VAL X   9      67.581  49.452  55.627  0.00  0.00            
ATOM     58  CB  VAL X   9      68.012  49.585  54.150  0.00  0.00            
ATOM     59  CG1 VAL X   9      68.531  48.251  53.597  0.00  0.00            
ATOM     60  CG2 VAL X   9      66.897  50.111  53.235  0.00  0.00            
ATOM     61  C   VAL X   9      67.171  50.826  56.183  0.00  0.00            
ATOM     62  O   VAL X   9      68.010  51.582  56.678  0.00  0.00            
ATOM     63  N   HIE X  10      65.869  51.131  56.164  0.00  0.00            
ATOM     64  CA  HIE X  10      65.282  52.374  56.676  0.00  0.00            
ATOM     65  CB  HIE X  10      63.872  52.536  56.085  0.00  0.00            
ATOM     66  CG  HIE X  10      63.782  52.284  54.600  0.00  0.00            
ATOM     67  ND1 HIE X  10      64.373  53.061  53.599  0.00  0.00            
ATOM     68  CE1 HIE X  10      64.071  52.451  52.439  0.00  0.00            
ATOM     69  NE2 HIE X  10      63.341  51.346  52.665  0.00  0.00            
ATOM     70  CD2 HIE X  10      63.150  51.222  54.022  0.00  0.00            
ATOM     71  C   HIE X  10      65.225  52.412  58.211  0.00  0.00            
ATOM     72  O   HIE X  10      65.160  53.492  58.794  0.00  0.00            
ATOM     73  N   GLY X  11      65.272  51.249  58.864  0.00  0.00            
ATOM     74  CA  GLY X  11      65.167  51.059  60.311  0.00  0.00            
ATOM     75  C   GLY X  11      64.325  49.831  60.677  0.00  0.00            
ATOM     76  O   GLY X  11      63.768  49.150  59.808  0.00  0.00            
ATOM     77  N   LYS X  12      64.220  49.537  61.973  0.00  0.00            
ATOM     78  CA  LYS X  12      63.397  48.438  62.499  0.00  0.00            
ATOM     79  CB  LYS X  12      63.977  47.950  63.836  0.00  0.00            
ATOM     80  CG  LYS X  12      65.283  47.161  63.663  0.00  0.00            
ATOM     81  CD  LYS X  12      65.856  46.786  65.032  0.00  0.00            
ATOM     82  CE  LYS X  12      67.184  46.037  64.911  0.00  0.00            
ATOM     83  NZ  LYS X  12      67.668  45.635  66.252  0.00  0.00            
ATOM     84  C   LYS X  12      61.920  48.824  62.638  0.00  0.00            
ATOM     85  O   LYS X  12      61.596  49.985  62.892  0.00  0.00            
ATOM     86  N   VAL X  13      61.037  47.829  62.540  0.00  0.00            
ATOM     87  CA  VAL X  13      59.617  47.905  62.936  0.00  0.00            
ATOM     88  CB  VAL X  13      58.644  47.805  61.741  0.00  0.00            
ATOM     89  CG1 VAL X  13      58.712  49.064  60.874  0.00  0.00            
ATOM     90  CG2 VAL X  13      58.868  46.584  60.837  0.00  0.00            
ATOM     91  C   VAL X  13      59.292  46.832  63.976  0.00  0.00            
ATOM     92  O   VAL X  13      59.709  45.684  63.826  0.00  0.00            
ATOM     93  N   LEU X  14      58.540  47.201  65.015  0.00  0.00            
ATOM     94  CA  LEU X  14      58.073  46.319  66.091  0.00  0.00            
ATOM     95  CB  LEU X  14      58.594  46.872  67.431  0.00  0.00            
ATOM     96  CG  LEU X  14      58.128  46.122  68.697  0.00  0.00            
ATOM     97  CD1 LEU X  14      59.167  46.282  69.810  0.00  0.00            
ATOM     98  CD2 LEU X  14      56.803  46.665  69.245  0.00  0.00            
ATOM     99  C   LEU X  14      56.549  46.169  66.020  0.00  0.00            
ATOM    100  O   LEU X  14      55.825  47.164  66.005  0.00  0.00            
ATOM    101  N   GLY X  15      56.076  44.924  65.947  0.00  0.00            
ATOM    102  CA  GLY X  15      54.675  44.576  65.699  0.00  0.00            
ATOM    103  C   GLY X  15      53.976  43.936  66.900  0.00  0.00            
ATOM    104  O   GLY X  15      54.174  44.336  68.050  0.00  0.00            
ATOM    105  N   LYS X  16      53.148  42.924  66.623  0.00  0.00            
ATOM    106  CA  LYS X  16      52.402  42.136  67.619  0.00  0.00            
ATOM    107  CB  LYS X  16      51.015  42.777  67.803  0.00  0.00            
ATOM    108  CG  LYS X  16      50.335  42.367  69.115  0.00  0.00            
ATOM    109  CD  LYS X  16      48.913  42.929  69.171  0.00  0.00            
ATOM    110  CE  LYS X  16      48.284  42.636  70.532  0.00  0.00            
ATOM    111  NZ  LYS X  16      46.857  43.021  70.546  0.00  0.00            
ATOM    112  C   LYS X  16      52.297  40.667  67.190  0.00  0.00            
ATOM    113  O   LYS X  16      52.255  40.379  65.993  0.00  0.00            
ATOM    114  N   PHE X  17      52.248  39.748  68.153  0.00  0.00            
ATOM    115  CA  PHE X  17      51.983  38.315  67.947  0.00  0.00            
ATOM    116  CB  PHE X  17      52.954  37.507  68.821  0.00  0.00            
ATOM    117  CG  PHE X  17      52.654  36.020  68.893  0.00  0.00            
ATOM    118  CD1 PHE X  17      51.976  35.491  70.008  0.00  0.00            
ATOM    119  CE1 PHE X  17      51.680  34.118  70.074  0.00  0.00            
ATOM    120  CZ  PHE X  17      52.060  33.267  69.021  0.00  0.00            
ATOM    121  CE2 PHE X  17      52.745  33.791  67.910  0.00  0.00            
ATOM    122  CD2 PHE X  17      53.031  35.166  67.840  0.00  0.00            
ATOM    123  C   PHE X  17      50.517  37.968  68.260  0.00  0.00            
ATOM    124  O   PHE X  17      49.914  38.588  69.138  0.00  0.00            
ATOM    125  N   VAL X  18      49.942  36.967  67.581  0.00  0.00            
ATOM    126  CA  VAL X  18      48.585  36.458  67.854  0.00  0.00            
ATOM    127  CB  VAL X  18      47.534  37.021  66.869  0.00  0.00            
ATOM    128  CG1 VAL X  18      46.123  36.788  67.425  0.00  0.00            
ATOM    129  CG2 VAL X  18      47.675  38.526  66.593  0.00  0.00            
ATOM    130  C   VAL X  18      48.553  34.923  67.842  0.00  0.00            
ATOM    131  O   VAL X  18      48.837  34.289  66.824  0.00  0.00            
ATOM    132  N   SER X  19      48.151  34.336  68.973  0.00  0.00            
ATOM    133  CA  SER X  19      47.829  32.909  69.138  0.00  0.00            
ATOM    134  CB  SER X  19      48.168  32.439  70.559  0.00  0.00            
ATOM    135  OG  SER X  19      47.550  33.263  71.538  0.00  0.00            
ATOM    136  C   SER X  19      46.361  32.623  68.803  0.00  0.00            
ATOM    137  O   SER X  19      45.482  33.422  69.140  0.00  0.00            
ATOM    138  N   LEU X  20      46.081  31.501  68.130  0.00  0.00            
ATOM    139  CA  LEU X  20      44.796  31.250  67.459  0.00  0.00            
ATOM    140  CB  LEU X  20      44.936  31.603  65.962  0.00  0.00            
ATOM    141  CG  LEU X  20      45.185  33.091  65.638  0.00  0.00            
ATOM    142  CD1 LEU X  20      45.419  33.263  64.139  0.00  0.00            
ATOM    143  CD2 LEU X  20      43.996  33.974  66.019  0.00  0.00            
ATOM    144  C   LEU X  20      44.292  29.804  67.614  0.00  0.00            
ATOM    145  O   LEU X  20      45.071  28.847  67.605  0.00  0.00            
ATOM    146  N   GLU X  21      42.970  29.640  67.686  0.00  0.00            
ATOM    147  CA  GLU X  21      42.246  28.359  67.666  0.00  0.00            
ATOM    148  CB  GLU X  21      41.444  28.182  68.967  0.00  0.00            
ATOM    149  CG  GLU X  21      42.293  27.715  70.156  0.00  0.00            
ATOM    150  CD  GLU X  21      42.632  26.223  70.042  0.00  0.00            
ATOM    151  OE1 GLU X  21      43.645  25.864  69.393  0.00  0.00            
ATOM    152  OE2 GLU X  21      41.846  25.391  70.559  0.00  0.00            
ATOM    153  C   GLU X  21      41.316  28.257  66.444  0.00  0.00            
ATOM    154  O   GLU X  21      40.905  29.265  65.866  0.00  0.00            
ATOM    155  N   GLY X  22      41.002  27.034  66.004  0.00  0.00            
ATOM    156  CA  GLY X  22      40.267  26.741  64.762  0.00  0.00            
ATOM    157  C   GLY X  22      41.105  26.943  63.488  0.00  0.00            
ATOM    158  O   GLY X  22      41.019  26.137  62.558  0.00  0.00            
ATOM    159  N   PHE X  23      41.972  27.957  63.480  0.00  0.00            
ATOM    160  CA  PHE X  23      43.023  28.183  62.487  0.00  0.00            
ATOM    161  CB  PHE X  23      43.519  29.628  62.609  0.00  0.00            
ATOM    162  CG  PHE X  23      42.481  30.687  62.289  0.00  0.00            
ATOM    163  CD1 PHE X  23      41.822  31.382  63.321  0.00  0.00            
ATOM    164  CE1 PHE X  23      40.891  32.390  63.014  0.00  0.00            
ATOM    165  CZ  PHE X  23      40.612  32.704  61.673  0.00  0.00            
ATOM    166  CE2 PHE X  23      41.251  31.996  60.641  0.00  0.00            
ATOM    167  CD2 PHE X  23      42.186  30.993  60.947  0.00  0.00            
ATOM    168  C   PHE X  23      44.200  27.203  62.646  0.00  0.00            
ATOM    169  O   PHE X  23      44.440  26.661  63.733  0.00  0.00            
ATOM    170  N   ALA X  24      44.957  27.004  61.564  0.00  0.00            
ATOM    171  CA  ALA X  24      46.038  26.020  61.473  0.00  0.00            
ATOM    172  CB  ALA X  24      46.088  25.529  60.021  0.00  0.00            
ATOM    173  C   ALA X  24      47.418  26.515  61.959  0.00  0.00            
ATOM    174  O   ALA X  24      48.329  25.695  62.107  0.00  0.00            
ATOM    175  N   GLN X  25      47.599  27.822  62.189  0.00  0.00            
ATOM    176  CA  GLN X  25      48.846  28.417  62.699  0.00  0.00            
ATOM    177  CB  GLN X  25      49.844  28.617  61.538  0.00  0.00            
ATOM    178  CG  GLN X  25      49.351  29.562  60.423  0.00  0.00            
ATOM    179  CD  GLN X  25      49.304  28.866  59.072  0.00  0.00            
ATOM    180  OE1 GLN X  25      50.311  28.690  58.403  0.00  0.00            
ATOM    181  NE2 GLN X  25      48.169  28.368  58.642  0.00  0.00            
ATOM    182  C   GLN X  25      48.609  29.763  63.422  0.00  0.00            
ATOM    183  O   GLN X  25      47.628  30.443  63.111  0.00  0.00            
ATOM    184  N   PRO X  26      49.506  30.183  64.337  0.00  0.00            
ATOM    185  CD  PRO X  26      50.526  29.358  64.978  0.00  0.00            
ATOM    186  CG  PRO X  26      51.309  30.276  65.917  0.00  0.00            
ATOM    187  CB  PRO X  26      50.393  31.483  66.116  0.00  0.00            
ATOM    188  CA  PRO X  26      49.581  31.562  64.823  0.00  0.00            
ATOM    189  C   PRO X  26      50.222  32.518  63.797  0.00  0.00            
ATOM    190  O   PRO X  26      50.811  32.088  62.799  0.00  0.00            
ATOM    191  N   VAL X  27      50.126  33.828  64.056  0.00  0.00            
ATOM    192  CA  VAL X  27      50.591  34.898  63.147  0.00  0.00            
ATOM    193  CB  VAL X  27      49.429  35.474  62.302  0.00  0.00            
ATOM    194  CG1 VAL X  27      48.787  34.424  61.387  0.00  0.00            
ATOM    195  CG2 VAL X  27      48.330  36.117  63.154  0.00  0.00            
ATOM    196  C   VAL X  27      51.325  36.038  63.871  0.00  0.00            
ATOM    197  O   VAL X  27      51.185  36.226  65.080  0.00  0.00            
ATOM    198  N   ALA X  28      52.074  36.839  63.110  0.00  0.00            
ATOM    199  CA  ALA X  28      52.647  38.121  63.527  0.00  0.00            
ATOM    200  CB  ALA X  28      54.167  37.976  63.659  0.00  0.00            
ATOM    201  C   ALA X  28      52.244  39.248  62.554  0.00  0.00            
ATOM    202  O   ALA X  28      52.181  39.033  61.338  0.00  0.00            
ATOM    203  N   ILE X  29      51.961  40.442  63.086  0.00  0.00            
ATOM    204  CA  ILE X  29      51.350  41.566  62.350  0.00  0.00            
ATOM    205  CB  ILE X  29      49.834  41.674  62.663  0.00  0.00            
ATOM    206  CG2 ILE X  29      49.089  40.451  62.094  0.00  0.00            
ATOM    207  CG1 ILE X  29      49.533  41.834  64.173  0.00  0.00            
ATOM    208  CD1 ILE X  29      48.070  42.165  64.491  0.00  0.00            
ATOM    209  C   ILE X  29      52.076  42.902  62.587  0.00  0.00            
ATOM    210  O   ILE X  29      52.445  43.235  63.718  0.00  0.00            
ATOM    211  N   PHE X  30      52.245  43.690  61.520  0.00  0.00            
ATOM    212  CA  PHE X  30      52.949  44.981  61.508  0.00  0.00            
ATOM    213  CB  PHE X  30      54.343  44.812  60.880  0.00  0.00            
ATOM    214  CG  PHE X  30      55.266  43.819  61.564  0.00  0.00            
ATOM    215  CD1 PHE X  30      55.196  42.448  61.243  0.00  0.00            
ATOM    216  CE1 PHE X  30      56.069  41.531  61.856  0.00  0.00            
ATOM    217  CZ  PHE X  30      57.024  41.986  62.782  0.00  0.00            
ATOM    218  CE2 PHE X  30      57.105  43.353  63.094  0.00  0.00            
ATOM    219  CD2 PHE X  30      56.226  44.269  62.490  0.00  0.00            
ATOM    220  C   PHE X  30      52.135  46.012  60.711  0.00  0.00            
ATOM    221  O   PHE X  30      51.814  45.776  59.546  0.00  0.00            
ATOM    222  N   LEU X  31      51.774  47.141  61.328  0.00  0.00            
ATOM    223  CA  LEU X  31      50.734  48.048  60.827  0.00  0.00            
ATOM    224  CB  LEU X  31      49.521  48.004  61.781  0.00  0.00            
ATOM    225  CG  LEU X  31      48.988  46.620  62.210  0.00  0.00            
ATOM    226  CD1 LEU X  31      47.787  46.811  63.133  0.00  0.00            
ATOM    227  CD2 LEU X  31      48.529  45.730  61.056  0.00  0.00            
ATOM    228  C   LEU X  31      51.237  49.496  60.630  0.00  0.00            
ATOM    229  O   LEU X  31      52.077  49.996  61.388  0.00  0.00            
ATOM    230  N   GLY X  32      50.698  50.187  59.622  0.00  0.00            
ATOM    231  CA  GLY X  32      50.937  51.613  59.366  0.00  0.00            
ATOM    232  C   GLY X  32      52.339  51.971  58.850  0.00  0.00            
ATOM    233  O   GLY X  32      52.819  53.069  59.127  0.00  0.00            
ATOM    234  N   ILE X  33      53.005  51.069  58.125  0.00  0.00            
ATOM    235  CA  ILE X  33      54.394  51.228  57.659  0.00  0.00            
ATOM    236  CB  ILE X  33      55.007  49.861  57.260  0.00  0.00            
ATOM    237  CG2 ILE X  33      56.503  50.034  56.923  0.00  0.00            
ATOM    238  CG1 ILE X  33      54.819  48.779  58.353  0.00  0.00            
ATOM    239  CD1 ILE X  33      55.306  47.385  57.936  0.00  0.00            
ATOM    240  C   ILE X  33      54.453  52.212  56.470  0.00  0.00            
ATOM    241  O   ILE X  33      53.728  51.998  55.494  0.00  0.00            
ATOM    242  N   PRO X  34      55.295  53.267  56.489  0.00  0.00            
ATOM    243  CD  PRO X  34      56.106  53.705  57.618  0.00  0.00            
ATOM    244  CG  PRO X  34      56.984  54.844  57.100  0.00  0.00            
ATOM    245  CB  PRO X  34      56.182  55.417  55.931  0.00  0.00            
ATOM    246  CA  PRO X  34      55.434  54.201  55.367  0.00  0.00            
ATOM    247  C   PRO X  34      56.197  53.580  54.188  0.00  0.00            
ATOM    248  O   PRO X  34      57.339  53.143  54.350  0.00  0.00            
ATOM    249  N   PHE X  35      55.609  53.606  52.985  0.00  0.00            
ATOM    250  CA  PHE X  35      56.258  53.122  51.749  0.00  0.00            
ATOM    251  CB  PHE X  35      55.358  52.091  51.048  0.00  0.00            
ATOM    252  CG  PHE X  35      54.103  52.651  50.402  0.00  0.00            
ATOM    253  CD1 PHE X  35      54.162  53.209  49.110  0.00  0.00            
ATOM    254  CE1 PHE X  35      53.000  53.722  48.506  0.00  0.00            
ATOM    255  CZ  PHE X  35      51.771  53.658  49.183  0.00  0.00            
ATOM    256  CE2 PHE X  35      51.705  53.087  50.465  0.00  0.00            
ATOM    257  CD2 PHE X  35      52.869  52.590  51.079  0.00  0.00            
ATOM    258  C   PHE X  35      56.714  54.244  50.794  0.00  0.00            
ATOM    259  O   PHE X  35      57.444  53.976  49.839  0.00  0.00            
ATOM    260  N   ALA X  36      56.311  55.495  51.036  0.00  0.00            
ATOM    261  CA  ALA X  36      56.713  56.680  50.269  0.00  0.00            
ATOM    262  CB  ALA X  36      55.812  56.789  49.032  0.00  0.00            
ATOM    263  C   ALA X  36      56.627  57.960  51.124  0.00  0.00            
ATOM    264  O   ALA X  36      55.907  57.982  52.128  0.00  0.00            
ATOM    265  N   LYS X  37      57.328  59.031  50.722  0.00  0.00            
ATOM    266  CA  LYS X  37      57.257  60.357  51.374  0.00  0.00            
ATOM    267  CB  LYS X  37      58.381  61.287  50.874  0.00  0.00            
ATOM    268  CG  LYS X  37      59.780  60.717  51.147  0.00  0.00            
ATOM    269  CD  LYS X  37      60.887  61.775  51.019  0.00  0.00            
ATOM    270  CE  LYS X  37      62.232  61.145  51.398  0.00  0.00            
ATOM    271  NZ  LYS X  37      63.315  62.143  51.525  0.00  0.00            
ATOM    272  C   LYS X  37      55.878  61.014  51.168  0.00  0.00            
ATOM    273  O   LYS X  37      55.280  60.813  50.108  0.00  0.00            
ATOM    274  N   PRO X  38      55.368  61.815  52.123  0.00  0.00            
ATOM    275  CD  PRO X  38      56.009  62.212  53.368  0.00  0.00            
ATOM    276  CG  PRO X  38      55.168  63.365  53.911  0.00  0.00            
ATOM    277  CB  PRO X  38      53.764  62.986  53.445  0.00  0.00            
ATOM    278  CA  PRO X  38      54.006  62.350  52.071  0.00  0.00            
ATOM    279  C   PRO X  38      53.778  63.371  50.932  0.00  0.00            
ATOM    280  O   PRO X  38      54.699  64.118  50.582  0.00  0.00            
ATOM    281  N   PRO X  39      52.544  63.468  50.396  0.00  0.00            
ATOM    282  CD  PRO X  39      51.473  62.491  50.575  0.00  0.00            
ATOM    283  CG  PRO X  39      50.414  62.803  49.515  0.00  0.00            
ATOM    284  CB  PRO X  39      51.195  63.602  48.472  0.00  0.00            
ATOM    285  CA  PRO X  39      52.138  64.422  49.357  0.00  0.00            
ATOM    286  C   PRO X  39      51.479  65.699  49.934  0.00  0.00            
ATOM    287  O   PRO X  39      50.574  66.267  49.326  0.00  0.00            
ATOM    288  N   LEU X  40      51.892  66.134  51.131  0.00  0.00            
ATOM    289  CA  LEU X  40      51.296  67.256  51.874  0.00  0.00            
ATOM    290  CB  LEU X  40      51.972  67.348  53.257  0.00  0.00            
ATOM    291  CG  LEU X  40      51.491  66.310  54.284  0.00  0.00            
ATOM    292  CD1 LEU X  40      52.498  66.203  55.430  0.00  0.00            
ATOM    293  CD2 LEU X  40      50.142  66.709  54.879  0.00  0.00            
ATOM    294  C   LEU X  40      51.439  68.608  51.153  0.00  0.00            
ATOM    295  O   LEU X  40      52.551  68.986  50.776  0.00  0.00            
ATOM    296  N   GLY X  41      50.344  69.371  51.050  0.00  0.00            
ATOM    297  CA  GLY X  41      50.335  70.788  50.650  0.00  0.00            
ATOM    298  C   GLY X  41      51.032  71.068  49.304  0.00  0.00            
ATOM    299  O   GLY X  41      50.486  70.701  48.260  0.00  0.00            
ATOM    300  N   PRO X  42      52.232  71.688  49.281  0.00  0.00            
ATOM    301  CD  PRO X  42      52.993  72.164  50.431  0.00  0.00            
ATOM    302  CG  PRO X  42      54.442  72.246  49.962  0.00  0.00            
ATOM    303  CB  PRO X  42      54.284  72.618  48.493  0.00  0.00            
ATOM    304  CA  PRO X  42      53.011  71.882  48.052  0.00  0.00            
ATOM    305  C   PRO X  42      53.359  70.574  47.320  0.00  0.00            
ATOM    306  O   PRO X  42      53.538  70.583  46.103  0.00  0.00            
ATOM    307  N   LEU X  43      53.429  69.442  48.029  0.00  0.00            
ATOM    308  CA  LEU X  43      53.811  68.133  47.481  0.00  0.00            
ATOM    309  CB  LEU X  43      54.533  67.316  48.573  0.00  0.00            
ATOM    310  CG  LEU X  43      55.792  67.989  49.160  0.00  0.00            
ATOM    311  CD1 LEU X  43      56.309  67.187  50.354  0.00  0.00            
ATOM    312  CD2 LEU X  43      56.916  68.103  48.128  0.00  0.00            
ATOM    313  C   LEU X  43      52.635  67.367  46.835  0.00  0.00            
ATOM    314  O   LEU X  43      52.826  66.251  46.343  0.00  0.00            
ATOM    315  N   ARG X  44      51.431  67.956  46.780  0.00  0.00            
ATOM    316  CA  ARG X  44      50.292  67.416  46.015  0.00  0.00            
ATOM    317  CB  ARG X  44      49.049  68.298  46.198  0.00  0.00            
ATOM    318  CG  ARG X  44      48.477  68.287  47.618  0.00  0.00            
ATOM    319  CD  ARG X  44      47.410  69.380  47.737  0.00  0.00            
ATOM    320  NE  ARG X  44      46.928  69.458  49.118  0.00  0.00            
ATOM    321  CZ  ARG X  44      46.615  70.524  49.818  0.00  0.00            
ATOM    322  NH1 ARG X  44      46.443  71.693  49.277  0.00  0.00            
ATOM    323  NH2 ARG X  44      46.487  70.395  51.101  0.00  0.00            
ATOM    324  C   ARG X  44      50.622  67.330  44.524  0.00  0.00            
ATOM    325  O   ARG X  44      51.382  68.148  44.000  0.00  0.00            
ATOM    326  N   PHE X  45      49.995  66.388  43.819  0.00  0.00            
ATOM    327  CA  PHE X  45      50.153  66.204  42.367  0.00  0.00            
ATOM    328  CB  PHE X  45      49.480  67.357  41.592  0.00  0.00            
ATOM    329  CG  PHE X  45      48.213  67.881  42.249  0.00  0.00            
ATOM    330  CD1 PHE X  45      47.063  67.074  42.318  0.00  0.00            
ATOM    331  CE1 PHE X  45      45.923  67.527  43.007  0.00  0.00            
ATOM    332  CZ  PHE X  45      45.931  68.785  43.634  0.00  0.00            
ATOM    333  CE2 PHE X  45      47.081  69.592  43.572  0.00  0.00            
ATOM    334  CD2 PHE X  45      48.219  69.138  42.884  0.00  0.00            
ATOM    335  C   PHE X  45      51.611  65.900  41.972  0.00  0.00            
ATOM    336  O   PHE X  45      52.143  66.423  40.993  0.00  0.00            
ATOM    337  N   THR X  46      52.264  65.071  42.791  0.00  0.00            
ATOM    338  CA  THR X  46      53.607  64.513  42.572  0.00  0.00            
ATOM    339  CB  THR X  46      54.630  65.018  43.611  0.00  0.00            
ATOM    340  CG2 THR X  46      54.753  66.541  43.654  0.00  0.00            
ATOM    341  OG1 THR X  46      54.329  64.559  44.916  0.00  0.00            
ATOM    342  C   THR X  46      53.545  62.979  42.616  0.00  0.00            
ATOM    343  O   THR X  46      52.634  62.432  43.248  0.00  0.00            
ATOM    344  N   PRO X  47      54.485  62.258  41.983  0.00  0.00            
ATOM    345  CD  PRO X  47      55.522  62.786  41.112  0.00  0.00            
ATOM    346  CG  PRO X  47      56.298  61.585  40.588  0.00  0.00            
ATOM    347  CB  PRO X  47      55.389  60.384  40.855  0.00  0.00            
ATOM    348  CA  PRO X  47      54.599  60.806  42.095  0.00  0.00            
ATOM    349  C   PRO X  47      55.278  60.395  43.424  0.00  0.00            
ATOM    350  O   PRO X  47      56.065  61.174  43.970  0.00  0.00            
ATOM    351  N   PRO X  48      55.003  59.190  43.960  0.00  0.00            
ATOM    352  CD  PRO X  48      54.173  58.166  43.345  0.00  0.00            
ATOM    353  CG  PRO X  48      54.444  56.903  44.147  0.00  0.00            
ATOM    354  CB  PRO X  48      54.694  57.441  45.553  0.00  0.00            
ATOM    355  CA  PRO X  48      55.436  58.759  45.298  0.00  0.00            
ATOM    356  C   PRO X  48      56.960  58.595  45.430  0.00  0.00            
ATOM    357  O   PRO X  48      57.552  57.641  44.910  0.00  0.00            
ATOM    358  N   GLN X  49      57.604  59.510  46.157  0.00  0.00            
ATOM    359  CA  GLN X  49      59.061  59.534  46.336  0.00  0.00            
ATOM    360  CB  GLN X  49      59.530  60.949  46.721  0.00  0.00            
ATOM    361  CG  GLN X  49      59.158  62.032  45.694  0.00  0.00            
ATOM    362  CD  GLN X  49      59.665  61.699  44.296  0.00  0.00            
ATOM    363  OE1 GLN X  49      60.858  61.586  44.050  0.00  0.00            
ATOM    364  NE2 GLN X  49      58.794  61.464  43.349  0.00  0.00            
ATOM    365  C   GLN X  49      59.546  58.497  47.373  0.00  0.00            
ATOM    366  O   GLN X  49      58.843  58.271  48.364  0.00  0.00            
ATOM    367  N   PRO X  50      60.743  57.891  47.202  0.00  0.00            
ATOM    368  CD  PRO X  50      61.616  58.002  46.038  0.00  0.00            
ATOM    369  CG  PRO X  50      62.534  56.784  46.091  0.00  0.00            
ATOM    370  CB  PRO X  50      62.677  56.537  47.589  0.00  0.00            
ATOM    371  CA  PRO X  50      61.292  56.898  48.131  0.00  0.00            
ATOM    372  C   PRO X  50      61.375  57.389  49.582  0.00  0.00            
ATOM    373  O   PRO X  50      61.928  58.456  49.850  0.00  0.00            
ATOM    374  N   ALA X  51      60.827  56.603  50.513  0.00  0.00            
ATOM    375  CA  ALA X  51      60.629  56.985  51.913  0.00  0.00            
ATOM    376  CB  ALA X  51      59.902  55.841  52.629  0.00  0.00            
ATOM    377  C   ALA X  51      61.931  57.364  52.650  0.00  0.00            
ATOM    378  O   ALA X  51      63.009  56.830  52.370  0.00  0.00            
ATOM    379  N   GLU X  52      61.827  58.264  53.634  0.00  0.00            
ATOM    380  CA  GLU X  52      62.969  58.610  54.494  0.00  0.00            
ATOM    381  CB  GLU X  52      62.721  59.928  55.256  0.00  0.00            
ATOM    382  CG  GLU X  52      61.687  59.815  56.383  0.00  0.00            
ATOM    383  CD  GLU X  52      61.502  61.142  57.112  0.00  0.00            
ATOM    384  OE1 GLU X  52      62.217  61.382  58.113  0.00  0.00            
ATOM    385  OE2 GLU X  52      60.604  61.933  56.733  0.00  0.00            
ATOM    386  C   GLU X  52      63.328  57.459  55.460  0.00  0.00            
ATOM    387  O   GLU X  52      62.422  56.751  55.919  0.00  0.00            
ATOM    388  N   PRO X  53      64.612  57.285  55.825  0.00  0.00            
ATOM    389  CD  PRO X  53      65.782  57.961  55.275  0.00  0.00            
ATOM    390  CG  PRO X  53      66.957  57.573  56.174  0.00  0.00            
ATOM    391  CB  PRO X  53      66.521  56.232  56.764  0.00  0.00            
ATOM    392  CA  PRO X  53      65.007  56.407  56.922  0.00  0.00            
ATOM    393  C   PRO X  53      64.635  57.014  58.285  0.00  0.00            
ATOM    394  O   PRO X  53      64.590  58.235  58.444  0.00  0.00            
ATOM    395  N   TRP X  54      64.423  56.159  59.284  0.00  0.00            
ATOM    396  CA  TRP X  54      64.202  56.530  60.690  0.00  0.00            
ATOM    397  CB  TRP X  54      62.770  56.151  61.090  0.00  0.00            
ATOM    398  CG  TRP X  54      62.430  54.693  60.990  0.00  0.00            
ATOM    399  CD1 TRP X  54      62.543  53.783  61.982  0.00  0.00            
ATOM    400  NE1 TRP X  54      62.162  52.537  61.526  0.00  0.00            
ATOM    401  CE2 TRP X  54      61.747  52.588  60.213  0.00  0.00            
ATOM    402  CZ2 TRP X  54      61.252  51.623  59.328  0.00  0.00            
ATOM    403  CH2 TRP X  54      60.830  52.020  58.047  0.00  0.00            
ATOM    404  CZ3 TRP X  54      60.926  53.371  57.668  0.00  0.00            
ATOM    405  CE3 TRP X  54      61.462  54.327  58.551  0.00  0.00            
ATOM    406  CD2 TRP X  54      61.887  53.961  59.847  0.00  0.00            
ATOM    407  C   TRP X  54      65.239  55.911  61.643  0.00  0.00            
ATOM    408  O   TRP X  54      65.514  56.487  62.693  0.00  0.00            
ATOM    409  N   SER X  55      65.849  54.775  61.283  0.00  0.00            
ATOM    410  CA  SER X  55      66.995  54.143  61.966  0.00  0.00            
ATOM    411  CB  SER X  55      68.300  54.879  61.624  0.00  0.00            
ATOM    412  OG  SER X  55      68.498  54.922  60.219  0.00  0.00            
ATOM    413  C   SER X  55      66.835  53.886  63.480  0.00  0.00            
ATOM    414  O   SER X  55      67.824  53.887  64.223  0.00  0.00            
ATOM    415  N   PHE X  56      65.606  53.632  63.938  0.00  0.00            
ATOM    416  CA  PHE X  56      65.284  53.167  65.296  0.00  0.00            
ATOM    417  CB  PHE X  56      64.971  54.367  66.213  0.00  0.00            
ATOM    418  CG  PHE X  56      63.532  54.854  66.185  0.00  0.00            
ATOM    419  CD1 PHE X  56      63.065  55.644  65.119  0.00  0.00            
ATOM    420  CE1 PHE X  56      61.713  56.030  65.060  0.00  0.00            
ATOM    421  CZ  PHE X  56      60.827  55.636  66.077  0.00  0.00            
ATOM    422  CE2 PHE X  56      61.298  54.885  67.166  0.00  0.00            
ATOM    423  CD2 PHE X  56      62.647  54.496  67.222  0.00  0.00            
ATOM    424  C   PHE X  56      64.141  52.129  65.272  0.00  0.00            
ATOM    425  O   PHE X  56      63.556  51.883  64.216  0.00  0.00            
ATOM    426  N   VAL X  57      63.790  51.534  66.419  0.00  0.00            
ATOM    427  CA  VAL X  57      62.664  50.582  66.531  0.00  0.00            
ATOM    428  CB  VAL X  57      62.815  49.675  67.772  0.00  0.00            
ATOM    429  CG1 VAL X  57      61.719  48.603  67.819  0.00  0.00            
ATOM    430  CG2 VAL X  57      64.152  48.924  67.758  0.00  0.00            
ATOM    431  C   VAL X  57      61.312  51.313  66.504  0.00  0.00            
ATOM    432  O   VAL X  57      60.751  51.658  67.546  0.00  0.00            
ATOM    433  N   LYS X  58      60.774  51.543  65.301  0.00  0.00            
ATOM    434  CA  LYS X  58      59.464  52.179  65.079  0.00  0.00            
ATOM    435  CB  LYS X  58      59.332  52.533  63.585  0.00  0.00            
ATOM    436  CG  LYS X  58      58.005  53.210  63.195  0.00  0.00            
ATOM    437  CD  LYS X  58      57.858  53.363  61.671  0.00  0.00            
ATOM    438  CE  LYS X  58      58.833  54.365  61.036  0.00  0.00            
ATOM    439  NZ  LYS X  58      58.395  55.766  61.230  0.00  0.00            
ATOM    440  C   LYS X  58      58.322  51.279  65.569  0.00  0.00            
ATOM    441  O   LYS X  58      58.285  50.087  65.263  0.00  0.00            
ATOM    442  N   ASN X  59      57.366  51.864  66.289  0.00  0.00            
ATOM    443  CA  ASN X  59      56.130  51.197  66.703  0.00  0.00            
ATOM    444  CB  ASN X  59      55.491  52.074  67.799  0.00  0.00            
ATOM    445  CG  ASN X  59      54.182  51.549  68.359  0.00  0.00            
ATOM    446  OD1 ASN X  59      53.603  50.585  67.887  0.00  0.00            
ATOM    447  ND2 ASN X  59      53.668  52.175  69.387  0.00  0.00            
ATOM    448  C   ASN X  59      55.203  50.967  65.489  0.00  0.00            
ATOM    449  O   ASN X  59      54.863  51.922  64.789  0.00  0.00            
ATOM    450  N   ALA X  60      54.794  49.717  65.252  0.00  0.00            
ATOM    451  CA  ALA X  60      53.909  49.289  64.165  0.00  0.00            
ATOM    452  CB  ALA X  60      54.741  48.507  63.135  0.00  0.00            
ATOM    453  C   ALA X  60      52.674  48.521  64.695  0.00  0.00            
ATOM    454  O   ALA X  60      52.292  47.470  64.163  0.00  0.00            
ATOM    455  N   THR X  61      52.062  49.019  65.777  0.00  0.00            
ATOM    456  CA  THR X  61      50.916  48.386  66.468  0.00  0.00            
ATOM    457  CB  THR X  61      51.002  48.544  67.995  0.00  0.00            
ATOM    458  CG2 THR X  61      52.182  47.778  68.588  0.00  0.00            
ATOM    459  OG1 THR X  61      51.094  49.903  68.360  0.00  0.00            
ATOM    460  C   THR X  61      49.536  48.858  66.002  0.00  0.00            
ATOM    461  O   THR X  61      48.544  48.227  66.377  0.00  0.00            
ATOM    462  N   SER X  62      49.453  49.925  65.198  0.00  0.00            
ATOM    463  CA  SER X  62      48.209  50.669  64.909  0.00  0.00            
ATOM    464  CB  SER X  62      48.247  52.049  65.580  0.00  0.00            
ATOM    465  OG  SER X  62      48.753  51.947  66.897  0.00  0.00            
ATOM    466  C   SER X  62      47.945  50.879  63.416  0.00  0.00            
ATOM    467  O   SER X  62      48.871  50.937  62.606  0.00  0.00            
ATOM    468  N   TYR X  63      46.674  51.054  63.049  0.00  0.00            
ATOM    469  CA  TYR X  63      46.270  51.377  61.678  0.00  0.00            
ATOM    470  CB  TYR X  63      44.771  51.080  61.478  0.00  0.00            
ATOM    471  CG  TYR X  63      44.455  49.625  61.156  0.00  0.00            
ATOM    472  CD1 TYR X  63      44.480  48.644  62.168  0.00  0.00            
ATOM    473  CE1 TYR X  63      44.206  47.295  61.859  0.00  0.00            
ATOM    474  CZ  TYR X  63      43.871  46.922  60.540  0.00  0.00            
ATOM    475  OH  TYR X  63      43.606  45.620  60.240  0.00  0.00            
ATOM    476  CE2 TYR X  63      43.817  47.909  59.531  0.00  0.00            
ATOM    477  CD2 TYR X  63      44.130  49.250  59.836  0.00  0.00            
ATOM    478  C   TYR X  63      46.631  52.835  61.299  0.00  0.00            
ATOM    479  O   TYR X  63      46.606  53.725  62.160  0.00  0.00            
ATOM    480  N   PRO X  64      46.954  53.105  60.017  0.00  0.00            
ATOM    481  CD  PRO X  64      47.057  52.128  58.937  0.00  0.00            
ATOM    482  CG  PRO X  64      47.281  52.927  57.656  0.00  0.00            
ATOM    483  CB  PRO X  64      47.954  54.199  58.165  0.00  0.00            
ATOM    484  CA  PRO X  64      47.281  54.446  59.520  0.00  0.00            
ATOM    485  C   PRO X  64      46.035  55.350  59.384  0.00  0.00            
ATOM    486  O   PRO X  64      44.908  54.838  59.337  0.00  0.00            
ATOM    487  N   PRO X  65      46.199  56.684  59.255  0.00  0.00            
ATOM    488  CD  PRO X  65      47.461  57.416  59.199  0.00  0.00            
ATOM    489  CG  PRO X  65      47.150  58.682  58.402  0.00  0.00            
ATOM    490  CB  PRO X  65      45.729  58.998  58.864  0.00  0.00            
ATOM    491  CA  PRO X  65      45.092  57.606  58.975  0.00  0.00            
ATOM    492  C   PRO X  65      44.338  57.241  57.685  0.00  0.00            
ATOM    493  O   PRO X  65      44.880  56.584  56.790  0.00  0.00            
ATOM    494  N   MET X  66      43.080  57.670  57.582  0.00  0.00            
ATOM    495  CA  MET X  66      42.241  57.454  56.396  0.00  0.00            
ATOM    496  CB  MET X  66      40.758  57.610  56.766  0.00  0.00            
ATOM    497  CG  MET X  66      40.277  56.553  57.766  0.00  0.00            
ATOM    498  SD  MET X  66      38.513  56.688  58.162  0.00  0.00            
ATOM    499  CE  MET X  66      38.355  55.312  59.334  0.00  0.00            
ATOM    500  C   MET X  66      42.637  58.413  55.259  0.00  0.00            
ATOM    501  O   MET X  66      42.880  59.595  55.505  0.00  0.00            
ATOM    502  N   CYS X  67      42.694  57.920  54.017  0.00  0.00            
ATOM    503  CA  CYS X  67      43.201  58.676  52.868  0.00  0.00            
ATOM    504  CB  CYS X  67      43.866  57.710  51.865  0.00  0.00            
ATOM    505  SG  CYS X  67      42.782  56.340  51.357  0.00  0.00            
ATOM    506  C   CYS X  67      42.144  59.552  52.171  0.00  0.00            
ATOM    507  O   CYS X  67      41.172  59.037  51.620  0.00  0.00            
ATOM    508  N   THR X  68      42.401  60.862  52.065  0.00  0.00            
ATOM    509  CA  THR X  68      41.946  61.702  50.927  0.00  0.00            
ATOM    510  CB  THR X  68      42.863  61.477  49.700  0.00  0.00            
ATOM    511  CG2 THR X  68      44.305  61.900  49.975  0.00  0.00            
ATOM    512  OG1 THR X  68      42.912  60.117  49.323  0.00  0.00            
ATOM    513  C   THR X  68      40.452  61.580  50.547  0.00  0.00            
ATOM    514  O   THR X  68      40.118  61.383  49.378  0.00  0.00            
ATOM    515  N   GLN X  69      39.541  61.626  51.525  0.00  0.00            
ATOM    516  CA  GLN X  69      38.102  61.361  51.336  0.00  0.00            
ATOM    517  CB  GLN X  69      37.866  59.837  51.367  0.00  0.00            
ATOM    518  CG  GLN X  69      38.117  59.191  52.742  0.00  0.00            
ATOM    519  CD  GLN X  69      38.115  57.674  52.639  0.00  0.00            
ATOM    520  OE1 GLN X  69      37.154  57.005  52.987  0.00  0.00            
ATOM    521  NE2 GLN X  69      39.176  57.094  52.125  0.00  0.00            
ATOM    522  C   GLN X  69      37.227  62.068  52.383  0.00  0.00            
ATOM    523  O   GLN X  69      37.743  62.681  53.318  0.00  0.00            
ATOM    524  N   ASP X  70      35.902  61.950  52.258  0.00  0.00            
ATOM    525  CA  ASP X  70      34.958  62.379  53.295  0.00  0.00            
ATOM    526  CB  ASP X  70      33.525  62.250  52.759  0.00  0.00            
ATOM    527  CG  ASP X  70      32.494  62.650  53.812  0.00  0.00            
ATOM    528  OD1 ASP X  70      31.787  61.770  54.345  0.00  0.00            
ATOM    529  OD2 ASP X  70      32.396  63.855  54.143  0.00  0.00            
ATOM    530  C   ASP X  70      35.142  61.589  54.615  0.00  0.00            
ATOM    531  O   ASP X  70      35.034  60.357  54.618  0.00  0.00            
ATOM    532  N   PRO X  71      35.368  62.260  55.765  0.00  0.00            
ATOM    533  CD  PRO X  71      35.448  63.702  55.948  0.00  0.00            
ATOM    534  CG  PRO X  71      35.339  63.936  57.451  0.00  0.00            
ATOM    535  CB  PRO X  71      36.026  62.696  58.021  0.00  0.00            
ATOM    536  CA  PRO X  71      35.638  61.586  57.035  0.00  0.00            
ATOM    537  C   PRO X  71      34.448  60.766  57.547  0.00  0.00            
ATOM    538  O   PRO X  71      34.671  59.787  58.263  0.00  0.00            
ATOM    539  N   LYS X  72      33.209  61.113  57.166  0.00  0.00            
ATOM    540  CA  LYS X  72      31.983  60.394  57.554  0.00  0.00            
ATOM    541  CB  LYS X  72      30.723  61.263  57.352  0.00  0.00            
ATOM    542  CG  LYS X  72      30.899  62.769  57.638  0.00  0.00            
ATOM    543  CD  LYS X  72      29.595  63.570  57.478  0.00  0.00            
ATOM    544  CE  LYS X  72      28.937  63.437  56.095  0.00  0.00            
ATOM    545  NZ  LYS X  72      29.718  64.090  55.017  0.00  0.00            
ATOM    546  C   LYS X  72      31.861  59.073  56.788  0.00  0.00            
ATOM    547  O   LYS X  72      31.613  58.039  57.398  0.00  0.00            
ATOM    548  N   ALA X  73      32.131  59.087  55.479  0.00  0.00            
ATOM    549  CA  ALA X  73      32.197  57.880  54.650  0.00  0.00            
ATOM    550  CB  ALA X  73      32.382  58.293  53.186  0.00  0.00            
ATOM    551  C   ALA X  73      33.319  56.923  55.102  0.00  0.00            
ATOM    552  O   ALA X  73      33.110  55.708  55.150  0.00  0.00            
ATOM    553  N   GLY X  74      34.477  57.465  55.500  0.00  0.00            
ATOM    554  CA  GLY X  74      35.535  56.697  56.165  0.00  0.00            
ATOM    555  C   GLY X  74      35.053  56.083  57.487  0.00  0.00            
ATOM    556  O   GLY X  74      35.146  54.870  57.679  0.00  0.00            
ATOM    557  N   GLN X  75      34.403  56.884  58.340  0.00  0.00            
ATOM    558  CA  GLN X  75      33.729  56.462  59.582  0.00  0.00            
ATOM    559  CB  GLN X  75      33.591  57.683  60.519  0.00  0.00            
ATOM    560  CG  GLN X  75      33.485  57.343  62.018  0.00  0.00            
ATOM    561  CD  GLN X  75      34.785  56.839  62.647  0.00  0.00            
ATOM    562  OE1 GLN X  75      35.840  56.746  62.035  0.00  0.00            
ATOM    563  NE2 GLN X  75      34.775  56.509  63.917  0.00  0.00            
ATOM    564  C   GLN X  75      32.388  55.723  59.324  0.00  0.00            
ATOM    565  O   GLN X  75      31.435  55.823  60.100  0.00  0.00            
ATOM    566  N   LEU X  76      32.312  54.972  58.221  0.00  0.00            
ATOM    567  CA  LEU X  76      31.203  54.096  57.843  0.00  0.00            
ATOM    568  CB  LEU X  76      30.208  54.893  56.973  0.00  0.00            
ATOM    569  CG  LEU X  76      28.959  54.109  56.537  0.00  0.00            
ATOM    570  CD1 LEU X  76      28.100  53.693  57.729  0.00  0.00            
ATOM    571  CD2 LEU X  76      28.106  54.970  55.606  0.00  0.00            
ATOM    572  C   LEU X  76      31.748  52.837  57.151  0.00  0.00            
ATOM    573  O   LEU X  76      31.693  51.748  57.725  0.00  0.00            
ATOM    574  N   LEU X  77      32.366  52.984  55.973  0.00  0.00            
ATOM    575  CA  LEU X  77      32.960  51.868  55.218  0.00  0.00            
ATOM    576  CB  LEU X  77      33.477  52.369  53.854  0.00  0.00            
ATOM    577  CG  LEU X  77      32.425  52.453  52.733  0.00  0.00            
ATOM    578  CD1 LEU X  77      31.273  53.418  53.027  0.00  0.00            
ATOM    579  CD2 LEU X  77      33.114  52.923  51.453  0.00  0.00            
ATOM    580  C   LEU X  77      34.106  51.203  55.995  0.00  0.00            
ATOM    581  O   LEU X  77      34.216  49.978  55.999  0.00  0.00            
ATOM    582  N   SER X  78      34.911  52.011  56.688  0.00  0.00            
ATOM    583  CA  SER X  78      36.075  51.580  57.465  0.00  0.00            
ATOM    584  CB  SER X  78      37.309  52.407  57.077  0.00  0.00            
ATOM    585  OG  SER X  78      37.570  52.334  55.688  0.00  0.00            
ATOM    586  C   SER X  78      35.837  51.595  58.984  0.00  0.00            
ATOM    587  O   SER X  78      36.803  51.540  59.743  0.00  0.00            
ATOM    588  N   GLU X  79      34.577  51.639  59.445  0.00  0.00            
ATOM    589  CA  GLU X  79      34.218  51.599  60.881  0.00  0.00            
ATOM    590  CB  GLU X  79      34.081  53.049  61.390  0.00  0.00            
ATOM    591  CG  GLU X  79      33.620  53.242  62.847  0.00  0.00            
ATOM    592  CD  GLU X  79      34.596  52.785  63.947  0.00  0.00            
ATOM    593  OE1 GLU X  79      34.445  53.255  65.103  0.00  0.00            
ATOM    594  OE2 GLU X  79      35.456  51.901  63.728  0.00  0.00            
ATOM    595  C   GLU X  79      32.978  50.740  61.219  0.00  0.00            
ATOM    596  O   GLU X  79      32.946  50.146  62.298  0.00  0.00            
ATOM    597  N   LEU X  80      31.985  50.606  60.329  0.00  0.00            
ATOM    598  CA  LEU X  80      30.768  49.797  60.556  0.00  0.00            
ATOM    599  CB  LEU X  80      29.538  50.685  60.274  0.00  0.00            
ATOM    600  CG  LEU X  80      28.167  50.027  60.545  0.00  0.00            
ATOM    601  CD1 LEU X  80      27.958  49.648  62.011  0.00  0.00            
ATOM    602  CD2 LEU X  80      27.048  50.990  60.151  0.00  0.00            
ATOM    603  C   LEU X  80      30.734  48.498  59.732  0.00  0.00            
ATOM    604  O   LEU X  80      30.165  47.500  60.176  0.00  0.00            
ATOM    605  N   PHE X  81      31.339  48.495  58.540  0.00  0.00            
ATOM    606  CA  PHE X  81      31.308  47.373  57.586  0.00  0.00            
ATOM    607  CB  PHE X  81      30.855  47.890  56.207  0.00  0.00            
ATOM    608  CG  PHE X  81      29.598  48.748  56.151  0.00  0.00            
ATOM    609  CD1 PHE X  81      28.529  48.562  57.051  0.00  0.00            
ATOM    610  CE1 PHE X  81      27.408  49.409  56.998  0.00  0.00            
ATOM    611  CZ  PHE X  81      27.335  50.429  56.034  0.00  0.00            
ATOM    612  CE2 PHE X  81      28.381  50.596  55.113  0.00  0.00            
ATOM    613  CD2 PHE X  81      29.508  49.756  55.171  0.00  0.00            
ATOM    614  C   PHE X  81      32.645  46.599  57.527  0.00  0.00            
ATOM    615  O   PHE X  81      33.020  46.051  56.492  0.00  0.00            
ATOM    616  N   THR X  82      33.403  46.592  58.622  0.00  0.00            
ATOM    617  CA  THR X  82      34.837  46.252  58.674  0.00  0.00            
ATOM    618  CB  THR X  82      35.464  46.890  59.924  0.00  0.00            
ATOM    619  CG2 THR X  82      35.599  48.395  59.736  0.00  0.00            
ATOM    620  OG1 THR X  82      34.625  46.693  61.042  0.00  0.00            
ATOM    621  C   THR X  82      35.163  44.756  58.650  0.00  0.00            
ATOM    622  O   THR X  82      34.440  43.933  59.216  0.00  0.00            
ATOM    623  N   ASN X  83      36.311  44.403  58.058  0.00  0.00            
ATOM    624  CA  ASN X  83      36.911  43.061  58.135  0.00  0.00            
ATOM    625  CB  ASN X  83      37.506  42.725  56.750  0.00  0.00            
ATOM    626  CG  ASN X  83      37.641  41.232  56.490  0.00  0.00            
ATOM    627  OD1 ASN X  83      36.956  40.400  57.070  0.00  0.00            
ATOM    628  ND2 ASN X  83      38.508  40.828  55.599  0.00  0.00            
ATOM    629  C   ASN X  83      37.946  42.955  59.285  0.00  0.00            
ATOM    630  O   ASN X  83      38.157  41.876  59.846  0.00  0.00            
ATOM    631  N   ARG X  84      38.550  44.089  59.677  0.00  0.00            
ATOM    632  CA  ARG X  84      39.315  44.253  60.929  0.00  0.00            
ATOM    633  CB  ARG X  84      40.307  45.431  60.804  0.00  0.00            
ATOM    634  CG  ARG X  84      39.714  46.843  60.633  0.00  0.00            
ATOM    635  CD  ARG X  84      39.405  47.566  61.954  0.00  0.00            
ATOM    636  NE  ARG X  84      38.756  48.873  61.721  0.00  0.00            
ATOM    637  CZ  ARG X  84      38.113  49.599  62.622  0.00  0.00            
ATOM    638  NH1 ARG X  84      38.113  49.291  63.881  0.00  0.00            
ATOM    639  NH2 ARG X  84      37.463  50.667  62.281  0.00  0.00            
ATOM    640  C   ARG X  84      38.414  44.351  62.167  0.00  0.00            
ATOM    641  O   ARG X  84      37.228  44.676  62.055  0.00  0.00            
ATOM    642  N   LYS X  85      38.996  44.093  63.342  0.00  0.00            
ATOM    643  CA  LYS X  85      38.351  44.170  64.669  0.00  0.00            
ATOM    644  CB  LYS X  85      38.014  42.746  65.153  0.00  0.00            
ATOM    645  CG  LYS X  85      37.010  42.019  64.231  0.00  0.00            
ATOM    646  CD  LYS X  85      36.728  40.574  64.658  0.00  0.00            
ATOM    647  CE  LYS X  85      36.000  40.505  66.003  0.00  0.00            
ATOM    648  NZ  LYS X  85      35.955  39.128  66.532  0.00  0.00            
ATOM    649  C   LYS X  85      39.186  44.931  65.717  0.00  0.00            
ATOM    650  O   LYS X  85      38.644  45.339  66.743  0.00  0.00            
ATOM    651  N   GLU X  86      40.475  45.165  65.471  0.00  0.00            
ATOM    652  CA  GLU X  86      41.316  46.116  66.218  0.00  0.00            
ATOM    653  CB  GLU X  86      42.794  45.840  65.866  0.00  0.00            
ATOM    654  CG  GLU X  86      43.863  46.661  66.610  0.00  0.00            
ATOM    655  CD  GLU X  86      43.786  46.522  68.135  0.00  0.00            
ATOM    656  OE1 GLU X  86      44.575  45.745  68.719  0.00  0.00            
ATOM    657  OE2 GLU X  86      42.951  47.211  68.774  0.00  0.00            
ATOM    658  C   GLU X  86      40.887  47.580  65.958  0.00  0.00            
ATOM    659  O   GLU X  86      40.120  47.856  65.036  0.00  0.00            
ATOM    660  N   ASN X  87      41.345  48.511  66.797  0.00  0.00            
ATOM    661  CA  ASN X  87      40.979  49.931  66.830  0.00  0.00            
ATOM    662  CB  ASN X  87      41.487  50.505  68.167  0.00  0.00            
ATOM    663  CG  ASN X  87      42.974  50.824  68.122  0.00  0.00            
ATOM    664  OD1 ASN X  87      43.374  51.928  67.786  0.00  0.00            
ATOM    665  ND2 ASN X  87      43.832  49.877  68.401  0.00  0.00            
ATOM    666  C   ASN X  87      41.486  50.784  65.641  0.00  0.00            
ATOM    667  O   ASN X  87      42.333  50.355  64.857  0.00  0.00            
ATOM    668  N   ILE X  88      41.036  52.045  65.587  0.00  0.00            
ATOM    669  CA  ILE X  88      41.526  53.109  64.686  0.00  0.00            
ATOM    670  CB  ILE X  88      40.516  53.380  63.542  0.00  0.00            
ATOM    671  CG2 ILE X  88      40.606  52.243  62.512  0.00  0.00            
ATOM    672  CG1 ILE X  88      39.069  53.587  64.051  0.00  0.00            
ATOM    673  CD1 ILE X  88      38.114  54.147  62.987  0.00  0.00            
ATOM    674  C   ILE X  88      41.871  54.408  65.458  0.00  0.00            
ATOM    675  O   ILE X  88      41.276  54.666  66.511  0.00  0.00            
ATOM    676  N   PRO X  89      42.806  55.249  64.963  0.00  0.00            
ATOM    677  CD  PRO X  89      43.611  55.024  63.765  0.00  0.00            
ATOM    678  CG  PRO X  89      44.416  56.303  63.553  0.00  0.00            
ATOM    679  CB  PRO X  89      44.609  56.799  64.985  0.00  0.00            
ATOM    680  CA  PRO X  89      43.283  56.451  65.668  0.00  0.00            
ATOM    681  C   PRO X  89      42.325  57.659  65.637  0.00  0.00            
ATOM    682  O   PRO X  89      42.457  58.564  66.463  0.00  0.00            
ATOM    683  N   LEU X  90      41.360  57.677  64.709  0.00  0.00            
ATOM    684  CA  LEU X  90      40.484  58.812  64.382  0.00  0.00            
ATOM    685  CB  LEU X  90      39.517  59.148  65.542  0.00  0.00            
ATOM    686  CG  LEU X  90      38.736  57.945  66.112  0.00  0.00            
ATOM    687  CD1 LEU X  90      37.754  58.421  67.180  0.00  0.00            
ATOM    688  CD2 LEU X  90      37.929  57.192  65.053  0.00  0.00            
ATOM    689  C   LEU X  90      41.259  60.009  63.794  0.00  0.00            
ATOM    690  O   LEU X  90      41.356  61.075  64.412  0.00  0.00            
ATOM    691  N   LYS X  91      41.814  59.831  62.582  0.00  0.00            
ATOM    692  CA  LYS X  91      42.415  60.908  61.766  0.00  0.00            
ATOM    693  CB  LYS X  91      43.894  61.104  62.161  0.00  0.00            
ATOM    694  CG  LYS X  91      44.452  62.448  61.655  0.00  0.00            
ATOM    695  CD  LYS X  91      45.859  62.741  62.199  0.00  0.00            
ATOM    696  CE  LYS X  91      46.257  64.176  61.829  0.00  0.00            
ATOM    697  NZ  LYS X  91      47.558  64.578  62.415  0.00  0.00            
ATOM    698  C   LYS X  91      42.247  60.688  60.250  0.00  0.00            
ATOM    699  O   LYS X  91      42.467  59.587  59.741  0.00  0.00            
ATOM    700  N   LEU X  92      41.890  61.758  59.536  0.00  0.00            
ATOM    701  CA  LEU X  92      41.770  61.853  58.074  0.00  0.00            
ATOM    702  CB  LEU X  92      40.371  62.438  57.769  0.00  0.00            
ATOM    703  CG  LEU X  92      39.800  62.346  56.339  0.00  0.00            
ATOM    704  CD1 LEU X  92      40.704  62.914  55.247  0.00  0.00            
ATOM    705  CD2 LEU X  92      39.445  60.911  55.954  0.00  0.00            
ATOM    706  C   LEU X  92      42.914  62.736  57.532  0.00  0.00            
ATOM    707  O   LEU X  92      43.064  63.886  57.962  0.00  0.00            
ATOM    708  N   SER X  93      43.705  62.223  56.586  0.00  0.00            
ATOM    709  CA  SER X  93      44.907  62.900  56.072  0.00  0.00            
ATOM    710  CB  SER X  93      46.153  62.385  56.811  0.00  0.00            
ATOM    711  OG  SER X  93      46.140  62.732  58.186  0.00  0.00            
ATOM    712  C   SER X  93      45.106  62.731  54.557  0.00  0.00            
ATOM    713  O   SER X  93      44.624  61.782  53.933  0.00  0.00            
ATOM    714  N   GLU X  94      45.877  63.643  53.959  0.00  0.00            
ATOM    715  CA  GLU X  94      46.574  63.424  52.680  0.00  0.00            
ATOM    716  CB  GLU X  94      46.547  64.701  51.820  0.00  0.00            
ATOM    717  CG  GLU X  94      47.469  65.817  52.335  0.00  0.00            
ATOM    718  CD  GLU X  94      47.257  67.172  51.651  0.00  0.00            
ATOM    719  OE1 GLU X  94      46.444  67.289  50.711  0.00  0.00            
ATOM    720  OE2 GLU X  94      47.883  68.175  52.068  0.00  0.00            
ATOM    721  C   GLU X  94      47.990  62.847  52.887  0.00  0.00            
ATOM    722  O   GLU X  94      48.492  62.130  52.022  0.00  0.00            
ATOM    723  N   ASP X  95      48.591  63.045  54.069  0.00  0.00            
ATOM    724  CA  ASP X  95      49.638  62.163  54.609  0.00  0.00            
ATOM    725  CB  ASP X  95      50.236  62.792  55.879  0.00  0.00            
ATOM    726  CG  ASP X  95      51.121  61.826  56.677  0.00  0.00            
ATOM    727  OD1 ASP X  95      51.912  61.062  56.073  0.00  0.00            
ATOM    728  OD2 ASP X  95      51.075  61.850  57.931  0.00  0.00            
ATOM    729  C   ASP X  95      49.048  60.768  54.884  0.00  0.00            
ATOM    730  O   ASP X  95      48.546  60.490  55.972  0.00  0.00            
ATOM    731  N   CYS X  96      49.049  59.906  53.868  0.00  0.00            
ATOM    732  CA  CYS X  96      48.302  58.650  53.881  0.00  0.00            
ATOM    733  CB  CYS X  96      46.908  58.937  53.307  0.00  0.00            
ATOM    734  SG  CYS X  96      46.996  59.339  51.535  0.00  0.00            
ATOM    735  C   CYS X  96      48.995  57.458  53.187  0.00  0.00            
ATOM    736  O   CYS X  96      48.386  56.389  53.084  0.00  0.00            
ATOM    737  N   LEU X  97      50.252  57.600  52.745  0.00  0.00            
ATOM    738  CA  LEU X  97      50.990  56.576  51.987  0.00  0.00            
ATOM    739  CB  LEU X  97      51.996  57.251  51.031  0.00  0.00            
ATOM    740  CG  LEU X  97      51.367  58.237  50.024  0.00  0.00            
ATOM    741  CD1 LEU X  97      52.440  58.775  49.077  0.00  0.00            
ATOM    742  CD2 LEU X  97      50.270  57.595  49.174  0.00  0.00            
ATOM    743  C   LEU X  97      51.629  55.531  52.921  0.00  0.00            
ATOM    744  O   LEU X  97      52.826  55.584  53.235  0.00  0.00            
ATOM    745  N   TYR X  98      50.789  54.596  53.376  0.00  0.00            
ATOM    746  CA  TYR X  98      51.090  53.564  54.376  0.00  0.00            
ATOM    747  CB  TYR X  98      50.490  53.985  55.727  0.00  0.00            
ATOM    748  CG  TYR X  98      51.040  55.291  56.267  0.00  0.00            
ATOM    749  CD1 TYR X  98      50.315  56.490  56.127  0.00  0.00            
ATOM    750  CE1 TYR X  98      50.891  57.715  56.520  0.00  0.00            
ATOM    751  CZ  TYR X  98      52.181  57.730  57.092  0.00  0.00            
ATOM    752  OH  TYR X  98      52.781  58.903  57.424  0.00  0.00            
ATOM    753  CE2 TYR X  98      52.869  56.519  57.305  0.00  0.00            
ATOM    754  CD2 TYR X  98      52.305  55.307  56.875  0.00  0.00            
ATOM    755  C   TYR X  98      50.555  52.177  53.975  0.00  0.00            
ATOM    756  O   TYR X  98      49.641  52.067  53.157  0.00  0.00            
ATOM    757  N   LEU X  99      51.098  51.110  54.572  0.00  0.00            
ATOM    758  CA  LEU X  99      50.625  49.728  54.400  0.00  0.00            
ATOM    759  CB  LEU X  99      51.346  49.081  53.194  0.00  0.00            
ATOM    760  CG  LEU X  99      52.887  48.974  53.244  0.00  0.00            
ATOM    761  CD1 LEU X  99      53.389  47.822  54.118  0.00  0.00            
ATOM    762  CD2 LEU X  99      53.418  48.717  51.830  0.00  0.00            
ATOM    763  C   LEU X  99      50.705  48.895  55.693  0.00  0.00            
ATOM    764  O   LEU X  99      51.427  49.242  56.628  0.00  0.00            
ATOM    765  N   ASN X 100      49.980  47.775  55.725  0.00  0.00            
ATOM    766  CA  ASN X 100      50.036  46.758  56.782  0.00  0.00            
ATOM    767  CB  ASN X 100      48.643  46.543  57.396  0.00  0.00            
ATOM    768  CG  ASN X 100      47.984  47.728  58.078  0.00  0.00            
ATOM    769  OD1 ASN X 100      48.555  48.781  58.310  0.00  0.00            
ATOM    770  ND2 ASN X 100      46.736  47.559  58.443  0.00  0.00            
ATOM    771  C   ASN X 100      50.526  45.418  56.208  0.00  0.00            
ATOM    772  O   ASN X 100      50.214  45.093  55.059  0.00  0.00            
ATOM    773  N   ILE X 101      51.222  44.618  57.022  0.00  0.00            
ATOM    774  CA  ILE X 101      51.748  43.288  56.677  0.00  0.00            
ATOM    775  CB  ILE X 101      53.291  43.314  56.518  0.00  0.00            
ATOM    776  CG2 ILE X 101      53.793  41.951  55.999  0.00  0.00            
ATOM    777  CG1 ILE X 101      53.758  44.451  55.577  0.00  0.00            
ATOM    778  CD1 ILE X 101      55.280  44.569  55.428  0.00  0.00            
ATOM    779  C   ILE X 101      51.312  42.266  57.739  0.00  0.00            
ATOM    780  O   ILE X 101      51.423  42.518  58.942  0.00  0.00            
ATOM    781  N   TYR X 102      50.852  41.097  57.289  0.00  0.00            
ATOM    782  CA  TYR X 102      50.351  39.997  58.118  0.00  0.00            
ATOM    783  CB  TYR X 102      48.816  39.860  57.972  0.00  0.00            
ATOM    784  CG  TYR X 102      48.015  41.157  57.858  0.00  0.00            
ATOM    785  CD1 TYR X 102      47.978  41.840  56.625  0.00  0.00            
ATOM    786  CE1 TYR X 102      47.263  43.041  56.487  0.00  0.00            
ATOM    787  CZ  TYR X 102      46.544  43.565  57.579  0.00  0.00            
ATOM    788  OH  TYR X 102      45.843  44.721  57.434  0.00  0.00            
ATOM    789  CE2 TYR X 102      46.551  42.873  58.810  0.00  0.00            
ATOM    790  CD2 TYR X 102      47.283  41.673  58.947  0.00  0.00            
ATOM    791  C   TYR X 102      51.089  38.705  57.724  0.00  0.00            
ATOM    792  O   TYR X 102      51.121  38.341  56.545  0.00  0.00            
ATOM    793  N   THR X 103      51.718  38.027  58.689  0.00  0.00            
ATOM    794  CA  THR X 103      52.691  36.944  58.433  0.00  0.00            
ATOM    795  CB  THR X 103      54.138  37.392  58.723  0.00  0.00            
ATOM    796  CG2 THR X 103      54.583  38.582  57.879  0.00  0.00            
ATOM    797  OG1 THR X 103      54.333  37.774  60.065  0.00  0.00            
ATOM    798  C   THR X 103      52.391  35.673  59.243  0.00  0.00            
ATOM    799  O   THR X 103      52.152  35.772  60.448  0.00  0.00            
ATOM    800  N   PRO X 104      52.437  34.469  58.639  0.00  0.00            
ATOM    801  CD  PRO X 104      52.252  34.201  57.221  0.00  0.00            
ATOM    802  CG  PRO X 104      51.575  32.835  57.176  0.00  0.00            
ATOM    803  CB  PRO X 104      52.263  32.102  58.324  0.00  0.00            
ATOM    804  CA  PRO X 104      52.443  33.204  59.377  0.00  0.00            
ATOM    805  C   PRO X 104      53.724  32.993  60.198  0.00  0.00            
ATOM    806  O   PRO X 104      54.774  33.582  59.918  0.00  0.00            
ATOM    807  N   ALA X 105      53.651  32.096  61.184  0.00  0.00            
ATOM    808  CA  ALA X 105      54.734  31.804  62.129  0.00  0.00            
ATOM    809  CB  ALA X 105      54.156  30.895  63.216  0.00  0.00            
ATOM    810  C   ALA X 105      56.034  31.223  61.521  0.00  0.00            
ATOM    811  O   ALA X 105      57.044  31.158  62.222  0.00  0.00            
ATOM    812  N   ASP X 106      56.059  30.872  60.229  0.00  0.00            
ATOM    813  CA  ASP X 106      57.269  30.508  59.469  0.00  0.00            
ATOM    814  CB  ASP X 106      56.872  30.180  58.022  0.00  0.00            
ATOM    815  CG  ASP X 106      56.102  28.870  57.898  0.00  0.00            
ATOM    816  OD1 ASP X 106      56.688  27.855  57.443  0.00  0.00            
ATOM    817  OD2 ASP X 106      54.905  28.841  58.254  0.00  0.00            
ATOM    818  C   ASP X 106      58.354  31.609  59.441  0.00  0.00            
ATOM    819  O   ASP X 106      59.510  31.323  59.115  0.00  0.00            
ATOM    820  N   LEU X 107      58.003  32.849  59.809  0.00  0.00            
ATOM    821  CA  LEU X 107      58.888  34.019  59.868  0.00  0.00            
ATOM    822  CB  LEU X 107      58.118  35.141  60.600  0.00  0.00            
ATOM    823  CG  LEU X 107      58.860  36.488  60.712  0.00  0.00            
ATOM    824  CD1 LEU X 107      59.043  37.155  59.349  0.00  0.00            
ATOM    825  CD2 LEU X 107      58.061  37.448  61.596  0.00  0.00            
ATOM    826  C   LEU X 107      60.236  33.723  60.555  0.00  0.00            
ATOM    827  O   LEU X 107      61.286  34.064  60.011  0.00  0.00            
ATOM    828  N   THR X 108      60.224  33.039  61.705  0.00  0.00            
ATOM    829  CA  THR X 108      61.433  32.710  62.489  0.00  0.00            
ATOM    830  CB  THR X 108      61.072  32.395  63.950  0.00  0.00            
ATOM    831  CG2 THR X 108      60.546  33.624  64.690  0.00  0.00            
ATOM    832  OG1 THR X 108      60.049  31.424  63.999  0.00  0.00            
ATOM    833  C   THR X 108      62.247  31.550  61.903  0.00  0.00            
ATOM    834  O   THR X 108      63.458  31.468  62.131  0.00  0.00            
ATOM    835  N   LYS X 109      61.627  30.682  61.090  0.00  0.00            
ATOM    836  CA  LYS X 109      62.308  29.633  60.302  0.00  0.00            
ATOM    837  CB  LYS X 109      61.312  28.511  59.938  0.00  0.00            
ATOM    838  CG  LYS X 109      60.651  27.860  61.169  0.00  0.00            
ATOM    839  CD  LYS X 109      59.709  26.719  60.761  0.00  0.00            
ATOM    840  CE  LYS X 109      58.982  26.143  61.983  0.00  0.00            
ATOM    841  NZ  LYS X 109      58.030  25.076  61.593  0.00  0.00            
ATOM    842  C   LYS X 109      62.993  30.203  59.047  0.00  0.00            
ATOM    843  O   LYS X 109      63.850  29.537  58.458  0.00  0.00            
ATOM    844  N   LYS X 110      62.641  31.443  58.671  0.00  0.00            
ATOM    845  CA  LYS X 110      63.105  32.201  57.491  0.00  0.00            
ATOM    846  CB  LYS X 110      64.559  32.695  57.649  0.00  0.00            
ATOM    847  CG  LYS X 110      64.832  33.319  59.031  0.00  0.00            
ATOM    848  CD  LYS X 110      65.991  34.323  59.048  0.00  0.00            
ATOM    849  CE  LYS X 110      67.309  33.762  58.501  0.00  0.00            
ATOM    850  NZ  LYS X 110      68.414  34.730  58.694  0.00  0.00            
ATOM    851  C   LYS X 110      62.805  31.508  56.154  0.00  0.00            
ATOM    852  O   LYS X 110      63.586  31.581  55.209  0.00  0.00            
ATOM    853  N   ASN X 111      61.663  30.821  56.093  0.00  0.00            
ATOM    854  CA  ASN X 111      61.099  30.181  54.896  0.00  0.00            
ATOM    855  CB  ASN X 111      59.905  29.343  55.404  0.00  0.00            
ATOM    856  CG  ASN X 111      59.310  28.343  54.427  0.00  0.00            
ATOM    857  OD1 ASN X 111      59.779  28.134  53.315  0.00  0.00            
ATOM    858  ND2 ASN X 111      58.232  27.711  54.816  0.00  0.00            
ATOM    859  C   ASN X 111      60.690  31.231  53.827  0.00  0.00            
ATOM    860  O   ASN X 111      60.763  32.437  54.078  0.00  0.00            
ATOM    861  N   ARG X 112      60.222  30.798  52.649  0.00  0.00            
ATOM    862  CA  ARG X 112      59.530  31.657  51.673  0.00  0.00            
ATOM    863  CB  ARG X 112      60.450  32.075  50.518  0.00  0.00            
ATOM    864  CG  ARG X 112      61.181  30.955  49.761  0.00  0.00            
ATOM    865  CD  ARG X 112      61.805  31.455  48.445  0.00  0.00            
ATOM    866  NE  ARG X 112      62.532  32.732  48.591  0.00  0.00            
ATOM    867  CZ  ARG X 112      63.334  33.302  47.712  0.00  0.00            
ATOM    868  NH1 ARG X 112      63.864  34.447  48.022  0.00  0.00            
ATOM    869  NH2 ARG X 112      63.603  32.779  46.552  0.00  0.00            
ATOM    870  C   ARG X 112      58.173  31.095  51.234  0.00  0.00            
ATOM    871  O   ARG X 112      58.072  30.007  50.659  0.00  0.00            
ATOM    872  N   LEU X 113      57.130  31.863  51.535  0.00  0.00            
ATOM    873  CA  LEU X 113      55.711  31.569  51.314  0.00  0.00            
ATOM    874  CB  LEU X 113      54.938  31.965  52.591  0.00  0.00            
ATOM    875  CG  LEU X 113      54.959  30.956  53.754  0.00  0.00            
ATOM    876  CD1 LEU X 113      56.346  30.499  54.208  0.00  0.00            
ATOM    877  CD2 LEU X 113      54.274  31.599  54.959  0.00  0.00            
ATOM    878  C   LEU X 113      55.158  32.351  50.102  0.00  0.00            
ATOM    879  O   LEU X 113      55.730  33.382  49.740  0.00  0.00            
ATOM    880  N   PRO X 114      54.024  31.936  49.507  0.00  0.00            
ATOM    881  CD  PRO X 114      53.336  30.676  49.721  0.00  0.00            
ATOM    882  CG  PRO X 114      52.483  30.490  48.473  0.00  0.00            
ATOM    883  CB  PRO X 114      52.060  31.918  48.131  0.00  0.00            
ATOM    884  CA  PRO X 114      53.271  32.759  48.557  0.00  0.00            
ATOM    885  C   PRO X 114      52.835  34.093  49.182  0.00  0.00            
ATOM    886  O   PRO X 114      52.645  34.183  50.400  0.00  0.00            
ATOM    887  N   VAL X 115      52.665  35.126  48.352  0.00  0.00            
ATOM    888  CA  VAL X 115      52.450  36.511  48.807  0.00  0.00            
ATOM    889  CB  VAL X 115      53.706  37.376  48.570  0.00  0.00            
ATOM    890  CG1 VAL X 115      53.573  38.746  49.250  0.00  0.00            
ATOM    891  CG2 VAL X 115      54.982  36.706  49.096  0.00  0.00            
ATOM    892  C   VAL X 115      51.248  37.136  48.101  0.00  0.00            
ATOM    893  O   VAL X 115      51.208  37.156  46.874  0.00  0.00            
ATOM    894  N   MET X 116      50.299  37.699  48.852  0.00  0.00            
ATOM    895  CA  MET X 116      49.130  38.406  48.305  0.00  0.00            
ATOM    896  CB  MET X 116      47.828  37.711  48.735  0.00  0.00            
ATOM    897  CG  MET X 116      47.658  36.342  48.064  0.00  0.00            
ATOM    898  SD  MET X 116      46.101  35.484  48.434  0.00  0.00            
ATOM    899  CE  MET X 116      44.913  36.526  47.541  0.00  0.00            
ATOM    900  C   MET X 116      49.121  39.886  48.707  0.00  0.00            
ATOM    901  O   MET X 116      49.148  40.213  49.894  0.00  0.00            
ATOM    902  N   VAL X 117      49.039  40.782  47.719  0.00  0.00            
ATOM    903  CA  VAL X 117      48.956  42.241  47.908  0.00  0.00            
ATOM    904  CB  VAL X 117      50.032  42.979  47.081  0.00  0.00            
ATOM    905  CG1 VAL X 117      50.024  44.484  47.388  0.00  0.00            
ATOM    906  CG2 VAL X 117      51.446  42.454  47.375  0.00  0.00            
ATOM    907  C   VAL X 117      47.548  42.727  47.555  0.00  0.00            
ATOM    908  O   VAL X 117      47.127  42.626  46.404  0.00  0.00            
ATOM    909  N   TRP X 118      46.827  43.247  48.550  0.00  0.00            
ATOM    910  CA  TRP X 118      45.426  43.672  48.461  0.00  0.00            
ATOM    911  CB  TRP X 118      44.691  43.198  49.727  0.00  0.00            
ATOM    912  CG  TRP X 118      43.187  43.106  49.710  0.00  0.00            
ATOM    913  CD1 TRP X 118      42.320  43.839  48.970  0.00  0.00            
ATOM    914  NE1 TRP X 118      41.022  43.448  49.230  0.00  0.00            
ATOM    915  CE2 TRP X 118      40.978  42.430  50.155  0.00  0.00            
ATOM    916  CZ2 TRP X 118      39.928  41.695  50.723  0.00  0.00            
ATOM    917  CH2 TRP X 118      40.219  40.697  51.669  0.00  0.00            
ATOM    918  CZ3 TRP X 118      41.555  40.452  52.038  0.00  0.00            
ATOM    919  CE3 TRP X 118      42.602  41.201  51.464  0.00  0.00            
ATOM    920  CD2 TRP X 118      42.345  42.203  50.499  0.00  0.00            
ATOM    921  C   TRP X 118      45.317  45.192  48.257  0.00  0.00            
ATOM    922  O   TRP X 118      45.776  45.981  49.089  0.00  0.00            
ATOM    923  N   ILE X 119      44.684  45.588  47.151  0.00  0.00            
ATOM    924  CA  ILE X 119      44.371  46.967  46.753  0.00  0.00            
ATOM    925  CB  ILE X 119      44.609  47.138  45.231  0.00  0.00            
ATOM    926  CG2 ILE X 119      44.309  48.589  44.806  0.00  0.00            
ATOM    927  CG1 ILE X 119      46.047  46.741  44.813  0.00  0.00            
ATOM    928  CD1 ILE X 119      46.213  46.556  43.301  0.00  0.00            
ATOM    929  C   ILE X 119      42.908  47.264  47.114  0.00  0.00            
ATOM    930  O   ILE X 119      42.012  46.536  46.686  0.00  0.00            
ATOM    931  N   HID X 120      42.648  48.328  47.880  0.00  0.00            
ATOM    932  CA  HID X 120      41.289  48.642  48.339  0.00  0.00            
ATOM    933  CB  HID X 120      41.317  49.588  49.553  0.00  0.00            
ATOM    934  CG  HID X 120      41.967  50.940  49.398  0.00  0.00            
ATOM    935  ND1 HID X 120      41.332  52.134  49.134  0.00  0.00            
ATOM    936  CE1 HID X 120      42.225  53.126  49.297  0.00  0.00            
ATOM    937  NE2 HID X 120      43.420  52.632  49.664  0.00  0.00            
ATOM    938  CD2 HID X 120      43.256  51.246  49.739  0.00  0.00            
ATOM    939  C   HID X 120      40.356  49.147  47.224  0.00  0.00            
ATOM    940  O   HID X 120      40.746  49.958  46.380  0.00  0.00            
ATOM    941  N   GLY X 121      39.103  48.683  47.244  0.00  0.00            
ATOM    942  CA  GLY X 121      38.015  49.179  46.418  0.00  0.00            
ATOM    943  C   GLY X 121      37.359  50.424  47.028  0.00  0.00            
ATOM    944  O   GLY X 121      37.902  51.102  47.904  0.00  0.00            
ATOM    945  N   GLY X 122      36.106  50.747  46.541  0.00  0.00            
ATOM    946  CA  GLY X 122      35.333  51.910  46.998  0.00  0.00            
ATOM    947  C   GLY X 122      35.230  53.024  45.958  0.00  0.00            
ATOM    948  O   GLY X 122      35.169  54.207  46.255  0.00  0.00            
ATOM    949  N   GLY X 123      35.206  52.623  44.621  0.00  0.00            
ATOM    950  CA  GLY X 123      35.077  53.599  43.535  0.00  0.00            
ATOM    951  C   GLY X 123      36.299  54.521  43.378  0.00  0.00            
ATOM    952  O   GLY X 123      36.174  55.514  42.673  0.00  0.00            
ATOM    953  N   LEU X 124      37.427  54.232  44.045  0.00  0.00            
ATOM    954  CA  LEU X 124      38.593  55.115  44.230  0.00  0.00            
ATOM    955  CB  LEU X 124      39.658  54.941  43.123  0.00  0.00            
ATOM    956  CG  LEU X 124      39.266  55.171  41.653  0.00  0.00            
ATOM    957  CD1 LEU X 124      39.004  56.635  41.321  0.00  0.00            
ATOM    958  CD2 LEU X 124      40.408  54.690  40.755  0.00  0.00            
ATOM    959  C   LEU X 124      38.243  56.547  44.706  0.00  0.00            
ATOM    960  O   LEU X 124      38.883  57.533  44.334  0.00  0.00            
ATOM    961  N   MET X 125      37.215  56.632  45.561  0.00  0.00            
ATOM    962  CA  MET X 125      36.591  57.869  46.062  0.00  0.00            
ATOM    963  CB  MET X 125      35.281  58.061  45.274  0.00  0.00            
ATOM    964  CG  MET X 125      34.543  59.377  45.550  0.00  0.00            
ATOM    965  SD  MET X 125      35.431  60.879  45.056  0.00  0.00            
ATOM    966  CE  MET X 125      34.091  62.083  45.260  0.00  0.00            
ATOM    967  C   MET X 125      36.321  57.847  47.583  0.00  0.00            
ATOM    968  O   MET X 125      36.363  58.900  48.226  0.00  0.00            
ATOM    969  N   VAL X 126      36.052  56.666  48.160  0.00  0.00            
ATOM    970  CA  VAL X 126      35.761  56.424  49.592  0.00  0.00            
ATOM    971  CB  VAL X 126      34.242  56.474  49.882  0.00  0.00            
ATOM    972  CG1 VAL X 126      33.676  57.892  49.781  0.00  0.00            
ATOM    973  CG2 VAL X 126      33.415  55.558  48.967  0.00  0.00            
ATOM    974  C   VAL X 126      36.312  55.064  50.058  0.00  0.00            
ATOM    975  O   VAL X 126      36.583  54.193  49.234  0.00  0.00            
ATOM    976  N   GLY X 127      36.447  54.854  51.370  0.00  0.00            
ATOM    977  CA  GLY X 127      37.026  53.644  51.972  0.00  0.00            
ATOM    978  C   GLY X 127      38.554  53.715  52.088  0.00  0.00            
ATOM    979  O   GLY X 127      39.220  54.357  51.277  0.00  0.00            
ATOM    980  N   ALA X 128      39.119  53.101  53.129  0.00  0.00            
ATOM    981  CA  ALA X 128      40.533  53.225  53.498  0.00  0.00            
ATOM    982  CB  ALA X 128      40.625  54.335  54.556  0.00  0.00            
ATOM    983  C   ALA X 128      41.116  51.895  54.016  0.00  0.00            
ATOM    984  O   ALA X 128      40.376  50.951  54.304  0.00  0.00            
ATOM    985  N   ALA X 129      42.440  51.819  54.212  0.00  0.00            
ATOM    986  CA  ALA X 129      43.106  50.616  54.737  0.00  0.00            
ATOM    987  CB  ALA X 129      44.613  50.870  54.805  0.00  0.00            
ATOM    988  C   ALA X 129      42.544  50.156  56.102  0.00  0.00            
ATOM    989  O   ALA X 129      42.537  48.963  56.401  0.00  0.00            
ATOM    990  N   SER X 130      41.975  51.084  56.877  0.00  0.00            
ATOM    991  CA  SER X 130      41.212  50.855  58.117  0.00  0.00            
ATOM    992  CB  SER X 130      40.754  52.209  58.663  0.00  0.00            
ATOM    993  OG  SER X 130      41.873  52.971  59.066  0.00  0.00            
ATOM    994  C   SER X 130      39.993  49.918  58.005  0.00  0.00            
ATOM    995  O   SER X 130      39.397  49.586  59.030  0.00  0.00            
ATOM    996  N   THR X 131      39.600  49.464  56.810  0.00  0.00            
ATOM    997  CA  THR X 131      38.608  48.381  56.650  0.00  0.00            
ATOM    998  CB  THR X 131      37.919  48.464  55.277  0.00  0.00            
ATOM    999  CG2 THR X 131      36.661  47.610  55.186  0.00  0.00            
ATOM   1000  OG1 THR X 131      37.519  49.776  54.971  0.00  0.00            
ATOM   1001  C   THR X 131      39.220  46.979  56.786  0.00  0.00            
ATOM   1002  O   THR X 131      38.540  46.057  57.248  0.00  0.00            
ATOM   1003  N   TYR X 132      40.475  46.802  56.359  0.00  0.00            
ATOM   1004  CA  TYR X 132      41.019  45.522  55.885  0.00  0.00            
ATOM   1005  CB  TYR X 132      41.846  45.737  54.603  0.00  0.00            
ATOM   1006  CG  TYR X 132      41.061  46.310  53.439  0.00  0.00            
ATOM   1007  CD1 TYR X 132      40.861  47.699  53.358  0.00  0.00            
ATOM   1008  CE1 TYR X 132      40.045  48.238  52.351  0.00  0.00            
ATOM   1009  CZ  TYR X 132      39.444  47.389  51.400  0.00  0.00            
ATOM   1010  OH  TYR X 132      38.595  47.925  50.487  0.00  0.00            
ATOM   1011  CE2 TYR X 132      39.705  46.004  51.430  0.00  0.00            
ATOM   1012  CD2 TYR X 132      40.504  45.464  52.459  0.00  0.00            
ATOM   1013  C   TYR X 132      41.847  44.772  56.932  0.00  0.00            
ATOM   1014  O   TYR X 132      42.448  45.360  57.831  0.00  0.00            
ATOM   1015  N   ASP X 133      41.903  43.451  56.776  0.00  0.00            
ATOM   1016  CA  ASP X 133      42.660  42.528  57.623  0.00  0.00            
ATOM   1017  CB  ASP X 133      41.762  42.102  58.792  0.00  0.00            
ATOM   1018  CG  ASP X 133      42.476  41.195  59.790  0.00  0.00            
ATOM   1019  OD1 ASP X 133      41.784  40.346  60.393  0.00  0.00            
ATOM   1020  OD2 ASP X 133      43.708  41.342  59.957  0.00  0.00            
ATOM   1021  C   ASP X 133      43.164  41.306  56.829  0.00  0.00            
ATOM   1022  O   ASP X 133      42.469  40.789  55.946  0.00  0.00            
ATOM   1023  N   GLY X 134      44.373  40.839  57.147  0.00  0.00            
ATOM   1024  CA  GLY X 134      45.012  39.664  56.541  0.00  0.00            
ATOM   1025  C   GLY X 134      45.118  38.443  57.463  0.00  0.00            
ATOM   1026  O   GLY X 134      45.617  37.406  57.022  0.00  0.00            
ATOM   1027  N   LEU X 135      44.681  38.553  58.727  0.00  0.00            
ATOM   1028  CA  LEU X 135      44.862  37.513  59.745  0.00  0.00            
ATOM   1029  CB  LEU X 135      44.342  38.041  61.097  0.00  0.00            
ATOM   1030  CG  LEU X 135      44.525  37.055  62.273  0.00  0.00            
ATOM   1031  CD1 LEU X 135      44.858  37.812  63.560  0.00  0.00            
ATOM   1032  CD2 LEU X 135      43.267  36.225  62.548  0.00  0.00            
ATOM   1033  C   LEU X 135      44.237  36.168  59.351  0.00  0.00            
ATOM   1034  O   LEU X 135      44.936  35.158  59.389  0.00  0.00            
ATOM   1035  N   ALA X 136      42.961  36.130  58.957  0.00  0.00            
ATOM   1036  CA  ALA X 136      42.267  34.874  58.667  0.00  0.00            
ATOM   1037  CB  ALA X 136      40.771  35.154  58.469  0.00  0.00            
ATOM   1038  C   ALA X 136      42.864  34.130  57.460  0.00  0.00            
ATOM   1039  O   ALA X 136      43.035  32.912  57.515  0.00  0.00            
ATOM   1040  N   LEU X 137      43.223  34.850  56.391  0.00  0.00            
ATOM   1041  CA  LEU X 137      43.833  34.262  55.192  0.00  0.00            
ATOM   1042  CB  LEU X 137      43.859  35.350  54.098  0.00  0.00            
ATOM   1043  CG  LEU X 137      44.028  34.859  52.646  0.00  0.00            
ATOM   1044  CD1 LEU X 137      43.831  36.044  51.697  0.00  0.00            
ATOM   1045  CD2 LEU X 137      45.400  34.256  52.340  0.00  0.00            
ATOM   1046  C   LEU X 137      45.216  33.664  55.519  0.00  0.00            
ATOM   1047  O   LEU X 137      45.475  32.494  55.220  0.00  0.00            
ATOM   1048  N   ALA X 138      46.071  34.431  56.206  0.00  0.00            
ATOM   1049  CA  ALA X 138      47.402  33.988  56.623  0.00  0.00            
ATOM   1050  CB  ALA X 138      48.132  35.193  57.234  0.00  0.00            
ATOM   1051  C   ALA X 138      47.349  32.798  57.602  0.00  0.00            
ATOM   1052  O   ALA X 138      48.104  31.834  57.450  0.00  0.00            
ATOM   1053  N   ALA X 139      46.430  32.838  58.573  0.00  0.00            
ATOM   1054  CA  ALA X 139      46.269  31.813  59.604  0.00  0.00            
ATOM   1055  CB  ALA X 139      45.463  32.415  60.757  0.00  0.00            
ATOM   1056  C   ALA X 139      45.645  30.497  59.089  0.00  0.00            
ATOM   1057  O   ALA X 139      45.785  29.451  59.735  0.00  0.00            
ATOM   1058  N   HIE X 140      44.993  30.521  57.920  0.00  0.00            
ATOM   1059  CA  HIE X 140      44.489  29.331  57.226  0.00  0.00            
ATOM   1060  CB  HIE X 140      43.201  29.669  56.460  0.00  0.00            
ATOM   1061  CG  HIE X 140      41.963  29.709  57.315  0.00  0.00            
ATOM   1062  ND1 HIE X 140      41.590  28.730  58.239  0.00  0.00            
ATOM   1063  CE1 HIE X 140      40.368  29.076  58.669  0.00  0.00            
ATOM   1064  NE2 HIE X 140      39.954  30.189  58.050  0.00  0.00            
ATOM   1065  CD2 HIE X 140      40.945  30.604  57.191  0.00  0.00            
ATOM   1066  C   HIE X 140      45.522  28.698  56.291  0.00  0.00            
ATOM   1067  O   HIE X 140      45.933  27.562  56.513  0.00  0.00            
ATOM   1068  N   GLU X 141      45.940  29.403  55.236  0.00  0.00            
ATOM   1069  CA  GLU X 141      46.560  28.770  54.056  0.00  0.00            
ATOM   1070  CB  GLU X 141      45.776  29.148  52.781  0.00  0.00            
ATOM   1071  CG  GLU X 141      44.404  28.461  52.674  0.00  0.00            
ATOM   1072  CD  GLU X 141      44.533  26.932  52.659  0.00  0.00            
ATOM   1073  OE1 GLU X 141      45.149  26.372  51.717  0.00  0.00            
ATOM   1074  OE2 GLU X 141      44.106  26.271  53.633  0.00  0.00            
ATOM   1075  C   GLU X 141      48.077  28.988  53.912  0.00  0.00            
ATOM   1076  O   GLU X 141      48.640  28.674  52.858  0.00  0.00            
ATOM   1077  N   ASN X 142      48.746  29.473  54.966  0.00  0.00            
ATOM   1078  CA  ASN X 142      50.199  29.695  55.019  0.00  0.00            
ATOM   1079  CB  ASN X 142      50.921  28.329  55.082  0.00  0.00            
ATOM   1080  CG  ASN X 142      52.360  28.425  55.555  0.00  0.00            
ATOM   1081  OD1 ASN X 142      53.307  28.098  54.852  0.00  0.00            
ATOM   1082  ND2 ASN X 142      52.561  28.828  56.783  0.00  0.00            
ATOM   1083  C   ASN X 142      50.694  30.664  53.922  0.00  0.00            
ATOM   1084  O   ASN X 142      51.607  30.359  53.153  0.00  0.00            
ATOM   1085  N   VAL X 143      50.050  31.832  53.837  0.00  0.00            
ATOM   1086  CA  VAL X 143      50.302  32.909  52.858  0.00  0.00            
ATOM   1087  CB  VAL X 143      49.037  33.149  52.001  0.00  0.00            
ATOM   1088  CG1 VAL X 143      49.164  34.320  51.019  0.00  0.00            
ATOM   1089  CG2 VAL X 143      48.674  31.908  51.175  0.00  0.00            
ATOM   1090  C   VAL X 143      50.704  34.187  53.601  0.00  0.00            
ATOM   1091  O   VAL X 143      50.122  34.495  54.640  0.00  0.00            
ATOM   1092  N   VAL X 144      51.666  34.950  53.074  0.00  0.00            
ATOM   1093  CA  VAL X 144      51.987  36.301  53.574  0.00  0.00            
ATOM   1094  CB  VAL X 144      53.480  36.637  53.388  0.00  0.00            
ATOM   1095  CG1 VAL X 144      53.799  38.092  53.761  0.00  0.00            
ATOM   1096  CG2 VAL X 144      54.344  35.734  54.277  0.00  0.00            
ATOM   1097  C   VAL X 144      51.080  37.323  52.888  0.00  0.00            
ATOM   1098  O   VAL X 144      50.949  37.323  51.664  0.00  0.00            
ATOM   1099  N   VAL X 145      50.451  38.206  53.664  0.00  0.00            
ATOM   1100  CA  VAL X 145      49.453  39.167  53.165  0.00  0.00            
ATOM   1101  CB  VAL X 145      48.067  38.906  53.794  0.00  0.00            
ATOM   1102  CG1 VAL X 145      46.986  39.836  53.224  0.00  0.00            
ATOM   1103  CG2 VAL X 145      47.597  37.463  53.553  0.00  0.00            
ATOM   1104  C   VAL X 145      49.928  40.601  53.393  0.00  0.00            
ATOM   1105  O   VAL X 145      50.501  40.918  54.435  0.00  0.00            
ATOM   1106  N   VAL X 146      49.647  41.485  52.435  0.00  0.00            
ATOM   1107  CA  VAL X 146      49.864  42.936  52.528  0.00  0.00            
ATOM   1108  CB  VAL X 146      51.018  43.389  51.607  0.00  0.00            
ATOM   1109  CG1 VAL X 146      51.332  44.882  51.778  0.00  0.00            
ATOM   1110  CG2 VAL X 146      52.316  42.612  51.869  0.00  0.00            
ATOM   1111  C   VAL X 146      48.566  43.658  52.160  0.00  0.00            
ATOM   1112  O   VAL X 146      47.957  43.333  51.144  0.00  0.00            
ATOM   1113  N   THR X 147      48.150  44.659  52.939  0.00  0.00            
ATOM   1114  CA  THR X 147      47.041  45.570  52.581  0.00  0.00            
ATOM   1115  CB  THR X 147      45.852  45.499  53.562  0.00  0.00            
ATOM   1116  CG2 THR X 147      45.171  44.130  53.622  0.00  0.00            
ATOM   1117  OG1 THR X 147      46.259  45.823  54.871  0.00  0.00            
ATOM   1118  C   THR X 147      47.582  46.995  52.503  0.00  0.00            
ATOM   1119  O   THR X 147      48.083  47.510  53.507  0.00  0.00            
ATOM   1120  N   ILE X 148      47.515  47.617  51.325  0.00  0.00            
ATOM   1121  CA  ILE X 148      48.115  48.938  51.056  0.00  0.00            
ATOM   1122  CB  ILE X 148      48.848  48.944  49.690  0.00  0.00            
ATOM   1123  CG2 ILE X 148      49.893  47.810  49.643  0.00  0.00            
ATOM   1124  CG1 ILE X 148      47.880  48.859  48.487  0.00  0.00            
ATOM   1125  CD1 ILE X 148      48.557  49.148  47.143  0.00  0.00            
ATOM   1126  C   ILE X 148      47.088  50.075  51.175  0.00  0.00            
ATOM   1127  O   ILE X 148      45.890  49.816  51.264  0.00  0.00            
ATOM   1128  N   GLN X 149      47.545  51.329  51.123  0.00  0.00            
ATOM   1129  CA  GLN X 149      46.697  52.517  50.984  0.00  0.00            
ATOM   1130  CB  GLN X 149      46.621  53.246  52.336  0.00  0.00            
ATOM   1131  CG  GLN X 149      45.422  54.200  52.398  0.00  0.00            
ATOM   1132  CD  GLN X 149      45.138  54.675  53.816  0.00  0.00            
ATOM   1133  OE1 GLN X 149      44.174  54.269  54.455  0.00  0.00            
ATOM   1134  NE2 GLN X 149      45.958  55.535  54.372  0.00  0.00            
ATOM   1135  C   GLN X 149      47.210  53.430  49.857  0.00  0.00            
ATOM   1136  O   GLN X 149      48.421  53.587  49.704  0.00  0.00            
ATOM   1137  N   TYR X 150      46.307  54.027  49.071  0.00  0.00            
ATOM   1138  CA  TYR X 150      46.644  54.923  47.951  0.00  0.00            
ATOM   1139  CB  TYR X 150      46.613  54.143  46.622  0.00  0.00            
ATOM   1140  CG  TYR X 150      45.260  53.606  46.180  0.00  0.00            
ATOM   1141  CD1 TYR X 150      44.786  52.376  46.678  0.00  0.00            
ATOM   1142  CE1 TYR X 150      43.527  51.886  46.278  0.00  0.00            
ATOM   1143  CZ  TYR X 150      42.736  52.619  45.368  0.00  0.00            
ATOM   1144  OH  TYR X 150      41.513  52.158  44.994  0.00  0.00            
ATOM   1145  CE2 TYR X 150      43.227  53.831  44.840  0.00  0.00            
ATOM   1146  CD2 TYR X 150      44.483  54.323  45.250  0.00  0.00            
ATOM   1147  C   TYR X 150      45.756  56.179  47.908  0.00  0.00            
ATOM   1148  O   TYR X 150      44.705  56.233  48.556  0.00  0.00            
ATOM   1149  N   ARG X 151      46.189  57.207  47.161  0.00  0.00            
ATOM   1150  CA  ARG X 151      45.452  58.472  46.989  0.00  0.00            
ATOM   1151  CB  ARG X 151      46.362  59.514  46.328  0.00  0.00            
ATOM   1152  CG  ARG X 151      47.408  60.082  47.290  0.00  0.00            
ATOM   1153  CD  ARG X 151      48.406  60.954  46.521  0.00  0.00            
ATOM   1154  NE  ARG X 151      49.528  60.163  45.986  0.00  0.00            
ATOM   1155  CZ  ARG X 151      50.697  60.663  45.638  0.00  0.00            
ATOM   1156  NH1 ARG X 151      50.878  61.928  45.409  0.00  0.00            
ATOM   1157  NH2 ARG X 151      51.747  59.923  45.510  0.00  0.00            
ATOM   1158  C   ARG X 151      44.182  58.306  46.152  0.00  0.00            
ATOM   1159  O   ARG X 151      44.214  57.727  45.067  0.00  0.00            
ATOM   1160  N   LEU X 152      43.088  58.898  46.627  0.00  0.00            
ATOM   1161  CA  LEU X 152      41.760  58.855  46.006  0.00  0.00            
ATOM   1162  CB  LEU X 152      40.719  58.469  47.077  0.00  0.00            
ATOM   1163  CG  LEU X 152      40.987  57.140  47.813  0.00  0.00            
ATOM   1164  CD1 LEU X 152      39.757  56.763  48.635  0.00  0.00            
ATOM   1165  CD2 LEU X 152      41.306  55.990  46.856  0.00  0.00            
ATOM   1166  C   LEU X 152      41.397  60.177  45.306  0.00  0.00            
ATOM   1167  O   LEU X 152      42.024  61.212  45.548  0.00  0.00            
ATOM   1168  N   GLY X 153      40.379  60.142  44.440  0.00  0.00            
ATOM   1169  CA  GLY X 153      39.751  61.335  43.855  0.00  0.00            
ATOM   1170  C   GLY X 153      40.728  62.351  43.240  0.00  0.00            
ATOM   1171  O   GLY X 153      41.605  61.991  42.450  0.00  0.00            
ATOM   1172  N   ILE X 154      40.596  63.632  43.607  0.00  0.00            
ATOM   1173  CA  ILE X 154      41.440  64.723  43.088  0.00  0.00            
ATOM   1174  CB  ILE X 154      40.907  66.104  43.554  0.00  0.00            
ATOM   1175  CG2 ILE X 154      41.136  66.375  45.054  0.00  0.00            
ATOM   1176  CG1 ILE X 154      41.510  67.232  42.688  0.00  0.00            
ATOM   1177  CD1 ILE X 154      40.980  68.635  43.019  0.00  0.00            
ATOM   1178  C   ILE X 154      42.924  64.515  43.432  0.00  0.00            
ATOM   1179  O   ILE X 154      43.786  64.719  42.576  0.00  0.00            
ATOM   1180  N   TRP X 155      43.230  64.036  44.643  0.00  0.00            
ATOM   1181  CA  TRP X 155      44.598  63.740  45.077  0.00  0.00            
ATOM   1182  CB  TRP X 155      44.600  63.344  46.560  0.00  0.00            
ATOM   1183  CG  TRP X 155      44.287  64.421  47.555  0.00  0.00            
ATOM   1184  CD1 TRP X 155      45.213  65.201  48.156  0.00  0.00            
ATOM   1185  NE1 TRP X 155      44.608  66.005  49.097  0.00  0.00            
ATOM   1186  CE2 TRP X 155      43.251  65.780  49.164  0.00  0.00            
ATOM   1187  CZ2 TRP X 155      42.238  66.298  49.984  0.00  0.00            
ATOM   1188  CH2 TRP X 155      40.921  65.841  49.815  0.00  0.00            
ATOM   1189  CZ3 TRP X 155      40.638  64.875  48.832  0.00  0.00            
ATOM   1190  CE3 TRP X 155      41.667  64.352  48.022  0.00  0.00            
ATOM   1191  CD2 TRP X 155      43.005  64.788  48.166  0.00  0.00            
ATOM   1192  C   TRP X 155      45.233  62.618  44.247  0.00  0.00            
ATOM   1193  O   TRP X 155      46.428  62.678  43.947  0.00  0.00            
ATOM   1194  N   GLY X 156      44.451  61.602  43.873  0.00  0.00            
ATOM   1195  CA  GLY X 156      44.918  60.457  43.092  0.00  0.00            
ATOM   1196  C   GLY X 156      45.056  60.737  41.595  0.00  0.00            
ATOM   1197  O   GLY X 156      46.014  60.268  40.981  0.00  0.00            
ATOM   1198  N   PHE X 157      44.131  61.499  40.998  0.00  0.00            
ATOM   1199  CA  PHE X 157      43.903  61.428  39.544  0.00  0.00            
ATOM   1200  CB  PHE X 157      42.700  60.501  39.287  0.00  0.00            
ATOM   1201  CG  PHE X 157      42.882  59.140  39.948  0.00  0.00            
ATOM   1202  CD1 PHE X 157      43.786  58.211  39.398  0.00  0.00            
ATOM   1203  CE1 PHE X 157      44.106  57.034  40.099  0.00  0.00            
ATOM   1204  CZ  PHE X 157      43.522  56.778  41.350  0.00  0.00            
ATOM   1205  CE2 PHE X 157      42.603  57.691  41.894  0.00  0.00            
ATOM   1206  CD2 PHE X 157      42.277  58.865  41.191  0.00  0.00            
ATOM   1207  C   PHE X 157      43.821  62.779  38.808  0.00  0.00            
ATOM   1208  O   PHE X 157      43.675  62.788  37.586  0.00  0.00            
ATOM   1209  N   PHE X 158      43.997  63.918  39.492  0.00  0.00            
ATOM   1210  CA  PHE X 158      44.146  65.220  38.823  0.00  0.00            
ATOM   1211  CB  PHE X 158      44.236  66.339  39.869  0.00  0.00            
ATOM   1212  CG  PHE X 158      44.364  67.739  39.294  0.00  0.00            
ATOM   1213  CD1 PHE X 158      43.210  68.493  39.005  0.00  0.00            
ATOM   1214  CE1 PHE X 158      43.327  69.787  38.465  0.00  0.00            
ATOM   1215  CZ  PHE X 158      44.600  70.328  38.203  0.00  0.00            
ATOM   1216  CE2 PHE X 158      45.753  69.578  38.493  0.00  0.00            
ATOM   1217  CD2 PHE X 158      45.636  68.290  39.043  0.00  0.00            
ATOM   1218  C   PHE X 158      45.359  65.239  37.869  0.00  0.00            
ATOM   1219  O   PHE X 158      46.463  64.826  38.235  0.00  0.00            
ATOM   1220  N   SER X 159      45.147  65.728  36.644  0.00  0.00            
ATOM   1221  CA  SER X 159      46.123  65.765  35.548  0.00  0.00            
ATOM   1222  CB  SER X 159      46.051  64.447  34.763  0.00  0.00            
ATOM   1223  OG  SER X 159      46.921  64.440  33.640  0.00  0.00            
ATOM   1224  C   SER X 159      45.817  66.935  34.607  0.00  0.00            
ATOM   1225  O   SER X 159      44.656  67.300  34.426  0.00  0.00            
ATOM   1226  N   THR X 160      46.854  67.489  33.980  0.00  0.00            
ATOM   1227  CA  THR X 160      46.773  68.488  32.897  0.00  0.00            
ATOM   1228  CB  THR X 160      47.334  69.840  33.359  0.00  0.00            
ATOM   1229  CG2 THR X 160      46.590  70.386  34.582  0.00  0.00            
ATOM   1230  OG1 THR X 160      48.694  69.706  33.690  0.00  0.00            
ATOM   1231  C   THR X 160      47.495  68.027  31.620  0.00  0.00            
ATOM   1232  O   THR X 160      47.440  68.706  30.592  0.00  0.00            
ATOM   1233  N   GLY X 161      48.163  66.866  31.665  0.00  0.00            
ATOM   1234  CA  GLY X 161      48.941  66.312  30.552  0.00  0.00            
ATOM   1235  C   GLY X 161      50.239  67.070  30.238  0.00  0.00            
ATOM   1236  O   GLY X 161      50.812  66.885  29.165  0.00  0.00            
ATOM   1237  N   ASP X 162      50.696  67.926  31.153  0.00  0.00            
ATOM   1238  CA  ASP X 162      51.886  68.773  31.014  0.00  0.00            
ATOM   1239  CB  ASP X 162      51.429  70.217  30.737  0.00  0.00            
ATOM   1240  CG  ASP X 162      52.464  71.086  30.012  0.00  0.00            
ATOM   1241  OD1 ASP X 162      53.429  70.542  29.426  0.00  0.00            
ATOM   1242  OD2 ASP X 162      52.253  72.320  29.936  0.00  0.00            
ATOM   1243  C   ASP X 162      52.774  68.674  32.269  0.00  0.00            
ATOM   1244  O   ASP X 162      52.390  68.062  33.268  0.00  0.00            
ATOM   1245  N   GLU X 163      53.972  69.263  32.248  0.00  0.00            
ATOM   1246  CA  GLU X 163      54.992  69.025  33.286  0.00  0.00            
ATOM   1247  CB  GLU X 163      56.325  69.640  32.819  0.00  0.00            
ATOM   1248  CG  GLU X 163      57.562  69.143  33.587  0.00  0.00            
ATOM   1249  CD  GLU X 163      57.759  67.619  33.542  0.00  0.00            
ATOM   1250  OE1 GLU X 163      58.444  67.075  34.446  0.00  0.00            
ATOM   1251  OE2 GLU X 163      57.244  66.942  32.619  0.00  0.00            
ATOM   1252  C   GLU X 163      54.595  69.498  34.700  0.00  0.00            
ATOM   1253  O   GLU X 163      55.100  68.976  35.698  0.00  0.00            
ATOM   1254  N   HID X 164      53.634  70.416  34.817  0.00  0.00            
ATOM   1255  CA  HID X 164      53.062  70.840  36.098  0.00  0.00            
ATOM   1256  CB  HID X 164      52.537  72.274  35.954  0.00  0.00            
ATOM   1257  CG  HID X 164      51.402  72.407  34.973  0.00  0.00            
ATOM   1258  ND1 HID X 164      51.518  72.759  33.650  0.00  0.00            
ATOM   1259  CE1 HID X 164      50.292  72.768  33.109  0.00  0.00            
ATOM   1260  NE2 HID X 164      49.378  72.406  34.023  0.00  0.00            
ATOM   1261  CD2 HID X 164      50.073  72.192  35.219  0.00  0.00            
ATOM   1262  C   HID X 164      52.002  69.875  36.681  0.00  0.00            
ATOM   1263  O   HID X 164      51.637  70.026  37.847  0.00  0.00            
ATOM   1264  N   SER X 165      51.489  68.893  35.920  0.00  0.00            
ATOM   1265  CA  SER X 165      50.638  67.793  36.425  0.00  0.00            
ATOM   1266  CB  SER X 165      49.248  68.306  36.845  0.00  0.00            
ATOM   1267  OG  SER X 165      49.308  68.791  38.166  0.00  0.00            
ATOM   1268  C   SER X 165      50.467  66.652  35.406  0.00  0.00            
ATOM   1269  O   SER X 165      49.455  66.569  34.703  0.00  0.00            
ATOM   1270  N   ARG X 166      51.417  65.709  35.369  0.00  0.00            
ATOM   1271  CA  ARG X 166      51.338  64.520  34.493  0.00  0.00            
ATOM   1272  CB  ARG X 166      52.684  63.773  34.475  0.00  0.00            
ATOM   1273  CG  ARG X 166      53.816  64.579  33.817  0.00  0.00            
ATOM   1274  CD  ARG X 166      53.660  64.736  32.300  0.00  0.00            
ATOM   1275  NE  ARG X 166      54.735  65.582  31.758  0.00  0.00            
ATOM   1276  CZ  ARG X 166      54.732  66.208  30.599  0.00  0.00            
ATOM   1277  NH1 ARG X 166      55.672  67.066  30.365  0.00  0.00            
ATOM   1278  NH2 ARG X 166      53.828  66.027  29.684  0.00  0.00            
ATOM   1279  C   ARG X 166      50.159  63.597  34.833  0.00  0.00            
ATOM   1280  O   ARG X 166      49.314  63.371  33.970  0.00  0.00            
ATOM   1281  N   GLY X 167      50.019  63.141  36.080  0.00  0.00            
ATOM   1282  CA  GLY X 167      48.844  62.390  36.558  0.00  0.00            
ATOM   1283  C   GLY X 167      49.117  60.941  36.982  0.00  0.00            
ATOM   1284  O   GLY X 167      50.259  60.551  37.220  0.00  0.00            
ATOM   1285  N   ASN X 168      48.037  60.152  37.081  0.00  0.00            
ATOM   1286  CA  ASN X 168      48.012  58.741  37.512  0.00  0.00            
ATOM   1287  CB  ASN X 168      48.567  57.834  36.383  0.00  0.00            
ATOM   1288  CG  ASN X 168      47.604  57.651  35.218  0.00  0.00            
ATOM   1289  OD1 ASN X 168      46.395  57.563  35.390  0.00  0.00            
ATOM   1290  ND2 ASN X 168      48.091  57.565  34.005  0.00  0.00            
ATOM   1291  C   ASN X 168      48.596  58.456  38.921  0.00  0.00            
ATOM   1292  O   ASN X 168      48.900  57.305  39.241  0.00  0.00            
ATOM   1293  N   TRP X 169      48.705  59.467  39.794  0.00  0.00            
ATOM   1294  CA  TRP X 169      49.350  59.379  41.116  0.00  0.00            
ATOM   1295  CB  TRP X 169      49.202  60.715  41.870  0.00  0.00            
ATOM   1296  CG  TRP X 169      49.202  61.973  41.045  0.00  0.00            
ATOM   1297  CD1 TRP X 169      48.134  62.784  40.868  0.00  0.00            
ATOM   1298  NE1 TRP X 169      48.470  63.824  40.026  0.00  0.00            
ATOM   1299  CE2 TRP X 169      49.792  63.759  39.646  0.00  0.00            
ATOM   1300  CZ2 TRP X 169      50.590  64.577  38.835  0.00  0.00            
ATOM   1301  CH2 TRP X 169      51.914  64.187  38.569  0.00  0.00            
ATOM   1302  CZ3 TRP X 169      52.407  62.981  39.098  0.00  0.00            
ATOM   1303  CE3 TRP X 169      51.602  62.183  39.934  0.00  0.00            
ATOM   1304  CD2 TRP X 169      50.277  62.556  40.243  0.00  0.00            
ATOM   1305  C   TRP X 169      48.819  58.224  41.984  0.00  0.00            
ATOM   1306  O   TRP X 169      49.609  57.455  42.523  0.00  0.00            
ATOM   1307  N   GLY X 170      47.495  58.050  42.057  0.00  0.00            
ATOM   1308  CA  GLY X 170      46.842  57.008  42.862  0.00  0.00            
ATOM   1309  C   GLY X 170      47.049  55.574  42.352  0.00  0.00            
ATOM   1310  O   GLY X 170      46.874  54.629  43.115  0.00  0.00            
ATOM   1311  N   HIE X 171      47.477  55.387  41.097  0.00  0.00            
ATOM   1312  CA  HIE X 171      47.953  54.091  40.585  0.00  0.00            
ATOM   1313  CB  HIE X 171      47.482  53.881  39.135  0.00  0.00            
ATOM   1314  CG  HIE X 171      46.024  53.507  39.016  0.00  0.00            
ATOM   1315  ND1 HIE X 171      45.066  54.170  38.243  0.00  0.00            
ATOM   1316  CE1 HIE X 171      43.911  53.513  38.455  0.00  0.00            
ATOM   1317  NE2 HIE X 171      44.099  52.483  39.298  0.00  0.00            
ATOM   1318  CD2 HIE X 171      45.428  52.455  39.649  0.00  0.00            
ATOM   1319  C   HIE X 171      49.474  53.949  40.719  0.00  0.00            
ATOM   1320  O   HIE X 171      49.960  52.865  41.037  0.00  0.00            
ATOM   1321  N   LEU X 172      50.232  55.040  40.567  0.00  0.00            
ATOM   1322  CA  LEU X 172      51.677  55.064  40.826  0.00  0.00            
ATOM   1323  CB  LEU X 172      52.258  56.420  40.385  0.00  0.00            
ATOM   1324  CG  LEU X 172      52.238  56.643  38.861  0.00  0.00            
ATOM   1325  CD1 LEU X 172      52.584  58.092  38.535  0.00  0.00            
ATOM   1326  CD2 LEU X 172      53.252  55.752  38.144  0.00  0.00            
ATOM   1327  C   LEU X 172      52.011  54.756  42.297  0.00  0.00            
ATOM   1328  O   LEU X 172      53.033  54.116  42.549  0.00  0.00            
ATOM   1329  N   ASP X 173      51.134  55.125  43.240  0.00  0.00            
ATOM   1330  CA  ASP X 173      51.158  54.700  44.650  0.00  0.00            
ATOM   1331  CB  ASP X 173      49.928  55.265  45.389  0.00  0.00            
ATOM   1332  CG  ASP X 173      49.996  56.757  45.723  0.00  0.00            
ATOM   1333  OD1 ASP X 173      51.113  57.314  45.793  0.00  0.00            
ATOM   1334  OD2 ASP X 173      48.925  57.362  45.966  0.00  0.00            
ATOM   1335  C   ASP X 173      51.142  53.170  44.788  0.00  0.00            
ATOM   1336  O   ASP X 173      51.951  52.596  45.516  0.00  0.00            
ATOM   1337  N   GLN X 174      50.256  52.492  44.052  0.00  0.00            
ATOM   1338  CA  GLN X 174      50.102  51.035  44.105  0.00  0.00            
ATOM   1339  CB  GLN X 174      48.818  50.613  43.366  0.00  0.00            
ATOM   1340  CG  GLN X 174      47.539  51.297  43.891  0.00  0.00            
ATOM   1341  CD  GLN X 174      46.310  50.992  43.037  0.00  0.00            
ATOM   1342  OE1 GLN X 174      46.304  50.116  42.188  0.00  0.00            
ATOM   1343  NE2 GLN X 174      45.221  51.704  43.212  0.00  0.00            
ATOM   1344  C   GLN X 174      51.336  50.326  43.524  0.00  0.00            
ATOM   1345  O   GLN X 174      51.823  49.349  44.098  0.00  0.00            
ATOM   1346  N   VAL X 175      51.903  50.860  42.433  0.00  0.00            
ATOM   1347  CA  VAL X 175      53.172  50.373  41.863  0.00  0.00            
ATOM   1348  CB  VAL X 175      53.448  50.991  40.476  0.00  0.00            
ATOM   1349  CG1 VAL X 175      54.710  50.395  39.840  0.00  0.00            
ATOM   1350  CG2 VAL X 175      52.312  50.720  39.483  0.00  0.00            
ATOM   1351  C   VAL X 175      54.347  50.626  42.819  0.00  0.00            
ATOM   1352  O   VAL X 175      55.205  49.757  42.966  0.00  0.00            
ATOM   1353  N   ALA X 176      54.372  51.761  43.526  0.00  0.00            
ATOM   1354  CA  ALA X 176      55.412  52.070  44.507  0.00  0.00            
ATOM   1355  CB  ALA X 176      55.317  53.546  44.905  0.00  0.00            
ATOM   1356  C   ALA X 176      55.344  51.152  45.734  0.00  0.00            
ATOM   1357  O   ALA X 176      56.386  50.692  46.204  0.00  0.00            
ATOM   1358  N   ALA X 177      54.142  50.827  46.215  0.00  0.00            
ATOM   1359  CA  ALA X 177      53.958  49.838  47.271  0.00  0.00            
ATOM   1360  CB  ALA X 177      52.495  49.868  47.723  0.00  0.00            
ATOM   1361  C   ALA X 177      54.409  48.435  46.816  0.00  0.00            
ATOM   1362  O   ALA X 177      55.123  47.759  47.552  0.00  0.00            
ATOM   1363  N   LEU X 178      54.087  48.015  45.585  0.00  0.00            
ATOM   1364  CA  LEU X 178      54.536  46.730  45.029  0.00  0.00            
ATOM   1365  CB  LEU X 178      53.789  46.487  43.704  0.00  0.00            
ATOM   1366  CG  LEU X 178      54.131  45.154  43.010  0.00  0.00            
ATOM   1367  CD1 LEU X 178      53.737  43.932  43.843  0.00  0.00            
ATOM   1368  CD2 LEU X 178      53.405  45.078  41.667  0.00  0.00            
ATOM   1369  C   LEU X 178      56.069  46.660  44.858  0.00  0.00            
ATOM   1370  O   LEU X 178      56.688  45.661  45.228  0.00  0.00            
ATOM   1371  N   ARG X 179      56.697  47.730  44.354  0.00  0.00            
ATOM   1372  CA  ARG X 179      58.160  47.854  44.209  0.00  0.00            
ATOM   1373  CB  ARG X 179      58.451  49.123  43.389  0.00  0.00            
ATOM   1374  CG  ARG X 179      59.950  49.366  43.147  0.00  0.00            
ATOM   1375  CD  ARG X 179      60.206  50.521  42.166  0.00  0.00            
ATOM   1376  NE  ARG X 179      59.648  51.798  42.652  0.00  0.00            
ATOM   1377  CZ  ARG X 179      58.570  52.427  42.222  0.00  0.00            
ATOM   1378  NH1 ARG X 179      58.146  53.504  42.811  0.00  0.00            
ATOM   1379  NH2 ARG X 179      57.847  52.018  41.220  0.00  0.00            
ATOM   1380  C   ARG X 179      58.877  47.849  45.566  0.00  0.00            
ATOM   1381  O   ARG X 179      59.905  47.180  45.705  0.00  0.00            
ATOM   1382  N   TRP X 180      58.297  48.514  46.570  0.00  0.00            
ATOM   1383  CA  TRP X 180      58.756  48.488  47.963  0.00  0.00            
ATOM   1384  CB  TRP X 180      57.963  49.521  48.780  0.00  0.00            
ATOM   1385  CG  TRP X 180      58.362  49.665  50.218  0.00  0.00            
ATOM   1386  CD1 TRP X 180      59.130  50.659  50.715  0.00  0.00            
ATOM   1387  NE1 TRP X 180      59.296  50.485  52.075  0.00  0.00            
ATOM   1388  CE2 TRP X 180      58.653  49.354  52.526  0.00  0.00            
ATOM   1389  CZ2 TRP X 180      58.541  48.758  53.791  0.00  0.00            
ATOM   1390  CH2 TRP X 180      57.773  47.589  53.931  0.00  0.00            
ATOM   1391  CZ3 TRP X 180      57.115  47.049  52.811  0.00  0.00            
ATOM   1392  CE3 TRP X 180      57.226  47.666  51.551  0.00  0.00            
ATOM   1393  CD2 TRP X 180      58.016  48.822  51.366  0.00  0.00            
ATOM   1394  C   TRP X 180      58.634  47.084  48.569  0.00  0.00            
ATOM   1395  O   TRP X 180      59.585  46.602  49.184  0.00  0.00            
ATOM   1396  N   VAL X 181      57.514  46.383  48.344  0.00  0.00            
ATOM   1397  CA  VAL X 181      57.331  44.988  48.783  0.00  0.00            
ATOM   1398  CB  VAL X 181      55.897  44.483  48.496  0.00  0.00            
ATOM   1399  CG1 VAL X 181      55.741  42.959  48.615  0.00  0.00            
ATOM   1400  CG2 VAL X 181      54.903  45.094  49.494  0.00  0.00            
ATOM   1401  C   VAL X 181      58.405  44.098  48.158  0.00  0.00            
ATOM   1402  O   VAL X 181      59.080  43.384  48.892  0.00  0.00            
ATOM   1403  N   GLN X 182      58.666  44.198  46.852  0.00  0.00            
ATOM   1404  CA  GLN X 182      59.725  43.418  46.193  0.00  0.00            
ATOM   1405  CB  GLN X 182      59.713  43.715  44.679  0.00  0.00            
ATOM   1406  CG  GLN X 182      58.633  42.915  43.926  0.00  0.00            
ATOM   1407  CD  GLN X 182      58.916  41.413  43.885  0.00  0.00            
ATOM   1408  OE1 GLN X 182      59.926  40.920  44.363  0.00  0.00            
ATOM   1409  NE2 GLN X 182      58.059  40.616  43.300  0.00  0.00            
ATOM   1410  C   GLN X 182      61.131  43.635  46.792  0.00  0.00            
ATOM   1411  O   GLN X 182      61.940  42.704  46.804  0.00  0.00            
ATOM   1412  N   ASP X 183      61.420  44.813  47.352  0.00  0.00            
ATOM   1413  CA  ASP X 183      62.699  45.136  48.007  0.00  0.00            
ATOM   1414  CB  ASP X 183      62.937  46.646  47.835  0.00  0.00            
ATOM   1415  CG  ASP X 183      64.324  47.129  48.267  0.00  0.00            
ATOM   1416  OD1 ASP X 183      64.407  48.189  48.930  0.00  0.00            
ATOM   1417  OD2 ASP X 183      65.360  46.504  47.937  0.00  0.00            
ATOM   1418  C   ASP X 183      62.775  44.702  49.490  0.00  0.00            
ATOM   1419  O   ASP X 183      63.871  44.648  50.055  0.00  0.00            
ATOM   1420  N   ASN X 184      61.649  44.367  50.135  0.00  0.00            
ATOM   1421  CA  ASN X 184      61.574  44.090  51.583  0.00  0.00            
ATOM   1422  CB  ASN X 184      60.830  45.257  52.266  0.00  0.00            
ATOM   1423  CG  ASN X 184      61.609  46.563  52.217  0.00  0.00            
ATOM   1424  OD1 ASN X 184      62.474  46.826  53.041  0.00  0.00            
ATOM   1425  ND2 ASN X 184      61.362  47.397  51.237  0.00  0.00            
ATOM   1426  C   ASN X 184      60.956  42.722  51.959  0.00  0.00            
ATOM   1427  O   ASN X 184      61.136  42.268  53.088  0.00  0.00            
ATOM   1428  N   ILE X 185      60.242  42.041  51.057  0.00  0.00            
ATOM   1429  CA  ILE X 185      59.441  40.836  51.355  0.00  0.00            
ATOM   1430  CB  ILE X 185      58.566  40.478  50.129  0.00  0.00            
ATOM   1431  CG2 ILE X 185      59.391  40.080  48.891  0.00  0.00            
ATOM   1432  CG1 ILE X 185      57.535  39.367  50.385  0.00  0.00            
ATOM   1433  CD1 ILE X 185      56.543  39.666  51.515  0.00  0.00            
ATOM   1434  C   ILE X 185      60.264  39.639  51.864  0.00  0.00            
ATOM   1435  O   ILE X 185      59.779  38.881  52.709  0.00  0.00            
ATOM   1436  N   ALA X 186      61.529  39.513  51.447  0.00  0.00            
ATOM   1437  CA  ALA X 186      62.449  38.488  51.954  0.00  0.00            
ATOM   1438  CB  ALA X 186      63.662  38.412  51.019  0.00  0.00            
ATOM   1439  C   ALA X 186      62.850  38.683  53.439  0.00  0.00            
ATOM   1440  O   ALA X 186      63.430  37.779  54.045  0.00  0.00            
ATOM   1441  N   SER X 187      62.488  39.810  54.064  0.00  0.00            
ATOM   1442  CA  SER X 187      62.610  40.039  55.515  0.00  0.00            
ATOM   1443  CB  SER X 187      63.018  41.496  55.785  0.00  0.00            
ATOM   1444  OG  SER X 187      64.234  41.779  55.110  0.00  0.00            
ATOM   1445  C   SER X 187      61.345  39.647  56.307  0.00  0.00            
ATOM   1446  O   SER X 187      61.383  39.620  57.537  0.00  0.00            
ATOM   1447  N   PHE X 188      60.242  39.296  55.626  0.00  0.00            
ATOM   1448  CA  PHE X 188      58.924  38.980  56.214  0.00  0.00            
ATOM   1449  CB  PHE X 188      57.896  40.031  55.747  0.00  0.00            
ATOM   1450  CG  PHE X 188      58.074  41.416  56.345  0.00  0.00            
ATOM   1451  CD1 PHE X 188      58.819  42.396  55.663  0.00  0.00            
ATOM   1452  CE1 PHE X 188      58.974  43.682  56.212  0.00  0.00            
ATOM   1453  CZ  PHE X 188      58.378  43.996  57.446  0.00  0.00            
ATOM   1454  CE2 PHE X 188      57.623  43.025  58.127  0.00  0.00            
ATOM   1455  CD2 PHE X 188      57.474  41.737  57.579  0.00  0.00            
ATOM   1456  C   PHE X 188      58.430  37.534  55.949  0.00  0.00            
ATOM   1457  O   PHE X 188      57.281  37.209  56.249  0.00  0.00            
ATOM   1458  N   GLY X 189      59.271  36.648  55.401  0.00  0.00            
ATOM   1459  CA  GLY X 189      58.924  35.244  55.121  0.00  0.00            
ATOM   1460  C   GLY X 189      58.220  34.988  53.781  0.00  0.00            
ATOM   1461  O   GLY X 189      57.783  33.867  53.527  0.00  0.00            
ATOM   1462  N   GLY X 190      58.092  35.994  52.909  0.00  0.00            
ATOM   1463  CA  GLY X 190      57.449  35.852  51.597  0.00  0.00            
ATOM   1464  C   GLY X 190      58.437  35.622  50.445  0.00  0.00            
ATOM   1465  O   GLY X 190      59.612  35.990  50.525  0.00  0.00            
ATOM   1466  N   ASN X 191      57.961  35.023  49.354  0.00  0.00            
ATOM   1467  CA  ASN X 191      58.734  34.788  48.137  0.00  0.00            
ATOM   1468  CB  ASN X 191      58.251  33.486  47.467  0.00  0.00            
ATOM   1469  CG  ASN X 191      59.119  33.112  46.277  0.00  0.00            
ATOM   1470  OD1 ASN X 191      60.155  33.703  46.021  0.00  0.00            
ATOM   1471  ND2 ASN X 191      58.735  32.125  45.514  0.00  0.00            
ATOM   1472  C   ASN X 191      58.640  35.982  47.155  0.00  0.00            
ATOM   1473  O   ASN X 191      57.565  36.206  46.591  0.00  0.00            
ATOM   1474  N   PRO X 192      59.741  36.703  46.858  0.00  0.00            
ATOM   1475  CD  PRO X 192      61.072  36.560  47.436  0.00  0.00            
ATOM   1476  CG  PRO X 192      62.019  37.311  46.506  0.00  0.00            
ATOM   1477  CB  PRO X 192      61.123  38.399  45.923  0.00  0.00            
ATOM   1478  CA  PRO X 192      59.745  37.735  45.816  0.00  0.00            
ATOM   1479  C   PRO X 192      59.481  37.176  44.402  0.00  0.00            
ATOM   1480  O   PRO X 192      58.992  37.909  43.544  0.00  0.00            
ATOM   1481  N   GLY X 193      59.743  35.886  44.157  0.00  0.00            
ATOM   1482  CA  GLY X 193      59.486  35.191  42.887  0.00  0.00            
ATOM   1483  C   GLY X 193      58.073  34.609  42.718  0.00  0.00            
ATOM   1484  O   GLY X 193      57.836  33.872  41.757  0.00  0.00            
ATOM   1485  N   SER X 194      57.138  34.877  43.641  0.00  0.00            
ATOM   1486  CA  SER X 194      55.746  34.412  43.527  0.00  0.00            
ATOM   1487  CB  SER X 194      55.624  32.955  44.001  0.00  0.00            
ATOM   1488  OG  SER X 194      54.681  32.273  43.197  0.00  0.00            
ATOM   1489  C   SER X 194      54.755  35.346  44.238  0.00  0.00            
ATOM   1490  O   SER X 194      54.140  34.993  45.249  0.00  0.00            
ATOM   1491  N   VAL X 195      54.594  36.562  43.705  0.00  0.00            
ATOM   1492  CA  VAL X 195      53.692  37.598  44.242  0.00  0.00            
ATOM   1493  CB  VAL X 195      54.404  38.965  44.337  0.00  0.00            
ATOM   1494  CG1 VAL X 195      53.514  40.023  45.006  0.00  0.00            
ATOM   1495  CG2 VAL X 195      55.704  38.874  45.151  0.00  0.00            
ATOM   1496  C   VAL X 195      52.394  37.692  43.429  0.00  0.00            
ATOM   1497  O   VAL X 195      52.415  37.804  42.202  0.00  0.00            
ATOM   1498  N   THR X 196      51.258  37.696  44.123  0.00  0.00            
ATOM   1499  CA  THR X 196      49.904  37.852  43.573  0.00  0.00            
ATOM   1500  CB  THR X 196      48.977  36.759  44.131  0.00  0.00            
ATOM   1501  CG2 THR X 196      47.547  36.842  43.593  0.00  0.00            
ATOM   1502  OG1 THR X 196      49.450  35.486  43.764  0.00  0.00            
ATOM   1503  C   THR X 196      49.339  39.235  43.906  0.00  0.00            
ATOM   1504  O   THR X 196      49.372  39.648  45.067  0.00  0.00            
ATOM   1505  N   ILE X 197      48.768  39.935  42.919  0.00  0.00            
ATOM   1506  CA  ILE X 197      47.987  41.169  43.144  0.00  0.00            
ATOM   1507  CB  ILE X 197      48.359  42.298  42.155  0.00  0.00            
ATOM   1508  CG2 ILE X 197      49.836  42.689  42.357  0.00  0.00            
ATOM   1509  CG1 ILE X 197      48.058  41.947  40.680  0.00  0.00            
ATOM   1510  CD1 ILE X 197      48.245  43.127  39.716  0.00  0.00            
ATOM   1511  C   ILE X 197      46.479  40.875  43.180  0.00  0.00            
ATOM   1512  O   ILE X 197      45.986  40.047  42.413  0.00  0.00            
ATOM   1513  N   PHE X 198      45.754  41.534  44.086  0.00  0.00            
ATOM   1514  CA  PHE X 198      44.354  41.247  44.415  0.00  0.00            
ATOM   1515  CB  PHE X 198      44.353  40.247  45.587  0.00  0.00            
ATOM   1516  CG  PHE X 198      43.010  39.886  46.206  0.00  0.00            
ATOM   1517  CD1 PHE X 198      41.934  39.455  45.406  0.00  0.00            
ATOM   1518  CE1 PHE X 198      40.726  39.044  45.997  0.00  0.00            
ATOM   1519  CZ  PHE X 198      40.576  39.083  47.393  0.00  0.00            
ATOM   1520  CE2 PHE X 198      41.638  39.529  48.196  0.00  0.00            
ATOM   1521  CD2 PHE X 198      42.851  39.927  47.606  0.00  0.00            
ATOM   1522  C   PHE X 198      43.583  42.527  44.775  0.00  0.00            
ATOM   1523  O   PHE X 198      44.151  43.464  45.336  0.00  0.00            
ATOM   1524  N   GLY X 199      42.277  42.562  44.505  0.00  0.00            
ATOM   1525  CA  GLY X 199      41.383  43.597  45.029  0.00  0.00            
ATOM   1526  C   GLY X 199      39.933  43.438  44.574  0.00  0.00            
ATOM   1527  O   GLY X 199      39.648  42.856  43.525  0.00  0.00            
ATOM   1528  N   GLU X 200      39.001  43.982  45.354  0.00  0.00            
ATOM   1529  CA  GLU X 200      37.574  44.025  45.027  0.00  0.00            
ATOM   1530  CB  GLU X 200      36.724  43.705  46.273  0.00  0.00            
ATOM   1531  CG  GLU X 200      36.489  44.846  47.284  0.00  0.00            
ATOM   1532  CD  GLU X 200      37.737  45.384  48.004  0.00  0.00            
ATOM   1533  OE1 GLU X 200      37.641  46.515  48.542  0.00  0.00            
ATOM   1534  OE2 GLU X 200      38.776  44.693  48.068  0.00  0.00            
ATOM   1535  C   GLU X 200      37.177  45.345  44.341  0.00  0.00            
ATOM   1536  O   GLU X 200      37.737  46.394  44.671  0.00  0.00            
ATOM   1537  N1  MOL X 201      36.224  45.315  43.393  0.00  0.00            
ATOM   1538  C1  MOL X 201      35.534  46.506  42.810  0.00  0.00            
ATOM   1539  C2  MOL X 201      34.605  47.143  43.858  0.00  0.00            
ATOM   1540  O1  MOL X 201      33.780  48.108  43.194  0.00  0.00            
ATOM   1541  C3  MOL X 201      36.561  47.442  42.172  0.00  0.00            
ATOM   1542  O2  MOL X 201      37.216  47.042  41.207  0.00  0.00            
ATOM   1543  C4  MOL X 201      33.704  48.685  52.093  0.00  0.00            
ATOM   1544  C5  MOL X 201      33.161  48.840  50.836  0.00  0.00            
ATOM   1545  N2  MOL X 201      31.957  48.221  50.524  0.00  0.00            
ATOM   1546  C6  MOL X 201      31.316  47.422  51.477  0.00  0.00            
ATOM   1547  O3  MOL X 201      30.248  46.863  51.271  0.00  0.00            
ATOM   1548  N3  MOL X 201      31.909  47.266  52.719  0.00  0.00            
ATOM   1549  C7  MOL X 201      33.040  47.844  53.033  0.00  0.00            
ATOM   1550  N4  MOL X 201      33.576  47.645  54.241  0.00  0.00            
ATOM   1551  C8  MOL X 201      31.347  48.436  49.191  0.00  0.00            
ATOM   1552  C9  MOL X 201      30.781  49.845  48.912  0.00  0.00            
ATOM   1553  C10 MOL X 201      30.732  49.897  47.375  0.00  0.00            
ATOM   1554  C11 MOL X 201      31.753  48.829  46.897  0.00  0.00            
ATOM   1555  O4  MOL X 201      32.299  48.230  48.119  0.00  0.00            
ATOM   1556  C12 MOL X 201      32.986  49.349  46.156  0.00  0.00            
ATOM   1557  O5  MOL X 201      32.628  49.344  44.761  0.00  0.00            
ATOM   1558  O6  MOL X 201      29.443  49.479  46.901  0.00  0.00            
ATOM   1559  F1  MOL X 201      29.595  50.029  49.520  0.00  0.00            
ATOM   1560  F2  MOL X 201      31.613  50.811  49.353  0.00  0.00            
ATOM   1561  C13 MOL X 201      33.712  49.456  43.785  0.00  0.00            
ATOM   1562  C14 MOL X 201      33.056  50.318  42.675  0.00  0.00            
ATOM   1563  O7  MOL X 201      34.840  49.830  44.286  0.00  0.00            
ATOM   1564  O8  MOL X 201      34.089  50.662  41.716  0.00  0.00            
ATOM   1565  O9  MOL X 201      33.037  49.468  40.098  0.00  0.00            
ATOM   1566  C15 MOL X 201      34.003  50.092  40.456  0.00  0.00            
ATOM   1567  C16 MOL X 201      35.265  50.397  39.720  0.00  0.00            
ATOM   1568  O10 MOL X 201      34.968  50.915  38.417  0.00  0.00            
ATOM   1569  N   ALA X 202      36.820  48.677  42.736  0.00  0.00            
ATOM   1570  CA  ALA X 202      37.833  49.549  42.118  0.00  0.00            
ATOM   1571  CB  ALA X 202      37.695  50.967  42.690  0.00  0.00            
ATOM   1572  C   ALA X 202      39.276  49.017  42.285  0.00  0.00            
ATOM   1573  O   ALA X 202      40.128  49.330  41.452  0.00  0.00            
ATOM   1574  N   GLY X 203      39.552  48.178  43.289  0.00  0.00            
ATOM   1575  CA  GLY X 203      40.811  47.435  43.385  0.00  0.00            
ATOM   1576  C   GLY X 203      40.919  46.374  42.285  0.00  0.00            
ATOM   1577  O   GLY X 203      41.951  46.264  41.630  0.00  0.00            
ATOM   1578  N   GLY X 204      39.815  45.675  42.004  0.00  0.00            
ATOM   1579  CA  GLY X 204      39.712  44.667  40.941  0.00  0.00            
ATOM   1580  C   GLY X 204      39.884  45.236  39.528  0.00  0.00            
ATOM   1581  O   GLY X 204      40.489  44.581  38.680  0.00  0.00            
ATOM   1582  N   GLU X 205      39.443  46.474  39.285  0.00  0.00            
ATOM   1583  CA  GLU X 205      39.740  47.210  38.048  0.00  0.00            
ATOM   1584  CB  GLU X 205      38.679  48.299  37.833  0.00  0.00            
ATOM   1585  CG  GLU X 205      38.828  49.008  36.476  0.00  0.00            
ATOM   1586  CD  GLU X 205      37.614  49.881  36.138  0.00  0.00            
ATOM   1587  OE1 GLU X 205      37.317  50.086  34.939  0.00  0.00            
ATOM   1588  OE2 GLU X 205      36.909  50.350  37.059  0.00  0.00            
ATOM   1589  C   GLU X 205      41.168  47.777  38.026  0.00  0.00            
ATOM   1590  O   GLU X 205      41.831  47.742  36.992  0.00  0.00            
ATOM   1591  N   SER X 206      41.701  48.221  39.169  0.00  0.00            
ATOM   1592  CA  SER X 206      43.105  48.651  39.259  0.00  0.00            
ATOM   1593  CB  SER X 206      43.410  49.280  40.620  0.00  0.00            
ATOM   1594  OG  SER X 206      42.584  50.417  40.829  0.00  0.00            
ATOM   1595  C   SER X 206      44.080  47.503  38.959  0.00  0.00            
ATOM   1596  O   SER X 206      45.114  47.731  38.335  0.00  0.00            
ATOM   1597  N   VAL X 207      43.723  46.254  39.282  0.00  0.00            
ATOM   1598  CA  VAL X 207      44.467  45.056  38.853  0.00  0.00            
ATOM   1599  CB  VAL X 207      43.876  43.785  39.505  0.00  0.00            
ATOM   1600  CG1 VAL X 207      44.366  42.481  38.868  0.00  0.00            
ATOM   1601  CG2 VAL X 207      44.244  43.729  40.994  0.00  0.00            
ATOM   1602  C   VAL X 207      44.558  44.947  37.322  0.00  0.00            
ATOM   1603  O   VAL X 207      45.646  44.674  36.815  0.00  0.00            
ATOM   1604  N   SER X 208      43.495  45.229  36.554  0.00  0.00            
ATOM   1605  CA  SER X 208      43.578  45.179  35.079  0.00  0.00            
ATOM   1606  CB  SER X 208      42.202  45.034  34.424  0.00  0.00            
ATOM   1607  OG  SER X 208      41.453  46.233  34.443  0.00  0.00            
ATOM   1608  C   SER X 208      44.359  46.352  34.474  0.00  0.00            
ATOM   1609  O   SER X 208      44.989  46.194  33.425  0.00  0.00            
ATOM   1610  N   VAL X 209      44.404  47.505  35.154  0.00  0.00            
ATOM   1611  CA  VAL X 209      45.328  48.606  34.817  0.00  0.00            
ATOM   1612  CB  VAL X 209      44.972  49.899  35.588  0.00  0.00            
ATOM   1613  CG1 VAL X 209      45.955  51.041  35.295  0.00  0.00            
ATOM   1614  CG2 VAL X 209      43.570  50.399  35.215  0.00  0.00            
ATOM   1615  C   VAL X 209      46.780  48.177  35.069  0.00  0.00            
ATOM   1616  O   VAL X 209      47.638  48.368  34.205  0.00  0.00            
ATOM   1617  N   LEU X 210      47.070  47.535  36.206  0.00  0.00            
ATOM   1618  CA  LEU X 210      48.412  47.049  36.561  0.00  0.00            
ATOM   1619  CB  LEU X 210      48.415  46.595  38.032  0.00  0.00            
ATOM   1620  CG  LEU X 210      48.331  47.749  39.051  0.00  0.00            
ATOM   1621  CD1 LEU X 210      48.050  47.186  40.441  0.00  0.00            
ATOM   1622  CD2 LEU X 210      49.635  48.544  39.125  0.00  0.00            
ATOM   1623  C   LEU X 210      48.913  45.924  35.639  0.00  0.00            
ATOM   1624  O   LEU X 210      50.103  45.889  35.327  0.00  0.00            
ATOM   1625  N   VAL X 211      48.032  45.052  35.139  0.00  0.00            
ATOM   1626  CA  VAL X 211      48.368  43.985  34.169  0.00  0.00            
ATOM   1627  CB  VAL X 211      47.223  42.945  34.122  0.00  0.00            
ATOM   1628  CG1 VAL X 211      47.320  41.944  32.967  0.00  0.00            
ATOM   1629  CG2 VAL X 211      47.215  42.106  35.410  0.00  0.00            
ATOM   1630  C   VAL X 211      48.765  44.532  32.784  0.00  0.00            
ATOM   1631  O   VAL X 211      49.509  43.862  32.061  0.00  0.00            
ATOM   1632  N   LEU X 212      48.371  45.764  32.432  0.00  0.00            
ATOM   1633  CA  LEU X 212      48.766  46.446  31.183  0.00  0.00            
ATOM   1634  CB  LEU X 212      47.507  47.020  30.494  0.00  0.00            
ATOM   1635  CG  LEU X 212      46.752  46.070  29.542  0.00  0.00            
ATOM   1636  CD1 LEU X 212      47.585  45.720  28.306  0.00  0.00            
ATOM   1637  CD2 LEU X 212      46.309  44.771  30.209  0.00  0.00            
ATOM   1638  C   LEU X 212      49.840  47.538  31.368  0.00  0.00            
ATOM   1639  O   LEU X 212      50.492  47.920  30.395  0.00  0.00            
ATOM   1640  N   SER X 213      50.041  48.051  32.586  0.00  0.00            
ATOM   1641  CA  SER X 213      50.959  49.170  32.849  0.00  0.00            
ATOM   1642  CB  SER X 213      50.647  49.819  34.199  0.00  0.00            
ATOM   1643  OG  SER X 213      49.370  50.418  34.175  0.00  0.00            
ATOM   1644  C   SER X 213      52.435  48.728  32.826  0.00  0.00            
ATOM   1645  O   SER X 213      52.831  47.934  33.689  0.00  0.00            
ATOM   1646  N   PRO X 214      53.294  49.256  31.927  0.00  0.00            
ATOM   1647  CD  PRO X 214      52.995  50.275  30.931  0.00  0.00            
ATOM   1648  CG  PRO X 214      54.345  50.854  30.524  0.00  0.00            
ATOM   1649  CB  PRO X 214      55.290  49.663  30.659  0.00  0.00            
ATOM   1650  CA  PRO X 214      54.687  48.809  31.780  0.00  0.00            
ATOM   1651  C   PRO X 214      55.520  48.934  33.060  0.00  0.00            
ATOM   1652  O   PRO X 214      56.334  48.057  33.350  0.00  0.00            
ATOM   1653  N   LEU X 215      55.278  49.976  33.863  0.00  0.00            
ATOM   1654  CA  LEU X 215      55.996  50.257  35.114  0.00  0.00            
ATOM   1655  CB  LEU X 215      55.546  51.654  35.591  0.00  0.00            
ATOM   1656  CG  LEU X 215      56.399  52.290  36.707  0.00  0.00            
ATOM   1657  CD1 LEU X 215      57.827  52.603  36.264  0.00  0.00            
ATOM   1658  CD2 LEU X 215      55.730  53.579  37.166  0.00  0.00            
ATOM   1659  C   LEU X 215      55.803  49.175  36.202  0.00  0.00            
ATOM   1660  O   LEU X 215      56.561  49.143  37.172  0.00  0.00            
ATOM   1661  N   ALA X 216      54.811  48.289  36.046  0.00  0.00            
ATOM   1662  CA  ALA X 216      54.540  47.167  36.947  0.00  0.00            
ATOM   1663  CB  ALA X 216      53.035  47.148  37.244  0.00  0.00            
ATOM   1664  C   ALA X 216      55.056  45.803  36.432  0.00  0.00            
ATOM   1665  O   ALA X 216      55.038  44.826  37.187  0.00  0.00            
ATOM   1666  N   LYS X 217      55.540  45.712  35.179  0.00  0.00            
ATOM   1667  CA  LYS X 217      56.070  44.454  34.621  0.00  0.00            
ATOM   1668  CB  LYS X 217      56.451  44.587  33.134  0.00  0.00            
ATOM   1669  CG  LYS X 217      55.227  44.738  32.216  0.00  0.00            
ATOM   1670  CD  LYS X 217      55.621  44.608  30.737  0.00  0.00            
ATOM   1671  CE  LYS X 217      54.412  44.825  29.820  0.00  0.00            
ATOM   1672  NZ  LYS X 217      54.728  44.533  28.403  0.00  0.00            
ATOM   1673  C   LYS X 217      57.252  43.939  35.447  0.00  0.00            
ATOM   1674  O   LYS X 217      58.016  44.713  36.026  0.00  0.00            
ATOM   1675  N   ASN X 218      57.377  42.614  35.500  0.00  0.00            
ATOM   1676  CA  ASN X 218      58.363  41.846  36.280  0.00  0.00            
ATOM   1677  CB  ASN X 218      59.782  42.047  35.699  0.00  0.00            
ATOM   1678  CG  ASN X 218      59.911  41.742  34.214  0.00  0.00            
ATOM   1679  OD1 ASN X 218      59.073  41.095  33.594  0.00  0.00            
ATOM   1680  ND2 ASN X 218      60.978  42.181  33.598  0.00  0.00            
ATOM   1681  C   ASN X 218      58.300  42.013  37.820  0.00  0.00            
ATOM   1682  O   ASN X 218      59.059  41.347  38.525  0.00  0.00            
ATOM   1683  N   LEU X 219      57.379  42.819  38.373  0.00  0.00            
ATOM   1684  CA  LEU X 219      57.212  42.981  39.829  0.00  0.00            
ATOM   1685  CB  LEU X 219      56.820  44.433  40.163  0.00  0.00            
ATOM   1686  CG  LEU X 219      57.793  45.532  39.699  0.00  0.00            
ATOM   1687  CD1 LEU X 219      57.293  46.883  40.214  0.00  0.00            
ATOM   1688  CD2 LEU X 219      59.216  45.325  40.224  0.00  0.00            
ATOM   1689  C   LEU X 219      56.218  41.989  40.467  0.00  0.00            
ATOM   1690  O   LEU X 219      56.141  41.913  41.692  0.00  0.00            
ATOM   1691  N   PHE X 220      55.457  41.233  39.669  0.00  0.00            
ATOM   1692  CA  PHE X 220      54.470  40.254  40.150  0.00  0.00            
ATOM   1693  CB  PHE X 220      53.138  40.965  40.452  0.00  0.00            
ATOM   1694  CG  PHE X 220      52.370  41.495  39.253  0.00  0.00            
ATOM   1695  CD1 PHE X 220      52.770  42.684  38.611  0.00  0.00            
ATOM   1696  CE1 PHE X 220      52.017  43.200  37.543  0.00  0.00            
ATOM   1697  CZ  PHE X 220      50.853  42.539  37.121  0.00  0.00            
ATOM   1698  CE2 PHE X 220      50.458  41.343  37.744  0.00  0.00            
ATOM   1699  CD2 PHE X 220      51.216  40.821  38.806  0.00  0.00            
ATOM   1700  C   PHE X 220      54.294  39.062  39.191  0.00  0.00            
ATOM   1701  O   PHE X 220      54.876  39.032  38.099  0.00  0.00            
ATOM   1702  N   HIE X 221      53.516  38.062  39.627  0.00  0.00            
ATOM   1703  CA  HIE X 221      53.508  36.698  39.074  0.00  0.00            
ATOM   1704  CB  HIE X 221      54.370  35.802  39.983  0.00  0.00            
ATOM   1705  CG  HIE X 221      55.760  36.348  40.178  0.00  0.00            
ATOM   1706  ND1 HIE X 221      56.132  37.256  41.174  0.00  0.00            
ATOM   1707  CE1 HIE X 221      57.387  37.625  40.876  0.00  0.00            
ATOM   1708  NE2 HIE X 221      57.810  37.001  39.766  0.00  0.00            
ATOM   1709  CD2 HIE X 221      56.796  36.193  39.306  0.00  0.00            
ATOM   1710  C   HIE X 221      52.112  36.079  38.896  0.00  0.00            
ATOM   1711  O   HIE X 221      52.002  35.096  38.165  0.00  0.00            
ATOM   1712  N   ARG X 222      51.062  36.599  39.551  0.00  0.00            
ATOM   1713  CA  ARG X 222      49.636  36.244  39.344  0.00  0.00            
ATOM   1714  CB  ARG X 222      49.180  35.076  40.250  0.00  0.00            
ATOM   1715  CG  ARG X 222      49.864  33.706  40.089  0.00  0.00            
ATOM   1716  CD  ARG X 222      51.138  33.562  40.941  0.00  0.00            
ATOM   1717  NE  ARG X 222      51.747  32.220  40.845  0.00  0.00            
ATOM   1718  CZ  ARG X 222      52.397  31.699  39.816  0.00  0.00            
ATOM   1719  NH1 ARG X 222      52.579  32.341  38.697  0.00  0.00            
ATOM   1720  NH2 ARG X 222      52.891  30.499  39.889  0.00  0.00            
ATOM   1721  C   ARG X 222      48.727  37.456  39.624  0.00  0.00            
ATOM   1722  O   ARG X 222      49.142  38.381  40.324  0.00  0.00            
ATOM   1723  N   ALA X 223      47.487  37.440  39.131  0.00  0.00            
ATOM   1724  CA  ALA X 223      46.491  38.498  39.358  0.00  0.00            
ATOM   1725  CB  ALA X 223      46.475  39.395  38.114  0.00  0.00            
ATOM   1726  C   ALA X 223      45.083  37.948  39.679  0.00  0.00            
ATOM   1727  O   ALA X 223      44.694  36.908  39.145  0.00  0.00            
ATOM   1728  N   ILE X 224      44.309  38.657  40.515  0.00  0.00            
ATOM   1729  CA  ILE X 224      42.918  38.323  40.891  0.00  0.00            
ATOM   1730  CB  ILE X 224      42.869  37.563  42.246  0.00  0.00            
ATOM   1731  CG2 ILE X 224      41.417  37.141  42.563  0.00  0.00            
ATOM   1732  CG1 ILE X 224      43.805  36.332  42.304  0.00  0.00            
ATOM   1733  CD1 ILE X 224      43.837  35.628  43.669  0.00  0.00            
ATOM   1734  C   ILE X 224      42.041  39.595  40.961  0.00  0.00            
ATOM   1735  O   ILE X 224      42.418  40.555  41.634  0.00  0.00            
ATOM   1736  N   SER X 225      40.849  39.587  40.345  0.00  0.00            
ATOM   1737  CA  SER X 225      39.848  40.680  40.417  0.00  0.00            
ATOM   1738  CB  SER X 225      39.623  41.301  39.030  0.00  0.00            
ATOM   1739  OG  SER X 225      40.791  41.917  38.510  0.00  0.00            
ATOM   1740  C   SER X 225      38.496  40.193  40.974  0.00  0.00            
ATOM   1741  O   SER X 225      37.944  39.217  40.465  0.00  0.00            
ATOM   1742  N   GLU X 226      37.949  40.870  41.996  0.00  0.00            
ATOM   1743  CA  GLU X 226      36.839  40.362  42.837  0.00  0.00            
ATOM   1744  CB  GLU X 226      37.463  39.924  44.182  0.00  0.00            
ATOM   1745  CG  GLU X 226      36.560  39.219  45.210  0.00  0.00            
ATOM   1746  CD  GLU X 226      35.910  37.946  44.652  0.00  0.00            
ATOM   1747  OE1 GLU X 226      34.878  38.077  43.953  0.00  0.00            
ATOM   1748  OE2 GLU X 226      36.447  36.843  44.890  0.00  0.00            
ATOM   1749  C   GLU X 226      35.646  41.341  43.015  0.00  0.00            
ATOM   1750  O   GLU X 226      35.742  42.553  42.791  0.00  0.00            
ATOM   1751  N   SER X 227      34.499  40.807  43.453  0.00  0.00            
ATOM   1752  CA  SER X 227      33.181  41.455  43.565  0.00  0.00            
ATOM   1753  CB  SER X 227      33.090  42.393  44.775  0.00  0.00            
ATOM   1754  OG  SER X 227      31.738  42.625  45.145  0.00  0.00            
ATOM   1755  C   SER X 227      32.706  42.049  42.232  0.00  0.00            
ATOM   1756  O   SER X 227      32.405  43.235  42.108  0.00  0.00            
ATOM   1757  N   GLY X 228      32.671  41.201  41.200  0.00  0.00            
ATOM   1758  CA  GLY X 228      31.971  41.439  39.935  0.00  0.00            
ATOM   1759  C   GLY X 228      32.613  42.414  38.944  0.00  0.00            
ATOM   1760  O   GLY X 228      31.979  42.707  37.928  0.00  0.00            
ATOM   1761  N   VAL X 229      33.825  42.922  39.207  0.00  0.00            
ATOM   1762  CA  VAL X 229      34.488  43.936  38.365  0.00  0.00            
ATOM   1763  CB  VAL X 229      34.332  45.357  38.952  0.00  0.00            
ATOM   1764  CG1 VAL X 229      34.887  46.417  37.991  0.00  0.00            
ATOM   1765  CG2 VAL X 229      32.868  45.725  39.237  0.00  0.00            
ATOM   1766  C   VAL X 229      35.972  43.627  38.141  0.00  0.00            
ATOM   1767  O   VAL X 229      36.752  43.528  39.087  0.00  0.00            
ATOM   1768  N   ALA X 230      36.360  43.566  36.866  0.00  0.00            
ATOM   1769  CA  ALA X 230      37.741  43.592  36.375  0.00  0.00            
ATOM   1770  CB  ALA X 230      38.052  42.229  35.745  0.00  0.00            
ATOM   1771  C   ALA X 230      37.987  44.742  35.374  0.00  0.00            
ATOM   1772  O   ALA X 230      39.112  45.225  35.252  0.00  0.00            
ATOM   1773  N   LEU X 231      36.949  45.217  34.675  0.00  0.00            
ATOM   1774  CA  LEU X 231      36.996  46.379  33.783  0.00  0.00            
ATOM   1775  CB  LEU X 231      37.477  45.918  32.389  0.00  0.00            
ATOM   1776  CG  LEU X 231      37.536  47.015  31.307  0.00  0.00            
ATOM   1777  CD1 LEU X 231      38.524  48.121  31.670  0.00  0.00            
ATOM   1778  CD2 LEU X 231      37.973  46.428  29.965  0.00  0.00            
ATOM   1779  C   LEU X 231      35.620  47.062  33.716  0.00  0.00            
ATOM   1780  O   LEU X 231      34.588  46.396  33.783  0.00  0.00            
ATOM   1781  N   THR X 232      35.604  48.384  33.544  0.00  0.00            
ATOM   1782  CA  THR X 232      34.400  49.194  33.313  0.00  0.00            
ATOM   1783  CB  THR X 232      33.964  49.959  34.578  0.00  0.00            
ATOM   1784  CG2 THR X 232      33.908  49.091  35.832  0.00  0.00            
ATOM   1785  OG1 THR X 232      34.816  51.056  34.838  0.00  0.00            
ATOM   1786  C   THR X 232      34.591  50.201  32.177  0.00  0.00            
ATOM   1787  O   THR X 232      35.716  50.589  31.856  0.00  0.00            
ATOM   1788  N   SER X 233      33.488  50.712  31.624  0.00  0.00            
ATOM   1789  CA  SER X 233      33.508  51.910  30.764  0.00  0.00            
ATOM   1790  CB  SER X 233      32.359  51.855  29.759  0.00  0.00            
ATOM   1791  OG  SER X 233      31.099  51.867  30.401  0.00  0.00            
ATOM   1792  C   SER X 233      33.494  53.232  31.549  0.00  0.00            
ATOM   1793  O   SER X 233      33.551  54.312  30.951  0.00  0.00            
ATOM   1794  N   VAL X 234      33.432  53.173  32.886  0.00  0.00            
ATOM   1795  CA  VAL X 234      33.341  54.338  33.783  0.00  0.00            
ATOM   1796  CB  VAL X 234      32.708  53.948  35.140  0.00  0.00            
ATOM   1797  CG1 VAL X 234      32.481  55.174  36.035  0.00  0.00            
ATOM   1798  CG2 VAL X 234      31.349  53.247  34.980  0.00  0.00            
ATOM   1799  C   VAL X 234      34.715  54.977  34.001  0.00  0.00            
ATOM   1800  O   VAL X 234      34.849  56.192  33.860  0.00  0.00            
ATOM   1801  N   LEU X 235      35.737  54.170  34.300  0.00  0.00            
ATOM   1802  CA  LEU X 235      37.019  54.611  34.871  0.00  0.00            
ATOM   1803  CB  LEU X 235      37.617  53.430  35.671  0.00  0.00            
ATOM   1804  CG  LEU X 235      38.405  53.859  36.923  0.00  0.00            
ATOM   1805  CD1 LEU X 235      37.463  53.930  38.129  0.00  0.00            
ATOM   1806  CD2 LEU X 235      39.526  52.871  37.249  0.00  0.00            
ATOM   1807  C   LEU X 235      38.039  55.193  33.861  0.00  0.00            
ATOM   1808  O   LEU X 235      39.234  55.211  34.156  0.00  0.00            
ATOM   1809  N   VAL X 236      37.608  55.623  32.666  0.00  0.00            
ATOM   1810  CA  VAL X 236      38.497  55.929  31.526  0.00  0.00            
ATOM   1811  CB  VAL X 236      38.555  54.735  30.545  0.00  0.00            
ATOM   1812  CG1 VAL X 236      37.181  54.300  30.011  0.00  0.00            
ATOM   1813  CG2 VAL X 236      39.489  55.004  29.358  0.00  0.00            
ATOM   1814  C   VAL X 236      38.199  57.265  30.830  0.00  0.00            
ATOM   1815  O   VAL X 236      37.095  57.505  30.330  0.00  0.00            
ATOM   1816  N   LYS X 237      39.223  58.127  30.748  0.00  0.00            
ATOM   1817  CA  LYS X 237      39.201  59.457  30.117  0.00  0.00            
ATOM   1818  CB  LYS X 237      39.462  60.511  31.218  0.00  0.00            
ATOM   1819  CG  LYS X 237      39.734  61.951  30.747  0.00  0.00            
ATOM   1820  CD  LYS X 237      38.715  62.523  29.752  0.00  0.00            
ATOM   1821  CE  LYS X 237      39.325  63.748  29.069  0.00  0.00            
ATOM   1822  NZ  LYS X 237      38.513  64.181  27.914  0.00  0.00            
ATOM   1823  C   LYS X 237      40.170  59.525  28.920  0.00  0.00            
ATOM   1824  O   LYS X 237      41.348  59.857  29.064  0.00  0.00            
ATOM   1825  N   LYS X 238      39.640  59.244  27.722  0.00  0.00            
ATOM   1826  CA  LYS X 238      40.307  59.490  26.427  0.00  0.00            
ATOM   1827  CB  LYS X 238      39.598  58.701  25.308  0.00  0.00            
ATOM   1828  CG  LYS X 238      39.659  57.171  25.484  0.00  0.00            
ATOM   1829  CD  LYS X 238      38.873  56.456  24.373  0.00  0.00            
ATOM   1830  CE  LYS X 238      38.984  54.931  24.501  0.00  0.00            
ATOM   1831  NZ  LYS X 238      38.124  54.237  23.515  0.00  0.00            
ATOM   1832  C   LYS X 238      40.336  60.996  26.101  0.00  0.00            
ATOM   1833  O   LYS X 238      39.535  61.765  26.634  0.00  0.00            
ATOM   1834  N   GLY X 239      41.237  61.423  25.215  0.00  0.00            
ATOM   1835  CA  GLY X 239      41.410  62.843  24.870  0.00  0.00            
ATOM   1836  C   GLY X 239      41.999  63.695  26.006  0.00  0.00            
ATOM   1837  O   GLY X 239      42.431  63.171  27.036  0.00  0.00            
ATOM   1838  N   ASP X 240      42.028  65.017  25.821  0.00  0.00            
ATOM   1839  CA  ASP X 240      42.687  65.959  26.737  0.00  0.00            
ATOM   1840  CB  ASP X 240      43.009  67.273  26.001  0.00  0.00            
ATOM   1841  CG  ASP X 240      44.156  68.064  26.646  0.00  0.00            
ATOM   1842  OD1 ASP X 240      44.108  68.369  27.858  0.00  0.00            
ATOM   1843  OD2 ASP X 240      45.141  68.386  25.938  0.00  0.00            
ATOM   1844  C   ASP X 240      41.871  66.201  28.023  0.00  0.00            
ATOM   1845  O   ASP X 240      40.636  66.186  28.024  0.00  0.00            
ATOM   1846  N   VAL X 241      42.576  66.433  29.129  0.00  0.00            
ATOM   1847  CA  VAL X 241      42.053  66.607  30.493  0.00  0.00            
ATOM   1848  CB  VAL X 241      42.914  65.810  31.496  0.00  0.00            
ATOM   1849  CG1 VAL X 241      42.715  64.302  31.317  0.00  0.00            
ATOM   1850  CG2 VAL X 241      44.409  66.128  31.361  0.00  0.00            
ATOM   1851  C   VAL X 241      41.951  68.069  30.948  0.00  0.00            
ATOM   1852  O   VAL X 241      41.298  68.334  31.956  0.00  0.00            
ATOM   1853  N   LYS X 242      42.574  69.032  30.248  0.00  0.00            
ATOM   1854  CA  LYS X 242      42.661  70.430  30.721  0.00  0.00            
ATOM   1855  CB  LYS X 242      43.655  71.249  29.879  0.00  0.00            
ATOM   1856  CG  LYS X 242      45.075  71.003  30.400  0.00  0.00            
ATOM   1857  CD  LYS X 242      46.168  71.732  29.602  0.00  0.00            
ATOM   1858  CE  LYS X 242      46.315  71.263  28.150  0.00  0.00            
ATOM   1859  NZ  LYS X 242      46.475  69.795  28.063  0.00  0.00            
ATOM   1860  C   LYS X 242      41.307  71.137  30.883  0.00  0.00            
ATOM   1861  O   LYS X 242      41.128  71.746  31.941  0.00  0.00            
ATOM   1862  N   PRO X 243      40.337  71.034  29.954  0.00  0.00            
ATOM   1863  CD  PRO X 243      40.507  70.614  28.570  0.00  0.00            
ATOM   1864  CG  PRO X 243      39.389  71.316  27.807  0.00  0.00            
ATOM   1865  CB  PRO X 243      38.260  71.356  28.829  0.00  0.00            
ATOM   1866  CA  PRO X 243      39.005  71.618  30.141  0.00  0.00            
ATOM   1867  C   PRO X 243      38.237  71.059  31.347  0.00  0.00            
ATOM   1868  O   PRO X 243      37.573  71.820  32.053  0.00  0.00            
ATOM   1869  N   LEU X 244      38.345  69.753  31.618  0.00  0.00            
ATOM   1870  CA  LEU X 244      37.748  69.093  32.786  0.00  0.00            
ATOM   1871  CB  LEU X 244      37.796  67.573  32.535  0.00  0.00            
ATOM   1872  CG  LEU X 244      37.310  66.675  33.686  0.00  0.00            
ATOM   1873  CD1 LEU X 244      35.869  66.967  34.095  0.00  0.00            
ATOM   1874  CD2 LEU X 244      37.386  65.217  33.231  0.00  0.00            
ATOM   1875  C   LEU X 244      38.454  69.506  34.089  0.00  0.00            
ATOM   1876  O   LEU X 244      37.795  69.892  35.055  0.00  0.00            
ATOM   1877  N   ALA X 245      39.790  69.515  34.094  0.00  0.00            
ATOM   1878  CA  ALA X 245      40.595  70.028  35.202  0.00  0.00            
ATOM   1879  CB  ALA X 245      42.074  69.793  34.873  0.00  0.00            
ATOM   1880  C   ALA X 245      40.303  71.514  35.493  0.00  0.00            
ATOM   1881  O   ALA X 245      40.319  71.928  36.650  0.00  0.00            
ATOM   1882  N   GLU X 246      39.959  72.304  34.471  0.00  0.00            
ATOM   1883  CA  GLU X 246      39.507  73.688  34.620  0.00  0.00            
ATOM   1884  CB  GLU X 246      39.538  74.389  33.252  0.00  0.00            
ATOM   1885  CG  GLU X 246      39.240  75.891  33.325  0.00  0.00            
ATOM   1886  CD  GLU X 246      39.363  76.524  31.937  0.00  0.00            
ATOM   1887  OE1 GLU X 246      40.503  76.692  31.438  0.00  0.00            
ATOM   1888  OE2 GLU X 246      38.324  76.838  31.308  0.00  0.00            
ATOM   1889  C   GLU X 246      38.134  73.787  35.302  0.00  0.00            
ATOM   1890  O   GLU X 246      37.961  74.665  36.141  0.00  0.00            
ATOM   1891  N   GLN X 247      37.185  72.872  35.059  0.00  0.00            
ATOM   1892  CA  GLN X 247      35.909  72.881  35.800  0.00  0.00            
ATOM   1893  CB  GLN X 247      34.855  71.959  35.167  0.00  0.00            
ATOM   1894  CG  GLN X 247      34.616  72.133  33.663  0.00  0.00            
ATOM   1895  CD  GLN X 247      34.576  73.581  33.178  0.00  0.00            
ATOM   1896  OE1 GLN X 247      33.633  74.321  33.432  0.00  0.00            
ATOM   1897  NE2 GLN X 247      35.569  74.032  32.444  0.00  0.00            
ATOM   1898  C   GLN X 247      36.104  72.504  37.278  0.00  0.00            
ATOM   1899  O   GLN X 247      35.467  73.083  38.162  0.00  0.00            
ATOM   1900  N   ILE X 248      37.038  71.590  37.566  0.00  0.00            
ATOM   1901  CA  ILE X 248      37.458  71.265  38.938  0.00  0.00            
ATOM   1902  CB  ILE X 248      38.354  70.002  38.945  0.00  0.00            
ATOM   1903  CG2 ILE X 248      38.881  69.711  40.363  0.00  0.00            
ATOM   1904  CG1 ILE X 248      37.573  68.774  38.410  0.00  0.00            
ATOM   1905  CD1 ILE X 248      38.435  67.526  38.172  0.00  0.00            
ATOM   1906  C   ILE X 248      38.132  72.490  39.586  0.00  0.00            
ATOM   1907  O   ILE X 248      37.806  72.840  40.719  0.00  0.00            
ATOM   1908  N   ALA X 249      38.996  73.206  38.859  0.00  0.00            
ATOM   1909  CA  ALA X 249      39.646  74.433  39.325  0.00  0.00            
ATOM   1910  CB  ALA X 249      40.740  74.802  38.316  0.00  0.00            
ATOM   1911  C   ALA X 249      38.653  75.595  39.556  0.00  0.00            
ATOM   1912  O   ALA X 249      38.781  76.324  40.537  0.00  0.00            
ATOM   1913  N   ILE X 250      37.625  75.737  38.714  0.00  0.00            
ATOM   1914  CA  ILE X 250      36.508  76.681  38.899  0.00  0.00            
ATOM   1915  CB  ILE X 250      35.654  76.726  37.607  0.00  0.00            
ATOM   1916  CG2 ILE X 250      34.286  77.394  37.829  0.00  0.00            
ATOM   1917  CG1 ILE X 250      36.423  77.476  36.495  0.00  0.00            
ATOM   1918  CD1 ILE X 250      35.862  77.241  35.086  0.00  0.00            
ATOM   1919  C   ILE X 250      35.676  76.299  40.132  0.00  0.00            
ATOM   1920  O   ILE X 250      35.305  77.168  40.922  0.00  0.00            
ATOM   1921  N   THR X 251      35.437  75.003  40.351  0.00  0.00            
ATOM   1922  CA  THR X 251      34.744  74.487  41.546  0.00  0.00            
ATOM   1923  CB  THR X 251      34.401  72.996  41.366  0.00  0.00            
ATOM   1924  CG2 THR X 251      33.544  72.437  42.500  0.00  0.00            
ATOM   1925  OG1 THR X 251      33.640  72.821  40.188  0.00  0.00            
ATOM   1926  C   THR X 251      35.570  74.729  42.820  0.00  0.00            
ATOM   1927  O   THR X 251      35.011  75.059  43.867  0.00  0.00            
ATOM   1928  N   ALA X 252      36.901  74.667  42.729  0.00  0.00            
ATOM   1929  CA  ALA X 252      37.844  75.032  43.790  0.00  0.00            
ATOM   1930  CB  ALA X 252      39.168  74.313  43.508  0.00  0.00            
ATOM   1931  C   ALA X 252      38.067  76.550  43.960  0.00  0.00            
ATOM   1932  O   ALA X 252      38.750  76.962  44.900  0.00  0.00            
ATOM   1933  N   GLY X 253      37.538  77.393  43.066  0.00  0.00            
ATOM   1934  CA  GLY X 253      37.771  78.841  43.078  0.00  0.00            
ATOM   1935  C   GLY X 253      39.242  79.218  42.859  0.00  0.00            
ATOM   1936  O   GLY X 253      39.779  80.040  43.601  0.00  0.00            
ATOM   1937  N   CYS X 254      39.927  78.577  41.909  0.00  0.00            
ATOM   1938  CA  CYS X 254      41.322  78.854  41.540  0.00  0.00            
ATOM   1939  CB  CYS X 254      41.938  77.580  40.937  0.00  0.00            
ATOM   1940  SG  CYS X 254      41.974  76.202  42.122  0.00  0.00            
ATOM   1941  C   CYS X 254      41.457  80.003  40.519  0.00  0.00            
ATOM   1942  O   CYS X 254      40.504  80.341  39.805  0.00  0.00            
ATOM   1943  N   LYS X 255      42.683  80.518  40.350  0.00  0.00            
ATOM   1944  CA  LYS X 255      43.111  81.146  39.086  0.00  0.00            
ATOM   1945  CB  LYS X 255      44.546  81.691  39.197  0.00  0.00            
ATOM   1946  CG  LYS X 255      44.771  82.778  40.256  0.00  0.00            
ATOM   1947  CD  LYS X 255      44.000  84.076  39.965  0.00  0.00            
ATOM   1948  CE  LYS X 255      44.482  85.240  40.841  0.00  0.00            
ATOM   1949  NZ  LYS X 255      44.331  84.961  42.287  0.00  0.00            
ATOM   1950  C   LYS X 255      43.055  80.114  37.953  0.00  0.00            
ATOM   1951  O   LYS X 255      43.293  78.928  38.180  0.00  0.00            
ATOM   1952  N   THR X 256      42.748  80.560  36.739  0.00  0.00            
ATOM   1953  CA  THR X 256      42.546  79.700  35.555  0.00  0.00            
ATOM   1954  CB  THR X 256      41.051  79.427  35.311  0.00  0.00            
ATOM   1955  CG2 THR X 256      40.434  78.510  36.366  0.00  0.00            
ATOM   1956  OG1 THR X 256      40.316  80.627  35.329  0.00  0.00            
ATOM   1957  C   THR X 256      43.204  80.225  34.272  0.00  0.00            
ATOM   1958  O   THR X 256      43.105  79.565  33.238  0.00  0.00            
ATOM   1959  N   THR X 257      43.927  81.353  34.332  0.00  0.00            
ATOM   1960  CA  THR X 257      44.714  81.952  33.227  0.00  0.00            
ATOM   1961  CB  THR X 257      45.641  83.042  33.801  0.00  0.00            
ATOM   1962  CG2 THR X 257      46.403  83.837  32.744  0.00  0.00            
ATOM   1963  OG1 THR X 257      44.918  83.966  34.594  0.00  0.00            
ATOM   1964  C   THR X 257      45.597  80.933  32.491  0.00  0.00            
ATOM   1965  O   THR X 257      45.715  80.972  31.264  0.00  0.00            
ATOM   1966  N   THR X 258      46.196  80.008  33.246  0.00  0.00            
ATOM   1967  CA  THR X 258      46.972  78.857  32.767  0.00  0.00            
ATOM   1968  CB  THR X 258      48.493  79.125  32.786  0.00  0.00            
ATOM   1969  CG2 THR X 258      48.910  80.419  32.089  0.00  0.00            
ATOM   1970  OG1 THR X 258      48.973  79.201  34.108  0.00  0.00            
ATOM   1971  C   THR X 258      46.647  77.630  33.623  0.00  0.00            
ATOM   1972  O   THR X 258      46.305  77.757  34.803  0.00  0.00            
ATOM   1973  N   SER X 259      46.780  76.422  33.078  0.00  0.00            
ATOM   1974  CA  SER X 259      46.694  75.186  33.873  0.00  0.00            
ATOM   1975  CB  SER X 259      46.735  73.971  32.942  0.00  0.00            
ATOM   1976  OG  SER X 259      45.683  74.039  31.996  0.00  0.00            
ATOM   1977  C   SER X 259      47.807  75.117  34.936  0.00  0.00            
ATOM   1978  O   SER X 259      47.591  74.606  36.038  0.00  0.00            
ATOM   1979  N   ALA X 260      48.958  75.744  34.660  0.00  0.00            
ATOM   1980  CA  ALA X 260      50.072  75.881  35.596  0.00  0.00            
ATOM   1981  CB  ALA X 260      51.281  76.417  34.822  0.00  0.00            
ATOM   1982  C   ALA X 260      49.758  76.735  36.847  0.00  0.00            
ATOM   1983  O   ALA X 260      50.359  76.489  37.896  0.00  0.00            
ATOM   1984  N   VAL X 261      48.809  77.686  36.804  0.00  0.00            
ATOM   1985  CA  VAL X 261      48.314  78.354  38.032  0.00  0.00            
ATOM   1986  CB  VAL X 261      47.918  79.835  37.846  0.00  0.00            
ATOM   1987  CG1 VAL X 261      49.129  80.685  37.446  0.00  0.00            
ATOM   1988  CG2 VAL X 261      46.799  80.088  36.833  0.00  0.00            
ATOM   1989  C   VAL X 261      47.220  77.552  38.740  0.00  0.00            
ATOM   1990  O   VAL X 261      47.204  77.530  39.969  0.00  0.00            
ATOM   1991  N   MET X 262      46.372  76.806  38.015  0.00  0.00            
ATOM   1992  CA  MET X 262      45.306  75.985  38.622  0.00  0.00            
ATOM   1993  CB  MET X 262      44.527  75.196  37.556  0.00  0.00            
ATOM   1994  CG  MET X 262      43.785  76.063  36.539  0.00  0.00            
ATOM   1995  SD  MET X 262      42.939  75.076  35.276  0.00  0.00            
ATOM   1996  CE  MET X 262      42.908  76.252  33.896  0.00  0.00            
ATOM   1997  C   MET X 262      45.853  74.983  39.653  0.00  0.00            
ATOM   1998  O   MET X 262      45.304  74.861  40.751  0.00  0.00            
ATOM   1999  N   VAL X 263      46.956  74.295  39.324  0.00  0.00            
ATOM   2000  CA  VAL X 263      47.613  73.340  40.236  0.00  0.00            
ATOM   2001  CB  VAL X 263      48.630  72.461  39.477  0.00  0.00            
ATOM   2002  CG1 VAL X 263      49.821  73.234  38.904  0.00  0.00            
ATOM   2003  CG2 VAL X 263      49.157  71.332  40.366  0.00  0.00            
ATOM   2004  C   VAL X 263      48.246  74.032  41.450  0.00  0.00            
ATOM   2005  O   VAL X 263      48.178  73.508  42.562  0.00  0.00            
ATOM   2006  N   HIE X 264      48.807  75.234  41.282  0.00  0.00            
ATOM   2007  CA  HIE X 264      49.435  75.972  42.383  0.00  0.00            
ATOM   2008  CB  HIE X 264      50.359  77.054  41.824  0.00  0.00            
ATOM   2009  CG  HIE X 264      51.297  77.594  42.871  0.00  0.00            
ATOM   2010  ND1 HIE X 264      52.432  76.934  43.351  0.00  0.00            
ATOM   2011  CE1 HIE X 264      52.947  77.736  44.300  0.00  0.00            
ATOM   2012  NE2 HIE X 264      52.215  78.858  44.413  0.00  0.00            
ATOM   2013  CD2 HIE X 264      51.160  78.775  43.533  0.00  0.00            
ATOM   2014  C   HIE X 264      48.396  76.529  43.364  0.00  0.00            
ATOM   2015  O   HIE X 264      48.584  76.441  44.576  0.00  0.00            
ATOM   2016  N   CYS X 265      47.235  76.969  42.868  0.00  0.00            
ATOM   2017  CA  CYS X 265      46.073  77.263  43.708  0.00  0.00            
ATOM   2018  CB  CYS X 265      44.918  77.735  42.817  0.00  0.00            
ATOM   2019  SG  CYS X 265      45.310  79.290  41.972  0.00  0.00            
ATOM   2020  C   CYS X 265      45.649  76.033  44.537  0.00  0.00            
ATOM   2021  O   CYS X 265      45.437  76.148  45.743  0.00  0.00            
ATOM   2022  N   LEU X 266      45.592  74.837  43.936  0.00  0.00            
ATOM   2023  CA  LEU X 266      45.280  73.585  44.650  0.00  0.00            
ATOM   2024  CB  LEU X 266      44.968  72.474  43.629  0.00  0.00            
ATOM   2025  CG  LEU X 266      43.662  72.654  42.831  0.00  0.00            
ATOM   2026  CD1 LEU X 266      43.596  71.613  41.713  0.00  0.00            
ATOM   2027  CD2 LEU X 266      42.422  72.482  43.712  0.00  0.00            
ATOM   2028  C   LEU X 266      46.384  73.142  45.638  0.00  0.00            
ATOM   2029  O   LEU X 266      46.102  72.378  46.563  0.00  0.00            
ATOM   2030  N   ARG X 267      47.619  73.640  45.497  0.00  0.00            
ATOM   2031  CA  ARG X 267      48.727  73.461  46.458  0.00  0.00            
ATOM   2032  CB  ARG X 267      50.061  73.465  45.688  0.00  0.00            
ATOM   2033  CG  ARG X 267      50.302  72.139  44.940  0.00  0.00            
ATOM   2034  CD  ARG X 267      51.457  72.252  43.939  0.00  0.00            
ATOM   2035  NE  ARG X 267      51.793  70.947  43.339  0.00  0.00            
ATOM   2036  CZ  ARG X 267      52.426  70.725  42.200  0.00  0.00            
ATOM   2037  NH1 ARG X 267      52.836  71.666  41.402  0.00  0.00            
ATOM   2038  NH2 ARG X 267      52.654  69.504  41.827  0.00  0.00            
ATOM   2039  C   ARG X 267      48.711  74.490  47.600  0.00  0.00            
ATOM   2040  O   ARG X 267      49.119  74.153  48.710  0.00  0.00            
ATOM   2041  N   GLN X 268      48.200  75.706  47.378  0.00  0.00            
ATOM   2042  CA  GLN X 268      48.063  76.758  48.408  0.00  0.00            
ATOM   2043  CB  GLN X 268      48.237  78.143  47.764  0.00  0.00            
ATOM   2044  CG  GLN X 268      49.711  78.433  47.445  0.00  0.00            
ATOM   2045  CD  GLN X 268      49.947  79.857  46.949  0.00  0.00            
ATOM   2046  OE1 GLN X 268      49.061  80.548  46.460  0.00  0.00            
ATOM   2047  NE2 GLN X 268      51.157  80.355  47.064  0.00  0.00            
ATOM   2048  C   GLN X 268      46.748  76.706  49.212  0.00  0.00            
ATOM   2049  O   GLN X 268      46.696  77.220  50.336  0.00  0.00            
ATOM   2050  N   LYS X 269      45.694  76.084  48.671  0.00  0.00            
ATOM   2051  CA  LYS X 269      44.428  75.806  49.377  0.00  0.00            
ATOM   2052  CB  LYS X 269      43.346  75.418  48.351  0.00  0.00            
ATOM   2053  CG  LYS X 269      42.860  76.660  47.586  0.00  0.00            
ATOM   2054  CD  LYS X 269      42.004  76.304  46.362  0.00  0.00            
ATOM   2055  CE  LYS X 269      41.860  77.509  45.424  0.00  0.00            
ATOM   2056  NZ  LYS X 269      40.860  78.501  45.876  0.00  0.00            
ATOM   2057  C   LYS X 269      44.599  74.748  50.475  0.00  0.00            
ATOM   2058  O   LYS X 269      45.610  74.039  50.535  0.00  0.00            
ATOM   2059  N   THR X 270      43.614  74.648  51.360  0.00  0.00            
ATOM   2060  CA  THR X 270      43.627  73.745  52.526  0.00  0.00            
ATOM   2061  CB  THR X 270      43.200  74.492  53.796  0.00  0.00            
ATOM   2062  CG2 THR X 270      44.168  75.635  54.112  0.00  0.00            
ATOM   2063  OG1 THR X 270      41.899  75.033  53.688  0.00  0.00            
ATOM   2064  C   THR X 270      42.811  72.469  52.296  0.00  0.00            
ATOM   2065  O   THR X 270      41.956  72.418  51.411  0.00  0.00            
ATOM   2066  N   GLU X 271      43.068  71.410  53.069  0.00  0.00            
ATOM   2067  CA  GLU X 271      42.398  70.107  52.897  0.00  0.00            
ATOM   2068  CB  GLU X 271      42.955  69.080  53.900  0.00  0.00            
ATOM   2069  CG  GLU X 271      44.379  68.593  53.600  0.00  0.00            
ATOM   2070  CD  GLU X 271      44.869  67.626  54.692  0.00  0.00            
ATOM   2071  OE1 GLU X 271      45.943  67.868  55.298  0.00  0.00            
ATOM   2072  OE2 GLU X 271      44.178  66.617  54.965  0.00  0.00            
ATOM   2073  C   GLU X 271      40.863  70.198  53.034  0.00  0.00            
ATOM   2074  O   GLU X 271      40.142  69.465  52.359  0.00  0.00            
ATOM   2075  N   GLU X 272      40.324  71.109  53.853  0.00  0.00            
ATOM   2076  CA  GLU X 272      38.868  71.324  53.985  0.00  0.00            
ATOM   2077  CB  GLU X 272      38.586  72.039  55.321  0.00  0.00            
ATOM   2078  CG  GLU X 272      37.121  71.915  55.772  0.00  0.00            
ATOM   2079  CD  GLU X 272      36.929  72.464  57.190  0.00  0.00            
ATOM   2080  OE1 GLU X 272      37.221  71.754  58.183  0.00  0.00            
ATOM   2081  OE2 GLU X 272      36.516  73.636  57.352  0.00  0.00            
ATOM   2082  C   GLU X 272      38.246  72.051  52.767  0.00  0.00            
ATOM   2083  O   GLU X 272      37.034  71.977  52.544  0.00  0.00            
ATOM   2084  N   GLU X 273      39.063  72.704  51.933  0.00  0.00            
ATOM   2085  CA  GLU X 273      38.668  73.313  50.650  0.00  0.00            
ATOM   2086  CB  GLU X 273      39.516  74.569  50.376  0.00  0.00            
ATOM   2087  CG  GLU X 273      39.320  75.673  51.426  0.00  0.00            
ATOM   2088  CD  GLU X 273      40.326  76.811  51.222  0.00  0.00            
ATOM   2089  OE1 GLU X 273      39.921  77.903  50.751  0.00  0.00            
ATOM   2090  OE2 GLU X 273      41.530  76.618  51.532  0.00  0.00            
ATOM   2091  C   GLU X 273      38.795  72.312  49.485  0.00  0.00            
ATOM   2092  O   GLU X 273      37.953  72.291  48.583  0.00  0.00            
ATOM   2093  N   LEU X 274      39.796  71.423  49.518  0.00  0.00            
ATOM   2094  CA  LEU X 274      39.899  70.297  48.578  0.00  0.00            
ATOM   2095  CB  LEU X 274      41.290  69.635  48.669  0.00  0.00            
ATOM   2096  CG  LEU X 274      42.353  70.268  47.750  0.00  0.00            
ATOM   2097  CD1 LEU X 274      42.757  71.686  48.158  0.00  0.00            
ATOM   2098  CD2 LEU X 274      43.614  69.405  47.752  0.00  0.00            
ATOM   2099  C   LEU X 274      38.776  69.270  48.808  0.00  0.00            
ATOM   2100  O   LEU X 274      38.216  68.747  47.843  0.00  0.00            
ATOM   2101  N   LEU X 275      38.378  69.033  50.061  0.00  0.00            
ATOM   2102  CA  LEU X 275      37.234  68.179  50.388  0.00  0.00            
ATOM   2103  CB  LEU X 275      37.328  67.780  51.869  0.00  0.00            
ATOM   2104  CG  LEU X 275      36.202  66.841  52.332  0.00  0.00            
ATOM   2105  CD1 LEU X 275      36.124  65.547  51.518  0.00  0.00            
ATOM   2106  CD2 LEU X 275      36.424  66.467  53.793  0.00  0.00            
ATOM   2107  C   LEU X 275      35.884  68.827  50.021  0.00  0.00            
ATOM   2108  O   LEU X 275      35.008  68.157  49.480  0.00  0.00            
ATOM   2109  N   GLU X 276      35.731  70.142  50.200  0.00  0.00            
ATOM   2110  CA  GLU X 276      34.556  70.882  49.709  0.00  0.00            
ATOM   2111  CB  GLU X 276      34.653  72.324  50.225  0.00  0.00            
ATOM   2112  CG  GLU X 276      33.551  73.255  49.709  0.00  0.00            
ATOM   2113  CD  GLU X 276      33.595  74.603  50.437  0.00  0.00            
ATOM   2114  OE1 GLU X 276      34.704  75.172  50.589  0.00  0.00            
ATOM   2115  OE2 GLU X 276      32.538  75.091  50.906  0.00  0.00            
ATOM   2116  C   GLU X 276      34.449  70.818  48.174  0.00  0.00            
ATOM   2117  O   GLU X 276      33.376  70.581  47.620  0.00  0.00            
ATOM   2118  N   THR X 277      35.584  70.919  47.478  0.00  0.00            
ATOM   2119  CA  THR X 277      35.662  70.700  46.024  0.00  0.00            
ATOM   2120  CB  THR X 277      37.063  71.053  45.503  0.00  0.00            
ATOM   2121  CG2 THR X 277      37.153  71.015  43.977  0.00  0.00            
ATOM   2122  OG1 THR X 277      37.394  72.364  45.919  0.00  0.00            
ATOM   2123  C   THR X 277      35.298  69.257  45.657  0.00  0.00            
ATOM   2124  O   THR X 277      34.556  69.035  44.703  0.00  0.00            
ATOM   2125  N   THR X 278      35.748  68.278  46.450  0.00  0.00            
ATOM   2126  CA  THR X 278      35.436  66.847  46.276  0.00  0.00            
ATOM   2127  CB  THR X 278      36.214  65.996  47.297  0.00  0.00            
ATOM   2128  CG2 THR X 278      35.915  64.500  47.242  0.00  0.00            
ATOM   2129  OG1 THR X 278      37.602  66.137  47.078  0.00  0.00            
ATOM   2130  C   THR X 278      33.932  66.565  46.370  0.00  0.00            
ATOM   2131  O   THR X 278      33.431  65.723  45.624  0.00  0.00            
ATOM   2132  N   LEU X 279      33.184  67.293  47.211  0.00  0.00            
ATOM   2133  CA  LEU X 279      31.718  67.195  47.268  0.00  0.00            
ATOM   2134  CB  LEU X 279      31.165  68.000  48.463  0.00  0.00            
ATOM   2135  CG  LEU X 279      31.477  67.433  49.860  0.00  0.00            
ATOM   2136  CD1 LEU X 279      30.964  68.403  50.927  0.00  0.00            
ATOM   2137  CD2 LEU X 279      30.807  66.077  50.087  0.00  0.00            
ATOM   2138  C   LEU X 279      31.051  67.671  45.966  0.00  0.00            
ATOM   2139  O   LEU X 279      30.164  66.983  45.457  0.00  0.00            
ATOM   2140  N   LYS X 280      31.465  68.824  45.420  0.00  0.00            
ATOM   2141  CA  LYS X 280      30.763  69.502  44.309  0.00  0.00            
ATOM   2142  CB  LYS X 280      30.717  71.021  44.566  0.00  0.00            
ATOM   2143  CG  LYS X 280      30.006  71.439  45.869  0.00  0.00            
ATOM   2144  CD  LYS X 280      28.594  70.863  46.071  0.00  0.00            
ATOM   2145  CE  LYS X 280      27.632  71.196  44.921  0.00  0.00            
ATOM   2146  NZ  LYS X 280      26.288  70.631  45.175  0.00  0.00            
ATOM   2147  C   LYS X 280      31.283  69.187  42.899  0.00  0.00            
ATOM   2148  O   LYS X 280      30.593  69.509  41.931  0.00  0.00            
ATOM   2149  N   MET X 281      32.454  68.568  42.750  0.00  0.00            
ATOM   2150  CA  MET X 281      32.965  68.136  41.440  0.00  0.00            
ATOM   2151  CB  MET X 281      34.487  67.916  41.489  0.00  0.00            
ATOM   2152  CG  MET X 281      34.928  66.685  42.289  0.00  0.00            
ATOM   2153  SD  MET X 281      36.733  66.539  42.425  0.00  0.00            
ATOM   2154  CE  MET X 281      36.872  64.878  43.140  0.00  0.00            
ATOM   2155  C   MET X 281      32.203  66.919  40.881  0.00  0.00            
ATOM   2156  O   MET X 281      31.647  66.107  41.628  0.00  0.00            
ATOM   2157  N   LYS X 282      32.192  66.771  39.553  0.00  0.00            
ATOM   2158  CA  LYS X 282      31.504  65.687  38.832  0.00  0.00            
ATOM   2159  CB  LYS X 282      30.964  66.186  37.481  0.00  0.00            
ATOM   2160  CG  LYS X 282      30.009  67.373  37.658  0.00  0.00            
ATOM   2161  CD  LYS X 282      29.289  67.702  36.345  0.00  0.00            
ATOM   2162  CE  LYS X 282      28.345  68.898  36.505  0.00  0.00            
ATOM   2163  NZ  LYS X 282      29.061  70.141  36.875  0.00  0.00            
ATOM   2164  C   LYS X 282      32.420  64.473  38.694  0.00  0.00            
ATOM   2165  O   LYS X 282      32.969  64.200  37.628  0.00  0.00            
ATOM   2166  N   PHE X 283      32.625  63.770  39.805  0.00  0.00            
ATOM   2167  CA  PHE X 283      33.488  62.590  39.904  0.00  0.00            
ATOM   2168  CB  PHE X 283      34.716  62.949  40.749  0.00  0.00            
ATOM   2169  CG  PHE X 283      35.838  61.927  40.729  0.00  0.00            
ATOM   2170  CD1 PHE X 283      36.977  62.148  39.929  0.00  0.00            
ATOM   2171  CE1 PHE X 283      38.046  61.235  39.958  0.00  0.00            
ATOM   2172  CZ  PHE X 283      37.977  60.095  40.774  0.00  0.00            
ATOM   2173  CE2 PHE X 283      36.841  59.868  41.571  0.00  0.00            
ATOM   2174  CD2 PHE X 283      35.774  60.784  41.549  0.00  0.00            
ATOM   2175  C   PHE X 283      32.700  61.413  40.488  0.00  0.00            
ATOM   2176  O   PHE X 283      31.968  61.590  41.465  0.00  0.00            
ATOM   2177  N   LEU X 284      32.827  60.229  39.873  0.00  0.00            
ATOM   2178  CA  LEU X 284      31.965  59.061  40.122  0.00  0.00            
ATOM   2179  CB  LEU X 284      32.370  58.402  41.465  0.00  0.00            
ATOM   2180  CG  LEU X 284      31.842  56.974  41.717  0.00  0.00            
ATOM   2181  CD1 LEU X 284      32.356  55.958  40.692  0.00  0.00            
ATOM   2182  CD2 LEU X 284      32.299  56.505  43.100  0.00  0.00            
ATOM   2183  C   LEU X 284      30.468  59.429  39.985  0.00  0.00            
ATOM   2184  O   LEU X 284      29.644  59.051  40.813  0.00  0.00            
ATOM   2185  N   SER X 285      30.133  60.261  38.992  0.00  0.00            
ATOM   2186  CA  SER X 285      28.875  61.023  38.926  0.00  0.00            
ATOM   2187  CB  SER X 285      29.023  62.234  39.852  0.00  0.00            
ATOM   2188  OG  SER X 285      27.854  63.023  39.932  0.00  0.00            
ATOM   2189  C   SER X 285      28.588  61.493  37.492  0.00  0.00            
ATOM   2190  O   SER X 285      29.518  61.858  36.770  0.00  0.00            
ATOM   2191  N   LEU X 286      27.319  61.482  37.063  0.00  0.00            
ATOM   2192  CA  LEU X 286      26.918  61.832  35.691  0.00  0.00            
ATOM   2193  CB  LEU X 286      26.938  60.537  34.845  0.00  0.00            
ATOM   2194  CG  LEU X 286      26.524  60.676  33.367  0.00  0.00            
ATOM   2195  CD1 LEU X 286      27.505  61.529  32.563  0.00  0.00            
ATOM   2196  CD2 LEU X 286      26.467  59.295  32.711  0.00  0.00            
ATOM   2197  C   LEU X 286      25.547  62.529  35.626  0.00  0.00            
ATOM   2198  O   LEU X 286      24.567  62.051  36.204  0.00  0.00            
ATOM   2199  N   ASP X 287      25.453  63.598  34.832  0.00  0.00            
ATOM   2200  CA  ASP X 287      24.203  64.250  34.403  0.00  0.00            
ATOM   2201  CB  ASP X 287      23.954  65.476  35.297  0.00  0.00            
ATOM   2202  CG  ASP X 287      22.568  66.107  35.118  0.00  0.00            
ATOM   2203  OD1 ASP X 287      22.501  67.356  35.054  0.00  0.00            
ATOM   2204  OD2 ASP X 287      21.537  65.388  35.077  0.00  0.00            
ATOM   2205  C   ASP X 287      24.187  64.618  32.895  0.00  0.00            
ATOM   2206  O   ASP X 287      23.162  65.081  32.392  0.00  0.00            
ATOM   2207  N   LEU X 288      25.295  64.387  32.169  0.00  0.00            
ATOM   2208  CA  LEU X 288      25.503  64.648  30.732  0.00  0.00            
ATOM   2209  CB  LEU X 288      24.846  63.538  29.879  0.00  0.00            
ATOM   2210  CG  LEU X 288      25.078  63.673  28.356  0.00  0.00            
ATOM   2211  CD1 LEU X 288      26.549  63.551  27.974  0.00  0.00            
ATOM   2212  CD2 LEU X 288      24.316  62.594  27.602  0.00  0.00            
ATOM   2213  C   LEU X 288      25.102  66.079  30.329  0.00  0.00            
ATOM   2214  O   LEU X 288      24.034  66.314  29.754  0.00  0.00            
ATOM   2215  N   GLN X 289      25.970  67.042  30.647  0.00  0.00            
ATOM   2216  CA  GLN X 289      25.684  68.478  30.540  0.00  0.00            
ATOM   2217  CB  GLN X 289      26.069  69.191  31.847  0.00  0.00            
ATOM   2218  CG  GLN X 289      25.318  68.600  33.054  0.00  0.00            
ATOM   2219  CD  GLN X 289      25.496  69.390  34.346  0.00  0.00            
ATOM   2220  OE1 GLN X 289      26.281  70.325  34.457  0.00  0.00            
ATOM   2221  NE2 GLN X 289      24.778  69.037  35.383  0.00  0.00            
ATOM   2222  C   GLN X 289      26.271  69.123  29.267  0.00  0.00            
ATOM   2223  O   GLN X 289      26.906  70.176  29.320  0.00  0.00            
ATOM   2224  N   GLY X 290      26.066  68.482  28.112  0.00  0.00            
ATOM   2225  CA  GLY X 290      26.218  69.085  26.776  0.00  0.00            
ATOM   2226  C   GLY X 290      27.645  69.304  26.247  0.00  0.00            
ATOM   2227  O   GLY X 290      27.808  69.520  25.045  0.00  0.00            
ATOM   2228  N   ASP X 291      28.672  69.216  27.092  0.00  0.00            
ATOM   2229  CA  ASP X 291      30.093  69.320  26.726  0.00  0.00            
ATOM   2230  CB  ASP X 291      30.584  70.744  27.040  0.00  0.00            
ATOM   2231  CG  ASP X 291      32.017  71.017  26.573  0.00  0.00            
ATOM   2232  OD1 ASP X 291      32.973  70.411  27.100  0.00  0.00            
ATOM   2233  OD2 ASP X 291      32.232  71.906  25.718  0.00  0.00            
ATOM   2234  C   ASP X 291      30.917  68.259  27.491  0.00  0.00            
ATOM   2235  O   ASP X 291      30.642  68.039  28.679  0.00  0.00            
ATOM   2236  N   PRO X 292      31.930  67.606  26.881  0.00  0.00            
ATOM   2237  CD  PRO X 292      32.259  67.636  25.460  0.00  0.00            
ATOM   2238  CG  PRO X 292      33.072  66.371  25.195  0.00  0.00            
ATOM   2239  CB  PRO X 292      33.793  66.151  26.521  0.00  0.00            
ATOM   2240  CA  PRO X 292      32.756  66.598  27.555  0.00  0.00            
ATOM   2241  C   PRO X 292      33.413  67.048  28.873  0.00  0.00            
ATOM   2242  O   PRO X 292      33.673  66.196  29.727  0.00  0.00            
ATOM   2243  N   ARG X 293      33.635  68.354  29.099  0.00  0.00            
ATOM   2244  CA  ARG X 293      34.197  68.888  30.360  0.00  0.00            
ATOM   2245  CB  ARG X 293      34.848  70.263  30.121  0.00  0.00            
ATOM   2246  CG  ARG X 293      33.889  71.468  30.100  0.00  0.00            
ATOM   2247  CD  ARG X 293      34.553  72.703  29.470  0.00  0.00            
ATOM   2248  NE  ARG X 293      34.492  72.610  28.004  0.00  0.00            
ATOM   2249  CZ  ARG X 293      35.099  73.339  27.091  0.00  0.00            
ATOM   2250  NH1 ARG X 293      34.733  73.174  25.858  0.00  0.00            
ATOM   2251  NH2 ARG X 293      36.032  74.205  27.362  0.00  0.00            
ATOM   2252  C   ARG X 293      33.219  68.888  31.541  0.00  0.00            
ATOM   2253  O   ARG X 293      33.646  69.071  32.677  0.00  0.00            
ATOM   2254  N   GLU X 294      31.931  68.659  31.281  0.00  0.00            
ATOM   2255  CA  GLU X 294      30.855  68.475  32.274  0.00  0.00            
ATOM   2256  CB  GLU X 294      29.953  69.728  32.327  0.00  0.00            
ATOM   2257  CG  GLU X 294      30.631  71.020  32.817  0.00  0.00            
ATOM   2258  CD  GLU X 294      30.734  71.094  34.348  0.00  0.00            
ATOM   2259  OE1 GLU X 294      30.250  72.070  34.963  0.00  0.00            
ATOM   2260  OE2 GLU X 294      31.254  70.161  35.001  0.00  0.00            
ATOM   2261  C   GLU X 294      30.051  67.177  32.011  0.00  0.00            
ATOM   2262  O   GLU X 294      28.894  67.048  32.421  0.00  0.00            
ATOM   2263  N   SER X 295      30.650  66.207  31.304  0.00  0.00            
ATOM   2264  CA  SER X 295      30.022  64.926  30.922  0.00  0.00            
ATOM   2265  CB  SER X 295      29.685  64.909  29.431  0.00  0.00            
ATOM   2266  OG  SER X 295      28.915  66.027  29.032  0.00  0.00            
ATOM   2267  C   SER X 295      30.870  63.681  31.214  0.00  0.00            
ATOM   2268  O   SER X 295      30.428  62.570  30.926  0.00  0.00            
ATOM   2269  N   GLN X 296      32.087  63.829  31.746  0.00  0.00            
ATOM   2270  CA  GLN X 296      32.967  62.696  32.038  0.00  0.00            
ATOM   2271  CB  GLN X 296      34.428  63.181  32.070  0.00  0.00            
ATOM   2272  CG  GLN X 296      35.443  62.067  32.385  0.00  0.00            
ATOM   2273  CD  GLN X 296      35.481  60.924  31.370  0.00  0.00            
ATOM   2274  OE1 GLN X 296      35.147  61.060  30.199  0.00  0.00            
ATOM   2275  NE2 GLN X 296      35.906  59.753  31.785  0.00  0.00            
ATOM   2276  C   GLN X 296      32.525  62.034  33.360  0.00  0.00            
ATOM   2277  O   GLN X 296      32.527  62.720  34.388  0.00  0.00            
ATOM   2278  N   PRO X 297      32.177  60.729  33.395  0.00  0.00            
ATOM   2279  CD  PRO X 297      31.997  59.853  32.245  0.00  0.00            
ATOM   2280  CG  PRO X 297      30.966  58.818  32.679  0.00  0.00            
ATOM   2281  CB  PRO X 297      31.259  58.659  34.168  0.00  0.00            
ATOM   2282  CA  PRO X 297      31.676  60.069  34.610  0.00  0.00            
ATOM   2283  C   PRO X 297      32.694  59.998  35.759  0.00  0.00            
ATOM   2284  O   PRO X 297      32.326  60.086  36.932  0.00  0.00            
ATOM   2285  N   LEU X 298      33.977  59.823  35.424  0.00  0.00            
ATOM   2286  CA  LEU X 298      35.101  59.812  36.361  0.00  0.00            
ATOM   2287  CB  LEU X 298      35.159  58.418  37.024  0.00  0.00            
ATOM   2288  CG  LEU X 298      36.216  58.308  38.138  0.00  0.00            
ATOM   2289  CD1 LEU X 298      35.707  57.405  39.260  0.00  0.00            
ATOM   2290  CD2 LEU X 298      37.526  57.721  37.614  0.00  0.00            
ATOM   2291  C   LEU X 298      36.411  60.188  35.641  0.00  0.00            
ATOM   2292  O   LEU X 298      36.653  59.734  34.520  0.00  0.00            
ATOM   2293  N   LEU X 299      37.270  60.980  36.289  0.00  0.00            
ATOM   2294  CA  LEU X 299      38.623  61.294  35.818  0.00  0.00            
ATOM   2295  CB  LEU X 299      39.019  62.694  36.332  0.00  0.00            
ATOM   2296  CG  LEU X 299      40.465  63.123  36.011  0.00  0.00            
ATOM   2297  CD1 LEU X 299      40.753  63.148  34.509  0.00  0.00            
ATOM   2298  CD2 LEU X 299      40.720  64.526  36.565  0.00  0.00            
ATOM   2299  C   LEU X 299      39.597  60.186  36.255  0.00  0.00            
ATOM   2300  O   LEU X 299      39.977  60.113  37.419  0.00  0.00            
ATOM   2301  N   GLY X 300      39.977  59.313  35.322  0.00  0.00            
ATOM   2302  CA  GLY X 300      40.834  58.150  35.569  0.00  0.00            
ATOM   2303  C   GLY X 300      41.269  57.479  34.265  0.00  0.00            
ATOM   2304  O   GLY X 300      40.753  57.812  33.195  0.00  0.00            
ATOM   2305  N   THR X 301      42.244  56.569  34.346  0.00  0.00            
ATOM   2306  CA  THR X 301      42.939  55.953  33.197  0.00  0.00            
ATOM   2307  CB  THR X 301      42.147  54.787  32.565  0.00  0.00            
ATOM   2308  CG2 THR X 301      43.051  53.870  31.742  0.00  0.00            
ATOM   2309  OG1 THR X 301      41.538  53.960  33.536  0.00  0.00            
ATOM   2310  C   THR X 301      43.352  57.016  32.167  0.00  0.00            
ATOM   2311  O   THR X 301      42.850  57.044  31.043  0.00  0.00            
ATOM   2312  N   VAL X 302      44.217  57.948  32.585  0.00  0.00            
ATOM   2313  CA  VAL X 302      44.691  59.090  31.772  0.00  0.00            
ATOM   2314  CB  VAL X 302      44.629  60.415  32.565  0.00  0.00            
ATOM   2315  CG1 VAL X 302      43.187  60.767  32.941  0.00  0.00            
ATOM   2316  CG2 VAL X 302      45.485  60.414  33.838  0.00  0.00            
ATOM   2317  C   VAL X 302      46.090  58.841  31.189  0.00  0.00            
ATOM   2318  O   VAL X 302      46.726  57.829  31.497  0.00  0.00            
ATOM   2319  N   ILE X 303      46.577  59.753  30.343  0.00  0.00            
ATOM   2320  CA  ILE X 303      47.921  59.698  29.740  0.00  0.00            
ATOM   2321  CB  ILE X 303      47.838  60.007  28.224  0.00  0.00            
ATOM   2322  CG2 ILE X 303      49.246  60.117  27.610  0.00  0.00            
ATOM   2323  CG1 ILE X 303      47.017  58.901  27.513  0.00  0.00            
ATOM   2324  CD1 ILE X 303      46.760  59.144  26.021  0.00  0.00            
ATOM   2325  C   ILE X 303      48.882  60.624  30.503  0.00  0.00            
ATOM   2326  O   ILE X 303      48.673  61.840  30.548  0.00  0.00            
ATOM   2327  N   ASP X 304      49.937  60.049  31.085  0.00  0.00            
ATOM   2328  CA  ASP X 304      50.938  60.722  31.935  0.00  0.00            
ATOM   2329  CB  ASP X 304      50.679  60.321  33.398  0.00  0.00            
ATOM   2330  CG  ASP X 304      51.245  58.937  33.720  0.00  0.00            
ATOM   2331  OD1 ASP X 304      52.237  58.858  34.475  0.00  0.00            
ATOM   2332  OD2 ASP X 304      50.717  57.933  33.198  0.00  0.00            
ATOM   2333  C   ASP X 304      52.404  60.403  31.552  0.00  0.00            
ATOM   2334  O   ASP X 304      53.345  60.960  32.125  0.00  0.00            
ATOM   2335  N   GLY X 305      52.613  59.460  30.628  0.00  0.00            
ATOM   2336  CA  GLY X 305      53.914  58.947  30.192  0.00  0.00            
ATOM   2337  C   GLY X 305      54.556  57.938  31.154  0.00  0.00            
ATOM   2338  O   GLY X 305      55.058  56.902  30.703  0.00  0.00            
ATOM   2339  N   MET X 306      54.527  58.182  32.470  0.00  0.00            
ATOM   2340  CA  MET X 306      55.200  57.323  33.454  0.00  0.00            
ATOM   2341  CB  MET X 306      55.525  58.110  34.734  0.00  0.00            
ATOM   2342  CG  MET X 306      56.233  57.266  35.805  0.00  0.00            
ATOM   2343  SD  MET X 306      57.676  56.288  35.277  0.00  0.00            
ATOM   2344  CE  MET X 306      58.731  57.594  34.603  0.00  0.00            
ATOM   2345  C   MET X 306      54.425  56.029  33.728  0.00  0.00            
ATOM   2346  O   MET X 306      55.018  54.951  33.626  0.00  0.00            
ATOM   2347  N   LEU X 307      53.115  56.095  33.987  0.00  0.00            
ATOM   2348  CA  LEU X 307      52.270  54.898  33.959  0.00  0.00            
ATOM   2349  CB  LEU X 307      51.044  55.060  34.882  0.00  0.00            
ATOM   2350  CG  LEU X 307      50.371  53.713  35.211  0.00  0.00            
ATOM   2351  CD1 LEU X 307      51.137  52.938  36.289  0.00  0.00            
ATOM   2352  CD2 LEU X 307      48.951  53.942  35.726  0.00  0.00            
ATOM   2353  C   LEU X 307      51.891  54.558  32.509  0.00  0.00            
ATOM   2354  O   LEU X 307      52.265  53.495  32.013  0.00  0.00            
ATOM   2355  N   LEU X 308      51.211  55.472  31.808  0.00  0.00            
ATOM   2356  CA  LEU X 308      50.583  55.227  30.503  0.00  0.00            
ATOM   2357  CB  LEU X 308      49.063  55.060  30.703  0.00  0.00            
ATOM   2358  CG  LEU X 308      48.626  53.855  31.560  0.00  0.00            
ATOM   2359  CD1 LEU X 308      47.123  53.923  31.834  0.00  0.00            
ATOM   2360  CD2 LEU X 308      48.930  52.517  30.882  0.00  0.00            
ATOM   2361  C   LEU X 308      50.862  56.356  29.497  0.00  0.00            
ATOM   2362  O   LEU X 308      50.660  57.533  29.797  0.00  0.00            
ATOM   2363  N   LEU X 309      51.260  55.988  28.277  0.00  0.00            
ATOM   2364  CA  LEU X 309      51.458  56.883  27.125  0.00  0.00            
ATOM   2365  CB  LEU X 309      52.806  56.507  26.476  0.00  0.00            
ATOM   2366  CG  LEU X 309      53.279  57.408  25.317  0.00  0.00            
ATOM   2367  CD1 LEU X 309      53.415  58.878  25.724  0.00  0.00            
ATOM   2368  CD2 LEU X 309      54.644  56.925  24.824  0.00  0.00            
ATOM   2369  C   LEU X 309      50.269  56.840  26.132  0.00  0.00            
ATOM   2370  O   LEU X 309      50.131  57.719  25.277  0.00  0.00            
ATOM   2371  N   LYS X 310      49.405  55.824  26.249  0.00  0.00            
ATOM   2372  CA  LYS X 310      48.194  55.570  25.444  0.00  0.00            
ATOM   2373  CB  LYS X 310      48.534  54.573  24.316  0.00  0.00            
ATOM   2374  CG  LYS X 310      49.634  55.067  23.361  0.00  0.00            
ATOM   2375  CD  LYS X 310      49.934  54.045  22.260  0.00  0.00            
ATOM   2376  CE  LYS X 310      51.080  54.568  21.388  0.00  0.00            
ATOM   2377  NZ  LYS X 310      51.442  53.615  20.316  0.00  0.00            
ATOM   2378  C   LYS X 310      47.070  55.008  26.333  0.00  0.00            
ATOM   2379  O   LYS X 310      47.312  54.647  27.488  0.00  0.00            
ATOM   2380  N   THR X 311      45.848  54.901  25.812  0.00  0.00            
ATOM   2381  CA  THR X 311      44.744  54.184  26.482  0.00  0.00            
ATOM   2382  CB  THR X 311      43.394  54.555  25.849  0.00  0.00            
ATOM   2383  CG2 THR X 311      42.189  53.912  26.526  0.00  0.00            
ATOM   2384  OG1 THR X 311      43.187  55.945  25.946  0.00  0.00            
ATOM   2385  C   THR X 311      44.976  52.662  26.421  0.00  0.00            
ATOM   2386  O   THR X 311      45.271  52.144  25.340  0.00  0.00            
ATOM   2387  N   PRO X 312      44.851  51.908  27.534  0.00  0.00            
ATOM   2388  CD  PRO X 312      44.491  52.366  28.867  0.00  0.00            
ATOM   2389  CG  PRO X 312      44.317  51.105  29.710  0.00  0.00            
ATOM   2390  CB  PRO X 312      45.268  50.105  29.060  0.00  0.00            
ATOM   2391  CA  PRO X 312      45.251  50.498  27.580  0.00  0.00            
ATOM   2392  C   PRO X 312      44.392  49.561  26.714  0.00  0.00            
ATOM   2393  O   PRO X 312      44.911  48.542  26.264  0.00  0.00            
ATOM   2394  N   GLU X 313      43.151  49.919  26.363  0.00  0.00            
ATOM   2395  CA  GLU X 313      42.366  49.257  25.301  0.00  0.00            
ATOM   2396  CB  GLU X 313      41.074  50.072  25.076  0.00  0.00            
ATOM   2397  CG  GLU X 313      40.305  49.682  23.810  0.00  0.00            
ATOM   2398  CD  GLU X 313      38.927  50.338  23.743  0.00  0.00            
ATOM   2399  OE1 GLU X 313      38.813  51.518  23.328  0.00  0.00            
ATOM   2400  OE2 GLU X 313      37.919  49.644  24.014  0.00  0.00            
ATOM   2401  C   GLU X 313      43.148  49.094  23.976  0.00  0.00            
ATOM   2402  O   GLU X 313      42.962  48.106  23.257  0.00  0.00            
ATOM   2403  N   GLU X 314      44.042  50.031  23.653  0.00  0.00            
ATOM   2404  CA  GLU X 314      44.877  49.995  22.446  0.00  0.00            
ATOM   2405  CB  GLU X 314      45.136  51.441  21.984  0.00  0.00            
ATOM   2406  CG  GLU X 314      45.199  51.560  20.457  0.00  0.00            
ATOM   2407  CD  GLU X 314      45.301  53.024  20.022  0.00  0.00            
ATOM   2408  OE1 GLU X 314      46.425  53.563  19.863  0.00  0.00            
ATOM   2409  OE2 GLU X 314      44.247  53.673  19.825  0.00  0.00            
ATOM   2410  C   GLU X 314      46.180  49.193  22.645  0.00  0.00            
ATOM   2411  O   GLU X 314      46.793  48.769  21.666  0.00  0.00            
ATOM   2412  N   LEU X 315      46.581  48.923  23.895  0.00  0.00            
ATOM   2413  CA  LEU X 315      47.687  48.016  24.243  0.00  0.00            
ATOM   2414  CB  LEU X 315      48.372  48.466  25.549  0.00  0.00            
ATOM   2415  CG  LEU X 315      49.507  49.487  25.359  0.00  0.00            
ATOM   2416  CD1 LEU X 315      49.043  50.816  24.765  0.00  0.00            
ATOM   2417  CD2 LEU X 315      50.173  49.774  26.706  0.00  0.00            
ATOM   2418  C   LEU X 315      47.219  46.554  24.336  0.00  0.00            
ATOM   2419  O   LEU X 315      47.959  45.651  23.943  0.00  0.00            
ATOM   2420  N   GLN X 316      45.980  46.310  24.781  0.00  0.00            
ATOM   2421  CA  GLN X 316      45.351  44.983  24.737  0.00  0.00            
ATOM   2422  CB  GLN X 316      43.984  45.011  25.447  0.00  0.00            
ATOM   2423  CG  GLN X 316      44.072  45.250  26.967  0.00  0.00            
ATOM   2424  CD  GLN X 316      42.728  45.102  27.680  0.00  0.00            
ATOM   2425  OE1 GLN X 316      41.815  44.435  27.216  0.00  0.00            
ATOM   2426  NE2 GLN X 316      42.541  45.684  28.844  0.00  0.00            
ATOM   2427  C   GLN X 316      45.187  44.482  23.289  0.00  0.00            
ATOM   2428  O   GLN X 316      45.379  43.294  23.018  0.00  0.00            
ATOM   2429  N   ALA X 317      44.907  45.390  22.345  0.00  0.00            
ATOM   2430  CA  ALA X 317      44.804  45.089  20.915  0.00  0.00            
ATOM   2431  CB  ALA X 317      44.335  46.361  20.201  0.00  0.00            
ATOM   2432  C   ALA X 317      46.127  44.572  20.313  0.00  0.00            
ATOM   2433  O   ALA X 317      46.125  43.606  19.550  0.00  0.00            
ATOM   2434  N   GLU X 318      47.265  45.151  20.709  0.00  0.00            
ATOM   2435  CA  GLU X 318      48.613  44.676  20.344  0.00  0.00            
ATOM   2436  CB  GLU X 318      49.551  45.857  20.039  0.00  0.00            
ATOM   2437  CG  GLU X 318      49.821  46.736  21.262  0.00  0.00            
ATOM   2438  CD  GLU X 318      50.926  47.753  20.984  0.00  0.00            
ATOM   2439  OE1 GLU X 318      50.637  48.815  20.384  0.00  0.00            
ATOM   2440  OE2 GLU X 318      52.092  47.527  21.391  0.00  0.00            
ATOM   2441  C   GLU X 318      49.206  43.673  21.356  0.00  0.00            
ATOM   2442  O   GLU X 318      50.417  43.443  21.372  0.00  0.00            
ATOM   2443  N   ARG X 319      48.361  43.061  22.203  0.00  0.00            
ATOM   2444  CA  ARG X 319      48.706  41.948  23.112  0.00  0.00            
ATOM   2445  CB  ARG X 319      48.957  40.675  22.270  0.00  0.00            
ATOM   2446  CG  ARG X 319      47.711  40.231  21.477  0.00  0.00            
ATOM   2447  CD  ARG X 319      48.054  39.185  20.410  0.00  0.00            
ATOM   2448  NE  ARG X 319      46.831  38.638  19.800  0.00  0.00            
ATOM   2449  CZ  ARG X 319      46.732  37.889  18.719  0.00  0.00            
ATOM   2450  NH1 ARG X 319      47.754  37.581  17.975  0.00  0.00            
ATOM   2451  NH2 ARG X 319      45.567  37.429  18.371  0.00  0.00            
ATOM   2452  C   ARG X 319      49.817  42.269  24.136  0.00  0.00            
ATOM   2453  O   ARG X 319      50.456  41.368  24.682  0.00  0.00            
ATOM   2454  N   ASN X 320      50.008  43.548  24.472  0.00  0.00            
ATOM   2455  CA  ASN X 320      51.095  44.061  25.324  0.00  0.00            
ATOM   2456  CB  ASN X 320      51.399  45.507  24.874  0.00  0.00            
ATOM   2457  CG  ASN X 320      52.672  46.093  25.459  0.00  0.00            
ATOM   2458  OD1 ASN X 320      53.507  45.410  26.034  0.00  0.00            
ATOM   2459  ND2 ASN X 320      52.879  47.377  25.319  0.00  0.00            
ATOM   2460  C   ASN X 320      50.851  43.873  26.851  0.00  0.00            
ATOM   2461  O   ASN X 320      51.119  44.762  27.663  0.00  0.00            
ATOM   2462  N   PHE X 321      50.316  42.708  27.233  0.00  0.00            
ATOM   2463  CA  PHE X 321      50.070  42.259  28.611  0.00  0.00            
ATOM   2464  CB  PHE X 321      49.097  41.062  28.580  0.00  0.00            
ATOM   2465  CG  PHE X 321      47.650  41.367  28.223  0.00  0.00            
ATOM   2466  CD1 PHE X 321      46.671  41.371  29.232  0.00  0.00            
ATOM   2467  CE1 PHE X 321      45.321  41.601  28.919  0.00  0.00            
ATOM   2468  CZ  PHE X 321      44.941  41.818  27.586  0.00  0.00            
ATOM   2469  CE2 PHE X 321      45.906  41.783  26.564  0.00  0.00            
ATOM   2470  CD2 PHE X 321      47.259  41.560  26.885  0.00  0.00            
ATOM   2471  C   PHE X 321      51.364  41.825  29.329  0.00  0.00            
ATOM   2472  O   PHE X 321      52.325  41.389  28.683  0.00  0.00            
ATOM   2473  N   HIE X 322      51.362  41.850  30.668  0.00  0.00            
ATOM   2474  CA  HIE X 322      52.337  41.121  31.497  0.00  0.00            
ATOM   2475  CB  HIE X 322      52.342  41.694  32.925  0.00  0.00            
ATOM   2476  CG  HIE X 322      53.411  41.106  33.814  0.00  0.00            
ATOM   2477  ND1 HIE X 322      54.699  40.750  33.409  0.00  0.00            
ATOM   2478  CE1 HIE X 322      55.277  40.170  34.469  0.00  0.00            
ATOM   2479  NE2 HIE X 322      54.445  40.187  35.522  0.00  0.00            
ATOM   2480  CD2 HIE X 322      53.260  40.765  35.125  0.00  0.00            
ATOM   2481  C   HIE X 322      52.030  39.612  31.485  0.00  0.00            
ATOM   2482  O   HIE X 322      50.873  39.211  31.611  0.00  0.00            
ATOM   2483  N   THR X 323      53.049  38.763  31.326  0.00  0.00            
ATOM   2484  CA  THR X 323      52.908  37.329  30.977  0.00  0.00            
ATOM   2485  CB  THR X 323      54.128  36.828  30.165  0.00  0.00            
ATOM   2486  CG2 THR X 323      54.095  37.385  28.741  0.00  0.00            
ATOM   2487  OG1 THR X 323      55.372  37.233  30.721  0.00  0.00            
ATOM   2488  C   THR X 323      52.561  36.415  32.170  0.00  0.00            
ATOM   2489  O   THR X 323      53.291  35.470  32.481  0.00  0.00            
ATOM   2490  N   VAL X 324      51.454  36.687  32.871  0.00  0.00            
ATOM   2491  CA  VAL X 324      51.060  36.014  34.131  0.00  0.00            
ATOM   2492  CB  VAL X 324      51.176  36.972  35.335  0.00  0.00            
ATOM   2493  CG1 VAL X 324      52.642  37.334  35.592  0.00  0.00            
ATOM   2494  CG2 VAL X 324      50.365  38.266  35.187  0.00  0.00            
ATOM   2495  C   VAL X 324      49.650  35.395  34.100  0.00  0.00            
ATOM   2496  O   VAL X 324      48.786  35.887  33.374  0.00  0.00            
ATOM   2497  N   PRO X 325      49.366  34.355  34.913  0.00  0.00            
ATOM   2498  CD  PRO X 325      50.319  33.485  35.587  0.00  0.00            
ATOM   2499  CG  PRO X 325      49.573  32.178  35.836  0.00  0.00            
ATOM   2500  CB  PRO X 325      48.143  32.653  36.074  0.00  0.00            
ATOM   2501  CA  PRO X 325      48.004  33.868  35.146  0.00  0.00            
ATOM   2502  C   PRO X 325      47.085  34.934  35.768  0.00  0.00            
ATOM   2503  O   PRO X 325      47.488  35.638  36.701  0.00  0.00            
ATOM   2504  N   TYR X 326      45.835  35.008  35.300  0.00  0.00            
ATOM   2505  CA  TYR X 326      44.816  35.955  35.783  0.00  0.00            
ATOM   2506  CB  TYR X 326      44.653  37.067  34.726  0.00  0.00            
ATOM   2507  CG  TYR X 326      43.825  38.306  35.060  0.00  0.00            
ATOM   2508  CD1 TYR X 326      43.450  39.167  34.008  0.00  0.00            
ATOM   2509  CE1 TYR X 326      42.717  40.342  34.272  0.00  0.00            
ATOM   2510  CZ  TYR X 326      42.347  40.660  35.595  0.00  0.00            
ATOM   2511  OH  TYR X 326      41.640  41.787  35.861  0.00  0.00            
ATOM   2512  CE2 TYR X 326      42.725  39.809  36.651  0.00  0.00            
ATOM   2513  CD2 TYR X 326      43.471  38.649  36.381  0.00  0.00            
ATOM   2514  C   TYR X 326      43.492  35.232  36.109  0.00  0.00            
ATOM   2515  O   TYR X 326      43.075  34.332  35.378  0.00  0.00            
ATOM   2516  N   MET X 327      42.837  35.606  37.213  0.00  0.00            
ATOM   2517  CA  MET X 327      41.583  35.010  37.688  0.00  0.00            
ATOM   2518  CB  MET X 327      41.915  34.114  38.893  0.00  0.00            
ATOM   2519  CG  MET X 327      40.789  33.150  39.274  0.00  0.00            
ATOM   2520  SD  MET X 327      41.211  32.014  40.626  0.00  0.00            
ATOM   2521  CE  MET X 327      41.150  33.144  42.043  0.00  0.00            
ATOM   2522  C   MET X 327      40.525  36.086  38.007  0.00  0.00            
ATOM   2523  O   MET X 327      40.855  37.110  38.608  0.00  0.00            
ATOM   2524  N   VAL X 328      39.261  35.884  37.611  0.00  0.00            
ATOM   2525  CA  VAL X 328      38.197  36.914  37.716  0.00  0.00            
ATOM   2526  CB  VAL X 328      37.951  37.600  36.353  0.00  0.00            
ATOM   2527  CG1 VAL X 328      36.842  38.662  36.429  0.00  0.00            
ATOM   2528  CG2 VAL X 328      39.214  38.292  35.817  0.00  0.00            
ATOM   2529  C   VAL X 328      36.883  36.355  38.276  0.00  0.00            
ATOM   2530  O   VAL X 328      36.364  35.358  37.770  0.00  0.00            
ATOM   2531  N   GLY X 329      36.332  37.043  39.286  0.00  0.00            
ATOM   2532  CA  GLY X 329      35.090  36.693  39.985  0.00  0.00            
ATOM   2533  C   GLY X 329      33.882  37.551  39.609  0.00  0.00            
ATOM   2534  O   GLY X 329      33.644  38.599  40.214  0.00  0.00            
ATOM   2535  N   ILE X 330      33.078  37.073  38.660  0.00  0.00            
ATOM   2536  CA  ILE X 330      31.797  37.660  38.222  0.00  0.00            
ATOM   2537  CB  ILE X 330      31.343  36.921  36.936  0.00  0.00            
ATOM   2538  CG2 ILE X 330      29.991  37.412  36.393  0.00  0.00            
ATOM   2539  CG1 ILE X 330      32.401  36.977  35.802  0.00  0.00            
ATOM   2540  CD1 ILE X 330      32.825  38.381  35.341  0.00  0.00            
ATOM   2541  C   ILE X 330      30.752  37.597  39.359  0.00  0.00            
ATOM   2542  O   ILE X 330      30.804  36.695  40.196  0.00  0.00            
ATOM   2543  N   ASN X 331      29.808  38.547  39.431  0.00  0.00            
ATOM   2544  CA  ASN X 331      28.797  38.588  40.504  0.00  0.00            
ATOM   2545  CB  ASN X 331      29.393  39.340  41.713  0.00  0.00            
ATOM   2546  CG  ASN X 331      28.922  38.787  43.048  0.00  0.00            
ATOM   2547  OD1 ASN X 331      27.761  38.451  43.235  0.00  0.00            
ATOM   2548  ND2 ASN X 331      29.805  38.632  44.003  0.00  0.00            
ATOM   2549  C   ASN X 331      27.427  39.140  40.039  0.00  0.00            
ATOM   2550  O   ASN X 331      27.296  39.687  38.941  0.00  0.00            
ATOM   2551  N   LYS X 332      26.384  38.957  40.859  0.00  0.00            
ATOM   2552  CA  LYS X 332      24.979  38.811  40.429  0.00  0.00            
ATOM   2553  CB  LYS X 332      24.386  37.684  41.297  0.00  0.00            
ATOM   2554  CG  LYS X 332      23.009  37.194  40.831  0.00  0.00            
ATOM   2555  CD  LYS X 332      22.477  36.127  41.798  0.00  0.00            
ATOM   2556  CE  LYS X 332      21.204  35.447  41.282  0.00  0.00            
ATOM   2557  NZ  LYS X 332      21.453  34.711  40.023  0.00  0.00            
ATOM   2558  C   LYS X 332      24.101  40.071  40.493  0.00  0.00            
ATOM   2559  O   LYS X 332      23.157  40.181  39.708  0.00  0.00            
ATOM   2560  N   GLN X 333      24.354  40.987  41.430  0.00  0.00            
ATOM   2561  CA  GLN X 333      23.423  42.076  41.782  0.00  0.00            
ATOM   2562  CB  GLN X 333      22.603  41.690  43.030  0.00  0.00            
ATOM   2563  CG  GLN X 333      23.408  41.449  44.320  0.00  0.00            
ATOM   2564  CD  GLN X 333      23.891  40.008  44.496  0.00  0.00            
ATOM   2565  OE1 GLN X 333      23.122  39.092  44.773  0.00  0.00            
ATOM   2566  NE2 GLN X 333      25.168  39.741  44.355  0.00  0.00            
ATOM   2567  C   GLN X 333      24.089  43.465  41.871  0.00  0.00            
ATOM   2568  O   GLN X 333      23.635  44.352  42.600  0.00  0.00            
ATOM   2569  N   GLU X 334      25.173  43.676  41.124  0.00  0.00            
ATOM   2570  CA  GLU X 334      26.171  44.728  41.379  0.00  0.00            
ATOM   2571  CB  GLU X 334      27.559  44.237  40.925  0.00  0.00            
ATOM   2572  CG  GLU X 334      28.002  42.874  41.483  0.00  0.00            
ATOM   2573  CD  GLU X 334      27.637  42.679  42.932  0.00  0.00            
ATOM   2574  OE1 GLU X 334      26.805  41.815  43.254  0.00  0.00            
ATOM   2575  OE2 GLU X 334      28.195  43.420  43.819  0.00  0.00            
ATOM   2576  C   GLU X 334      25.834  46.109  40.779  0.00  0.00            
ATOM   2577  O   GLU X 334      26.706  46.975  40.672  0.00  0.00            
ATOM   2578  N   PHE X 335      24.581  46.338  40.383  0.00  0.00            
ATOM   2579  CA  PHE X 335      24.115  47.544  39.680  0.00  0.00            
ATOM   2580  CB  PHE X 335      23.348  47.098  38.419  0.00  0.00            
ATOM   2581  CG  PHE X 335      22.367  45.956  38.644  0.00  0.00            
ATOM   2582  CD1 PHE X 335      22.793  44.621  38.491  0.00  0.00            
ATOM   2583  CE1 PHE X 335      21.910  43.559  38.753  0.00  0.00            
ATOM   2584  CZ  PHE X 335      20.600  43.826  39.183  0.00  0.00            
ATOM   2585  CE2 PHE X 335      20.169  45.156  39.333  0.00  0.00            
ATOM   2586  CD2 PHE X 335      21.048  46.220  39.059  0.00  0.00            
ATOM   2587  C   PHE X 335      23.280  48.509  40.548  0.00  0.00            
ATOM   2588  O   PHE X 335      23.301  49.714  40.297  0.00  0.00            
ATOM   2589  N   GLY X 336      22.570  48.018  41.571  0.00  0.00            
ATOM   2590  CA  GLY X 336      21.563  48.774  42.334  0.00  0.00            
ATOM   2591  C   GLY X 336      22.071  49.890  43.260  0.00  0.00            
ATOM   2592  O   GLY X 336      21.260  50.642  43.802  0.00  0.00            
ATOM   2593  N   TRP X 337      23.380  50.026  43.470  0.00  0.00            
ATOM   2594  CA  TRP X 337      24.008  51.135  44.210  0.00  0.00            
ATOM   2595  CB  TRP X 337      24.948  50.561  45.285  0.00  0.00            
ATOM   2596  CG  TRP X 337      25.975  51.506  45.832  0.00  0.00            
ATOM   2597  CD1 TRP X 337      25.789  52.393  46.836  0.00  0.00            
ATOM   2598  NE1 TRP X 337      26.958  53.098  47.060  0.00  0.00            
ATOM   2599  CE2 TRP X 337      27.959  52.703  46.200  0.00  0.00            
ATOM   2600  CZ2 TRP X 337      29.289  53.111  46.023  0.00  0.00            
ATOM   2601  CH2 TRP X 337      30.070  52.492  45.031  0.00  0.00            
ATOM   2602  CZ3 TRP X 337      29.517  51.466  44.244  0.00  0.00            
ATOM   2603  CE3 TRP X 337      28.181  51.062  44.432  0.00  0.00            
ATOM   2604  CD2 TRP X 337      27.363  51.676  45.407  0.00  0.00            
ATOM   2605  C   TRP X 337      24.717  52.117  43.261  0.00  0.00            
ATOM   2606  O   TRP X 337      24.615  53.333  43.443  0.00  0.00            
ATOM   2607  N   LEU X 338      25.381  51.606  42.220  0.00  0.00            
ATOM   2608  CA  LEU X 338      26.192  52.392  41.284  0.00  0.00            
ATOM   2609  CB  LEU X 338      27.236  51.438  40.666  0.00  0.00            
ATOM   2610  CG  LEU X 338      28.269  52.098  39.731  0.00  0.00            
ATOM   2611  CD1 LEU X 338      29.118  53.157  40.438  0.00  0.00            
ATOM   2612  CD2 LEU X 338      29.207  51.026  39.172  0.00  0.00            
ATOM   2613  C   LEU X 338      25.373  53.119  40.202  0.00  0.00            
ATOM   2614  O   LEU X 338      25.753  54.215  39.796  0.00  0.00            
ATOM   2615  N   ILE X 339      24.276  52.527  39.709  0.00  0.00            
ATOM   2616  CA  ILE X 339      23.568  53.038  38.520  0.00  0.00            
ATOM   2617  CB  ILE X 339      23.191  51.900  37.533  0.00  0.00            
ATOM   2618  CG2 ILE X 339      22.589  52.488  36.242  0.00  0.00            
ATOM   2619  CG1 ILE X 339      24.368  50.953  37.187  0.00  0.00            
ATOM   2620  CD1 ILE X 339      25.593  51.614  36.541  0.00  0.00            
ATOM   2621  C   ILE X 339      22.390  53.987  38.835  0.00  0.00            
ATOM   2622  O   ILE X 339      22.435  55.117  38.339  0.00  0.00            
ATOM   2623  N   PRO X 340      21.346  53.593  39.604  0.00  0.00            
ATOM   2624  CD  PRO X 340      21.263  52.386  40.422  0.00  0.00            
ATOM   2625  CG  PRO X 340      19.777  52.124  40.655  0.00  0.00            
ATOM   2626  CB  PRO X 340      19.195  53.532  40.642  0.00  0.00            
ATOM   2627  CA  PRO X 340      20.014  54.219  39.542  0.00  0.00            
ATOM   2628  C   PRO X 340      19.972  55.741  39.710  0.00  0.00            
ATOM   2629  O   PRO X 340      19.345  56.436  38.911  0.00  0.00            
ATOM   2630  N   MET X 341      20.667  56.269  40.718  0.00  0.00            
ATOM   2631  CA  MET X 341      20.657  57.693  41.057  0.00  0.00            
ATOM   2632  CB  MET X 341      20.223  57.888  42.517  0.00  0.00            
ATOM   2633  CG  MET X 341      18.801  57.379  42.795  0.00  0.00            
ATOM   2634  SD  MET X 341      17.502  57.932  41.648  0.00  0.00            
ATOM   2635  CE  MET X 341      17.530  59.726  41.910  0.00  0.00            
ATOM   2636  C   MET X 341      22.004  58.354  40.784  0.00  0.00            
ATOM   2637  O   MET X 341      22.048  59.430  40.186  0.00  0.00            
ATOM   2638  N   GLN X 342      23.109  57.701  41.151  0.00  0.00            
ATOM   2639  CA  GLN X 342      24.450  58.285  41.059  0.00  0.00            
ATOM   2640  CB  GLN X 342      25.429  57.354  41.795  0.00  0.00            
ATOM   2641  CG  GLN X 342      26.832  57.956  41.971  0.00  0.00            
ATOM   2642  CD  GLN X 342      26.900  59.158  42.915  0.00  0.00            
ATOM   2643  OE1 GLN X 342      25.953  59.530  43.599  0.00  0.00            
ATOM   2644  NE2 GLN X 342      28.042  59.801  43.005  0.00  0.00            
ATOM   2645  C   GLN X 342      24.883  58.562  39.606  0.00  0.00            
ATOM   2646  O   GLN X 342      25.521  59.588  39.345  0.00  0.00            
ATOM   2647  N   LEU X 343      24.498  57.690  38.661  0.00  0.00            
ATOM   2648  CA  LEU X 343      24.834  57.814  37.235  0.00  0.00            
ATOM   2649  CB  LEU X 343      25.709  56.616  36.814  0.00  0.00            
ATOM   2650  CG  LEU X 343      27.081  56.522  37.517  0.00  0.00            
ATOM   2651  CD1 LEU X 343      27.814  55.264  37.047  0.00  0.00            
ATOM   2652  CD2 LEU X 343      27.983  57.720  37.212  0.00  0.00            
ATOM   2653  C   LEU X 343      23.611  57.973  36.311  0.00  0.00            
ATOM   2654  O   LEU X 343      23.738  58.606  35.264  0.00  0.00            
ATOM   2655  N   MET X 344      22.431  57.455  36.677  0.00  0.00            
ATOM   2656  CA  MET X 344      21.207  57.519  35.854  0.00  0.00            
ATOM   2657  CB  MET X 344      20.667  56.088  35.672  0.00  0.00            
ATOM   2658  CG  MET X 344      19.526  55.996  34.650  0.00  0.00            
ATOM   2659  SD  MET X 344      19.068  54.314  34.144  0.00  0.00            
ATOM   2660  CE  MET X 344      20.454  53.904  33.045  0.00  0.00            
ATOM   2661  C   MET X 344      20.145  58.519  36.362  0.00  0.00            
ATOM   2662  O   MET X 344      19.246  58.874  35.600  0.00  0.00            
ATOM   2663  N   SER X 345      20.267  59.019  37.601  0.00  0.00            
ATOM   2664  CA  SER X 345      19.392  60.035  38.233  0.00  0.00            
ATOM   2665  CB  SER X 345      19.822  61.463  37.855  0.00  0.00            
ATOM   2666  OG  SER X 345      19.977  61.642  36.459  0.00  0.00            
ATOM   2667  C   SER X 345      17.869  59.790  38.145  0.00  0.00            
ATOM   2668  O   SER X 345      17.076  60.729  38.251  0.00  0.00            
ATOM   2669  N   TYR X 346      17.441  58.532  38.000  0.00  0.00            
ATOM   2670  CA  TYR X 346      16.041  58.127  37.832  0.00  0.00            
ATOM   2671  CB  TYR X 346      15.755  57.927  36.332  0.00  0.00            
ATOM   2672  CG  TYR X 346      14.403  57.315  35.988  0.00  0.00            
ATOM   2673  CD1 TYR X 346      13.230  57.718  36.657  0.00  0.00            
ATOM   2674  CE1 TYR X 346      11.994  57.120  36.350  0.00  0.00            
ATOM   2675  CZ  TYR X 346      11.910  56.146  35.336  0.00  0.00            
ATOM   2676  OH  TYR X 346      10.714  55.571  35.039  0.00  0.00            
ATOM   2677  CE2 TYR X 346      13.075  55.763  34.642  0.00  0.00            
ATOM   2678  CD2 TYR X 346      14.319  56.332  34.983  0.00  0.00            
ATOM   2679  C   TYR X 346      15.756  56.833  38.619  0.00  0.00            
ATOM   2680  O   TYR X 346      16.356  55.801  38.304  0.00  0.00            
ATOM   2681  N   PRO X 347      14.831  56.826  39.604  0.00  0.00            
ATOM   2682  CD  PRO X 347      14.165  57.977  40.205  0.00  0.00            
ATOM   2683  CG  PRO X 347      13.830  57.559  41.636  0.00  0.00            
ATOM   2684  CB  PRO X 347      13.572  56.062  41.492  0.00  0.00            
ATOM   2685  CA  PRO X 347      14.589  55.639  40.426  0.00  0.00            
ATOM   2686  C   PRO X 347      14.098  54.417  39.643  0.00  0.00            
ATOM   2687  O   PRO X 347      14.544  53.305  39.937  0.00  0.00            
ATOM   2688  N   LEU X 348      13.211  54.597  38.653  0.00  0.00            
ATOM   2689  CA  LEU X 348      12.528  53.500  37.942  0.00  0.00            
ATOM   2690  CB  LEU X 348      13.489  52.898  36.885  0.00  0.00            
ATOM   2691  CG  LEU X 348      12.932  51.835  35.913  0.00  0.00            
ATOM   2692  CD1 LEU X 348      11.605  52.216  35.257  0.00  0.00            
ATOM   2693  CD2 LEU X 348      13.948  51.573  34.799  0.00  0.00            
ATOM   2694  C   LEU X 348      11.891  52.495  38.930  0.00  0.00            
ATOM   2695  O   LEU X 348      12.062  51.281  38.812  0.00  0.00            
ATOM   2696  N   SER X 349      11.209  53.007  39.963  0.00  0.00            
ATOM   2697  CA  SER X 349      10.522  52.189  40.978  0.00  0.00            
ATOM   2698  CB  SER X 349      10.357  52.975  42.284  0.00  0.00            
ATOM   2699  OG  SER X 349       9.739  54.236  42.079  0.00  0.00            
ATOM   2700  C   SER X 349       9.184  51.637  40.475  0.00  0.00            
ATOM   2701  O   SER X 349       8.795  50.527  40.839  0.00  0.00            
ATOM   2702  N   GLU X 350       8.530  52.361  39.563  0.00  0.00            
ATOM   2703  CA  GLU X 350       7.387  51.889  38.777  0.00  0.00            
ATOM   2704  CB  GLU X 350       6.853  53.008  37.859  0.00  0.00            
ATOM   2705  CG  GLU X 350       7.882  53.638  36.898  0.00  0.00            
ATOM   2706  CD  GLU X 350       8.519  54.935  37.426  0.00  0.00            
ATOM   2707  OE1 GLU X 350       8.658  55.908  36.641  0.00  0.00            
ATOM   2708  OE2 GLU X 350       8.937  54.989  38.607  0.00  0.00            
ATOM   2709  C   GLU X 350       7.706  50.604  37.990  0.00  0.00            
ATOM   2710  O   GLU X 350       8.852  50.357  37.605  0.00  0.00            
ATOM   2711  N   GLY X 351       6.694  49.766  37.748  0.00  0.00            
ATOM   2712  CA  GLY X 351       6.869  48.406  37.219  0.00  0.00            
ATOM   2713  C   GLY X 351       7.314  48.298  35.752  0.00  0.00            
ATOM   2714  O   GLY X 351       7.595  47.192  35.290  0.00  0.00            
ATOM   2715  N   GLN X 352       7.390  49.408  35.007  0.00  0.00            
ATOM   2716  CA  GLN X 352       7.520  49.410  33.543  0.00  0.00            
ATOM   2717  CB  GLN X 352       6.125  49.529  32.907  0.00  0.00            
ATOM   2718  CG  GLN X 352       5.347  50.780  33.347  0.00  0.00            
ATOM   2719  CD  GLN X 352       4.209  51.158  32.402  0.00  0.00            
ATOM   2720  OE1 GLN X 352       4.312  51.090  31.181  0.00  0.00            
ATOM   2721  NE2 GLN X 352       3.098  51.613  32.927  0.00  0.00            
ATOM   2722  C   GLN X 352       8.448  50.492  32.962  0.00  0.00            
ATOM   2723  O   GLN X 352       8.682  51.540  33.570  0.00  0.00            
ATOM   2724  N   LEU X 353       8.916  50.250  31.732  0.00  0.00            
ATOM   2725  CA  LEU X 353       9.707  51.173  30.914  0.00  0.00            
ATOM   2726  CB  LEU X 353      11.191  50.792  31.080  0.00  0.00            
ATOM   2727  CG  LEU X 353      12.180  51.793  30.460  0.00  0.00            
ATOM   2728  CD1 LEU X 353      12.217  53.108  31.238  0.00  0.00            
ATOM   2729  CD2 LEU X 353      13.585  51.196  30.488  0.00  0.00            
ATOM   2730  C   LEU X 353       9.265  51.110  29.438  0.00  0.00            
ATOM   2731  O   LEU X 353       9.188  50.025  28.862  0.00  0.00            
ATOM   2732  N   ASP X 354       8.982  52.257  28.819  0.00  0.00            
ATOM   2733  CA  ASP X 354       8.624  52.363  27.394  0.00  0.00            
ATOM   2734  CB  ASP X 354       7.615  53.510  27.220  0.00  0.00            
ATOM   2735  CG  ASP X 354       7.065  53.589  25.795  0.00  0.00            
ATOM   2736  OD1 ASP X 354       6.142  52.804  25.455  0.00  0.00            
ATOM   2737  OD2 ASP X 354       7.610  54.380  24.991  0.00  0.00            
ATOM   2738  C   ASP X 354       9.866  52.519  26.489  0.00  0.00            
ATOM   2739  O   ASP X 354      10.894  53.044  26.922  0.00  0.00            
ATOM   2740  N   GLN X 355       9.781  52.088  25.222  0.00  0.00            
ATOM   2741  CA  GLN X 355      10.885  52.128  24.247  0.00  0.00            
ATOM   2742  CB  GLN X 355      10.356  51.612  22.893  0.00  0.00            
ATOM   2743  CG  GLN X 355      11.444  51.369  21.826  0.00  0.00            
ATOM   2744  CD  GLN X 355      12.360  50.180  22.113  0.00  0.00            
ATOM   2745  OE1 GLN X 355      12.110  49.353  22.981  0.00  0.00            
ATOM   2746  NE2 GLN X 355      13.435  50.021  21.375  0.00  0.00            
ATOM   2747  C   GLN X 355      11.514  53.528  24.086  0.00  0.00            
ATOM   2748  O   GLN X 355      12.739  53.636  23.983  0.00  0.00            
ATOM   2749  N   LYS X 356      10.706  54.600  24.116  0.00  0.00            
ATOM   2750  CA  LYS X 356      11.205  55.988  24.075  0.00  0.00            
ATOM   2751  CB  LYS X 356      10.044  56.965  23.830  0.00  0.00            
ATOM   2752  CG  LYS X 356       9.836  57.260  22.336  0.00  0.00            
ATOM   2753  CD  LYS X 356       8.684  58.249  22.072  0.00  0.00            
ATOM   2754  CE  LYS X 356       8.774  59.586  22.828  0.00  0.00            
ATOM   2755  NZ  LYS X 356      10.045  60.295  22.555  0.00  0.00            
ATOM   2756  C   LYS X 356      11.999  56.341  25.337  0.00  0.00            
ATOM   2757  O   LYS X 356      13.147  56.770  25.243  0.00  0.00            
ATOM   2758  N   THR X 357      11.453  56.062  26.522  0.00  0.00            
ATOM   2759  CA  THR X 357      12.157  56.282  27.799  0.00  0.00            
ATOM   2760  CB  THR X 357      11.283  55.876  28.997  0.00  0.00            
ATOM   2761  CG2 THR X 357      11.782  56.499  30.300  0.00  0.00            
ATOM   2762  OG1 THR X 357       9.953  56.314  28.831  0.00  0.00            
ATOM   2763  C   THR X 357      13.472  55.497  27.851  0.00  0.00            
ATOM   2764  O   THR X 357      14.497  56.035  28.265  0.00  0.00            
ATOM   2765  N   ALA X 358      13.479  54.251  27.364  0.00  0.00            
ATOM   2766  CA  ALA X 358      14.680  53.424  27.294  0.00  0.00            
ATOM   2767  CB  ALA X 358      14.290  52.022  26.815  0.00  0.00            
ATOM   2768  C   ALA X 358      15.778  54.048  26.413  0.00  0.00            
ATOM   2769  O   ALA X 358      16.918  54.157  26.867  0.00  0.00            
ATOM   2770  N   MET X 359      15.456  54.517  25.197  0.00  0.00            
ATOM   2771  CA  MET X 359      16.463  55.156  24.336  0.00  0.00            
ATOM   2772  CB  MET X 359      16.034  55.193  22.859  0.00  0.00            
ATOM   2773  CG  MET X 359      14.965  56.237  22.522  0.00  0.00            
ATOM   2774  SD  MET X 359      14.499  56.274  20.772  0.00  0.00            
ATOM   2775  CE  MET X 359      13.392  54.842  20.714  0.00  0.00            
ATOM   2776  C   MET X 359      16.902  56.532  24.859  0.00  0.00            
ATOM   2777  O   MET X 359      18.069  56.878  24.716  0.00  0.00            
ATOM   2778  N   SER X 360      16.030  57.290  25.533  0.00  0.00            
ATOM   2779  CA  SER X 360      16.376  58.581  26.155  0.00  0.00            
ATOM   2780  CB  SER X 360      15.095  59.337  26.510  0.00  0.00            
ATOM   2781  OG  SER X 360      14.456  59.733  25.311  0.00  0.00            
ATOM   2782  C   SER X 360      17.288  58.442  27.384  0.00  0.00            
ATOM   2783  O   SER X 360      18.186  59.269  27.583  0.00  0.00            
ATOM   2784  N   LEU X 361      17.136  57.366  28.166  0.00  0.00            
ATOM   2785  CA  LEU X 361      18.081  56.983  29.226  0.00  0.00            
ATOM   2786  CB  LEU X 361      17.428  55.928  30.138  0.00  0.00            
ATOM   2787  CG  LEU X 361      16.263  56.451  30.999  0.00  0.00            
ATOM   2788  CD1 LEU X 361      15.540  55.261  31.631  0.00  0.00            
ATOM   2789  CD2 LEU X 361      16.736  57.381  32.118  0.00  0.00            
ATOM   2790  C   LEU X 361      19.399  56.445  28.646  0.00  0.00            
ATOM   2791  O   LEU X 361      20.475  56.741  29.174  0.00  0.00            
ATOM   2792  N   LEU X 362      19.350  55.710  27.530  0.00  0.00            
ATOM   2793  CA  LEU X 362      20.554  55.244  26.835  0.00  0.00            
ATOM   2794  CB  LEU X 362      20.176  54.101  25.870  0.00  0.00            
ATOM   2795  CG  LEU X 362      21.349  53.172  25.495  0.00  0.00            
ATOM   2796  CD1 LEU X 362      21.868  52.378  26.702  0.00  0.00            
ATOM   2797  CD2 LEU X 362      20.905  52.140  24.458  0.00  0.00            
ATOM   2798  C   LEU X 362      21.314  56.412  26.169  0.00  0.00            
ATOM   2799  O   LEU X 362      22.542  56.434  26.204  0.00  0.00            
ATOM   2800  N   TRP X 363      20.607  57.447  25.697  0.00  0.00            
ATOM   2801  CA  TRP X 363      21.178  58.729  25.259  0.00  0.00            
ATOM   2802  CB  TRP X 363      20.127  59.576  24.510  0.00  0.00            
ATOM   2803  CG  TRP X 363      20.166  59.535  23.009  0.00  0.00            
ATOM   2804  CD1 TRP X 363      21.287  59.573  22.252  0.00  0.00            
ATOM   2805  NE1 TRP X 363      20.955  59.556  20.913  0.00  0.00            
ATOM   2806  CE2 TRP X 363      19.593  59.597  20.731  0.00  0.00            
ATOM   2807  CZ2 TRP X 363      18.787  59.676  19.585  0.00  0.00            
ATOM   2808  CH2 TRP X 363      17.390  59.705  19.734  0.00  0.00            
ATOM   2809  CZ3 TRP X 363      16.828  59.648  21.022  0.00  0.00            
ATOM   2810  CE3 TRP X 363      17.648  59.577  22.165  0.00  0.00            
ATOM   2811  CD2 TRP X 363      19.055  59.555  22.054  0.00  0.00            
ATOM   2812  C   TRP X 363      21.796  59.536  26.408  0.00  0.00            
ATOM   2813  O   TRP X 363      22.790  60.224  26.176  0.00  0.00            
ATOM   2814  N   LYS X 364      21.287  59.431  27.647  0.00  0.00            
ATOM   2815  CA  LYS X 364      21.990  59.956  28.838  0.00  0.00            
ATOM   2816  CB  LYS X 364      21.020  60.122  30.024  0.00  0.00            
ATOM   2817  CG  LYS X 364      21.563  61.172  31.012  0.00  0.00            
ATOM   2818  CD  LYS X 364      20.564  61.524  32.121  0.00  0.00            
ATOM   2819  CE  LYS X 364      21.126  62.693  32.938  0.00  0.00            
ATOM   2820  NZ  LYS X 364      20.230  63.111  34.041  0.00  0.00            
ATOM   2821  C   LYS X 364      23.223  59.115  29.197  0.00  0.00            
ATOM   2822  O   LYS X 364      24.218  59.635  29.691  0.00  0.00            
ATOM   2823  N   SER X 365      23.192  57.827  28.855  0.00  0.00            
ATOM   2824  CA  SER X 365      24.286  56.861  29.034  0.00  0.00            
ATOM   2825  CB  SER X 365      23.724  55.442  29.194  0.00  0.00            
ATOM   2826  OG  SER X 365      22.712  55.391  30.186  0.00  0.00            
ATOM   2827  C   SER X 365      25.349  56.895  27.917  0.00  0.00            
ATOM   2828  O   SER X 365      26.251  56.054  27.916  0.00  0.00            
ATOM   2829  N   TYR X 366      25.289  57.860  26.986  0.00  0.00            
ATOM   2830  CA  TYR X 366      26.231  58.017  25.863  0.00  0.00            
ATOM   2831  CB  TYR X 366      25.918  59.324  25.108  0.00  0.00            
ATOM   2832  CG  TYR X 366      26.994  59.794  24.140  0.00  0.00            
ATOM   2833  CD1 TYR X 366      27.601  61.054  24.326  0.00  0.00            
ATOM   2834  CE1 TYR X 366      28.611  61.493  23.447  0.00  0.00            
ATOM   2835  CZ  TYR X 366      29.033  60.667  22.384  0.00  0.00            
ATOM   2836  OH  TYR X 366      30.002  61.093  21.531  0.00  0.00            
ATOM   2837  CE2 TYR X 366      28.432  59.404  22.202  0.00  0.00            
ATOM   2838  CD2 TYR X 366      27.406  58.974  23.069  0.00  0.00            
ATOM   2839  C   TYR X 366      27.729  57.889  26.252  0.00  0.00            
ATOM   2840  O   TYR X 366      28.445  57.171  25.546  0.00  0.00            
ATOM   2841  N   PRO X 367      28.218  58.447  27.384  0.00  0.00            
ATOM   2842  CD  PRO X 367      27.571  59.468  28.204  0.00  0.00            
ATOM   2843  CG  PRO X 367      28.708  60.304  28.776  0.00  0.00            
ATOM   2844  CB  PRO X 367      29.780  59.246  29.007  0.00  0.00            
ATOM   2845  CA  PRO X 367      29.615  58.287  27.819  0.00  0.00            
ATOM   2846  C   PRO X 367      30.046  56.857  28.211  0.00  0.00            
ATOM   2847  O   PRO X 367      31.243  56.614  28.390  0.00  0.00            
ATOM   2848  N   LEU X 368      29.106  55.915  28.379  0.00  0.00            
ATOM   2849  CA  LEU X 368      29.341  54.560  28.911  0.00  0.00            
ATOM   2850  CB  LEU X 368      28.473  54.367  30.172  0.00  0.00            
ATOM   2851  CG  LEU X 368      28.789  55.321  31.341  0.00  0.00            
ATOM   2852  CD1 LEU X 368      27.828  55.052  32.500  0.00  0.00            
ATOM   2853  CD2 LEU X 368      30.217  55.142  31.857  0.00  0.00            
ATOM   2854  C   LEU X 368      29.071  53.427  27.901  0.00  0.00            
ATOM   2855  O   LEU X 368      29.609  52.327  28.061  0.00  0.00            
ATOM   2856  N   VAL X 369      28.271  53.677  26.859  0.00  0.00            
ATOM   2857  CA  VAL X 369      27.908  52.674  25.830  0.00  0.00            
ATOM   2858  CB  VAL X 369      26.552  52.995  25.170  0.00  0.00            
ATOM   2859  CG1 VAL X 369      25.410  52.874  26.184  0.00  0.00            
ATOM   2860  CG2 VAL X 369      26.510  54.398  24.555  0.00  0.00            
ATOM   2861  C   VAL X 369      28.982  52.452  24.756  0.00  0.00            
ATOM   2862  O   VAL X 369      28.901  51.483  24.011  0.00  0.00            
ATOM   2863  N   CYS X 370      30.005  53.312  24.694  0.00  0.00            
ATOM   2864  CA  CYS X 370      31.174  53.189  23.807  0.00  0.00            
ATOM   2865  CB  CYS X 370      32.083  52.048  24.296  0.00  0.00            
ATOM   2866  SG  CYS X 370      32.502  52.268  26.053  0.00  0.00            
ATOM   2867  C   CYS X 370      30.857  53.137  22.291  0.00  0.00            
ATOM   2868  O   CYS X 370      31.632  52.583  21.509  0.00  0.00            
ATOM   2869  N   ILE X 371      29.735  53.731  21.875  0.00  0.00            
ATOM   2870  CA  ILE X 371      29.266  53.847  20.481  0.00  0.00            
ATOM   2871  CB  ILE X 371      28.089  52.883  20.195  0.00  0.00            
ATOM   2872  CG2 ILE X 371      28.554  51.426  20.338  0.00  0.00            
ATOM   2873  CG1 ILE X 371      26.847  53.165  21.074  0.00  0.00            
ATOM   2874  CD1 ILE X 371      25.588  52.398  20.647  0.00  0.00            
ATOM   2875  C   ILE X 371      28.881  55.295  20.140  0.00  0.00            
ATOM   2876  O   ILE X 371      28.696  56.121  21.043  0.00  0.00            
ATOM   2877  N   ALA X 372      28.728  55.593  18.848  0.00  0.00            
ATOM   2878  CA  ALA X 372      28.258  56.890  18.364  0.00  0.00            
ATOM   2879  CB  ALA X 372      28.318  56.898  16.834  0.00  0.00            
ATOM   2880  C   ALA X 372      26.836  57.224  18.857  0.00  0.00            
ATOM   2881  O   ALA X 372      25.943  56.372  18.877  0.00  0.00            
ATOM   2882  N   LYS X 373      26.599  58.497  19.199  0.00  0.00            
ATOM   2883  CA  LYS X 373      25.324  58.992  19.748  0.00  0.00            
ATOM   2884  CB  LYS X 373      25.513  60.477  20.101  0.00  0.00            
ATOM   2885  CG  LYS X 373      24.422  61.017  21.033  0.00  0.00            
ATOM   2886  CD  LYS X 373      24.528  62.534  21.231  0.00  0.00            
ATOM   2887  CE  LYS X 373      25.826  62.958  21.928  0.00  0.00            
ATOM   2888  NZ  LYS X 373      25.826  64.411  22.211  0.00  0.00            
ATOM   2889  C   LYS X 373      24.140  58.773  18.795  0.00  0.00            
ATOM   2890  O   LYS X 373      23.036  58.461  19.234  0.00  0.00            
ATOM   2891  N   GLU X 374      24.384  58.859  17.490  0.00  0.00            
ATOM   2892  CA  GLU X 374      23.395  58.640  16.422  0.00  0.00            
ATOM   2893  CB  GLU X 374      23.951  59.222  15.112  0.00  0.00            
ATOM   2894  CG  GLU X 374      25.216  58.514  14.604  0.00  0.00            
ATOM   2895  CD  GLU X 374      25.919  59.389  13.569  0.00  0.00            
ATOM   2896  OE1 GLU X 374      25.509  59.377  12.382  0.00  0.00            
ATOM   2897  OE2 GLU X 374      26.840  60.149  13.959  0.00  0.00            
ATOM   2898  C   GLU X 374      22.948  57.176  16.223  0.00  0.00            
ATOM   2899  O   GLU X 374      21.953  56.941  15.534  0.00  0.00            
ATOM   2900  N   LEU X 375      23.651  56.198  16.812  0.00  0.00            
ATOM   2901  CA  LEU X 375      23.352  54.758  16.704  0.00  0.00            
ATOM   2902  CB  LEU X 375      24.704  54.012  16.639  0.00  0.00            
ATOM   2903  CG  LEU X 375      24.638  52.494  16.373  0.00  0.00            
ATOM   2904  CD1 LEU X 375      23.989  52.155  15.029  0.00  0.00            
ATOM   2905  CD2 LEU X 375      26.051  51.908  16.366  0.00  0.00            
ATOM   2906  C   LEU X 375      22.436  54.246  17.839  0.00  0.00            
ATOM   2907  O   LEU X 375      21.873  53.155  17.754  0.00  0.00            
ATOM   2908  N   ILE X 376      22.260  55.036  18.902  0.00  0.00            
ATOM   2909  CA  ILE X 376      21.581  54.635  20.146  0.00  0.00            
ATOM   2910  CB  ILE X 376      21.778  55.758  21.198  0.00  0.00            
ATOM   2911  CG2 ILE X 376      20.781  55.683  22.365  0.00  0.00            
ATOM   2912  CG1 ILE X 376      23.242  55.680  21.704  0.00  0.00            
ATOM   2913  CD1 ILE X 376      23.678  56.811  22.641  0.00  0.00            
ATOM   2914  C   ILE X 376      20.119  54.162  19.950  0.00  0.00            
ATOM   2915  O   ILE X 376      19.768  53.127  20.528  0.00  0.00            
ATOM   2916  N   PRO X 377      19.263  54.800  19.123  0.00  0.00            
ATOM   2917  CD  PRO X 377      19.415  56.133  18.559  0.00  0.00            
ATOM   2918  CG  PRO X 377      17.990  56.647  18.388  0.00  0.00            
ATOM   2919  CB  PRO X 377      17.224  55.383  18.014  0.00  0.00            
ATOM   2920  CA  PRO X 377      17.899  54.310  18.874  0.00  0.00            
ATOM   2921  C   PRO X 377      17.850  52.941  18.181  0.00  0.00            
ATOM   2922  O   PRO X 377      17.053  52.083  18.564  0.00  0.00            
ATOM   2923  N   GLU X 378      18.730  52.707  17.203  0.00  0.00            
ATOM   2924  CA  GLU X 378      18.856  51.429  16.488  0.00  0.00            
ATOM   2925  CB  GLU X 378      19.764  51.644  15.263  0.00  0.00            
ATOM   2926  CG  GLU X 378      20.163  50.378  14.487  0.00  0.00            
ATOM   2927  CD  GLU X 378      19.022  49.668  13.745  0.00  0.00            
ATOM   2928  OE1 GLU X 378      19.300  48.610  13.131  0.00  0.00            
ATOM   2929  OE2 GLU X 378      17.864  50.157  13.704  0.00  0.00            
ATOM   2930  C   GLU X 378      19.379  50.327  17.420  0.00  0.00            
ATOM   2931  O   GLU X 378      18.817  49.233  17.449  0.00  0.00            
ATOM   2932  N   ALA X 379      20.382  50.622  18.256  0.00  0.00            
ATOM   2933  CA  ALA X 379      20.860  49.697  19.286  0.00  0.00            
ATOM   2934  CB  ALA X 379      22.090  50.318  19.961  0.00  0.00            
ATOM   2935  C   ALA X 379      19.758  49.346  20.309  0.00  0.00            
ATOM   2936  O   ALA X 379      19.625  48.186  20.711  0.00  0.00            
ATOM   2937  N   THR X 380      18.914  50.319  20.678  0.00  0.00            
ATOM   2938  CA  THR X 380      17.759  50.093  21.568  0.00  0.00            
ATOM   2939  CB  THR X 380      17.143  51.411  22.081  0.00  0.00            
ATOM   2940  CG2 THR X 380      16.252  51.184  23.305  0.00  0.00            
ATOM   2941  OG1 THR X 380      18.134  52.307  22.531  0.00  0.00            
ATOM   2942  C   THR X 380      16.683  49.230  20.894  0.00  0.00            
ATOM   2943  O   THR X 380      16.030  48.435  21.568  0.00  0.00            
ATOM   2944  N   GLU X 381      16.513  49.301  19.569  0.00  0.00            
ATOM   2945  CA  GLU X 381      15.596  48.410  18.840  0.00  0.00            
ATOM   2946  CB  GLU X 381      15.229  49.009  17.474  0.00  0.00            
ATOM   2947  CG  GLU X 381      14.019  48.279  16.877  0.00  0.00            
ATOM   2948  CD  GLU X 381      13.559  48.931  15.575  0.00  0.00            
ATOM   2949  OE1 GLU X 381      14.264  48.798  14.545  0.00  0.00            
ATOM   2950  OE2 GLU X 381      12.469  49.556  15.560  0.00  0.00            
ATOM   2951  C   GLU X 381      16.167  46.990  18.690  0.00  0.00            
ATOM   2952  O   GLU X 381      15.440  46.012  18.873  0.00  0.00            
ATOM   2953  N   LYS X 382      17.474  46.863  18.431  0.00  0.00            
ATOM   2954  CA  LYS X 382      18.187  45.578  18.346  0.00  0.00            
ATOM   2955  CB  LYS X 382      19.628  45.837  17.858  0.00  0.00            
ATOM   2956  CG  LYS X 382      19.717  46.202  16.362  0.00  0.00            
ATOM   2957  CD  LYS X 382      19.607  44.952  15.475  0.00  0.00            
ATOM   2958  CE  LYS X 382      19.635  45.226  13.970  0.00  0.00            
ATOM   2959  NZ  LYS X 382      18.472  46.019  13.519  0.00  0.00            
ATOM   2960  C   LYS X 382      18.155  44.807  19.673  0.00  0.00            
ATOM   2961  O   LYS X 382      17.945  43.593  19.671  0.00  0.00            
ATOM   2962  N   TYR X 383      18.291  45.493  20.811  0.00  0.00            
ATOM   2963  CA  TYR X 383      18.238  44.868  22.140  0.00  0.00            
ATOM   2964  CB  TYR X 383      19.113  45.681  23.105  0.00  0.00            
ATOM   2965  CG  TYR X 383      19.227  45.067  24.486  0.00  0.00            
ATOM   2966  CD1 TYR X 383      18.421  45.550  25.533  0.00  0.00            
ATOM   2967  CE1 TYR X 383      18.500  44.969  26.810  0.00  0.00            
ATOM   2968  CZ  TYR X 383      19.389  43.899  27.048  0.00  0.00            
ATOM   2969  OH  TYR X 383      19.480  43.350  28.287  0.00  0.00            
ATOM   2970  CE2 TYR X 383      20.194  43.411  25.998  0.00  0.00            
ATOM   2971  CD2 TYR X 383      20.113  43.996  24.718  0.00  0.00            
ATOM   2972  C   TYR X 383      16.807  44.695  22.690  0.00  0.00            
ATOM   2973  O   TYR X 383      16.429  43.597  23.109  0.00  0.00            
ATOM   2974  N   LEU X 384      16.012  45.774  22.693  0.00  0.00            
ATOM   2975  CA  LEU X 384      14.753  45.906  23.448  0.00  0.00            
ATOM   2976  CB  LEU X 384      14.840  47.211  24.276  0.00  0.00            
ATOM   2977  CG  LEU X 384      14.061  47.197  25.603  0.00  0.00            
ATOM   2978  CD1 LEU X 384      14.793  46.381  26.669  0.00  0.00            
ATOM   2979  CD2 LEU X 384      13.924  48.621  26.141  0.00  0.00            
ATOM   2980  C   LEU X 384      13.487  45.907  22.564  0.00  0.00            
ATOM   2981  O   LEU X 384      12.368  45.868  23.081  0.00  0.00            
ATOM   2982  N   GLY X 385      13.645  45.999  21.239  0.00  0.00            
ATOM   2983  CA  GLY X 385      12.546  46.180  20.287  0.00  0.00            
ATOM   2984  C   GLY X 385      11.734  44.914  20.001  0.00  0.00            
ATOM   2985  O   GLY X 385      10.554  45.025  19.658  0.00  0.00            
ATOM   2986  N   GLY X 386      12.318  43.723  20.169  0.00  0.00            
ATOM   2987  CA  GLY X 386      11.626  42.439  20.008  0.00  0.00            
ATOM   2988  C   GLY X 386      10.583  42.146  21.098  0.00  0.00            
ATOM   2989  O   GLY X 386       9.617  41.424  20.837  0.00  0.00            
ATOM   2990  N   THR X 387      10.731  42.751  22.280  0.00  0.00            
ATOM   2991  CA  THR X 387       9.812  42.674  23.435  0.00  0.00            
ATOM   2992  CB  THR X 387      10.622  42.797  24.737  0.00  0.00            
ATOM   2993  CG2 THR X 387       9.789  42.560  25.996  0.00  0.00            
ATOM   2994  OG1 THR X 387      11.661  41.841  24.748  0.00  0.00            
ATOM   2995  C   THR X 387       8.754  43.785  23.375  0.00  0.00            
ATOM   2996  O   THR X 387       9.111  44.932  23.119  0.00  0.00            
ATOM   2997  N   ASP X 388       7.471  43.500  23.634  0.00  0.00            
ATOM   2998  CA  ASP X 388       6.386  44.500  23.538  0.00  0.00            
ATOM   2999  CB  ASP X 388       5.210  43.912  22.751  0.00  0.00            
ATOM   3000  CG  ASP X 388       4.149  44.982  22.510  0.00  0.00            
ATOM   3001  OD1 ASP X 388       4.366  45.853  21.634  0.00  0.00            
ATOM   3002  OD2 ASP X 388       3.156  45.046  23.266  0.00  0.00            
ATOM   3003  C   ASP X 388       5.871  45.031  24.889  0.00  0.00            
ATOM   3004  O   ASP X 388       5.552  46.221  25.003  0.00  0.00            
ATOM   3005  N   ASP X 389       5.766  44.167  25.899  0.00  0.00            
ATOM   3006  CA  ASP X 389       5.249  44.518  27.223  0.00  0.00            
ATOM   3007  CB  ASP X 389       4.905  43.245  28.010  0.00  0.00            
ATOM   3008  CG  ASP X 389       4.449  43.547  29.441  0.00  0.00            
ATOM   3009  OD1 ASP X 389       4.718  42.709  30.333  0.00  0.00            
ATOM   3010  OD2 ASP X 389       3.862  44.632  29.684  0.00  0.00            
ATOM   3011  C   ASP X 389       6.248  45.399  27.984  0.00  0.00            
ATOM   3012  O   ASP X 389       7.371  44.982  28.267  0.00  0.00            
ATOM   3013  N   THR X 390       5.843  46.612  28.363  0.00  0.00            
ATOM   3014  CA  THR X 390       6.730  47.568  29.044  0.00  0.00            
ATOM   3015  CB  THR X 390       6.103  48.963  29.121  0.00  0.00            
ATOM   3016  CG2 THR X 390       5.958  49.580  27.736  0.00  0.00            
ATOM   3017  OG1 THR X 390       4.823  48.906  29.712  0.00  0.00            
ATOM   3018  C   THR X 390       7.179  47.110  30.435  0.00  0.00            
ATOM   3019  O   THR X 390       8.252  47.512  30.893  0.00  0.00            
ATOM   3020  N   VAL X 391       6.432  46.213  31.091  0.00  0.00            
ATOM   3021  CA  VAL X 391       6.856  45.567  32.348  0.00  0.00            
ATOM   3022  CB  VAL X 391       5.666  44.858  33.028  0.00  0.00            
ATOM   3023  CG1 VAL X 391       6.042  44.163  34.340  0.00  0.00            
ATOM   3024  CG2 VAL X 391       4.533  45.842  33.354  0.00  0.00            
ATOM   3025  C   VAL X 391       8.034  44.612  32.097  0.00  0.00            
ATOM   3026  O   VAL X 391       9.012  44.623  32.851  0.00  0.00            
ATOM   3027  N   LYS X 392       8.011  43.860  30.985  0.00  0.00            
ATOM   3028  CA  LYS X 392       9.130  43.010  30.539  0.00  0.00            
ATOM   3029  CB  LYS X 392       8.593  41.912  29.602  0.00  0.00            
ATOM   3030  CG  LYS X 392       9.589  40.781  29.274  0.00  0.00            
ATOM   3031  CD  LYS X 392      10.061  39.986  30.502  0.00  0.00            
ATOM   3032  CE  LYS X 392      10.903  38.781  30.070  0.00  0.00            
ATOM   3033  NZ  LYS X 392      11.628  38.171  31.208  0.00  0.00            
ATOM   3034  C   LYS X 392      10.281  43.818  29.918  0.00  0.00            
ATOM   3035  O   LYS X 392      11.438  43.447  30.099  0.00  0.00            
ATOM   3036  N   LYS X 393      10.015  44.971  29.284  0.00  0.00            
ATOM   3037  CA  LYS X 393      11.074  45.919  28.875  0.00  0.00            
ATOM   3038  CB  LYS X 393      10.530  47.090  28.040  0.00  0.00            
ATOM   3039  CG  LYS X 393      10.054  46.737  26.616  0.00  0.00            
ATOM   3040  CD  LYS X 393       9.683  48.028  25.860  0.00  0.00            
ATOM   3041  CE  LYS X 393       9.080  47.796  24.467  0.00  0.00            
ATOM   3042  NZ  LYS X 393      10.096  47.488  23.431  0.00  0.00            
ATOM   3043  C   LYS X 393      11.857  46.455  30.083  0.00  0.00            
ATOM   3044  O   LYS X 393      13.077  46.539  29.981  0.00  0.00            
ATOM   3045  N   LYS X 394      11.222  46.745  31.234  0.00  0.00            
ATOM   3046  CA  LYS X 394      11.960  47.078  32.477  0.00  0.00            
ATOM   3047  CB  LYS X 394      11.019  47.534  33.614  0.00  0.00            
ATOM   3048  CG  LYS X 394      11.795  47.836  34.917  0.00  0.00            
ATOM   3049  CD  LYS X 394      10.892  48.315  36.062  0.00  0.00            
ATOM   3050  CE  LYS X 394      11.660  48.335  37.396  0.00  0.00            
ATOM   3051  NZ  LYS X 394      10.764  48.522  38.562  0.00  0.00            
ATOM   3052  C   LYS X 394      12.861  45.919  32.915  0.00  0.00            
ATOM   3053  O   LYS X 394      14.040  46.144  33.158  0.00  0.00            
ATOM   3054  N   ASP X 395      12.348  44.690  32.954  0.00  0.00            
ATOM   3055  CA  ASP X 395      13.134  43.497  33.312  0.00  0.00            
ATOM   3056  CB  ASP X 395      12.206  42.276  33.264  0.00  0.00            
ATOM   3057  CG  ASP X 395      12.965  40.968  33.472  0.00  0.00            
ATOM   3058  OD1 ASP X 395      13.137  40.186  32.510  0.00  0.00            
ATOM   3059  OD2 ASP X 395      13.412  40.710  34.613  0.00  0.00            
ATOM   3060  C   ASP X 395      14.364  43.288  32.403  0.00  0.00            
ATOM   3061  O   ASP X 395      15.458  42.989  32.888  0.00  0.00            
ATOM   3062  N   LEU X 396      14.209  43.484  31.092  0.00  0.00            
ATOM   3063  CA  LEU X 396      15.294  43.351  30.117  0.00  0.00            
ATOM   3064  CB  LEU X 396      14.644  43.090  28.743  0.00  0.00            
ATOM   3065  CG  LEU X 396      15.609  42.749  27.592  0.00  0.00            
ATOM   3066  CD1 LEU X 396      16.517  41.554  27.885  0.00  0.00            
ATOM   3067  CD2 LEU X 396      14.805  42.417  26.333  0.00  0.00            
ATOM   3068  C   LEU X 396      16.268  44.552  30.146  0.00  0.00            
ATOM   3069  O   LEU X 396      17.459  44.383  29.882  0.00  0.00            
ATOM   3070  N   PHE X 397      15.805  45.748  30.528  0.00  0.00            
ATOM   3071  CA  PHE X 397      16.641  46.938  30.754  0.00  0.00            
ATOM   3072  CB  PHE X 397      15.753  48.188  30.694  0.00  0.00            
ATOM   3073  CG  PHE X 397      16.501  49.510  30.725  0.00  0.00            
ATOM   3074  CD1 PHE X 397      16.854  50.151  29.521  0.00  0.00            
ATOM   3075  CE1 PHE X 397      17.497  51.403  29.546  0.00  0.00            
ATOM   3076  CZ  PHE X 397      17.796  52.013  30.777  0.00  0.00            
ATOM   3077  CE2 PHE X 397      17.453  51.372  31.981  0.00  0.00            
ATOM   3078  CD2 PHE X 397      16.804  50.125  31.955  0.00  0.00            
ATOM   3079  C   PHE X 397      17.438  46.861  32.071  0.00  0.00            
ATOM   3080  O   PHE X 397      18.603  47.255  32.105  0.00  0.00            
ATOM   3081  N   LEU X 398      16.872  46.273  33.131  0.00  0.00            
ATOM   3082  CA  LEU X 398      17.613  45.925  34.351  0.00  0.00            
ATOM   3083  CB  LEU X 398      16.649  45.366  35.415  0.00  0.00            
ATOM   3084  CG  LEU X 398      15.734  46.416  36.077  0.00  0.00            
ATOM   3085  CD1 LEU X 398      14.728  45.707  36.984  0.00  0.00            
ATOM   3086  CD2 LEU X 398      16.514  47.419  36.932  0.00  0.00            
ATOM   3087  C   LEU X 398      18.740  44.924  34.044  0.00  0.00            
ATOM   3088  O   LEU X 398      19.852  45.069  34.548  0.00  0.00            
ATOM   3089  N   ASP X 399      18.495  43.961  33.149  0.00  0.00            
ATOM   3090  CA  ASP X 399      19.540  43.058  32.654  0.00  0.00            
ATOM   3091  CB  ASP X 399      18.889  41.894  31.893  0.00  0.00            
ATOM   3092  CG  ASP X 399      19.820  40.686  31.809  0.00  0.00            
ATOM   3093  OD1 ASP X 399      19.791  39.837  32.730  0.00  0.00            
ATOM   3094  OD2 ASP X 399      20.595  40.567  30.832  0.00  0.00            
ATOM   3095  C   ASP X 399      20.596  43.781  31.788  0.00  0.00            
ATOM   3096  O   ASP X 399      21.744  43.345  31.739  0.00  0.00            
ATOM   3097  N   LEU X 400      20.249  44.900  31.142  0.00  0.00            
ATOM   3098  CA  LEU X 400      21.162  45.716  30.328  0.00  0.00            
ATOM   3099  CB  LEU X 400      20.314  46.706  29.493  0.00  0.00            
ATOM   3100  CG  LEU X 400      20.932  47.246  28.191  0.00  0.00            
ATOM   3101  CD1 LEU X 400      19.949  48.223  27.537  0.00  0.00            
ATOM   3102  CD2 LEU X 400      22.233  48.005  28.421  0.00  0.00            
ATOM   3103  C   LEU X 400      22.197  46.419  31.227  0.00  0.00            
ATOM   3104  O   LEU X 400      23.407  46.241  31.057  0.00  0.00            
ATOM   3105  N   ILE X 401      21.733  47.160  32.243  0.00  0.00            
ATOM   3106  CA  ILE X 401      22.620  47.872  33.185  0.00  0.00            
ATOM   3107  CB  ILE X 401      21.847  48.892  34.052  0.00  0.00            
ATOM   3108  CG2 ILE X 401      21.146  49.927  33.152  0.00  0.00            
ATOM   3109  CG1 ILE X 401      20.851  48.223  35.026  0.00  0.00            
ATOM   3110  CD1 ILE X 401      20.220  49.188  36.037  0.00  0.00            
ATOM   3111  C   ILE X 401      23.456  46.914  34.049  0.00  0.00            
ATOM   3112  O   ILE X 401      24.556  47.264  34.484  0.00  0.00            
ATOM   3113  N   ALA X 402      22.984  45.679  34.241  0.00  0.00            
ATOM   3114  CA  ALA X 402      23.712  44.617  34.927  0.00  0.00            
ATOM   3115  CB  ALA X 402      22.716  43.488  35.220  0.00  0.00            
ATOM   3116  C   ALA X 402      24.957  44.110  34.162  0.00  0.00            
ATOM   3117  O   ALA X 402      25.766  43.385  34.750  0.00  0.00            
ATOM   3118  N   ASP X 403      25.143  44.485  32.887  0.00  0.00            
ATOM   3119  CA  ASP X 403      26.278  44.028  32.073  0.00  0.00            
ATOM   3120  CB  ASP X 403      25.808  42.894  31.155  0.00  0.00            
ATOM   3121  CG  ASP X 403      25.556  41.600  31.933  0.00  0.00            
ATOM   3122  OD1 ASP X 403      24.383  41.302  32.251  0.00  0.00            
ATOM   3123  OD2 ASP X 403      26.511  40.829  32.174  0.00  0.00            
ATOM   3124  C   ASP X 403      27.023  45.109  31.263  0.00  0.00            
ATOM   3125  O   ASP X 403      28.241  44.991  31.125  0.00  0.00            
ATOM   3126  N   VAL X 404      26.374  46.155  30.730  0.00  0.00            
ATOM   3127  CA  VAL X 404      27.044  47.066  29.768  0.00  0.00            
ATOM   3128  CB  VAL X 404      26.014  47.840  28.918  0.00  0.00            
ATOM   3129  CG1 VAL X 404      25.297  48.947  29.700  0.00  0.00            
ATOM   3130  CG2 VAL X 404      26.642  48.471  27.670  0.00  0.00            
ATOM   3131  C   VAL X 404      28.093  48.005  30.389  0.00  0.00            
ATOM   3132  O   VAL X 404      29.039  48.400  29.704  0.00  0.00            
ATOM   3133  N   MET X 405      27.972  48.362  31.674  0.00  0.00            
ATOM   3134  CA  MET X 405      28.929  49.253  32.349  0.00  0.00            
ATOM   3135  CB  MET X 405      28.262  50.035  33.497  0.00  0.00            
ATOM   3136  CG  MET X 405      27.221  51.064  33.041  0.00  0.00            
ATOM   3137  SD  MET X 405      25.531  50.437  32.856  0.00  0.00            
ATOM   3138  CE  MET X 405      24.707  51.962  32.326  0.00  0.00            
ATOM   3139  C   MET X 405      30.156  48.509  32.887  0.00  0.00            
ATOM   3140  O   MET X 405      31.241  49.091  32.921  0.00  0.00            
ATOM   3141  N   PHE X 406      29.994  47.253  33.324  0.00  0.00            
ATOM   3142  CA  PHE X 406      31.051  46.468  33.979  0.00  0.00            
ATOM   3143  CB  PHE X 406      30.999  46.715  35.502  0.00  0.00            
ATOM   3144  CG  PHE X 406      29.685  46.401  36.201  0.00  0.00            
ATOM   3145  CD1 PHE X 406      28.784  47.441  36.508  0.00  0.00            
ATOM   3146  CE1 PHE X 406      27.548  47.154  37.117  0.00  0.00            
ATOM   3147  CZ  PHE X 406      27.214  45.826  37.430  0.00  0.00            
ATOM   3148  CE2 PHE X 406      28.125  44.791  37.161  0.00  0.00            
ATOM   3149  CD2 PHE X 406      29.363  45.078  36.559  0.00  0.00            
ATOM   3150  C   PHE X 406      31.042  44.961  33.666  0.00  0.00            
ATOM   3151  O   PHE X 406      32.115  44.372  33.561  0.00  0.00            
ATOM   3152  N   GLY X 407      29.881  44.318  33.494  0.00  0.00            
ATOM   3153  CA  GLY X 407      29.785  42.850  33.403  0.00  0.00            
ATOM   3154  C   GLY X 407      30.391  42.245  32.133  0.00  0.00            
ATOM   3155  O   GLY X 407      31.223  41.343  32.213  0.00  0.00            
ATOM   3156  N   VAL X 408      30.019  42.766  30.961  0.00  0.00            
ATOM   3157  CA  VAL X 408      30.605  42.381  29.665  0.00  0.00            
ATOM   3158  CB  VAL X 408      29.664  42.764  28.501  0.00  0.00            
ATOM   3159  CG1 VAL X 408      30.360  42.919  27.143  0.00  0.00            
ATOM   3160  CG2 VAL X 408      28.586  41.684  28.344  0.00  0.00            
ATOM   3161  C   VAL X 408      32.041  42.907  29.512  0.00  0.00            
ATOM   3162  O   VAL X 408      32.903  42.102  29.157  0.00  0.00            
ATOM   3163  N   PRO X 409      32.376  44.173  29.850  0.00  0.00            
ATOM   3164  CD  PRO X 409      31.472  45.303  30.040  0.00  0.00            
ATOM   3165  CG  PRO X 409      32.327  46.555  29.857  0.00  0.00            
ATOM   3166  CB  PRO X 409      33.698  46.092  30.346  0.00  0.00            
ATOM   3167  CA  PRO X 409      33.766  44.640  29.862  0.00  0.00            
ATOM   3168  C   PRO X 409      34.713  43.777  30.719  0.00  0.00            
ATOM   3169  O   PRO X 409      35.822  43.467  30.281  0.00  0.00            
ATOM   3170  N   SER X 410      34.265  43.301  31.888  0.00  0.00            
ATOM   3171  CA  SER X 410      35.047  42.403  32.760  0.00  0.00            
ATOM   3172  CB  SER X 410      34.396  42.276  34.140  0.00  0.00            
ATOM   3173  OG  SER X 410      34.375  43.541  34.774  0.00  0.00            
ATOM   3174  C   SER X 410      35.276  41.000  32.176  0.00  0.00            
ATOM   3175  O   SER X 410      36.193  40.308  32.611  0.00  0.00            
ATOM   3176  N   VAL X 411      34.498  40.590  31.169  0.00  0.00            
ATOM   3177  CA  VAL X 411      34.752  39.378  30.368  0.00  0.00            
ATOM   3178  CB  VAL X 411      33.421  38.681  30.020  0.00  0.00            
ATOM   3179  CG1 VAL X 411      33.567  37.617  28.931  0.00  0.00            
ATOM   3180  CG2 VAL X 411      32.862  37.996  31.275  0.00  0.00            
ATOM   3181  C   VAL X 411      35.603  39.688  29.132  0.00  0.00            
ATOM   3182  O   VAL X 411      36.487  38.903  28.797  0.00  0.00            
ATOM   3183  N   ILE X 412      35.422  40.847  28.490  0.00  0.00            
ATOM   3184  CA  ILE X 412      36.252  41.283  27.351  0.00  0.00            
ATOM   3185  CB  ILE X 412      35.714  42.612  26.764  0.00  0.00            
ATOM   3186  CG2 ILE X 412      36.747  43.295  25.846  0.00  0.00            
ATOM   3187  CG1 ILE X 412      34.398  42.325  26.001  0.00  0.00            
ATOM   3188  CD1 ILE X 412      33.641  43.576  25.534  0.00  0.00            
ATOM   3189  C   ILE X 412      37.735  41.353  27.744  0.00  0.00            
ATOM   3190  O   ILE X 412      38.576  40.839  27.009  0.00  0.00            
ATOM   3191  N   VAL X 413      38.074  41.884  28.926  0.00  0.00            
ATOM   3192  CA  VAL X 413      39.474  41.903  29.398  0.00  0.00            
ATOM   3193  CB  VAL X 413      39.637  42.803  30.637  0.00  0.00            
ATOM   3194  CG1 VAL X 413      38.910  42.294  31.886  0.00  0.00            
ATOM   3195  CG2 VAL X 413      41.113  43.023  30.981  0.00  0.00            
ATOM   3196  C   VAL X 413      40.051  40.494  29.608  0.00  0.00            
ATOM   3197  O   VAL X 413      41.207  40.255  29.261  0.00  0.00            
ATOM   3198  N   ALA X 414      39.249  39.531  30.078  0.00  0.00            
ATOM   3199  CA  ALA X 414      39.664  38.132  30.212  0.00  0.00            
ATOM   3200  CB  ALA X 414      38.629  37.395  31.072  0.00  0.00            
ATOM   3201  C   ALA X 414      39.866  37.460  28.839  0.00  0.00            
ATOM   3202  O   ALA X 414      40.882  36.800  28.609  0.00  0.00            
ATOM   3203  N   ARG X 415      38.959  37.696  27.881  0.00  0.00            
ATOM   3204  CA  ARG X 415      39.114  37.240  26.489  0.00  0.00            
ATOM   3205  CB  ARG X 415      37.838  37.519  25.688  0.00  0.00            
ATOM   3206  CG  ARG X 415      36.656  36.618  26.080  0.00  0.00            
ATOM   3207  CD  ARG X 415      35.592  36.784  24.996  0.00  0.00            
ATOM   3208  NE  ARG X 415      34.478  35.833  25.095  0.00  0.00            
ATOM   3209  CZ  ARG X 415      33.545  35.657  24.178  0.00  0.00            
ATOM   3210  NH1 ARG X 415      33.530  36.297  23.042  0.00  0.00            
ATOM   3211  NH2 ARG X 415      32.599  34.805  24.413  0.00  0.00            
ATOM   3212  C   ARG X 415      40.314  37.875  25.782  0.00  0.00            
ATOM   3213  O   ARG X 415      40.957  37.203  24.979  0.00  0.00            
ATOM   3214  N   ASN X 416      40.655  39.125  26.092  0.00  0.00            
ATOM   3215  CA  ASN X 416      41.844  39.795  25.561  0.00  0.00            
ATOM   3216  CB  ASN X 416      41.685  41.316  25.730  0.00  0.00            
ATOM   3217  CG  ASN X 416      40.601  41.956  24.871  0.00  0.00            
ATOM   3218  OD1 ASN X 416      40.032  41.366  23.958  0.00  0.00            
ATOM   3219  ND2 ASN X 416      40.342  43.219  25.109  0.00  0.00            
ATOM   3220  C   ASN X 416      43.140  39.258  26.211  0.00  0.00            
ATOM   3221  O   ASN X 416      44.138  39.069  25.516  0.00  0.00            
ATOM   3222  N   HIE X 417      43.121  38.920  27.507  0.00  0.00            
ATOM   3223  CA  HIE X 417      44.241  38.243  28.189  0.00  0.00            
ATOM   3224  CB  HIE X 417      43.941  38.166  29.695  0.00  0.00            
ATOM   3225  CG  HIE X 417      45.126  37.750  30.528  0.00  0.00            
ATOM   3226  ND1 HIE X 417      46.205  38.577  30.847  0.00  0.00            
ATOM   3227  CE1 HIE X 417      47.019  37.844  31.621  0.00  0.00            
ATOM   3228  NE2 HIE X 417      46.518  36.610  31.784  0.00  0.00            
ATOM   3229  CD2 HIE X 417      45.322  36.529  31.104  0.00  0.00            
ATOM   3230  C   HIE X 417      44.508  36.849  27.595  0.00  0.00            
ATOM   3231  O   HIE X 417      45.663  36.474  27.374  0.00  0.00            
ATOM   3232  N   ARG X 418      43.433  36.126  27.245  0.00  0.00            
ATOM   3233  CA  ARG X 418      43.455  34.873  26.471  0.00  0.00            
ATOM   3234  CB  ARG X 418      42.060  34.228  26.583  0.00  0.00            
ATOM   3235  CG  ARG X 418      41.954  32.838  25.932  0.00  0.00            
ATOM   3236  CD  ARG X 418      40.555  32.230  26.115  0.00  0.00            
ATOM   3237  NE  ARG X 418      39.535  32.919  25.302  0.00  0.00            
ATOM   3238  CZ  ARG X 418      38.237  32.678  25.299  0.00  0.00            
ATOM   3239  NH1 ARG X 418      37.671  31.790  26.060  0.00  0.00            
ATOM   3240  NH2 ARG X 418      37.434  33.322  24.506  0.00  0.00            
ATOM   3241  C   ARG X 418      43.908  35.082  25.017  0.00  0.00            
ATOM   3242  O   ARG X 418      44.642  34.252  24.488  0.00  0.00            
ATOM   3243  N   ASP X 419      43.561  36.198  24.371  0.00  0.00            
ATOM   3244  CA  ASP X 419      44.025  36.530  23.010  0.00  0.00            
ATOM   3245  CB  ASP X 419      43.302  37.790  22.498  0.00  0.00            
ATOM   3246  CG  ASP X 419      43.638  38.106  21.039  0.00  0.00            
ATOM   3247  OD1 ASP X 419      43.312  37.285  20.150  0.00  0.00            
ATOM   3248  OD2 ASP X 419      44.243  39.169  20.759  0.00  0.00            
ATOM   3249  C   ASP X 419      45.555  36.704  22.943  0.00  0.00            
ATOM   3250  O   ASP X 419      46.187  36.312  21.958  0.00  0.00            
ATOM   3251  N   ALA X 420      46.161  37.210  24.021  0.00  0.00            
ATOM   3252  CA  ALA X 420      47.609  37.318  24.205  0.00  0.00            
ATOM   3253  CB  ALA X 420      47.861  38.489  25.160  0.00  0.00            
ATOM   3254  C   ALA X 420      48.308  36.000  24.636  0.00  0.00            
ATOM   3255  O   ALA X 420      49.528  35.984  24.823  0.00  0.00            
ATOM   3256  N   GLY X 421      47.583  34.878  24.745  0.00  0.00            
ATOM   3257  CA  GLY X 421      48.169  33.538  24.898  0.00  0.00            
ATOM   3258  C   GLY X 421      48.651  33.180  26.312  0.00  0.00            
ATOM   3259  O   GLY X 421      49.638  32.445  26.453  0.00  0.00            
ATOM   3260  N   ALA X 422      47.994  33.704  27.351  0.00  0.00            
ATOM   3261  CA  ALA X 422      48.286  33.429  28.764  0.00  0.00            
ATOM   3262  CB  ALA X 422      48.459  34.776  29.475  0.00  0.00            
ATOM   3263  C   ALA X 422      47.203  32.550  29.446  0.00  0.00            
ATOM   3264  O   ALA X 422      46.119  32.358  28.874  0.00  0.00            
ATOM   3265  N   PRO X 423      47.455  32.018  30.663  0.00  0.00            
ATOM   3266  CD  PRO X 423      48.761  31.842  31.285  0.00  0.00            
ATOM   3267  CG  PRO X 423      48.655  30.512  32.026  0.00  0.00            
ATOM   3268  CB  PRO X 423      47.218  30.543  32.544  0.00  0.00            
ATOM   3269  CA  PRO X 423      46.447  31.312  31.459  0.00  0.00            
ATOM   3270  C   PRO X 423      45.400  32.258  32.074  0.00  0.00            
ATOM   3271  O   PRO X 423      45.741  33.298  32.643  0.00  0.00            
ATOM   3272  N   THR X 424      44.131  31.851  32.018  0.00  0.00            
ATOM   3273  CA  THR X 424      42.969  32.599  32.534  0.00  0.00            
ATOM   3274  CB  THR X 424      42.214  33.355  31.421  0.00  0.00            
ATOM   3275  CG2 THR X 424      41.443  34.558  31.960  0.00  0.00            
ATOM   3276  OG1 THR X 424      43.070  33.846  30.417  0.00  0.00            
ATOM   3277  C   THR X 424      41.990  31.645  33.223  0.00  0.00            
ATOM   3278  O   THR X 424      41.768  30.538  32.724  0.00  0.00            
ATOM   3279  N   TYR X 425      41.383  32.054  34.341  0.00  0.00            
ATOM   3280  CA  TYR X 425      40.423  31.242  35.108  0.00  0.00            
ATOM   3281  CB  TYR X 425      41.141  30.594  36.304  0.00  0.00            
ATOM   3282  CG  TYR X 425      42.216  29.595  35.920  0.00  0.00            
ATOM   3283  CD1 TYR X 425      43.554  30.015  35.771  0.00  0.00            
ATOM   3284  CE1 TYR X 425      44.546  29.093  35.383  0.00  0.00            
ATOM   3285  CZ  TYR X 425      44.205  27.743  35.157  0.00  0.00            
ATOM   3286  OH  TYR X 425      45.164  26.855  34.775  0.00  0.00            
ATOM   3287  CE2 TYR X 425      42.865  27.322  35.318  0.00  0.00            
ATOM   3288  CD2 TYR X 425      41.874  28.248  35.694  0.00  0.00            
ATOM   3289  C   TYR X 425      39.220  32.079  35.571  0.00  0.00            
ATOM   3290  O   TYR X 425      39.393  33.161  36.133  0.00  0.00            
ATOM   3291  N   MET X 426      37.997  31.586  35.355  0.00  0.00            
ATOM   3292  CA  MET X 426      36.769  32.369  35.564  0.00  0.00            
ATOM   3293  CB  MET X 426      36.034  32.551  34.224  0.00  0.00            
ATOM   3294  CG  MET X 426      36.885  33.196  33.119  0.00  0.00            
ATOM   3295  SD  MET X 426      37.584  34.831  33.481  0.00  0.00            
ATOM   3296  CE  MET X 426      36.098  35.865  33.375  0.00  0.00            
ATOM   3297  C   MET X 426      35.845  31.724  36.605  0.00  0.00            
ATOM   3298  O   MET X 426      35.598  30.517  36.555  0.00  0.00            
ATOM   3299  N   TYR X 427      35.293  32.526  37.519  0.00  0.00            
ATOM   3300  CA  TYR X 427      34.274  32.094  38.484  0.00  0.00            
ATOM   3301  CB  TYR X 427      34.900  31.771  39.855  0.00  0.00            
ATOM   3302  CG  TYR X 427      35.572  32.916  40.601  0.00  0.00            
ATOM   3303  CD1 TYR X 427      34.927  33.536  41.694  0.00  0.00            
ATOM   3304  CE1 TYR X 427      35.585  34.546  42.427  0.00  0.00            
ATOM   3305  CZ  TYR X 427      36.892  34.942  42.067  0.00  0.00            
ATOM   3306  OH  TYR X 427      37.558  35.911  42.746  0.00  0.00            
ATOM   3307  CE2 TYR X 427      37.521  34.341  40.964  0.00  0.00            
ATOM   3308  CD2 TYR X 427      36.871  33.324  40.239  0.00  0.00            
ATOM   3309  C   TYR X 427      33.123  33.100  38.596  0.00  0.00            
ATOM   3310  O   TYR X 427      33.249  34.260  38.205  0.00  0.00            
ATOM   3311  N   GLU X 428      31.984  32.649  39.122  0.00  0.00            
ATOM   3312  CA  GLU X 428      30.805  33.480  39.370  0.00  0.00            
ATOM   3313  CB  GLU X 428      29.772  33.271  38.251  0.00  0.00            
ATOM   3314  CG  GLU X 428      28.570  34.217  38.388  0.00  0.00            
ATOM   3315  CD  GLU X 428      27.558  34.016  37.257  0.00  0.00            
ATOM   3316  OE1 GLU X 428      27.243  34.978  36.519  0.00  0.00            
ATOM   3317  OE2 GLU X 428      26.995  32.902  37.142  0.00  0.00            
ATOM   3318  C   GLU X 428      30.220  33.215  40.767  0.00  0.00            
ATOM   3319  O   GLU X 428      29.816  32.096  41.098  0.00  0.00            
ATOM   3320  N   PHE X 429      30.146  34.263  41.587  0.00  0.00            
ATOM   3321  CA  PHE X 429      29.495  34.235  42.894  0.00  0.00            
ATOM   3322  CB  PHE X 429      29.980  35.417  43.747  0.00  0.00            
ATOM   3323  CG  PHE X 429      31.019  35.091  44.803  0.00  0.00            
ATOM   3324  CD1 PHE X 429      30.629  34.475  46.009  0.00  0.00            
ATOM   3325  CE1 PHE X 429      31.578  34.238  47.021  0.00  0.00            
ATOM   3326  CZ  PHE X 429      32.917  34.625  46.835  0.00  0.00            
ATOM   3327  CE2 PHE X 429      33.307  35.241  45.635  0.00  0.00            
ATOM   3328  CD2 PHE X 429      32.362  35.466  44.618  0.00  0.00            
ATOM   3329  C   PHE X 429      27.968  34.265  42.743  0.00  0.00            
ATOM   3330  O   PHE X 429      27.403  35.177  42.138  0.00  0.00            
ATOM   3331  N   GLN X 430      27.297  33.283  43.349  0.00  0.00            
ATOM   3332  CA  GLN X 430      25.836  33.129  43.334  0.00  0.00            
ATOM   3333  CB  GLN X 430      25.498  31.834  42.563  0.00  0.00            
ATOM   3334  CG  GLN X 430      25.756  31.934  41.046  0.00  0.00            
ATOM   3335  CD  GLN X 430      24.754  32.828  40.320  0.00  0.00            
ATOM   3336  OE1 GLN X 430      23.668  33.132  40.802  0.00  0.00            
ATOM   3337  NE2 GLN X 430      25.031  33.256  39.115  0.00  0.00            
ATOM   3338  C   GLN X 430      25.216  33.180  44.750  0.00  0.00            
ATOM   3339  O   GLN X 430      24.050  32.831  44.931  0.00  0.00            
ATOM   3340  N   TYR X 431      25.981  33.606  45.765  0.00  0.00            
ATOM   3341  CA  TYR X 431      25.597  33.571  47.183  0.00  0.00            
ATOM   3342  CB  TYR X 431      25.966  32.182  47.732  0.00  0.00            
ATOM   3343  CG  TYR X 431      25.630  31.941  49.192  0.00  0.00            
ATOM   3344  CD1 TYR X 431      26.588  32.211  50.190  0.00  0.00            
ATOM   3345  CE1 TYR X 431      26.281  31.973  51.543  0.00  0.00            
ATOM   3346  CZ  TYR X 431      25.020  31.454  51.903  0.00  0.00            
ATOM   3347  OH  TYR X 431      24.743  31.225  53.214  0.00  0.00            
ATOM   3348  CE2 TYR X 431      24.061  31.181  50.904  0.00  0.00            
ATOM   3349  CD2 TYR X 431      24.368  31.427  49.551  0.00  0.00            
ATOM   3350  C   TYR X 431      26.289  34.675  48.009  0.00  0.00            
ATOM   3351  O   TYR X 431      27.461  34.987  47.773  0.00  0.00            
ATOM   3352  N   ARG X 432      25.590  35.218  49.018  0.00  0.00            
ATOM   3353  CA  ARG X 432      26.116  36.139  50.047  0.00  0.00            
ATOM   3354  CB  ARG X 432      25.563  37.562  49.822  0.00  0.00            
ATOM   3355  CG  ARG X 432      26.144  38.179  48.541  0.00  0.00            
ATOM   3356  CD  ARG X 432      25.885  39.685  48.401  0.00  0.00            
ATOM   3357  NE  ARG X 432      26.950  40.312  47.596  0.00  0.00            
ATOM   3358  CZ  ARG X 432      26.894  41.366  46.809  0.00  0.00            
ATOM   3359  NH1 ARG X 432      27.970  41.758  46.191  0.00  0.00            
ATOM   3360  NH2 ARG X 432      25.800  42.053  46.642  0.00  0.00            
ATOM   3361  C   ARG X 432      25.784  35.636  51.469  0.00  0.00            
ATOM   3362  O   ARG X 432      24.612  35.348  51.717  0.00  0.00            
ATOM   3363  N   PRO X 433      26.754  35.535  52.405  0.00  0.00            
ATOM   3364  CD  PRO X 433      28.189  35.561  52.155  0.00  0.00            
ATOM   3365  CG  PRO X 433      28.812  34.702  53.253  0.00  0.00            
ATOM   3366  CB  PRO X 433      27.904  34.996  54.441  0.00  0.00            
ATOM   3367  CA  PRO X 433      26.519  35.101  53.791  0.00  0.00            
ATOM   3368  C   PRO X 433      25.589  36.008  54.615  0.00  0.00            
ATOM   3369  O   PRO X 433      25.374  37.177  54.289  0.00  0.00            
ATOM   3370  N   SER X 434      25.091  35.467  55.728  0.00  0.00            
ATOM   3371  CA  SER X 434      23.963  35.963  56.542  0.00  0.00            
ATOM   3372  CB  SER X 434      23.452  34.820  57.436  0.00  0.00            
ATOM   3373  OG  SER X 434      24.481  34.282  58.257  0.00  0.00            
ATOM   3374  C   SER X 434      24.213  37.219  57.394  0.00  0.00            
ATOM   3375  O   SER X 434      23.295  37.686  58.076  0.00  0.00            
ATOM   3376  N   PHE X 435      25.420  37.789  57.379  0.00  0.00            
ATOM   3377  CA  PHE X 435      25.740  39.017  58.117  0.00  0.00            
ATOM   3378  CB  PHE X 435      27.259  39.185  58.225  0.00  0.00            
ATOM   3379  CG  PHE X 435      28.009  38.062  58.922  0.00  0.00            
ATOM   3380  CD1 PHE X 435      27.929  37.923  60.322  0.00  0.00            
ATOM   3381  CE1 PHE X 435      28.663  36.919  60.978  0.00  0.00            
ATOM   3382  CZ  PHE X 435      29.485  36.050  60.240  0.00  0.00            
ATOM   3383  CE2 PHE X 435      29.561  36.179  58.841  0.00  0.00            
ATOM   3384  CD2 PHE X 435      28.828  37.184  58.184  0.00  0.00            
ATOM   3385  C   PHE X 435      25.114  40.267  57.467  0.00  0.00            
ATOM   3386  O   PHE X 435      25.093  40.388  56.239  0.00  0.00            
ATOM   3387  N   SER X 436      24.645  41.222  58.276  0.00  0.00            
ATOM   3388  CA  SER X 436      24.057  42.493  57.815  0.00  0.00            
ATOM   3389  CB  SER X 436      22.537  42.338  57.645  0.00  0.00            
ATOM   3390  OG  SER X 436      21.997  43.448  56.945  0.00  0.00            
ATOM   3391  C   SER X 436      24.389  43.656  58.763  0.00  0.00            
ATOM   3392  O   SER X 436      25.039  43.489  59.794  0.00  0.00            
ATOM   3393  N   SER X 437      23.971  44.867  58.404  0.00  0.00            
ATOM   3394  CA  SER X 437      23.919  46.044  59.280  0.00  0.00            
ATOM   3395  CB  SER X 437      25.280  46.754  59.338  0.00  0.00            
ATOM   3396  OG  SER X 437      26.253  45.920  59.945  0.00  0.00            
ATOM   3397  C   SER X 437      22.840  46.996  58.753  0.00  0.00            
ATOM   3398  O   SER X 437      22.729  47.186  57.542  0.00  0.00            
ATOM   3399  N   ASP X 438      22.054  47.608  59.640  0.00  0.00            
ATOM   3400  CA  ASP X 438      20.846  48.387  59.302  0.00  0.00            
ATOM   3401  CB  ASP X 438      20.255  48.889  60.628  0.00  0.00            
ATOM   3402  CG  ASP X 438      18.963  49.694  60.474  0.00  0.00            
ATOM   3403  OD1 ASP X 438      19.011  50.924  60.723  0.00  0.00            
ATOM   3404  OD2 ASP X 438      17.895  49.098  60.204  0.00  0.00            
ATOM   3405  C   ASP X 438      21.111  49.557  58.334  0.00  0.00            
ATOM   3406  O   ASP X 438      20.258  49.900  57.518  0.00  0.00            
ATOM   3407  N   MET X 439      22.321  50.123  58.375  0.00  0.00            
ATOM   3408  CA  MET X 439      22.776  51.222  57.512  0.00  0.00            
ATOM   3409  CB  MET X 439      23.716  52.113  58.346  0.00  0.00            
ATOM   3410  CG  MET X 439      23.755  53.571  57.875  0.00  0.00            
ATOM   3411  SD  MET X 439      24.792  54.665  58.890  0.00  0.00            
ATOM   3412  CE  MET X 439      23.841  54.707  60.436  0.00  0.00            
ATOM   3413  C   MET X 439      23.414  50.751  56.181  0.00  0.00            
ATOM   3414  O   MET X 439      23.959  51.566  55.433  0.00  0.00            
ATOM   3415  N   LYS X 440      23.393  49.443  55.877  0.00  0.00            
ATOM   3416  CA  LYS X 440      24.032  48.822  54.697  0.00  0.00            
ATOM   3417  CB  LYS X 440      24.941  47.667  55.167  0.00  0.00            
ATOM   3418  CG  LYS X 440      26.094  47.420  54.186  0.00  0.00            
ATOM   3419  CD  LYS X 440      26.992  46.245  54.605  0.00  0.00            
ATOM   3420  CE  LYS X 440      28.238  46.167  53.713  0.00  0.00            
ATOM   3421  NZ  LYS X 440      27.937  45.649  52.358  0.00  0.00            
ATOM   3422  C   LYS X 440      22.987  48.323  53.679  0.00  0.00            
ATOM   3423  O   LYS X 440      22.015  47.694  54.113  0.00  0.00            
ATOM   3424  N   PRO X 441      23.180  48.469  52.347  0.00  0.00            
ATOM   3425  CD  PRO X 441      24.178  49.299  51.682  0.00  0.00            
ATOM   3426  CG  PRO X 441      23.500  49.775  50.400  0.00  0.00            
ATOM   3427  CB  PRO X 441      22.671  48.563  49.996  0.00  0.00            
ATOM   3428  CA  PRO X 441      22.200  48.016  51.345  0.00  0.00            
ATOM   3429  C   PRO X 441      21.954  46.499  51.295  0.00  0.00            
ATOM   3430  O   PRO X 441      20.969  46.062  50.700  0.00  0.00            
ATOM   3431  N   LYS X 442      22.769  45.688  51.984  0.00  0.00            
ATOM   3432  CA  LYS X 442      22.473  44.293  52.369  0.00  0.00            
ATOM   3433  CB  LYS X 442      23.585  43.856  53.345  0.00  0.00            
ATOM   3434  CG  LYS X 442      23.635  42.358  53.676  0.00  0.00            
ATOM   3435  CD  LYS X 442      23.946  41.489  52.447  0.00  0.00            
ATOM   3436  CE  LYS X 442      24.228  40.030  52.826  0.00  0.00            
ATOM   3437  NZ  LYS X 442      25.520  39.869  53.530  0.00  0.00            
ATOM   3438  C   LYS X 442      21.074  44.132  52.996  0.00  0.00            
ATOM   3439  O   LYS X 442      20.381  43.149  52.727  0.00  0.00            
ATOM   3440  N   THR X 443      20.610  45.156  53.720  0.00  0.00            
ATOM   3441  CA  THR X 443      19.251  45.298  54.280  0.00  0.00            
ATOM   3442  CB  THR X 443      19.186  46.601  55.102  0.00  0.00            
ATOM   3443  CG2 THR X 443      17.842  46.874  55.770  0.00  0.00            
ATOM   3444  OG1 THR X 443      20.125  46.516  56.150  0.00  0.00            
ATOM   3445  C   THR X 443      18.138  45.281  53.217  0.00  0.00            
ATOM   3446  O   THR X 443      17.005  44.919  53.531  0.00  0.00            
ATOM   3447  N   VAL X 444      18.448  45.602  51.955  0.00  0.00            
ATOM   3448  CA  VAL X 444      17.530  45.570  50.794  0.00  0.00            
ATOM   3449  CB  VAL X 444      17.139  46.998  50.340  0.00  0.00            
ATOM   3450  CG1 VAL X 444      16.382  47.753  51.440  0.00  0.00            
ATOM   3451  CG2 VAL X 444      18.340  47.849  49.907  0.00  0.00            
ATOM   3452  C   VAL X 444      18.070  44.712  49.630  0.00  0.00            
ATOM   3453  O   VAL X 444      17.631  44.866  48.488  0.00  0.00            
ATOM   3454  N   ILE X 445      19.035  43.822  49.907  0.00  0.00            
ATOM   3455  CA  ILE X 445      19.720  42.873  48.994  0.00  0.00            
ATOM   3456  CB  ILE X 445      18.917  41.559  48.792  0.00  0.00            
ATOM   3457  CG2 ILE X 445      18.653  40.884  50.150  0.00  0.00            
ATOM   3458  CG1 ILE X 445      17.610  41.757  47.993  0.00  0.00            
ATOM   3459  CD1 ILE X 445      16.977  40.443  47.515  0.00  0.00            
ATOM   3460  C   ILE X 445      20.296  43.440  47.674  0.00  0.00            
ATOM   3461  O   ILE X 445      20.747  42.670  46.822  0.00  0.00            
ATOM   3462  N   GLY X 446      20.335  44.765  47.505  0.00  0.00            
ATOM   3463  CA  GLY X 446      20.797  45.473  46.299  0.00  0.00            
ATOM   3464  C   GLY X 446      22.232  46.005  46.397  0.00  0.00            
ATOM   3465  O   GLY X 446      22.535  47.077  45.864  0.00  0.00            
ATOM   3466  N   ASP X 447      23.091  45.317  47.152  0.00  0.00            
ATOM   3467  CA  ASP X 447      24.402  45.807  47.594  0.00  0.00            
ATOM   3468  CB  ASP X 447      24.675  45.263  49.011  0.00  0.00            
ATOM   3469  CG  ASP X 447      25.513  46.205  49.884  0.00  0.00            
ATOM   3470  OD1 ASP X 447      25.527  46.003  51.117  0.00  0.00            
ATOM   3471  OD2 ASP X 447      26.129  47.153  49.348  0.00  0.00            
ATOM   3472  C   ASP X 447      25.552  45.470  46.625  0.00  0.00            
ATOM   3473  O   ASP X 447      25.398  44.663  45.704  0.00  0.00            
ATOM   3474  N   HIP X 448      26.727  46.057  46.857  0.00  0.00            
ATOM   3475  CA  HIP X 448      27.961  45.811  46.102  0.00  0.00            
ATOM   3476  CB  HIP X 448      28.153  46.934  45.066  0.00  0.00            
ATOM   3477  CG  HIP X 448      29.328  46.752  44.192  0.00  0.00            
ATOM   3478  ND1 HIP X 448      29.554  45.604  43.406  0.00  0.00            
ATOM   3479  CE1 HIP X 448      30.692  45.815  42.664  0.00  0.00            
ATOM   3480  NE2 HIP X 448      31.210  47.051  42.989  0.00  0.00            
ATOM   3481  CD2 HIP X 448      30.368  47.646  43.937  0.00  0.00            
ATOM   3482  C   HIP X 448      29.172  45.696  47.044  0.00  0.00            
ATOM   3483  O   HIP X 448      29.147  46.267  48.129  0.00  0.00            
ATOM   3484  N   GLY X 449      30.224  44.952  46.676  0.00  0.00            
ATOM   3485  CA  GLY X 449      31.448  44.833  47.491  0.00  0.00            
ATOM   3486  C   GLY X 449      31.285  44.085  48.822  0.00  0.00            
ATOM   3487  O   GLY X 449      32.213  44.061  49.628  0.00  0.00            
ATOM   3488  N   ASP X 450      30.124  43.470  49.064  0.00  0.00            
ATOM   3489  CA  ASP X 450      29.752  42.861  50.347  0.00  0.00            
ATOM   3490  CB  ASP X 450      28.277  42.451  50.264  0.00  0.00            
ATOM   3491  CG  ASP X 450      27.735  42.019  51.623  0.00  0.00            
ATOM   3492  OD1 ASP X 450      27.479  42.916  52.454  0.00  0.00            
ATOM   3493  OD2 ASP X 450      27.565  40.796  51.849  0.00  0.00            
ATOM   3494  C   ASP X 450      30.632  41.658  50.730  0.00  0.00            
ATOM   3495  O   ASP X 450      30.713  41.287  51.896  0.00  0.00            
ATOM   3496  N   GLU X 451      31.339  41.079  49.762  0.00  0.00            
ATOM   3497  CA  GLU X 451      32.266  39.957  49.938  0.00  0.00            
ATOM   3498  CB  GLU X 451      32.846  39.588  48.559  0.00  0.00            
ATOM   3499  CG  GLU X 451      31.857  38.905  47.595  0.00  0.00            
ATOM   3500  CD  GLU X 451      30.568  39.705  47.359  0.00  0.00            
ATOM   3501  OE1 GLU X 451      30.616  40.819  46.783  0.00  0.00            
ATOM   3502  OE2 GLU X 451      29.493  39.251  47.821  0.00  0.00            
ATOM   3503  C   GLU X 451      33.397  40.291  50.934  0.00  0.00            
ATOM   3504  O   GLU X 451      33.833  39.422  51.693  0.00  0.00            
ATOM   3505  N   LEU X 452      33.822  41.560  50.993  0.00  0.00            
ATOM   3506  CA  LEU X 452      34.776  42.068  51.987  0.00  0.00            
ATOM   3507  CB  LEU X 452      35.173  43.496  51.565  0.00  0.00            
ATOM   3508  CG  LEU X 452      36.071  44.262  52.556  0.00  0.00            
ATOM   3509  CD1 LEU X 452      37.413  43.570  52.799  0.00  0.00            
ATOM   3510  CD2 LEU X 452      36.338  45.656  51.994  0.00  0.00            
ATOM   3511  C   LEU X 452      34.189  42.040  53.409  0.00  0.00            
ATOM   3512  O   LEU X 452      34.863  41.636  54.356  0.00  0.00            
ATOM   3513  N   PHE X 453      32.923  42.435  53.554  0.00  0.00            
ATOM   3514  CA  PHE X 453      32.215  42.462  54.835  0.00  0.00            
ATOM   3515  CB  PHE X 453      30.987  43.379  54.693  0.00  0.00            
ATOM   3516  CG  PHE X 453      30.061  43.441  55.898  0.00  0.00            
ATOM   3517  CD1 PHE X 453      30.539  43.884  57.145  0.00  0.00            
ATOM   3518  CE1 PHE X 453      29.672  43.989  58.248  0.00  0.00            
ATOM   3519  CZ  PHE X 453      28.322  43.618  58.117  0.00  0.00            
ATOM   3520  CE2 PHE X 453      27.846  43.145  56.882  0.00  0.00            
ATOM   3521  CD2 PHE X 453      28.710  43.064  55.775  0.00  0.00            
ATOM   3522  C   PHE X 453      31.823  41.056  55.316  0.00  0.00            
ATOM   3523  O   PHE X 453      31.879  40.803  56.520  0.00  0.00            
ATOM   3524  N   SER X 454      31.437  40.158  54.403  0.00  0.00            
ATOM   3525  CA  SER X 454      30.697  38.925  54.723  0.00  0.00            
ATOM   3526  CB  SER X 454      29.380  38.913  53.938  0.00  0.00            
ATOM   3527  OG  SER X 454      28.581  40.047  54.207  0.00  0.00            
ATOM   3528  C   SER X 454      31.421  37.606  54.421  0.00  0.00            
ATOM   3529  O   SER X 454      31.045  36.593  55.010  0.00  0.00            
ATOM   3530  N   VAL X 455      32.403  37.569  53.506  0.00  0.00            
ATOM   3531  CA  VAL X 455      33.017  36.313  53.011  0.00  0.00            
ATOM   3532  CB  VAL X 455      32.893  36.170  51.474  0.00  0.00            
ATOM   3533  CG1 VAL X 455      33.529  34.867  50.966  0.00  0.00            
ATOM   3534  CG2 VAL X 455      31.434  36.162  51.005  0.00  0.00            
ATOM   3535  C   VAL X 455      34.478  36.169  53.431  0.00  0.00            
ATOM   3536  O   VAL X 455      34.844  35.161  54.037  0.00  0.00            
ATOM   3537  N   PHE X 456      35.329  37.145  53.104  0.00  0.00            
ATOM   3538  CA  PHE X 456      36.791  37.015  53.198  0.00  0.00            
ATOM   3539  CB  PHE X 456      37.463  37.806  52.064  0.00  0.00            
ATOM   3540  CG  PHE X 456      37.235  37.189  50.693  0.00  0.00            
ATOM   3541  CD1 PHE X 456      37.942  36.026  50.325  0.00  0.00            
ATOM   3542  CE1 PHE X 456      37.723  35.430  49.070  0.00  0.00            
ATOM   3543  CZ  PHE X 456      36.793  35.992  48.178  0.00  0.00            
ATOM   3544  CE2 PHE X 456      36.092  37.155  48.538  0.00  0.00            
ATOM   3545  CD2 PHE X 456      36.311  37.754  49.793  0.00  0.00            
ATOM   3546  C   PHE X 456      37.350  37.285  54.609  0.00  0.00            
ATOM   3547  O   PHE X 456      38.265  38.086  54.798  0.00  0.00            
ATOM   3548  N   GLY X 457      36.802  36.576  55.600  0.00  0.00            
ATOM   3549  CA  GLY X 457      37.253  36.559  56.995  0.00  0.00            
ATOM   3550  C   GLY X 457      36.113  36.382  58.003  0.00  0.00            
ATOM   3551  O   GLY X 457      36.257  35.630  58.969  0.00  0.00            
ATOM   3552  N   ALA X 458      34.956  37.009  57.756  0.00  0.00            
ATOM   3553  CA  ALA X 458      33.867  37.100  58.732  0.00  0.00            
ATOM   3554  CB  ALA X 458      32.735  37.956  58.151  0.00  0.00            
ATOM   3555  C   ALA X 458      33.367  35.748  59.296  0.00  0.00            
ATOM   3556  O   ALA X 458      33.251  35.660  60.518  0.00  0.00            
ATOM   3557  N   PRO X 459      33.152  34.662  58.521  0.00  0.00            
ATOM   3558  CD  PRO X 459      33.145  34.582  57.067  0.00  0.00            
ATOM   3559  CG  PRO X 459      32.171  33.452  56.743  0.00  0.00            
ATOM   3560  CB  PRO X 459      32.434  32.470  57.885  0.00  0.00            
ATOM   3561  CA  PRO X 459      32.671  33.391  59.087  0.00  0.00            
ATOM   3562  C   PRO X 459      33.611  32.746  60.123  0.00  0.00            
ATOM   3563  O   PRO X 459      33.164  31.928  60.927  0.00  0.00            
ATOM   3564  N   PHE X 460      34.893  33.132  60.151  0.00  0.00            
ATOM   3565  CA  PHE X 460      35.884  32.640  61.116  0.00  0.00            
ATOM   3566  CB  PHE X 460      37.236  32.484  60.410  0.00  0.00            
ATOM   3567  CG  PHE X 460      37.187  31.700  59.118  0.00  0.00            
ATOM   3568  CD1 PHE X 460      36.878  30.328  59.144  0.00  0.00            
ATOM   3569  CE1 PHE X 460      36.831  29.597  57.945  0.00  0.00            
ATOM   3570  CZ  PHE X 460      37.094  30.239  56.724  0.00  0.00            
ATOM   3571  CE2 PHE X 460      37.399  31.610  56.693  0.00  0.00            
ATOM   3572  CD2 PHE X 460      37.443  32.343  57.891  0.00  0.00            
ATOM   3573  C   PHE X 460      36.059  33.542  62.347  0.00  0.00            
ATOM   3574  O   PHE X 460      36.567  33.080  63.371  0.00  0.00            
ATOM   3575  N   LEU X 461      35.692  34.824  62.244  0.00  0.00            
ATOM   3576  CA  LEU X 461      35.986  35.865  63.242  0.00  0.00            
ATOM   3577  CB  LEU X 461      37.045  36.828  62.662  0.00  0.00            
ATOM   3578  CG  LEU X 461      38.436  36.199  62.438  0.00  0.00            
ATOM   3579  CD1 LEU X 461      39.341  37.190  61.712  0.00  0.00            
ATOM   3580  CD2 LEU X 461      39.127  35.821  63.751  0.00  0.00            
ATOM   3581  C   LEU X 461      34.738  36.615  63.746  0.00  0.00            
ATOM   3582  O   LEU X 461      34.865  37.485  64.607  0.00  0.00            
ATOM   3583  N   LYS X 462      33.545  36.286  63.243  0.00  0.00            
ATOM   3584  CA  LYS X 462      32.242  36.819  63.668  0.00  0.00            
ATOM   3585  CB  LYS X 462      31.709  37.815  62.623  0.00  0.00            
ATOM   3586  CG  LYS X 462      32.496  39.137  62.663  0.00  0.00            
ATOM   3587  CD  LYS X 462      31.991  40.165  61.645  0.00  0.00            
ATOM   3588  CE  LYS X 462      30.536  40.574  61.892  0.00  0.00            
ATOM   3589  NZ  LYS X 462      30.105  41.613  60.935  0.00  0.00            
ATOM   3590  C   LYS X 462      31.253  35.686  63.953  0.00  0.00            
ATOM   3591  O   LYS X 462      31.409  34.563  63.471  0.00  0.00            
ATOM   3592  N   GLU X 463      30.260  35.977  64.783  0.00  0.00            
ATOM   3593  CA  GLU X 463      29.407  34.991  65.449  0.00  0.00            
ATOM   3594  CB  GLU X 463      29.242  35.363  66.937  0.00  0.00            
ATOM   3595  CG  GLU X 463      30.593  35.505  67.669  0.00  0.00            
ATOM   3596  CD  GLU X 463      30.437  35.696  69.183  0.00  0.00            
ATOM   3597  OE1 GLU X 463      31.051  36.628  69.759  0.00  0.00            
ATOM   3598  OE2 GLU X 463      29.735  34.885  69.835  0.00  0.00            
ATOM   3599  C   GLU X 463      28.048  34.821  64.747  0.00  0.00            
ATOM   3600  O   GLU X 463      27.461  35.788  64.249  0.00  0.00            
ATOM   3601  N   GLY X 464      27.524  33.591  64.732  0.00  0.00            
ATOM   3602  CA  GLY X 464      26.231  33.237  64.124  0.00  0.00            
ATOM   3603  C   GLY X 464      26.295  32.677  62.694  0.00  0.00            
ATOM   3604  O   GLY X 464      25.249  32.505  62.069  0.00  0.00            
ATOM   3605  N   ALA X 465      27.484  32.381  62.157  0.00  0.00            
ATOM   3606  CA  ALA X 465      27.639  31.752  60.840  0.00  0.00            
ATOM   3607  CB  ALA X 465      29.066  31.999  60.335  0.00  0.00            
ATOM   3608  C   ALA X 465      27.297  30.246  60.870  0.00  0.00            
ATOM   3609  O   ALA X 465      27.528  29.570  61.881  0.00  0.00            
ATOM   3610  N   SER X 466      26.776  29.710  59.761  0.00  0.00            
ATOM   3611  CA  SER X 466      26.499  28.272  59.608  0.00  0.00            
ATOM   3612  CB  SER X 466      25.272  28.047  58.717  0.00  0.00            
ATOM   3613  OG  SER X 466      25.519  28.438  57.377  0.00  0.00            
ATOM   3614  C   SER X 466      27.690  27.460  59.083  0.00  0.00            
ATOM   3615  O   SER X 466      28.634  28.005  58.505  0.00  0.00            
ATOM   3616  N   GLU X 467      27.602  26.131  59.216  0.00  0.00            
ATOM   3617  CA  GLU X 467      28.553  25.157  58.651  0.00  0.00            
ATOM   3618  CB  GLU X 467      27.940  23.747  58.792  0.00  0.00            
ATOM   3619  CG  GLU X 467      28.917  22.620  58.425  0.00  0.00            
ATOM   3620  CD  GLU X 467      28.205  21.273  58.271  0.00  0.00            
ATOM   3621  OE1 GLU X 467      27.835  20.637  59.286  0.00  0.00            
ATOM   3622  OE2 GLU X 467      28.038  20.804  57.117  0.00  0.00            
ATOM   3623  C   GLU X 467      28.880  25.433  57.168  0.00  0.00            
ATOM   3624  O   GLU X 467      30.038  25.333  56.756  0.00  0.00            
ATOM   3625  N   GLU X 468      27.877  25.815  56.369  0.00  0.00            
ATOM   3626  CA  GLU X 468      28.032  26.090  54.936  0.00  0.00            
ATOM   3627  CB  GLU X 468      26.654  26.038  54.264  0.00  0.00            
ATOM   3628  CG  GLU X 468      26.706  25.911  52.734  0.00  0.00            
ATOM   3629  CD  GLU X 468      27.277  24.562  52.284  0.00  0.00            
ATOM   3630  OE1 GLU X 468      26.674  23.513  52.612  0.00  0.00            
ATOM   3631  OE2 GLU X 468      28.340  24.511  51.625  0.00  0.00            
ATOM   3632  C   GLU X 468      28.725  27.431  54.651  0.00  0.00            
ATOM   3633  O   GLU X 468      29.444  27.547  53.666  0.00  0.00            
ATOM   3634  N   GLU X 469      28.572  28.439  55.513  0.00  0.00            
ATOM   3635  CA  GLU X 469      29.255  29.736  55.364  0.00  0.00            
ATOM   3636  CB  GLU X 469      28.521  30.797  56.201  0.00  0.00            
ATOM   3637  CG  GLU X 469      27.182  31.174  55.550  0.00  0.00            
ATOM   3638  CD  GLU X 469      26.204  31.777  56.559  0.00  0.00            
ATOM   3639  OE1 GLU X 469      26.069  33.017  56.639  0.00  0.00            
ATOM   3640  OE2 GLU X 469      25.511  30.995  57.251  0.00  0.00            
ATOM   3641  C   GLU X 469      30.742  29.630  55.740  0.00  0.00            
ATOM   3642  O   GLU X 469      31.600  30.242  55.095  0.00  0.00            
ATOM   3643  N   ILE X 470      31.060  28.777  56.720  0.00  0.00            
ATOM   3644  CA  ILE X 470      32.431  28.365  57.056  0.00  0.00            
ATOM   3645  CB  ILE X 470      32.420  27.579  58.390  0.00  0.00            
ATOM   3646  CG2 ILE X 470      33.803  26.978  58.708  0.00  0.00            
ATOM   3647  CG1 ILE X 470      31.965  28.498  59.552  0.00  0.00            
ATOM   3648  CD1 ILE X 470      31.584  27.740  60.829  0.00  0.00            
ATOM   3649  C   ILE X 470      33.042  27.564  55.891  0.00  0.00            
ATOM   3650  O   ILE X 470      34.166  27.839  55.477  0.00  0.00            
ATOM   3651  N   ARG X 471      32.289  26.630  55.291  0.00  0.00            
ATOM   3652  CA  ARG X 471      32.722  25.836  54.124  0.00  0.00            
ATOM   3653  CB  ARG X 471      31.713  24.694  53.924  0.00  0.00            
ATOM   3654  CG  ARG X 471      31.918  23.859  52.650  0.00  0.00            
ATOM   3655  CD  ARG X 471      31.247  22.482  52.760  0.00  0.00            
ATOM   3656  NE  ARG X 471      29.836  22.549  53.197  0.00  0.00            
ATOM   3657  CZ  ARG X 471      29.316  21.969  54.267  0.00  0.00            
ATOM   3658  NH1 ARG X 471      28.078  22.164  54.597  0.00  0.00            
ATOM   3659  NH2 ARG X 471      29.981  21.176  55.055  0.00  0.00            
ATOM   3660  C   ARG X 471      32.932  26.686  52.864  0.00  0.00            
ATOM   3661  O   ARG X 471      33.950  26.530  52.195  0.00  0.00            
ATOM   3662  N   LEU X 472      32.030  27.623  52.570  0.00  0.00            
ATOM   3663  CA  LEU X 472      32.118  28.547  51.431  0.00  0.00            
ATOM   3664  CB  LEU X 472      30.776  29.311  51.348  0.00  0.00            
ATOM   3665  CG  LEU X 472      30.571  30.374  50.248  0.00  0.00            
ATOM   3666  CD1 LEU X 472      31.244  31.713  50.558  0.00  0.00            
ATOM   3667  CD2 LEU X 472      31.008  29.905  48.860  0.00  0.00            
ATOM   3668  C   LEU X 472      33.346  29.464  51.545  0.00  0.00            
ATOM   3669  O   LEU X 472      34.111  29.591  50.588  0.00  0.00            
ATOM   3670  N   SER X 473      33.578  30.056  52.720  0.00  0.00            
ATOM   3671  CA  SER X 473      34.754  30.907  52.966  0.00  0.00            
ATOM   3672  CB  SER X 473      34.565  31.749  54.230  0.00  0.00            
ATOM   3673  OG  SER X 473      34.213  30.945  55.335  0.00  0.00            
ATOM   3674  C   SER X 473      36.068  30.111  52.996  0.00  0.00            
ATOM   3675  O   SER X 473      37.059  30.555  52.410  0.00  0.00            
ATOM   3676  N   LYS X 474      36.071  28.894  53.567  0.00  0.00            
ATOM   3677  CA  LYS X 474      37.198  27.943  53.490  0.00  0.00            
ATOM   3678  CB  LYS X 474      36.857  26.660  54.281  0.00  0.00            
ATOM   3679  CG  LYS X 474      37.866  25.512  54.070  0.00  0.00            
ATOM   3680  CD  LYS X 474      37.525  24.244  54.864  0.00  0.00            
ATOM   3681  CE  LYS X 474      37.823  24.419  56.355  0.00  0.00            
ATOM   3682  NZ  LYS X 474      37.436  23.220  57.128  0.00  0.00            
ATOM   3683  C   LYS X 474      37.549  27.633  52.037  0.00  0.00            
ATOM   3684  O   LYS X 474      38.723  27.708  51.676  0.00  0.00            
ATOM   3685  N   MET X 475      36.545  27.311  51.219  0.00  0.00            
ATOM   3686  CA  MET X 475      36.689  26.926  49.814  0.00  0.00            
ATOM   3687  CB  MET X 475      35.303  26.549  49.263  0.00  0.00            
ATOM   3688  CG  MET X 475      35.298  26.250  47.761  0.00  0.00            
ATOM   3689  SD  MET X 475      33.700  25.700  47.105  0.00  0.00            
ATOM   3690  CE  MET X 475      32.773  27.254  47.209  0.00  0.00            
ATOM   3691  C   MET X 475      37.366  28.020  48.981  0.00  0.00            
ATOM   3692  O   MET X 475      38.362  27.734  48.317  0.00  0.00            
ATOM   3693  N   VAL X 476      36.884  29.269  49.039  0.00  0.00            
ATOM   3694  CA  VAL X 476      37.488  30.362  48.251  0.00  0.00            
ATOM   3695  CB  VAL X 476      36.616  31.630  48.182  0.00  0.00            
ATOM   3696  CG1 VAL X 476      35.303  31.330  47.449  0.00  0.00            
ATOM   3697  CG2 VAL X 476      36.285  32.247  49.544  0.00  0.00            
ATOM   3698  C   VAL X 476      38.912  30.680  48.707  0.00  0.00            
ATOM   3699  O   VAL X 476      39.791  30.822  47.863  0.00  0.00            
ATOM   3700  N   MET X 477      39.202  30.685  50.015  0.00  0.00            
ATOM   3701  CA  MET X 477      40.581  30.878  50.491  0.00  0.00            
ATOM   3702  CB  MET X 477      40.615  31.063  52.016  0.00  0.00            
ATOM   3703  CG  MET X 477      40.036  32.421  52.432  0.00  0.00            
ATOM   3704  SD  MET X 477      40.269  32.809  54.189  0.00  0.00            
ATOM   3705  CE  MET X 477      39.614  34.497  54.240  0.00  0.00            
ATOM   3706  C   MET X 477      41.512  29.739  50.044  0.00  0.00            
ATOM   3707  O   MET X 477      42.632  30.007  49.607  0.00  0.00            
ATOM   3708  N   LYS X 478      41.045  28.481  50.075  0.00  0.00            
ATOM   3709  CA  LYS X 478      41.836  27.312  49.657  0.00  0.00            
ATOM   3710  CB  LYS X 478      41.121  26.014  50.072  0.00  0.00            
ATOM   3711  CG  LYS X 478      42.108  24.851  50.238  0.00  0.00            
ATOM   3712  CD  LYS X 478      41.517  23.599  50.911  0.00  0.00            
ATOM   3713  CE  LYS X 478      41.081  23.757  52.383  0.00  0.00            
ATOM   3714  NZ  LYS X 478      42.185  24.170  53.285  0.00  0.00            
ATOM   3715  C   LYS X 478      42.149  27.336  48.158  0.00  0.00            
ATOM   3716  O   LYS X 478      43.305  27.117  47.788  0.00  0.00            
ATOM   3717  N   PHE X 479      41.158  27.667  47.320  0.00  0.00            
ATOM   3718  CA  PHE X 479      41.336  27.878  45.879  0.00  0.00            
ATOM   3719  CB  PHE X 479      39.983  28.155  45.193  0.00  0.00            
ATOM   3720  CG  PHE X 479      39.071  26.986  44.864  0.00  0.00            
ATOM   3721  CD1 PHE X 479      39.568  25.861  44.179  0.00  0.00            
ATOM   3722  CE1 PHE X 479      38.690  24.859  43.728  0.00  0.00            
ATOM   3723  CZ  PHE X 479      37.307  24.981  43.945  0.00  0.00            
ATOM   3724  CE2 PHE X 479      36.805  26.101  44.629  0.00  0.00            
ATOM   3725  CD2 PHE X 479      37.684  27.101  45.085  0.00  0.00            
ATOM   3726  C   PHE X 479      42.284  29.051  45.582  0.00  0.00            
ATOM   3727  O   PHE X 479      43.217  28.885  44.794  0.00  0.00            
ATOM   3728  N   TRP X 480      42.074  30.223  46.200  0.00  0.00            
ATOM   3729  CA  TRP X 480      42.853  31.432  45.898  0.00  0.00            
ATOM   3730  CB  TRP X 480      42.281  32.671  46.614  0.00  0.00            
ATOM   3731  CG  TRP X 480      40.963  33.276  46.188  0.00  0.00            
ATOM   3732  CD1 TRP X 480      40.564  34.514  46.571  0.00  0.00            
ATOM   3733  NE1 TRP X 480      39.283  34.764  46.123  0.00  0.00            
ATOM   3734  CE2 TRP X 480      38.758  33.675  45.474  0.00  0.00            
ATOM   3735  CZ2 TRP X 480      37.491  33.424  44.933  0.00  0.00            
ATOM   3736  CH2 TRP X 480      37.266  32.227  44.238  0.00  0.00            
ATOM   3737  CZ3 TRP X 480      38.319  31.313  44.078  0.00  0.00            
ATOM   3738  CE3 TRP X 480      39.583  31.573  44.643  0.00  0.00            
ATOM   3739  CD2 TRP X 480      39.835  32.739  45.404  0.00  0.00            
ATOM   3740  C   TRP X 480      44.326  31.235  46.282  0.00  0.00            
ATOM   3741  O   TRP X 480      45.206  31.599  45.506  0.00  0.00            
ATOM   3742  N   ALA X 481      44.610  30.590  47.421  0.00  0.00            
ATOM   3743  CA  ALA X 481      45.974  30.247  47.829  0.00  0.00            
ATOM   3744  CB  ALA X 481      45.931  29.738  49.272  0.00  0.00            
ATOM   3745  C   ALA X 481      46.634  29.219  46.887  0.00  0.00            
ATOM   3746  O   ALA X 481      47.803  29.373  46.527  0.00  0.00            
ATOM   3747  N   ASN X 482      45.886  28.207  46.429  0.00  0.00            
ATOM   3748  CA  ASN X 482      46.393  27.211  45.480  0.00  0.00            
ATOM   3749  CB  ASN X 482      45.374  26.063  45.378  0.00  0.00            
ATOM   3750  CG  ASN X 482      45.939  24.852  44.659  0.00  0.00            
ATOM   3751  OD1 ASN X 482      47.056  24.410  44.902  0.00  0.00            
ATOM   3752  ND2 ASN X 482      45.180  24.240  43.786  0.00  0.00            
ATOM   3753  C   ASN X 482      46.729  27.843  44.112  0.00  0.00            
ATOM   3754  O   ASN X 482      47.775  27.546  43.533  0.00  0.00            
ATOM   3755  N   PHE X 483      45.906  28.787  43.639  0.00  0.00            
ATOM   3756  CA  PHE X 483      46.211  29.619  42.469  0.00  0.00            
ATOM   3757  CB  PHE X 483      44.962  30.419  42.073  0.00  0.00            
ATOM   3758  CG  PHE X 483      45.201  31.440  40.974  0.00  0.00            
ATOM   3759  CD1 PHE X 483      45.355  31.028  39.638  0.00  0.00            
ATOM   3760  CE1 PHE X 483      45.575  31.975  38.623  0.00  0.00            
ATOM   3761  CZ  PHE X 483      45.653  33.341  38.944  0.00  0.00            
ATOM   3762  CE2 PHE X 483      45.516  33.756  40.278  0.00  0.00            
ATOM   3763  CD2 PHE X 483      45.291  32.808  41.292  0.00  0.00            
ATOM   3764  C   PHE X 483      47.417  30.544  42.707  0.00  0.00            
ATOM   3765  O   PHE X 483      48.309  30.603  41.860  0.00  0.00            
ATOM   3766  N   ALA X 484      47.502  31.210  43.863  0.00  0.00            
ATOM   3767  CA  ALA X 484      48.603  32.116  44.201  0.00  0.00            
ATOM   3768  CB  ALA X 484      48.309  32.757  45.564  0.00  0.00            
ATOM   3769  C   ALA X 484      49.979  31.421  44.183  0.00  0.00            
ATOM   3770  O   ALA X 484      50.974  32.048  43.809  0.00  0.00            
ATOM   3771  N   ARG X 485      50.053  30.122  44.513  0.00  0.00            
ATOM   3772  CA  ARG X 485      51.280  29.321  44.342  0.00  0.00            
ATOM   3773  CB  ARG X 485      51.486  28.359  45.528  0.00  0.00            
ATOM   3774  CG  ARG X 485      50.473  27.219  45.700  0.00  0.00            
ATOM   3775  CD  ARG X 485      50.752  26.473  47.013  0.00  0.00            
ATOM   3776  NE  ARG X 485      49.735  25.444  47.290  0.00  0.00            
ATOM   3777  CZ  ARG X 485      48.659  25.560  48.045  0.00  0.00            
ATOM   3778  NH1 ARG X 485      47.881  24.538  48.215  0.00  0.00            
ATOM   3779  NH2 ARG X 485      48.312  26.654  48.654  0.00  0.00            
ATOM   3780  C   ARG X 485      51.412  28.702  42.945  0.00  0.00            
ATOM   3781  O   ARG X 485      52.343  29.048  42.220  0.00  0.00            
ATOM   3782  N   ASN X 486      50.469  27.867  42.504  0.00  0.00            
ATOM   3783  CA  ASN X 486      50.629  27.041  41.296  0.00  0.00            
ATOM   3784  CB  ASN X 486      49.865  25.722  41.519  0.00  0.00            
ATOM   3785  CG  ASN X 486      50.216  24.611  40.537  0.00  0.00            
ATOM   3786  OD1 ASN X 486      51.291  24.559  39.952  0.00  0.00            
ATOM   3787  ND2 ASN X 486      49.320  23.675  40.344  0.00  0.00            
ATOM   3788  C   ASN X 486      50.213  27.726  39.977  0.00  0.00            
ATOM   3789  O   ASN X 486      50.403  27.159  38.902  0.00  0.00            
ATOM   3790  N   GLY X 487      49.589  28.906  40.024  0.00  0.00            
ATOM   3791  CA  GLY X 487      49.009  29.564  38.845  0.00  0.00            
ATOM   3792  C   GLY X 487      47.781  28.847  38.263  0.00  0.00            
ATOM   3793  O   GLY X 487      47.388  29.140  37.135  0.00  0.00            
ATOM   3794  N   ASN X 488      47.196  27.896  39.003  0.00  0.00            
ATOM   3795  CA  ASN X 488      46.003  27.117  38.654  0.00  0.00            
ATOM   3796  CB  ASN X 488      46.456  25.822  37.942  0.00  0.00            
ATOM   3797  CG  ASN X 488      45.324  24.845  37.647  0.00  0.00            
ATOM   3798  OD1 ASN X 488      44.149  25.146  37.786  0.00  0.00            
ATOM   3799  ND2 ASN X 488      45.642  23.637  37.253  0.00  0.00            
ATOM   3800  C   ASN X 488      45.221  26.792  39.950  0.00  0.00            
ATOM   3801  O   ASN X 488      45.803  26.155  40.837  0.00  0.00            
ATOM   3802  N   PRO X 489      43.937  27.180  40.098  0.00  0.00            
ATOM   3803  CD  PRO X 489      43.115  27.917  39.141  0.00  0.00            
ATOM   3804  CG  PRO X 489      41.682  27.839  39.663  0.00  0.00            
ATOM   3805  CB  PRO X 489      41.880  27.705  41.173  0.00  0.00            
ATOM   3806  CA  PRO X 489      43.152  26.856  41.293  0.00  0.00            
ATOM   3807  C   PRO X 489      42.809  25.360  41.407  0.00  0.00            
ATOM   3808  O   PRO X 489      42.594  24.869  42.518  0.00  0.00            
ATOM   3809  N   ASN X 490      42.768  24.619  40.293  0.00  0.00            
ATOM   3810  CA  ASN X 490      42.279  23.241  40.247  0.00  0.00            
ATOM   3811  CB  ASN X 490      41.844  22.921  38.806  0.00  0.00            
ATOM   3812  CG  ASN X 490      41.037  21.639  38.657  0.00  0.00            
ATOM   3813  OD1 ASN X 490      41.032  20.742  39.492  0.00  0.00            
ATOM   3814  ND2 ASN X 490      40.335  21.500  37.561  0.00  0.00            
ATOM   3815  C   ASN X 490      43.300  22.241  40.816  0.00  0.00            
ATOM   3816  O   ASN X 490      44.477  22.241  40.442  0.00  0.00            
ATOM   3817  N   GLY X 491      42.835  21.386  41.724  0.00  0.00            
ATOM   3818  CA  GLY X 491      43.628  20.409  42.471  0.00  0.00            
ATOM   3819  C   GLY X 491      42.746  19.455  43.284  0.00  0.00            
ATOM   3820  O   GLY X 491      41.594  19.204  42.916  0.00  0.00            
ATOM   3821  N   GLU X 492      43.261  18.943  44.398  0.00  0.00            
ATOM   3822  CA  GLU X 492      42.534  18.045  45.311  0.00  0.00            
ATOM   3823  CB  GLU X 492      43.536  17.152  46.073  0.00  0.00            
ATOM   3824  CG  GLU X 492      44.324  16.240  45.122  0.00  0.00            
ATOM   3825  CD  GLU X 492      45.163  15.201  45.875  0.00  0.00            
ATOM   3826  OE1 GLU X 492      46.279  15.543  46.336  0.00  0.00            
ATOM   3827  OE2 GLU X 492      44.710  14.034  46.012  0.00  0.00            
ATOM   3828  C   GLU X 492      41.587  18.793  46.277  0.00  0.00            
ATOM   3829  O   GLU X 492      41.615  20.019  46.402  0.00  0.00            
ATOM   3830  N   GLY X 493      40.719  18.047  46.966  0.00  0.00            
ATOM   3831  CA  GLY X 493      39.896  18.507  48.093  0.00  0.00            
ATOM   3832  C   GLY X 493      38.622  19.285  47.742  0.00  0.00            
ATOM   3833  O   GLY X 493      37.660  19.245  48.513  0.00  0.00            
ATOM   3834  N   LEU X 494      38.578  19.958  46.588  0.00  0.00            
ATOM   3835  CA  LEU X 494      37.462  20.805  46.135  0.00  0.00            
ATOM   3836  CB  LEU X 494      37.878  22.281  46.269  0.00  0.00            
ATOM   3837  CG  LEU X 494      38.090  22.759  47.716  0.00  0.00            
ATOM   3838  CD1 LEU X 494      38.655  24.175  47.693  0.00  0.00            
ATOM   3839  CD2 LEU X 494      36.787  22.753  48.522  0.00  0.00            
ATOM   3840  C   LEU X 494      37.042  20.481  44.686  0.00  0.00            
ATOM   3841  O   LEU X 494      37.878  19.951  43.946  0.00  0.00            
ATOM   3842  N   PRO X 495      35.796  20.775  44.252  0.00  0.00            
ATOM   3843  CD  PRO X 495      34.717  21.363  45.040  0.00  0.00            
ATOM   3844  CG  PRO X 495      33.424  20.925  44.357  0.00  0.00            
ATOM   3845  CB  PRO X 495      33.827  20.874  42.886  0.00  0.00            
ATOM   3846  CA  PRO X 495      35.275  20.372  42.937  0.00  0.00            
ATOM   3847  C   PRO X 495      36.077  20.891  41.733  0.00  0.00            
ATOM   3848  O   PRO X 495      36.653  21.979  41.780  0.00  0.00            
ATOM   3849  N   HIE X 496      36.086  20.120  40.641  0.00  0.00            
ATOM   3850  CA  HIE X 496      36.804  20.397  39.389  0.00  0.00            
ATOM   3851  CB  HIE X 496      36.696  19.172  38.464  0.00  0.00            
ATOM   3852  CG  HIE X 496      37.080  19.422  37.027  0.00  0.00            
ATOM   3853  ND1 HIE X 496      38.381  19.578  36.541  0.00  0.00            
ATOM   3854  CE1 HIE X 496      38.250  19.798  35.220  0.00  0.00            
ATOM   3855  NE2 HIE X 496      36.955  19.774  34.864  0.00  0.00            
ATOM   3856  CD2 HIE X 496      36.202  19.544  35.991  0.00  0.00            
ATOM   3857  C   HIE X 496      36.295  21.660  38.684  0.00  0.00            
ATOM   3858  O   HIE X 496      35.087  21.853  38.532  0.00  0.00            
ATOM   3859  N   TRP X 497      37.242  22.477  38.219  0.00  0.00            
ATOM   3860  CA  TRP X 497      37.033  23.767  37.562  0.00  0.00            
ATOM   3861  CB  TRP X 497      37.947  24.773  38.280  0.00  0.00            
ATOM   3862  CG  TRP X 497      37.778  26.240  38.027  0.00  0.00            
ATOM   3863  CD1 TRP X 497      37.497  26.844  36.850  0.00  0.00            
ATOM   3864  NE1 TRP X 497      37.480  28.213  37.020  0.00  0.00            
ATOM   3865  CE2 TRP X 497      37.804  28.569  38.311  0.00  0.00            
ATOM   3866  CZ2 TRP X 497      37.979  29.803  38.954  0.00  0.00            
ATOM   3867  CH2 TRP X 497      38.284  29.824  40.326  0.00  0.00            
ATOM   3868  CZ3 TRP X 497      38.416  28.613  41.031  0.00  0.00            
ATOM   3869  CE3 TRP X 497      38.261  27.380  40.370  0.00  0.00            
ATOM   3870  CD2 TRP X 497      37.957  27.325  38.991  0.00  0.00            
ATOM   3871  C   TRP X 497      37.339  23.647  36.051  0.00  0.00            
ATOM   3872  O   TRP X 497      38.471  23.301  35.692  0.00  0.00            
ATOM   3873  N   PRO X 498      36.376  23.919  35.146  0.00  0.00            
ATOM   3874  CD  PRO X 498      35.006  24.331  35.429  0.00  0.00            
ATOM   3875  CG  PRO X 498      34.394  24.683  34.075  0.00  0.00            
ATOM   3876  CB  PRO X 498      35.150  23.777  33.106  0.00  0.00            
ATOM   3877  CA  PRO X 498      36.561  23.743  33.702  0.00  0.00            
ATOM   3878  C   PRO X 498      37.481  24.803  33.071  0.00  0.00            
ATOM   3879  O   PRO X 498      37.502  25.968  33.480  0.00  0.00            
ATOM   3880  N   GLU X 499      38.226  24.401  32.038  0.00  0.00            
ATOM   3881  CA  GLU X 499      39.185  25.267  31.338  0.00  0.00            
ATOM   3882  CB  GLU X 499      40.138  24.432  30.460  0.00  0.00            
ATOM   3883  CG  GLU X 499      41.022  23.418  31.202  0.00  0.00            
ATOM   3884  CD  GLU X 499      42.149  24.083  31.999  0.00  0.00            
ATOM   3885  OE1 GLU X 499      41.972  24.328  33.214  0.00  0.00            
ATOM   3886  OE2 GLU X 499      43.244  24.335  31.436  0.00  0.00            
ATOM   3887  C   GLU X 499      38.478  26.314  30.453  0.00  0.00            
ATOM   3888  O   GLU X 499      37.601  25.969  29.654  0.00  0.00            
ATOM   3889  N   TYR X 500      38.935  27.568  30.524  0.00  0.00            
ATOM   3890  CA  TYR X 500      38.472  28.725  29.735  0.00  0.00            
ATOM   3891  CB  TYR X 500      38.519  29.961  30.650  0.00  0.00            
ATOM   3892  CG  TYR X 500      37.864  31.216  30.098  0.00  0.00            
ATOM   3893  CD1 TYR X 500      36.461  31.300  30.033  0.00  0.00            
ATOM   3894  CE1 TYR X 500      35.842  32.473  29.562  0.00  0.00            
ATOM   3895  CZ  TYR X 500      36.630  33.575  29.162  0.00  0.00            
ATOM   3896  OH  TYR X 500      36.040  34.723  28.742  0.00  0.00            
ATOM   3897  CE2 TYR X 500      38.037  33.487  29.213  0.00  0.00            
ATOM   3898  CD2 TYR X 500      38.651  32.308  29.678  0.00  0.00            
ATOM   3899  C   TYR X 500      39.284  28.952  28.435  0.00  0.00            
ATOM   3900  O   TYR X 500      39.025  29.878  27.664  0.00  0.00            
ATOM   3901  N   ASN X 501      40.316  28.137  28.197  0.00  0.00            
ATOM   3902  CA  ASN X 501      41.366  28.389  27.203  0.00  0.00            
ATOM   3903  CB  ASN X 501      42.567  27.471  27.505  0.00  0.00            
ATOM   3904  CG  ASN X 501      42.326  25.973  27.381  0.00  0.00            
ATOM   3905  OD1 ASN X 501      41.223  25.476  27.181  0.00  0.00            
ATOM   3906  ND2 ASN X 501      43.371  25.202  27.533  0.00  0.00            
ATOM   3907  C   ASN X 501      40.938  28.353  25.716  0.00  0.00            
ATOM   3908  O   ASN X 501      41.643  28.933  24.889  0.00  0.00            
ATOM   3909  N   GLN X 502      39.800  27.744  25.360  0.00  0.00            
ATOM   3910  CA  GLN X 502      39.178  27.862  24.025  0.00  0.00            
ATOM   3911  CB  GLN X 502      39.800  26.845  23.039  0.00  0.00            
ATOM   3912  CG  GLN X 502      39.602  25.357  23.387  0.00  0.00            
ATOM   3913  CD  GLN X 502      40.229  24.403  22.361  0.00  0.00            
ATOM   3914  OE1 GLN X 502      40.974  24.771  21.460  0.00  0.00            
ATOM   3915  NE2 GLN X 502      39.958  23.119  22.459  0.00  0.00            
ATOM   3916  C   GLN X 502      37.630  27.822  24.017  0.00  0.00            
ATOM   3917  O   GLN X 502      37.020  28.254  23.035  0.00  0.00            
ATOM   3918  N   LYS X 503      36.979  27.371  25.100  0.00  0.00            
ATOM   3919  CA  LYS X 503      35.520  27.430  25.333  0.00  0.00            
ATOM   3920  CB  LYS X 503      34.902  26.018  25.291  0.00  0.00            
ATOM   3921  CG  LYS X 503      35.095  25.339  23.924  0.00  0.00            
ATOM   3922  CD  LYS X 503      34.413  23.968  23.811  0.00  0.00            
ATOM   3923  CE  LYS X 503      32.884  24.053  23.710  0.00  0.00            
ATOM   3924  NZ  LYS X 503      32.294  22.734  23.383  0.00  0.00            
ATOM   3925  C   LYS X 503      35.211  28.157  26.647  0.00  0.00            
ATOM   3926  O   LYS X 503      36.055  28.246  27.533  0.00  0.00            
ATOM   3927  N   GLU X 504      34.009  28.710  26.773  0.00  0.00            
ATOM   3928  CA  GLU X 504      33.652  29.716  27.790  0.00  0.00            
ATOM   3929  CB  GLU X 504      32.554  30.634  27.220  0.00  0.00            
ATOM   3930  CG  GLU X 504      32.834  31.242  25.836  0.00  0.00            
ATOM   3931  CD  GLU X 504      33.990  32.239  25.840  0.00  0.00            
ATOM   3932  OE1 GLU X 504      35.041  31.964  25.214  0.00  0.00            
ATOM   3933  OE2 GLU X 504      33.804  33.350  26.382  0.00  0.00            
ATOM   3934  C   GLU X 504      33.261  29.117  29.168  0.00  0.00            
ATOM   3935  O   GLU X 504      32.197  29.428  29.713  0.00  0.00            
ATOM   3936  N   GLY X 505      34.104  28.232  29.716  0.00  0.00            
ATOM   3937  CA  GLY X 505      33.870  27.491  30.967  0.00  0.00            
ATOM   3938  C   GLY X 505      34.262  28.243  32.250  0.00  0.00            
ATOM   3939  O   GLY X 505      35.281  28.936  32.295  0.00  0.00            
ATOM   3940  N   TYR X 506      33.467  28.088  33.314  0.00  0.00            
ATOM   3941  CA  TYR X 506      33.641  28.753  34.616  0.00  0.00            
ATOM   3942  CB  TYR X 506      33.008  30.162  34.584  0.00  0.00            
ATOM   3943  CG  TYR X 506      31.513  30.275  34.321  0.00  0.00            
ATOM   3944  CD1 TYR X 506      31.008  29.949  33.050  0.00  0.00            
ATOM   3945  CE1 TYR X 506      29.660  30.177  32.744  0.00  0.00            
ATOM   3946  CZ  TYR X 506      28.788  30.722  33.698  0.00  0.00            
ATOM   3947  OH  TYR X 506      27.486  30.903  33.348  0.00  0.00            
ATOM   3948  CE2 TYR X 506      29.284  31.058  34.978  0.00  0.00            
ATOM   3949  CD2 TYR X 506      30.644  30.830  35.288  0.00  0.00            
ATOM   3950  C   TYR X 506      33.095  27.913  35.786  0.00  0.00            
ATOM   3951  O   TYR X 506      32.455  26.881  35.579  0.00  0.00            
ATOM   3952  N   LEU X 507      33.343  28.347  37.025  0.00  0.00            
ATOM   3953  CA  LEU X 507      32.799  27.732  38.246  0.00  0.00            
ATOM   3954  CB  LEU X 507      33.981  27.391  39.178  0.00  0.00            
ATOM   3955  CG  LEU X 507      33.603  26.544  40.409  0.00  0.00            
ATOM   3956  CD1 LEU X 507      33.258  25.101  40.035  0.00  0.00            
ATOM   3957  CD2 LEU X 507      34.772  26.497  41.392  0.00  0.00            
ATOM   3958  C   LEU X 507      31.760  28.656  38.912  0.00  0.00            
ATOM   3959  O   LEU X 507      32.070  29.805  39.222  0.00  0.00            
ATOM   3960  N   GLN X 508      30.542  28.168  39.163  0.00  0.00            
ATOM   3961  CA  GLN X 508      29.511  28.879  39.938  0.00  0.00            
ATOM   3962  CB  GLN X 508      28.118  28.641  39.324  0.00  0.00            
ATOM   3963  CG  GLN X 508      27.830  29.597  38.156  0.00  0.00            
ATOM   3964  CD  GLN X 508      26.497  29.325  37.455  0.00  0.00            
ATOM   3965  OE1 GLN X 508      25.978  28.215  37.422  0.00  0.00            
ATOM   3966  NE2 GLN X 508      25.893  30.324  36.854  0.00  0.00            
ATOM   3967  C   GLN X 508      29.557  28.429  41.404  0.00  0.00            
ATOM   3968  O   GLN X 508      29.421  27.237  41.680  0.00  0.00            
ATOM   3969  N   ILE X 509      29.737  29.365  42.344  0.00  0.00            
ATOM   3970  CA  ILE X 509      30.025  29.064  43.762  0.00  0.00            
ATOM   3971  CB  ILE X 509      31.436  29.558  44.168  0.00  0.00            
ATOM   3972  CG2 ILE X 509      32.515  28.798  43.375  0.00  0.00            
ATOM   3973  CG1 ILE X 509      31.601  31.086  44.009  0.00  0.00            
ATOM   3974  CD1 ILE X 509      32.920  31.626  44.573  0.00  0.00            
ATOM   3975  C   ILE X 509      28.940  29.553  44.738  0.00  0.00            
ATOM   3976  O   ILE X 509      28.240  30.538  44.483  0.00  0.00            
ATOM   3977  N   GLY X 510      28.801  28.860  45.874  0.00  0.00            
ATOM   3978  CA  GLY X 510      27.860  29.196  46.952  0.00  0.00            
ATOM   3979  C   GLY X 510      27.564  28.028  47.902  0.00  0.00            
ATOM   3980  O   GLY X 510      28.408  27.153  48.113  0.00  0.00            
ATOM   3981  N   ALA X 511      26.355  28.005  48.470  0.00  0.00            
ATOM   3982  CA  ALA X 511      25.849  26.893  49.283  0.00  0.00            
ATOM   3983  CB  ALA X 511      24.596  27.379  50.023  0.00  0.00            
ATOM   3984  C   ALA X 511      25.560  25.635  48.436  0.00  0.00            
ATOM   3985  O   ALA X 511      25.677  24.510  48.928  0.00  0.00            
ATOM   3986  N   ASN X 512      25.228  25.830  47.158  0.00  0.00            
ATOM   3987  CA  ASN X 512      25.457  24.884  46.063  0.00  0.00            
ATOM   3988  CB  ASN X 512      24.156  24.746  45.252  0.00  0.00            
ATOM   3989  CG  ASN X 512      24.346  24.020  43.929  0.00  0.00            
ATOM   3990  OD1 ASN X 512      24.581  22.824  43.879  0.00  0.00            
ATOM   3991  ND2 ASN X 512      24.300  24.725  42.825  0.00  0.00            
ATOM   3992  C   ASN X 512      26.640  25.395  45.215  0.00  0.00            
ATOM   3993  O   ASN X 512      26.771  26.605  45.012  0.00  0.00            
ATOM   3994  N   THR X 513      27.497  24.502  44.718  0.00  0.00            
ATOM   3995  CA  THR X 513      28.652  24.847  43.867  0.00  0.00            
ATOM   3996  CB  THR X 513      29.944  24.870  44.699  0.00  0.00            
ATOM   3997  CG2 THR X 513      31.214  25.036  43.866  0.00  0.00            
ATOM   3998  OG1 THR X 513      29.886  25.961  45.599  0.00  0.00            
ATOM   3999  C   THR X 513      28.748  23.879  42.687  0.00  0.00            
ATOM   4000  O   THR X 513      28.660  22.666  42.882  0.00  0.00            
ATOM   4001  N   GLN X 514      28.893  24.404  41.465  0.00  0.00            
ATOM   4002  CA  GLN X 514      28.687  23.653  40.218  0.00  0.00            
ATOM   4003  CB  GLN X 514      27.182  23.653  39.880  0.00  0.00            
ATOM   4004  CG  GLN X 514      26.613  25.049  39.554  0.00  0.00            
ATOM   4005  CD  GLN X 514      25.095  25.066  39.399  0.00  0.00            
ATOM   4006  OE1 GLN X 514      24.366  24.224  39.914  0.00  0.00            
ATOM   4007  NE2 GLN X 514      24.557  26.040  38.701  0.00  0.00            
ATOM   4008  C   GLN X 514      29.524  24.173  39.032  0.00  0.00            
ATOM   4009  O   GLN X 514      29.849  25.361  38.954  0.00  0.00            
ATOM   4010  N   ALA X 515      29.830  23.293  38.074  0.00  0.00            
ATOM   4011  CA  ALA X 515      30.538  23.636  36.838  0.00  0.00            
ATOM   4012  CB  ALA X 515      31.210  22.375  36.282  0.00  0.00            
ATOM   4013  C   ALA X 515      29.602  24.305  35.810  0.00  0.00            
ATOM   4014  O   ALA X 515      28.478  23.842  35.577  0.00  0.00            
ATOM   4015  N   ALA X 516      30.067  25.389  35.187  0.00  0.00            
ATOM   4016  CA  ALA X 516      29.271  26.309  34.377  0.00  0.00            
ATOM   4017  CB  ALA X 516      29.055  27.564  35.229  0.00  0.00            
ATOM   4018  C   ALA X 516      29.904  26.603  32.996  0.00  0.00            
ATOM   4019  O   ALA X 516      31.101  26.390  32.776  0.00  0.00            
ATOM   4020  N   GLN X 517      29.082  27.050  32.040  0.00  0.00            
ATOM   4021  CA  GLN X 517      29.411  27.108  30.605  0.00  0.00            
ATOM   4022  CB  GLN X 517      29.033  25.762  29.958  0.00  0.00            
ATOM   4023  CG  GLN X 517      27.534  25.420  30.049  0.00  0.00            
ATOM   4024  CD  GLN X 517      27.242  24.054  29.444  0.00  0.00            
ATOM   4025  OE1 GLN X 517      26.892  23.931  28.272  0.00  0.00            
ATOM   4026  NE2 GLN X 517      27.405  22.989  30.194  0.00  0.00            
ATOM   4027  C   GLN X 517      28.743  28.289  29.871  0.00  0.00            
ATOM   4028  O   GLN X 517      27.715  28.809  30.318  0.00  0.00            
ATOM   4029  N   LYS X 518      29.302  28.699  28.724  0.00  0.00            
ATOM   4030  CA  LYS X 518      28.829  29.816  27.873  0.00  0.00            
ATOM   4031  CB  LYS X 518      27.499  29.449  27.178  0.00  0.00            
ATOM   4032  CG  LYS X 518      27.586  28.127  26.396  0.00  0.00            
ATOM   4033  CD  LYS X 518      26.253  27.800  25.717  0.00  0.00            
ATOM   4034  CE  LYS X 518      26.388  26.486  24.943  0.00  0.00            
ATOM   4035  NZ  LYS X 518      25.124  26.129  24.267  0.00  0.00            
ATOM   4036  C   LYS X 518      28.827  31.193  28.571  0.00  0.00            
ATOM   4037  O   LYS X 518      27.905  31.991  28.381  0.00  0.00            
ATOM   4038  N   LEU X 519      29.856  31.475  29.382  0.00  0.00            
ATOM   4039  CA  LEU X 519      30.003  32.702  30.188  0.00  0.00            
ATOM   4040  CB  LEU X 519      31.412  32.708  30.821  0.00  0.00            
ATOM   4041  CG  LEU X 519      31.720  33.924  31.720  0.00  0.00            
ATOM   4042  CD1 LEU X 519      30.807  33.989  32.944  0.00  0.00            
ATOM   4043  CD2 LEU X 519      33.161  33.851  32.220  0.00  0.00            
ATOM   4044  C   LEU X 519      29.781  33.989  29.369  0.00  0.00            
ATOM   4045  O   LEU X 519      30.620  34.342  28.537  0.00  0.00            
ATOM   4046  N   LYS X 520      28.664  34.687  29.620  0.00  0.00            
ATOM   4047  CA  LYS X 520      28.209  35.947  28.982  0.00  0.00            
ATOM   4048  CB  LYS X 520      28.925  37.166  29.607  0.00  0.00            
ATOM   4049  CG  LYS X 520      28.767  37.277  31.135  0.00  0.00            
ATOM   4050  CD  LYS X 520      29.159  38.684  31.623  0.00  0.00            
ATOM   4051  CE  LYS X 520      29.087  38.834  33.149  0.00  0.00            
ATOM   4052  NZ  LYS X 520      27.690  38.796  33.638  0.00  0.00            
ATOM   4053  C   LYS X 520      28.222  36.017  27.437  0.00  0.00            
ATOM   4054  O   LYS X 520      27.913  37.077  26.893  0.00  0.00            
ATOM   4055  N   ASP X 521      28.547  34.942  26.712  0.00  0.00            
ATOM   4056  CA  ASP X 521      28.826  34.964  25.264  0.00  0.00            
ATOM   4057  CB  ASP X 521      29.119  33.542  24.758  0.00  0.00            
ATOM   4058  CG  ASP X 521      29.417  33.510  23.250  0.00  0.00            
ATOM   4059  OD1 ASP X 521      28.506  33.166  22.460  0.00  0.00            
ATOM   4060  OD2 ASP X 521      30.572  33.790  22.845  0.00  0.00            
ATOM   4061  C   ASP X 521      27.711  35.606  24.425  0.00  0.00            
ATOM   4062  O   ASP X 521      28.025  36.361  23.508  0.00  0.00            
ATOM   4063  N   LYS X 522      26.435  35.387  24.772  0.00  0.00            
ATOM   4064  CA  LYS X 522      25.288  36.007  24.085  0.00  0.00            
ATOM   4065  CB  LYS X 522      23.988  35.472  24.716  0.00  0.00            
ATOM   4066  CG  LYS X 522      22.743  35.895  23.921  0.00  0.00            
ATOM   4067  CD  LYS X 522      21.458  35.260  24.472  0.00  0.00            
ATOM   4068  CE  LYS X 522      20.296  35.624  23.542  0.00  0.00            
ATOM   4069  NZ  LYS X 522      19.012  35.029  23.975  0.00  0.00            
ATOM   4070  C   LYS X 522      25.353  37.540  24.092  0.00  0.00            
ATOM   4071  O   LYS X 522      25.110  38.181  23.072  0.00  0.00            
ATOM   4072  N   GLU X 523      25.733  38.141  25.220  0.00  0.00            
ATOM   4073  CA  GLU X 523      25.853  39.599  25.346  0.00  0.00            
ATOM   4074  CB  GLU X 523      25.536  40.047  26.777  0.00  0.00            
ATOM   4075  CG  GLU X 523      24.063  39.803  27.120  0.00  0.00            
ATOM   4076  CD  GLU X 523      23.710  40.434  28.463  0.00  0.00            
ATOM   4077  OE1 GLU X 523      23.690  39.731  29.499  0.00  0.00            
ATOM   4078  OE2 GLU X 523      23.399  41.643  28.528  0.00  0.00            
ATOM   4079  C   GLU X 523      27.218  40.125  24.886  0.00  0.00            
ATOM   4080  O   GLU X 523      27.284  41.225  24.339  0.00  0.00            
ATOM   4081  N   VAL X 524      28.296  39.343  25.016  0.00  0.00            
ATOM   4082  CA  VAL X 524      29.600  39.703  24.428  0.00  0.00            
ATOM   4083  CB  VAL X 524      30.727  38.751  24.879  0.00  0.00            
ATOM   4084  CG1 VAL X 524      32.077  39.157  24.270  0.00  0.00            
ATOM   4085  CG2 VAL X 524      30.919  38.759  26.402  0.00  0.00            
ATOM   4086  C   VAL X 524      29.492  39.754  22.900  0.00  0.00            
ATOM   4087  O   VAL X 524      29.939  40.724  22.290  0.00  0.00            
ATOM   4088  N   ALA X 525      28.836  38.780  22.264  0.00  0.00            
ATOM   4089  CA  ALA X 525      28.593  38.775  20.820  0.00  0.00            
ATOM   4090  CB  ALA X 525      28.026  37.406  20.432  0.00  0.00            
ATOM   4091  C   ALA X 525      27.671  39.930  20.373  0.00  0.00            
ATOM   4092  O   ALA X 525      27.896  40.513  19.308  0.00  0.00            
ATOM   4093  N   PHE X 526      26.687  40.314  21.199  0.00  0.00            
ATOM   4094  CA  PHE X 526      25.827  41.474  20.942  0.00  0.00            
ATOM   4095  CB  PHE X 526      24.629  41.476  21.906  0.00  0.00            
ATOM   4096  CG  PHE X 526      23.647  42.597  21.615  0.00  0.00            
ATOM   4097  CD1 PHE X 526      22.620  42.399  20.674  0.00  0.00            
ATOM   4098  CE1 PHE X 526      21.762  43.457  20.326  0.00  0.00            
ATOM   4099  CZ  PHE X 526      21.934  44.723  20.915  0.00  0.00            
ATOM   4100  CE2 PHE X 526      22.944  44.919  21.874  0.00  0.00            
ATOM   4101  CD2 PHE X 526      23.797  43.858  22.226  0.00  0.00            
ATOM   4102  C   PHE X 526      26.590  42.807  21.022  0.00  0.00            
ATOM   4103  O   PHE X 526      26.485  43.627  20.109  0.00  0.00            
ATOM   4104  N   TRP X 527      27.377  43.047  22.074  0.00  0.00            
ATOM   4105  CA  TRP X 527      28.090  44.322  22.231  0.00  0.00            
ATOM   4106  CB  TRP X 527      28.379  44.591  23.713  0.00  0.00            
ATOM   4107  CG  TRP X 527      27.154  45.023  24.465  0.00  0.00            
ATOM   4108  CD1 TRP X 527      26.421  44.260  25.309  0.00  0.00            
ATOM   4109  NE1 TRP X 527      25.305  44.962  25.723  0.00  0.00            
ATOM   4110  CE2 TRP X 527      25.252  46.213  25.149  0.00  0.00            
ATOM   4111  CZ2 TRP X 527      24.314  47.253  25.208  0.00  0.00            
ATOM   4112  CH2 TRP X 527      24.572  48.448  24.513  0.00  0.00            
ATOM   4113  CZ3 TRP X 527      25.763  48.585  23.776  0.00  0.00            
ATOM   4114  CE3 TRP X 527      26.687  47.522  23.704  0.00  0.00            
ATOM   4115  CD2 TRP X 527      26.450  46.303  24.379  0.00  0.00            
ATOM   4116  C   TRP X 527      29.325  44.429  21.328  0.00  0.00            
ATOM   4117  O   TRP X 527      29.599  45.509  20.808  0.00  0.00            
ATOM   4118  N   THR X 528      30.007  43.322  21.017  0.00  0.00            
ATOM   4119  CA  THR X 528      31.116  43.331  20.041  0.00  0.00            
ATOM   4120  CB  THR X 528      32.075  42.143  20.199  0.00  0.00            
ATOM   4121  CG2 THR X 528      32.775  42.149  21.558  0.00  0.00            
ATOM   4122  OG1 THR X 528      31.400  40.916  20.065  0.00  0.00            
ATOM   4123  C   THR X 528      30.649  43.475  18.586  0.00  0.00            
ATOM   4124  O   THR X 528      31.415  43.980  17.762  0.00  0.00            
ATOM   4125  N   ASN X 529      29.382  43.171  18.255  0.00  0.00            
ATOM   4126  CA  ASN X 529      28.768  43.631  16.998  0.00  0.00            
ATOM   4127  CB  ASN X 529      27.362  43.011  16.824  0.00  0.00            
ATOM   4128  CG  ASN X 529      26.568  43.632  15.676  0.00  0.00            
ATOM   4129  OD1 ASN X 529      26.978  43.606  14.525  0.00  0.00            
ATOM   4130  ND2 ASN X 529      25.452  44.265  15.945  0.00  0.00            
ATOM   4131  C   ASN X 529      28.733  45.172  16.931  0.00  0.00            
ATOM   4132  O   ASN X 529      29.026  45.739  15.879  0.00  0.00            
ATOM   4133  N   LEU X 530      28.432  45.856  18.041  0.00  0.00            
ATOM   4134  CA  LEU X 530      28.330  47.322  18.102  0.00  0.00            
ATOM   4135  CB  LEU X 530      27.333  47.723  19.206  0.00  0.00            
ATOM   4136  CG  LEU X 530      25.913  47.142  19.062  0.00  0.00            
ATOM   4137  CD1 LEU X 530      25.034  47.619  20.217  0.00  0.00            
ATOM   4138  CD2 LEU X 530      25.238  47.552  17.752  0.00  0.00            
ATOM   4139  C   LEU X 530      29.689  48.028  18.279  0.00  0.00            
ATOM   4140  O   LEU X 530      29.868  49.143  17.789  0.00  0.00            
ATOM   4141  N   PHE X 531      30.681  47.390  18.907  0.00  0.00            
ATOM   4142  CA  PHE X 531      32.053  47.925  18.982  0.00  0.00            
ATOM   4143  CB  PHE X 531      32.852  47.207  20.082  0.00  0.00            
ATOM   4144  CG  PHE X 531      32.477  47.486  21.535  0.00  0.00            
ATOM   4145  CD1 PHE X 531      31.390  48.312  21.903  0.00  0.00            
ATOM   4146  CE1 PHE X 531      31.097  48.542  23.259  0.00  0.00            
ATOM   4147  CZ  PHE X 531      31.897  47.969  24.261  0.00  0.00            
ATOM   4148  CE2 PHE X 531      32.988  47.160  23.905  0.00  0.00            
ATOM   4149  CD2 PHE X 531      33.272  46.915  22.549  0.00  0.00            
ATOM   4150  C   PHE X 531      32.784  47.880  17.625  0.00  0.00            
ATOM   4151  O   PHE X 531      33.727  48.639  17.406  0.00  0.00            
ATOM   4152  N   ALA X 532      32.318  47.059  16.677  0.00  0.00            
ATOM   4153  CA  ALA X 532      32.808  47.019  15.295  0.00  0.00            
ATOM   4154  CB  ALA X 532      32.652  45.583  14.783  0.00  0.00            
ATOM   4155  C   ALA X 532      32.162  48.073  14.357  0.00  0.00            
ATOM   4156  O   ALA X 532      32.345  47.990  13.135  0.00  0.00            
ATOM   4157  N   LYS X 533      31.404  49.039  14.907  0.00  0.00            
ATOM   4158  CA  LYS X 533      30.654  50.080  14.173  0.00  0.00            
ATOM   4159  CB  LYS X 533      29.146  49.990  14.482  0.00  0.00            
ATOM   4160  CG  LYS X 533      28.562  48.653  14.004  0.00  0.00            
ATOM   4161  CD  LYS X 533      27.056  48.522  14.269  0.00  0.00            
ATOM   4162  CE  LYS X 533      26.577  47.074  14.082  0.00  0.00            
ATOM   4163  NZ  LYS X 533      26.605  46.626  12.671  0.00  0.00            
ATOM   4164  C   LYS X 533      31.197  51.483  14.416  0.00  0.00            
ATOM   4165  O   LYS X 533      31.387  51.886  15.586  0.00  0.00            
ATOM   4166  OXT LYS X 533      31.447  52.188  13.409  0.00  0.00            
END
