# Supplementary material for: Insights into the Degradation of Polymer–Drug Conjugates by an Overexpressed Enzyme in Cancer Cells
Source: J Med Chem. 2023 Feb 14;66(4):2761–72. doi: 10.1021/acs.jmedchem.2c01781 (PMC9969400; doi:10.1021/acs.jmedchem.2c01781)
Supplement: Supplementary file 2 — jm2c01781_si_002.zip [file jm2c01781_si_002.zip › 1c-TI1.pdb]

CRYST1   88.115   88.115   88.115 109.47 109.47 109.47 P 1           1
ATOM      1  N   SER X   1      29.039  18.723  32.139  0.00  0.00           N
ATOM      2  CA  SER X   1      29.684  18.600  33.453  0.00  0.00           C
ATOM      3  CB  SER X   1      31.143  18.157  33.339  0.00  0.00           C
ATOM      4  OG  SER X   1      31.932  19.132  32.685  0.00  0.00           O
ATOM      5  C   SER X   1      29.557  19.917  34.201  0.00  0.00           C
ATOM      6  O   SER X   1      29.432  20.973  33.580  0.00  0.00           O
ATOM      7  N   SER X   2      29.537  19.867  35.531  0.00  0.00           N
ATOM      8  CA  SER X   2      29.283  21.027  36.397  0.00  0.00           C
ATOM      9  CB  SER X   2      28.185  20.681  37.405  0.00  0.00           C
ATOM     10  OG  SER X   2      27.000  20.356  36.696  0.00  0.00           O
ATOM     11  C   SER X   2      30.565  21.550  37.071  0.00  0.00           C
ATOM     12  O   SER X   2      31.570  20.830  37.096  0.00  0.00           O
ATOM     13  N   PRO X   3      30.597  22.802  37.569  0.00  0.00           N
ATOM     14  CD  PRO X   3      29.553  23.816  37.498  0.00  0.00           C
ATOM     15  CG  PRO X   3      30.295  25.117  37.225  0.00  0.00           C
ATOM     16  CB  PRO X   3      31.575  24.940  38.035  0.00  0.00           C
ATOM     17  CA  PRO X   3      31.845  23.431  38.010  0.00  0.00           C
ATOM     18  C   PRO X   3      32.372  22.908  39.364  0.00  0.00           C
ATOM     19  O   PRO X   3      31.613  22.315  40.141  0.00  0.00           O
ATOM     20  N   PRO X   4      33.666  23.134  39.672  0.00  0.00           N
ATOM     21  CD  PRO X   4      34.648  23.824  38.844  0.00  0.00           C
ATOM     22  CG  PRO X   4      35.908  23.962  39.697  0.00  0.00           C
ATOM     23  CB  PRO X   4      35.792  22.796  40.679  0.00  0.00           C
ATOM     24  CA  PRO X   4      34.282  22.694  40.923  0.00  0.00           C
ATOM     25  C   PRO X   4      33.823  23.539  42.124  0.00  0.00           C
ATOM     26  O   PRO X   4      33.531  24.729  41.988  0.00  0.00           O
ATOM     27  N   VAL X   5      33.799  22.927  43.312  0.00  0.00           N
ATOM     28  CA  VAL X   5      33.349  23.540  44.580  0.00  0.00           C
ATOM     29  CB  VAL X   5      31.997  22.935  45.029  0.00  0.00           C
ATOM     30  CG1 VAL X   5      31.526  23.407  46.413  0.00  0.00           C
ATOM     31  CG2 VAL X   5      30.885  23.292  44.036  0.00  0.00           C
ATOM     32  C   VAL X   5      34.413  23.388  45.672  0.00  0.00           C
ATOM     33  O   VAL X   5      35.125  22.381  45.691  0.00  0.00           O
ATOM     34  N   VAL X   6      34.503  24.343  46.604  0.00  0.00           N
ATOM     35  CA  VAL X   6      35.279  24.219  47.856  0.00  0.00           C
ATOM     36  CB  VAL X   6      36.632  24.963  47.767  0.00  0.00           C
ATOM     37  CG1 VAL X   6      37.376  24.987  49.107  0.00  0.00           C
ATOM     38  CG2 VAL X   6      37.565  24.284  46.755  0.00  0.00           C
ATOM     39  C   VAL X   6      34.452  24.689  49.060  0.00  0.00           C
ATOM     40  O   VAL X   6      33.829  25.749  49.021  0.00  0.00           O
ATOM     41  N   ASP X   7      34.460  23.895  50.134  0.00  0.00           N
ATOM     42  CA  ASP X   7      33.817  24.161  51.429  0.00  0.00           C
ATOM     43  CB  ASP X   7      33.201  22.852  51.947  0.00  0.00           C
ATOM     44  CG  ASP X   7      32.503  23.016  53.293  0.00  0.00           C
ATOM     45  OD1 ASP X   7      31.372  23.545  53.290  0.00  0.00           O
ATOM     46  OD2 ASP X   7      33.043  22.586  54.343  0.00  0.00           O
ATOM     47  C   ASP X   7      34.792  24.739  52.465  0.00  0.00           C
ATOM     48  O   ASP X   7      35.795  24.102  52.802  0.00  0.00           O
ATOM     49  N   THR X   8      34.454  25.905  53.019  0.00  0.00           N
ATOM     50  CA  THR X   8      35.174  26.576  54.118  0.00  0.00           C
ATOM     51  CB  THR X   8      35.644  27.983  53.708  0.00  0.00           C
ATOM     52  CG2 THR X   8      36.331  28.051  52.344  0.00  0.00           C
ATOM     53  OG1 THR X   8      34.568  28.894  53.709  0.00  0.00           O
ATOM     54  C   THR X   8      34.290  26.664  55.370  0.00  0.00           C
ATOM     55  O   THR X   8      33.070  26.512  55.267  0.00  0.00           O
ATOM     56  N   VAL X   9      34.843  27.012  56.540  0.00  0.00           N
ATOM     57  CA  VAL X   9      34.027  27.283  57.753  0.00  0.00           C
ATOM     58  CB  VAL X   9      34.842  27.233  59.065  0.00  0.00           C
ATOM     59  CG1 VAL X   9      35.619  25.920  59.188  0.00  0.00           C
ATOM     60  CG2 VAL X   9      35.811  28.411  59.229  0.00  0.00           C
ATOM     61  C   VAL X   9      33.204  28.582  57.676  0.00  0.00           C
ATOM     62  O   VAL X   9      32.523  28.939  58.636  0.00  0.00           O
ATOM     63  N   HIE X  10      33.271  29.300  56.548  0.00  0.00           N
ATOM     64  CA  HIE X  10      32.556  30.554  56.271  0.00  0.00           C
ATOM     65  CB  HIE X  10      33.570  31.604  55.773  0.00  0.00           C
ATOM     66  CG  HIE X  10      34.870  31.650  56.543  0.00  0.00           C
ATOM     67  ND1 HIE X  10      35.118  32.386  57.705  0.00  0.00           N
ATOM     68  CE1 HIE X  10      36.368  32.059  58.086  0.00  0.00           C
ATOM     69  NE2 HIE X  10      36.908  31.182  57.226  0.00  0.00           N
ATOM     70  CD2 HIE X  10      35.988  30.932  56.236  0.00  0.00           C
ATOM     71  C   HIE X  10      31.421  30.374  55.245  0.00  0.00           C
ATOM     72  O   HIE X  10      30.548  31.234  55.134  0.00  0.00           O
ATOM     73  N   GLY X  11      31.433  29.269  54.493  0.00  0.00           N
ATOM     74  CA  GLY X  11      30.532  28.976  53.375  0.00  0.00           C
ATOM     75  C   GLY X  11      31.238  28.255  52.219  0.00  0.00           C
ATOM     76  O   GLY X  11      32.449  27.998  52.268  0.00  0.00           O
ATOM     77  N   LYS X  12      30.487  27.936  51.159  0.00  0.00           N
ATOM     78  CA  LYS X  12      30.998  27.273  49.946  0.00  0.00           C
ATOM     79  CB  LYS X  12      30.023  26.166  49.500  0.00  0.00           C
ATOM     80  CG  LYS X  12      30.180  24.873  50.317  0.00  0.00           C
ATOM     81  CD  LYS X  12      29.172  23.796  49.882  0.00  0.00           C
ATOM     82  CE  LYS X  12      29.422  22.437  50.552  0.00  0.00           C
ATOM     83  NZ  LYS X  12      29.188  22.480  52.013  0.00  0.00           N
ATOM     84  C   LYS X  12      31.281  28.272  48.818  0.00  0.00           C
ATOM     85  O   LYS X  12      30.597  29.288  48.690  0.00  0.00           O
ATOM     86  N   VAL X  13      32.252  27.955  47.962  0.00  0.00           N
ATOM     87  CA  VAL X  13      32.545  28.685  46.712  0.00  0.00           C
ATOM     88  CB  VAL X  13      33.897  29.424  46.751  0.00  0.00           C
ATOM     89  CG1 VAL X  13      33.896  30.520  47.820  0.00  0.00           C
ATOM     90  CG2 VAL X  13      35.097  28.507  47.009  0.00  0.00           C
ATOM     91  C   VAL X  13      32.459  27.765  45.494  0.00  0.00           C
ATOM     92  O   VAL X  13      32.801  26.588  45.584  0.00  0.00           O
ATOM     93  N   LEU X  14      32.009  28.305  44.360  0.00  0.00           N
ATOM     94  CA  LEU X  14      31.701  27.592  43.113  0.00  0.00           C
ATOM     95  CB  LEU X  14      30.171  27.627  42.956  0.00  0.00           C
ATOM     96  CG  LEU X  14      29.599  27.096  41.631  0.00  0.00           C
ATOM     97  CD1 LEU X  14      29.779  25.587  41.475  0.00  0.00           C
ATOM     98  CD2 LEU X  14      28.105  27.417  41.579  0.00  0.00           C
ATOM     99  C   LEU X  14      32.442  28.245  41.935  0.00  0.00           C
ATOM    100  O   LEU X  14      32.148  29.382  41.566  0.00  0.00           O
ATOM    101  N   GLY X  15      33.424  27.541  41.378  0.00  0.00           N
ATOM    102  CA  GLY X  15      34.427  28.091  40.461  0.00  0.00           C
ATOM    103  C   GLY X  15      34.152  27.856  38.973  0.00  0.00           C
ATOM    104  O   GLY X  15      32.999  27.781  38.533  0.00  0.00           O
ATOM    105  N   LYS X  16      35.239  27.734  38.201  0.00  0.00           N
ATOM    106  CA  LYS X  16      35.307  27.329  36.780  0.00  0.00           C
ATOM    107  CB  LYS X  16      35.427  28.598  35.905  0.00  0.00           C
ATOM    108  CG  LYS X  16      35.164  28.363  34.410  0.00  0.00           C
ATOM    109  CD  LYS X  16      35.079  29.677  33.612  0.00  0.00           C
ATOM    110  CE  LYS X  16      34.608  29.444  32.167  0.00  0.00           C
ATOM    111  NZ  LYS X  16      33.176  29.054  32.084  0.00  0.00           N
ATOM    112  C   LYS X  16      36.474  26.345  36.582  0.00  0.00           C
ATOM    113  O   LYS X  16      37.374  26.299  37.421  0.00  0.00           O
ATOM    114  N   PHE X  17      36.479  25.550  35.509  0.00  0.00           N
ATOM    115  CA  PHE X  17      37.556  24.590  35.207  0.00  0.00           C
ATOM    116  CB  PHE X  17      37.022  23.147  35.314  0.00  0.00           C
ATOM    117  CG  PHE X  17      37.883  22.198  36.134  0.00  0.00           C
ATOM    118  CD1 PHE X  17      39.272  22.103  35.912  0.00  0.00           C
ATOM    119  CE1 PHE X  17      40.053  21.227  36.686  0.00  0.00           C
ATOM    120  CZ  PHE X  17      39.450  20.417  37.663  0.00  0.00           C
ATOM    121  CE2 PHE X  17      38.064  20.495  37.877  0.00  0.00           C
ATOM    122  CD2 PHE X  17      37.286  21.387  37.119  0.00  0.00           C
ATOM    123  C   PHE X  17      38.175  24.885  33.831  0.00  0.00           C
ATOM    124  O   PHE X  17      37.464  24.922  32.825  0.00  0.00           O
ATOM    125  N   VAL X  18      39.488  25.114  33.779  0.00  0.00           N
ATOM    126  CA  VAL X  18      40.189  25.689  32.614  0.00  0.00           C
ATOM    127  CB  VAL X  18      40.485  27.188  32.842  0.00  0.00           C
ATOM    128  CG1 VAL X  18      39.195  28.012  32.981  0.00  0.00           C
ATOM    129  CG2 VAL X  18      41.329  27.441  34.097  0.00  0.00           C
ATOM    130  C   VAL X  18      41.470  24.921  32.250  0.00  0.00           C
ATOM    131  O   VAL X  18      42.054  24.232  33.089  0.00  0.00           O
ATOM    132  N   SER X  19      41.913  25.030  30.995  0.00  0.00           N
ATOM    133  CA  SER X  19      43.131  24.383  30.473  0.00  0.00           C
ATOM    134  CB  SER X  19      42.823  22.930  30.066  0.00  0.00           C
ATOM    135  OG  SER X  19      41.744  22.856  29.147  0.00  0.00           O
ATOM    136  C   SER X  19      43.765  25.145  29.295  0.00  0.00           C
ATOM    137  O   SER X  19      43.153  26.057  28.728  0.00  0.00           O
ATOM    138  N   LEU X  20      44.993  24.760  28.919  0.00  0.00           N
ATOM    139  CA  LEU X  20      45.724  25.231  27.730  0.00  0.00           C
ATOM    140  CB  LEU X  20      46.873  26.167  28.160  0.00  0.00           C
ATOM    141  CG  LEU X  20      46.446  27.536  28.719  0.00  0.00           C
ATOM    142  CD1 LEU X  20      47.682  28.297  29.204  0.00  0.00           C
ATOM    143  CD2 LEU X  20      45.747  28.405  27.669  0.00  0.00           C
ATOM    144  C   LEU X  20      46.266  24.059  26.885  0.00  0.00           C
ATOM    145  O   LEU X  20      46.500  22.960  27.395  0.00  0.00           O
ATOM    146  N   GLU X  21      46.484  24.289  25.587  0.00  0.00           N
ATOM    147  CA  GLU X  21      46.964  23.270  24.639  0.00  0.00           C
ATOM    148  CB  GLU X  21      46.883  23.818  23.202  0.00  0.00           C
ATOM    149  CG  GLU X  21      47.237  22.755  22.155  0.00  0.00           C
ATOM    150  CD  GLU X  21      46.994  23.270  20.736  0.00  0.00           C
ATOM    151  OE1 GLU X  21      47.831  24.043  20.206  0.00  0.00           O
ATOM    152  OE2 GLU X  21      45.956  22.910  20.130  0.00  0.00           O
ATOM    153  C   GLU X  21      48.391  22.788  24.961  0.00  0.00           C
ATOM    154  O   GLU X  21      49.302  23.598  25.171  0.00  0.00           O
ATOM    155  N   GLY X  22      48.597  21.465  24.968  0.00  0.00           N
ATOM    156  CA  GLY X  22      49.905  20.831  25.180  0.00  0.00           C
ATOM    157  C   GLY X  22      50.445  20.876  26.618  0.00  0.00           C
ATOM    158  O   GLY X  22      51.554  20.402  26.861  0.00  0.00           O
ATOM    159  N   PHE X  23      49.702  21.439  27.578  0.00  0.00           N
ATOM    160  CA  PHE X  23      50.087  21.450  28.994  0.00  0.00           C
ATOM    161  CB  PHE X  23      49.646  22.761  29.659  0.00  0.00           C
ATOM    162  CG  PHE X  23      50.540  23.933  29.298  0.00  0.00           C
ATOM    163  CD1 PHE X  23      51.720  24.166  30.031  0.00  0.00           C
ATOM    164  CE1 PHE X  23      52.567  25.234  29.688  0.00  0.00           C
ATOM    165  CZ  PHE X  23      52.233  26.081  28.617  0.00  0.00           C
ATOM    166  CE2 PHE X  23      51.062  25.845  27.875  0.00  0.00           C
ATOM    167  CD2 PHE X  23      50.220  24.770  28.212  0.00  0.00           C
ATOM    168  C   PHE X  23      49.573  20.207  29.735  0.00  0.00           C
ATOM    169  O   PHE X  23      48.487  19.690  29.448  0.00  0.00           O
ATOM    170  N   ALA X  24      50.353  19.735  30.711  0.00  0.00           N
ATOM    171  CA  ALA X  24      50.150  18.438  31.361  0.00  0.00           C
ATOM    172  CB  ALA X  24      51.344  18.196  32.292  0.00  0.00           C
ATOM    173  C   ALA X  24      48.833  18.278  32.147  0.00  0.00           C
ATOM    174  O   ALA X  24      48.405  17.141  32.349  0.00  0.00           O
ATOM    175  N   GLN X  25      48.217  19.366  32.627  0.00  0.00           N
ATOM    176  CA  GLN X  25      47.162  19.294  33.645  0.00  0.00           C
ATOM    177  CB  GLN X  25      47.877  19.239  35.005  0.00  0.00           C
ATOM    178  CG  GLN X  25      46.932  18.953  36.170  0.00  0.00           C
ATOM    179  CD  GLN X  25      47.696  18.616  37.439  0.00  0.00           C
ATOM    180  OE1 GLN X  25      48.649  19.277  37.834  0.00  0.00           O
ATOM    181  NE2 GLN X  25      47.301  17.575  38.129  0.00  0.00           N
ATOM    182  C   GLN X  25      46.167  20.480  33.592  0.00  0.00           C
ATOM    183  O   GLN X  25      46.609  21.628  33.488  0.00  0.00           O
ATOM    184  N   PRO X  26      44.842  20.251  33.720  0.00  0.00           N
ATOM    185  CD  PRO X  26      44.163  18.999  33.417  0.00  0.00           C
ATOM    186  CG  PRO X  26      42.828  19.416  32.811  0.00  0.00           C
ATOM    187  CB  PRO X  26      42.481  20.658  33.628  0.00  0.00           C
ATOM    188  CA  PRO X  26      43.842  21.311  33.913  0.00  0.00           C
ATOM    189  C   PRO X  26      43.868  21.950  35.315  0.00  0.00           C
ATOM    190  O   PRO X  26      44.411  21.389  36.270  0.00  0.00           O
ATOM    191  N   VAL X  27      43.223  23.111  35.463  0.00  0.00           N
ATOM    192  CA  VAL X  27      43.204  23.914  36.701  0.00  0.00           C
ATOM    193  CB  VAL X  27      44.120  25.150  36.552  0.00  0.00           C
ATOM    194  CG1 VAL X  27      44.223  25.980  37.838  0.00  0.00           C
ATOM    195  CG2 VAL X  27      45.553  24.745  36.178  0.00  0.00           C
ATOM    196  C   VAL X  27      41.772  24.327  37.061  0.00  0.00           C
ATOM    197  O   VAL X  27      41.019  24.802  36.211  0.00  0.00           O
ATOM    198  N   ALA X  28      41.398  24.166  38.330  0.00  0.00           N
ATOM    199  CA  ALA X  28      40.170  24.712  38.903  0.00  0.00           C
ATOM    200  CB  ALA X  28      39.664  23.757  39.991  0.00  0.00           C
ATOM    201  C   ALA X  28      40.438  26.125  39.446  0.00  0.00           C
ATOM    202  O   ALA X  28      41.425  26.342  40.156  0.00  0.00           O
ATOM    203  N   ILE X  29      39.575  27.087  39.115  0.00  0.00           N
ATOM    204  CA  ILE X  29      39.768  28.507  39.443  0.00  0.00           C
ATOM    205  CB  ILE X  29      40.149  29.343  38.197  0.00  0.00           C
ATOM    206  CG2 ILE X  29      41.443  28.780  37.582  0.00  0.00           C
ATOM    207  CG1 ILE X  29      39.024  29.430  37.141  0.00  0.00           C
ATOM    208  CD1 ILE X  29      39.332  30.380  35.976  0.00  0.00           C
ATOM    209  C   ILE X  29      38.572  29.086  40.202  0.00  0.00           C
ATOM    210  O   ILE X  29      37.419  28.795  39.881  0.00  0.00           O
ATOM    211  N   PHE X  30      38.866  29.920  41.200  0.00  0.00           N
ATOM    212  CA  PHE X  30      37.899  30.582  42.076  0.00  0.00           C
ATOM    213  CB  PHE X  30      37.891  29.894  43.452  0.00  0.00           C
ATOM    214  CG  PHE X  30      37.515  28.421  43.423  0.00  0.00           C
ATOM    215  CD1 PHE X  30      38.508  27.440  43.223  0.00  0.00           C
ATOM    216  CE1 PHE X  30      38.160  26.078  43.189  0.00  0.00           C
ATOM    217  CZ  PHE X  30      36.820  25.691  43.368  0.00  0.00           C
ATOM    218  CE2 PHE X  30      35.830  26.665  43.580  0.00  0.00           C
ATOM    219  CD2 PHE X  30      36.175  28.028  43.599  0.00  0.00           C
ATOM    220  C   PHE X  30      38.272  32.066  42.185  0.00  0.00           C
ATOM    221  O   PHE X  30      39.326  32.410  42.721  0.00  0.00           O
ATOM    222  N   LEU X  31      37.438  32.942  41.625  0.00  0.00           N
ATOM    223  CA  LEU X  31      37.770  34.339  41.335  0.00  0.00           C
ATOM    224  CB  LEU X  31      37.596  34.609  39.828  0.00  0.00           C
ATOM    225  CG  LEU X  31      38.342  33.656  38.870  0.00  0.00           C
ATOM    226  CD1 LEU X  31      38.103  34.119  37.436  0.00  0.00           C
ATOM    227  CD2 LEU X  31      39.850  33.619  39.110  0.00  0.00           C
ATOM    228  C   LEU X  31      36.948  35.341  42.163  0.00  0.00           C
ATOM    229  O   LEU X  31      35.742  35.174  42.365  0.00  0.00           O
ATOM    230  N   GLY X  32      37.600  36.423  42.590  0.00  0.00           N
ATOM    231  CA  GLY X  32      36.979  37.582  43.233  0.00  0.00           C
ATOM    232  C   GLY X  32      36.261  37.287  44.553  0.00  0.00           C
ATOM    233  O   GLY X  32      35.180  37.833  44.780  0.00  0.00           O
ATOM    234  N   ILE X  33      36.833  36.439  45.414  0.00  0.00           N
ATOM    235  CA  ILE X  33      36.267  36.083  46.731  0.00  0.00           C
ATOM    236  CB  ILE X  33      36.413  34.571  47.025  0.00  0.00           C
ATOM    237  CG2 ILE X  33      35.624  33.778  45.967  0.00  0.00           C
ATOM    238  CG1 ILE X  33      37.886  34.110  47.101  0.00  0.00           C
ATOM    239  CD1 ILE X  33      38.066  32.643  47.516  0.00  0.00           C
ATOM    240  C   ILE X  33      36.838  36.978  47.852  0.00  0.00           C
ATOM    241  O   ILE X  33      38.002  37.374  47.767  0.00  0.00           O
ATOM    242  N   PRO X  34      36.048  37.367  48.872  0.00  0.00           N
ATOM    243  CD  PRO X  34      34.645  37.021  49.074  0.00  0.00           C
ATOM    244  CG  PRO X  34      34.243  37.651  50.408  0.00  0.00           C
ATOM    245  CB  PRO X  34      35.174  38.856  50.506  0.00  0.00           C
ATOM    246  CA  PRO X  34      36.473  38.345  49.878  0.00  0.00           C
ATOM    247  C   PRO X  34      37.408  37.748  50.941  0.00  0.00           C
ATOM    248  O   PRO X  34      37.235  36.605  51.355  0.00  0.00           O
ATOM    249  N   PHE X  35      38.355  38.554  51.437  0.00  0.00           N
ATOM    250  CA  PHE X  35      39.252  38.177  52.549  0.00  0.00           C
ATOM    251  CB  PHE X  35      40.687  38.060  52.016  0.00  0.00           C
ATOM    252  CG  PHE X  35      41.320  39.366  51.568  0.00  0.00           C
ATOM    253  CD1 PHE X  35      41.876  40.241  52.522  0.00  0.00           C
ATOM    254  CE1 PHE X  35      42.457  41.455  52.118  0.00  0.00           C
ATOM    255  CZ  PHE X  35      42.510  41.785  50.755  0.00  0.00           C
ATOM    256  CE2 PHE X  35      41.976  40.908  49.795  0.00  0.00           C
ATOM    257  CD2 PHE X  35      41.370  39.704  50.202  0.00  0.00           C
ATOM    258  C   PHE X  35      39.180  39.117  53.770  0.00  0.00           C
ATOM    259  O   PHE X  35      39.689  38.780  54.844  0.00  0.00           O
ATOM    260  N   ALA X  36      38.559  40.290  53.614  0.00  0.00           N
ATOM    261  CA  ALA X  36      38.444  41.332  54.634  0.00  0.00           C
ATOM    262  CB  ALA X  36      39.637  42.284  54.478  0.00  0.00           C
ATOM    263  C   ALA X  36      37.109  42.099  54.544  0.00  0.00           C
ATOM    264  O   ALA X  36      36.393  42.021  53.540  0.00  0.00           O
ATOM    265  N   LYS X  37      36.795  42.866  55.592  0.00  0.00           N
ATOM    266  CA  LYS X  37      35.660  43.796  55.658  0.00  0.00           C
ATOM    267  CB  LYS X  37      35.429  44.185  57.130  0.00  0.00           C
ATOM    268  CG  LYS X  37      34.054  44.832  57.353  0.00  0.00           C
ATOM    269  CD  LYS X  37      33.790  45.092  58.844  0.00  0.00           C
ATOM    270  CE  LYS X  37      32.334  45.529  59.044  0.00  0.00           C
ATOM    271  NZ  LYS X  37      32.017  45.744  60.473  0.00  0.00           N
ATOM    272  C   LYS X  37      35.930  45.031  54.774  0.00  0.00           C
ATOM    273  O   LYS X  37      37.003  45.628  54.919  0.00  0.00           O
ATOM    274  N   PRO X  38      35.004  45.464  53.895  0.00  0.00           N
ATOM    275  CD  PRO X  38      33.728  44.828  53.590  0.00  0.00           C
ATOM    276  CG  PRO X  38      33.338  45.321  52.200  0.00  0.00           C
ATOM    277  CB  PRO X  38      33.941  46.721  52.168  0.00  0.00           C
ATOM    278  CA  PRO X  38      35.244  46.569  52.959  0.00  0.00           C
ATOM    279  C   PRO X  38      35.647  47.900  53.636  0.00  0.00           C
ATOM    280  O   PRO X  38      35.129  48.217  54.711  0.00  0.00           O
ATOM    281  N   PRO X  39      36.537  48.718  53.036  0.00  0.00           N
ATOM    282  CD  PRO X  39      37.258  48.428  51.802  0.00  0.00           C
ATOM    283  CG  PRO X  39      38.256  49.571  51.605  0.00  0.00           C
ATOM    284  CB  PRO X  39      38.468  50.084  53.028  0.00  0.00           C
ATOM    285  CA  PRO X  39      37.062  49.961  53.624  0.00  0.00           C
ATOM    286  C   PRO X  39      36.155  51.183  53.362  0.00  0.00           C
ATOM    287  O   PRO X  39      36.632  52.282  53.082  0.00  0.00           O
ATOM    288  N   LEU X  40      34.835  50.982  53.406  0.00  0.00           N
ATOM    289  CA  LEU X  40      33.835  51.935  52.916  0.00  0.00           C
ATOM    290  CB  LEU X  40      32.502  51.196  52.683  0.00  0.00           C
ATOM    291  CG  LEU X  40      32.526  50.165  51.537  0.00  0.00           C
ATOM    292  CD1 LEU X  40      31.309  49.241  51.619  0.00  0.00           C
ATOM    293  CD2 LEU X  40      32.488  50.845  50.170  0.00  0.00           C
ATOM    294  C   LEU X  40      33.647  53.155  53.839  0.00  0.00           C
ATOM    295  O   LEU X  40      33.378  53.008  55.038  0.00  0.00           O
ATOM    296  N   GLY X  41      33.732  54.358  53.259  0.00  0.00           N
ATOM    297  CA  GLY X  41      33.357  55.632  53.891  0.00  0.00           C
ATOM    298  C   GLY X  41      34.053  55.883  55.244  0.00  0.00           C
ATOM    299  O   GLY X  41      35.273  56.065  55.263  0.00  0.00           O
ATOM    300  N   PRO X  42      33.332  55.863  56.386  0.00  0.00           N
ATOM    301  CD  PRO X  42      31.876  55.841  56.477  0.00  0.00           C
ATOM    302  CG  PRO X  42      31.539  56.279  57.899  0.00  0.00           C
ATOM    303  CB  PRO X  42      32.738  55.771  58.694  0.00  0.00           C
ATOM    304  CA  PRO X  42      33.914  55.963  57.733  0.00  0.00           C
ATOM    305  C   PRO X  42      35.039  54.964  58.063  0.00  0.00           C
ATOM    306  O   PRO X  42      35.822  55.220  58.981  0.00  0.00           O
ATOM    307  N   LEU X  43      35.147  53.848  57.328  0.00  0.00           N
ATOM    308  CA  LEU X  43      36.200  52.835  57.492  0.00  0.00           C
ATOM    309  CB  LEU X  43      35.649  51.447  57.106  0.00  0.00           C
ATOM    310  CG  LEU X  43      34.521  50.926  58.019  0.00  0.00           C
ATOM    311  CD1 LEU X  43      33.898  49.665  57.419  0.00  0.00           C
ATOM    312  CD2 LEU X  43      35.033  50.579  59.419  0.00  0.00           C
ATOM    313  C   LEU X  43      37.505  53.164  56.739  0.00  0.00           C
ATOM    314  O   LEU X  43      38.484  52.427  56.882  0.00  0.00           O
ATOM    315  N   ARG X  44      37.580  54.270  55.982  0.00  0.00           N
ATOM    316  CA  ARG X  44      38.855  54.757  55.421  0.00  0.00           C
ATOM    317  CB  ARG X  44      38.656  56.032  54.586  0.00  0.00           C
ATOM    318  CG  ARG X  44      37.869  55.789  53.294  0.00  0.00           C
ATOM    319  CD  ARG X  44      37.539  57.128  52.624  0.00  0.00           C
ATOM    320  NE  ARG X  44      36.562  56.918  51.553  0.00  0.00           N
ATOM    321  CZ  ARG X  44      35.483  57.613  51.273  0.00  0.00           C
ATOM    322  NH1 ARG X  44      35.280  58.811  51.723  0.00  0.00           N
ATOM    323  NH2 ARG X  44      34.584  57.068  50.520  0.00  0.00           N
ATOM    324  C   ARG X  44      39.864  55.028  56.538  0.00  0.00           C
ATOM    325  O   ARG X  44      39.507  55.521  57.611  0.00  0.00           O
ATOM    326  N   PHE X  45      41.136  54.749  56.263  0.00  0.00           N
ATOM    327  CA  PHE X  45      42.245  54.948  57.203  0.00  0.00           C
ATOM    328  CB  PHE X  45      42.506  56.452  57.436  0.00  0.00           C
ATOM    329  CG  PHE X  45      42.183  57.364  56.262  0.00  0.00           C
ATOM    330  CD1 PHE X  45      42.888  57.250  55.049  0.00  0.00           C
ATOM    331  CE1 PHE X  45      42.527  58.045  53.947  0.00  0.00           C
ATOM    332  CZ  PHE X  45      41.465  58.959  54.053  0.00  0.00           C
ATOM    333  CE2 PHE X  45      40.762  59.082  55.265  0.00  0.00           C
ATOM    334  CD2 PHE X  45      41.123  58.288  56.367  0.00  0.00           C
ATOM    335  C   PHE X  45      42.094  54.107  58.489  0.00  0.00           C
ATOM    336  O   PHE X  45      42.246  54.603  59.606  0.00  0.00           O
ATOM    337  N   THR X  46      41.741  52.827  58.325  0.00  0.00           N
ATOM    338  CA  THR X  46      41.661  51.817  59.397  0.00  0.00           C
ATOM    339  CB  THR X  46      40.209  51.456  59.769  0.00  0.00           C
ATOM    340  CG2 THR X  46      39.359  52.656  60.185  0.00  0.00           C
ATOM    341  OG1 THR X  46      39.556  50.809  58.697  0.00  0.00           O
ATOM    342  C   THR X  46      42.388  50.528  58.984  0.00  0.00           C
ATOM    343  O   THR X  46      42.463  50.242  57.782  0.00  0.00           O
ATOM    344  N   PRO X  47      42.893  49.717  59.934  0.00  0.00           N
ATOM    345  CD  PRO X  47      43.176  50.045  61.321  0.00  0.00           C
ATOM    346  CG  PRO X  47      44.325  49.120  61.708  0.00  0.00           C
ATOM    347  CB  PRO X  47      43.976  47.837  60.954  0.00  0.00           C
ATOM    348  CA  PRO X  47      43.305  48.341  59.667  0.00  0.00           C
ATOM    349  C   PRO X  47      42.098  47.459  59.280  0.00  0.00           C
ATOM    350  O   PRO X  47      41.015  47.635  59.848  0.00  0.00           O
ATOM    351  N   PRO X  48      42.252  46.503  58.347  0.00  0.00           N
ATOM    352  CD  PRO X  48      43.469  46.239  57.596  0.00  0.00           C
ATOM    353  CG  PRO X  48      43.174  45.009  56.747  0.00  0.00           C
ATOM    354  CB  PRO X  48      41.660  45.053  56.555  0.00  0.00           C
ATOM    355  CA  PRO X  48      41.156  45.656  57.871  0.00  0.00           C
ATOM    356  C   PRO X  48      40.752  44.560  58.872  0.00  0.00           C
ATOM    357  O   PRO X  48      41.577  43.760  59.319  0.00  0.00           O
ATOM    358  N   GLN X  49      39.454  44.466  59.165  0.00  0.00           N
ATOM    359  CA  GLN X  49      38.826  43.326  59.846  0.00  0.00           C
ATOM    360  CB  GLN X  49      37.484  43.775  60.445  0.00  0.00           C
ATOM    361  CG  GLN X  49      37.653  44.756  61.613  0.00  0.00           C
ATOM    362  CD  GLN X  49      36.338  45.456  61.927  0.00  0.00           C
ATOM    363  OE1 GLN X  49      35.335  44.841  62.273  0.00  0.00           O
ATOM    364  NE2 GLN X  49      36.276  46.761  61.800  0.00  0.00           N
ATOM    365  C   GLN X  49      38.619  42.136  58.879  0.00  0.00           C
ATOM    366  O   GLN X  49      38.635  42.336  57.662  0.00  0.00           O
ATOM    367  N   PRO X  50      38.393  40.900  59.367  0.00  0.00           N
ATOM    368  CD  PRO X  50      38.499  40.482  60.757  0.00  0.00           C
ATOM    369  CG  PRO X  50      39.025  39.057  60.685  0.00  0.00           C
ATOM    370  CB  PRO X  50      38.317  38.513  59.447  0.00  0.00           C
ATOM    371  CA  PRO X  50      38.171  39.723  58.515  0.00  0.00           C
ATOM    372  C   PRO X  50      36.812  39.730  57.780  0.00  0.00           C
ATOM    373  O   PRO X  50      35.907  40.489  58.131  0.00  0.00           O
ATOM    374  N   ALA X  51      36.652  38.874  56.763  0.00  0.00           N
ATOM    375  CA  ALA X  51      35.414  38.750  55.977  0.00  0.00           C
ATOM    376  CB  ALA X  51      35.745  38.142  54.608  0.00  0.00           C
ATOM    377  C   ALA X  51      34.317  37.934  56.696  0.00  0.00           C
ATOM    378  O   ALA X  51      34.601  36.898  57.307  0.00  0.00           O
ATOM    379  N   GLU X  52      33.058  38.369  56.593  0.00  0.00           N
ATOM    380  CA  GLU X  52      31.911  37.723  57.257  0.00  0.00           C
ATOM    381  CB  GLU X  52      30.731  38.708  57.362  0.00  0.00           C
ATOM    382  CG  GLU X  52      29.976  38.973  56.050  0.00  0.00           C
ATOM    383  CD  GLU X  52      28.774  39.885  56.299  0.00  0.00           C
ATOM    384  OE1 GLU X  52      27.639  39.360  56.427  0.00  0.00           O
ATOM    385  OE2 GLU X  52      28.960  41.121  56.416  0.00  0.00           O
ATOM    386  C   GLU X  52      31.484  36.391  56.597  0.00  0.00           C
ATOM    387  O   GLU X  52      31.640  36.242  55.379  0.00  0.00           O
ATOM    388  N   PRO X  53      30.908  35.431  57.351  0.00  0.00           N
ATOM    389  CD  PRO X  53      30.728  35.447  58.800  0.00  0.00           C
ATOM    390  CG  PRO X  53      29.917  34.197  59.146  0.00  0.00           C
ATOM    391  CB  PRO X  53      30.262  33.237  58.009  0.00  0.00           C
ATOM    392  CA  PRO X  53      30.410  34.169  56.803  0.00  0.00           C
ATOM    393  C   PRO X  53      29.086  34.337  56.037  0.00  0.00           C
ATOM    394  O   PRO X  53      28.228  35.146  56.412  0.00  0.00           O
ATOM    395  N   TRP X  54      28.909  33.525  54.991  0.00  0.00           N
ATOM    396  CA  TRP X  54      27.762  33.530  54.068  0.00  0.00           C
ATOM    397  CB  TRP X  54      28.250  33.959  52.675  0.00  0.00           C
ATOM    398  CG  TRP X  54      29.215  33.030  52.001  0.00  0.00           C
ATOM    399  CD1 TRP X  54      28.887  32.075  51.101  0.00  0.00           C
ATOM    400  NE1 TRP X  54      30.020  31.393  50.705  0.00  0.00           N
ATOM    401  CE2 TRP X  54      31.145  31.883  51.331  0.00  0.00           C
ATOM    402  CZ2 TRP X  54      32.499  31.523  51.287  0.00  0.00           C
ATOM    403  CH2 TRP X  54      33.430  32.265  52.034  0.00  0.00           C
ATOM    404  CZ3 TRP X  54      32.994  33.346  52.822  0.00  0.00           C
ATOM    405  CE3 TRP X  54      31.626  33.674  52.890  0.00  0.00           C
ATOM    406  CD2 TRP X  54      30.666  32.951  52.148  0.00  0.00           C
ATOM    407  C   TRP X  54      27.005  32.188  53.990  0.00  0.00           C
ATOM    408  O   TRP X  54      25.849  32.178  53.566  0.00  0.00           O
ATOM    409  N   SER X  55      27.616  31.067  54.400  0.00  0.00           N
ATOM    410  CA  SER X  55      27.105  29.675  54.331  0.00  0.00           C
ATOM    411  CB  SER X  55      25.883  29.476  55.243  0.00  0.00           C
ATOM    412  OG  SER X  55      26.210  29.612  56.615  0.00  0.00           O
ATOM    413  C   SER X  55      26.796  29.102  52.930  0.00  0.00           C
ATOM    414  O   SER X  55      27.100  27.936  52.668  0.00  0.00           O
ATOM    415  N   PHE X  56      26.184  29.865  52.020  0.00  0.00           N
ATOM    416  CA  PHE X  56      25.678  29.357  50.735  0.00  0.00           C
ATOM    417  CB  PHE X  56      24.578  30.293  50.199  0.00  0.00           C
ATOM    418  CG  PHE X  56      25.043  31.557  49.494  0.00  0.00           C
ATOM    419  CD1 PHE X  56      25.274  32.742  50.219  0.00  0.00           C
ATOM    420  CE1 PHE X  56      25.698  33.909  49.559  0.00  0.00           C
ATOM    421  CZ  PHE X  56      25.873  33.906  48.165  0.00  0.00           C
ATOM    422  CE2 PHE X  56      25.613  32.735  47.435  0.00  0.00           C
ATOM    423  CD2 PHE X  56      25.198  31.566  48.095  0.00  0.00           C
ATOM    424  C   PHE X  56      26.780  29.046  49.701  0.00  0.00           C
ATOM    425  O   PHE X  56      27.957  29.331  49.913  0.00  0.00           O
ATOM    426  N   VAL X  57      26.401  28.440  48.569  0.00  0.00           N
ATOM    427  CA  VAL X  57      27.304  28.118  47.447  0.00  0.00           C
ATOM    428  CB  VAL X  57      26.793  26.877  46.681  0.00  0.00           C
ATOM    429  CG1 VAL X  57      27.720  26.500  45.522  0.00  0.00           C
ATOM    430  CG2 VAL X  57      26.709  25.649  47.595  0.00  0.00           C
ATOM    431  C   VAL X  57      27.469  29.343  46.537  0.00  0.00           C
ATOM    432  O   VAL X  57      26.665  29.565  45.628  0.00  0.00           O
ATOM    433  N   LYS X  58      28.496  30.159  46.801  0.00  0.00           N
ATOM    434  CA  LYS X  58      28.717  31.467  46.159  0.00  0.00           C
ATOM    435  CB  LYS X  58      29.312  32.416  47.215  0.00  0.00           C
ATOM    436  CG  LYS X  58      29.417  33.876  46.748  0.00  0.00           C
ATOM    437  CD  LYS X  58      29.734  34.799  47.935  0.00  0.00           C
ATOM    438  CE  LYS X  58      29.885  36.256  47.479  0.00  0.00           C
ATOM    439  NZ  LYS X  58      29.979  37.172  48.637  0.00  0.00           N
ATOM    440  C   LYS X  58      29.549  31.363  44.873  0.00  0.00           C
ATOM    441  O   LYS X  58      30.620  30.756  44.868  0.00  0.00           O
ATOM    442  N   ASN X  59      29.070  31.956  43.778  0.00  0.00           N
ATOM    443  CA  ASN X  59      29.724  31.919  42.467  0.00  0.00           C
ATOM    444  CB  ASN X  59      28.715  32.346  41.382  0.00  0.00           C
ATOM    445  CG  ASN X  59      29.245  32.181  39.964  0.00  0.00           C
ATOM    446  OD1 ASN X  59      30.235  31.508  39.705  0.00  0.00           O
ATOM    447  ND2 ASN X  59      28.608  32.787  38.995  0.00  0.00           N
ATOM    448  C   ASN X  59      31.003  32.780  42.451  0.00  0.00           C
ATOM    449  O   ASN X  59      30.969  33.978  42.744  0.00  0.00           O
ATOM    450  N   ALA X  60      32.123  32.165  42.078  0.00  0.00           N
ATOM    451  CA  ALA X  60      33.473  32.716  42.113  0.00  0.00           C
ATOM    452  CB  ALA X  60      34.238  31.987  43.228  0.00  0.00           C
ATOM    453  C   ALA X  60      34.134  32.598  40.726  0.00  0.00           C
ATOM    454  O   ALA X  60      35.078  31.833  40.532  0.00  0.00           O
ATOM    455  N   THR X  61      33.601  33.314  39.732  0.00  0.00           N
ATOM    456  CA  THR X  61      33.979  33.182  38.310  0.00  0.00           C
ATOM    457  CB  THR X  61      32.968  32.314  37.548  0.00  0.00           C
ATOM    458  CG2 THR X  61      33.018  30.876  38.042  0.00  0.00           C
ATOM    459  OG1 THR X  61      31.656  32.797  37.724  0.00  0.00           O
ATOM    460  C   THR X  61      34.181  34.503  37.566  0.00  0.00           C
ATOM    461  O   THR X  61      34.639  34.479  36.421  0.00  0.00           O
ATOM    462  N   SER X  62      33.918  35.655  38.191  0.00  0.00           N
ATOM    463  CA  SER X  62      34.364  36.966  37.695  0.00  0.00           C
ATOM    464  CB  SER X  62      33.186  37.933  37.553  0.00  0.00           C
ATOM    465  OG  SER X  62      33.577  39.019  36.731  0.00  0.00           O
ATOM    466  C   SER X  62      35.483  37.543  38.570  0.00  0.00           C
ATOM    467  O   SER X  62      35.493  37.364  39.790  0.00  0.00           O
ATOM    468  N   TYR X  63      36.438  38.233  37.947  0.00  0.00           N
ATOM    469  CA  TYR X  63      37.613  38.821  38.603  0.00  0.00           C
ATOM    470  CB  TYR X  63      38.651  39.184  37.516  0.00  0.00           C
ATOM    471  CG  TYR X  63      39.190  38.018  36.683  0.00  0.00           C
ATOM    472  CD1 TYR X  63      38.436  37.512  35.604  0.00  0.00           C
ATOM    473  CE1 TYR X  63      38.925  36.444  34.827  0.00  0.00           C
ATOM    474  CZ  TYR X  63      40.189  35.879  35.099  0.00  0.00           C
ATOM    475  OH  TYR X  63      40.630  34.855  34.312  0.00  0.00           O
ATOM    476  CE2 TYR X  63      40.960  36.395  36.164  0.00  0.00           C
ATOM    477  CD2 TYR X  63      40.456  37.453  36.956  0.00  0.00           C
ATOM    478  C   TYR X  63      37.214  40.027  39.503  0.00  0.00           C
ATOM    479  O   TYR X  63      36.089  40.534  39.379  0.00  0.00           O
ATOM    480  N   PRO X  64      38.076  40.502  40.428  0.00  0.00           N
ATOM    481  CD  PRO X  64      39.371  39.937  40.778  0.00  0.00           C
ATOM    482  CG  PRO X  64      39.697  40.456  42.177  0.00  0.00           C
ATOM    483  CB  PRO X  64      39.023  41.824  42.187  0.00  0.00           C
ATOM    484  CA  PRO X  64      37.771  41.630  41.320  0.00  0.00           C
ATOM    485  C   PRO X  64      37.435  42.941  40.581  0.00  0.00           C
ATOM    486  O   PRO X  64      37.885  43.126  39.445  0.00  0.00           O
ATOM    487  N   PRO X  65      36.738  43.900  41.219  0.00  0.00           N
ATOM    488  CD  PRO X  65      36.127  43.825  42.542  0.00  0.00           C
ATOM    489  CG  PRO X  65      35.921  45.276  42.985  0.00  0.00           C
ATOM    490  CB  PRO X  65      35.742  46.013  41.657  0.00  0.00           C
ATOM    491  CA  PRO X  65      36.735  45.283  40.749  0.00  0.00           C
ATOM    492  C   PRO X  65      38.145  45.886  40.864  0.00  0.00           C
ATOM    493  O   PRO X  65      38.944  45.467  41.706  0.00  0.00           O
ATOM    494  N   MET X  66      38.445  46.903  40.058  0.00  0.00           N
ATOM    495  CA  MET X  66      39.664  47.707  40.198  0.00  0.00           C
ATOM    496  CB  MET X  66      39.803  48.659  38.999  0.00  0.00           C
ATOM    497  CG  MET X  66      40.011  47.905  37.678  0.00  0.00           C
ATOM    498  SD  MET X  66      39.992  48.953  36.196  0.00  0.00           S
ATOM    499  CE  MET X  66      38.212  49.256  36.016  0.00  0.00           C
ATOM    500  C   MET X  66      39.625  48.485  41.524  0.00  0.00           C
ATOM    501  O   MET X  66      38.588  49.048  41.882  0.00  0.00           O
ATOM    502  N   CYS X  67      40.741  48.522  42.254  0.00  0.00           N
ATOM    503  CA  CYS X  67      40.825  49.117  43.589  0.00  0.00           C
ATOM    504  CB  CYS X  67      41.756  48.255  44.470  0.00  0.00           C
ATOM    505  SG  CYS X  67      43.359  47.904  43.689  0.00  0.00           S
ATOM    506  C   CYS X  67      41.281  50.584  43.567  0.00  0.00           C
ATOM    507  O   CYS X  67      42.429  50.870  43.231  0.00  0.00           O
ATOM    508  N   THR X  68      40.450  51.519  44.043  0.00  0.00           N
ATOM    509  CA  THR X  68      40.932  52.807  44.605  0.00  0.00           C
ATOM    510  CB  THR X  68      41.496  52.582  46.028  0.00  0.00           C
ATOM    511  CG2 THR X  68      40.410  52.114  46.998  0.00  0.00           C
ATOM    512  OG1 THR X  68      42.509  51.597  46.052  0.00  0.00           O
ATOM    513  C   THR X  68      41.902  53.616  43.709  0.00  0.00           C
ATOM    514  O   THR X  68      42.949  54.081  44.165  0.00  0.00           O
ATOM    515  N   GLN X  69      41.606  53.732  42.408  0.00  0.00           N
ATOM    516  CA  GLN X  69      42.555  54.205  41.383  0.00  0.00           C
ATOM    517  CB  GLN X  69      43.326  52.997  40.812  0.00  0.00           C
ATOM    518  CG  GLN X  69      42.462  51.962  40.070  0.00  0.00           C
ATOM    519  CD  GLN X  69      43.243  50.680  39.806  0.00  0.00           C
ATOM    520  OE1 GLN X  69      43.706  50.403  38.711  0.00  0.00           O
ATOM    521  NE2 GLN X  69      43.421  49.851  40.805  0.00  0.00           N
ATOM    522  C   GLN X  69      41.927  55.043  40.255  0.00  0.00           C
ATOM    523  O   GLN X  69      40.704  55.137  40.142  0.00  0.00           O
ATOM    524  N   ASP X  70      42.781  55.626  39.408  0.00  0.00           N
ATOM    525  CA  ASP X  70      42.438  56.228  38.112  0.00  0.00           C
ATOM    526  CB  ASP X  70      43.722  56.822  37.492  0.00  0.00           C
ATOM    527  CG  ASP X  70      43.578  57.306  36.040  0.00  0.00           C
ATOM    528  OD1 ASP X  70      42.446  57.589  35.586  0.00  0.00           O
ATOM    529  OD2 ASP X  70      44.613  57.413  35.336  0.00  0.00           O
ATOM    530  C   ASP X  70      41.796  55.197  37.152  0.00  0.00           C
ATOM    531  O   ASP X  70      42.467  54.233  36.764  0.00  0.00           O
ATOM    532  N   PRO X  71      40.540  55.394  36.696  0.00  0.00           N
ATOM    533  CD  PRO X  71      39.655  56.509  37.009  0.00  0.00           C
ATOM    534  CG  PRO X  71      38.537  56.461  35.972  0.00  0.00           C
ATOM    535  CB  PRO X  71      38.434  54.975  35.640  0.00  0.00           C
ATOM    536  CA  PRO X  71      39.881  54.477  35.765  0.00  0.00           C
ATOM    537  C   PRO X  71      40.556  54.408  34.389  0.00  0.00           C
ATOM    538  O   PRO X  71      40.338  53.431  33.672  0.00  0.00           O
ATOM    539  N   LYS X  72      41.368  55.399  33.989  0.00  0.00           N
ATOM    540  CA  LYS X  72      42.089  55.374  32.706  0.00  0.00           C
ATOM    541  CB  LYS X  72      42.500  56.802  32.311  0.00  0.00           C
ATOM    542  CG  LYS X  72      42.915  56.882  30.833  0.00  0.00           C
ATOM    543  CD  LYS X  72      43.468  58.252  30.413  0.00  0.00           C
ATOM    544  CE  LYS X  72      42.598  59.419  30.896  0.00  0.00           C
ATOM    545  NZ  LYS X  72      42.875  60.666  30.151  0.00  0.00           N
ATOM    546  C   LYS X  72      43.264  54.398  32.766  0.00  0.00           C
ATOM    547  O   LYS X  72      43.265  53.390  32.060  0.00  0.00           O
ATOM    548  N   ALA X  73      44.213  54.646  33.673  0.00  0.00           N
ATOM    549  CA  ALA X  73      45.367  53.772  33.893  0.00  0.00           C
ATOM    550  CB  ALA X  73      46.266  54.428  34.944  0.00  0.00           C
ATOM    551  C   ALA X  73      44.962  52.348  34.319  0.00  0.00           C
ATOM    552  O   ALA X  73      45.581  51.373  33.879  0.00  0.00           O
ATOM    553  N   GLY X  74      43.898  52.227  35.125  0.00  0.00           N
ATOM    554  CA  GLY X  74      43.358  50.947  35.574  0.00  0.00           C
ATOM    555  C   GLY X  74      42.720  50.123  34.454  0.00  0.00           C
ATOM    556  O   GLY X  74      43.064  48.951  34.281  0.00  0.00           O
ATOM    557  N   GLN X  75      41.839  50.717  33.639  0.00  0.00           N
ATOM    558  CA  GLN X  75      41.183  49.975  32.556  0.00  0.00           C
ATOM    559  CB  GLN X  75      40.016  50.794  31.979  0.00  0.00           C
ATOM    560  CG  GLN X  75      39.120  49.961  31.045  0.00  0.00           C
ATOM    561  CD  GLN X  75      37.915  50.730  30.504  0.00  0.00           C
ATOM    562  OE1 GLN X  75      37.796  51.944  30.633  0.00  0.00           O
ATOM    563  NE2 GLN X  75      37.006  50.062  29.833  0.00  0.00           N
ATOM    564  C   GLN X  75      42.190  49.541  31.479  0.00  0.00           C
ATOM    565  O   GLN X  75      42.091  48.423  30.980  0.00  0.00           O
ATOM    566  N   LEU X  76      43.210  50.355  31.173  0.00  0.00           N
ATOM    567  CA  LEU X  76      44.280  50.009  30.221  0.00  0.00           C
ATOM    568  CB  LEU X  76      45.304  51.158  30.194  0.00  0.00           C
ATOM    569  CG  LEU X  76      44.867  52.358  29.337  0.00  0.00           C
ATOM    570  CD1 LEU X  76      45.745  53.568  29.646  0.00  0.00           C
ATOM    571  CD2 LEU X  76      45.009  52.055  27.844  0.00  0.00           C
ATOM    572  C   LEU X  76      44.981  48.676  30.547  0.00  0.00           C
ATOM    573  O   LEU X  76      45.201  47.865  29.645  0.00  0.00           O
ATOM    574  N   LEU X  77      45.264  48.413  31.827  0.00  0.00           N
ATOM    575  CA  LEU X  77      45.921  47.185  32.295  0.00  0.00           C
ATOM    576  CB  LEU X  77      46.273  47.399  33.781  0.00  0.00           C
ATOM    577  CG  LEU X  77      47.017  46.226  34.441  0.00  0.00           C
ATOM    578  CD1 LEU X  77      48.422  46.043  33.865  0.00  0.00           C
ATOM    579  CD2 LEU X  77      47.130  46.432  35.947  0.00  0.00           C
ATOM    580  C   LEU X  77      45.068  45.914  32.075  0.00  0.00           C
ATOM    581  O   LEU X  77      45.612  44.816  31.937  0.00  0.00           O
ATOM    582  N   SER X  78      43.742  46.059  32.019  0.00  0.00           N
ATOM    583  CA  SER X  78      42.777  44.962  31.832  0.00  0.00           C
ATOM    584  CB  SER X  78      41.676  45.092  32.887  0.00  0.00           C
ATOM    585  OG  SER X  78      42.125  44.557  34.122  0.00  0.00           O
ATOM    586  C   SER X  78      42.179  44.886  30.416  0.00  0.00           C
ATOM    587  O   SER X  78      41.669  43.836  30.016  0.00  0.00           O
ATOM    588  N   GLU X  79      42.274  45.958  29.627  0.00  0.00           N
ATOM    589  CA  GLU X  79      41.753  46.061  28.256  0.00  0.00           C
ATOM    590  CB  GLU X  79      41.131  47.463  28.099  0.00  0.00           C
ATOM    591  CG  GLU X  79      40.384  47.697  26.780  0.00  0.00           C
ATOM    592  CD  GLU X  79      39.044  46.965  26.788  0.00  0.00           C
ATOM    593  OE1 GLU X  79      39.009  45.745  26.502  0.00  0.00           O
ATOM    594  OE2 GLU X  79      38.027  47.598  27.158  0.00  0.00           O
ATOM    595  C   GLU X  79      42.827  45.847  27.177  0.00  0.00           C
ATOM    596  O   GLU X  79      42.570  45.183  26.167  0.00  0.00           O
ATOM    597  N   LEU X  80      44.006  46.454  27.363  0.00  0.00           N
ATOM    598  CA  LEU X  80      44.967  46.727  26.287  0.00  0.00           C
ATOM    599  CB  LEU X  80      45.025  48.259  26.096  0.00  0.00           C
ATOM    600  CG  LEU X  80      45.581  48.745  24.742  0.00  0.00           C
ATOM    601  CD1 LEU X  80      44.690  48.330  23.567  0.00  0.00           C
ATOM    602  CD2 LEU X  80      45.651  50.273  24.750  0.00  0.00           C
ATOM    603  C   LEU X  80      46.359  46.116  26.526  0.00  0.00           C
ATOM    604  O   LEU X  80      47.123  45.971  25.569  0.00  0.00           O
ATOM    605  N   PHE X  81      46.674  45.726  27.766  0.00  0.00           N
ATOM    606  CA  PHE X  81      47.933  45.073  28.164  0.00  0.00           C
ATOM    607  CB  PHE X  81      48.833  46.087  28.897  0.00  0.00           C
ATOM    608  CG  PHE X  81      48.985  47.425  28.189  0.00  0.00           C
ATOM    609  CD1 PHE X  81      48.547  48.610  28.812  0.00  0.00           C
ATOM    610  CE1 PHE X  81      48.617  49.836  28.127  0.00  0.00           C
ATOM    611  CZ  PHE X  81      49.119  49.884  26.816  0.00  0.00           C
ATOM    612  CE2 PHE X  81      49.554  48.705  26.190  0.00  0.00           C
ATOM    613  CD2 PHE X  81      49.502  47.481  26.879  0.00  0.00           C
ATOM    614  C   PHE X  81      47.678  43.783  28.974  0.00  0.00           C
ATOM    615  O   PHE X  81      48.411  43.455  29.907  0.00  0.00           O
ATOM    616  N   THR X  82      46.596  43.076  28.649  0.00  0.00           N
ATOM    617  CA  THR X  82      45.943  42.089  29.521  0.00  0.00           C
ATOM    618  CB  THR X  82      44.517  41.820  29.012  0.00  0.00           C
ATOM    619  CG2 THR X  82      43.639  41.139  30.057  0.00  0.00           C
ATOM    620  OG1 THR X  82      43.899  43.032  28.650  0.00  0.00           O
ATOM    621  C   THR X  82      46.716  40.772  29.631  0.00  0.00           C
ATOM    622  O   THR X  82      47.071  40.177  28.608  0.00  0.00           O
ATOM    623  N   ASN X  83      46.928  40.266  30.854  0.00  0.00           N
ATOM    624  CA  ASN X  83      47.659  39.010  31.089  0.00  0.00           C
ATOM    625  CB  ASN X  83      48.442  39.136  32.409  0.00  0.00           C
ATOM    626  CG  ASN X  83      49.184  37.858  32.742  0.00  0.00           C
ATOM    627  OD1 ASN X  83      48.708  37.003  33.476  0.00  0.00           O
ATOM    628  ND2 ASN X  83      50.338  37.670  32.158  0.00  0.00           N
ATOM    629  C   ASN X  83      46.766  37.747  31.018  0.00  0.00           C
ATOM    630  O   ASN X  83      47.194  36.730  30.470  0.00  0.00           O
ATOM    631  N   ARG X  84      45.528  37.805  31.527  0.00  0.00           N
ATOM    632  CA  ARG X  84      44.502  36.747  31.410  0.00  0.00           C
ATOM    633  CB  ARG X  84      43.304  37.042  32.340  0.00  0.00           C
ATOM    634  CG  ARG X  84      42.564  38.351  32.022  0.00  0.00           C
ATOM    635  CD  ARG X  84      41.276  38.473  32.846  0.00  0.00           C
ATOM    636  NE  ARG X  84      40.958  39.878  33.141  0.00  0.00           N
ATOM    637  CZ  ARG X  84      40.427  40.798  32.362  0.00  0.00           C
ATOM    638  NH1 ARG X  84      39.985  40.564  31.166  0.00  0.00           N
ATOM    639  NH2 ARG X  84      40.337  42.018  32.783  0.00  0.00           N
ATOM    640  C   ARG X  84      44.028  36.539  29.970  0.00  0.00           C
ATOM    641  O   ARG X  84      44.142  37.444  29.141  0.00  0.00           O
ATOM    642  N   LYS X  85      43.415  35.382  29.693  0.00  0.00           N
ATOM    643  CA  LYS X  85      42.717  35.125  28.422  0.00  0.00           C
ATOM    644  CB  LYS X  85      42.735  33.621  28.107  0.00  0.00           C
ATOM    645  CG  LYS X  85      42.348  33.372  26.642  0.00  0.00           C
ATOM    646  CD  LYS X  85      42.083  31.892  26.367  0.00  0.00           C
ATOM    647  CE  LYS X  85      41.678  31.752  24.899  0.00  0.00           C
ATOM    648  NZ  LYS X  85      41.151  30.402  24.624  0.00  0.00           N
ATOM    649  C   LYS X  85      41.286  35.668  28.434  0.00  0.00           C
ATOM    650  O   LYS X  85      40.843  36.228  27.436  0.00  0.00           O
ATOM    651  N   GLU X  86      40.565  35.513  29.545  0.00  0.00           N
ATOM    652  CA  GLU X  86      39.153  35.914  29.636  0.00  0.00           C
ATOM    653  CB  GLU X  86      38.595  35.476  31.002  0.00  0.00           C
ATOM    654  CG  GLU X  86      37.082  35.664  31.183  0.00  0.00           C
ATOM    655  CD  GLU X  86      36.268  34.905  30.132  0.00  0.00           C
ATOM    656  OE1 GLU X  86      36.106  35.446  29.015  0.00  0.00           O
ATOM    657  OE2 GLU X  86      35.772  33.789  30.414  0.00  0.00           O
ATOM    658  C   GLU X  86      38.948  37.420  29.368  0.00  0.00           C
ATOM    659  O   GLU X  86      39.814  38.238  29.691  0.00  0.00           O
ATOM    660  N   ASN X  87      37.807  37.796  28.777  0.00  0.00           N
ATOM    661  CA  ASN X  87      37.558  39.124  28.193  0.00  0.00           C
ATOM    662  CB  ASN X  87      37.473  38.978  26.657  0.00  0.00           C
ATOM    663  CG  ASN X  87      36.203  38.326  26.132  0.00  0.00           C
ATOM    664  OD1 ASN X  87      35.259  38.029  26.849  0.00  0.00           O
ATOM    665  ND2 ASN X  87      36.117  38.109  24.839  0.00  0.00           N
ATOM    666  C   ASN X  87      36.384  39.908  28.826  0.00  0.00           C
ATOM    667  O   ASN X  87      35.808  40.794  28.187  0.00  0.00           O
ATOM    668  N   ILE X  88      36.005  39.587  30.068  0.00  0.00           N
ATOM    669  CA  ILE X  88      34.900  40.248  30.790  0.00  0.00           C
ATOM    670  CB  ILE X  88      34.560  39.511  32.114  0.00  0.00           C
ATOM    671  CG2 ILE X  88      33.780  38.228  31.782  0.00  0.00           C
ATOM    672  CG1 ILE X  88      35.737  39.126  33.045  0.00  0.00           C
ATOM    673  CD1 ILE X  88      36.633  40.282  33.498  0.00  0.00           C
ATOM    674  C   ILE X  88      35.129  41.762  31.020  0.00  0.00           C
ATOM    675  O   ILE X  88      36.279  42.202  31.106  0.00  0.00           O
ATOM    676  N   PRO X  89      34.066  42.581  31.134  0.00  0.00           N
ATOM    677  CD  PRO X  89      32.668  42.245  30.887  0.00  0.00           C
ATOM    678  CG  PRO X  89      31.851  43.445  31.370  0.00  0.00           C
ATOM    679  CB  PRO X  89      32.832  44.608  31.221  0.00  0.00           C
ATOM    680  CA  PRO X  89      34.175  43.969  31.585  0.00  0.00           C
ATOM    681  C   PRO X  89      34.456  44.047  33.097  0.00  0.00           C
ATOM    682  O   PRO X  89      34.121  43.128  33.849  0.00  0.00           O
ATOM    683  N   LEU X  90      35.027  45.162  33.560  0.00  0.00           N
ATOM    684  CA  LEU X  90      35.329  45.434  34.977  0.00  0.00           C
ATOM    685  CB  LEU X  90      36.849  45.392  35.219  0.00  0.00           C
ATOM    686  CG  LEU X  90      37.542  44.034  35.021  0.00  0.00           C
ATOM    687  CD1 LEU X  90      39.027  44.214  35.328  0.00  0.00           C
ATOM    688  CD2 LEU X  90      37.009  42.952  35.958  0.00  0.00           C
ATOM    689  C   LEU X  90      34.797  46.803  35.420  0.00  0.00           C
ATOM    690  O   LEU X  90      34.699  47.725  34.607  0.00  0.00           O
ATOM    691  N   LYS X  91      34.529  46.970  36.718  0.00  0.00           N
ATOM    692  CA  LYS X  91      34.229  48.275  37.344  0.00  0.00           C
ATOM    693  CB  LYS X  91      32.826  48.248  37.975  0.00  0.00           C
ATOM    694  CG  LYS X  91      32.744  47.358  39.224  0.00  0.00           C
ATOM    695  CD  LYS X  91      31.377  47.497  39.887  0.00  0.00           C
ATOM    696  CE  LYS X  91      31.325  46.599  41.123  0.00  0.00           C
ATOM    697  NZ  LYS X  91      30.069  46.787  41.874  0.00  0.00           N
ATOM    698  C   LYS X  91      35.320  48.720  38.326  0.00  0.00           C
ATOM    699  O   LYS X  91      36.251  47.972  38.618  0.00  0.00           O
ATOM    700  N   LEU X  92      35.188  49.941  38.840  0.00  0.00           N
ATOM    701  CA  LEU X  92      36.080  50.572  39.818  0.00  0.00           C
ATOM    702  CB  LEU X  92      36.601  51.861  39.155  0.00  0.00           C
ATOM    703  CG  LEU X  92      37.380  52.841  40.043  0.00  0.00           C
ATOM    704  CD1 LEU X  92      38.642  52.230  40.644  0.00  0.00           C
ATOM    705  CD2 LEU X  92      37.791  54.033  39.181  0.00  0.00           C
ATOM    706  C   LEU X  92      35.341  50.806  41.151  0.00  0.00           C
ATOM    707  O   LEU X  92      34.241  51.374  41.154  0.00  0.00           O
ATOM    708  N   SER X  93      35.947  50.385  42.267  0.00  0.00           N
ATOM    709  CA  SER X  93      35.329  50.385  43.603  0.00  0.00           C
ATOM    710  CB  SER X  93      34.760  48.997  43.932  0.00  0.00           C
ATOM    711  OG  SER X  93      33.653  48.639  43.127  0.00  0.00           O
ATOM    712  C   SER X  93      36.292  50.760  44.740  0.00  0.00           C
ATOM    713  O   SER X  93      37.512  50.604  44.649  0.00  0.00           O
ATOM    714  N   GLU X  94      35.694  51.181  45.858  0.00  0.00           N
ATOM    715  CA  GLU X  94      36.308  51.263  47.190  0.00  0.00           C
ATOM    716  CB  GLU X  94      35.651  52.444  47.919  0.00  0.00           C
ATOM    717  CG  GLU X  94      36.050  52.628  49.385  0.00  0.00           C
ATOM    718  CD  GLU X  94      35.564  54.000  49.863  0.00  0.00           C
ATOM    719  OE1 GLU X  94      36.315  54.980  49.681  0.00  0.00           O
ATOM    720  OE2 GLU X  94      34.426  54.160  50.370  0.00  0.00           O
ATOM    721  C   GLU X  94      36.163  49.931  47.950  0.00  0.00           C
ATOM    722  O   GLU X  94      37.117  49.462  48.569  0.00  0.00           O
ATOM    723  N   ASP X  95      35.016  49.256  47.819  0.00  0.00           N
ATOM    724  CA  ASP X  95      34.882  47.822  48.107  0.00  0.00           C
ATOM    725  CB  ASP X  95      33.394  47.442  48.083  0.00  0.00           C
ATOM    726  CG  ASP X  95      33.172  45.936  47.955  0.00  0.00           C
ATOM    727  OD1 ASP X  95      32.470  45.505  47.007  0.00  0.00           O
ATOM    728  OD2 ASP X  95      33.738  45.184  48.777  0.00  0.00           O
ATOM    729  C   ASP X  95      35.701  47.010  47.087  0.00  0.00           C
ATOM    730  O   ASP X  95      35.269  46.780  45.958  0.00  0.00           O
ATOM    731  N   CYS X  96      36.916  46.614  47.464  0.00  0.00           N
ATOM    732  CA  CYS X  96      37.889  46.031  46.539  0.00  0.00           C
ATOM    733  CB  CYS X  96      38.679  47.184  45.908  0.00  0.00           C
ATOM    734  SG  CYS X  96      39.652  48.063  47.170  0.00  0.00           S
ATOM    735  C   CYS X  96      38.810  44.951  47.144  0.00  0.00           C
ATOM    736  O   CYS X  96      39.689  44.442  46.442  0.00  0.00           O
ATOM    737  N   LEU X  97      38.599  44.561  48.408  0.00  0.00           N
ATOM    738  CA  LEU X  97      39.431  43.603  49.151  0.00  0.00           C
ATOM    739  CB  LEU X  97      39.418  43.951  50.654  0.00  0.00           C
ATOM    740  CG  LEU X  97      39.884  45.383  50.993  0.00  0.00           C
ATOM    741  CD1 LEU X  97      39.917  45.577  52.510  0.00  0.00           C
ATOM    742  CD2 LEU X  97      41.274  45.701  50.442  0.00  0.00           C
ATOM    743  C   LEU X  97      39.024  42.150  48.847  0.00  0.00           C
ATOM    744  O   LEU X  97      38.417  41.449  49.666  0.00  0.00           O
ATOM    745  N   TYR X  98      39.317  41.722  47.620  0.00  0.00           N
ATOM    746  CA  TYR X  98      39.028  40.390  47.084  0.00  0.00           C
ATOM    747  CB  TYR X  98      37.958  40.492  45.982  0.00  0.00           C
ATOM    748  CG  TYR X  98      36.627  41.134  46.364  0.00  0.00           C
ATOM    749  CD1 TYR X  98      36.425  42.517  46.185  0.00  0.00           C
ATOM    750  CE1 TYR X  98      35.173  43.104  46.472  0.00  0.00           C
ATOM    751  CZ  TYR X  98      34.098  42.302  46.916  0.00  0.00           C
ATOM    752  OH  TYR X  98      32.878  42.839  47.180  0.00  0.00           O
ATOM    753  CE2 TYR X  98      34.299  40.916  47.084  0.00  0.00           C
ATOM    754  CD2 TYR X  98      35.557  40.340  46.818  0.00  0.00           C
ATOM    755  C   TYR X  98      40.312  39.717  46.556  0.00  0.00           C
ATOM    756  O   TYR X  98      41.270  40.398  46.189  0.00  0.00           O
ATOM    757  N   LEU X  99      40.332  38.384  46.503  0.00  0.00           N
ATOM    758  CA  LEU X  99      41.444  37.570  45.993  0.00  0.00           C
ATOM    759  CB  LEU X  99      42.301  37.061  47.176  0.00  0.00           C
ATOM    760  CG  LEU X  99      41.649  36.136  48.224  0.00  0.00           C
ATOM    761  CD1 LEU X  99      41.434  34.707  47.720  0.00  0.00           C
ATOM    762  CD2 LEU X  99      42.580  36.029  49.437  0.00  0.00           C
ATOM    763  C   LEU X  99      40.971  36.469  45.028  0.00  0.00           C
ATOM    764  O   LEU X  99      39.769  36.243  44.867  0.00  0.00           O
ATOM    765  N   ASN X 100      41.921  35.792  44.377  0.00  0.00           N
ATOM    766  CA  ASN X 100      41.672  34.705  43.423  0.00  0.00           C
ATOM    767  CB  ASN X 100      41.913  35.189  41.983  0.00  0.00           C
ATOM    768  CG  ASN X 100      41.319  36.547  41.674  0.00  0.00           C
ATOM    769  OD1 ASN X 100      40.153  36.682  41.349  0.00  0.00           O
ATOM    770  ND2 ASN X 100      42.096  37.598  41.790  0.00  0.00           N
ATOM    771  C   ASN X 100      42.578  33.500  43.717  0.00  0.00           C
ATOM    772  O   ASN X 100      43.739  33.686  44.082  0.00  0.00           O
ATOM    773  N   ILE X 101      42.076  32.279  43.512  0.00  0.00           N
ATOM    774  CA  ILE X 101      42.796  31.017  43.752  0.00  0.00           C
ATOM    775  CB  ILE X 101      42.254  30.297  45.015  0.00  0.00           C
ATOM    776  CG2 ILE X 101      43.012  28.973  45.249  0.00  0.00           C
ATOM    777  CG1 ILE X 101      42.358  31.215  46.260  0.00  0.00           C
ATOM    778  CD1 ILE X 101      41.794  30.629  47.559  0.00  0.00           C
ATOM    779  C   ILE X 101      42.723  30.126  42.503  0.00  0.00           C
ATOM    780  O   ILE X 101      41.658  29.957  41.910  0.00  0.00           O
ATOM    781  N   TYR X 102      43.860  29.533  42.139  0.00  0.00           N
ATOM    782  CA  TYR X 102      44.075  28.670  40.978  0.00  0.00           C
ATOM    783  CB  TYR X 102      44.982  29.407  39.964  0.00  0.00           C
ATOM    784  CG  TYR X 102      44.545  30.803  39.528  0.00  0.00           C
ATOM    785  CD1 TYR X 102      44.772  31.918  40.363  0.00  0.00           C
ATOM    786  CE1 TYR X 102      44.368  33.208  39.965  0.00  0.00           C
ATOM    787  CZ  TYR X 102      43.725  33.391  38.723  0.00  0.00           C
ATOM    788  OH  TYR X 102      43.331  34.626  38.320  0.00  0.00           O
ATOM    789  CE2 TYR X 102      43.537  32.287  37.865  0.00  0.00           C
ATOM    790  CD2 TYR X 102      43.964  31.004  38.260  0.00  0.00           C
ATOM    791  C   TYR X 102      44.724  27.364  41.475  0.00  0.00           C
ATOM    792  O   TYR X 102      45.863  27.380  41.946  0.00  0.00           O
ATOM    793  N   THR X 103      44.008  26.234  41.432  0.00  0.00           N
ATOM    794  CA  THR X 103      44.450  24.955  42.027  0.00  0.00           C
ATOM    795  CB  THR X 103      43.688  24.663  43.333  0.00  0.00           C
ATOM    796  CG2 THR X 103      42.187  24.426  43.178  0.00  0.00           C
ATOM    797  OG1 THR X 103      44.224  23.531  43.977  0.00  0.00           O
ATOM    798  C   THR X 103      44.393  23.795  41.012  0.00  0.00           C
ATOM    799  O   THR X 103      43.396  23.671  40.296  0.00  0.00           O
ATOM    800  N   PRO X 104      45.436  22.945  40.879  0.00  0.00           N
ATOM    801  CD  PRO X 104      46.740  23.042  41.525  0.00  0.00           C
ATOM    802  CG  PRO X 104      47.725  22.375  40.572  0.00  0.00           C
ATOM    803  CB  PRO X 104      46.884  21.303  39.893  0.00  0.00           C
ATOM    804  CA  PRO X 104      45.475  21.903  39.846  0.00  0.00           C
ATOM    805  C   PRO X 104      44.416  20.805  40.011  0.00  0.00           C
ATOM    806  O   PRO X 104      43.946  20.533  41.119  0.00  0.00           O
ATOM    807  N   ALA X 105      44.116  20.093  38.919  0.00  0.00           N
ATOM    808  CA  ALA X 105      43.121  19.014  38.856  0.00  0.00           C
ATOM    809  CB  ALA X 105      42.963  18.603  37.386  0.00  0.00           C
ATOM    810  C   ALA X 105      43.380  17.780  39.757  0.00  0.00           C
ATOM    811  O   ALA X 105      42.567  16.856  39.769  0.00  0.00           O
ATOM    812  N   ASP X 106      44.463  17.744  40.540  0.00  0.00           N
ATOM    813  CA  ASP X 106      44.686  16.744  41.601  0.00  0.00           C
ATOM    814  CB  ASP X 106      46.189  16.505  41.811  0.00  0.00           C
ATOM    815  CG  ASP X 106      46.867  15.839  40.615  0.00  0.00           C
ATOM    816  OD1 ASP X 106      46.219  15.061  39.875  0.00  0.00           O
ATOM    817  OD2 ASP X 106      48.074  16.116  40.401  0.00  0.00           O
ATOM    818  C   ASP X 106      43.972  17.078  42.925  0.00  0.00           C
ATOM    819  O   ASP X 106      44.106  16.334  43.895  0.00  0.00           O
ATOM    820  N   LEU X 107      43.159  18.143  42.982  0.00  0.00           N
ATOM    821  CA  LEU X 107      42.321  18.490  44.145  0.00  0.00           C
ATOM    822  CB  LEU X 107      41.459  19.710  43.755  0.00  0.00           C
ATOM    823  CG  LEU X 107      40.607  20.306  44.896  0.00  0.00           C
ATOM    824  CD1 LEU X 107      41.470  20.859  46.031  0.00  0.00           C
ATOM    825  CD2 LEU X 107      39.752  21.451  44.353  0.00  0.00           C
ATOM    826  C   LEU X 107      41.441  17.313  44.624  0.00  0.00           C
ATOM    827  O   LEU X 107      41.142  17.193  45.810  0.00  0.00           O
ATOM    828  N   THR X 108      41.086  16.405  43.716  0.00  0.00           N
ATOM    829  CA  THR X 108      40.311  15.174  43.944  0.00  0.00           C
ATOM    830  CB  THR X 108      39.746  14.685  42.599  0.00  0.00           C
ATOM    831  CG2 THR X 108      38.716  15.650  42.012  0.00  0.00           C
ATOM    832  OG1 THR X 108      40.810  14.581  41.678  0.00  0.00           O
ATOM    833  C   THR X 108      41.096  14.036  44.623  0.00  0.00           C
ATOM    834  O   THR X 108      40.552  12.942  44.794  0.00  0.00           O
ATOM    835  N   LYS X 109      42.362  14.245  45.020  0.00  0.00           N
ATOM    836  CA  LYS X 109      43.255  13.225  45.623  0.00  0.00           C
ATOM    837  CB  LYS X 109      44.608  13.217  44.879  0.00  0.00           C
ATOM    838  CG  LYS X 109      44.499  12.955  43.361  0.00  0.00           C
ATOM    839  CD  LYS X 109      43.980  11.553  42.994  0.00  0.00           C
ATOM    840  CE  LYS X 109      45.040  10.477  43.261  0.00  0.00           C
ATOM    841  NZ  LYS X 109      44.474   9.115  43.162  0.00  0.00           N
ATOM    842  C   LYS X 109      43.443  13.348  47.145  0.00  0.00           C
ATOM    843  O   LYS X 109      44.020  12.442  47.757  0.00  0.00           O
ATOM    844  N   LYS X 110      42.924  14.413  47.774  0.00  0.00           N
ATOM    845  CA  LYS X 110      43.007  14.692  49.228  0.00  0.00           C
ATOM    846  CB  LYS X 110      42.160  13.637  49.980  0.00  0.00           C
ATOM    847  CG  LYS X 110      41.673  14.037  51.385  0.00  0.00           C
ATOM    848  CD  LYS X 110      40.815  12.938  52.039  0.00  0.00           C
ATOM    849  CE  LYS X 110      41.595  11.629  52.235  0.00  0.00           C
ATOM    850  NZ  LYS X 110      40.808  10.619  52.978  0.00  0.00           N
ATOM    851  C   LYS X 110      44.453  14.870  49.749  0.00  0.00           C
ATOM    852  O   LYS X 110      44.729  14.656  50.931  0.00  0.00           O
ATOM    853  N   ASN X 111      45.391  15.237  48.873  0.00  0.00           N
ATOM    854  CA  ASN X 111      46.825  15.386  49.156  0.00  0.00           C
ATOM    855  CB  ASN X 111      47.605  14.364  48.306  0.00  0.00           C
ATOM    856  CG  ASN X 111      49.110  14.467  48.503  0.00  0.00           C
ATOM    857  OD1 ASN X 111      49.630  14.233  49.588  0.00  0.00           O
ATOM    858  ND2 ASN X 111      49.850  14.828  47.487  0.00  0.00           N
ATOM    859  C   ASN X 111      47.274  16.834  48.896  0.00  0.00           C
ATOM    860  O   ASN X 111      46.941  17.409  47.860  0.00  0.00           O
ATOM    861  N   ARG X 112      48.040  17.427  49.815  0.00  0.00           N
ATOM    862  CA  ARG X 112      48.426  18.846  49.752  0.00  0.00           C
ATOM    863  CB  ARG X 112      48.963  19.317  51.111  0.00  0.00           C
ATOM    864  CG  ARG X 112      48.059  19.019  52.323  0.00  0.00           C
ATOM    865  CD  ARG X 112      48.799  19.251  53.647  0.00  0.00           C
ATOM    866  NE  ARG X 112      49.956  18.339  53.785  0.00  0.00           N
ATOM    867  CZ  ARG X 112      50.326  17.678  54.865  0.00  0.00           C
ATOM    868  NH1 ARG X 112      51.280  16.799  54.831  0.00  0.00           N
ATOM    869  NH2 ARG X 112      49.758  17.833  56.019  0.00  0.00           N
ATOM    870  C   ARG X 112      49.486  19.107  48.678  0.00  0.00           C
ATOM    871  O   ARG X 112      50.301  18.234  48.382  0.00  0.00           O
ATOM    872  N   LEU X 113      49.531  20.335  48.166  0.00  0.00           N
ATOM    873  CA  LEU X 113      50.563  20.848  47.254  0.00  0.00           C
ATOM    874  CB  LEU X 113      49.918  21.144  45.885  0.00  0.00           C
ATOM    875  CG  LEU X 113      49.303  19.935  45.154  0.00  0.00           C
ATOM    876  CD1 LEU X 113      48.654  20.408  43.852  0.00  0.00           C
ATOM    877  CD2 LEU X 113      50.342  18.869  44.805  0.00  0.00           C
ATOM    878  C   LEU X 113      51.257  22.109  47.825  0.00  0.00           C
ATOM    879  O   LEU X 113      50.695  22.769  48.706  0.00  0.00           O
ATOM    880  N   PRO X 114      52.450  22.486  47.321  0.00  0.00           N
ATOM    881  CD  PRO X 114      53.333  21.676  46.501  0.00  0.00           C
ATOM    882  CG  PRO X 114      54.720  22.281  46.683  0.00  0.00           C
ATOM    883  CB  PRO X 114      54.432  23.767  46.881  0.00  0.00           C
ATOM    884  CA  PRO X 114      53.063  23.792  47.574  0.00  0.00           C
ATOM    885  C   PRO X 114      52.200  24.947  47.046  0.00  0.00           C
ATOM    886  O   PRO X 114      51.412  24.768  46.112  0.00  0.00           O
ATOM    887  N   VAL X 115      52.370  26.138  47.626  0.00  0.00           N
ATOM    888  CA  VAL X 115      51.521  27.315  47.370  0.00  0.00           C
ATOM    889  CB  VAL X 115      50.633  27.622  48.595  0.00  0.00           C
ATOM    890  CG1 VAL X 115      49.562  28.673  48.265  0.00  0.00           C
ATOM    891  CG2 VAL X 115      49.922  26.370  49.129  0.00  0.00           C
ATOM    892  C   VAL X 115      52.370  28.540  47.028  0.00  0.00           C
ATOM    893  O   VAL X 115      53.380  28.781  47.685  0.00  0.00           O
ATOM    894  N   MET X 116      51.944  29.357  46.062  0.00  0.00           N
ATOM    895  CA  MET X 116      52.553  30.657  45.753  0.00  0.00           C
ATOM    896  CB  MET X 116      53.341  30.553  44.439  0.00  0.00           C
ATOM    897  CG  MET X 116      54.205  31.797  44.193  0.00  0.00           C
ATOM    898  SD  MET X 116      55.251  31.725  42.711  0.00  0.00           S
ATOM    899  CE  MET X 116      56.412  30.401  43.158  0.00  0.00           C
ATOM    900  C   MET X 116      51.505  31.781  45.720  0.00  0.00           C
ATOM    901  O   MET X 116      50.460  31.637  45.087  0.00  0.00           O
ATOM    902  N   VAL X 117      51.789  32.907  46.382  0.00  0.00           N
ATOM    903  CA  VAL X 117      50.891  34.071  46.495  0.00  0.00           C
ATOM    904  CB  VAL X 117      50.544  34.381  47.968  0.00  0.00           C
ATOM    905  CG1 VAL X 117      49.439  35.445  48.050  0.00  0.00           C
ATOM    906  CG2 VAL X 117      50.063  33.142  48.740  0.00  0.00           C
ATOM    907  C   VAL X 117      51.515  35.296  45.821  0.00  0.00           C
ATOM    908  O   VAL X 117      52.597  35.733  46.208  0.00  0.00           O
ATOM    909  N   TRP X 118      50.823  35.860  44.829  0.00  0.00           N
ATOM    910  CA  TRP X 118      51.276  36.994  44.019  0.00  0.00           C
ATOM    911  CB  TRP X 118      50.964  36.704  42.541  0.00  0.00           C
ATOM    912  CG  TRP X 118      51.693  37.476  41.473  0.00  0.00           C
ATOM    913  CD1 TRP X 118      52.348  38.656  41.602  0.00  0.00           C
ATOM    914  NE1 TRP X 118      52.872  39.046  40.384  0.00  0.00           N
ATOM    915  CE2 TRP X 118      52.638  38.099  39.413  0.00  0.00           C
ATOM    916  CZ2 TRP X 118      52.999  38.005  38.061  0.00  0.00           C
ATOM    917  CH2 TRP X 118      52.540  36.914  37.303  0.00  0.00           C
ATOM    918  CZ3 TRP X 118      51.735  35.931  37.907  0.00  0.00           C
ATOM    919  CE3 TRP X 118      51.400  36.024  39.274  0.00  0.00           C
ATOM    920  CD2 TRP X 118      51.847  37.107  40.065  0.00  0.00           C
ATOM    921  C   TRP X 118      50.657  38.316  44.505  0.00  0.00           C
ATOM    922  O   TRP X 118      49.436  38.502  44.470  0.00  0.00           O
ATOM    923  N   ILE X 119      51.518  39.240  44.935  0.00  0.00           N
ATOM    924  CA  ILE X 119      51.223  40.650  45.216  0.00  0.00           C
ATOM    925  CB  ILE X 119      52.160  41.174  46.331  0.00  0.00           C
ATOM    926  CG2 ILE X 119      51.936  42.679  46.577  0.00  0.00           C
ATOM    927  CG1 ILE X 119      51.965  40.404  47.656  0.00  0.00           C
ATOM    928  CD1 ILE X 119      53.204  40.446  48.554  0.00  0.00           C
ATOM    929  C   ILE X 119      51.437  41.438  43.920  0.00  0.00           C
ATOM    930  O   ILE X 119      52.564  41.526  43.430  0.00  0.00           O
ATOM    931  N   HID X 120      50.373  42.010  43.354  0.00  0.00           N
ATOM    932  CA  HID X 120      50.469  42.729  42.081  0.00  0.00           C
ATOM    933  CB  HID X 120      49.062  43.012  41.527  0.00  0.00           C
ATOM    934  CG  HID X 120      48.200  43.951  42.333  0.00  0.00           C
ATOM    935  ND1 HID X 120      48.343  45.317  42.422  0.00  0.00           N
ATOM    936  CE1 HID X 120      47.308  45.803  43.128  0.00  0.00           C
ATOM    937  NE2 HID X 120      46.489  44.805  43.496  0.00  0.00           N
ATOM    938  CD2 HID X 120      47.049  43.627  42.995  0.00  0.00           C
ATOM    939  C   HID X 120      51.320  44.010  42.179  0.00  0.00           C
ATOM    940  O   HID X 120      51.309  44.704  43.201  0.00  0.00           O
ATOM    941  N   GLY X 121      52.018  44.359  41.091  0.00  0.00           N
ATOM    942  CA  GLY X 121      52.677  45.642  40.901  0.00  0.00           C
ATOM    943  C   GLY X 121      51.667  46.753  40.579  0.00  0.00           C
ATOM    944  O   GLY X 121      50.476  46.697  40.941  0.00  0.00           O
ATOM    945  N   GLY X 122      52.130  47.829  39.871  0.00  0.00           N
ATOM    946  CA  GLY X 122      51.261  48.966  39.544  0.00  0.00           C
ATOM    947  C   GLY X 122      51.563  50.243  40.324  0.00  0.00           C
ATOM    948  O   GLY X 122      50.676  51.066  40.542  0.00  0.00           O
ATOM    949  N   GLY X 123      52.860  50.459  40.760  0.00  0.00           N
ATOM    950  CA  GLY X 123      53.289  51.754  41.308  0.00  0.00           C
ATOM    951  C   GLY X 123      52.572  52.204  42.589  0.00  0.00           C
ATOM    952  O   GLY X 123      52.601  53.396  42.871  0.00  0.00           O
ATOM    953  N   LEU X 124      51.898  51.303  43.314  0.00  0.00           N
ATOM    954  CA  LEU X 124      50.952  51.577  44.408  0.00  0.00           C
ATOM    955  CB  LEU X 124      51.653  51.706  45.782  0.00  0.00           C
ATOM    956  CG  LEU X 124      52.638  52.866  46.032  0.00  0.00           C
ATOM    957  CD1 LEU X 124      51.985  54.245  46.088  0.00  0.00           C
ATOM    958  CD2 LEU X 124      53.347  52.647  47.369  0.00  0.00           C
ATOM    959  C   LEU X 124      49.817  52.581  44.094  0.00  0.00           C
ATOM    960  O   LEU X 124      49.189  53.106  45.013  0.00  0.00           O
ATOM    961  N   MET X 125      49.504  52.802  42.807  0.00  0.00           N
ATOM    962  CA  MET X 125      48.436  53.715  42.354  0.00  0.00           C
ATOM    963  CB  MET X 125      49.031  55.081  41.964  0.00  0.00           C
ATOM    964  CG  MET X 125      49.629  55.837  43.157  0.00  0.00           C
ATOM    965  SD  MET X 125      49.892  57.615  42.895  0.00  0.00           S
ATOM    966  CE  MET X 125      48.183  58.224  42.975  0.00  0.00           C
ATOM    967  C   MET X 125      47.561  53.206  41.192  0.00  0.00           C
ATOM    968  O   MET X 125      46.470  53.743  41.018  0.00  0.00           O
ATOM    969  N   VAL X 126      47.997  52.232  40.378  0.00  0.00           N
ATOM    970  CA  VAL X 126      47.345  51.881  39.087  0.00  0.00           C
ATOM    971  CB  VAL X 126      47.952  52.704  37.923  0.00  0.00           C
ATOM    972  CG1 VAL X 126      47.730  54.215  38.089  0.00  0.00           C
ATOM    973  CG2 VAL X 126      49.457  52.469  37.755  0.00  0.00           C
ATOM    974  C   VAL X 126      47.334  50.372  38.756  0.00  0.00           C
ATOM    975  O   VAL X 126      47.187  49.973  37.595  0.00  0.00           O
ATOM    976  N   GLY X 127      47.519  49.512  39.760  0.00  0.00           N
ATOM    977  CA  GLY X 127      47.507  48.049  39.619  0.00  0.00           C
ATOM    978  C   GLY X 127      46.207  47.387  40.077  0.00  0.00           C
ATOM    979  O   GLY X 127      45.470  47.966  40.867  0.00  0.00           O
ATOM    980  N   ALA X 128      45.929  46.169  39.618  0.00  0.00           N
ATOM    981  CA  ALA X 128      44.798  45.366  40.092  0.00  0.00           C
ATOM    982  CB  ALA X 128      43.515  45.808  39.369  0.00  0.00           C
ATOM    983  C   ALA X 128      45.054  43.873  39.854  0.00  0.00           C
ATOM    984  O   ALA X 128      45.592  43.489  38.814  0.00  0.00           O
ATOM    985  N   ALA X 129      44.588  43.003  40.756  0.00  0.00           N
ATOM    986  CA  ALA X 129      44.692  41.548  40.578  0.00  0.00           C
ATOM    987  CB  ALA X 129      44.229  40.861  41.869  0.00  0.00           C
ATOM    988  C   ALA X 129      43.897  41.042  39.353  0.00  0.00           C
ATOM    989  O   ALA X 129      44.139  39.941  38.855  0.00  0.00           O
ATOM    990  N   SER X 130      42.969  41.856  38.845  0.00  0.00           N
ATOM    991  CA  SER X 130      41.996  41.534  37.797  0.00  0.00           C
ATOM    992  CB  SER X 130      40.851  42.550  37.838  0.00  0.00           C
ATOM    993  OG  SER X 130      40.469  42.759  39.179  0.00  0.00           O
ATOM    994  C   SER X 130      42.543  41.434  36.369  0.00  0.00           C
ATOM    995  O   SER X 130      41.761  41.151  35.463  0.00  0.00           O
ATOM    996  N   THR X 131      43.849  41.626  36.141  0.00  0.00           N
ATOM    997  CA  THR X 131      44.501  41.294  34.855  0.00  0.00           C
ATOM    998  CB  THR X 131      45.391  42.451  34.360  0.00  0.00           C
ATOM    999  CG2 THR X 131      46.714  42.594  35.115  0.00  0.00           C
ATOM   1000  OG1 THR X 131      45.698  42.287  32.994  0.00  0.00           O
ATOM   1001  C   THR X 131      45.266  39.962  34.884  0.00  0.00           C
ATOM   1002  O   THR X 131      45.420  39.339  33.840  0.00  0.00           O
ATOM   1003  N   TYR X 132      45.729  39.507  36.055  0.00  0.00           N
ATOM   1004  CA  TYR X 132      46.647  38.367  36.226  0.00  0.00           C
ATOM   1005  CB  TYR X 132      47.379  38.478  37.582  0.00  0.00           C
ATOM   1006  CG  TYR X 132      48.239  39.716  37.801  0.00  0.00           C
ATOM   1007  CD1 TYR X 132      47.632  40.970  38.007  0.00  0.00           C
ATOM   1008  CE1 TYR X 132      48.419  42.119  38.187  0.00  0.00           C
ATOM   1009  CZ  TYR X 132      49.820  42.021  38.224  0.00  0.00           C
ATOM   1010  OH  TYR X 132      50.538  43.158  38.412  0.00  0.00           O
ATOM   1011  CE2 TYR X 132      50.436  40.760  38.093  0.00  0.00           C
ATOM   1012  CD2 TYR X 132      49.645  39.613  37.865  0.00  0.00           C
ATOM   1013  C   TYR X 132      45.904  37.022  36.152  0.00  0.00           C
ATOM   1014  O   TYR X 132      44.745  36.947  36.564  0.00  0.00           O
ATOM   1015  N   ASP X 133      46.568  35.945  35.714  0.00  0.00           N
ATOM   1016  CA  ASP X 133      45.961  34.603  35.657  0.00  0.00           C
ATOM   1017  CB  ASP X 133      45.297  34.437  34.287  0.00  0.00           C
ATOM   1018  CG  ASP X 133      44.249  33.331  34.275  0.00  0.00           C
ATOM   1019  OD1 ASP X 133      44.650  32.161  34.466  0.00  0.00           O
ATOM   1020  OD2 ASP X 133      43.063  33.641  34.002  0.00  0.00           O
ATOM   1021  C   ASP X 133      46.957  33.464  35.978  0.00  0.00           C
ATOM   1022  O   ASP X 133      48.017  33.334  35.357  0.00  0.00           O
ATOM   1023  N   GLY X 134      46.619  32.632  36.969  0.00  0.00           N
ATOM   1024  CA  GLY X 134      47.499  31.612  37.558  0.00  0.00           C
ATOM   1025  C   GLY X 134      47.466  30.223  36.906  0.00  0.00           C
ATOM   1026  O   GLY X 134      48.071  29.299  37.451  0.00  0.00           O
ATOM   1027  N   LEU X 135      46.750  30.046  35.786  0.00  0.00           N
ATOM   1028  CA  LEU X 135      46.575  28.745  35.122  0.00  0.00           C
ATOM   1029  CB  LEU X 135      45.670  28.956  33.889  0.00  0.00           C
ATOM   1030  CG  LEU X 135      45.070  27.712  33.200  0.00  0.00           C
ATOM   1031  CD1 LEU X 135      44.143  28.181  32.076  0.00  0.00           C
ATOM   1032  CD2 LEU X 135      46.087  26.767  32.558  0.00  0.00           C
ATOM   1033  C   LEU X 135      47.916  28.091  34.747  0.00  0.00           C
ATOM   1034  O   LEU X 135      48.173  26.956  35.147  0.00  0.00           O
ATOM   1035  N   ALA X 136      48.768  28.781  33.983  0.00  0.00           N
ATOM   1036  CA  ALA X 136      49.922  28.160  33.328  0.00  0.00           C
ATOM   1037  CB  ALA X 136      50.553  29.186  32.377  0.00  0.00           C
ATOM   1038  C   ALA X 136      50.947  27.585  34.323  0.00  0.00           C
ATOM   1039  O   ALA X 136      51.409  26.456  34.145  0.00  0.00           O
ATOM   1040  N   LEU X 137      51.263  28.316  35.399  0.00  0.00           N
ATOM   1041  CA  LEU X 137      52.249  27.877  36.395  0.00  0.00           C
ATOM   1042  CB  LEU X 137      52.699  29.111  37.204  0.00  0.00           C
ATOM   1043  CG  LEU X 137      54.060  28.977  37.918  0.00  0.00           C
ATOM   1044  CD1 LEU X 137      54.579  30.366  38.297  0.00  0.00           C
ATOM   1045  CD2 LEU X 137      54.005  28.154  39.207  0.00  0.00           C
ATOM   1046  C   LEU X 137      51.707  26.707  37.238  0.00  0.00           C
ATOM   1047  O   LEU X 137      52.410  25.713  37.438  0.00  0.00           O
ATOM   1048  N   ALA X 138      50.433  26.768  37.642  0.00  0.00           N
ATOM   1049  CA  ALA X 138      49.758  25.674  38.342  0.00  0.00           C
ATOM   1050  CB  ALA X 138      48.362  26.164  38.755  0.00  0.00           C
ATOM   1051  C   ALA X 138      49.691  24.390  37.486  0.00  0.00           C
ATOM   1052  O   ALA X 138      49.979  23.295  37.978  0.00  0.00           O
ATOM   1053  N   ALA X 139      49.371  24.532  36.194  0.00  0.00           N
ATOM   1054  CA  ALA X 139      49.290  23.439  35.228  0.00  0.00           C
ATOM   1055  CB  ALA X 139      48.680  23.989  33.933  0.00  0.00           C
ATOM   1056  C   ALA X 139      50.648  22.784  34.928  0.00  0.00           C
ATOM   1057  O   ALA X 139      50.722  21.558  34.818  0.00  0.00           O
ATOM   1058  N   HIE X 140      51.720  23.572  34.783  0.00  0.00           N
ATOM   1059  CA  HIE X 140      53.011  23.063  34.300  0.00  0.00           C
ATOM   1060  CB  HIE X 140      53.825  24.209  33.676  0.00  0.00           C
ATOM   1061  CG  HIE X 140      54.985  23.742  32.823  0.00  0.00           C
ATOM   1062  ND1 HIE X 140      54.866  23.050  31.613  0.00  0.00           N
ATOM   1063  CE1 HIE X 140      56.119  22.902  31.152  0.00  0.00           C
ATOM   1064  NE2 HIE X 140      57.007  23.445  32.002  0.00  0.00           N
ATOM   1065  CD2 HIE X 140      56.308  23.981  33.063  0.00  0.00           C
ATOM   1066  C   HIE X 140      53.818  22.301  35.358  0.00  0.00           C
ATOM   1067  O   HIE X 140      54.586  21.421  34.982  0.00  0.00           O
ATOM   1068  N   GLU X 141      53.662  22.590  36.657  0.00  0.00           N
ATOM   1069  CA  GLU X 141      54.474  21.960  37.723  0.00  0.00           C
ATOM   1070  CB  GLU X 141      55.717  22.828  38.016  0.00  0.00           C
ATOM   1071  CG  GLU X 141      56.960  22.381  37.238  0.00  0.00           C
ATOM   1072  CD  GLU X 141      57.432  20.981  37.649  0.00  0.00           C
ATOM   1073  OE1 GLU X 141      58.047  20.838  38.734  0.00  0.00           O
ATOM   1074  OE2 GLU X 141      57.199  20.008  36.898  0.00  0.00           O
ATOM   1075  C   GLU X 141      53.721  21.553  39.009  0.00  0.00           C
ATOM   1076  O   GLU X 141      54.352  21.272  40.035  0.00  0.00           O
ATOM   1077  N   ASN X 142      52.388  21.442  38.950  0.00  0.00           N
ATOM   1078  CA  ASN X 142      51.551  20.860  40.008  0.00  0.00           C
ATOM   1079  CB  ASN X 142      51.812  19.334  40.037  0.00  0.00           C
ATOM   1080  CG  ASN X 142      50.794  18.527  40.821  0.00  0.00           C
ATOM   1081  OD1 ASN X 142      51.105  17.819  41.768  0.00  0.00           O
ATOM   1082  ND2 ASN X 142      49.555  18.529  40.397  0.00  0.00           N
ATOM   1083  C   ASN X 142      51.707  21.589  41.364  0.00  0.00           C
ATOM   1084  O   ASN X 142      52.194  21.022  42.344  0.00  0.00           O
ATOM   1085  N   VAL X 143      51.322  22.870  41.399  0.00  0.00           N
ATOM   1086  CA  VAL X 143      51.339  23.761  42.582  0.00  0.00           C
ATOM   1087  CB  VAL X 143      52.605  24.647  42.628  0.00  0.00           C
ATOM   1088  CG1 VAL X 143      53.879  23.815  42.810  0.00  0.00           C
ATOM   1089  CG2 VAL X 143      52.780  25.529  41.383  0.00  0.00           C
ATOM   1090  C   VAL X 143      50.088  24.649  42.616  0.00  0.00           C
ATOM   1091  O   VAL X 143      49.464  24.865  41.578  0.00  0.00           O
ATOM   1092  N   VAL X 144      49.714  25.180  43.784  0.00  0.00           N
ATOM   1093  CA  VAL X 144      48.586  26.123  43.932  0.00  0.00           C
ATOM   1094  CB  VAL X 144      47.843  25.920  45.270  0.00  0.00           C
ATOM   1095  CG1 VAL X 144      46.608  26.824  45.392  0.00  0.00           C
ATOM   1096  CG2 VAL X 144      47.364  24.472  45.425  0.00  0.00           C
ATOM   1097  C   VAL X 144      49.077  27.566  43.790  0.00  0.00           C
ATOM   1098  O   VAL X 144      50.086  27.941  44.387  0.00  0.00           O
ATOM   1099  N   VAL X 145      48.349  28.393  43.038  0.00  0.00           N
ATOM   1100  CA  VAL X 145      48.664  29.814  42.809  0.00  0.00           C
ATOM   1101  CB  VAL X 145      49.001  30.073  41.324  0.00  0.00           C
ATOM   1102  CG1 VAL X 145      49.322  31.548  41.043  0.00  0.00           C
ATOM   1103  CG2 VAL X 145      50.216  29.248  40.876  0.00  0.00           C
ATOM   1104  C   VAL X 145      47.518  30.696  43.317  0.00  0.00           C
ATOM   1105  O   VAL X 145      46.345  30.362  43.165  0.00  0.00           O
ATOM   1106  N   VAL X 146      47.848  31.834  43.929  0.00  0.00           N
ATOM   1107  CA  VAL X 146      46.900  32.803  44.503  0.00  0.00           C
ATOM   1108  CB  VAL X 146      46.892  32.701  46.046  0.00  0.00           C
ATOM   1109  CG1 VAL X 146      45.858  33.624  46.707  0.00  0.00           C
ATOM   1110  CG2 VAL X 146      46.615  31.272  46.540  0.00  0.00           C
ATOM   1111  C   VAL X 146      47.286  34.217  44.059  0.00  0.00           C
ATOM   1112  O   VAL X 146      48.473  34.534  44.019  0.00  0.00           O
ATOM   1113  N   THR X 147      46.319  35.089  43.766  0.00  0.00           N
ATOM   1114  CA  THR X 147      46.559  36.527  43.512  0.00  0.00           C
ATOM   1115  CB  THR X 147      46.288  36.937  42.050  0.00  0.00           C
ATOM   1116  CG2 THR X 147      47.046  36.086  41.031  0.00  0.00           C
ATOM   1117  OG1 THR X 147      44.922  36.831  41.725  0.00  0.00           O
ATOM   1118  C   THR X 147      45.746  37.380  44.488  0.00  0.00           C
ATOM   1119  O   THR X 147      44.567  37.100  44.722  0.00  0.00           O
ATOM   1120  N   ILE X 148      46.369  38.402  45.089  0.00  0.00           N
ATOM   1121  CA  ILE X 148      45.758  39.243  46.139  0.00  0.00           C
ATOM   1122  CB  ILE X 148      46.381  38.972  47.532  0.00  0.00           C
ATOM   1123  CG2 ILE X 148      46.147  37.502  47.932  0.00  0.00           C
ATOM   1124  CG1 ILE X 148      47.883  39.332  47.623  0.00  0.00           C
ATOM   1125  CD1 ILE X 148      48.439  39.257  49.053  0.00  0.00           C
ATOM   1126  C   ILE X 148      45.774  40.734  45.770  0.00  0.00           C
ATOM   1127  O   ILE X 148      46.682  41.196  45.079  0.00  0.00           O
ATOM   1128  N   GLN X 149      44.766  41.480  46.235  0.00  0.00           N
ATOM   1129  CA  GLN X 149      44.539  42.898  45.924  0.00  0.00           C
ATOM   1130  CB  GLN X 149      43.264  43.007  45.074  0.00  0.00           C
ATOM   1131  CG  GLN X 149      43.026  44.418  44.529  0.00  0.00           C
ATOM   1132  CD  GLN X 149      42.016  44.409  43.395  0.00  0.00           C
ATOM   1133  OE1 GLN X 149      42.365  44.223  42.238  0.00  0.00           O
ATOM   1134  NE2 GLN X 149      40.747  44.574  43.691  0.00  0.00           N
ATOM   1135  C   GLN X 149      44.457  43.755  47.197  0.00  0.00           C
ATOM   1136  O   GLN X 149      44.061  43.262  48.251  0.00  0.00           O
ATOM   1137  N   TYR X 150      44.838  45.032  47.102  0.00  0.00           N
ATOM   1138  CA  TYR X 150      44.997  45.943  48.242  0.00  0.00           C
ATOM   1139  CB  TYR X 150      46.431  45.794  48.781  0.00  0.00           C
ATOM   1140  CG  TYR X 150      47.557  45.990  47.771  0.00  0.00           C
ATOM   1141  CD1 TYR X 150      47.982  44.919  46.954  0.00  0.00           C
ATOM   1142  CE1 TYR X 150      49.024  45.103  46.022  0.00  0.00           C
ATOM   1143  CZ  TYR X 150      49.663  46.356  45.920  0.00  0.00           C
ATOM   1144  OH  TYR X 150      50.662  46.555  45.018  0.00  0.00           O
ATOM   1145  CE2 TYR X 150      49.255  47.420  46.751  0.00  0.00           C
ATOM   1146  CD2 TYR X 150      48.201  47.238  47.666  0.00  0.00           C
ATOM   1147  C   TYR X 150      44.673  47.408  47.887  0.00  0.00           C
ATOM   1148  O   TYR X 150      44.614  47.766  46.707  0.00  0.00           O
ATOM   1149  N   ARG X 151      44.455  48.258  48.904  0.00  0.00           N
ATOM   1150  CA  ARG X 151      44.205  49.705  48.754  0.00  0.00           C
ATOM   1151  CB  ARG X 151      43.822  50.309  50.113  0.00  0.00           C
ATOM   1152  CG  ARG X 151      42.381  49.994  50.530  0.00  0.00           C
ATOM   1153  CD  ARG X 151      42.131  50.449  51.974  0.00  0.00           C
ATOM   1154  NE  ARG X 151      42.499  49.411  52.952  0.00  0.00           N
ATOM   1155  CZ  ARG X 151      42.084  49.361  54.204  0.00  0.00           C
ATOM   1156  NH1 ARG X 151      41.589  50.386  54.832  0.00  0.00           N
ATOM   1157  NH2 ARG X 151      42.128  48.265  54.883  0.00  0.00           N
ATOM   1158  C   ARG X 151      45.415  50.459  48.194  0.00  0.00           C
ATOM   1159  O   ARG X 151      46.547  50.241  48.623  0.00  0.00           O
ATOM   1160  N   LEU X 152      45.153  51.410  47.299  0.00  0.00           N
ATOM   1161  CA  LEU X 152      46.153  52.191  46.559  0.00  0.00           C
ATOM   1162  CB  LEU X 152      45.989  51.913  45.053  0.00  0.00           C
ATOM   1163  CG  LEU X 152      46.102  50.439  44.626  0.00  0.00           C
ATOM   1164  CD1 LEU X 152      46.135  50.370  43.103  0.00  0.00           C
ATOM   1165  CD2 LEU X 152      47.371  49.747  45.123  0.00  0.00           C
ATOM   1166  C   LEU X 152      46.064  53.698  46.851  0.00  0.00           C
ATOM   1167  O   LEU X 152      45.059  54.185  47.374  0.00  0.00           O
ATOM   1168  N   GLY X 153      47.124  54.441  46.516  0.00  0.00           N
ATOM   1169  CA  GLY X 153      47.166  55.906  46.587  0.00  0.00           C
ATOM   1170  C   GLY X 153      46.730  56.469  47.945  0.00  0.00           C
ATOM   1171  O   GLY X 153      47.165  55.990  48.995  0.00  0.00           O
ATOM   1172  N   ILE X 154      45.835  57.462  47.939  0.00  0.00           N
ATOM   1173  CA  ILE X 154      45.287  58.080  49.158  0.00  0.00           C
ATOM   1174  CB  ILE X 154      44.388  59.288  48.789  0.00  0.00           C
ATOM   1175  CG2 ILE X 154      43.075  58.875  48.097  0.00  0.00           C
ATOM   1176  CG1 ILE X 154      44.120  60.162  50.034  0.00  0.00           C
ATOM   1177  CD1 ILE X 154      43.387  61.477  49.741  0.00  0.00           C
ATOM   1178  C   ILE X 154      44.582  57.060  50.073  0.00  0.00           C
ATOM   1179  O   ILE X 154      44.745  57.120  51.291  0.00  0.00           O
ATOM   1180  N   TRP X 155      43.875  56.069  49.518  0.00  0.00           N
ATOM   1181  CA  TRP X 155      43.239  55.005  50.305  0.00  0.00           C
ATOM   1182  CB  TRP X 155      42.282  54.195  49.420  0.00  0.00           C
ATOM   1183  CG  TRP X 155      41.043  54.891  48.938  0.00  0.00           C
ATOM   1184  CD1 TRP X 155      39.838  54.822  49.547  0.00  0.00           C
ATOM   1185  NE1 TRP X 155      38.893  55.487  48.795  0.00  0.00           N
ATOM   1186  CE2 TRP X 155      39.439  56.023  47.651  0.00  0.00           C
ATOM   1187  CZ2 TRP X 155      38.890  56.736  46.576  0.00  0.00           C
ATOM   1188  CH2 TRP X 155      39.720  57.115  45.507  0.00  0.00           C
ATOM   1189  CZ3 TRP X 155      41.084  56.774  45.531  0.00  0.00           C
ATOM   1190  CE3 TRP X 155      41.626  56.058  46.618  0.00  0.00           C
ATOM   1191  CD2 TRP X 155      40.821  55.664  47.712  0.00  0.00           C
ATOM   1192  C   TRP X 155      44.263  54.061  50.953  0.00  0.00           C
ATOM   1193  O   TRP X 155      44.013  53.554  52.048  0.00  0.00           O
ATOM   1194  N   GLY X 156      45.399  53.817  50.292  0.00  0.00           N
ATOM   1195  CA  GLY X 156      46.444  52.887  50.731  0.00  0.00           C
ATOM   1196  C   GLY X 156      47.483  53.485  51.684  0.00  0.00           C
ATOM   1197  O   GLY X 156      47.931  52.791  52.597  0.00  0.00           O
ATOM   1198  N   PHE X 157      47.847  54.761  51.505  0.00  0.00           N
ATOM   1199  CA  PHE X 157      49.083  55.332  52.069  0.00  0.00           C
ATOM   1200  CB  PHE X 157      50.168  55.321  50.974  0.00  0.00           C
ATOM   1201  CG  PHE X 157      50.542  53.907  50.568  0.00  0.00           C
ATOM   1202  CD1 PHE X 157      51.484  53.195  51.333  0.00  0.00           C
ATOM   1203  CE1 PHE X 157      51.733  51.839  51.063  0.00  0.00           C
ATOM   1204  CZ  PHE X 157      51.024  51.183  50.041  0.00  0.00           C
ATOM   1205  CE2 PHE X 157      50.088  51.894  49.266  0.00  0.00           C
ATOM   1206  CD2 PHE X 157      49.864  53.260  49.515  0.00  0.00           C
ATOM   1207  C   PHE X 157      48.937  56.708  52.745  0.00  0.00           C
ATOM   1208  O   PHE X 157      49.921  57.233  53.264  0.00  0.00           O
ATOM   1209  N   PHE X 158      47.734  57.294  52.818  0.00  0.00           N
ATOM   1210  CA  PHE X 158      47.530  58.531  53.586  0.00  0.00           C
ATOM   1211  CB  PHE X 158      46.143  59.116  53.303  0.00  0.00           C
ATOM   1212  CG  PHE X 158      45.935  60.525  53.827  0.00  0.00           C
ATOM   1213  CD1 PHE X 158      46.203  61.630  52.995  0.00  0.00           C
ATOM   1214  CE1 PHE X 158      45.986  62.937  53.465  0.00  0.00           C
ATOM   1215  CZ  PHE X 158      45.525  63.148  54.774  0.00  0.00           C
ATOM   1216  CE2 PHE X 158      45.290  62.049  55.617  0.00  0.00           C
ATOM   1217  CD2 PHE X 158      45.475  60.739  55.141  0.00  0.00           C
ATOM   1218  C   PHE X 158      47.767  58.317  55.094  0.00  0.00           C
ATOM   1219  O   PHE X 158      47.295  57.334  55.676  0.00  0.00           O
ATOM   1220  N   SER X 159      48.487  59.255  55.716  0.00  0.00           N
ATOM   1221  CA  SER X 159      48.899  59.233  57.124  0.00  0.00           C
ATOM   1222  CB  SER X 159      50.296  58.611  57.241  0.00  0.00           C
ATOM   1223  OG  SER X 159      50.739  58.590  58.587  0.00  0.00           O
ATOM   1224  C   SER X 159      48.936  60.652  57.699  0.00  0.00           C
ATOM   1225  O   SER X 159      49.380  61.578  57.022  0.00  0.00           O
ATOM   1226  N   THR X 160      48.516  60.821  58.954  0.00  0.00           N
ATOM   1227  CA  THR X 160      48.635  62.078  59.722  0.00  0.00           C
ATOM   1228  CB  THR X 160      47.305  62.444  60.400  0.00  0.00           C
ATOM   1229  CG2 THR X 160      46.179  62.660  59.391  0.00  0.00           C
ATOM   1230  OG1 THR X 160      46.912  61.413  61.275  0.00  0.00           O
ATOM   1231  C   THR X 160      49.739  62.029  60.784  0.00  0.00           C
ATOM   1232  O   THR X 160      49.975  63.021  61.478  0.00  0.00           O
ATOM   1233  N   GLY X 161      50.413  60.885  60.946  0.00  0.00           N
ATOM   1234  CA  GLY X 161      51.340  60.648  62.058  0.00  0.00           C
ATOM   1235  C   GLY X 161      50.650  60.550  63.426  0.00  0.00           C
ATOM   1236  O   GLY X 161      51.287  60.816  64.447  0.00  0.00           O
ATOM   1237  N   ASP X 162      49.349  60.237  63.461  0.00  0.00           N
ATOM   1238  CA  ASP X 162      48.553  60.158  64.690  0.00  0.00           C
ATOM   1239  CB  ASP X 162      47.905  61.524  64.972  0.00  0.00           C
ATOM   1240  CG  ASP X 162      47.765  61.820  66.466  0.00  0.00           C
ATOM   1241  OD1 ASP X 162      47.929  60.913  67.314  0.00  0.00           O
ATOM   1242  OD2 ASP X 162      47.523  62.997  66.824  0.00  0.00           O
ATOM   1243  C   ASP X 162      47.510  59.024  64.650  0.00  0.00           C
ATOM   1244  O   ASP X 162      47.164  58.508  63.589  0.00  0.00           O
ATOM   1245  N   GLU X 163      46.999  58.617  65.814  0.00  0.00           N
ATOM   1246  CA  GLU X 163      46.276  57.345  66.011  0.00  0.00           C
ATOM   1247  CB  GLU X 163      46.109  57.108  67.521  0.00  0.00           C
ATOM   1248  CG  GLU X 163      45.917  55.638  67.936  0.00  0.00           C
ATOM   1249  CD  GLU X 163      47.148  54.779  67.620  0.00  0.00           C
ATOM   1250  OE1 GLU X 163      48.255  55.080  68.128  0.00  0.00           O
ATOM   1251  OE2 GLU X 163      47.040  53.840  66.791  0.00  0.00           O
ATOM   1252  C   GLU X 163      44.931  57.226  65.259  0.00  0.00           C
ATOM   1253  O   GLU X 163      44.434  56.114  65.059  0.00  0.00           O
ATOM   1254  N   HID X 164      44.372  58.332  64.758  0.00  0.00           N
ATOM   1255  CA  HID X 164      43.209  58.323  63.859  0.00  0.00           C
ATOM   1256  CB  HID X 164      42.488  59.681  63.933  0.00  0.00           C
ATOM   1257  CG  HID X 164      43.347  60.891  63.651  0.00  0.00           C
ATOM   1258  ND1 HID X 164      43.646  61.890  64.548  0.00  0.00           N
ATOM   1259  CE1 HID X 164      44.417  62.793  63.930  0.00  0.00           C
ATOM   1260  NE2 HID X 164      44.644  62.429  62.657  0.00  0.00           N
ATOM   1261  CD2 HID X 164      43.944  61.231  62.466  0.00  0.00           C
ATOM   1262  C   HID X 164      43.553  57.938  62.405  0.00  0.00           C
ATOM   1263  O   HID X 164      42.654  57.589  61.640  0.00  0.00           O
ATOM   1264  N   SER X 165      44.823  58.022  61.981  0.00  0.00           N
ATOM   1265  CA  SER X 165      45.284  57.650  60.630  0.00  0.00           C
ATOM   1266  CB  SER X 165      44.867  58.718  59.602  0.00  0.00           C
ATOM   1267  OG  SER X 165      43.468  58.737  59.415  0.00  0.00           O
ATOM   1268  C   SER X 165      46.813  57.470  60.563  0.00  0.00           C
ATOM   1269  O   SER X 165      47.516  58.316  60.006  0.00  0.00           O
ATOM   1270  N   ARG X 166      47.361  56.363  61.090  0.00  0.00           N
ATOM   1271  CA  ARG X 166      48.827  56.141  61.069  0.00  0.00           C
ATOM   1272  CB  ARG X 166      49.288  55.244  62.220  0.00  0.00           C
ATOM   1273  CG  ARG X 166      49.099  55.920  63.584  0.00  0.00           C
ATOM   1274  CD  ARG X 166      49.988  55.279  64.657  0.00  0.00           C
ATOM   1275  NE  ARG X 166      49.775  55.887  65.978  0.00  0.00           N
ATOM   1276  CZ  ARG X 166      50.171  57.063  66.421  0.00  0.00           C
ATOM   1277  NH1 ARG X 166      49.804  57.436  67.605  0.00  0.00           N
ATOM   1278  NH2 ARG X 166      50.888  57.902  65.738  0.00  0.00           N
ATOM   1279  C   ARG X 166      49.409  55.673  59.729  0.00  0.00           C
ATOM   1280  O   ARG X 166      50.504  56.115  59.391  0.00  0.00           O
ATOM   1281  N   GLY X 167      48.699  54.881  58.924  0.00  0.00           N
ATOM   1282  CA  GLY X 167      49.099  54.552  57.544  0.00  0.00           C
ATOM   1283  C   GLY X 167      49.331  53.063  57.260  0.00  0.00           C
ATOM   1284  O   GLY X 167      48.911  52.193  58.023  0.00  0.00           O
ATOM   1285  N   ASN X 168      50.007  52.796  56.133  0.00  0.00           N
ATOM   1286  CA  ASN X 168      50.341  51.467  55.587  0.00  0.00           C
ATOM   1287  CB  ASN X 168      51.483  50.831  56.407  0.00  0.00           C
ATOM   1288  CG  ASN X 168      52.806  51.564  56.264  0.00  0.00           C
ATOM   1289  OD1 ASN X 168      53.058  52.277  55.302  0.00  0.00           O
ATOM   1290  ND2 ASN X 168      53.697  51.418  57.212  0.00  0.00           N
ATOM   1291  C   ASN X 168      49.138  50.534  55.316  0.00  0.00           C
ATOM   1292  O   ASN X 168      49.285  49.311  55.264  0.00  0.00           O
ATOM   1293  N   TRP X 169      47.949  51.097  55.074  0.00  0.00           N
ATOM   1294  CA  TRP X 169      46.708  50.355  54.799  0.00  0.00           C
ATOM   1295  CB  TRP X 169      45.561  51.347  54.530  0.00  0.00           C
ATOM   1296  CG  TRP X 169      45.597  52.627  55.318  0.00  0.00           C
ATOM   1297  CD1 TRP X 169      45.788  53.863  54.801  0.00  0.00           C
ATOM   1298  NE1 TRP X 169      45.858  54.795  55.815  0.00  0.00           N
ATOM   1299  CE2 TRP X 169      45.681  54.204  57.045  0.00  0.00           C
ATOM   1300  CZ2 TRP X 169      45.650  54.719  58.344  0.00  0.00           C
ATOM   1301  CH2 TRP X 169      45.478  53.836  59.422  0.00  0.00           C
ATOM   1302  CZ3 TRP X 169      45.341  52.458  59.184  0.00  0.00           C
ATOM   1303  CE3 TRP X 169      45.350  51.954  57.870  0.00  0.00           C
ATOM   1304  CD2 TRP X 169      45.520  52.814  56.765  0.00  0.00           C
ATOM   1305  C   TRP X 169      46.865  49.371  53.628  0.00  0.00           C
ATOM   1306  O   TRP X 169      46.474  48.212  53.745  0.00  0.00           O
ATOM   1307  N   GLY X 170      47.530  49.802  52.549  0.00  0.00           N
ATOM   1308  CA  GLY X 170      47.802  48.988  51.356  0.00  0.00           C
ATOM   1309  C   GLY X 170      48.721  47.776  51.581  0.00  0.00           C
ATOM   1310  O   GLY X 170      48.781  46.894  50.729  0.00  0.00           O
ATOM   1311  N   HIE X 171      49.399  47.680  52.729  0.00  0.00           N
ATOM   1312  CA  HIE X 171      50.172  46.497  53.138  0.00  0.00           C
ATOM   1313  CB  HIE X 171      51.598  46.921  53.493  0.00  0.00           C
ATOM   1314  CG  HIE X 171      52.426  47.363  52.318  0.00  0.00           C
ATOM   1315  ND1 HIE X 171      52.827  48.674  52.074  0.00  0.00           N
ATOM   1316  CE1 HIE X 171      53.562  48.632  50.952  0.00  0.00           C
ATOM   1317  NE2 HIE X 171      53.629  47.374  50.483  0.00  0.00           N
ATOM   1318  CD2 HIE X 171      52.931  46.555  51.343  0.00  0.00           C
ATOM   1319  C   HIE X 171      49.509  45.734  54.293  0.00  0.00           C
ATOM   1320  O   HIE X 171      49.605  44.508  54.341  0.00  0.00           O
ATOM   1321  N   LEU X 172      48.762  46.413  55.170  0.00  0.00           N
ATOM   1322  CA  LEU X 172      47.884  45.769  56.159  0.00  0.00           C
ATOM   1323  CB  LEU X 172      47.254  46.847  57.062  0.00  0.00           C
ATOM   1324  CG  LEU X 172      48.240  47.547  58.019  0.00  0.00           C
ATOM   1325  CD1 LEU X 172      47.563  48.749  58.677  0.00  0.00           C
ATOM   1326  CD2 LEU X 172      48.716  46.612  59.130  0.00  0.00           C
ATOM   1327  C   LEU X 172      46.802  44.903  55.481  0.00  0.00           C
ATOM   1328  O   LEU X 172      46.477  43.827  55.989  0.00  0.00           O
ATOM   1329  N   ASP X 173      46.318  45.316  54.304  0.00  0.00           N
ATOM   1330  CA  ASP X 173      45.474  44.503  53.415  0.00  0.00           C
ATOM   1331  CB  ASP X 173      45.093  45.320  52.167  0.00  0.00           C
ATOM   1332  CG  ASP X 173      44.083  46.438  52.424  0.00  0.00           C
ATOM   1333  OD1 ASP X 173      43.285  46.339  53.382  0.00  0.00           O
ATOM   1334  OD2 ASP X 173      44.061  47.404  51.629  0.00  0.00           O
ATOM   1335  C   ASP X 173      46.179  43.214  52.966  0.00  0.00           C
ATOM   1336  O   ASP X 173      45.601  42.131  53.045  0.00  0.00           O
ATOM   1337  N   GLN X 174      47.446  43.303  52.546  0.00  0.00           N
ATOM   1338  CA  GLN X 174      48.229  42.144  52.094  0.00  0.00           C
ATOM   1339  CB  GLN X 174      49.564  42.598  51.476  0.00  0.00           C
ATOM   1340  CG  GLN X 174      49.396  43.514  50.251  0.00  0.00           C
ATOM   1341  CD  GLN X 174      50.724  44.097  49.768  0.00  0.00           C
ATOM   1342  OE1 GLN X 174      51.784  43.506  49.894  0.00  0.00           O
ATOM   1343  NE2 GLN X 174      50.724  45.289  49.220  0.00  0.00           N
ATOM   1344  C   GLN X 174      48.471  41.153  53.243  0.00  0.00           C
ATOM   1345  O   GLN X 174      48.347  39.943  53.052  0.00  0.00           O
ATOM   1346  N   VAL X 175      48.733  41.651  54.459  0.00  0.00           N
ATOM   1347  CA  VAL X 175      48.820  40.817  55.670  0.00  0.00           C
ATOM   1348  CB  VAL X 175      49.364  41.623  56.869  0.00  0.00           C
ATOM   1349  CG1 VAL X 175      49.340  40.816  58.174  0.00  0.00           C
ATOM   1350  CG2 VAL X 175      50.822  42.038  56.621  0.00  0.00           C
ATOM   1351  C   VAL X 175      47.469  40.165  55.989  0.00  0.00           C
ATOM   1352  O   VAL X 175      47.432  38.965  56.254  0.00  0.00           O
ATOM   1353  N   ALA X 176      46.351  40.892  55.903  0.00  0.00           N
ATOM   1354  CA  ALA X 176      45.019  40.328  56.147  0.00  0.00           C
ATOM   1355  CB  ALA X 176      44.013  41.476  56.252  0.00  0.00           C
ATOM   1356  C   ALA X 176      44.595  39.287  55.091  0.00  0.00           C
ATOM   1357  O   ALA X 176      43.899  38.326  55.432  0.00  0.00           O
ATOM   1358  N   ALA X 177      45.051  39.428  53.842  0.00  0.00           N
ATOM   1359  CA  ALA X 177      44.892  38.421  52.796  0.00  0.00           C
ATOM   1360  CB  ALA X 177      45.233  39.051  51.441  0.00  0.00           C
ATOM   1361  C   ALA X 177      45.747  37.172  53.075  0.00  0.00           C
ATOM   1362  O   ALA X 177      45.224  36.060  53.064  0.00  0.00           O
ATOM   1363  N   LEU X 178      47.035  37.335  53.406  0.00  0.00           N
ATOM   1364  CA  LEU X 178      47.927  36.222  53.768  0.00  0.00           C
ATOM   1365  CB  LEU X 178      49.359  36.755  53.973  0.00  0.00           C
ATOM   1366  CG  LEU X 178      50.088  37.132  52.667  0.00  0.00           C
ATOM   1367  CD1 LEU X 178      51.362  37.915  52.990  0.00  0.00           C
ATOM   1368  CD2 LEU X 178      50.491  35.896  51.858  0.00  0.00           C
ATOM   1369  C   LEU X 178      47.433  35.465  55.013  0.00  0.00           C
ATOM   1370  O   LEU X 178      47.476  34.234  55.038  0.00  0.00           O
ATOM   1371  N   ARG X 179      46.891  36.175  56.011  0.00  0.00           N
ATOM   1372  CA  ARG X 179      46.239  35.579  57.189  0.00  0.00           C
ATOM   1373  CB  ARG X 179      46.008  36.653  58.268  0.00  0.00           C
ATOM   1374  CG  ARG X 179      47.315  37.075  58.968  0.00  0.00           C
ATOM   1375  CD  ARG X 179      47.065  38.111  60.073  0.00  0.00           C
ATOM   1376  NE  ARG X 179      46.331  37.519  61.207  0.00  0.00           N
ATOM   1377  CZ  ARG X 179      46.838  36.941  62.281  0.00  0.00           C
ATOM   1378  NH1 ARG X 179      46.065  36.292  63.094  0.00  0.00           N
ATOM   1379  NH2 ARG X 179      48.106  36.954  62.568  0.00  0.00           N
ATOM   1380  C   ARG X 179      44.940  34.843  56.840  0.00  0.00           C
ATOM   1381  O   ARG X 179      44.675  33.803  57.440  0.00  0.00           O
ATOM   1382  N   TRP X 180      44.157  35.309  55.861  0.00  0.00           N
ATOM   1383  CA  TRP X 180      42.981  34.571  55.368  0.00  0.00           C
ATOM   1384  CB  TRP X 180      42.103  35.472  54.488  0.00  0.00           C
ATOM   1385  CG  TRP X 180      40.724  34.940  54.227  0.00  0.00           C
ATOM   1386  CD1 TRP X 180      39.613  35.267  54.928  0.00  0.00           C
ATOM   1387  NE1 TRP X 180      38.527  34.566  54.439  0.00  0.00           N
ATOM   1388  CE2 TRP X 180      38.885  33.749  53.388  0.00  0.00           C
ATOM   1389  CZ2 TRP X 180      38.166  32.847  52.590  0.00  0.00           C
ATOM   1390  CH2 TRP X 180      38.838  32.140  51.578  0.00  0.00           C
ATOM   1391  CZ3 TRP X 180      40.215  32.347  51.375  0.00  0.00           C
ATOM   1392  CE3 TRP X 180      40.928  33.254  52.184  0.00  0.00           C
ATOM   1393  CD2 TRP X 180      40.285  33.974  53.217  0.00  0.00           C
ATOM   1394  C   TRP X 180      43.382  33.299  54.606  0.00  0.00           C
ATOM   1395  O   TRP X 180      42.775  32.248  54.803  0.00  0.00           O
ATOM   1396  N   VAL X 181      44.439  33.368  53.786  0.00  0.00           N
ATOM   1397  CA  VAL X 181      45.001  32.213  53.065  0.00  0.00           C
ATOM   1398  CB  VAL X 181      46.081  32.662  52.056  0.00  0.00           C
ATOM   1399  CG1 VAL X 181      46.845  31.493  51.420  0.00  0.00           C
ATOM   1400  CG2 VAL X 181      45.446  33.451  50.901  0.00  0.00           C
ATOM   1401  C   VAL X 181      45.520  31.164  54.052  0.00  0.00           C
ATOM   1402  O   VAL X 181      45.088  30.017  53.981  0.00  0.00           O
ATOM   1403  N   GLN X 182      46.351  31.544  55.031  0.00  0.00           N
ATOM   1404  CA  GLN X 182      46.799  30.650  56.115  0.00  0.00           C
ATOM   1405  CB  GLN X 182      47.630  31.466  57.125  0.00  0.00           C
ATOM   1406  CG  GLN X 182      49.121  31.596  56.756  0.00  0.00           C
ATOM   1407  CD  GLN X 182      49.943  30.341  57.064  0.00  0.00           C
ATOM   1408  OE1 GLN X 182      49.712  29.615  58.022  0.00  0.00           O
ATOM   1409  NE2 GLN X 182      50.975  30.054  56.305  0.00  0.00           N
ATOM   1410  C   GLN X 182      45.626  29.956  56.840  0.00  0.00           C
ATOM   1411  O   GLN X 182      45.744  28.796  57.236  0.00  0.00           O
ATOM   1412  N   ASP X 183      44.485  30.633  56.991  0.00  0.00           N
ATOM   1413  CA  ASP X 183      43.292  30.124  57.680  0.00  0.00           C
ATOM   1414  CB  ASP X 183      42.512  31.340  58.215  0.00  0.00           C
ATOM   1415  CG  ASP X 183      41.503  30.995  59.309  0.00  0.00           C
ATOM   1416  OD1 ASP X 183      40.306  31.355  59.173  0.00  0.00           O
ATOM   1417  OD2 ASP X 183      41.914  30.416  60.338  0.00  0.00           O
ATOM   1418  C   ASP X 183      42.409  29.185  56.824  0.00  0.00           C
ATOM   1419  O   ASP X 183      41.528  28.522  57.378  0.00  0.00           O
ATOM   1420  N   ASN X 184      42.621  29.098  55.500  0.00  0.00           N
ATOM   1421  CA  ASN X 184      41.724  28.386  54.566  0.00  0.00           C
ATOM   1422  CB  ASN X 184      40.867  29.430  53.820  0.00  0.00           C
ATOM   1423  CG  ASN X 184      39.821  30.086  54.699  0.00  0.00           C
ATOM   1424  OD1 ASN X 184      38.742  29.552  54.904  0.00  0.00           O
ATOM   1425  ND2 ASN X 184      40.112  31.237  55.253  0.00  0.00           N
ATOM   1426  C   ASN X 184      42.403  27.466  53.525  0.00  0.00           C
ATOM   1427  O   ASN X 184      41.721  26.611  52.954  0.00  0.00           O
ATOM   1428  N   ILE X 185      43.693  27.640  53.217  0.00  0.00           N
ATOM   1429  CA  ILE X 185      44.344  27.095  52.007  0.00  0.00           C
ATOM   1430  CB  ILE X 185      45.784  27.652  51.904  0.00  0.00           C
ATOM   1431  CG2 ILE X 185      46.684  27.183  53.061  0.00  0.00           C
ATOM   1432  CG1 ILE X 185      46.499  27.353  50.574  0.00  0.00           C
ATOM   1433  CD1 ILE X 185      45.788  27.894  49.329  0.00  0.00           C
ATOM   1434  C   ILE X 185      44.292  25.562  51.861  0.00  0.00           C
ATOM   1435  O   ILE X 185      44.225  25.067  50.732  0.00  0.00           O
ATOM   1436  N   ALA X 186      44.211  24.808  52.963  0.00  0.00           N
ATOM   1437  CA  ALA X 186      44.051  23.351  52.925  0.00  0.00           C
ATOM   1438  CB  ALA X 186      44.114  22.817  54.359  0.00  0.00           C
ATOM   1439  C   ALA X 186      42.759  22.906  52.209  0.00  0.00           C
ATOM   1440  O   ALA X 186      42.758  21.885  51.518  0.00  0.00           O
ATOM   1441  N   SER X 187      41.678  23.692  52.287  0.00  0.00           N
ATOM   1442  CA  SER X 187      40.418  23.404  51.575  0.00  0.00           C
ATOM   1443  CB  SER X 187      39.293  24.319  52.078  0.00  0.00           C
ATOM   1444  OG  SER X 187      39.536  25.675  51.755  0.00  0.00           O
ATOM   1445  C   SER X 187      40.565  23.484  50.044  0.00  0.00           C
ATOM   1446  O   SER X 187      39.929  22.717  49.320  0.00  0.00           O
ATOM   1447  N   PHE X 188      41.489  24.319  49.551  0.00  0.00           N
ATOM   1448  CA  PHE X 188      41.867  24.443  48.136  0.00  0.00           C
ATOM   1449  CB  PHE X 188      42.144  25.921  47.810  0.00  0.00           C
ATOM   1450  CG  PHE X 188      40.953  26.846  47.994  0.00  0.00           C
ATOM   1451  CD1 PHE X 188      40.705  27.445  49.245  0.00  0.00           C
ATOM   1452  CE1 PHE X 188      39.583  28.274  49.423  0.00  0.00           C
ATOM   1453  CZ  PHE X 188      38.710  28.517  48.348  0.00  0.00           C
ATOM   1454  CE2 PHE X 188      38.962  27.934  47.093  0.00  0.00           C
ATOM   1455  CD2 PHE X 188      40.083  27.102  46.917  0.00  0.00           C
ATOM   1456  C   PHE X 188      43.048  23.528  47.740  0.00  0.00           C
ATOM   1457  O   PHE X 188      43.576  23.642  46.630  0.00  0.00           O
ATOM   1458  N   GLY X 189      43.465  22.615  48.628  0.00  0.00           N
ATOM   1459  CA  GLY X 189      44.490  21.599  48.368  0.00  0.00           C
ATOM   1460  C   GLY X 189      45.945  22.055  48.536  0.00  0.00           C
ATOM   1461  O   GLY X 189      46.839  21.366  48.046  0.00  0.00           O
ATOM   1462  N   GLY X 190      46.208  23.191  49.194  0.00  0.00           N
ATOM   1463  CA  GLY X 190      47.562  23.708  49.448  0.00  0.00           C
ATOM   1464  C   GLY X 190      47.998  23.601  50.918  0.00  0.00           C
ATOM   1465  O   GLY X 190      47.172  23.724  51.817  0.00  0.00           O
ATOM   1466  N   ASN X 191      49.291  23.383  51.188  0.00  0.00           N
ATOM   1467  CA  ASN X 191      49.809  23.248  52.559  0.00  0.00           C
ATOM   1468  CB  ASN X 191      51.034  22.303  52.550  0.00  0.00           C
ATOM   1469  CG  ASN X 191      51.498  21.883  53.937  0.00  0.00           C
ATOM   1470  OD1 ASN X 191      51.134  22.463  54.949  0.00  0.00           O
ATOM   1471  ND2 ASN X 191      52.289  20.847  54.044  0.00  0.00           N
ATOM   1472  C   ASN X 191      50.137  24.625  53.199  0.00  0.00           C
ATOM   1473  O   ASN X 191      51.015  25.324  52.683  0.00  0.00           O
ATOM   1474  N   PRO X 192      49.539  25.013  54.350  0.00  0.00           N
ATOM   1475  CD  PRO X 192      48.473  24.314  55.063  0.00  0.00           C
ATOM   1476  CG  PRO X 192      48.388  24.970  56.440  0.00  0.00           C
ATOM   1477  CB  PRO X 192      48.823  26.406  56.158  0.00  0.00           C
ATOM   1478  CA  PRO X 192      49.897  26.246  55.073  0.00  0.00           C
ATOM   1479  C   PRO X 192      51.320  26.245  55.675  0.00  0.00           C
ATOM   1480  O   PRO X 192      51.783  27.277  56.163  0.00  0.00           O
ATOM   1481  N   GLY X 193      52.031  25.114  55.650  0.00  0.00           N
ATOM   1482  CA  GLY X 193      53.460  24.999  55.963  0.00  0.00           C
ATOM   1483  C   GLY X 193      54.404  25.181  54.763  0.00  0.00           C
ATOM   1484  O   GLY X 193      55.619  25.062  54.942  0.00  0.00           O
ATOM   1485  N   SER X 194      53.884  25.424  53.553  0.00  0.00           N
ATOM   1486  CA  SER X 194      54.672  25.406  52.308  0.00  0.00           C
ATOM   1487  CB  SER X 194      54.546  24.044  51.605  0.00  0.00           C
ATOM   1488  OG  SER X 194      54.867  22.951  52.457  0.00  0.00           O
ATOM   1489  C   SER X 194      54.325  26.561  51.352  0.00  0.00           C
ATOM   1490  O   SER X 194      54.000  26.338  50.179  0.00  0.00           O
ATOM   1491  N   VAL X 195      54.367  27.807  51.844  0.00  0.00           N
ATOM   1492  CA  VAL X 195      53.865  29.001  51.130  0.00  0.00           C
ATOM   1493  CB  VAL X 195      52.832  29.763  51.990  0.00  0.00           C
ATOM   1494  CG1 VAL X 195      52.137  30.865  51.176  0.00  0.00           C
ATOM   1495  CG2 VAL X 195      51.736  28.845  52.556  0.00  0.00           C
ATOM   1496  C   VAL X 195      54.992  29.943  50.676  0.00  0.00           C
ATOM   1497  O   VAL X 195      55.769  30.432  51.489  0.00  0.00           O
ATOM   1498  N   THR X 196      55.039  30.278  49.388  0.00  0.00           N
ATOM   1499  CA  THR X 196      55.940  31.281  48.791  0.00  0.00           C
ATOM   1500  CB  THR X 196      56.536  30.734  47.481  0.00  0.00           C
ATOM   1501  CG2 THR X 196      57.457  31.730  46.769  0.00  0.00           C
ATOM   1502  OG1 THR X 196      57.330  29.600  47.733  0.00  0.00           O
ATOM   1503  C   THR X 196      55.197  32.597  48.531  0.00  0.00           C
ATOM   1504  O   THR X 196      54.051  32.567  48.083  0.00  0.00           O
ATOM   1505  N   ILE X 197      55.842  33.752  48.736  0.00  0.00           N
ATOM   1506  CA  ILE X 197      55.338  35.064  48.275  0.00  0.00           C
ATOM   1507  CB  ILE X 197      55.261  36.113  49.409  0.00  0.00           C
ATOM   1508  CG2 ILE X 197      54.238  35.652  50.463  0.00  0.00           C
ATOM   1509  CG1 ILE X 197      56.636  36.430  50.040  0.00  0.00           C
ATOM   1510  CD1 ILE X 197      56.610  37.631  50.994  0.00  0.00           C
ATOM   1511  C   ILE X 197      56.117  35.575  47.053  0.00  0.00           C
ATOM   1512  O   ILE X 197      57.322  35.359  46.941  0.00  0.00           O
ATOM   1513  N   PHE X 198      55.424  36.253  46.139  0.00  0.00           N
ATOM   1514  CA  PHE X 198      55.928  36.706  44.837  0.00  0.00           C
ATOM   1515  CB  PHE X 198      55.534  35.636  43.797  0.00  0.00           C
ATOM   1516  CG  PHE X 198      55.825  35.901  42.325  0.00  0.00           C
ATOM   1517  CD1 PHE X 198      57.043  36.467  41.899  0.00  0.00           C
ATOM   1518  CE1 PHE X 198      57.319  36.618  40.528  0.00  0.00           C
ATOM   1519  CZ  PHE X 198      56.369  36.230  39.569  0.00  0.00           C
ATOM   1520  CE2 PHE X 198      55.148  35.677  39.985  0.00  0.00           C
ATOM   1521  CD2 PHE X 198      54.880  35.508  41.355  0.00  0.00           C
ATOM   1522  C   PHE X 198      55.352  38.087  44.488  0.00  0.00           C
ATOM   1523  O   PHE X 198      54.204  38.378  44.824  0.00  0.00           O
ATOM   1524  N   GLY X 199      56.111  38.942  43.800  0.00  0.00           N
ATOM   1525  CA  GLY X 199      55.587  40.195  43.251  0.00  0.00           C
ATOM   1526  C   GLY X 199      56.579  40.938  42.358  0.00  0.00           C
ATOM   1527  O   GLY X 199      57.792  40.865  42.557  0.00  0.00           O
ATOM   1528  N   GLU X 200      56.070  41.679  41.374  0.00  0.00           N
ATOM   1529  CA  GLU X 200      56.870  42.482  40.445  0.00  0.00           C
ATOM   1530  CB  GLU X 200      56.559  42.081  38.989  0.00  0.00           C
ATOM   1531  CG  GLU X 200      55.391  42.800  38.287  0.00  0.00           C
ATOM   1532  CD  GLU X 200      53.996  42.590  38.898  0.00  0.00           C
ATOM   1533  OE1 GLU X 200      53.091  43.381  38.538  0.00  0.00           O
ATOM   1534  OE2 GLU X 200      53.781  41.647  39.692  0.00  0.00           O
ATOM   1535  C   GLU X 200      56.726  43.990  40.711  0.00  0.00           C
ATOM   1536  O   GLU X 200      55.662  44.430  41.158  0.00  0.00           O
ATOM   1537  N1  MOL X 201      57.776  44.791  40.452  0.00  0.00           N
ATOM   1538  C1  MOL X 201      57.750  46.285  40.488  0.00  0.00           C
ATOM   1539  C2  MOL X 201      56.865  46.816  39.350  0.00  0.00           C
ATOM   1540  O1  MOL X 201      56.947  48.259  39.352  0.00  0.00           O
ATOM   1541  C3  MOL X 201      57.356  46.756  41.886  0.00  0.00           C
ATOM   1542  O2  MOL X 201      58.071  46.464  42.846  0.00  0.00           O
ATOM   1543  C4  MOL X 201      51.377  44.579  32.718  0.00  0.00           C
ATOM   1544  C5  MOL X 201      51.998  45.589  33.428  0.00  0.00           C
ATOM   1545  N2  MOL X 201      52.934  46.402  32.800  0.00  0.00           N
ATOM   1546  C6  MOL X 201      53.214  46.201  31.448  0.00  0.00           C
ATOM   1547  O3  MOL X 201      53.976  46.907  30.807  0.00  0.00           O
ATOM   1548  N3  MOL X 201      52.591  45.169  30.768  0.00  0.00           N
ATOM   1549  C7  MOL X 201      51.730  44.380  31.349  0.00  0.00           C
ATOM   1550  N4  MOL X 201      51.161  43.416  30.613  0.00  0.00           N
ATOM   1551  C8  MOL X 201      53.590  47.506  33.550  0.00  0.00           C
ATOM   1552  C9  MOL X 201      52.713  48.758  33.812  0.00  0.00           C
ATOM   1553  C10 MOL X 201      53.138  49.233  35.220  0.00  0.00           C
ATOM   1554  C11 MOL X 201      54.295  48.299  35.648  0.00  0.00           C
ATOM   1555  O4  MOL X 201      54.035  47.085  34.866  0.00  0.00           O
ATOM   1556  C12 MOL X 201      54.366  47.858  37.114  0.00  0.00           C
ATOM   1557  O5  MOL X 201      55.564  48.479  37.608  0.00  0.00           O
ATOM   1558  O6  MOL X 201      53.508  50.607  35.249  0.00  0.00           O
ATOM   1559  F1  MOL X 201      52.938  49.673  32.847  0.00  0.00           F
ATOM   1560  F2  MOL X 201      51.397  48.465  33.797  0.00  0.00           F
ATOM   1561  C13 MOL X 201      55.665  48.903  38.997  0.00  0.00           C
ATOM   1562  C14 MOL X 201      55.816  50.459  38.968  0.00  0.00           C
ATOM   1563  O7  MOL X 201      54.718  48.490  39.789  0.00  0.00           O
ATOM   1564  O8  MOL X 201      56.785  50.968  39.931  0.00  0.00           O
ATOM   1565  C15 MOL X 201      55.992  51.080  37.608  0.00  0.00           C
ATOM   1566  O9  MOL X 201      58.664  50.324  38.816  0.00  0.00           O
ATOM   1567  C16 MOL X 201      58.133  50.979  39.678  0.00  0.00           C
ATOM   1568  C17 MOL X 201      58.765  51.955  40.656  0.00  0.00           C
ATOM   1569  O10 MOL X 201      58.465  53.300  40.233  0.00  0.00           O
ATOM   1570  C18 MOL X 201      60.276  51.747  40.708  0.00  0.00           C
ATOM   1571  N   ALA X 202      56.140  47.388  42.074  0.00  0.00           N
ATOM   1572  CA  ALA X 202      55.753  47.792  43.435  0.00  0.00           C
ATOM   1573  CB  ALA X 202      54.548  48.737  43.339  0.00  0.00           C
ATOM   1574  C   ALA X 202      55.447  46.575  44.348  0.00  0.00           C
ATOM   1575  O   ALA X 202      55.649  46.654  45.562  0.00  0.00           O
ATOM   1576  N   GLY X 203      55.031  45.434  43.788  0.00  0.00           N
ATOM   1577  CA  GLY X 203      54.930  44.166  44.519  0.00  0.00           C
ATOM   1578  C   GLY X 203      56.305  43.613  44.917  0.00  0.00           C
ATOM   1579  O   GLY X 203      56.452  43.024  45.986  0.00  0.00           O
ATOM   1580  N   GLY X 204      57.333  43.891  44.109  0.00  0.00           N
ATOM   1581  CA  GLY X 204      58.718  43.474  44.330  0.00  0.00           C
ATOM   1582  C   GLY X 204      59.341  44.071  45.593  0.00  0.00           C
ATOM   1583  O   GLY X 204      59.925  43.327  46.381  0.00  0.00           O
ATOM   1584  N   GLU X 205      59.154  45.373  45.850  0.00  0.00           N
ATOM   1585  CA  GLU X 205      59.543  45.969  47.142  0.00  0.00           C
ATOM   1586  CB  GLU X 205      59.754  47.495  47.035  0.00  0.00           C
ATOM   1587  CG  GLU X 205      60.324  48.080  48.347  0.00  0.00           C
ATOM   1588  CD  GLU X 205      60.670  49.576  48.312  0.00  0.00           C
ATOM   1589  OE1 GLU X 205      60.551  50.243  49.370  0.00  0.00           O
ATOM   1590  OE2 GLU X 205      61.144  50.086  47.274  0.00  0.00           O
ATOM   1591  C   GLU X 205      58.569  45.587  48.272  0.00  0.00           C
ATOM   1592  O   GLU X 205      59.011  45.400  49.405  0.00  0.00           O
ATOM   1593  N   SER X 206      57.278  45.368  47.994  0.00  0.00           N
ATOM   1594  CA  SER X 206      56.313  44.920  49.019  0.00  0.00           C
ATOM   1595  CB  SER X 206      54.892  44.861  48.449  0.00  0.00           C
ATOM   1596  OG  SER X 206      54.489  46.144  47.995  0.00  0.00           O
ATOM   1597  C   SER X 206      56.695  43.564  49.639  0.00  0.00           C
ATOM   1598  O   SER X 206      56.586  43.385  50.852  0.00  0.00           O
ATOM   1599  N   VAL X 207      57.254  42.642  48.847  0.00  0.00           N
ATOM   1600  CA  VAL X 207      57.868  41.395  49.344  0.00  0.00           C
ATOM   1601  CB  VAL X 207      58.305  40.521  48.146  0.00  0.00           C
ATOM   1602  CG1 VAL X 207      59.220  39.357  48.533  0.00  0.00           C
ATOM   1603  CG2 VAL X 207      57.077  39.920  47.447  0.00  0.00           C
ATOM   1604  C   VAL X 207      59.027  41.677  50.319  0.00  0.00           C
ATOM   1605  O   VAL X 207      59.116  41.025  51.362  0.00  0.00           O
ATOM   1606  N   SER X 208      59.861  42.693  50.055  0.00  0.00           N
ATOM   1607  CA  SER X 208      60.948  43.105  50.965  0.00  0.00           C
ATOM   1608  CB  SER X 208      61.917  44.078  50.277  0.00  0.00           C
ATOM   1609  OG  SER X 208      61.458  45.416  50.350  0.00  0.00           O
ATOM   1610  C   SER X 208      60.439  43.691  52.296  0.00  0.00           C
ATOM   1611  O   SER X 208      61.093  43.546  53.329  0.00  0.00           O
ATOM   1612  N   VAL X 209      59.254  44.317  52.305  0.00  0.00           N
ATOM   1613  CA  VAL X 209      58.602  44.809  53.534  0.00  0.00           C
ATOM   1614  CB  VAL X 209      57.468  45.809  53.208  0.00  0.00           C
ATOM   1615  CG1 VAL X 209      56.725  46.273  54.469  0.00  0.00           C
ATOM   1616  CG2 VAL X 209      58.021  47.062  52.515  0.00  0.00           C
ATOM   1617  C   VAL X 209      58.095  43.636  54.379  0.00  0.00           C
ATOM   1618  O   VAL X 209      58.273  43.632  55.598  0.00  0.00           O
ATOM   1619  N   LEU X 210      57.528  42.598  53.757  0.00  0.00           N
ATOM   1620  CA  LEU X 210      56.993  41.428  54.468  0.00  0.00           C
ATOM   1621  CB  LEU X 210      56.147  40.594  53.490  0.00  0.00           C
ATOM   1622  CG  LEU X 210      54.823  41.269  53.077  0.00  0.00           C
ATOM   1623  CD1 LEU X 210      54.192  40.486  51.931  0.00  0.00           C
ATOM   1624  CD2 LEU X 210      53.808  41.319  54.224  0.00  0.00           C
ATOM   1625  C   LEU X 210      58.080  40.583  55.160  0.00  0.00           C
ATOM   1626  O   LEU X 210      57.831  40.041  56.240  0.00  0.00           O
ATOM   1627  N   VAL X 211      59.305  40.516  54.624  0.00  0.00           N
ATOM   1628  CA  VAL X 211      60.439  39.875  55.331  0.00  0.00           C
ATOM   1629  CB  VAL X 211      61.548  39.365  54.384  0.00  0.00           C
ATOM   1630  CG1 VAL X 211      61.040  38.220  53.503  0.00  0.00           C
ATOM   1631  CG2 VAL X 211      62.131  40.452  53.483  0.00  0.00           C
ATOM   1632  C   VAL X 211      61.029  40.727  56.465  0.00  0.00           C
ATOM   1633  O   VAL X 211      61.802  40.189  57.252  0.00  0.00           O
ATOM   1634  N   LEU X 212      60.657  42.009  56.600  0.00  0.00           N
ATOM   1635  CA  LEU X 212      61.161  42.925  57.642  0.00  0.00           C
ATOM   1636  CB  LEU X 212      61.794  44.156  56.962  0.00  0.00           C
ATOM   1637  CG  LEU X 212      63.104  43.870  56.203  0.00  0.00           C
ATOM   1638  CD1 LEU X 212      63.534  45.119  55.433  0.00  0.00           C
ATOM   1639  CD2 LEU X 212      64.249  43.478  57.141  0.00  0.00           C
ATOM   1640  C   LEU X 212      60.105  43.359  58.679  0.00  0.00           C
ATOM   1641  O   LEU X 212      60.472  43.759  59.783  0.00  0.00           O
ATOM   1642  N   SER X 213      58.808  43.277  58.371  0.00  0.00           N
ATOM   1643  CA  SER X 213      57.727  43.639  59.302  0.00  0.00           C
ATOM   1644  CB  SER X 213      56.415  43.842  58.539  0.00  0.00           C
ATOM   1645  OG  SER X 213      55.355  44.049  59.453  0.00  0.00           O
ATOM   1646  C   SER X 213      57.517  42.574  60.396  0.00  0.00           C
ATOM   1647  O   SER X 213      57.353  41.396  60.057  0.00  0.00           O
ATOM   1648  N   PRO X 214      57.423  42.947  61.690  0.00  0.00           N
ATOM   1649  CD  PRO X 214      57.606  44.290  62.232  0.00  0.00           C
ATOM   1650  CG  PRO X 214      57.087  44.239  63.668  0.00  0.00           C
ATOM   1651  CB  PRO X 214      57.363  42.790  64.064  0.00  0.00           C
ATOM   1652  CA  PRO X 214      57.105  42.007  62.771  0.00  0.00           C
ATOM   1653  C   PRO X 214      55.660  41.478  62.708  0.00  0.00           C
ATOM   1654  O   PRO X 214      55.369  40.399  63.226  0.00  0.00           O
ATOM   1655  N   LEU X 215      54.745  42.190  62.039  0.00  0.00           N
ATOM   1656  CA  LEU X 215      53.350  41.769  61.861  0.00  0.00           C
ATOM   1657  CB  LEU X 215      52.555  42.990  61.364  0.00  0.00           C
ATOM   1658  CG  LEU X 215      51.026  42.860  61.491  0.00  0.00           C
ATOM   1659  CD1 LEU X 215      50.555  42.974  62.942  0.00  0.00           C
ATOM   1660  CD2 LEU X 215      50.357  43.967  60.680  0.00  0.00           C
ATOM   1661  C   LEU X 215      53.220  40.579  60.888  0.00  0.00           C
ATOM   1662  O   LEU X 215      52.271  39.801  60.972  0.00  0.00           O
ATOM   1663  N   ALA X 216      54.190  40.410  59.985  0.00  0.00           N
ATOM   1664  CA  ALA X 216      54.200  39.380  58.943  0.00  0.00           C
ATOM   1665  CB  ALA X 216      54.803  40.009  57.681  0.00  0.00           C
ATOM   1666  C   ALA X 216      54.890  38.057  59.359  0.00  0.00           C
ATOM   1667  O   ALA X 216      55.160  37.206  58.506  0.00  0.00           O
ATOM   1668  N   LYS X 217      55.195  37.874  60.653  0.00  0.00           N
ATOM   1669  CA  LYS X 217      55.922  36.712  61.195  0.00  0.00           C
ATOM   1670  CB  LYS X 217      56.308  37.018  62.658  0.00  0.00           C
ATOM   1671  CG  LYS X 217      57.208  35.953  63.310  0.00  0.00           C
ATOM   1672  CD  LYS X 217      57.723  36.412  64.682  0.00  0.00           C
ATOM   1673  CE  LYS X 217      58.585  35.324  65.336  0.00  0.00           C
ATOM   1674  NZ  LYS X 217      59.190  35.784  66.608  0.00  0.00           N
ATOM   1675  C   LYS X 217      55.140  35.396  61.039  0.00  0.00           C
ATOM   1676  O   LYS X 217      53.953  35.332  61.369  0.00  0.00           O
ATOM   1677  N   ASN X 218      55.825  34.339  60.589  0.00  0.00           N
ATOM   1678  CA  ASN X 218      55.323  32.961  60.446  0.00  0.00           C
ATOM   1679  CB  ASN X 218      55.212  32.346  61.854  0.00  0.00           C
ATOM   1680  CG  ASN X 218      55.055  30.836  61.882  0.00  0.00           C
ATOM   1681  OD1 ASN X 218      55.593  30.102  61.061  0.00  0.00           O
ATOM   1682  ND2 ASN X 218      54.391  30.325  62.886  0.00  0.00           N
ATOM   1683  C   ASN X 218      54.058  32.808  59.556  0.00  0.00           C
ATOM   1684  O   ASN X 218      53.105  32.101  59.900  0.00  0.00           O
ATOM   1685  N   LEU X 219      54.041  33.489  58.404  0.00  0.00           N
ATOM   1686  CA  LEU X 219      52.987  33.420  57.375  0.00  0.00           C
ATOM   1687  CB  LEU X 219      52.491  34.845  57.047  0.00  0.00           C
ATOM   1688  CG  LEU X 219      51.818  35.624  58.191  0.00  0.00           C
ATOM   1689  CD1 LEU X 219      51.427  37.015  57.684  0.00  0.00           C
ATOM   1690  CD2 LEU X 219      50.547  34.943  58.698  0.00  0.00           C
ATOM   1691  C   LEU X 219      53.445  32.730  56.074  0.00  0.00           C
ATOM   1692  O   LEU X 219      52.605  32.206  55.342  0.00  0.00           O
ATOM   1693  N   PHE X 220      54.749  32.746  55.774  0.00  0.00           N
ATOM   1694  CA  PHE X 220      55.332  32.209  54.534  0.00  0.00           C
ATOM   1695  CB  PHE X 220      55.290  33.296  53.441  0.00  0.00           C
ATOM   1696  CG  PHE X 220      56.117  34.538  53.728  0.00  0.00           C
ATOM   1697  CD1 PHE X 220      55.536  35.638  54.387  0.00  0.00           C
ATOM   1698  CE1 PHE X 220      56.308  36.775  54.684  0.00  0.00           C
ATOM   1699  CZ  PHE X 220      57.655  36.830  54.289  0.00  0.00           C
ATOM   1700  CE2 PHE X 220      58.229  35.747  53.600  0.00  0.00           C
ATOM   1701  CD2 PHE X 220      57.464  34.600  53.327  0.00  0.00           C
ATOM   1702  C   PHE X 220      56.752  31.646  54.740  0.00  0.00           C
ATOM   1703  O   PHE X 220      57.336  31.763  55.821  0.00  0.00           O
ATOM   1704  N   HIE X 221      57.299  31.015  53.699  0.00  0.00           N
ATOM   1705  CA  HIE X 221      58.457  30.110  53.744  0.00  0.00           C
ATOM   1706  CB  HIE X 221      57.928  28.667  53.659  0.00  0.00           C
ATOM   1707  CG  HIE X 221      56.954  28.337  54.762  0.00  0.00           C
ATOM   1708  ND1 HIE X 221      55.566  28.513  54.708  0.00  0.00           N
ATOM   1709  CE1 HIE X 221      55.119  28.234  55.944  0.00  0.00           C
ATOM   1710  NE2 HIE X 221      56.140  27.891  56.749  0.00  0.00           N
ATOM   1711  CD2 HIE X 221      57.305  27.957  56.022  0.00  0.00           C
ATOM   1712  C   HIE X 221      59.503  30.359  52.645  0.00  0.00           C
ATOM   1713  O   HIE X 221      60.609  29.831  52.746  0.00  0.00           O
ATOM   1714  N   ARG X 222      59.180  31.128  51.593  0.00  0.00           N
ATOM   1715  CA  ARG X 222      60.110  31.642  50.558  0.00  0.00           C
ATOM   1716  CB  ARG X 222      60.276  30.674  49.365  0.00  0.00           C
ATOM   1717  CG  ARG X 222      60.835  29.268  49.628  0.00  0.00           C
ATOM   1718  CD  ARG X 222      59.751  28.256  50.034  0.00  0.00           C
ATOM   1719  NE  ARG X 222      60.276  26.895  50.215  0.00  0.00           N
ATOM   1720  CZ  ARG X 222      61.128  26.451  51.120  0.00  0.00           C
ATOM   1721  NH1 ARG X 222      61.648  27.224  52.034  0.00  0.00           N
ATOM   1722  NH2 ARG X 222      61.479  25.200  51.103  0.00  0.00           N
ATOM   1723  C   ARG X 222      59.610  32.986  50.005  0.00  0.00           C
ATOM   1724  O   ARG X 222      58.422  33.291  50.133  0.00  0.00           O
ATOM   1725  N   ALA X 223      60.487  33.756  49.359  0.00  0.00           N
ATOM   1726  CA  ALA X 223      60.180  35.060  48.758  0.00  0.00           C
ATOM   1727  CB  ALA X 223      60.688  36.138  49.724  0.00  0.00           C
ATOM   1728  C   ALA X 223      60.780  35.235  47.343  0.00  0.00           C
ATOM   1729  O   ALA X 223      61.889  34.768  47.083  0.00  0.00           O
ATOM   1730  N   ILE X 224      60.075  35.939  46.446  0.00  0.00           N
ATOM   1731  CA  ILE X 224      60.509  36.267  45.071  0.00  0.00           C
ATOM   1732  CB  ILE X 224      59.863  35.311  44.029  0.00  0.00           C
ATOM   1733  CG2 ILE X 224      60.428  35.612  42.624  0.00  0.00           C
ATOM   1734  CG1 ILE X 224      60.030  33.809  44.358  0.00  0.00           C
ATOM   1735  CD1 ILE X 224      59.284  32.870  43.397  0.00  0.00           C
ATOM   1736  C   ILE X 224      60.165  37.736  44.728  0.00  0.00           C
ATOM   1737  O   ILE X 224      59.005  38.130  44.854  0.00  0.00           O
ATOM   1738  N   SER X 225      61.131  38.520  44.229  0.00  0.00           N
ATOM   1739  CA  SER X 225      60.940  39.916  43.768  0.00  0.00           C
ATOM   1740  CB  SER X 225      61.699  40.894  44.671  0.00  0.00           C
ATOM   1741  OG  SER X 225      61.181  40.955  45.991  0.00  0.00           O
ATOM   1742  C   SER X 225      61.398  40.116  42.309  0.00  0.00           C
ATOM   1743  O   SER X 225      62.505  39.714  41.949  0.00  0.00           O
ATOM   1744  N   GLU X 226      60.555  40.736  41.470  0.00  0.00           N
ATOM   1745  CA  GLU X 226      60.632  40.629  39.997  0.00  0.00           C
ATOM   1746  CB  GLU X 226      59.618  39.531  39.599  0.00  0.00           C
ATOM   1747  CG  GLU X 226      59.552  39.077  38.131  0.00  0.00           C
ATOM   1748  CD  GLU X 226      60.900  38.580  37.597  0.00  0.00           C
ATOM   1749  OE1 GLU X 226      61.740  39.432  37.230  0.00  0.00           O
ATOM   1750  OE2 GLU X 226      61.115  37.353  37.557  0.00  0.00           O
ATOM   1751  C   GLU X 226      60.426  41.957  39.211  0.00  0.00           C
ATOM   1752  O   GLU X 226      59.962  42.981  39.726  0.00  0.00           O
ATOM   1753  N   SER X 227      60.756  41.921  37.915  0.00  0.00           N
ATOM   1754  CA  SER X 227      60.799  43.020  36.939  0.00  0.00           C
ATOM   1755  CB  SER X 227      59.394  43.487  36.544  0.00  0.00           C
ATOM   1756  OG  SER X 227      59.399  44.063  35.252  0.00  0.00           O
ATOM   1757  C   SER X 227      61.782  44.123  37.347  0.00  0.00           C
ATOM   1758  O   SER X 227      61.457  45.305  37.415  0.00  0.00           O
ATOM   1759  N   GLY X 228      63.006  43.716  37.682  0.00  0.00           N
ATOM   1760  CA  GLY X 228      64.132  44.593  38.005  0.00  0.00           C
ATOM   1761  C   GLY X 228      64.138  45.193  39.414  0.00  0.00           C
ATOM   1762  O   GLY X 228      65.047  45.972  39.705  0.00  0.00           O
ATOM   1763  N   VAL X 229      63.154  44.871  40.268  0.00  0.00           N
ATOM   1764  CA  VAL X 229      62.904  45.557  41.550  0.00  0.00           C
ATOM   1765  CB  VAL X 229      61.673  46.488  41.447  0.00  0.00           C
ATOM   1766  CG1 VAL X 229      61.446  47.258  42.756  0.00  0.00           C
ATOM   1767  CG2 VAL X 229      61.805  47.526  40.322  0.00  0.00           C
ATOM   1768  C   VAL X 229      62.700  44.581  42.717  0.00  0.00           C
ATOM   1769  O   VAL X 229      61.741  43.814  42.738  0.00  0.00           O
ATOM   1770  N   ALA X 230      63.546  44.712  43.740  0.00  0.00           N
ATOM   1771  CA  ALA X 230      63.338  44.219  45.108  0.00  0.00           C
ATOM   1772  CB  ALA X 230      64.361  43.117  45.393  0.00  0.00           C
ATOM   1773  C   ALA X 230      63.425  45.339  46.166  0.00  0.00           C
ATOM   1774  O   ALA X 230      62.868  45.203  47.250  0.00  0.00           O
ATOM   1775  N   LEU X 231      64.092  46.456  45.854  0.00  0.00           N
ATOM   1776  CA  LEU X 231      64.119  47.678  46.660  0.00  0.00           C
ATOM   1777  CB  LEU X 231      65.278  47.576  47.677  0.00  0.00           C
ATOM   1778  CG  LEU X 231      65.427  48.765  48.647  0.00  0.00           C
ATOM   1779  CD1 LEU X 231      64.215  48.911  49.566  0.00  0.00           C
ATOM   1780  CD2 LEU X 231      66.660  48.590  49.534  0.00  0.00           C
ATOM   1781  C   LEU X 231      64.263  48.896  45.733  0.00  0.00           C
ATOM   1782  O   LEU X 231      64.920  48.811  44.697  0.00  0.00           O
ATOM   1783  N   THR X 232      63.671  50.030  46.105  0.00  0.00           N
ATOM   1784  CA  THR X 232      63.748  51.306  45.375  0.00  0.00           C
ATOM   1785  CB  THR X 232      62.400  51.669  44.719  0.00  0.00           C
ATOM   1786  CG2 THR X 232      61.732  50.541  43.939  0.00  0.00           C
ATOM   1787  OG1 THR X 232      61.472  52.111  45.683  0.00  0.00           O
ATOM   1788  C   THR X 232      64.180  52.460  46.286  0.00  0.00           C
ATOM   1789  O   THR X 232      64.219  52.324  47.511  0.00  0.00           O
ATOM   1790  N   SER X 233      64.431  53.633  45.702  0.00  0.00           N
ATOM   1791  CA  SER X 233      64.428  54.932  46.398  0.00  0.00           C
ATOM   1792  CB  SER X 233      65.655  55.742  45.981  0.00  0.00           C
ATOM   1793  OG  SER X 233      65.653  55.978  44.586  0.00  0.00           O
ATOM   1794  C   SER X 233      63.129  55.734  46.186  0.00  0.00           C
ATOM   1795  O   SER X 233      63.090  56.938  46.440  0.00  0.00           O
ATOM   1796  N   VAL X 234      62.063  55.090  45.691  0.00  0.00           N
ATOM   1797  CA  VAL X 234      60.869  55.754  45.128  0.00  0.00           C
ATOM   1798  CB  VAL X 234      60.700  55.371  43.638  0.00  0.00           C
ATOM   1799  CG1 VAL X 234      59.552  56.145  42.974  0.00  0.00           C
ATOM   1800  CG2 VAL X 234      61.970  55.645  42.816  0.00  0.00           C
ATOM   1801  C   VAL X 234      59.590  55.427  45.907  0.00  0.00           C
ATOM   1802  O   VAL X 234      58.773  56.315  46.150  0.00  0.00           O
ATOM   1803  N   LEU X 235      59.410  54.170  46.323  0.00  0.00           N
ATOM   1804  CA  LEU X 235      58.144  53.614  46.824  0.00  0.00           C
ATOM   1805  CB  LEU X 235      58.148  52.098  46.519  0.00  0.00           C
ATOM   1806  CG  LEU X 235      56.747  51.474  46.380  0.00  0.00           C
ATOM   1807  CD1 LEU X 235      56.111  51.826  45.030  0.00  0.00           C
ATOM   1808  CD2 LEU X 235      56.836  49.953  46.465  0.00  0.00           C
ATOM   1809  C   LEU X 235      57.853  53.945  48.308  0.00  0.00           C
ATOM   1810  O   LEU X 235      57.310  53.121  49.042  0.00  0.00           O
ATOM   1811  N   VAL X 236      58.248  55.132  48.779  0.00  0.00           N
ATOM   1812  CA  VAL X 236      58.334  55.483  50.212  0.00  0.00           C
ATOM   1813  CB  VAL X 236      59.783  55.319  50.728  0.00  0.00           C
ATOM   1814  CG1 VAL X 236      60.268  53.878  50.572  0.00  0.00           C
ATOM   1815  CG2 VAL X 236      60.791  56.249  50.034  0.00  0.00           C
ATOM   1816  C   VAL X 236      57.841  56.899  50.528  0.00  0.00           C
ATOM   1817  O   VAL X 236      57.707  57.739  49.635  0.00  0.00           O
ATOM   1818  N   LYS X 237      57.631  57.177  51.819  0.00  0.00           N
ATOM   1819  CA  LYS X 237      57.631  58.524  52.411  0.00  0.00           C
ATOM   1820  CB  LYS X 237      56.177  59.022  52.543  0.00  0.00           C
ATOM   1821  CG  LYS X 237      55.961  60.224  53.482  0.00  0.00           C
ATOM   1822  CD  LYS X 237      56.760  61.495  53.144  0.00  0.00           C
ATOM   1823  CE  LYS X 237      56.639  62.466  54.326  0.00  0.00           C
ATOM   1824  NZ  LYS X 237      57.540  63.631  54.203  0.00  0.00           N
ATOM   1825  C   LYS X 237      58.425  58.520  53.730  0.00  0.00           C
ATOM   1826  O   LYS X 237      58.021  57.897  54.717  0.00  0.00           O
ATOM   1827  N   LYS X 238      59.557  59.228  53.743  0.00  0.00           N
ATOM   1828  CA  LYS X 238      60.420  59.486  54.915  0.00  0.00           C
ATOM   1829  CB  LYS X 238      61.894  59.218  54.547  0.00  0.00           C
ATOM   1830  CG  LYS X 238      62.170  57.732  54.249  0.00  0.00           C
ATOM   1831  CD  LYS X 238      63.651  57.476  53.924  0.00  0.00           C
ATOM   1832  CE  LYS X 238      63.888  55.980  53.680  0.00  0.00           C
ATOM   1833  NZ  LYS X 238      65.316  55.664  53.438  0.00  0.00           N
ATOM   1834  C   LYS X 238      60.207  60.915  55.441  0.00  0.00           C
ATOM   1835  O   LYS X 238      59.720  61.779  54.711  0.00  0.00           O
ATOM   1836  N   GLY X 239      60.555  61.171  56.702  0.00  0.00           N
ATOM   1837  CA  GLY X 239      60.327  62.473  57.349  0.00  0.00           C
ATOM   1838  C   GLY X 239      58.846  62.791  57.612  0.00  0.00           C
ATOM   1839  O   GLY X 239      57.963  61.954  57.409  0.00  0.00           O
ATOM   1840  N   ASP X 240      58.554  64.003  58.087  0.00  0.00           N
ATOM   1841  CA  ASP X 240      57.225  64.376  58.593  0.00  0.00           C
ATOM   1842  CB  ASP X 240      57.310  65.725  59.325  0.00  0.00           C
ATOM   1843  CG  ASP X 240      55.984  66.155  59.964  0.00  0.00           C
ATOM   1844  OD1 ASP X 240      55.776  67.377  60.116  0.00  0.00           O
ATOM   1845  OD2 ASP X 240      55.165  65.278  60.335  0.00  0.00           O
ATOM   1846  C   ASP X 240      56.133  64.394  57.505  0.00  0.00           C
ATOM   1847  O   ASP X 240      56.337  64.915  56.403  0.00  0.00           O
ATOM   1848  N   VAL X 241      54.962  63.835  57.830  0.00  0.00           N
ATOM   1849  CA  VAL X 241      53.794  63.724  56.939  0.00  0.00           C
ATOM   1850  CB  VAL X 241      53.106  62.346  57.072  0.00  0.00           C
ATOM   1851  CG1 VAL X 241      54.045  61.207  56.659  0.00  0.00           C
ATOM   1852  CG2 VAL X 241      52.583  62.055  58.485  0.00  0.00           C
ATOM   1853  C   VAL X 241      52.750  64.830  57.122  0.00  0.00           C
ATOM   1854  O   VAL X 241      51.961  65.040  56.205  0.00  0.00           O
ATOM   1855  N   LYS X 242      52.701  65.536  58.265  0.00  0.00           N
ATOM   1856  CA  LYS X 242      51.559  66.417  58.594  0.00  0.00           C
ATOM   1857  CB  LYS X 242      51.612  66.836  60.079  0.00  0.00           C
ATOM   1858  CG  LYS X 242      50.497  67.802  60.534  0.00  0.00           C
ATOM   1859  CD  LYS X 242      50.853  69.294  60.384  0.00  0.00           C
ATOM   1860  CE  LYS X 242      49.848  70.197  61.113  0.00  0.00           C
ATOM   1861  NZ  LYS X 242      48.594  70.403  60.351  0.00  0.00           N
ATOM   1862  C   LYS X 242      51.356  67.568  57.588  0.00  0.00           C
ATOM   1863  O   LYS X 242      50.222  67.731  57.136  0.00  0.00           O
ATOM   1864  N   PRO X 243      52.388  68.322  57.160  0.00  0.00           N
ATOM   1865  CD  PRO X 243      53.688  68.465  57.800  0.00  0.00           C
ATOM   1866  CG  PRO X 243      54.126  69.894  57.498  0.00  0.00           C
ATOM   1867  CB  PRO X 243      53.535  70.128  56.115  0.00  0.00           C
ATOM   1868  CA  PRO X 243      52.210  69.369  56.150  0.00  0.00           C
ATOM   1869  C   PRO X 243      51.804  68.858  54.757  0.00  0.00           C
ATOM   1870  O   PRO X 243      51.008  69.515  54.083  0.00  0.00           O
ATOM   1871  N   LEU X 244      52.299  67.687  54.333  0.00  0.00           N
ATOM   1872  CA  LEU X 244      51.878  66.997  53.103  0.00  0.00           C
ATOM   1873  CB  LEU X 244      52.853  65.828  52.842  0.00  0.00           C
ATOM   1874  CG  LEU X 244      52.518  64.939  51.627  0.00  0.00           C
ATOM   1875  CD1 LEU X 244      52.572  65.704  50.306  0.00  0.00           C
ATOM   1876  CD2 LEU X 244      53.513  63.779  51.541  0.00  0.00           C
ATOM   1877  C   LEU X 244      50.418  66.515  53.189  0.00  0.00           C
ATOM   1878  O   LEU X 244      49.652  66.689  52.243  0.00  0.00           O
ATOM   1879  N   ALA X 245      50.012  65.956  54.330  0.00  0.00           N
ATOM   1880  CA  ALA X 245      48.636  65.541  54.585  0.00  0.00           C
ATOM   1881  CB  ALA X 245      48.607  64.792  55.923  0.00  0.00           C
ATOM   1882  C   ALA X 245      47.670  66.741  54.558  0.00  0.00           C
ATOM   1883  O   ALA X 245      46.605  66.660  53.945  0.00  0.00           O
ATOM   1884  N   GLU X 246      48.072  67.878  55.138  0.00  0.00           N
ATOM   1885  CA  GLU X 246      47.316  69.133  55.071  0.00  0.00           C
ATOM   1886  CB  GLU X 246      47.901  70.145  56.073  0.00  0.00           C
ATOM   1887  CG  GLU X 246      46.906  71.268  56.409  0.00  0.00           C
ATOM   1888  CD  GLU X 246      47.550  72.389  57.237  0.00  0.00           C
ATOM   1889  OE1 GLU X 246      48.326  72.099  58.180  0.00  0.00           O
ATOM   1890  OE2 GLU X 246      47.329  73.586  56.924  0.00  0.00           O
ATOM   1891  C   GLU X 246      47.271  69.701  53.637  0.00  0.00           C
ATOM   1892  O   GLU X 246      46.212  70.135  53.193  0.00  0.00           O
ATOM   1893  N   GLN X 247      48.368  69.630  52.868  0.00  0.00           N
ATOM   1894  CA  GLN X 247      48.399  70.031  51.451  0.00  0.00           C
ATOM   1895  CB  GLN X 247      49.841  69.909  50.912  0.00  0.00           C
ATOM   1896  CG  GLN X 247      50.020  70.301  49.432  0.00  0.00           C
ATOM   1897  CD  GLN X 247      49.904  69.120  48.468  0.00  0.00           C
ATOM   1898  OE1 GLN X 247      48.891  68.905  47.817  0.00  0.00           O
ATOM   1899  NE2 GLN X 247      50.939  68.323  48.329  0.00  0.00           N
ATOM   1900  C   GLN X 247      47.393  69.224  50.614  0.00  0.00           C
ATOM   1901  O   GLN X 247      46.624  69.798  49.838  0.00  0.00           O
ATOM   1902  N   ILE X 248      47.331  67.905  50.818  0.00  0.00           N
ATOM   1903  CA  ILE X 248      46.357  67.026  50.155  0.00  0.00           C
ATOM   1904  CB  ILE X 248      46.750  65.548  50.385  0.00  0.00           C
ATOM   1905  CG2 ILE X 248      45.644  64.580  49.918  0.00  0.00           C
ATOM   1906  CG1 ILE X 248      48.075  65.223  49.651  0.00  0.00           C
ATOM   1907  CD1 ILE X 248      48.725  63.910  50.106  0.00  0.00           C
ATOM   1908  C   ILE X 248      44.924  67.352  50.614  0.00  0.00           C
ATOM   1909  O   ILE X 248      44.026  67.448  49.779  0.00  0.00           O
ATOM   1910  N   ALA X 249      44.694  67.604  51.907  0.00  0.00           N
ATOM   1911  CA  ALA X 249      43.375  67.963  52.437  0.00  0.00           C
ATOM   1912  CB  ALA X 249      43.448  67.935  53.964  0.00  0.00           C
ATOM   1913  C   ALA X 249      42.858  69.324  51.924  0.00  0.00           C
ATOM   1914  O   ALA X 249      41.678  69.442  51.580  0.00  0.00           O
ATOM   1915  N   ILE X 250      43.735  70.328  51.807  0.00  0.00           N
ATOM   1916  CA  ILE X 250      43.448  71.634  51.187  0.00  0.00           C
ATOM   1917  CB  ILE X 250      44.595  72.630  51.509  0.00  0.00           C
ATOM   1918  CG2 ILE X 250      44.447  73.939  50.711  0.00  0.00           C
ATOM   1919  CG1 ILE X 250      44.644  72.970  53.018  0.00  0.00           C
ATOM   1920  CD1 ILE X 250      45.950  73.652  53.454  0.00  0.00           C
ATOM   1921  C   ILE X 250      43.208  71.471  49.673  0.00  0.00           C
ATOM   1922  O   ILE X 250      42.348  72.142  49.102  0.00  0.00           O
ATOM   1923  N   THR X 251      43.897  70.534  49.015  0.00  0.00           N
ATOM   1924  CA  THR X 251      43.660  70.176  47.601  0.00  0.00           C
ATOM   1925  CB  THR X 251      44.856  69.386  47.041  0.00  0.00           C
ATOM   1926  CG2 THR X 251      44.748  69.098  45.545  0.00  0.00           C
ATOM   1927  OG1 THR X 251      46.033  70.150  47.208  0.00  0.00           O
ATOM   1928  C   THR X 251      42.325  69.436  47.398  0.00  0.00           C
ATOM   1929  O   THR X 251      41.694  69.585  46.351  0.00  0.00           O
ATOM   1930  N   ALA X 252      41.837  68.718  48.416  0.00  0.00           N
ATOM   1931  CA  ALA X 252      40.521  68.068  48.461  0.00  0.00           C
ATOM   1932  CB  ALA X 252      40.659  66.802  49.317  0.00  0.00           C
ATOM   1933  C   ALA X 252      39.374  68.974  48.974  0.00  0.00           C
ATOM   1934  O   ALA X 252      38.235  68.513  49.119  0.00  0.00           O
ATOM   1935  N   GLY X 253      39.648  70.243  49.302  0.00  0.00           N
ATOM   1936  CA  GLY X 253      38.649  71.186  49.823  0.00  0.00           C
ATOM   1937  C   GLY X 253      38.072  70.806  51.192  0.00  0.00           C
ATOM   1938  O   GLY X 253      36.896  71.053  51.461  0.00  0.00           O
ATOM   1939  N   CYS X 254      38.850  70.141  52.047  0.00  0.00           N
ATOM   1940  CA  CYS X 254      38.417  69.732  53.386  0.00  0.00           C
ATOM   1941  CB  CYS X 254      39.314  68.585  53.872  0.00  0.00           C
ATOM   1942  SG  CYS X 254      39.124  67.146  52.781  0.00  0.00           S
ATOM   1943  C   CYS X 254      38.436  70.899  54.388  0.00  0.00           C
ATOM   1944  O   CYS X 254      39.139  71.897  54.193  0.00  0.00           O
ATOM   1945  N   LYS X 255      37.726  70.745  55.510  0.00  0.00           N
ATOM   1946  CA  LYS X 255      38.011  71.506  56.735  0.00  0.00           C
ATOM   1947  CB  LYS X 255      36.748  71.559  57.609  0.00  0.00           C
ATOM   1948  CG  LYS X 255      36.871  72.571  58.758  0.00  0.00           C
ATOM   1949  CD  LYS X 255      35.515  72.757  59.449  0.00  0.00           C
ATOM   1950  CE  LYS X 255      35.631  73.757  60.602  0.00  0.00           C
ATOM   1951  NZ  LYS X 255      34.309  74.043  61.201  0.00  0.00           N
ATOM   1952  C   LYS X 255      39.231  70.889  57.433  0.00  0.00           C
ATOM   1953  O   LYS X 255      39.437  69.680  57.369  0.00  0.00           O
ATOM   1954  N   THR X 256      40.060  71.721  58.054  0.00  0.00           N
ATOM   1955  CA  THR X 256      41.410  71.372  58.548  0.00  0.00           C
ATOM   1956  CB  THR X 256      42.507  71.817  57.551  0.00  0.00           C
ATOM   1957  CG2 THR X 256      42.552  70.948  56.295  0.00  0.00           C
ATOM   1958  OG1 THR X 256      42.290  73.145  57.116  0.00  0.00           O
ATOM   1959  C   THR X 256      41.691  71.910  59.958  0.00  0.00           C
ATOM   1960  O   THR X 256      42.847  71.996  60.369  0.00  0.00           O
ATOM   1961  N   THR X 257      40.650  72.241  60.734  0.00  0.00           N
ATOM   1962  CA  THR X 257      40.770  72.775  62.109  0.00  0.00           C
ATOM   1963  CB  THR X 257      39.390  73.115  62.695  0.00  0.00           C
ATOM   1964  CG2 THR X 257      38.800  74.364  62.042  0.00  0.00           C
ATOM   1965  OG1 THR X 257      38.473  72.064  62.489  0.00  0.00           O
ATOM   1966  C   THR X 257      41.501  71.838  63.076  0.00  0.00           C
ATOM   1967  O   THR X 257      42.152  72.321  64.008  0.00  0.00           O
ATOM   1968  N   THR X 258      41.451  70.525  62.827  0.00  0.00           N
ATOM   1969  CA  THR X 258      42.365  69.507  63.372  0.00  0.00           C
ATOM   1970  CB  THR X 258      41.817  68.811  64.636  0.00  0.00           C
ATOM   1971  CG2 THR X 258      41.376  69.768  65.739  0.00  0.00           C
ATOM   1972  OG1 THR X 258      40.717  67.987  64.329  0.00  0.00           O
ATOM   1973  C   THR X 258      42.680  68.442  62.312  0.00  0.00           C
ATOM   1974  O   THR X 258      41.923  68.279  61.345  0.00  0.00           O
ATOM   1975  N   SER X 259      43.754  67.666  62.502  0.00  0.00           N
ATOM   1976  CA  SER X 259      44.044  66.484  61.669  0.00  0.00           C
ATOM   1977  CB  SER X 259      45.330  65.796  62.134  0.00  0.00           C
ATOM   1978  OG  SER X 259      46.430  66.676  62.035  0.00  0.00           O
ATOM   1979  C   SER X 259      42.896  65.463  61.693  0.00  0.00           C
ATOM   1980  O   SER X 259      42.530  64.916  60.651  0.00  0.00           O
ATOM   1981  N   ALA X 260      42.261  65.264  62.853  0.00  0.00           N
ATOM   1982  CA  ALA X 260      41.089  64.402  62.987  0.00  0.00           C
ATOM   1983  CB  ALA X 260      40.743  64.268  64.468  0.00  0.00           C
ATOM   1984  C   ALA X 260      39.881  64.907  62.174  0.00  0.00           C
ATOM   1985  O   ALA X 260      39.169  64.091  61.584  0.00  0.00           O
ATOM   1986  N   VAL X 261      39.667  66.228  62.087  0.00  0.00           N
ATOM   1987  CA  VAL X 261      38.613  66.833  61.250  0.00  0.00           C
ATOM   1988  CB  VAL X 261      38.409  68.328  61.582  0.00  0.00           C
ATOM   1989  CG1 VAL X 261      37.535  69.075  60.562  0.00  0.00           C
ATOM   1990  CG2 VAL X 261      37.716  68.483  62.938  0.00  0.00           C
ATOM   1991  C   VAL X 261      38.895  66.629  59.762  0.00  0.00           C
ATOM   1992  O   VAL X 261      37.969  66.294  59.024  0.00  0.00           O
ATOM   1993  N   MET X 262      40.143  66.756  59.294  0.00  0.00           N
ATOM   1994  CA  MET X 262      40.417  66.571  57.861  0.00  0.00           C
ATOM   1995  CB  MET X 262      41.726  67.238  57.421  0.00  0.00           C
ATOM   1996  CG  MET X 262      43.011  66.520  57.827  0.00  0.00           C
ATOM   1997  SD  MET X 262      44.507  67.364  57.254  0.00  0.00           S
ATOM   1998  CE  MET X 262      45.757  66.177  57.802  0.00  0.00           C
ATOM   1999  C   MET X 262      40.290  65.108  57.411  0.00  0.00           C
ATOM   2000  O   MET X 262      39.770  64.860  56.323  0.00  0.00           O
ATOM   2001  N   VAL X 263      40.643  64.126  58.252  0.00  0.00           N
ATOM   2002  CA  VAL X 263      40.353  62.710  57.935  0.00  0.00           C
ATOM   2003  CB  VAL X 263      41.238  61.702  58.689  0.00  0.00           C
ATOM   2004  CG1 VAL X 263      42.709  61.985  58.375  0.00  0.00           C
ATOM   2005  CG2 VAL X 263      41.028  61.684  60.202  0.00  0.00           C
ATOM   2006  C   VAL X 263      38.867  62.376  58.071  0.00  0.00           C
ATOM   2007  O   VAL X 263      38.369  61.544  57.316  0.00  0.00           O
ATOM   2008  N   HIE X 264      38.120  63.079  58.932  0.00  0.00           N
ATOM   2009  CA  HIE X 264      36.653  63.004  58.967  0.00  0.00           C
ATOM   2010  CB  HIE X 264      36.121  63.735  60.210  0.00  0.00           C
ATOM   2011  CG  HIE X 264      34.723  63.327  60.580  0.00  0.00           C
ATOM   2012  ND1 HIE X 264      34.401  62.359  61.533  0.00  0.00           N
ATOM   2013  CE1 HIE X 264      33.062  62.250  61.504  0.00  0.00           C
ATOM   2014  NE2 HIE X 264      32.544  63.101  60.602  0.00  0.00           N
ATOM   2015  CD2 HIE X 264      33.576  63.790  60.008  0.00  0.00           C
ATOM   2016  C   HIE X 264      36.032  63.552  57.673  0.00  0.00           C
ATOM   2017  O   HIE X 264      35.146  62.923  57.099  0.00  0.00           O
ATOM   2018  N   CYS X 265      36.553  64.662  57.139  0.00  0.00           N
ATOM   2019  CA  CYS X 265      36.159  65.176  55.823  0.00  0.00           C
ATOM   2020  CB  CYS X 265      36.869  66.505  55.532  0.00  0.00           C
ATOM   2021  SG  CYS X 265      36.366  67.801  56.698  0.00  0.00           S
ATOM   2022  C   CYS X 265      36.457  64.154  54.713  0.00  0.00           C
ATOM   2023  O   CYS X 265      35.588  63.879  53.889  0.00  0.00           O
ATOM   2024  N   LEU X 266      37.644  63.535  54.714  0.00  0.00           N
ATOM   2025  CA  LEU X 266      38.017  62.495  53.744  0.00  0.00           C
ATOM   2026  CB  LEU X 266      39.541  62.276  53.790  0.00  0.00           C
ATOM   2027  CG  LEU X 266      40.394  63.446  53.258  0.00  0.00           C
ATOM   2028  CD1 LEU X 266      41.870  63.184  53.562  0.00  0.00           C
ATOM   2029  CD2 LEU X 266      40.246  63.626  51.744  0.00  0.00           C
ATOM   2030  C   LEU X 266      37.250  61.167  53.928  0.00  0.00           C
ATOM   2031  O   LEU X 266      37.191  60.376  52.987  0.00  0.00           O
ATOM   2032  N   ARG X 267      36.623  60.921  55.086  0.00  0.00           N
ATOM   2033  CA  ARG X 267      35.672  59.815  55.334  0.00  0.00           C
ATOM   2034  CB  ARG X 267      35.685  59.463  56.832  0.00  0.00           C
ATOM   2035  CG  ARG X 267      36.890  58.585  57.203  0.00  0.00           C
ATOM   2036  CD  ARG X 267      37.083  58.509  58.719  0.00  0.00           C
ATOM   2037  NE  ARG X 267      38.186  57.597  59.067  0.00  0.00           N
ATOM   2038  CZ  ARG X 267      38.842  57.532  60.210  0.00  0.00           C
ATOM   2039  NH1 ARG X 267      38.551  58.276  61.238  0.00  0.00           N
ATOM   2040  NH2 ARG X 267      39.823  56.694  60.326  0.00  0.00           N
ATOM   2041  C   ARG X 267      34.249  60.133  54.863  0.00  0.00           C
ATOM   2042  O   ARG X 267      33.563  59.242  54.362  0.00  0.00           O
ATOM   2043  N   GLN X 268      33.813  61.389  54.975  0.00  0.00           N
ATOM   2044  CA  GLN X 268      32.461  61.827  54.601  0.00  0.00           C
ATOM   2045  CB  GLN X 268      32.025  62.968  55.531  0.00  0.00           C
ATOM   2046  CG  GLN X 268      31.681  62.409  56.920  0.00  0.00           C
ATOM   2047  CD  GLN X 268      30.979  63.421  57.814  0.00  0.00           C
ATOM   2048  OE1 GLN X 268      31.171  64.627  57.725  0.00  0.00           O
ATOM   2049  NE2 GLN X 268      30.150  62.966  58.729  0.00  0.00           N
ATOM   2050  C   GLN X 268      32.304  62.210  53.119  0.00  0.00           C
ATOM   2051  O   GLN X 268      31.244  61.945  52.539  0.00  0.00           O
ATOM   2052  N   LYS X 269      33.344  62.777  52.493  0.00  0.00           N
ATOM   2053  CA  LYS X 269      33.409  63.056  51.045  0.00  0.00           C
ATOM   2054  CB  LYS X 269      34.701  63.831  50.718  0.00  0.00           C
ATOM   2055  CG  LYS X 269      34.595  65.312  51.126  0.00  0.00           C
ATOM   2056  CD  LYS X 269      35.934  66.052  50.980  0.00  0.00           C
ATOM   2057  CE  LYS X 269      35.745  67.566  51.165  0.00  0.00           C
ATOM   2058  NZ  LYS X 269      35.500  68.255  49.876  0.00  0.00           N
ATOM   2059  C   LYS X 269      33.277  61.775  50.211  0.00  0.00           C
ATOM   2060  O   LYS X 269      33.502  60.670  50.709  0.00  0.00           O
ATOM   2061  N   THR X 270      32.882  61.906  48.949  0.00  0.00           N
ATOM   2062  CA  THR X 270      32.664  60.751  48.059  0.00  0.00           C
ATOM   2063  CB  THR X 270      31.698  61.093  46.917  0.00  0.00           C
ATOM   2064  CG2 THR X 270      30.323  61.514  47.432  0.00  0.00           C
ATOM   2065  OG1 THR X 270      32.230  62.145  46.155  0.00  0.00           O
ATOM   2066  C   THR X 270      33.969  60.200  47.486  0.00  0.00           C
ATOM   2067  O   THR X 270      34.981  60.897  47.398  0.00  0.00           O
ATOM   2068  N   GLU X 271      33.945  58.949  47.026  0.00  0.00           N
ATOM   2069  CA  GLU X 271      35.056  58.348  46.276  0.00  0.00           C
ATOM   2070  CB  GLU X 271      34.745  56.894  45.875  0.00  0.00           C
ATOM   2071  CG  GLU X 271      34.137  56.020  46.981  0.00  0.00           C
ATOM   2072  CD  GLU X 271      32.607  56.004  46.914  0.00  0.00           C
ATOM   2073  OE1 GLU X 271      32.041  54.975  46.480  0.00  0.00           O
ATOM   2074  OE2 GLU X 271      31.952  57.029  47.224  0.00  0.00           O
ATOM   2075  C   GLU X 271      35.368  59.157  45.007  0.00  0.00           C
ATOM   2076  O   GLU X 271      36.527  59.302  44.628  0.00  0.00           O
ATOM   2077  N   GLU X 272      34.337  59.752  44.402  0.00  0.00           N
ATOM   2078  CA  GLU X 272      34.445  60.644  43.248  0.00  0.00           C
ATOM   2079  CB  GLU X 272      33.023  60.922  42.738  0.00  0.00           C
ATOM   2080  CG  GLU X 272      33.004  61.553  41.345  0.00  0.00           C
ATOM   2081  CD  GLU X 272      31.565  61.757  40.876  0.00  0.00           C
ATOM   2082  OE1 GLU X 272      31.052  60.917  40.102  0.00  0.00           O
ATOM   2083  OE2 GLU X 272      30.924  62.746  41.307  0.00  0.00           O
ATOM   2084  C   GLU X 272      35.198  61.952  43.562  0.00  0.00           C
ATOM   2085  O   GLU X 272      35.873  62.485  42.680  0.00  0.00           O
ATOM   2086  N   GLU X 273      35.141  62.466  44.798  0.00  0.00           N
ATOM   2087  CA  GLU X 273      35.983  63.583  45.265  0.00  0.00           C
ATOM   2088  CB  GLU X 273      35.396  64.225  46.536  0.00  0.00           C
ATOM   2089  CG  GLU X 273      34.158  65.083  46.262  0.00  0.00           C
ATOM   2090  CD  GLU X 273      33.614  65.686  47.563  0.00  0.00           C
ATOM   2091  OE1 GLU X 273      34.068  66.787  47.970  0.00  0.00           O
ATOM   2092  OE2 GLU X 273      32.692  65.097  48.179  0.00  0.00           O
ATOM   2093  C   GLU X 273      37.432  63.144  45.535  0.00  0.00           C
ATOM   2094  O   GLU X 273      38.368  63.891  45.238  0.00  0.00           O
ATOM   2095  N   LEU X 274      37.646  61.929  46.053  0.00  0.00           N
ATOM   2096  CA  LEU X 274      38.990  61.376  46.269  0.00  0.00           C
ATOM   2097  CB  LEU X 274      38.922  60.159  47.216  0.00  0.00           C
ATOM   2098  CG  LEU X 274      39.006  60.496  48.720  0.00  0.00           C
ATOM   2099  CD1 LEU X 274      37.856  61.357  49.245  0.00  0.00           C
ATOM   2100  CD2 LEU X 274      39.023  59.204  49.539  0.00  0.00           C
ATOM   2101  C   LEU X 274      39.689  61.045  44.935  0.00  0.00           C
ATOM   2102  O   LEU X 274      40.886  61.307  44.795  0.00  0.00           O
ATOM   2103  N   LEU X 275      38.958  60.568  43.921  0.00  0.00           N
ATOM   2104  CA  LEU X 275      39.460  60.421  42.548  0.00  0.00           C
ATOM   2105  CB  LEU X 275      38.468  59.578  41.721  0.00  0.00           C
ATOM   2106  CG  LEU X 275      38.837  59.459  40.226  0.00  0.00           C
ATOM   2107  CD1 LEU X 275      40.204  58.812  39.996  0.00  0.00           C
ATOM   2108  CD2 LEU X 275      37.791  58.625  39.488  0.00  0.00           C
ATOM   2109  C   LEU X 275      39.733  61.789  41.901  0.00  0.00           C
ATOM   2110  O   LEU X 275      40.819  62.015  41.373  0.00  0.00           O
ATOM   2111  N   GLU X 276      38.798  62.736  42.003  0.00  0.00           N
ATOM   2112  CA  GLU X 276      38.960  64.096  41.469  0.00  0.00           C
ATOM   2113  CB  GLU X 276      37.653  64.858  41.732  0.00  0.00           C
ATOM   2114  CG  GLU X 276      37.584  66.307  41.250  0.00  0.00           C
ATOM   2115  CD  GLU X 276      37.650  66.459  39.727  0.00  0.00           C
ATOM   2116  OE1 GLU X 276      38.455  67.299  39.261  0.00  0.00           O
ATOM   2117  OE2 GLU X 276      36.891  65.787  38.987  0.00  0.00           O
ATOM   2118  C   GLU X 276      40.180  64.809  42.083  0.00  0.00           C
ATOM   2119  O   GLU X 276      40.873  65.549  41.383  0.00  0.00           O
ATOM   2120  N   THR X 277      40.483  64.527  43.358  0.00  0.00           N
ATOM   2121  CA  THR X 277      41.715  64.927  44.064  0.00  0.00           C
ATOM   2122  CB  THR X 277      41.571  64.718  45.581  0.00  0.00           C
ATOM   2123  CG2 THR X 277      42.785  65.218  46.367  0.00  0.00           C
ATOM   2124  OG1 THR X 277      40.459  65.447  46.046  0.00  0.00           O
ATOM   2125  C   THR X 277      42.945  64.177  43.546  0.00  0.00           C
ATOM   2126  O   THR X 277      43.961  64.803  43.246  0.00  0.00           O
ATOM   2127  N   THR X 278      42.856  62.855  43.372  0.00  0.00           N
ATOM   2128  CA  THR X 278      43.946  61.999  42.859  0.00  0.00           C
ATOM   2129  CB  THR X 278      43.490  60.529  42.814  0.00  0.00           C
ATOM   2130  CG2 THR X 278      44.519  59.563  42.226  0.00  0.00           C
ATOM   2131  OG1 THR X 278      43.232  60.081  44.127  0.00  0.00           O
ATOM   2132  C   THR X 278      44.447  62.448  41.481  0.00  0.00           C
ATOM   2133  O   THR X 278      45.638  62.333  41.192  0.00  0.00           O
ATOM   2134  N   LEU X 279      43.568  63.020  40.652  0.00  0.00           N
ATOM   2135  CA  LEU X 279      43.898  63.545  39.322  0.00  0.00           C
ATOM   2136  CB  LEU X 279      42.676  63.357  38.399  0.00  0.00           C
ATOM   2137  CG  LEU X 279      42.205  61.896  38.227  0.00  0.00           C
ATOM   2138  CD1 LEU X 279      40.988  61.854  37.308  0.00  0.00           C
ATOM   2139  CD2 LEU X 279      43.280  60.984  37.642  0.00  0.00           C
ATOM   2140  C   LEU X 279      44.423  65.000  39.318  0.00  0.00           C
ATOM   2141  O   LEU X 279      44.762  65.510  38.246  0.00  0.00           O
ATOM   2142  N   LYS X 280      44.515  65.679  40.475  0.00  0.00           N
ATOM   2143  CA  LYS X 280      45.047  67.060  40.606  0.00  0.00           C
ATOM   2144  CB  LYS X 280      43.893  68.079  40.745  0.00  0.00           C
ATOM   2145  CG  LYS X 280      43.086  67.945  42.048  0.00  0.00           C
ATOM   2146  CD  LYS X 280      41.834  68.841  42.069  0.00  0.00           C
ATOM   2147  CE  LYS X 280      40.883  68.420  43.201  0.00  0.00           C
ATOM   2148  NZ  LYS X 280      39.679  69.281  43.270  0.00  0.00           N
ATOM   2149  C   LYS X 280      46.123  67.261  41.685  0.00  0.00           C
ATOM   2150  O   LYS X 280      46.805  68.287  41.653  0.00  0.00           O
ATOM   2151  N   MET X 281      46.311  66.326  42.620  0.00  0.00           N
ATOM   2152  CA  MET X 281      47.362  66.398  43.648  0.00  0.00           C
ATOM   2153  CB  MET X 281      47.031  65.476  44.835  0.00  0.00           C
ATOM   2154  CG  MET X 281      47.083  63.976  44.514  0.00  0.00           C
ATOM   2155  SD  MET X 281      46.555  62.931  45.901  0.00  0.00           S
ATOM   2156  CE  MET X 281      47.015  61.287  45.281  0.00  0.00           C
ATOM   2157  C   MET X 281      48.767  66.150  43.066  0.00  0.00           C
ATOM   2158  O   MET X 281      48.947  65.285  42.204  0.00  0.00           O
ATOM   2159  N   LYS X 282      49.762  66.922  43.521  0.00  0.00           N
ATOM   2160  CA  LYS X 282      51.102  66.999  42.914  0.00  0.00           C
ATOM   2161  CB  LYS X 282      51.755  68.319  43.361  0.00  0.00           C
ATOM   2162  CG  LYS X 282      53.119  68.540  42.692  0.00  0.00           C
ATOM   2163  CD  LYS X 282      53.759  69.837  43.188  0.00  0.00           C
ATOM   2164  CE  LYS X 282      55.101  70.070  42.487  0.00  0.00           C
ATOM   2165  NZ  LYS X 282      55.886  71.106  43.190  0.00  0.00           N
ATOM   2166  C   LYS X 282      51.990  65.788  43.230  0.00  0.00           C
ATOM   2167  O   LYS X 282      52.576  65.726  44.313  0.00  0.00           O
ATOM   2168  N   PHE X 283      52.133  64.875  42.270  0.00  0.00           N
ATOM   2169  CA  PHE X 283      53.102  63.768  42.284  0.00  0.00           C
ATOM   2170  CB  PHE X 283      52.466  62.518  42.924  0.00  0.00           C
ATOM   2171  CG  PHE X 283      52.142  62.644  44.405  0.00  0.00           C
ATOM   2172  CD1 PHE X 283      53.176  62.834  45.344  0.00  0.00           C
ATOM   2173  CE1 PHE X 283      52.881  62.939  46.715  0.00  0.00           C
ATOM   2174  CZ  PHE X 283      51.550  62.858  47.156  0.00  0.00           C
ATOM   2175  CE2 PHE X 283      50.513  62.682  46.224  0.00  0.00           C
ATOM   2176  CD2 PHE X 283      50.809  62.570  44.852  0.00  0.00           C
ATOM   2177  C   PHE X 283      53.633  63.460  40.869  0.00  0.00           C
ATOM   2178  O   PHE X 283      53.031  63.860  39.863  0.00  0.00           O
ATOM   2179  N   LEU X 284      54.755  62.731  40.798  0.00  0.00           N
ATOM   2180  CA  LEU X 284      55.467  62.298  39.580  0.00  0.00           C
ATOM   2181  CB  LEU X 284      54.715  61.142  38.881  0.00  0.00           C
ATOM   2182  CG  LEU X 284      54.266  59.974  39.785  0.00  0.00           C
ATOM   2183  CD1 LEU X 284      53.550  58.922  38.938  0.00  0.00           C
ATOM   2184  CD2 LEU X 284      55.430  59.294  40.510  0.00  0.00           C
ATOM   2185  C   LEU X 284      55.885  63.441  38.622  0.00  0.00           C
ATOM   2186  O   LEU X 284      56.054  63.233  37.419  0.00  0.00           O
ATOM   2187  N   SER X 285      56.054  64.656  39.148  0.00  0.00           N
ATOM   2188  CA  SER X 285      56.433  65.886  38.428  0.00  0.00           C
ATOM   2189  CB  SER X 285      55.234  66.848  38.343  0.00  0.00           C
ATOM   2190  OG  SER X 285      54.799  67.273  39.626  0.00  0.00           O
ATOM   2191  C   SER X 285      57.680  66.559  39.028  0.00  0.00           C
ATOM   2192  O   SER X 285      57.783  67.790  39.049  0.00  0.00           O
ATOM   2193  N   LEU X 286      58.608  65.751  39.560  0.00  0.00           N
ATOM   2194  CA  LEU X 286      59.710  66.195  40.421  0.00  0.00           C
ATOM   2195  CB  LEU X 286      60.540  64.964  40.846  0.00  0.00           C
ATOM   2196  CG  LEU X 286      61.703  65.269  41.817  0.00  0.00           C
ATOM   2197  CD1 LEU X 286      61.210  65.784  43.171  0.00  0.00           C
ATOM   2198  CD2 LEU X 286      62.530  64.008  42.077  0.00  0.00           C
ATOM   2199  C   LEU X 286      60.586  67.280  39.765  0.00  0.00           C
ATOM   2200  O   LEU X 286      61.252  67.040  38.757  0.00  0.00           O
ATOM   2201  N   ASP X 287      60.610  68.464  40.378  0.00  0.00           N
ATOM   2202  CA  ASP X 287      61.440  69.617  39.990  0.00  0.00           C
ATOM   2203  CB  ASP X 287      60.548  70.635  39.265  0.00  0.00           C
ATOM   2204  CG  ASP X 287      61.342  71.658  38.453  0.00  0.00           C
ATOM   2205  OD1 ASP X 287      61.136  72.882  38.631  0.00  0.00           O
ATOM   2206  OD2 ASP X 287      62.129  71.251  37.567  0.00  0.00           O
ATOM   2207  C   ASP X 287      62.192  70.244  41.187  0.00  0.00           C
ATOM   2208  O   ASP X 287      63.060  71.099  40.996  0.00  0.00           O
ATOM   2209  N   LEU X 288      61.901  69.773  42.409  0.00  0.00           N
ATOM   2210  CA  LEU X 288      62.671  69.960  43.646  0.00  0.00           C
ATOM   2211  CB  LEU X 288      63.917  69.043  43.590  0.00  0.00           C
ATOM   2212  CG  LEU X 288      64.618  68.829  44.945  0.00  0.00           C
ATOM   2213  CD1 LEU X 288      63.785  67.970  45.895  0.00  0.00           C
ATOM   2214  CD2 LEU X 288      65.949  68.111  44.746  0.00  0.00           C
ATOM   2215  C   LEU X 288      62.968  71.432  44.001  0.00  0.00           C
ATOM   2216  O   LEU X 288      64.125  71.867  44.017  0.00  0.00           O
ATOM   2217  N   GLN X 289      61.923  72.219  44.265  0.00  0.00           N
ATOM   2218  CA  GLN X 289      62.037  73.582  44.805  0.00  0.00           C
ATOM   2219  CB  GLN X 289      62.188  74.622  43.676  0.00  0.00           C
ATOM   2220  CG  GLN X 289      61.255  74.492  42.452  0.00  0.00           C
ATOM   2221  CD  GLN X 289      61.553  75.584  41.421  0.00  0.00           C
ATOM   2222  OE1 GLN X 289      61.800  76.738  41.755  0.00  0.00           O
ATOM   2223  NE2 GLN X 289      61.619  75.283  40.143  0.00  0.00           N
ATOM   2224  C   GLN X 289      60.879  73.919  45.760  0.00  0.00           C
ATOM   2225  O   GLN X 289      59.721  73.647  45.443  0.00  0.00           O
ATOM   2226  N   GLY X 290      61.183  74.510  46.920  0.00  0.00           N
ATOM   2227  CA  GLY X 290      60.227  74.736  48.016  0.00  0.00           C
ATOM   2228  C   GLY X 290      60.283  73.657  49.109  0.00  0.00           C
ATOM   2229  O   GLY X 290      61.284  72.946  49.239  0.00  0.00           O
ATOM   2230  N   ASP X 291      59.227  73.538  49.914  0.00  0.00           N
ATOM   2231  CA  ASP X 291      59.148  72.601  51.051  0.00  0.00           C
ATOM   2232  CB  ASP X 291      58.134  73.165  52.063  0.00  0.00           C
ATOM   2233  CG  ASP X 291      57.970  72.357  53.360  0.00  0.00           C
ATOM   2234  OD1 ASP X 291      57.330  71.281  53.324  0.00  0.00           O
ATOM   2235  OD2 ASP X 291      58.348  72.849  54.452  0.00  0.00           O
ATOM   2236  C   ASP X 291      58.797  71.155  50.610  0.00  0.00           C
ATOM   2237  O   ASP X 291      58.024  70.974  49.660  0.00  0.00           O
ATOM   2238  N   PRO X 292      59.281  70.103  51.308  0.00  0.00           N
ATOM   2239  CD  PRO X 292      60.337  70.147  52.317  0.00  0.00           C
ATOM   2240  CG  PRO X 292      60.862  68.718  52.437  0.00  0.00           C
ATOM   2241  CB  PRO X 292      59.626  67.884  52.118  0.00  0.00           C
ATOM   2242  CA  PRO X 292      58.931  68.704  51.029  0.00  0.00           C
ATOM   2243  C   PRO X 292      57.431  68.365  50.958  0.00  0.00           C
ATOM   2244  O   PRO X 292      57.088  67.317  50.410  0.00  0.00           O
ATOM   2245  N   ARG X 293      56.521  69.224  51.442  0.00  0.00           N
ATOM   2246  CA  ARG X 293      55.061  69.068  51.268  0.00  0.00           C
ATOM   2247  CB  ARG X 293      54.318  69.975  52.260  0.00  0.00           C
ATOM   2248  CG  ARG X 293      54.246  71.456  51.848  0.00  0.00           C
ATOM   2249  CD  ARG X 293      53.793  72.336  53.017  0.00  0.00           C
ATOM   2250  NE  ARG X 293      54.877  72.531  53.991  0.00  0.00           N
ATOM   2251  CZ  ARG X 293      54.838  73.251  55.094  0.00  0.00           C
ATOM   2252  NH1 ARG X 293      55.898  73.330  55.843  0.00  0.00           N
ATOM   2253  NH2 ARG X 293      53.754  73.866  55.471  0.00  0.00           N
ATOM   2254  C   ARG X 293      54.570  69.262  49.827  0.00  0.00           C
ATOM   2255  O   ARG X 293      53.463  68.840  49.506  0.00  0.00           O
ATOM   2256  N   GLU X 294      55.381  69.880  48.966  0.00  0.00           N
ATOM   2257  CA  GLU X 294      55.146  70.006  47.515  0.00  0.00           C
ATOM   2258  CB  GLU X 294      54.741  71.448  47.166  0.00  0.00           C
ATOM   2259  CG  GLU X 294      53.333  71.775  47.682  0.00  0.00           C
ATOM   2260  CD  GLU X 294      52.898  73.195  47.322  0.00  0.00           C
ATOM   2261  OE1 GLU X 294      53.562  74.170  47.751  0.00  0.00           O
ATOM   2262  OE2 GLU X 294      51.842  73.369  46.671  0.00  0.00           O
ATOM   2263  C   GLU X 294      56.347  69.544  46.666  0.00  0.00           C
ATOM   2264  O   GLU X 294      56.217  69.375  45.452  0.00  0.00           O
ATOM   2265  N   SER X 295      57.504  69.283  47.282  0.00  0.00           N
ATOM   2266  CA  SER X 295      58.675  68.641  46.662  0.00  0.00           C
ATOM   2267  CB  SER X 295      59.966  69.315  47.137  0.00  0.00           C
ATOM   2268  OG  SER X 295      60.122  70.602  46.576  0.00  0.00           O
ATOM   2269  C   SER X 295      58.734  67.115  46.863  0.00  0.00           C
ATOM   2270  O   SER X 295      59.803  66.516  46.726  0.00  0.00           O
ATOM   2271  N   GLN X 296      57.616  66.458  47.190  0.00  0.00           N
ATOM   2272  CA  GLN X 296      57.551  64.994  47.267  0.00  0.00           C
ATOM   2273  CB  GLN X 296      56.424  64.581  48.232  0.00  0.00           C
ATOM   2274  CG  GLN X 296      56.438  63.087  48.599  0.00  0.00           C
ATOM   2275  CD  GLN X 296      57.638  62.639  49.437  0.00  0.00           C
ATOM   2276  OE1 GLN X 296      58.411  63.433  49.965  0.00  0.00           O
ATOM   2277  NE2 GLN X 296      57.827  61.353  49.603  0.00  0.00           N
ATOM   2278  C   GLN X 296      57.345  64.394  45.859  0.00  0.00           C
ATOM   2279  O   GLN X 296      56.479  64.885  45.129  0.00  0.00           O
ATOM   2280  N   PRO X 297      58.078  63.335  45.456  0.00  0.00           N
ATOM   2281  CD  PRO X 297      59.283  62.816  46.095  0.00  0.00           C
ATOM   2282  CG  PRO X 297      59.764  61.653  45.226  0.00  0.00           C
ATOM   2283  CB  PRO X 297      59.162  61.951  43.853  0.00  0.00           C
ATOM   2284  CA  PRO X 297      57.847  62.667  44.172  0.00  0.00           C
ATOM   2285  C   PRO X 297      56.650  61.702  44.212  0.00  0.00           C
ATOM   2286  O   PRO X 297      55.859  61.681  43.272  0.00  0.00           O
ATOM   2287  N   LEU X 298      56.490  60.935  45.299  0.00  0.00           N
ATOM   2288  CA  LEU X 298      55.405  59.968  45.515  0.00  0.00           C
ATOM   2289  CB  LEU X 298      55.837  58.619  44.895  0.00  0.00           C
ATOM   2290  CG  LEU X 298      54.808  57.471  44.970  0.00  0.00           C
ATOM   2291  CD1 LEU X 298      53.508  57.802  44.234  0.00  0.00           C
ATOM   2292  CD2 LEU X 298      55.400  56.207  44.345  0.00  0.00           C
ATOM   2293  C   LEU X 298      55.083  59.831  47.017  0.00  0.00           C
ATOM   2294  O   LEU X 298      55.970  59.958  47.863  0.00  0.00           O
ATOM   2295  N   LEU X 299      53.823  59.542  47.354  0.00  0.00           N
ATOM   2296  CA  LEU X 299      53.407  59.111  48.694  0.00  0.00           C
ATOM   2297  CB  LEU X 299      52.051  59.762  49.030  0.00  0.00           C
ATOM   2298  CG  LEU X 299      51.419  59.318  50.366  0.00  0.00           C
ATOM   2299  CD1 LEU X 299      52.325  59.598  51.568  0.00  0.00           C
ATOM   2300  CD2 LEU X 299      50.102  60.070  50.572  0.00  0.00           C
ATOM   2301  C   LEU X 299      53.379  57.575  48.747  0.00  0.00           C
ATOM   2302  O   LEU X 299      52.392  56.961  48.352  0.00  0.00           O
ATOM   2303  N   GLY X 300      54.484  56.970  49.191  0.00  0.00           N
ATOM   2304  CA  GLY X 300      54.591  55.523  49.408  0.00  0.00           C
ATOM   2305  C   GLY X 300      54.612  55.122  50.886  0.00  0.00           C
ATOM   2306  O   GLY X 300      54.158  55.870  51.750  0.00  0.00           O
ATOM   2307  N   THR X 301      55.165  53.942  51.174  0.00  0.00           N
ATOM   2308  CA  THR X 301      55.196  53.307  52.505  0.00  0.00           C
ATOM   2309  CB  THR X 301      55.999  51.995  52.442  0.00  0.00           C
ATOM   2310  CG2 THR X 301      55.701  51.046  53.600  0.00  0.00           C
ATOM   2311  OG1 THR X 301      55.677  51.290  51.264  0.00  0.00           O
ATOM   2312  C   THR X 301      55.779  54.222  53.593  0.00  0.00           C
ATOM   2313  O   THR X 301      56.817  54.866  53.394  0.00  0.00           O
ATOM   2314  N   VAL X 302      55.128  54.255  54.760  0.00  0.00           N
ATOM   2315  CA  VAL X 302      55.463  55.078  55.942  0.00  0.00           C
ATOM   2316  CB  VAL X 302      54.279  56.006  56.323  0.00  0.00           C
ATOM   2317  CG1 VAL X 302      54.047  57.078  55.253  0.00  0.00           C
ATOM   2318  CG2 VAL X 302      52.958  55.269  56.572  0.00  0.00           C
ATOM   2319  C   VAL X 302      55.905  54.205  57.131  0.00  0.00           C
ATOM   2320  O   VAL X 302      56.036  52.987  56.995  0.00  0.00           O
ATOM   2321  N   ILE X 303      56.133  54.800  58.303  0.00  0.00           N
ATOM   2322  CA  ILE X 303      56.015  54.114  59.605  0.00  0.00           C
ATOM   2323  CB  ILE X 303      57.151  54.505  60.578  0.00  0.00           C
ATOM   2324  CG2 ILE X 303      58.486  54.009  60.000  0.00  0.00           C
ATOM   2325  CG1 ILE X 303      57.173  56.019  60.901  0.00  0.00           C
ATOM   2326  CD1 ILE X 303      58.334  56.464  61.801  0.00  0.00           C
ATOM   2327  C   ILE X 303      54.618  54.354  60.197  0.00  0.00           C
ATOM   2328  O   ILE X 303      54.048  55.431  60.015  0.00  0.00           O
ATOM   2329  N   ASP X 304      54.048  53.357  60.877  0.00  0.00           N
ATOM   2330  CA  ASP X 304      52.629  53.352  61.274  0.00  0.00           C
ATOM   2331  CB  ASP X 304      51.822  52.643  60.176  0.00  0.00           C
ATOM   2332  CG  ASP X 304      52.005  51.127  60.257  0.00  0.00           C
ATOM   2333  OD1 ASP X 304      51.141  50.452  60.856  0.00  0.00           O
ATOM   2334  OD2 ASP X 304      53.048  50.622  59.794  0.00  0.00           O
ATOM   2335  C   ASP X 304      52.319  52.710  62.646  0.00  0.00           C
ATOM   2336  O   ASP X 304      51.194  52.813  63.135  0.00  0.00           O
ATOM   2337  N   GLY X 305      53.276  52.022  63.275  0.00  0.00           N
ATOM   2338  CA  GLY X 305      53.107  51.414  64.603  0.00  0.00           C
ATOM   2339  C   GLY X 305      52.340  50.081  64.650  0.00  0.00           C
ATOM   2340  O   GLY X 305      52.264  49.472  65.721  0.00  0.00           O
ATOM   2341  N   MET X 306      51.805  49.581  63.530  0.00  0.00           N
ATOM   2342  CA  MET X 306      51.221  48.235  63.422  0.00  0.00           C
ATOM   2343  CB  MET X 306      49.739  48.333  63.026  0.00  0.00           C
ATOM   2344  CG  MET X 306      49.042  46.971  63.121  0.00  0.00           C
ATOM   2345  SD  MET X 306      47.256  47.007  62.816  0.00  0.00           S
ATOM   2346  CE  MET X 306      46.698  47.838  64.326  0.00  0.00           C
ATOM   2347  C   MET X 306      52.033  47.339  62.481  0.00  0.00           C
ATOM   2348  O   MET X 306      52.462  46.262  62.902  0.00  0.00           O
ATOM   2349  N   LEU X 307      52.300  47.787  61.248  0.00  0.00           N
ATOM   2350  CA  LEU X 307      53.137  47.063  60.283  0.00  0.00           C
ATOM   2351  CB  LEU X 307      52.647  47.381  58.860  0.00  0.00           C
ATOM   2352  CG  LEU X 307      53.348  46.557  57.764  0.00  0.00           C
ATOM   2353  CD1 LEU X 307      52.705  45.180  57.597  0.00  0.00           C
ATOM   2354  CD2 LEU X 307      53.240  47.300  56.442  0.00  0.00           C
ATOM   2355  C   LEU X 307      54.628  47.403  60.445  0.00  0.00           C
ATOM   2356  O   LEU X 307      55.461  46.495  60.435  0.00  0.00           O
ATOM   2357  N   LEU X 308      54.965  48.689  60.575  0.00  0.00           N
ATOM   2358  CA  LEU X 308      56.333  49.204  60.684  0.00  0.00           C
ATOM   2359  CB  LEU X 308      56.765  49.822  59.338  0.00  0.00           C
ATOM   2360  CG  LEU X 308      56.915  48.821  58.176  0.00  0.00           C
ATOM   2361  CD1 LEU X 308      57.187  49.584  56.882  0.00  0.00           C
ATOM   2362  CD2 LEU X 308      58.070  47.839  58.397  0.00  0.00           C
ATOM   2363  C   LEU X 308      56.433  50.239  61.812  0.00  0.00           C
ATOM   2364  O   LEU X 308      55.680  51.213  61.856  0.00  0.00           O
ATOM   2365  N   LEU X 309      57.380  50.031  62.725  0.00  0.00           N
ATOM   2366  CA  LEU X 309      57.652  50.901  63.873  0.00  0.00           C
ATOM   2367  CB  LEU X 309      57.861  50.037  65.135  0.00  0.00           C
ATOM   2368  CG  LEU X 309      56.585  49.470  65.792  0.00  0.00           C
ATOM   2369  CD1 LEU X 309      55.807  48.482  64.918  0.00  0.00           C
ATOM   2370  CD2 LEU X 309      56.971  48.744  67.080  0.00  0.00           C
ATOM   2371  C   LEU X 309      58.869  51.798  63.588  0.00  0.00           C
ATOM   2372  O   LEU X 309      58.822  53.000  63.871  0.00  0.00           O
ATOM   2373  N   LYS X 310      59.923  51.232  62.983  0.00  0.00           N
ATOM   2374  CA  LYS X 310      61.074  51.943  62.393  0.00  0.00           C
ATOM   2375  CB  LYS X 310      62.406  51.364  62.908  0.00  0.00           C
ATOM   2376  CG  LYS X 310      62.645  51.520  64.418  0.00  0.00           C
ATOM   2377  CD  LYS X 310      64.020  50.928  64.772  0.00  0.00           C
ATOM   2378  CE  LYS X 310      64.333  50.966  66.271  0.00  0.00           C
ATOM   2379  NZ  LYS X 310      64.699  52.320  66.747  0.00  0.00           N
ATOM   2380  C   LYS X 310      61.033  51.850  60.864  0.00  0.00           C
ATOM   2381  O   LYS X 310      60.404  50.951  60.305  0.00  0.00           O
ATOM   2382  N   THR X 311      61.732  52.755  60.182  0.00  0.00           N
ATOM   2383  CA  THR X 311      61.903  52.703  58.720  0.00  0.00           C
ATOM   2384  CB  THR X 311      62.532  53.995  58.162  0.00  0.00           C
ATOM   2385  CG2 THR X 311      61.490  55.105  58.051  0.00  0.00           C
ATOM   2386  OG1 THR X 311      63.560  54.497  58.994  0.00  0.00           O
ATOM   2387  C   THR X 311      62.718  51.464  58.292  0.00  0.00           C
ATOM   2388  O   THR X 311      63.688  51.114  58.973  0.00  0.00           O
ATOM   2389  N   PRO X 312      62.375  50.780  57.177  0.00  0.00           N
ATOM   2390  CD  PRO X 312      61.143  50.950  56.416  0.00  0.00           C
ATOM   2391  CG  PRO X 312      60.925  49.639  55.663  0.00  0.00           C
ATOM   2392  CB  PRO X 312      62.353  49.166  55.416  0.00  0.00           C
ATOM   2393  CA  PRO X 312      63.059  49.563  56.715  0.00  0.00           C
ATOM   2394  C   PRO X 312      64.577  49.667  56.506  0.00  0.00           C
ATOM   2395  O   PRO X 312      65.264  48.647  56.561  0.00  0.00           O
ATOM   2396  N   GLU X 313      65.130  50.864  56.307  0.00  0.00           N
ATOM   2397  CA  GLU X 313      66.577  51.126  56.354  0.00  0.00           C
ATOM   2398  CB  GLU X 313      66.827  52.623  56.073  0.00  0.00           C
ATOM   2399  CG  GLU X 313      66.295  53.571  57.168  0.00  0.00           C
ATOM   2400  CD  GLU X 313      66.138  55.036  56.731  0.00  0.00           C
ATOM   2401  OE1 GLU X 313      65.313  55.755  57.349  0.00  0.00           O
ATOM   2402  OE2 GLU X 313      66.827  55.496  55.784  0.00  0.00           O
ATOM   2403  C   GLU X 313      67.231  50.679  57.680  0.00  0.00           C
ATOM   2404  O   GLU X 313      68.329  50.119  57.679  0.00  0.00           O
ATOM   2405  N   GLU X 314      66.557  50.854  58.820  0.00  0.00           N
ATOM   2406  CA  GLU X 314      67.072  50.458  60.139  0.00  0.00           C
ATOM   2407  CB  GLU X 314      66.438  51.313  61.246  0.00  0.00           C
ATOM   2408  CG  GLU X 314      66.612  52.816  61.003  0.00  0.00           C
ATOM   2409  CD  GLU X 314      66.502  53.602  62.309  0.00  0.00           C
ATOM   2410  OE1 GLU X 314      65.461  54.258  62.561  0.00  0.00           O
ATOM   2411  OE2 GLU X 314      67.501  53.625  63.069  0.00  0.00           O
ATOM   2412  C   GLU X 314      66.844  48.968  60.424  0.00  0.00           C
ATOM   2413  O   GLU X 314      67.633  48.341  61.134  0.00  0.00           O
ATOM   2414  N   LEU X 315      65.791  48.387  59.840  0.00  0.00           N
ATOM   2415  CA  LEU X 315      65.460  46.962  59.958  0.00  0.00           C
ATOM   2416  CB  LEU X 315      63.989  46.741  59.550  0.00  0.00           C
ATOM   2417  CG  LEU X 315      62.961  47.604  60.310  0.00  0.00           C
ATOM   2418  CD1 LEU X 315      61.549  47.299  59.811  0.00  0.00           C
ATOM   2419  CD2 LEU X 315      63.002  47.362  61.819  0.00  0.00           C
ATOM   2420  C   LEU X 315      66.419  46.089  59.131  0.00  0.00           C
ATOM   2421  O   LEU X 315      66.772  44.984  59.543  0.00  0.00           O
ATOM   2422  N   GLN X 316      66.908  46.604  57.997  0.00  0.00           N
ATOM   2423  CA  GLN X 316      68.019  46.003  57.254  0.00  0.00           C
ATOM   2424  CB  GLN X 316      68.208  46.734  55.918  0.00  0.00           C
ATOM   2425  CG  GLN X 316      67.104  46.405  54.909  0.00  0.00           C
ATOM   2426  CD  GLN X 316      67.168  47.344  53.716  0.00  0.00           C
ATOM   2427  OE1 GLN X 316      67.968  47.173  52.806  0.00  0.00           O
ATOM   2428  NE2 GLN X 316      66.379  48.393  53.711  0.00  0.00           N
ATOM   2429  C   GLN X 316      69.322  46.060  58.062  0.00  0.00           C
ATOM   2430  O   GLN X 316      69.990  45.035  58.221  0.00  0.00           O
ATOM   2431  N   ALA X 317      69.668  47.231  58.607  0.00  0.00           N
ATOM   2432  CA  ALA X 317      70.928  47.451  59.320  0.00  0.00           C
ATOM   2433  CB  ALA X 317      71.100  48.957  59.517  0.00  0.00           C
ATOM   2434  C   ALA X 317      71.032  46.690  60.654  0.00  0.00           C
ATOM   2435  O   ALA X 317      72.131  46.303  61.057  0.00  0.00           O
ATOM   2436  N   GLU X 318      69.909  46.417  61.323  0.00  0.00           N
ATOM   2437  CA  GLU X 318      69.842  45.556  62.519  0.00  0.00           C
ATOM   2438  CB  GLU X 318      69.114  46.289  63.661  0.00  0.00           C
ATOM   2439  CG  GLU X 318      69.903  47.559  64.027  0.00  0.00           C
ATOM   2440  CD  GLU X 318      69.524  48.149  65.387  0.00  0.00           C
ATOM   2441  OE1 GLU X 318      68.626  49.019  65.442  0.00  0.00           O
ATOM   2442  OE2 GLU X 318      70.186  47.814  66.401  0.00  0.00           O
ATOM   2443  C   GLU X 318      69.371  44.118  62.202  0.00  0.00           C
ATOM   2444  O   GLU X 318      69.138  43.307  63.106  0.00  0.00           O
ATOM   2445  N   ARG X 319      69.362  43.771  60.903  0.00  0.00           N
ATOM   2446  CA  ARG X 319      69.248  42.414  60.334  0.00  0.00           C
ATOM   2447  CB  ARG X 319      70.553  41.624  60.610  0.00  0.00           C
ATOM   2448  CG  ARG X 319      71.838  42.238  60.013  0.00  0.00           C
ATOM   2449  CD  ARG X 319      71.920  42.153  58.481  0.00  0.00           C
ATOM   2450  NE  ARG X 319      73.207  42.664  57.972  0.00  0.00           N
ATOM   2451  CZ  ARG X 319      73.439  43.783  57.312  0.00  0.00           C
ATOM   2452  NH1 ARG X 319      72.532  44.693  57.098  0.00  0.00           N
ATOM   2453  NH2 ARG X 319      74.628  43.996  56.846  0.00  0.00           N
ATOM   2454  C   ARG X 319      67.955  41.679  60.728  0.00  0.00           C
ATOM   2455  O   ARG X 319      67.956  40.459  60.914  0.00  0.00           O
ATOM   2456  N   ASN X 320      66.843  42.407  60.842  0.00  0.00           N
ATOM   2457  CA  ASN X 320      65.531  41.943  61.332  0.00  0.00           C
ATOM   2458  CB  ASN X 320      64.765  43.153  61.900  0.00  0.00           C
ATOM   2459  CG  ASN X 320      65.548  43.864  62.987  0.00  0.00           C
ATOM   2460  OD1 ASN X 320      66.178  44.884  62.761  0.00  0.00           O
ATOM   2461  ND2 ASN X 320      65.548  43.351  64.191  0.00  0.00           N
ATOM   2462  C   ASN X 320      64.719  41.133  60.292  0.00  0.00           C
ATOM   2463  O   ASN X 320      63.489  41.198  60.238  0.00  0.00           O
ATOM   2464  N   PHE X 321      65.413  40.370  59.446  0.00  0.00           N
ATOM   2465  CA  PHE X 321      64.827  39.556  58.383  0.00  0.00           C
ATOM   2466  CB  PHE X 321      65.904  39.203  57.348  0.00  0.00           C
ATOM   2467  CG  PHE X 321      66.423  40.367  56.521  0.00  0.00           C
ATOM   2468  CD1 PHE X 321      65.799  40.698  55.304  0.00  0.00           C
ATOM   2469  CE1 PHE X 321      66.324  41.720  54.493  0.00  0.00           C
ATOM   2470  CZ  PHE X 321      67.473  42.419  54.899  0.00  0.00           C
ATOM   2471  CE2 PHE X 321      68.088  42.109  56.126  0.00  0.00           C
ATOM   2472  CD2 PHE X 321      67.562  41.084  56.933  0.00  0.00           C
ATOM   2473  C   PHE X 321      64.155  38.278  58.916  0.00  0.00           C
ATOM   2474  O   PHE X 321      64.598  37.685  59.906  0.00  0.00           O
ATOM   2475  N   HIE X 322      63.116  37.816  58.219  0.00  0.00           N
ATOM   2476  CA  HIE X 322      62.631  36.433  58.284  0.00  0.00           C
ATOM   2477  CB  HIE X 322      61.251  36.358  57.614  0.00  0.00           C
ATOM   2478  CG  HIE X 322      60.572  35.011  57.687  0.00  0.00           C
ATOM   2479  ND1 HIE X 322      60.865  33.973  58.581  0.00  0.00           N
ATOM   2480  CE1 HIE X 322      60.003  32.979  58.292  0.00  0.00           C
ATOM   2481  NE2 HIE X 322      59.179  33.357  57.303  0.00  0.00           N
ATOM   2482  CD2 HIE X 322      59.524  34.627  56.907  0.00  0.00           C
ATOM   2483  C   HIE X 322      63.643  35.505  57.596  0.00  0.00           C
ATOM   2484  O   HIE X 322      64.040  35.756  56.457  0.00  0.00           O
ATOM   2485  N   THR X 323      64.090  34.446  58.273  0.00  0.00           N
ATOM   2486  CA  THR X 323      65.234  33.625  57.835  0.00  0.00           C
ATOM   2487  CB  THR X 323      66.009  33.091  59.050  0.00  0.00           C
ATOM   2488  CG2 THR X 323      67.402  32.585  58.696  0.00  0.00           C
ATOM   2489  OG1 THR X 323      66.215  34.139  59.977  0.00  0.00           O
ATOM   2490  C   THR X 323      64.803  32.532  56.845  0.00  0.00           C
ATOM   2491  O   THR X 323      64.783  31.336  57.155  0.00  0.00           O
ATOM   2492  N   VAL X 324      64.414  32.963  55.642  0.00  0.00           N
ATOM   2493  CA  VAL X 324      63.878  32.131  54.547  0.00  0.00           C
ATOM   2494  CB  VAL X 324      62.353  32.307  54.393  0.00  0.00           C
ATOM   2495  CG1 VAL X 324      61.617  31.623  55.547  0.00  0.00           C
ATOM   2496  CG2 VAL X 324      61.896  33.769  54.290  0.00  0.00           C
ATOM   2497  C   VAL X 324      64.563  32.413  53.198  0.00  0.00           C
ATOM   2498  O   VAL X 324      65.099  33.510  53.009  0.00  0.00           O
ATOM   2499  N   PRO X 325      64.540  31.460  52.243  0.00  0.00           N
ATOM   2500  CD  PRO X 325      64.136  30.072  52.414  0.00  0.00           C
ATOM   2501  CG  PRO X 325      64.740  29.312  51.240  0.00  0.00           C
ATOM   2502  CB  PRO X 325      64.771  30.360  50.132  0.00  0.00           C
ATOM   2503  CA  PRO X 325      65.052  31.662  50.891  0.00  0.00           C
ATOM   2504  C   PRO X 325      64.429  32.872  50.180  0.00  0.00           C
ATOM   2505  O   PRO X 325      63.202  33.011  50.148  0.00  0.00           O
ATOM   2506  N   TYR X 326      65.266  33.713  49.566  0.00  0.00           N
ATOM   2507  CA  TYR X 326      64.850  34.896  48.801  0.00  0.00           C
ATOM   2508  CB  TYR X 326      65.137  36.162  49.631  0.00  0.00           C
ATOM   2509  CG  TYR X 326      64.511  37.494  49.221  0.00  0.00           C
ATOM   2510  CD1 TYR X 326      64.877  38.654  49.936  0.00  0.00           C
ATOM   2511  CE1 TYR X 326      64.298  39.903  49.625  0.00  0.00           C
ATOM   2512  CZ  TYR X 326      63.345  40.000  48.590  0.00  0.00           C
ATOM   2513  OH  TYR X 326      62.778  41.195  48.284  0.00  0.00           O
ATOM   2514  CE2 TYR X 326      62.971  38.845  47.877  0.00  0.00           C
ATOM   2515  CD2 TYR X 326      63.545  37.603  48.198  0.00  0.00           C
ATOM   2516  C   TYR X 326      65.517  34.912  47.413  0.00  0.00           C
ATOM   2517  O   TYR X 326      66.724  34.696  47.278  0.00  0.00           O
ATOM   2518  N   MET X 327      64.714  35.145  46.376  0.00  0.00           N
ATOM   2519  CA  MET X 327      65.094  35.149  44.964  0.00  0.00           C
ATOM   2520  CB  MET X 327      64.374  33.954  44.318  0.00  0.00           C
ATOM   2521  CG  MET X 327      64.361  33.933  42.795  0.00  0.00           C
ATOM   2522  SD  MET X 327      63.658  32.401  42.130  0.00  0.00           S
ATOM   2523  CE  MET X 327      62.905  33.049  40.616  0.00  0.00           C
ATOM   2524  C   MET X 327      64.781  36.515  44.321  0.00  0.00           C
ATOM   2525  O   MET X 327      63.679  37.037  44.492  0.00  0.00           O
ATOM   2526  N   VAL X 328      65.742  37.118  43.607  0.00  0.00           N
ATOM   2527  CA  VAL X 328      65.646  38.514  43.115  0.00  0.00           C
ATOM   2528  CB  VAL X 328      66.425  39.475  44.040  0.00  0.00           C
ATOM   2529  CG1 VAL X 328      66.483  40.903  43.478  0.00  0.00           C
ATOM   2530  CG2 VAL X 328      65.813  39.539  45.447  0.00  0.00           C
ATOM   2531  C   VAL X 328      66.125  38.660  41.665  0.00  0.00           C
ATOM   2532  O   VAL X 328      67.268  38.318  41.347  0.00  0.00           O
ATOM   2533  N   GLY X 329      65.252  39.202  40.804  0.00  0.00           N
ATOM   2534  CA  GLY X 329      65.460  39.313  39.355  0.00  0.00           C
ATOM   2535  C   GLY X 329      65.733  40.729  38.848  0.00  0.00           C
ATOM   2536  O   GLY X 329      64.808  41.526  38.686  0.00  0.00           O
ATOM   2537  N   ILE X 330      66.987  41.012  38.501  0.00  0.00           N
ATOM   2538  CA  ILE X 330      67.437  42.224  37.795  0.00  0.00           C
ATOM   2539  CB  ILE X 330      68.978  42.361  37.958  0.00  0.00           C
ATOM   2540  CG2 ILE X 330      69.643  43.273  36.914  0.00  0.00           C
ATOM   2541  CG1 ILE X 330      69.401  42.923  39.340  0.00  0.00           C
ATOM   2542  CD1 ILE X 330      68.983  42.097  40.562  0.00  0.00           C
ATOM   2543  C   ILE X 330      66.957  42.177  36.326  0.00  0.00           C
ATOM   2544  O   ILE X 330      66.765  41.101  35.755  0.00  0.00           O
ATOM   2545  N   ASN X 331      66.766  43.334  35.685  0.00  0.00           N
ATOM   2546  CA  ASN X 331      66.341  43.419  34.279  0.00  0.00           C
ATOM   2547  CB  ASN X 331      64.818  43.632  34.246  0.00  0.00           C
ATOM   2548  CG  ASN X 331      64.128  42.843  33.147  0.00  0.00           C
ATOM   2549  OD1 ASN X 331      64.474  42.932  31.975  0.00  0.00           O
ATOM   2550  ND2 ASN X 331      63.176  42.019  33.507  0.00  0.00           N
ATOM   2551  C   ASN X 331      67.132  44.493  33.505  0.00  0.00           C
ATOM   2552  O   ASN X 331      67.875  45.276  34.104  0.00  0.00           O
ATOM   2553  N   LYS X 332      67.023  44.531  32.173  0.00  0.00           N
ATOM   2554  CA  LYS X 332      67.980  45.248  31.302  0.00  0.00           C
ATOM   2555  CB  LYS X 332      68.144  44.432  30.002  0.00  0.00           C
ATOM   2556  CG  LYS X 332      69.115  45.075  28.997  0.00  0.00           C
ATOM   2557  CD  LYS X 332      69.564  44.137  27.871  0.00  0.00           C
ATOM   2558  CE  LYS X 332      68.419  43.715  26.947  0.00  0.00           C
ATOM   2559  NZ  LYS X 332      68.910  42.872  25.830  0.00  0.00           N
ATOM   2560  C   LYS X 332      67.679  46.738  31.052  0.00  0.00           C
ATOM   2561  O   LYS X 332      68.617  47.498  30.786  0.00  0.00           O
ATOM   2562  N   GLN X 333      66.414  47.165  31.097  0.00  0.00           N
ATOM   2563  CA  GLN X 333      65.981  48.428  30.468  0.00  0.00           C
ATOM   2564  CB  GLN X 333      65.585  48.141  29.006  0.00  0.00           C
ATOM   2565  CG  GLN X 333      64.345  47.248  28.810  0.00  0.00           C
ATOM   2566  CD  GLN X 333      64.649  45.759  28.932  0.00  0.00           C
ATOM   2567  OE1 GLN X 333      65.186  45.140  28.021  0.00  0.00           O
ATOM   2568  NE2 GLN X 333      64.371  45.132  30.052  0.00  0.00           N
ATOM   2569  C   GLN X 333      64.875  49.223  31.190  0.00  0.00           C
ATOM   2570  O   GLN X 333      64.341  50.175  30.618  0.00  0.00           O
ATOM   2571  N   GLU X 334      64.505  48.859  32.422  0.00  0.00           N
ATOM   2572  CA  GLU X 334      63.228  49.280  33.027  0.00  0.00           C
ATOM   2573  CB  GLU X 334      63.100  48.698  34.448  0.00  0.00           C
ATOM   2574  CG  GLU X 334      63.292  47.180  34.560  0.00  0.00           C
ATOM   2575  CD  GLU X 334      62.511  46.443  33.505  0.00  0.00           C
ATOM   2576  OE1 GLU X 334      63.071  46.052  32.465  0.00  0.00           O
ATOM   2577  OE2 GLU X 334      61.261  46.255  33.701  0.00  0.00           O
ATOM   2578  C   GLU X 334      63.057  50.803  33.116  0.00  0.00           C
ATOM   2579  O   GLU X 334      61.958  51.330  32.952  0.00  0.00           O
ATOM   2580  N   PHE X 335      64.165  51.504  33.337  0.00  0.00           N
ATOM   2581  CA  PHE X 335      64.286  52.952  33.495  0.00  0.00           C
ATOM   2582  CB  PHE X 335      65.745  53.243  33.899  0.00  0.00           C
ATOM   2583  CG  PHE X 335      66.785  52.539  33.036  0.00  0.00           C
ATOM   2584  CD1 PHE X 335      67.217  51.236  33.364  0.00  0.00           C
ATOM   2585  CE1 PHE X 335      68.138  50.563  32.544  0.00  0.00           C
ATOM   2586  CZ  PHE X 335      68.647  51.194  31.398  0.00  0.00           C
ATOM   2587  CE2 PHE X 335      68.228  52.494  31.071  0.00  0.00           C
ATOM   2588  CD2 PHE X 335      67.297  53.166  31.885  0.00  0.00           C
ATOM   2589  C   PHE X 335      63.905  53.770  32.247  0.00  0.00           C
ATOM   2590  O   PHE X 335      63.581  54.951  32.390  0.00  0.00           O
ATOM   2591  N   GLY X 336      63.938  53.172  31.047  0.00  0.00           N
ATOM   2592  CA  GLY X 336      63.959  53.882  29.758  0.00  0.00           C
ATOM   2593  C   GLY X 336      62.772  54.813  29.473  0.00  0.00           C
ATOM   2594  O   GLY X 336      62.931  55.787  28.737  0.00  0.00           O
ATOM   2595  N   TRP X 337      61.612  54.553  30.081  0.00  0.00           N
ATOM   2596  CA  TRP X 337      60.397  55.380  30.001  0.00  0.00           C
ATOM   2597  CB  TRP X 337      59.371  54.625  29.136  0.00  0.00           C
ATOM   2598  CG  TRP X 337      58.407  55.472  28.370  0.00  0.00           C
ATOM   2599  CD1 TRP X 337      58.644  56.006  27.149  0.00  0.00           C
ATOM   2600  NE1 TRP X 337      57.526  56.691  26.717  0.00  0.00           N
ATOM   2601  CE2 TRP X 337      56.516  56.654  27.652  0.00  0.00           C
ATOM   2602  CZ2 TRP X 337      55.239  57.229  27.699  0.00  0.00           C
ATOM   2603  CH2 TRP X 337      54.434  57.010  28.828  0.00  0.00           C
ATOM   2604  CZ3 TRP X 337      54.915  56.218  29.885  0.00  0.00           C
ATOM   2605  CE3 TRP X 337      56.205  55.654  29.835  0.00  0.00           C
ATOM   2606  CD2 TRP X 337      57.046  55.870  28.722  0.00  0.00           C
ATOM   2607  C   TRP X 337      59.857  55.717  31.407  0.00  0.00           C
ATOM   2608  O   TRP X 337      59.458  56.851  31.688  0.00  0.00           O
ATOM   2609  N   LEU X 338      59.953  54.741  32.319  0.00  0.00           N
ATOM   2610  CA  LEU X 338      59.599  54.780  33.743  0.00  0.00           C
ATOM   2611  CB  LEU X 338      60.161  53.476  34.341  0.00  0.00           C
ATOM   2612  CG  LEU X 338      59.910  53.231  35.836  0.00  0.00           C
ATOM   2613  CD1 LEU X 338      58.422  53.081  36.133  0.00  0.00           C
ATOM   2614  CD2 LEU X 338      60.630  51.949  36.258  0.00  0.00           C
ATOM   2615  C   LEU X 338      60.139  55.993  34.527  0.00  0.00           C
ATOM   2616  O   LEU X 338      59.449  56.497  35.412  0.00  0.00           O
ATOM   2617  N   ILE X 339      61.357  56.459  34.228  0.00  0.00           N
ATOM   2618  CA  ILE X 339      61.965  57.620  34.901  0.00  0.00           C
ATOM   2619  CB  ILE X 339      63.496  57.442  35.061  0.00  0.00           C
ATOM   2620  CG2 ILE X 339      64.137  58.684  35.710  0.00  0.00           C
ATOM   2621  CG1 ILE X 339      63.877  56.170  35.858  0.00  0.00           C
ATOM   2622  CD1 ILE X 339      63.378  56.102  37.310  0.00  0.00           C
ATOM   2623  C   ILE X 339      61.545  58.957  34.255  0.00  0.00           C
ATOM   2624  O   ILE X 339      60.937  59.773  34.956  0.00  0.00           O
ATOM   2625  N   PRO X 340      61.803  59.227  32.954  0.00  0.00           N
ATOM   2626  CD  PRO X 340      62.480  58.388  31.970  0.00  0.00           C
ATOM   2627  CG  PRO X 340      62.132  58.985  30.609  0.00  0.00           C
ATOM   2628  CB  PRO X 340      62.005  60.475  30.919  0.00  0.00           C
ATOM   2629  CA  PRO X 340      61.462  60.522  32.354  0.00  0.00           C
ATOM   2630  C   PRO X 340      59.957  60.823  32.394  0.00  0.00           C
ATOM   2631  O   PRO X 340      59.563  61.941  32.730  0.00  0.00           O
ATOM   2632  N   MET X 341      59.107  59.827  32.121  0.00  0.00           N
ATOM   2633  CA  MET X 341      57.660  60.028  31.983  0.00  0.00           C
ATOM   2634  CB  MET X 341      57.110  59.164  30.834  0.00  0.00           C
ATOM   2635  CG  MET X 341      57.910  59.324  29.532  0.00  0.00           C
ATOM   2636  SD  MET X 341      58.078  61.015  28.901  0.00  0.00           S
ATOM   2637  CE  MET X 341      56.461  61.199  28.105  0.00  0.00           C
ATOM   2638  C   MET X 341      56.914  59.767  33.296  0.00  0.00           C
ATOM   2639  O   MET X 341      56.136  60.612  33.738  0.00  0.00           O
ATOM   2640  N   GLN X 342      57.185  58.634  33.953  0.00  0.00           N
ATOM   2641  CA  GLN X 342      56.436  58.161  35.129  0.00  0.00           C
ATOM   2642  CB  GLN X 342      56.074  56.672  34.964  0.00  0.00           C
ATOM   2643  CG  GLN X 342      55.164  56.367  33.759  0.00  0.00           C
ATOM   2644  CD  GLN X 342      54.797  54.884  33.654  0.00  0.00           C
ATOM   2645  OE1 GLN X 342      55.428  54.002  34.226  0.00  0.00           O
ATOM   2646  NE2 GLN X 342      53.765  54.534  32.921  0.00  0.00           N
ATOM   2647  C   GLN X 342      57.113  58.473  36.486  0.00  0.00           C
ATOM   2648  O   GLN X 342      56.799  57.827  37.490  0.00  0.00           O
ATOM   2649  N   LEU X 343      58.027  59.456  36.535  0.00  0.00           N
ATOM   2650  CA  LEU X 343      58.590  60.004  37.785  0.00  0.00           C
ATOM   2651  CB  LEU X 343      59.806  59.151  38.202  0.00  0.00           C
ATOM   2652  CG  LEU X 343      60.378  59.448  39.601  0.00  0.00           C
ATOM   2653  CD1 LEU X 343      59.340  59.299  40.716  0.00  0.00           C
ATOM   2654  CD2 LEU X 343      61.515  58.465  39.885  0.00  0.00           C
ATOM   2655  C   LEU X 343      58.977  61.492  37.698  0.00  0.00           C
ATOM   2656  O   LEU X 343      58.706  62.248  38.631  0.00  0.00           O
ATOM   2657  N   MET X 344      59.599  61.918  36.592  0.00  0.00           N
ATOM   2658  CA  MET X 344      60.103  63.295  36.431  0.00  0.00           C
ATOM   2659  CB  MET X 344      61.497  63.265  35.777  0.00  0.00           C
ATOM   2660  CG  MET X 344      62.529  62.412  36.534  0.00  0.00           C
ATOM   2661  SD  MET X 344      62.778  62.802  38.290  0.00  0.00           S
ATOM   2662  CE  MET X 344      63.564  64.434  38.182  0.00  0.00           C
ATOM   2663  C   MET X 344      59.166  64.222  35.637  0.00  0.00           C
ATOM   2664  O   MET X 344      59.296  65.444  35.731  0.00  0.00           O
ATOM   2665  N   SER X 345      58.244  63.668  34.837  0.00  0.00           N
ATOM   2666  CA  SER X 345      57.435  64.393  33.837  0.00  0.00           C
ATOM   2667  CB  SER X 345      56.239  65.108  34.485  0.00  0.00           C
ATOM   2668  OG  SER X 345      55.362  64.168  35.089  0.00  0.00           O
ATOM   2669  C   SER X 345      58.270  65.316  32.923  0.00  0.00           C
ATOM   2670  O   SER X 345      57.892  66.459  32.646  0.00  0.00           O
ATOM   2671  N   TYR X 346      59.421  64.825  32.455  0.00  0.00           N
ATOM   2672  CA  TYR X 346      60.365  65.525  31.575  0.00  0.00           C
ATOM   2673  CB  TYR X 346      61.543  66.046  32.421  0.00  0.00           C
ATOM   2674  CG  TYR X 346      62.531  66.926  31.669  0.00  0.00           C
ATOM   2675  CD1 TYR X 346      62.455  68.331  31.767  0.00  0.00           C
ATOM   2676  CE1 TYR X 346      63.370  69.147  31.069  0.00  0.00           C
ATOM   2677  CZ  TYR X 346      64.373  68.553  30.271  0.00  0.00           C
ATOM   2678  OH  TYR X 346      65.266  69.315  29.585  0.00  0.00           O
ATOM   2679  CE2 TYR X 346      64.465  67.148  30.193  0.00  0.00           C
ATOM   2680  CD2 TYR X 346      63.545  66.339  30.886  0.00  0.00           C
ATOM   2681  C   TYR X 346      60.814  64.561  30.453  0.00  0.00           C
ATOM   2682  O   TYR X 346      61.594  63.647  30.731  0.00  0.00           O
ATOM   2683  N   PRO X 347      60.320  64.709  29.205  0.00  0.00           N
ATOM   2684  CD  PRO X 347      59.253  65.615  28.795  0.00  0.00           C
ATOM   2685  CG  PRO X 347      58.543  64.918  27.635  0.00  0.00           C
ATOM   2686  CB  PRO X 347      59.683  64.161  26.959  0.00  0.00           C
ATOM   2687  CA  PRO X 347      60.576  63.742  28.132  0.00  0.00           C
ATOM   2688  C   PRO X 347      62.046  63.620  27.705  0.00  0.00           C
ATOM   2689  O   PRO X 347      62.815  64.584  27.766  0.00  0.00           O
ATOM   2690  N   LEU X 348      62.410  62.440  27.195  0.00  0.00           N
ATOM   2691  CA  LEU X 348      63.748  62.071  26.702  0.00  0.00           C
ATOM   2692  CB  LEU X 348      64.209  60.827  27.497  0.00  0.00           C
ATOM   2693  CG  LEU X 348      65.697  60.437  27.399  0.00  0.00           C
ATOM   2694  CD1 LEU X 348      66.638  61.570  27.819  0.00  0.00           C
ATOM   2695  CD2 LEU X 348      65.970  59.239  28.310  0.00  0.00           C
ATOM   2696  C   LEU X 348      63.770  61.922  25.159  0.00  0.00           C
ATOM   2697  O   LEU X 348      64.564  61.169  24.586  0.00  0.00           O
ATOM   2698  N   SER X 349      62.848  62.607  24.481  0.00  0.00           N
ATOM   2699  CA  SER X 349      62.591  62.552  23.037  0.00  0.00           C
ATOM   2700  CB  SER X 349      61.206  63.160  22.754  0.00  0.00           C
ATOM   2701  OG  SER X 349      60.987  64.335  23.522  0.00  0.00           O
ATOM   2702  C   SER X 349      63.673  63.201  22.160  0.00  0.00           C
ATOM   2703  O   SER X 349      63.858  62.759  21.023  0.00  0.00           O
ATOM   2704  N   GLU X 350      64.454  64.162  22.665  0.00  0.00           N
ATOM   2705  CA  GLU X 350      65.534  64.817  21.908  0.00  0.00           C
ATOM   2706  CB  GLU X 350      65.666  66.306  22.279  0.00  0.00           C
ATOM   2707  CG  GLU X 350      64.446  67.109  21.793  0.00  0.00           C
ATOM   2708  CD  GLU X 350      64.576  68.624  22.010  0.00  0.00           C
ATOM   2709  OE1 GLU X 350      65.620  69.227  21.673  0.00  0.00           O
ATOM   2710  OE2 GLU X 350      63.589  69.260  22.459  0.00  0.00           O
ATOM   2711  C   GLU X 350      66.868  64.052  22.015  0.00  0.00           C
ATOM   2712  O   GLU X 350      67.210  63.478  23.055  0.00  0.00           O
ATOM   2713  N   GLY X 351      67.618  63.998  20.912  0.00  0.00           N
ATOM   2714  CA  GLY X 351      68.765  63.103  20.710  0.00  0.00           C
ATOM   2715  C   GLY X 351      70.085  63.497  21.385  0.00  0.00           C
ATOM   2716  O   GLY X 351      70.973  62.646  21.479  0.00  0.00           O
ATOM   2717  N   GLN X 352      70.226  64.740  21.854  0.00  0.00           N
ATOM   2718  CA  GLN X 352      71.461  65.302  22.429  0.00  0.00           C
ATOM   2719  CB  GLN X 352      71.925  66.473  21.541  0.00  0.00           C
ATOM   2720  CG  GLN X 352      72.407  66.008  20.155  0.00  0.00           C
ATOM   2721  CD  GLN X 352      72.700  67.166  19.203  0.00  0.00           C
ATOM   2722  OE1 GLN X 352      71.996  67.399  18.227  0.00  0.00           O
ATOM   2723  NE2 GLN X 352      73.756  67.916  19.422  0.00  0.00           N
ATOM   2724  C   GLN X 352      71.280  65.744  23.898  0.00  0.00           C
ATOM   2725  O   GLN X 352      70.159  66.038  24.325  0.00  0.00           O
ATOM   2726  N   LEU X 353      72.371  65.791  24.675  0.00  0.00           N
ATOM   2727  CA  LEU X 353      72.399  66.238  26.077  0.00  0.00           C
ATOM   2728  CB  LEU X 353      72.120  65.010  26.969  0.00  0.00           C
ATOM   2729  CG  LEU X 353      72.167  65.265  28.489  0.00  0.00           C
ATOM   2730  CD1 LEU X 353      71.121  66.277  28.959  0.00  0.00           C
ATOM   2731  CD2 LEU X 353      71.918  63.946  29.221  0.00  0.00           C
ATOM   2732  C   LEU X 353      73.742  66.905  26.450  0.00  0.00           C
ATOM   2733  O   LEU X 353      74.807  66.351  26.181  0.00  0.00           O
ATOM   2734  N   ASP X 354      73.683  68.062  27.120  0.00  0.00           N
ATOM   2735  CA  ASP X 354      74.840  68.825  27.621  0.00  0.00           C
ATOM   2736  CB  ASP X 354      74.702  70.317  27.275  0.00  0.00           C
ATOM   2737  CG  ASP X 354      73.748  71.082  28.194  0.00  0.00           C
ATOM   2738  OD1 ASP X 354      72.527  71.105  27.913  0.00  0.00           O
ATOM   2739  OD2 ASP X 354      74.215  71.699  29.179  0.00  0.00           O
ATOM   2740  C   ASP X 354      75.135  68.633  29.124  0.00  0.00           C
ATOM   2741  O   ASP X 354      74.254  68.296  29.919  0.00  0.00           O
ATOM   2742  N   GLN X 355      76.387  68.906  29.511  0.00  0.00           N
ATOM   2743  CA  GLN X 355      76.951  68.680  30.849  0.00  0.00           C
ATOM   2744  CB  GLN X 355      78.402  69.209  30.856  0.00  0.00           C
ATOM   2745  CG  GLN X 355      79.269  68.671  32.010  0.00  0.00           C
ATOM   2746  CD  GLN X 355      79.931  67.322  31.719  0.00  0.00           C
ATOM   2747  OE1 GLN X 355      79.693  66.671  30.709  0.00  0.00           O
ATOM   2748  NE2 GLN X 355      80.824  66.876  32.569  0.00  0.00           N
ATOM   2749  C   GLN X 355      76.133  69.344  31.973  0.00  0.00           C
ATOM   2750  O   GLN X 355      75.760  68.680  32.942  0.00  0.00           O
ATOM   2751  N   LYS X 356      75.820  70.643  31.847  0.00  0.00           N
ATOM   2752  CA  LYS X 356      75.088  71.403  32.873  0.00  0.00           C
ATOM   2753  CB  LYS X 356      75.207  72.902  32.572  0.00  0.00           C
ATOM   2754  CG  LYS X 356      74.566  73.780  33.658  0.00  0.00           C
ATOM   2755  CD  LYS X 356      74.697  75.254  33.265  0.00  0.00           C
ATOM   2756  CE  LYS X 356      74.065  76.225  34.266  0.00  0.00           C
ATOM   2757  NZ  LYS X 356      72.604  76.029  34.415  0.00  0.00           N
ATOM   2758  C   LYS X 356      73.629  70.963  32.988  0.00  0.00           C
ATOM   2759  O   LYS X 356      73.115  70.881  34.105  0.00  0.00           O
ATOM   2760  N   THR X 357      72.967  70.629  31.879  0.00  0.00           N
ATOM   2761  CA  THR X 357      71.595  70.086  31.918  0.00  0.00           C
ATOM   2762  CB  THR X 357      70.959  70.046  30.522  0.00  0.00           C
ATOM   2763  CG2 THR X 357      69.496  69.606  30.556  0.00  0.00           C
ATOM   2764  OG1 THR X 357      70.961  71.343  29.985  0.00  0.00           O
ATOM   2765  C   THR X 357      71.561  68.700  32.569  0.00  0.00           C
ATOM   2766  O   THR X 357      70.683  68.441  33.395  0.00  0.00           O
ATOM   2767  N   ALA X 358      72.545  67.839  32.281  0.00  0.00           N
ATOM   2768  CA  ALA X 358      72.698  66.537  32.932  0.00  0.00           C
ATOM   2769  CB  ALA X 358      73.845  65.782  32.246  0.00  0.00           C
ATOM   2770  C   ALA X 358      72.931  66.673  34.449  0.00  0.00           C
ATOM   2771  O   ALA X 358      72.241  66.025  35.239  0.00  0.00           O
ATOM   2772  N   MET X 359      73.841  67.563  34.867  0.00  0.00           N
ATOM   2773  CA  MET X 359      74.096  67.851  36.285  0.00  0.00           C
ATOM   2774  CB  MET X 359      75.307  68.795  36.407  0.00  0.00           C
ATOM   2775  CG  MET X 359      75.907  68.848  37.822  0.00  0.00           C
ATOM   2776  SD  MET X 359      74.919  69.610  39.148  0.00  0.00           S
ATOM   2777  CE  MET X 359      74.902  71.345  38.627  0.00  0.00           C
ATOM   2778  C   MET X 359      72.844  68.420  36.969  0.00  0.00           C
ATOM   2779  O   MET X 359      72.446  67.934  38.023  0.00  0.00           O
ATOM   2780  N   SER X 360      72.153  69.379  36.343  0.00  0.00           N
ATOM   2781  CA  SER X 360      70.944  70.009  36.904  0.00  0.00           C
ATOM   2782  CB  SER X 360      70.479  71.174  36.023  0.00  0.00           C
ATOM   2783  OG  SER X 360      71.515  72.130  35.876  0.00  0.00           O
ATOM   2784  C   SER X 360      69.790  69.013  37.092  0.00  0.00           C
ATOM   2785  O   SER X 360      69.085  69.067  38.101  0.00  0.00           O
ATOM   2786  N   LEU X 361      69.625  68.056  36.172  0.00  0.00           N
ATOM   2787  CA  LEU X 361      68.645  66.974  36.309  0.00  0.00           C
ATOM   2788  CB  LEU X 361      68.463  66.310  34.932  0.00  0.00           C
ATOM   2789  CG  LEU X 361      67.392  65.202  34.877  0.00  0.00           C
ATOM   2790  CD1 LEU X 361      66.005  65.688  35.306  0.00  0.00           C
ATOM   2791  CD2 LEU X 361      67.279  64.681  33.444  0.00  0.00           C
ATOM   2792  C   LEU X 361      69.040  65.974  37.413  0.00  0.00           C
ATOM   2793  O   LEU X 361      68.176  65.506  38.156  0.00  0.00           O
ATOM   2794  N   LEU X 362      70.337  65.690  37.579  0.00  0.00           N
ATOM   2795  CA  LEU X 362      70.856  64.857  38.671  0.00  0.00           C
ATOM   2796  CB  LEU X 362      72.316  64.492  38.343  0.00  0.00           C
ATOM   2797  CG  LEU X 362      72.934  63.411  39.249  0.00  0.00           C
ATOM   2798  CD1 LEU X 362      72.247  62.053  39.084  0.00  0.00           C
ATOM   2799  CD2 LEU X 362      74.407  63.235  38.878  0.00  0.00           C
ATOM   2800  C   LEU X 362      70.711  65.547  40.045  0.00  0.00           C
ATOM   2801  O   LEU X 362      70.328  64.904  41.019  0.00  0.00           O
ATOM   2802  N   TRP X 363      70.919  66.864  40.107  0.00  0.00           N
ATOM   2803  CA  TRP X 363      70.698  67.721  41.281  0.00  0.00           C
ATOM   2804  CB  TRP X 363      71.228  69.124  40.942  0.00  0.00           C
ATOM   2805  CG  TRP X 363      70.964  70.217  41.933  0.00  0.00           C
ATOM   2806  CD1 TRP X 363      69.847  70.978  41.976  0.00  0.00           C
ATOM   2807  NE1 TRP X 363      69.959  71.917  42.981  0.00  0.00           N
ATOM   2808  CE2 TRP X 363      71.161  71.810  43.642  0.00  0.00           C
ATOM   2809  CZ2 TRP X 363      71.722  72.503  44.723  0.00  0.00           C
ATOM   2810  CH2 TRP X 363      72.994  72.129  45.187  0.00  0.00           C
ATOM   2811  CZ3 TRP X 363      73.697  71.092  44.548  0.00  0.00           C
ATOM   2812  CE3 TRP X 363      73.123  70.402  43.462  0.00  0.00           C
ATOM   2813  CD2 TRP X 363      71.834  70.732  42.989  0.00  0.00           C
ATOM   2814  C   TRP X 363      69.223  67.737  41.702  0.00  0.00           C
ATOM   2815  O   TRP X 363      68.914  67.543  42.879  0.00  0.00           O
ATOM   2816  N   LYS X 364      68.295  67.848  40.741  0.00  0.00           N
ATOM   2817  CA  LYS X 364      66.847  67.676  40.976  0.00  0.00           C
ATOM   2818  CB  LYS X 364      66.060  68.231  39.777  0.00  0.00           C
ATOM   2819  CG  LYS X 364      66.123  69.767  39.756  0.00  0.00           C
ATOM   2820  CD  LYS X 364      65.399  70.354  38.540  0.00  0.00           C
ATOM   2821  CE  LYS X 364      65.317  71.876  38.692  0.00  0.00           C
ATOM   2822  NZ  LYS X 364      64.579  72.489  37.573  0.00  0.00           N
ATOM   2823  C   LYS X 364      66.450  66.229  41.313  0.00  0.00           C
ATOM   2824  O   LYS X 364      65.403  66.011  41.915  0.00  0.00           O
ATOM   2825  N   SER X 365      67.311  65.254  41.015  0.00  0.00           N
ATOM   2826  CA  SER X 365      67.167  63.842  41.407  0.00  0.00           C
ATOM   2827  CB  SER X 365      67.738  62.912  40.328  0.00  0.00           C
ATOM   2828  OG  SER X 365      67.144  63.167  39.071  0.00  0.00           O
ATOM   2829  C   SER X 365      67.777  63.513  42.783  0.00  0.00           C
ATOM   2830  O   SER X 365      67.805  62.344  43.170  0.00  0.00           O
ATOM   2831  N   TYR X 366      68.230  64.511  43.555  0.00  0.00           N
ATOM   2832  CA  TYR X 366      68.791  64.369  44.910  0.00  0.00           C
ATOM   2833  CB  TYR X 366      68.895  65.769  45.536  0.00  0.00           C
ATOM   2834  CG  TYR X 366      69.151  65.817  47.031  0.00  0.00           C
ATOM   2835  CD1 TYR X 366      68.186  66.376  47.894  0.00  0.00           C
ATOM   2836  CE1 TYR X 366      68.416  66.421  49.282  0.00  0.00           C
ATOM   2837  CZ  TYR X 366      69.615  65.903  49.814  0.00  0.00           C
ATOM   2838  OH  TYR X 366      69.835  65.898  51.156  0.00  0.00           O
ATOM   2839  CE2 TYR X 366      70.582  65.353  48.949  0.00  0.00           C
ATOM   2840  CD2 TYR X 366      70.353  65.311  47.561  0.00  0.00           C
ATOM   2841  C   TYR X 366      68.060  63.367  45.841  0.00  0.00           C
ATOM   2842  O   TYR X 366      68.741  62.488  46.382  0.00  0.00           O
ATOM   2843  N   PRO X 367      66.718  63.395  46.016  0.00  0.00           N
ATOM   2844  CD  PRO X 367      65.765  64.378  45.508  0.00  0.00           C
ATOM   2845  CG  PRO X 367      64.378  63.831  45.841  0.00  0.00           C
ATOM   2846  CB  PRO X 367      64.633  63.045  47.124  0.00  0.00           C
ATOM   2847  CA  PRO X 367      66.021  62.437  46.889  0.00  0.00           C
ATOM   2848  C   PRO X 367      65.929  61.009  46.315  0.00  0.00           C
ATOM   2849  O   PRO X 367      65.540  60.089  47.038  0.00  0.00           O
ATOM   2850  N   LEU X 368      66.282  60.805  45.040  0.00  0.00           N
ATOM   2851  CA  LEU X 368      66.283  59.508  44.350  0.00  0.00           C
ATOM   2852  CB  LEU X 368      65.822  59.694  42.889  0.00  0.00           C
ATOM   2853  CG  LEU X 368      64.525  60.497  42.666  0.00  0.00           C
ATOM   2854  CD1 LEU X 368      64.251  60.595  41.166  0.00  0.00           C
ATOM   2855  CD2 LEU X 368      63.320  59.847  43.345  0.00  0.00           C
ATOM   2856  C   LEU X 368      67.669  58.838  44.378  0.00  0.00           C
ATOM   2857  O   LEU X 368      67.765  57.610  44.444  0.00  0.00           O
ATOM   2858  N   VAL X 369      68.747  59.632  44.342  0.00  0.00           N
ATOM   2859  CA  VAL X 369      70.135  59.130  44.412  0.00  0.00           C
ATOM   2860  CB  VAL X 369      71.125  60.024  43.639  0.00  0.00           C
ATOM   2861  CG1 VAL X 369      70.765  60.082  42.151  0.00  0.00           C
ATOM   2862  CG2 VAL X 369      71.202  61.457  44.181  0.00  0.00           C
ATOM   2863  C   VAL X 369      70.624  58.878  45.842  0.00  0.00           C
ATOM   2864  O   VAL X 369      71.631  58.199  46.023  0.00  0.00           O
ATOM   2865  N   CYS X 370      69.916  59.395  46.853  0.00  0.00           N
ATOM   2866  CA  CYS X 370      70.117  59.172  48.298  0.00  0.00           C
ATOM   2867  CB  CYS X 370      69.749  57.722  48.653  0.00  0.00           C
ATOM   2868  SG  CYS X 370      68.082  57.322  48.045  0.00  0.00           S
ATOM   2869  C   CYS X 370      71.475  59.608  48.897  0.00  0.00           C
ATOM   2870  O   CYS X 370      71.638  59.590  50.117  0.00  0.00           O
ATOM   2871  N   ILE X 371      72.426  60.050  48.070  0.00  0.00           N
ATOM   2872  CA  ILE X 371      73.704  60.659  48.468  0.00  0.00           C
ATOM   2873  CB  ILE X 371      74.813  60.319  47.445  0.00  0.00           C
ATOM   2874  CG2 ILE X 371      75.043  58.796  47.429  0.00  0.00           C
ATOM   2875  CG1 ILE X 371      74.495  60.866  46.034  0.00  0.00           C
ATOM   2876  CD1 ILE X 371      75.689  60.816  45.074  0.00  0.00           C
ATOM   2877  C   ILE X 371      73.577  62.175  48.698  0.00  0.00           C
ATOM   2878  O   ILE X 371      72.594  62.797  48.280  0.00  0.00           O
ATOM   2879  N   ALA X 372      74.570  62.772  49.358  0.00  0.00           N
ATOM   2880  CA  ALA X 372      74.607  64.190  49.705  0.00  0.00           C
ATOM   2881  CB  ALA X 372      75.784  64.442  50.652  0.00  0.00           C
ATOM   2882  C   ALA X 372      74.658  65.119  48.476  0.00  0.00           C
ATOM   2883  O   ALA X 372      75.377  64.869  47.504  0.00  0.00           O
ATOM   2884  N   LYS X 373      73.908  66.226  48.539  0.00  0.00           N
ATOM   2885  CA  LYS X 373      73.692  67.151  47.414  0.00  0.00           C
ATOM   2886  CB  LYS X 373      72.578  68.148  47.793  0.00  0.00           C
ATOM   2887  CG  LYS X 373      71.722  68.520  46.575  0.00  0.00           C
ATOM   2888  CD  LYS X 373      70.526  69.392  46.978  0.00  0.00           C
ATOM   2889  CE  LYS X 373      69.584  69.570  45.784  0.00  0.00           C
ATOM   2890  NZ  LYS X 373      68.461  70.473  46.115  0.00  0.00           N
ATOM   2891  C   LYS X 373      74.974  67.866  46.980  0.00  0.00           C
ATOM   2892  O   LYS X 373      75.213  68.036  45.787  0.00  0.00           O
ATOM   2893  N   GLU X 374      75.843  68.200  47.934  0.00  0.00           N
ATOM   2894  CA  GLU X 374      77.123  68.881  47.705  0.00  0.00           C
ATOM   2895  CB  GLU X 374      77.783  69.223  49.052  0.00  0.00           C
ATOM   2896  CG  GLU X 374      78.238  68.015  49.890  0.00  0.00           C
ATOM   2897  CD  GLU X 374      78.981  68.500  51.137  0.00  0.00           C
ATOM   2898  OE1 GLU X 374      78.389  68.495  52.246  0.00  0.00           O
ATOM   2899  OE2 GLU X 374      80.138  68.971  50.991  0.00  0.00           O
ATOM   2900  C   GLU X 374      78.115  68.108  46.819  0.00  0.00           C
ATOM   2901  O   GLU X 374      79.042  68.714  46.271  0.00  0.00           O
ATOM   2902  N   LEU X 375      77.925  66.793  46.664  0.00  0.00           N
ATOM   2903  CA  LEU X 375      78.760  65.921  45.833  0.00  0.00           C
ATOM   2904  CB  LEU X 375      78.685  64.482  46.387  0.00  0.00           C
ATOM   2905  CG  LEU X 375      79.031  64.321  47.883  0.00  0.00           C
ATOM   2906  CD1 LEU X 375      78.860  62.861  48.303  0.00  0.00           C
ATOM   2907  CD2 LEU X 375      80.465  64.754  48.197  0.00  0.00           C
ATOM   2908  C   LEU X 375      78.341  65.952  44.352  0.00  0.00           C
ATOM   2909  O   LEU X 375      79.154  65.645  43.477  0.00  0.00           O
ATOM   2910  N   ILE X 376      77.087  66.321  44.062  0.00  0.00           N
ATOM   2911  CA  ILE X 376      76.469  66.184  42.735  0.00  0.00           C
ATOM   2912  CB  ILE X 376      74.927  66.336  42.818  0.00  0.00           C
ATOM   2913  CG2 ILE X 376      74.314  66.204  41.414  0.00  0.00           C
ATOM   2914  CG1 ILE X 376      74.326  65.275  43.775  0.00  0.00           C
ATOM   2915  CD1 ILE X 376      72.806  65.370  43.979  0.00  0.00           C
ATOM   2916  C   ILE X 376      77.128  67.083  41.665  0.00  0.00           C
ATOM   2917  O   ILE X 376      77.420  66.556  40.589  0.00  0.00           O
ATOM   2918  N   PRO X 377      77.479  68.365  41.925  0.00  0.00           N
ATOM   2919  CD  PRO X 377      77.075  69.180  43.064  0.00  0.00           C
ATOM   2920  CG  PRO X 377      76.981  70.603  42.526  0.00  0.00           C
ATOM   2921  CB  PRO X 377      78.128  70.644  41.521  0.00  0.00           C
ATOM   2922  CA  PRO X 377      78.143  69.227  40.935  0.00  0.00           C
ATOM   2923  C   PRO X 377      79.562  68.801  40.519  0.00  0.00           C
ATOM   2924  O   PRO X 377      80.169  69.456  39.668  0.00  0.00           O
ATOM   2925  N   GLU X 378      80.096  67.720  41.094  0.00  0.00           N
ATOM   2926  CA  GLU X 378      81.372  67.092  40.728  0.00  0.00           C
ATOM   2927  CB  GLU X 378      82.353  67.302  41.896  0.00  0.00           C
ATOM   2928  CG  GLU X 378      83.833  67.219  41.497  0.00  0.00           C
ATOM   2929  CD  GLU X 378      84.707  67.093  42.743  0.00  0.00           C
ATOM   2930  OE1 GLU X 378      84.737  65.992  43.344  0.00  0.00           O
ATOM   2931  OE2 GLU X 378      85.377  68.083  43.125  0.00  0.00           O
ATOM   2932  C   GLU X 378      81.207  65.596  40.353  0.00  0.00           C
ATOM   2933  O   GLU X 378      82.191  64.915  40.064  0.00  0.00           O
ATOM   2934  N   ALA X 379      79.978  65.061  40.348  0.00  0.00           N
ATOM   2935  CA  ALA X 379      79.711  63.643  40.090  0.00  0.00           C
ATOM   2936  CB  ALA X 379      78.418  63.245  40.814  0.00  0.00           C
ATOM   2937  C   ALA X 379      79.651  63.327  38.585  0.00  0.00           C
ATOM   2938  O   ALA X 379      80.295  62.389  38.116  0.00  0.00           O
ATOM   2939  N   THR X 380      78.941  64.147  37.801  0.00  0.00           N
ATOM   2940  CA  THR X 380      78.871  64.036  36.330  0.00  0.00           C
ATOM   2941  CB  THR X 380      77.893  65.073  35.740  0.00  0.00           C
ATOM   2942  CG2 THR X 380      76.489  64.487  35.609  0.00  0.00           C
ATOM   2943  OG1 THR X 380      77.767  66.195  36.585  0.00  0.00           O
ATOM   2944  C   THR X 380      80.245  64.175  35.671  0.00  0.00           C
ATOM   2945  O   THR X 380      80.550  63.431  34.738  0.00  0.00           O
ATOM   2946  N   GLU X 381      81.124  65.017  36.224  0.00  0.00           N
ATOM   2947  CA  GLU X 381      82.531  65.155  35.806  0.00  0.00           C
ATOM   2948  CB  GLU X 381      83.237  66.209  36.682  0.00  0.00           C
ATOM   2949  CG  GLU X 381      82.629  67.617  36.651  0.00  0.00           C
ATOM   2950  CD  GLU X 381      82.689  68.239  35.253  0.00  0.00           C
ATOM   2951  OE1 GLU X 381      81.613  68.537  34.684  0.00  0.00           O
ATOM   2952  OE2 GLU X 381      83.800  68.443  34.708  0.00  0.00           O
ATOM   2953  C   GLU X 381      83.332  63.840  35.897  0.00  0.00           C
ATOM   2954  O   GLU X 381      84.345  63.692  35.211  0.00  0.00           O
ATOM   2955  N   LYS X 382      82.895  62.870  36.715  0.00  0.00           N
ATOM   2956  CA  LYS X 382      83.538  61.553  36.901  0.00  0.00           C
ATOM   2957  CB  LYS X 382      83.755  61.275  38.397  0.00  0.00           C
ATOM   2958  CG  LYS X 382      84.591  62.363  39.082  0.00  0.00           C
ATOM   2959  CD  LYS X 382      85.016  61.909  40.482  0.00  0.00           C
ATOM   2960  CE  LYS X 382      85.240  63.099  41.419  0.00  0.00           C
ATOM   2961  NZ  LYS X 382      83.955  63.641  41.921  0.00  0.00           N
ATOM   2962  C   LYS X 382      82.790  60.401  36.219  0.00  0.00           C
ATOM   2963  O   LYS X 382      83.101  59.234  36.473  0.00  0.00           O
ATOM   2964  N   TYR X 383      81.804  60.712  35.372  0.00  0.00           N
ATOM   2965  CA  TYR X 383      80.970  59.726  34.671  0.00  0.00           C
ATOM   2966  CB  TYR X 383      79.603  59.650  35.374  0.00  0.00           C
ATOM   2967  CG  TYR X 383      78.980  58.265  35.397  0.00  0.00           C
ATOM   2968  CD1 TYR X 383      78.235  57.790  34.298  0.00  0.00           C
ATOM   2969  CE1 TYR X 383      77.605  56.529  34.363  0.00  0.00           C
ATOM   2970  CZ  TYR X 383      77.706  55.745  35.534  0.00  0.00           C
ATOM   2971  OH  TYR X 383      77.080  54.539  35.625  0.00  0.00           O
ATOM   2972  CE2 TYR X 383      78.456  56.220  36.629  0.00  0.00           C
ATOM   2973  CD2 TYR X 383      79.102  57.469  36.555  0.00  0.00           C
ATOM   2974  C   TYR X 383      80.813  60.015  33.167  0.00  0.00           C
ATOM   2975  O   TYR X 383      80.739  59.072  32.375  0.00  0.00           O
ATOM   2976  N   LEU X 384      80.797  61.293  32.758  0.00  0.00           N
ATOM   2977  CA  LEU X 384      80.572  61.734  31.370  0.00  0.00           C
ATOM   2978  CB  LEU X 384      79.770  63.053  31.369  0.00  0.00           C
ATOM   2979  CG  LEU X 384      78.367  62.966  32.010  0.00  0.00           C
ATOM   2980  CD1 LEU X 384      77.669  64.324  31.934  0.00  0.00           C
ATOM   2981  CD2 LEU X 384      77.455  61.941  31.328  0.00  0.00           C
ATOM   2982  C   LEU X 384      81.846  61.787  30.493  0.00  0.00           C
ATOM   2983  O   LEU X 384      81.748  62.018  29.288  0.00  0.00           O
ATOM   2984  N   GLY X 385      83.016  61.481  31.063  0.00  0.00           N
ATOM   2985  CA  GLY X 385      84.141  60.859  30.355  0.00  0.00           C
ATOM   2986  C   GLY X 385      84.982  61.741  29.426  0.00  0.00           C
ATOM   2987  O   GLY X 385      84.912  62.974  29.420  0.00  0.00           O
ATOM   2988  N   GLY X 386      85.814  61.070  28.627  0.00  0.00           N
ATOM   2989  CA  GLY X 386      86.811  61.652  27.722  0.00  0.00           C
ATOM   2990  C   GLY X 386      86.273  62.206  26.400  0.00  0.00           C
ATOM   2991  O   GLY X 386      86.982  62.122  25.395  0.00  0.00           O
ATOM   2992  N   THR X 387      85.033  62.700  26.361  0.00  0.00           N
ATOM   2993  CA  THR X 387      84.385  63.241  25.152  0.00  0.00           C
ATOM   2994  CB  THR X 387      83.421  62.211  24.526  0.00  0.00           C
ATOM   2995  CG2 THR X 387      82.144  61.960  25.332  0.00  0.00           C
ATOM   2996  OG1 THR X 387      83.032  62.642  23.244  0.00  0.00           O
ATOM   2997  C   THR X 387      83.674  64.569  25.422  0.00  0.00           C
ATOM   2998  O   THR X 387      83.256  64.847  26.551  0.00  0.00           O
ATOM   2999  N   ASP X 388      83.495  65.374  24.376  0.00  0.00           N
ATOM   3000  CA  ASP X 388      82.608  66.543  24.357  0.00  0.00           C
ATOM   3001  CB  ASP X 388      83.391  67.765  23.831  0.00  0.00           C
ATOM   3002  CG  ASP X 388      82.796  69.118  24.244  0.00  0.00           C
ATOM   3003  OD1 ASP X 388      83.203  70.170  23.697  0.00  0.00           O
ATOM   3004  OD2 ASP X 388      81.957  69.178  25.172  0.00  0.00           O
ATOM   3005  C   ASP X 388      81.297  66.270  23.577  0.00  0.00           C
ATOM   3006  O   ASP X 388      80.419  67.134  23.513  0.00  0.00           O
ATOM   3007  N   ASP X 389      81.130  65.069  23.010  0.00  0.00           N
ATOM   3008  CA  ASP X 389      79.992  64.709  22.157  0.00  0.00           C
ATOM   3009  CB  ASP X 389      80.335  63.462  21.334  0.00  0.00           C
ATOM   3010  CG  ASP X 389      79.189  63.080  20.401  0.00  0.00           C
ATOM   3011  OD1 ASP X 389      79.164  63.515  19.225  0.00  0.00           O
ATOM   3012  OD2 ASP X 389      78.295  62.322  20.831  0.00  0.00           O
ATOM   3013  C   ASP X 389      78.674  64.537  22.940  0.00  0.00           C
ATOM   3014  O   ASP X 389      78.533  63.694  23.832  0.00  0.00           O
ATOM   3015  N   THR X 390      77.674  65.331  22.562  0.00  0.00           N
ATOM   3016  CA  THR X 390      76.364  65.413  23.228  0.00  0.00           C
ATOM   3017  CB  THR X 390      75.658  66.735  22.879  0.00  0.00           C
ATOM   3018  CG2 THR X 390      76.358  67.945  23.498  0.00  0.00           C
ATOM   3019  OG1 THR X 390      75.604  66.935  21.479  0.00  0.00           O
ATOM   3020  C   THR X 390      75.435  64.224  22.948  0.00  0.00           C
ATOM   3021  O   THR X 390      74.463  64.035  23.679  0.00  0.00           O
ATOM   3022  N   VAL X 391      75.728  63.378  21.951  0.00  0.00           N
ATOM   3023  CA  VAL X 391      74.980  62.132  21.690  0.00  0.00           C
ATOM   3024  CB  VAL X 391      75.039  61.735  20.198  0.00  0.00           C
ATOM   3025  CG1 VAL X 391      74.237  60.458  19.923  0.00  0.00           C
ATOM   3026  CG2 VAL X 391      74.474  62.846  19.302  0.00  0.00           C
ATOM   3027  C   VAL X 391      75.500  61.010  22.592  0.00  0.00           C
ATOM   3028  O   VAL X 391      74.720  60.357  23.290  0.00  0.00           O
ATOM   3029  N   LYS X 392      76.825  60.835  22.680  0.00  0.00           N
ATOM   3030  CA  LYS X 392      77.451  59.869  23.593  0.00  0.00           C
ATOM   3031  CB  LYS X 392      78.956  59.743  23.283  0.00  0.00           C
ATOM   3032  CG  LYS X 392      79.711  58.759  24.200  0.00  0.00           C
ATOM   3033  CD  LYS X 392      79.140  57.330  24.203  0.00  0.00           C
ATOM   3034  CE  LYS X 392      79.894  56.466  25.217  0.00  0.00           C
ATOM   3035  NZ  LYS X 392      79.321  55.103  25.314  0.00  0.00           N
ATOM   3036  C   LYS X 392      77.174  60.224  25.055  0.00  0.00           C
ATOM   3037  O   LYS X 392      76.945  59.322  25.858  0.00  0.00           O
ATOM   3038  N   LYS X 393      77.082  61.512  25.409  0.00  0.00           N
ATOM   3039  CA  LYS X 393      76.655  61.923  26.759  0.00  0.00           C
ATOM   3040  CB  LYS X 393      77.012  63.391  27.023  0.00  0.00           C
ATOM   3041  CG  LYS X 393      78.528  63.506  27.243  0.00  0.00           C
ATOM   3042  CD  LYS X 393      78.940  64.931  27.605  0.00  0.00           C
ATOM   3043  CE  LYS X 393      80.459  64.968  27.784  0.00  0.00           C
ATOM   3044  NZ  LYS X 393      80.903  66.298  28.247  0.00  0.00           N
ATOM   3045  C   LYS X 393      75.192  61.594  27.080  0.00  0.00           C
ATOM   3046  O   LYS X 393      74.918  61.288  28.239  0.00  0.00           O
ATOM   3047  N   LYS X 394      74.282  61.512  26.095  0.00  0.00           N
ATOM   3048  CA  LYS X 394      72.941  60.927  26.311  0.00  0.00           C
ATOM   3049  CB  LYS X 394      72.010  61.203  25.109  0.00  0.00           C
ATOM   3050  CG  LYS X 394      70.548  60.842  25.437  0.00  0.00           C
ATOM   3051  CD  LYS X 394      69.588  61.045  24.253  0.00  0.00           C
ATOM   3052  CE  LYS X 394      68.166  60.653  24.682  0.00  0.00           C
ATOM   3053  NZ  LYS X 394      67.193  60.707  23.567  0.00  0.00           N
ATOM   3054  C   LYS X 394      73.038  59.432  26.655  0.00  0.00           C
ATOM   3055  O   LYS X 394      72.419  58.996  27.620  0.00  0.00           O
ATOM   3056  N   ASP X 395      73.866  58.661  25.944  0.00  0.00           N
ATOM   3057  CA  ASP X 395      74.101  57.234  26.241  0.00  0.00           C
ATOM   3058  CB  ASP X 395      74.881  56.590  25.082  0.00  0.00           C
ATOM   3059  CG  ASP X 395      75.232  55.119  25.341  0.00  0.00           C
ATOM   3060  OD1 ASP X 395      76.443  54.787  25.419  0.00  0.00           O
ATOM   3061  OD2 ASP X 395      74.306  54.281  25.457  0.00  0.00           O
ATOM   3062  C   ASP X 395      74.809  56.996  27.593  0.00  0.00           C
ATOM   3063  O   ASP X 395      74.515  56.011  28.273  0.00  0.00           O
ATOM   3064  N   LEU X 396      75.713  57.884  28.018  0.00  0.00           N
ATOM   3065  CA  LEU X 396      76.356  57.817  29.339  0.00  0.00           C
ATOM   3066  CB  LEU X 396      77.629  58.686  29.349  0.00  0.00           C
ATOM   3067  CG  LEU X 396      78.779  58.129  28.486  0.00  0.00           C
ATOM   3068  CD1 LEU X 396      79.868  59.186  28.303  0.00  0.00           C
ATOM   3069  CD2 LEU X 396      79.435  56.900  29.121  0.00  0.00           C
ATOM   3070  C   LEU X 396      75.386  58.210  30.467  0.00  0.00           C
ATOM   3071  O   LEU X 396      75.367  57.559  31.509  0.00  0.00           O
ATOM   3072  N   PHE X 397      74.517  59.206  30.258  0.00  0.00           N
ATOM   3073  CA  PHE X 397      73.468  59.547  31.226  0.00  0.00           C
ATOM   3074  CB  PHE X 397      72.851  60.902  30.861  0.00  0.00           C
ATOM   3075  CG  PHE X 397      72.014  61.501  31.976  0.00  0.00           C
ATOM   3076  CD1 PHE X 397      72.640  62.240  32.998  0.00  0.00           C
ATOM   3077  CE1 PHE X 397      71.877  62.793  34.042  0.00  0.00           C
ATOM   3078  CZ  PHE X 397      70.485  62.604  34.070  0.00  0.00           C
ATOM   3079  CE2 PHE X 397      69.856  61.865  33.051  0.00  0.00           C
ATOM   3080  CD2 PHE X 397      70.619  61.314  32.005  0.00  0.00           C
ATOM   3081  C   PHE X 397      72.404  58.438  31.343  0.00  0.00           C
ATOM   3082  O   PHE X 397      71.961  58.120  32.445  0.00  0.00           O
ATOM   3083  N   LEU X 398      72.068  57.773  30.232  0.00  0.00           N
ATOM   3084  CA  LEU X 398      71.188  56.596  30.193  0.00  0.00           C
ATOM   3085  CB  LEU X 398      70.757  56.380  28.727  0.00  0.00           C
ATOM   3086  CG  LEU X 398      69.644  55.341  28.492  0.00  0.00           C
ATOM   3087  CD1 LEU X 398      68.347  55.692  29.229  0.00  0.00           C
ATOM   3088  CD2 LEU X 398      69.330  55.266  27.000  0.00  0.00           C
ATOM   3089  C   LEU X 398      71.815  55.336  30.835  0.00  0.00           C
ATOM   3090  O   LEU X 398      71.125  54.346  31.066  0.00  0.00           O
ATOM   3091  N   ASP X 399      73.109  55.363  31.164  0.00  0.00           N
ATOM   3092  CA  ASP X 399      73.756  54.383  32.047  0.00  0.00           C
ATOM   3093  CB  ASP X 399      75.146  54.063  31.485  0.00  0.00           C
ATOM   3094  CG  ASP X 399      75.861  53.018  32.332  0.00  0.00           C
ATOM   3095  OD1 ASP X 399      75.745  51.804  32.044  0.00  0.00           O
ATOM   3096  OD2 ASP X 399      76.548  53.404  33.305  0.00  0.00           O
ATOM   3097  C   ASP X 399      73.799  54.865  33.513  0.00  0.00           C
ATOM   3098  O   ASP X 399      73.586  54.070  34.430  0.00  0.00           O
ATOM   3099  N   LEU X 400      73.996  56.171  33.736  0.00  0.00           N
ATOM   3100  CA  LEU X 400      74.028  56.813  35.058  0.00  0.00           C
ATOM   3101  CB  LEU X 400      74.444  58.284  34.858  0.00  0.00           C
ATOM   3102  CG  LEU X 400      74.582  59.130  36.139  0.00  0.00           C
ATOM   3103  CD1 LEU X 400      75.623  58.589  37.116  0.00  0.00           C
ATOM   3104  CD2 LEU X 400      75.006  60.547  35.751  0.00  0.00           C
ATOM   3105  C   LEU X 400      72.697  56.710  35.823  0.00  0.00           C
ATOM   3106  O   LEU X 400      72.714  56.568  37.045  0.00  0.00           O
ATOM   3107  N   ILE X 401      71.551  56.736  35.133  0.00  0.00           N
ATOM   3108  CA  ILE X 401      70.214  56.578  35.749  0.00  0.00           C
ATOM   3109  CB  ILE X 401      69.169  57.512  35.091  0.00  0.00           C
ATOM   3110  CG2 ILE X 401      69.641  58.976  35.174  0.00  0.00           C
ATOM   3111  CG1 ILE X 401      68.818  57.074  33.648  0.00  0.00           C
ATOM   3112  CD1 ILE X 401      67.756  57.945  32.966  0.00  0.00           C
ATOM   3113  C   ILE X 401      69.712  55.123  35.794  0.00  0.00           C
ATOM   3114  O   ILE X 401      68.623  54.867  36.311  0.00  0.00           O
ATOM   3115  N   ALA X 402      70.461  54.166  35.236  0.00  0.00           N
ATOM   3116  CA  ALA X 402      69.951  52.823  34.955  0.00  0.00           C
ATOM   3117  CB  ALA X 402      70.969  52.101  34.066  0.00  0.00           C
ATOM   3118  C   ALA X 402      69.628  51.995  36.213  0.00  0.00           C
ATOM   3119  O   ALA X 402      68.682  51.204  36.214  0.00  0.00           O
ATOM   3120  N   ASP X 403      70.390  52.171  37.296  0.00  0.00           N
ATOM   3121  CA  ASP X 403      70.365  51.271  38.455  0.00  0.00           C
ATOM   3122  CB  ASP X 403      71.649  50.430  38.443  0.00  0.00           C
ATOM   3123  CG  ASP X 403      71.893  49.737  37.101  0.00  0.00           C
ATOM   3124  OD1 ASP X 403      71.119  48.815  36.753  0.00  0.00           O
ATOM   3125  OD2 ASP X 403      72.866  50.094  36.394  0.00  0.00           O
ATOM   3126  C   ASP X 403      70.191  51.976  39.812  0.00  0.00           C
ATOM   3127  O   ASP X 403      69.714  51.350  40.757  0.00  0.00           O
ATOM   3128  N   VAL X 404      70.545  53.256  39.947  0.00  0.00           N
ATOM   3129  CA  VAL X 404      70.562  53.965  41.242  0.00  0.00           C
ATOM   3130  CB  VAL X 404      71.271  55.325  41.092  0.00  0.00           C
ATOM   3131  CG1 VAL X 404      70.513  56.326  40.212  0.00  0.00           C
ATOM   3132  CG2 VAL X 404      71.550  55.977  42.449  0.00  0.00           C
ATOM   3133  C   VAL X 404      69.187  54.101  41.919  0.00  0.00           C
ATOM   3134  O   VAL X 404      69.123  54.121  43.150  0.00  0.00           O
ATOM   3135  N   MET X 405      68.081  54.145  41.166  0.00  0.00           N
ATOM   3136  CA  MET X 405      66.734  54.258  41.747  0.00  0.00           C
ATOM   3137  CB  MET X 405      65.772  55.006  40.804  0.00  0.00           C
ATOM   3138  CG  MET X 405      66.159  56.468  40.546  0.00  0.00           C
ATOM   3139  SD  MET X 405      67.175  56.760  39.073  0.00  0.00           S
ATOM   3140  CE  MET X 405      67.365  58.560  39.184  0.00  0.00           C
ATOM   3141  C   MET X 405      66.128  52.910  42.171  0.00  0.00           C
ATOM   3142  O   MET X 405      65.160  52.906  42.934  0.00  0.00           O
ATOM   3143  N   PHE X 406      66.659  51.775  41.691  0.00  0.00           N
ATOM   3144  CA  PHE X 406      66.133  50.438  42.022  0.00  0.00           C
ATOM   3145  CB  PHE X 406      64.820  50.188  41.256  0.00  0.00           C
ATOM   3146  CG  PHE X 406      64.883  50.396  39.752  0.00  0.00           C
ATOM   3147  CD1 PHE X 406      64.587  51.657  39.200  0.00  0.00           C
ATOM   3148  CE1 PHE X 406      64.686  51.865  37.814  0.00  0.00           C
ATOM   3149  CZ  PHE X 406      65.072  50.806  36.975  0.00  0.00           C
ATOM   3150  CE2 PHE X 406      65.344  49.539  37.517  0.00  0.00           C
ATOM   3151  CD2 PHE X 406      65.244  49.335  38.903  0.00  0.00           C
ATOM   3152  C   PHE X 406      67.107  49.268  41.795  0.00  0.00           C
ATOM   3153  O   PHE X 406      67.221  48.408  42.665  0.00  0.00           O
ATOM   3154  N   GLY X 407      67.835  49.210  40.676  0.00  0.00           N
ATOM   3155  CA  GLY X 407      68.702  48.071  40.329  0.00  0.00           C
ATOM   3156  C   GLY X 407      69.828  47.797  41.338  0.00  0.00           C
ATOM   3157  O   GLY X 407      69.972  46.672  41.812  0.00  0.00           O
ATOM   3158  N   VAL X 408      70.593  48.822  41.728  0.00  0.00           N
ATOM   3159  CA  VAL X 408      71.643  48.718  42.759  0.00  0.00           C
ATOM   3160  CB  VAL X 408      72.647  49.888  42.655  0.00  0.00           C
ATOM   3161  CG1 VAL X 408      73.416  50.175  43.950  0.00  0.00           C
ATOM   3162  CG2 VAL X 408      73.691  49.578  41.573  0.00  0.00           C
ATOM   3163  C   VAL X 408      71.050  48.529  44.164  0.00  0.00           C
ATOM   3164  O   VAL X 408      71.490  47.600  44.843  0.00  0.00           O
ATOM   3165  N   PRO X 409      70.019  49.286  44.604  0.00  0.00           N
ATOM   3166  CD  PRO X 409      69.580  50.571  44.070  0.00  0.00           C
ATOM   3167  CG  PRO X 409      68.709  51.203  45.156  0.00  0.00           C
ATOM   3168  CB  PRO X 409      68.130  49.985  45.873  0.00  0.00           C
ATOM   3169  CA  PRO X 409      69.284  48.978  45.835  0.00  0.00           C
ATOM   3170  C   PRO X 409      68.785  47.524  45.922  0.00  0.00           C
ATOM   3171  O   PRO X 409      68.848  46.919  46.991  0.00  0.00           O
ATOM   3172  N   SER X 410      68.369  46.924  44.802  0.00  0.00           N
ATOM   3173  CA  SER X 410      67.905  45.528  44.732  0.00  0.00           C
ATOM   3174  CB  SER X 410      67.105  45.294  43.447  0.00  0.00           C
ATOM   3175  OG  SER X 410      65.985  46.161  43.426  0.00  0.00           O
ATOM   3176  C   SER X 410      69.031  44.487  44.855  0.00  0.00           C
ATOM   3177  O   SER X 410      68.774  43.366  45.286  0.00  0.00           O
ATOM   3178  N   VAL X 411      70.285  44.848  44.557  0.00  0.00           N
ATOM   3179  CA  VAL X 411      71.467  44.030  44.905  0.00  0.00           C
ATOM   3180  CB  VAL X 411      72.635  44.292  43.928  0.00  0.00           C
ATOM   3181  CG1 VAL X 411      73.879  43.464  44.278  0.00  0.00           C
ATOM   3182  CG2 VAL X 411      72.249  43.925  42.487  0.00  0.00           C
ATOM   3183  C   VAL X 411      71.876  44.266  46.366  0.00  0.00           C
ATOM   3184  O   VAL X 411      72.205  43.321  47.081  0.00  0.00           O
ATOM   3185  N   ILE X 412      71.787  45.507  46.857  0.00  0.00           N
ATOM   3186  CA  ILE X 412      72.103  45.861  48.252  0.00  0.00           C
ATOM   3187  CB  ILE X 412      72.119  47.400  48.419  0.00  0.00           C
ATOM   3188  CG2 ILE X 412      72.115  47.821  49.900  0.00  0.00           C
ATOM   3189  CG1 ILE X 412      73.357  47.983  47.694  0.00  0.00           C
ATOM   3190  CD1 ILE X 412      73.371  49.514  47.591  0.00  0.00           C
ATOM   3191  C   ILE X 412      71.164  45.153  49.242  0.00  0.00           C
ATOM   3192  O   ILE X 412      71.644  44.593  50.227  0.00  0.00           O
ATOM   3193  N   VAL X 413      69.853  45.081  48.977  0.00  0.00           N
ATOM   3194  CA  VAL X 413      68.916  44.353  49.858  0.00  0.00           C
ATOM   3195  CB  VAL X 413      67.446  44.656  49.498  0.00  0.00           C
ATOM   3196  CG1 VAL X 413      66.957  43.949  48.232  0.00  0.00           C
ATOM   3197  CG2 VAL X 413      66.503  44.306  50.654  0.00  0.00           C
ATOM   3198  C   VAL X 413      69.223  42.848  49.910  0.00  0.00           C
ATOM   3199  O   VAL X 413      69.102  42.239  50.972  0.00  0.00           O
ATOM   3200  N   ALA X 414      69.731  42.262  48.819  0.00  0.00           N
ATOM   3201  CA  ALA X 414      70.215  40.881  48.798  0.00  0.00           C
ATOM   3202  CB  ALA X 414      70.362  40.439  47.339  0.00  0.00           C
ATOM   3203  C   ALA X 414      71.518  40.705  49.604  0.00  0.00           C
ATOM   3204  O   ALA X 414      71.631  39.749  50.376  0.00  0.00           O
ATOM   3205  N   ARG X 415      72.467  41.656  49.517  0.00  0.00           N
ATOM   3206  CA  ARG X 415      73.651  41.702  50.404  0.00  0.00           C
ATOM   3207  CB  ARG X 415      74.651  42.799  49.982  0.00  0.00           C
ATOM   3208  CG  ARG X 415      75.327  42.530  48.624  0.00  0.00           C
ATOM   3209  CD  ARG X 415      76.585  43.395  48.424  0.00  0.00           C
ATOM   3210  NE  ARG X 415      77.267  43.080  47.152  0.00  0.00           N
ATOM   3211  CZ  ARG X 415      78.299  43.715  46.615  0.00  0.00           C
ATOM   3212  NH1 ARG X 415      78.926  44.692  47.207  0.00  0.00           N
ATOM   3213  NH2 ARG X 415      78.729  43.368  45.439  0.00  0.00           N
ATOM   3214  C   ARG X 415      73.259  41.850  51.884  0.00  0.00           C
ATOM   3215  O   ARG X 415      73.907  41.264  52.746  0.00  0.00           O
ATOM   3216  N   ASN X 416      72.169  42.554  52.187  0.00  0.00           N
ATOM   3217  CA  ASN X 416      71.651  42.696  53.552  0.00  0.00           C
ATOM   3218  CB  ASN X 416      70.741  43.940  53.613  0.00  0.00           C
ATOM   3219  CG  ASN X 416      71.470  45.249  53.340  0.00  0.00           C
ATOM   3220  OD1 ASN X 416      72.686  45.353  53.427  0.00  0.00           O
ATOM   3221  ND2 ASN X 416      70.751  46.301  53.028  0.00  0.00           N
ATOM   3222  C   ASN X 416      70.945  41.417  54.055  0.00  0.00           C
ATOM   3223  O   ASN X 416      71.131  41.043  55.213  0.00  0.00           O
ATOM   3224  N   HIE X 417      70.180  40.719  53.202  0.00  0.00           N
ATOM   3225  CA  HIE X 417      69.463  39.480  53.560  0.00  0.00           C
ATOM   3226  CB  HIE X 417      68.415  39.152  52.485  0.00  0.00           C
ATOM   3227  CG  HIE X 417      67.539  37.966  52.826  0.00  0.00           C
ATOM   3228  ND1 HIE X 417      66.550  37.952  53.814  0.00  0.00           N
ATOM   3229  CE1 HIE X 417      65.943  36.758  53.717  0.00  0.00           C
ATOM   3230  NE2 HIE X 417      66.526  36.015  52.765  0.00  0.00           N
ATOM   3231  CD2 HIE X 417      67.535  36.758  52.190  0.00  0.00           C
ATOM   3232  C   HIE X 417      70.405  38.289  53.776  0.00  0.00           C
ATOM   3233  O   HIE X 417      70.256  37.566  54.767  0.00  0.00           O
ATOM   3234  N   ARG X 418      71.418  38.112  52.911  0.00  0.00           N
ATOM   3235  CA  ARG X 418      72.445  37.063  53.088  0.00  0.00           C
ATOM   3236  CB  ARG X 418      73.327  36.926  51.834  0.00  0.00           C
ATOM   3237  CG  ARG X 418      74.348  38.059  51.638  0.00  0.00           C
ATOM   3238  CD  ARG X 418      75.108  37.907  50.319  0.00  0.00           C
ATOM   3239  NE  ARG X 418      76.178  38.908  50.175  0.00  0.00           N
ATOM   3240  CZ  ARG X 418      76.949  39.079  49.116  0.00  0.00           C
ATOM   3241  NH1 ARG X 418      76.870  38.370  48.035  0.00  0.00           N
ATOM   3242  NH2 ARG X 418      77.859  40.000  49.090  0.00  0.00           N
ATOM   3243  C   ARG X 418      73.283  37.278  54.347  0.00  0.00           C
ATOM   3244  O   ARG X 418      73.658  36.315  55.010  0.00  0.00           O
ATOM   3245  N   ASP X 419      73.516  38.538  54.720  0.00  0.00           N
ATOM   3246  CA  ASP X 419      74.242  38.921  55.936  0.00  0.00           C
ATOM   3247  CB  ASP X 419      74.887  40.290  55.714  0.00  0.00           C
ATOM   3248  CG  ASP X 419      75.988  40.546  56.733  0.00  0.00           C
ATOM   3249  OD1 ASP X 419      75.894  41.538  57.494  0.00  0.00           O
ATOM   3250  OD2 ASP X 419      76.983  39.781  56.733  0.00  0.00           O
ATOM   3251  C   ASP X 419      73.387  38.867  57.219  0.00  0.00           C
ATOM   3252  O   ASP X 419      73.866  39.189  58.308  0.00  0.00           O
ATOM   3253  N   ALA X 420      72.130  38.434  57.092  0.00  0.00           N
ATOM   3254  CA  ALA X 420      71.284  37.953  58.180  0.00  0.00           C
ATOM   3255  CB  ALA X 420      69.956  38.715  58.115  0.00  0.00           C
ATOM   3256  C   ALA X 420      71.119  36.412  58.164  0.00  0.00           C
ATOM   3257  O   ALA X 420      70.328  35.873  58.944  0.00  0.00           O
ATOM   3258  N   GLY X 421      71.854  35.699  57.299  0.00  0.00           N
ATOM   3259  CA  GLY X 421      71.987  34.239  57.319  0.00  0.00           C
ATOM   3260  C   GLY X 421      70.813  33.460  56.717  0.00  0.00           C
ATOM   3261  O   GLY X 421      70.289  32.568  57.379  0.00  0.00           O
ATOM   3262  N   ALA X 422      70.387  33.769  55.488  0.00  0.00           N
ATOM   3263  CA  ALA X 422      69.355  32.998  54.778  0.00  0.00           C
ATOM   3264  CB  ALA X 422      68.005  33.688  54.972  0.00  0.00           C
ATOM   3265  C   ALA X 422      69.671  32.810  53.276  0.00  0.00           C
ATOM   3266  O   ALA X 422      70.360  33.661  52.700  0.00  0.00           O
ATOM   3267  N   PRO X 423      69.183  31.738  52.613  0.00  0.00           N
ATOM   3268  CD  PRO X 423      68.390  30.640  53.153  0.00  0.00           C
ATOM   3269  CG  PRO X 423      68.739  29.435  52.285  0.00  0.00           C
ATOM   3270  CB  PRO X 423      68.917  30.070  50.907  0.00  0.00           C
ATOM   3271  CA  PRO X 423      69.559  31.424  51.232  0.00  0.00           C
ATOM   3272  C   PRO X 423      69.139  32.520  50.244  0.00  0.00           C
ATOM   3273  O   PRO X 423      68.009  33.005  50.287  0.00  0.00           O
ATOM   3274  N   THR X 424      70.047  32.922  49.355  0.00  0.00           N
ATOM   3275  CA  THR X 424      69.850  34.061  48.445  0.00  0.00           C
ATOM   3276  CB  THR X 424      70.647  35.279  48.939  0.00  0.00           C
ATOM   3277  CG2 THR X 424      70.314  36.546  48.154  0.00  0.00           C
ATOM   3278  OG1 THR X 424      70.334  35.577  50.284  0.00  0.00           O
ATOM   3279  C   THR X 424      70.241  33.686  47.013  0.00  0.00           C
ATOM   3280  O   THR X 424      71.369  33.254  46.774  0.00  0.00           O
ATOM   3281  N   TYR X 425      69.324  33.865  46.056  0.00  0.00           N
ATOM   3282  CA  TYR X 425      69.500  33.471  44.649  0.00  0.00           C
ATOM   3283  CB  TYR X 425      68.600  32.263  44.332  0.00  0.00           C
ATOM   3284  CG  TYR X 425      69.022  30.970  45.014  0.00  0.00           C
ATOM   3285  CD1 TYR X 425      68.553  30.662  46.308  0.00  0.00           C
ATOM   3286  CE1 TYR X 425      68.964  29.475  46.948  0.00  0.00           C
ATOM   3287  CZ  TYR X 425      69.840  28.584  46.289  0.00  0.00           C
ATOM   3288  OH  TYR X 425      70.248  27.441  46.904  0.00  0.00           O
ATOM   3289  CE2 TYR X 425      70.297  28.886  44.989  0.00  0.00           C
ATOM   3290  CD2 TYR X 425      69.894  30.079  44.357  0.00  0.00           C
ATOM   3291  C   TYR X 425      69.224  34.648  43.699  0.00  0.00           C
ATOM   3292  O   TYR X 425      68.100  35.141  43.605  0.00  0.00           O
ATOM   3293  N   MET X 426      70.251  35.094  42.973  0.00  0.00           N
ATOM   3294  CA  MET X 426      70.178  36.269  42.091  0.00  0.00           C
ATOM   3295  CB  MET X 426      71.397  37.181  42.311  0.00  0.00           C
ATOM   3296  CG  MET X 426      71.553  37.665  43.757  0.00  0.00           C
ATOM   3297  SD  MET X 426      70.157  38.573  44.465  0.00  0.00           S
ATOM   3298  CE  MET X 426      70.261  40.137  43.556  0.00  0.00           C
ATOM   3299  C   MET X 426      70.074  35.872  40.616  0.00  0.00           C
ATOM   3300  O   MET X 426      70.665  34.871  40.195  0.00  0.00           O
ATOM   3301  N   TYR X 427      69.369  36.677  39.819  0.00  0.00           N
ATOM   3302  CA  TYR X 427      69.304  36.532  38.362  0.00  0.00           C
ATOM   3303  CB  TYR X 427      68.173  35.569  37.947  0.00  0.00           C
ATOM   3304  CG  TYR X 427      66.740  35.933  38.326  0.00  0.00           C
ATOM   3305  CD1 TYR X 427      65.789  36.243  37.330  0.00  0.00           C
ATOM   3306  CE1 TYR X 427      64.434  36.448  37.675  0.00  0.00           C
ATOM   3307  CZ  TYR X 427      64.025  36.349  39.022  0.00  0.00           C
ATOM   3308  OH  TYR X 427      62.736  36.543  39.396  0.00  0.00           O
ATOM   3309  CE2 TYR X 427      64.981  36.078  40.015  0.00  0.00           C
ATOM   3310  CD2 TYR X 427      66.328  35.875  39.672  0.00  0.00           C
ATOM   3311  C   TYR X 427      69.200  37.875  37.630  0.00  0.00           C
ATOM   3312  O   TYR X 427      68.812  38.883  38.214  0.00  0.00           O
ATOM   3313  N   GLU X 428      69.539  37.883  36.339  0.00  0.00           N
ATOM   3314  CA  GLU X 428      69.252  38.969  35.397  0.00  0.00           C
ATOM   3315  CB  GLU X 428      70.537  39.747  35.035  0.00  0.00           C
ATOM   3316  CG  GLU X 428      70.303  40.792  33.926  0.00  0.00           C
ATOM   3317  CD  GLU X 428      71.546  41.638  33.620  0.00  0.00           C
ATOM   3318  OE1 GLU X 428      71.516  42.877  33.823  0.00  0.00           O
ATOM   3319  OE2 GLU X 428      72.542  41.084  33.094  0.00  0.00           O
ATOM   3320  C   GLU X 428      68.561  38.417  34.142  0.00  0.00           C
ATOM   3321  O   GLU X 428      69.082  37.508  33.492  0.00  0.00           O
ATOM   3322  N   PHE X 429      67.434  39.008  33.736  0.00  0.00           N
ATOM   3323  CA  PHE X 429      66.899  38.811  32.385  0.00  0.00           C
ATOM   3324  CB  PHE X 429      65.411  39.179  32.328  0.00  0.00           C
ATOM   3325  CG  PHE X 429      64.470  38.104  32.832  0.00  0.00           C
ATOM   3326  CD1 PHE X 429      64.316  36.908  32.103  0.00  0.00           C
ATOM   3327  CE1 PHE X 429      63.378  35.944  32.514  0.00  0.00           C
ATOM   3328  CZ  PHE X 429      62.588  36.174  33.653  0.00  0.00           C
ATOM   3329  CE2 PHE X 429      62.739  37.367  34.379  0.00  0.00           C
ATOM   3330  CD2 PHE X 429      63.681  38.327  33.975  0.00  0.00           C
ATOM   3331  C   PHE X 429      67.714  39.630  31.375  0.00  0.00           C
ATOM   3332  O   PHE X 429      67.491  40.833  31.211  0.00  0.00           O
ATOM   3333  N   GLN X 430      68.633  38.977  30.659  0.00  0.00           N
ATOM   3334  CA  GLN X 430      69.413  39.613  29.587  0.00  0.00           C
ATOM   3335  CB  GLN X 430      70.733  38.857  29.339  0.00  0.00           C
ATOM   3336  CG  GLN X 430      70.596  37.382  28.909  0.00  0.00           C
ATOM   3337  CD  GLN X 430      71.902  36.785  28.378  0.00  0.00           C
ATOM   3338  OE1 GLN X 430      72.954  37.411  28.351  0.00  0.00           O
ATOM   3339  NE2 GLN X 430      71.901  35.555  27.915  0.00  0.00           N
ATOM   3340  C   GLN X 430      68.602  39.816  28.292  0.00  0.00           C
ATOM   3341  O   GLN X 430      69.014  40.583  27.423  0.00  0.00           O
ATOM   3342  N   TYR X 431      67.444  39.157  28.167  0.00  0.00           N
ATOM   3343  CA  TYR X 431      66.574  39.163  26.987  0.00  0.00           C
ATOM   3344  CB  TYR X 431      66.992  37.981  26.097  0.00  0.00           C
ATOM   3345  CG  TYR X 431      66.060  37.648  24.948  0.00  0.00           C
ATOM   3346  CD1 TYR X 431      65.050  36.678  25.119  0.00  0.00           C
ATOM   3347  CE1 TYR X 431      64.179  36.371  24.056  0.00  0.00           C
ATOM   3348  CZ  TYR X 431      64.310  37.041  22.822  0.00  0.00           C
ATOM   3349  OH  TYR X 431      63.446  36.757  21.810  0.00  0.00           O
ATOM   3350  CE2 TYR X 431      65.326  38.007  22.650  0.00  0.00           C
ATOM   3351  CD2 TYR X 431      66.199  38.310  23.713  0.00  0.00           C
ATOM   3352  C   TYR X 431      65.088  39.068  27.379  0.00  0.00           C
ATOM   3353  O   TYR X 431      64.750  38.457  28.396  0.00  0.00           O
ATOM   3354  N   ARG X 432      64.205  39.614  26.531  0.00  0.00           N
ATOM   3355  CA  ARG X 432      62.735  39.504  26.587  0.00  0.00           C
ATOM   3356  CB  ARG X 432      62.110  40.872  26.916  0.00  0.00           C
ATOM   3357  CG  ARG X 432      62.072  41.176  28.421  0.00  0.00           C
ATOM   3358  CD  ARG X 432      61.590  42.617  28.631  0.00  0.00           C
ATOM   3359  NE  ARG X 432      61.244  42.892  30.036  0.00  0.00           N
ATOM   3360  CZ  ARG X 432      61.106  44.077  30.595  0.00  0.00           C
ATOM   3361  NH1 ARG X 432      60.758  44.155  31.841  0.00  0.00           N
ATOM   3362  NH2 ARG X 432      61.274  45.188  29.933  0.00  0.00           N
ATOM   3363  C   ARG X 432      62.176  38.998  25.246  0.00  0.00           C
ATOM   3364  O   ARG X 432      62.696  39.401  24.201  0.00  0.00           O
ATOM   3365  N   PRO X 433      61.103  38.184  25.235  0.00  0.00           N
ATOM   3366  CD  PRO X 433      60.576  37.422  26.356  0.00  0.00           C
ATOM   3367  CG  PRO X 433      59.881  36.214  25.732  0.00  0.00           C
ATOM   3368  CB  PRO X 433      59.308  36.807  24.449  0.00  0.00           C
ATOM   3369  CA  PRO X 433      60.421  37.768  24.010  0.00  0.00           C
ATOM   3370  C   PRO X 433      59.887  38.923  23.149  0.00  0.00           C
ATOM   3371  O   PRO X 433      59.665  40.048  23.607  0.00  0.00           O
ATOM   3372  N   SER X 434      59.678  38.606  21.876  0.00  0.00           N
ATOM   3373  CA  SER X 434      59.429  39.515  20.750  0.00  0.00           C
ATOM   3374  CB  SER X 434      59.568  38.702  19.455  0.00  0.00           C
ATOM   3375  OG  SER X 434      58.683  37.590  19.476  0.00  0.00           O
ATOM   3376  C   SER X 434      58.072  40.234  20.748  0.00  0.00           C
ATOM   3377  O   SER X 434      57.912  41.206  20.000  0.00  0.00           O
ATOM   3378  N   PHE X 435      57.095  39.775  21.541  0.00  0.00           N
ATOM   3379  CA  PHE X 435      55.734  40.330  21.581  0.00  0.00           C
ATOM   3380  CB  PHE X 435      54.844  39.504  22.523  0.00  0.00           C
ATOM   3381  CG  PHE X 435      54.558  38.097  22.025  0.00  0.00           C
ATOM   3382  CD1 PHE X 435      53.829  37.912  20.833  0.00  0.00           C
ATOM   3383  CE1 PHE X 435      53.576  36.616  20.349  0.00  0.00           C
ATOM   3384  CZ  PHE X 435      54.036  35.496  21.064  0.00  0.00           C
ATOM   3385  CE2 PHE X 435      54.757  35.675  22.258  0.00  0.00           C
ATOM   3386  CD2 PHE X 435      55.019  36.972  22.739  0.00  0.00           C
ATOM   3387  C   PHE X 435      55.727  41.819  21.961  0.00  0.00           C
ATOM   3388  O   PHE X 435      56.436  42.248  22.873  0.00  0.00           O
ATOM   3389  N   SER X 436      54.955  42.619  21.226  0.00  0.00           N
ATOM   3390  CA  SER X 436      54.919  44.083  21.350  0.00  0.00           C
ATOM   3391  CB  SER X 436      56.180  44.670  20.703  0.00  0.00           C
ATOM   3392  OG  SER X 436      56.267  46.056  20.960  0.00  0.00           O
ATOM   3393  C   SER X 436      53.669  44.666  20.678  0.00  0.00           C
ATOM   3394  O   SER X 436      53.042  44.007  19.850  0.00  0.00           O
ATOM   3395  N   SER X 437      53.316  45.904  21.013  0.00  0.00           N
ATOM   3396  CA  SER X 437      52.326  46.711  20.296  0.00  0.00           C
ATOM   3397  CB  SER X 437      50.923  46.512  20.885  0.00  0.00           C
ATOM   3398  OG  SER X 437      50.850  46.946  22.232  0.00  0.00           O
ATOM   3399  C   SER X 437      52.744  48.182  20.329  0.00  0.00           C
ATOM   3400  O   SER X 437      53.452  48.611  21.239  0.00  0.00           O
ATOM   3401  N   ASP X 438      52.301  48.982  19.361  0.00  0.00           N
ATOM   3402  CA  ASP X 438      52.589  50.421  19.317  0.00  0.00           C
ATOM   3403  CB  ASP X 438      52.404  50.927  17.888  0.00  0.00           C
ATOM   3404  CG  ASP X 438      53.050  52.294  17.710  0.00  0.00           C
ATOM   3405  OD1 ASP X 438      52.310  53.292  17.540  0.00  0.00           O
ATOM   3406  OD2 ASP X 438      54.304  52.370  17.711  0.00  0.00           O
ATOM   3407  C   ASP X 438      51.782  51.226  20.351  0.00  0.00           C
ATOM   3408  O   ASP X 438      52.186  52.318  20.754  0.00  0.00           O
ATOM   3409  N   MET X 439      50.697  50.648  20.873  0.00  0.00           N
ATOM   3410  CA  MET X 439      50.025  51.119  22.091  0.00  0.00           C
ATOM   3411  CB  MET X 439      48.787  50.249  22.364  0.00  0.00           C
ATOM   3412  CG  MET X 439      47.712  50.354  21.277  0.00  0.00           C
ATOM   3413  SD  MET X 439      46.943  51.986  21.093  0.00  0.00           S
ATOM   3414  CE  MET X 439      45.816  51.580  19.732  0.00  0.00           C
ATOM   3415  C   MET X 439      50.937  51.091  23.332  0.00  0.00           C
ATOM   3416  O   MET X 439      50.651  51.797  24.306  0.00  0.00           O
ATOM   3417  N   LYS X 440      52.029  50.313  23.318  0.00  0.00           N
ATOM   3418  CA  LYS X 440      52.903  50.014  24.463  0.00  0.00           C
ATOM   3419  CB  LYS X 440      52.901  48.481  24.627  0.00  0.00           C
ATOM   3420  CG  LYS X 440      53.289  48.032  26.035  0.00  0.00           C
ATOM   3421  CD  LYS X 440      53.172  46.507  26.188  0.00  0.00           C
ATOM   3422  CE  LYS X 440      53.293  46.096  27.658  0.00  0.00           C
ATOM   3423  NZ  LYS X 440      54.670  46.248  28.172  0.00  0.00           N
ATOM   3424  C   LYS X 440      54.331  50.559  24.247  0.00  0.00           C
ATOM   3425  O   LYS X 440      54.847  50.429  23.137  0.00  0.00           O
ATOM   3426  N   PRO X 441      55.046  51.077  25.271  0.00  0.00           N
ATOM   3427  CD  PRO X 441      54.560  51.446  26.593  0.00  0.00           C
ATOM   3428  CG  PRO X 441      55.512  52.537  27.087  0.00  0.00           C
ATOM   3429  CB  PRO X 441      56.843  52.151  26.447  0.00  0.00           C
ATOM   3430  CA  PRO X 441      56.428  51.553  25.099  0.00  0.00           C
ATOM   3431  C   PRO X 441      57.418  50.481  24.603  0.00  0.00           C
ATOM   3432  O   PRO X 441      58.462  50.821  24.046  0.00  0.00           O
ATOM   3433  N   LYS X 442      57.070  49.188  24.708  0.00  0.00           N
ATOM   3434  CA  LYS X 442      57.770  48.055  24.070  0.00  0.00           C
ATOM   3435  CB  LYS X 442      56.972  46.769  24.377  0.00  0.00           C
ATOM   3436  CG  LYS X 442      57.637  45.441  23.966  0.00  0.00           C
ATOM   3437  CD  LYS X 442      58.905  45.083  24.756  0.00  0.00           C
ATOM   3438  CE  LYS X 442      59.534  43.766  24.269  0.00  0.00           C
ATOM   3439  NZ  LYS X 442      58.665  42.586  24.494  0.00  0.00           N
ATOM   3440  C   LYS X 442      58.013  48.245  22.556  0.00  0.00           C
ATOM   3441  O   LYS X 442      59.009  47.721  22.053  0.00  0.00           O
ATOM   3442  N   THR X 443      57.224  49.072  21.851  0.00  0.00           N
ATOM   3443  CA  THR X 443      57.487  49.501  20.453  0.00  0.00           C
ATOM   3444  CB  THR X 443      56.392  50.488  19.991  0.00  0.00           C
ATOM   3445  CG2 THR X 443      56.405  51.851  20.684  0.00  0.00           C
ATOM   3446  OG1 THR X 443      56.455  50.758  18.601  0.00  0.00           O
ATOM   3447  C   THR X 443      58.898  50.086  20.255  0.00  0.00           C
ATOM   3448  O   THR X 443      59.539  49.839  19.228  0.00  0.00           O
ATOM   3449  N   VAL X 444      59.427  50.761  21.285  0.00  0.00           N
ATOM   3450  CA  VAL X 444      60.786  51.329  21.384  0.00  0.00           C
ATOM   3451  CB  VAL X 444      60.754  52.875  21.368  0.00  0.00           C
ATOM   3452  CG1 VAL X 444      60.314  53.406  19.999  0.00  0.00           C
ATOM   3453  CG2 VAL X 444      59.845  53.463  22.458  0.00  0.00           C
ATOM   3454  C   VAL X 444      61.579  50.741  22.571  0.00  0.00           C
ATOM   3455  O   VAL X 444      62.430  51.408  23.159  0.00  0.00           O
ATOM   3456  N   ILE X 445      61.291  49.475  22.909  0.00  0.00           N
ATOM   3457  CA  ILE X 445      61.948  48.533  23.847  0.00  0.00           C
ATOM   3458  CB  ILE X 445      63.209  47.876  23.232  0.00  0.00           C
ATOM   3459  CG2 ILE X 445      62.808  47.035  22.007  0.00  0.00           C
ATOM   3460  CG1 ILE X 445      64.330  48.887  22.898  0.00  0.00           C
ATOM   3461  CD1 ILE X 445      65.686  48.238  22.594  0.00  0.00           C
ATOM   3462  C   ILE X 445      62.194  48.936  25.316  0.00  0.00           C
ATOM   3463  O   ILE X 445      62.184  48.039  26.159  0.00  0.00           O
ATOM   3464  N   GLY X 446      62.371  50.214  25.663  0.00  0.00           N
ATOM   3465  CA  GLY X 446      62.746  50.720  27.001  0.00  0.00           C
ATOM   3466  C   GLY X 446      61.646  50.661  28.076  0.00  0.00           C
ATOM   3467  O   GLY X 446      61.491  51.589  28.870  0.00  0.00           O
ATOM   3468  N   ASP X 447      60.835  49.606  28.061  0.00  0.00           N
ATOM   3469  CA  ASP X 447      59.610  49.428  28.842  0.00  0.00           C
ATOM   3470  CB  ASP X 447      58.555  48.814  27.909  0.00  0.00           C
ATOM   3471  CG  ASP X 447      57.108  49.003  28.371  0.00  0.00           C
ATOM   3472  OD1 ASP X 447      56.852  49.714  29.372  0.00  0.00           O
ATOM   3473  OD2 ASP X 447      56.220  48.432  27.708  0.00  0.00           O
ATOM   3474  C   ASP X 447      59.828  48.588  30.119  0.00  0.00           C
ATOM   3475  O   ASP X 447      60.877  47.970  30.314  0.00  0.00           O
ATOM   3476  N   HIP X 448      58.828  48.549  31.000  0.00  0.00           N
ATOM   3477  CA  HIP X 448      58.909  47.923  32.324  0.00  0.00           C
ATOM   3478  CB  HIP X 448      59.138  49.026  33.371  0.00  0.00           C
ATOM   3479  CG  HIP X 448      59.020  48.587  34.772  0.00  0.00           C
ATOM   3480  ND1 HIP X 448      59.815  47.615  35.403  0.00  0.00           N
ATOM   3481  CE1 HIP X 448      59.443  47.568  36.728  0.00  0.00           C
ATOM   3482  NE2 HIP X 448      58.426  48.476  36.938  0.00  0.00           N
ATOM   3483  CD2 HIP X 448      58.146  49.110  35.730  0.00  0.00           C
ATOM   3484  C   HIP X 448      57.675  47.061  32.633  0.00  0.00           C
ATOM   3485  O   HIP X 448      56.585  47.365  32.156  0.00  0.00           O
ATOM   3486  N   GLY X 449      57.830  45.970  33.395  0.00  0.00           N
ATOM   3487  CA  GLY X 449      56.731  45.037  33.691  0.00  0.00           C
ATOM   3488  C   GLY X 449      56.300  44.173  32.499  0.00  0.00           C
ATOM   3489  O   GLY X 449      55.244  43.544  32.546  0.00  0.00           O
ATOM   3490  N   ASP X 450      57.096  44.136  31.424  0.00  0.00           N
ATOM   3491  CA  ASP X 450      56.753  43.446  30.173  0.00  0.00           C
ATOM   3492  CB  ASP X 450      57.718  43.897  29.072  0.00  0.00           C
ATOM   3493  CG  ASP X 450      57.189  43.532  27.688  0.00  0.00           C
ATOM   3494  OD1 ASP X 450      56.248  44.220  27.237  0.00  0.00           O
ATOM   3495  OD2 ASP X 450      57.730  42.596  27.056  0.00  0.00           O
ATOM   3496  C   ASP X 450      56.732  41.912  30.311  0.00  0.00           C
ATOM   3497  O   ASP X 450      56.147  41.219  29.481  0.00  0.00           O
ATOM   3498  N   GLU X 451      57.274  41.375  31.409  0.00  0.00           N
ATOM   3499  CA  GLU X 451      57.112  39.974  31.811  0.00  0.00           C
ATOM   3500  CB  GLU X 451      57.679  39.783  33.230  0.00  0.00           C
ATOM   3501  CG  GLU X 451      59.214  39.795  33.340  0.00  0.00           C
ATOM   3502  CD  GLU X 451      59.872  41.121  32.933  0.00  0.00           C
ATOM   3503  OE1 GLU X 451      59.418  42.207  33.365  0.00  0.00           O
ATOM   3504  OE2 GLU X 451      60.847  41.096  32.143  0.00  0.00           O
ATOM   3505  C   GLU X 451      55.634  39.527  31.780  0.00  0.00           C
ATOM   3506  O   GLU X 451      55.337  38.418  31.335  0.00  0.00           O
ATOM   3507  N   LEU X 452      54.695  40.406  32.156  0.00  0.00           N
ATOM   3508  CA  LEU X 452      53.247  40.145  32.125  0.00  0.00           C
ATOM   3509  CB  LEU X 452      52.549  41.183  33.020  0.00  0.00           C
ATOM   3510  CG  LEU X 452      52.739  40.935  34.524  0.00  0.00           C
ATOM   3511  CD1 LEU X 452      52.292  42.164  35.310  0.00  0.00           C
ATOM   3512  CD2 LEU X 452      51.912  39.735  34.990  0.00  0.00           C
ATOM   3513  C   LEU X 452      52.630  40.169  30.716  0.00  0.00           C
ATOM   3514  O   LEU X 452      51.538  39.634  30.524  0.00  0.00           O
ATOM   3515  N   PHE X 453      53.313  40.757  29.734  0.00  0.00           N
ATOM   3516  CA  PHE X 453      52.868  40.830  28.338  0.00  0.00           C
ATOM   3517  CB  PHE X 453      53.176  42.241  27.819  0.00  0.00           C
ATOM   3518  CG  PHE X 453      52.418  42.622  26.564  0.00  0.00           C
ATOM   3519  CD1 PHE X 453      51.028  42.849  26.624  0.00  0.00           C
ATOM   3520  CE1 PHE X 453      50.324  43.221  25.466  0.00  0.00           C
ATOM   3521  CZ  PHE X 453      51.007  43.368  24.247  0.00  0.00           C
ATOM   3522  CE2 PHE X 453      52.390  43.127  24.183  0.00  0.00           C
ATOM   3523  CD2 PHE X 453      53.099  42.757  25.339  0.00  0.00           C
ATOM   3524  C   PHE X 453      53.520  39.757  27.449  0.00  0.00           C
ATOM   3525  O   PHE X 453      52.942  39.367  26.427  0.00  0.00           O
ATOM   3526  N   SER X 454      54.704  39.279  27.853  0.00  0.00           N
ATOM   3527  CA  SER X 454      55.632  38.533  26.994  0.00  0.00           C
ATOM   3528  CB  SER X 454      56.821  39.443  26.654  0.00  0.00           C
ATOM   3529  OG  SER X 454      56.390  40.618  25.996  0.00  0.00           O
ATOM   3530  C   SER X 454      56.175  37.224  27.587  0.00  0.00           C
ATOM   3531  O   SER X 454      56.674  36.410  26.816  0.00  0.00           O
ATOM   3532  N   VAL X 455      56.105  36.987  28.909  0.00  0.00           N
ATOM   3533  CA  VAL X 455      56.804  35.854  29.573  0.00  0.00           C
ATOM   3534  CB  VAL X 455      58.003  36.348  30.418  0.00  0.00           C
ATOM   3535  CG1 VAL X 455      58.837  35.180  30.965  0.00  0.00           C
ATOM   3536  CG2 VAL X 455      58.959  37.229  29.606  0.00  0.00           C
ATOM   3537  C   VAL X 455      55.887  34.982  30.440  0.00  0.00           C
ATOM   3538  O   VAL X 455      55.912  33.757  30.311  0.00  0.00           O
ATOM   3539  N   PHE X 456      55.088  35.574  31.330  0.00  0.00           N
ATOM   3540  CA  PHE X 456      54.285  34.853  32.325  0.00  0.00           C
ATOM   3541  CB  PHE X 456      54.283  35.633  33.652  0.00  0.00           C
ATOM   3542  CG  PHE X 456      55.634  35.888  34.316  0.00  0.00           C
ATOM   3543  CD1 PHE X 456      56.731  35.014  34.144  0.00  0.00           C
ATOM   3544  CE1 PHE X 456      57.959  35.277  34.778  0.00  0.00           C
ATOM   3545  CZ  PHE X 456      58.097  36.404  35.605  0.00  0.00           C
ATOM   3546  CE2 PHE X 456      57.005  37.267  35.797  0.00  0.00           C
ATOM   3547  CD2 PHE X 456      55.781  37.012  35.153  0.00  0.00           C
ATOM   3548  C   PHE X 456      52.868  34.579  31.801  0.00  0.00           C
ATOM   3549  O   PHE X 456      52.028  35.478  31.786  0.00  0.00           O
ATOM   3550  N   GLY X 457      52.605  33.353  31.334  0.00  0.00           N
ATOM   3551  CA  GLY X 457      51.308  32.907  30.791  0.00  0.00           C
ATOM   3552  C   GLY X 457      50.955  33.468  29.402  0.00  0.00           C
ATOM   3553  O   GLY X 457      50.680  32.710  28.473  0.00  0.00           O
ATOM   3554  N   ALA X 458      51.056  34.788  29.223  0.00  0.00           N
ATOM   3555  CA  ALA X 458      50.752  35.517  27.989  0.00  0.00           C
ATOM   3556  CB  ALA X 458      51.159  36.981  28.199  0.00  0.00           C
ATOM   3557  C   ALA X 458      51.352  34.948  26.674  0.00  0.00           C
ATOM   3558  O   ALA X 458      50.614  34.911  25.687  0.00  0.00           O
ATOM   3559  N   PRO X 459      52.617  34.467  26.587  0.00  0.00           N
ATOM   3560  CD  PRO X 459      53.666  34.457  27.602  0.00  0.00           C
ATOM   3561  CG  PRO X 459      54.758  33.535  27.065  0.00  0.00           C
ATOM   3562  CB  PRO X 459      54.655  33.740  25.558  0.00  0.00           C
ATOM   3563  CA  PRO X 459      53.152  33.931  25.326  0.00  0.00           C
ATOM   3564  C   PRO X 459      52.472  32.630  24.859  0.00  0.00           C
ATOM   3565  O   PRO X 459      52.590  32.267  23.688  0.00  0.00           O
ATOM   3566  N   PHE X 460      51.715  31.949  25.727  0.00  0.00           N
ATOM   3567  CA  PHE X 460      50.917  30.769  25.365  0.00  0.00           C
ATOM   3568  CB  PHE X 460      50.804  29.828  26.577  0.00  0.00           C
ATOM   3569  CG  PHE X 460      52.095  29.629  27.357  0.00  0.00           C
ATOM   3570  CD1 PHE X 460      53.302  29.338  26.689  0.00  0.00           C
ATOM   3571  CE1 PHE X 460      54.506  29.262  27.410  0.00  0.00           C
ATOM   3572  CZ  PHE X 460      54.504  29.446  28.802  0.00  0.00           C
ATOM   3573  CE2 PHE X 460      53.301  29.707  29.478  0.00  0.00           C
ATOM   3574  CD2 PHE X 460      52.099  29.798  28.755  0.00  0.00           C
ATOM   3575  C   PHE X 460      49.533  31.137  24.799  0.00  0.00           C
ATOM   3576  O   PHE X 460      48.818  30.263  24.316  0.00  0.00           O
ATOM   3577  N   LEU X 461      49.151  32.422  24.827  0.00  0.00           N
ATOM   3578  CA  LEU X 461      47.870  32.939  24.318  0.00  0.00           C
ATOM   3579  CB  LEU X 461      47.285  33.934  25.344  0.00  0.00           C
ATOM   3580  CG  LEU X 461      47.178  33.440  26.801  0.00  0.00           C
ATOM   3581  CD1 LEU X 461      46.551  34.535  27.666  0.00  0.00           C
ATOM   3582  CD2 LEU X 461      46.324  32.176  26.926  0.00  0.00           C
ATOM   3583  C   LEU X 461      47.988  33.593  22.924  0.00  0.00           C
ATOM   3584  O   LEU X 461      46.976  33.996  22.343  0.00  0.00           O
ATOM   3585  N   LYS X 462      49.213  33.726  22.398  0.00  0.00           N
ATOM   3586  CA  LYS X 462      49.581  34.514  21.206  0.00  0.00           C
ATOM   3587  CB  LYS X 462      50.467  35.698  21.644  0.00  0.00           C
ATOM   3588  CG  LYS X 462      49.801  36.658  22.642  0.00  0.00           C
ATOM   3589  CD  LYS X 462      50.780  37.759  23.076  0.00  0.00           C
ATOM   3590  CE  LYS X 462      50.078  38.662  24.093  0.00  0.00           C
ATOM   3591  NZ  LYS X 462      50.893  39.838  24.483  0.00  0.00           N
ATOM   3592  C   LYS X 462      50.337  33.663  20.180  0.00  0.00           C
ATOM   3593  O   LYS X 462      50.906  32.631  20.535  0.00  0.00           O
ATOM   3594  N   GLU X 463      50.427  34.128  18.935  0.00  0.00           N
ATOM   3595  CA  GLU X 463      51.352  33.576  17.930  0.00  0.00           C
ATOM   3596  CB  GLU X 463      50.639  32.662  16.920  0.00  0.00           C
ATOM   3597  CG  GLU X 463      49.579  33.355  16.049  0.00  0.00           C
ATOM   3598  CD  GLU X 463      49.229  32.522  14.809  0.00  0.00           C
ATOM   3599  OE1 GLU X 463      49.231  33.099  13.691  0.00  0.00           O
ATOM   3600  OE2 GLU X 463      48.958  31.303  14.944  0.00  0.00           O
ATOM   3601  C   GLU X 463      52.158  34.672  17.219  0.00  0.00           C
ATOM   3602  O   GLU X 463      51.676  35.793  17.035  0.00  0.00           O
ATOM   3603  N   GLY X 464      53.385  34.347  16.812  0.00  0.00           N
ATOM   3604  CA  GLY X 464      54.339  35.267  16.182  0.00  0.00           C
ATOM   3605  C   GLY X 464      55.711  35.310  16.864  0.00  0.00           C
ATOM   3606  O   GLY X 464      56.393  36.335  16.803  0.00  0.00           O
ATOM   3607  N   ALA X 465      56.109  34.243  17.556  0.00  0.00           N
ATOM   3608  CA  ALA X 465      57.387  34.098  18.256  0.00  0.00           C
ATOM   3609  CB  ALA X 465      57.094  34.082  19.763  0.00  0.00           C
ATOM   3610  C   ALA X 465      58.150  32.843  17.785  0.00  0.00           C
ATOM   3611  O   ALA X 465      57.657  32.069  16.960  0.00  0.00           O
ATOM   3612  N   SER X 466      59.356  32.637  18.315  0.00  0.00           N
ATOM   3613  CA  SER X 466      60.157  31.423  18.113  0.00  0.00           C
ATOM   3614  CB  SER X 466      61.649  31.745  18.274  0.00  0.00           C
ATOM   3615  OG  SER X 466      61.950  32.150  19.596  0.00  0.00           O
ATOM   3616  C   SER X 466      59.730  30.276  19.043  0.00  0.00           C
ATOM   3617  O   SER X 466      58.989  30.474  20.010  0.00  0.00           O
ATOM   3618  N   GLU X 467      60.209  29.061  18.781  0.00  0.00           N
ATOM   3619  CA  GLU X 467      60.075  27.912  19.695  0.00  0.00           C
ATOM   3620  CB  GLU X 467      60.278  26.610  18.897  0.00  0.00           C
ATOM   3621  CG  GLU X 467      59.154  26.302  17.887  0.00  0.00           C
ATOM   3622  CD  GLU X 467      57.997  25.502  18.500  0.00  0.00           C
ATOM   3623  OE1 GLU X 467      58.209  24.325  18.870  0.00  0.00           O
ATOM   3624  OE2 GLU X 467      56.852  26.007  18.602  0.00  0.00           O
ATOM   3625  C   GLU X 467      61.057  28.006  20.891  0.00  0.00           C
ATOM   3626  O   GLU X 467      60.814  27.412  21.943  0.00  0.00           O
ATOM   3627  N   GLU X 468      62.138  28.786  20.771  0.00  0.00           N
ATOM   3628  CA  GLU X 468      63.098  29.097  21.847  0.00  0.00           C
ATOM   3629  CB  GLU X 468      64.360  29.698  21.196  0.00  0.00           C
ATOM   3630  CG  GLU X 468      65.568  29.879  22.128  0.00  0.00           C
ATOM   3631  CD  GLU X 468      66.254  28.551  22.466  0.00  0.00           C
ATOM   3632  OE1 GLU X 468      65.929  27.932  23.509  0.00  0.00           O
ATOM   3633  OE2 GLU X 468      67.145  28.090  21.710  0.00  0.00           O
ATOM   3634  C   GLU X 468      62.509  30.047  22.916  0.00  0.00           C
ATOM   3635  O   GLU X 468      62.762  29.869  24.111  0.00  0.00           O
ATOM   3636  N   GLU X 469      61.674  31.015  22.511  0.00  0.00           N
ATOM   3637  CA  GLU X 469      60.910  31.897  23.419  0.00  0.00           C
ATOM   3638  CB  GLU X 469      60.219  33.009  22.602  0.00  0.00           C
ATOM   3639  CG  GLU X 469      61.171  34.145  22.196  0.00  0.00           C
ATOM   3640  CD  GLU X 469      60.627  34.920  20.988  0.00  0.00           C
ATOM   3641  OE1 GLU X 469      59.916  35.936  21.146  0.00  0.00           O
ATOM   3642  OE2 GLU X 469      60.905  34.484  19.847  0.00  0.00           O
ATOM   3643  C   GLU X 469      59.856  31.119  24.230  0.00  0.00           C
ATOM   3644  O   GLU X 469      59.629  31.407  25.410  0.00  0.00           O
ATOM   3645  N   ILE X 470      59.247  30.091  23.630  0.00  0.00           N
ATOM   3646  CA  ILE X 470      58.317  29.184  24.320  0.00  0.00           C
ATOM   3647  CB  ILE X 470      57.455  28.415  23.298  0.00  0.00           C
ATOM   3648  CG2 ILE X 470      56.537  27.400  23.997  0.00  0.00           C
ATOM   3649  CG1 ILE X 470      56.619  29.373  22.417  0.00  0.00           C
ATOM   3650  CD1 ILE X 470      55.577  30.241  23.141  0.00  0.00           C
ATOM   3651  C   ILE X 470      59.073  28.264  25.287  0.00  0.00           C
ATOM   3652  O   ILE X 470      58.658  28.106  26.436  0.00  0.00           O
ATOM   3653  N   ARG X 471      60.236  27.734  24.881  0.00  0.00           N
ATOM   3654  CA  ARG X 471      61.110  26.944  25.764  0.00  0.00           C
ATOM   3655  CB  ARG X 471      62.298  26.404  24.951  0.00  0.00           C
ATOM   3656  CG  ARG X 471      63.180  25.460  25.781  0.00  0.00           C
ATOM   3657  CD  ARG X 471      64.025  24.543  24.892  0.00  0.00           C
ATOM   3658  NE  ARG X 471      65.072  25.250  24.132  0.00  0.00           N
ATOM   3659  CZ  ARG X 471      66.048  24.666  23.464  0.00  0.00           C
ATOM   3660  NH1 ARG X 471      66.952  25.380  22.877  0.00  0.00           N
ATOM   3661  NH2 ARG X 471      66.174  23.378  23.347  0.00  0.00           N
ATOM   3662  C   ARG X 471      61.547  27.733  27.003  0.00  0.00           C
ATOM   3663  O   ARG X 471      61.456  27.201  28.111  0.00  0.00           O
ATOM   3664  N   LEU X 472      61.926  29.003  26.824  0.00  0.00           N
ATOM   3665  CA  LEU X 472      62.252  29.956  27.894  0.00  0.00           C
ATOM   3666  CB  LEU X 472      62.733  31.270  27.237  0.00  0.00           C
ATOM   3667  CG  LEU X 472      62.808  32.507  28.156  0.00  0.00           C
ATOM   3668  CD1 LEU X 472      63.768  32.314  29.327  0.00  0.00           C
ATOM   3669  CD2 LEU X 472      63.255  33.722  27.343  0.00  0.00           C
ATOM   3670  C   LEU X 472      61.062  30.188  28.840  0.00  0.00           C
ATOM   3671  O   LEU X 472      61.181  29.993  30.051  0.00  0.00           O
ATOM   3672  N   SER X 473      59.906  30.576  28.296  0.00  0.00           N
ATOM   3673  CA  SER X 473      58.721  30.916  29.100  0.00  0.00           C
ATOM   3674  CB  SER X 473      57.683  31.678  28.267  0.00  0.00           C
ATOM   3675  OG  SER X 473      57.426  31.045  27.034  0.00  0.00           O
ATOM   3676  C   SER X 473      58.105  29.709  29.824  0.00  0.00           C
ATOM   3677  O   SER X 473      57.482  29.890  30.873  0.00  0.00           O
ATOM   3678  N   LYS X 474      58.334  28.476  29.351  0.00  0.00           N
ATOM   3679  CA  LYS X 474      58.038  27.235  30.094  0.00  0.00           C
ATOM   3680  CB  LYS X 474      57.825  26.078  29.101  0.00  0.00           C
ATOM   3681  CG  LYS X 474      56.508  26.235  28.322  0.00  0.00           C
ATOM   3682  CD  LYS X 474      56.343  25.146  27.256  0.00  0.00           C
ATOM   3683  CE  LYS X 474      55.041  25.360  26.478  0.00  0.00           C
ATOM   3684  NZ  LYS X 474      54.890  24.375  25.386  0.00  0.00           N
ATOM   3685  C   LYS X 474      59.101  26.900  31.151  0.00  0.00           C
ATOM   3686  O   LYS X 474      58.747  26.489  32.255  0.00  0.00           O
ATOM   3687  N   MET X 475      60.386  27.133  30.867  0.00  0.00           N
ATOM   3688  CA  MET X 475      61.496  26.823  31.784  0.00  0.00           C
ATOM   3689  CB  MET X 475      62.834  27.000  31.045  0.00  0.00           C
ATOM   3690  CG  MET X 475      64.046  26.671  31.926  0.00  0.00           C
ATOM   3691  SD  MET X 475      65.658  26.697  31.089  0.00  0.00           S
ATOM   3692  CE  MET X 475      65.765  28.426  30.544  0.00  0.00           C
ATOM   3693  C   MET X 475      61.447  27.653  33.077  0.00  0.00           C
ATOM   3694  O   MET X 475      61.693  27.115  34.158  0.00  0.00           O
ATOM   3695  N   VAL X 476      61.068  28.937  33.007  0.00  0.00           N
ATOM   3696  CA  VAL X 476      60.927  29.780  34.214  0.00  0.00           C
ATOM   3697  CB  VAL X 476      60.676  31.268  33.892  0.00  0.00           C
ATOM   3698  CG1 VAL X 476      61.900  31.883  33.201  0.00  0.00           C
ATOM   3699  CG2 VAL X 476      59.443  31.514  33.017  0.00  0.00           C
ATOM   3700  C   VAL X 476      59.874  29.241  35.189  0.00  0.00           C
ATOM   3701  O   VAL X 476      60.100  29.266  36.396  0.00  0.00           O
ATOM   3702  N   MET X 477      58.783  28.637  34.705  0.00  0.00           N
ATOM   3703  CA  MET X 477      57.783  28.011  35.583  0.00  0.00           C
ATOM   3704  CB  MET X 477      56.527  27.632  34.782  0.00  0.00           C
ATOM   3705  CG  MET X 477      55.855  28.877  34.190  0.00  0.00           C
ATOM   3706  SD  MET X 477      54.211  28.616  33.474  0.00  0.00           S
ATOM   3707  CE  MET X 477      54.596  27.580  32.043  0.00  0.00           C
ATOM   3708  C   MET X 477      58.357  26.801  36.341  0.00  0.00           C
ATOM   3709  O   MET X 477      57.997  26.578  37.498  0.00  0.00           O
ATOM   3710  N   LYS X 478      59.310  26.068  35.741  0.00  0.00           N
ATOM   3711  CA  LYS X 478      60.023  24.965  36.406  0.00  0.00           C
ATOM   3712  CB  LYS X 478      60.776  24.097  35.373  0.00  0.00           C
ATOM   3713  CG  LYS X 478      60.604  22.579  35.576  0.00  0.00           C
ATOM   3714  CD  LYS X 478      60.925  22.064  36.988  0.00  0.00           C
ATOM   3715  CE  LYS X 478      60.843  20.533  37.020  0.00  0.00           C
ATOM   3716  NZ  LYS X 478      60.676  20.029  38.402  0.00  0.00           N
ATOM   3717  C   LYS X 478      60.945  25.470  37.521  0.00  0.00           C
ATOM   3718  O   LYS X 478      60.907  24.937  38.629  0.00  0.00           O
ATOM   3719  N   PHE X 479      61.711  26.533  37.260  0.00  0.00           N
ATOM   3720  CA  PHE X 479      62.556  27.177  38.274  0.00  0.00           C
ATOM   3721  CB  PHE X 479      63.385  28.301  37.631  0.00  0.00           C
ATOM   3722  CG  PHE X 479      64.572  27.866  36.785  0.00  0.00           C
ATOM   3723  CD1 PHE X 479      65.588  27.074  37.352  0.00  0.00           C
ATOM   3724  CE1 PHE X 479      66.744  26.755  36.619  0.00  0.00           C
ATOM   3725  CZ  PHE X 479      66.896  27.237  35.309  0.00  0.00           C
ATOM   3726  CE2 PHE X 479      65.888  28.029  34.734  0.00  0.00           C
ATOM   3727  CD2 PHE X 479      64.728  28.341  35.467  0.00  0.00           C
ATOM   3728  C   PHE X 479      61.737  27.729  39.456  0.00  0.00           C
ATOM   3729  O   PHE X 479      62.096  27.483  40.608  0.00  0.00           O
ATOM   3730  N   TRP X 480      60.614  28.412  39.188  0.00  0.00           N
ATOM   3731  CA  TRP X 480      59.709  28.948  40.218  0.00  0.00           C
ATOM   3732  CB  TRP X 480      58.530  29.685  39.548  0.00  0.00           C
ATOM   3733  CG  TRP X 480      58.633  31.179  39.402  0.00  0.00           C
ATOM   3734  CD1 TRP X 480      57.716  32.057  39.873  0.00  0.00           C
ATOM   3735  NE1 TRP X 480      58.078  33.347  39.548  0.00  0.00           N
ATOM   3736  CE2 TRP X 480      59.242  33.370  38.815  0.00  0.00           C
ATOM   3737  CZ2 TRP X 480      59.972  34.409  38.228  0.00  0.00           C
ATOM   3738  CH2 TRP X 480      61.150  34.110  37.525  0.00  0.00           C
ATOM   3739  CZ3 TRP X 480      61.590  32.779  37.434  0.00  0.00           C
ATOM   3740  CE3 TRP X 480      60.849  31.743  38.034  0.00  0.00           C
ATOM   3741  CD2 TRP X 480      59.643  32.001  38.725  0.00  0.00           C
ATOM   3742  C   TRP X 480      59.177  27.843  41.145  0.00  0.00           C
ATOM   3743  O   TRP X 480      59.199  27.994  42.367  0.00  0.00           O
ATOM   3744  N   ALA X 481      58.726  26.717  40.582  0.00  0.00           N
ATOM   3745  CA  ALA X 481      58.179  25.608  41.362  0.00  0.00           C
ATOM   3746  CB  ALA X 481      57.399  24.703  40.410  0.00  0.00           C
ATOM   3747  C   ALA X 481      59.257  24.841  42.156  0.00  0.00           C
ATOM   3748  O   ALA X 481      59.030  24.492  43.317  0.00  0.00           O
ATOM   3749  N   ASN X 482      60.454  24.647  41.587  0.00  0.00           N
ATOM   3750  CA  ASN X 482      61.587  24.052  42.306  0.00  0.00           C
ATOM   3751  CB  ASN X 482      62.750  23.807  41.331  0.00  0.00           C
ATOM   3752  CG  ASN X 482      62.611  22.533  40.519  0.00  0.00           C
ATOM   3753  OD1 ASN X 482      61.537  21.977  40.308  0.00  0.00           O
ATOM   3754  ND2 ASN X 482      63.720  22.002  40.069  0.00  0.00           N
ATOM   3755  C   ASN X 482      62.042  24.929  43.484  0.00  0.00           C
ATOM   3756  O   ASN X 482      62.290  24.411  44.577  0.00  0.00           O
ATOM   3757  N   PHE X 483      62.088  26.252  43.294  0.00  0.00           N
ATOM   3758  CA  PHE X 483      62.376  27.199  44.369  0.00  0.00           C
ATOM   3759  CB  PHE X 483      62.546  28.606  43.787  0.00  0.00           C
ATOM   3760  CG  PHE X 483      62.863  29.654  44.836  0.00  0.00           C
ATOM   3761  CD1 PHE X 483      64.140  29.703  45.428  0.00  0.00           C
ATOM   3762  CE1 PHE X 483      64.428  30.663  46.414  0.00  0.00           C
ATOM   3763  CZ  PHE X 483      63.438  31.582  46.805  0.00  0.00           C
ATOM   3764  CE2 PHE X 483      62.162  31.530  46.221  0.00  0.00           C
ATOM   3765  CD2 PHE X 483      61.872  30.565  45.244  0.00  0.00           C
ATOM   3766  C   PHE X 483      61.306  27.157  45.471  0.00  0.00           C
ATOM   3767  O   PHE X 483      61.659  27.065  46.646  0.00  0.00           O
ATOM   3768  N   ALA X 484      60.017  27.120  45.114  0.00  0.00           N
ATOM   3769  CA  ALA X 484      58.932  26.970  46.086  0.00  0.00           C
ATOM   3770  CB  ALA X 484      57.592  27.092  45.351  0.00  0.00           C
ATOM   3771  C   ALA X 484      59.034  25.656  46.889  0.00  0.00           C
ATOM   3772  O   ALA X 484      58.875  25.665  48.107  0.00  0.00           O
ATOM   3773  N   ARG X 485      59.380  24.528  46.251  0.00  0.00           N
ATOM   3774  CA  ARG X 485      59.576  23.239  46.942  0.00  0.00           C
ATOM   3775  CB  ARG X 485      59.604  22.084  45.917  0.00  0.00           C
ATOM   3776  CG  ARG X 485      58.190  21.755  45.407  0.00  0.00           C
ATOM   3777  CD  ARG X 485      58.178  20.646  44.344  0.00  0.00           C
ATOM   3778  NE  ARG X 485      56.806  20.149  44.114  0.00  0.00           N
ATOM   3779  CZ  ARG X 485      55.937  20.509  43.186  0.00  0.00           C
ATOM   3780  NH1 ARG X 485      54.717  20.075  43.280  0.00  0.00           N
ATOM   3781  NH2 ARG X 485      56.227  21.285  42.182  0.00  0.00           N
ATOM   3782  C   ARG X 485      60.808  23.246  47.856  0.00  0.00           C
ATOM   3783  O   ARG X 485      60.678  23.131  49.078  0.00  0.00           O
ATOM   3784  N   ASN X 486      62.005  23.399  47.291  0.00  0.00           N
ATOM   3785  CA  ASN X 486      63.275  23.122  47.980  0.00  0.00           C
ATOM   3786  CB  ASN X 486      64.160  22.279  47.046  0.00  0.00           C
ATOM   3787  CG  ASN X 486      63.568  20.942  46.631  0.00  0.00           C
ATOM   3788  OD1 ASN X 486      62.887  20.251  47.383  0.00  0.00           O
ATOM   3789  ND2 ASN X 486      63.829  20.538  45.412  0.00  0.00           N
ATOM   3790  C   ASN X 486      64.030  24.379  48.460  0.00  0.00           C
ATOM   3791  O   ASN X 486      65.162  24.270  48.935  0.00  0.00           O
ATOM   3792  N   GLY X 487      63.478  25.582  48.270  0.00  0.00           N
ATOM   3793  CA  GLY X 487      64.190  26.842  48.523  0.00  0.00           C
ATOM   3794  C   GLY X 487      65.361  27.093  47.562  0.00  0.00           C
ATOM   3795  O   GLY X 487      66.251  27.883  47.872  0.00  0.00           O
ATOM   3796  N   ASN X 488      65.420  26.365  46.444  0.00  0.00           N
ATOM   3797  CA  ASN X 488      66.554  26.300  45.522  0.00  0.00           C
ATOM   3798  CB  ASN X 488      67.490  25.188  46.037  0.00  0.00           C
ATOM   3799  CG  ASN X 488      68.691  24.899  45.153  0.00  0.00           C
ATOM   3800  OD1 ASN X 488      68.864  25.430  44.065  0.00  0.00           O
ATOM   3801  ND2 ASN X 488      69.545  24.014  45.600  0.00  0.00           N
ATOM   3802  C   ASN X 488      66.031  26.005  44.097  0.00  0.00           C
ATOM   3803  O   ASN X 488      65.386  24.966  43.920  0.00  0.00           O
ATOM   3804  N   PRO X 489      66.292  26.852  43.078  0.00  0.00           N
ATOM   3805  CD  PRO X 489      66.987  28.134  43.150  0.00  0.00           C
ATOM   3806  CG  PRO X 489      66.388  28.980  42.033  0.00  0.00           C
ATOM   3807  CB  PRO X 489      66.100  27.937  40.957  0.00  0.00           C
ATOM   3808  CA  PRO X 489      65.735  26.663  41.733  0.00  0.00           C
ATOM   3809  C   PRO X 489      66.246  25.415  40.987  0.00  0.00           C
ATOM   3810  O   PRO X 489      65.596  24.958  40.049  0.00  0.00           O
ATOM   3811  N   ASN X 490      67.407  24.873  41.369  0.00  0.00           N
ATOM   3812  CA  ASN X 490      68.110  23.812  40.634  0.00  0.00           C
ATOM   3813  CB  ASN X 490      69.506  23.631  41.260  0.00  0.00           C
ATOM   3814  CG  ASN X 490      70.435  24.801  40.973  0.00  0.00           C
ATOM   3815  OD1 ASN X 490      71.113  24.840  39.964  0.00  0.00           O
ATOM   3816  ND2 ASN X 490      70.532  25.784  41.840  0.00  0.00           N
ATOM   3817  C   ASN X 490      67.317  22.483  40.552  0.00  0.00           C
ATOM   3818  O   ASN X 490      66.426  22.227  41.367  0.00  0.00           O
ATOM   3819  N   GLY X 491      67.636  21.637  39.563  0.00  0.00           N
ATOM   3820  CA  GLY X 491      66.959  20.358  39.301  0.00  0.00           C
ATOM   3821  C   GLY X 491      67.602  19.506  38.195  0.00  0.00           C
ATOM   3822  O   GLY X 491      68.620  19.879  37.613  0.00  0.00           O
ATOM   3823  N   GLU X 492      67.004  18.348  37.896  0.00  0.00           N
ATOM   3824  CA  GLU X 492      67.477  17.416  36.859  0.00  0.00           C
ATOM   3825  CB  GLU X 492      67.108  15.975  37.255  0.00  0.00           C
ATOM   3826  CG  GLU X 492      67.952  14.919  36.530  0.00  0.00           C
ATOM   3827  CD  GLU X 492      67.675  13.499  37.041  0.00  0.00           C
ATOM   3828  OE1 GLU X 492      67.104  12.683  36.276  0.00  0.00           O
ATOM   3829  OE2 GLU X 492      68.086  13.153  38.177  0.00  0.00           O
ATOM   3830  C   GLU X 492      66.954  17.781  35.455  0.00  0.00           C
ATOM   3831  O   GLU X 492      65.785  18.148  35.286  0.00  0.00           O
ATOM   3832  N   GLY X 493      67.820  17.689  34.440  0.00  0.00           N
ATOM   3833  CA  GLY X 493      67.561  18.179  33.078  0.00  0.00           C
ATOM   3834  C   GLY X 493      67.522  19.711  32.956  0.00  0.00           C
ATOM   3835  O   GLY X 493      67.084  20.233  31.929  0.00  0.00           O
ATOM   3836  N   LEU X 494      67.956  20.441  33.990  0.00  0.00           N
ATOM   3837  CA  LEU X 494      67.731  21.877  34.183  0.00  0.00           C
ATOM   3838  CB  LEU X 494      66.772  22.014  35.385  0.00  0.00           C
ATOM   3839  CG  LEU X 494      66.126  23.395  35.584  0.00  0.00           C
ATOM   3840  CD1 LEU X 494      65.101  23.719  34.493  0.00  0.00           C
ATOM   3841  CD2 LEU X 494      65.389  23.412  36.925  0.00  0.00           C
ATOM   3842  C   LEU X 494      69.072  22.622  34.404  0.00  0.00           C
ATOM   3843  O   LEU X 494      69.919  22.100  35.140  0.00  0.00           O
ATOM   3844  N   PRO X 495      69.287  23.832  33.842  0.00  0.00           N
ATOM   3845  CD  PRO X 495      68.420  24.522  32.893  0.00  0.00           C
ATOM   3846  CG  PRO X 495      69.314  25.513  32.151  0.00  0.00           C
ATOM   3847  CB  PRO X 495      70.362  25.875  33.198  0.00  0.00           C
ATOM   3848  CA  PRO X 495      70.552  24.570  33.979  0.00  0.00           C
ATOM   3849  C   PRO X 495      70.968  24.862  35.428  0.00  0.00           C
ATOM   3850  O   PRO X 495      70.120  24.979  36.318  0.00  0.00           O
ATOM   3851  N   HIE X 496      72.274  25.008  35.675  0.00  0.00           N
ATOM   3852  CA  HIE X 496      72.798  25.370  37.000  0.00  0.00           C
ATOM   3853  CB  HIE X 496      74.289  25.015  37.112  0.00  0.00           C
ATOM   3854  CG  HIE X 496      74.895  25.473  38.418  0.00  0.00           C
ATOM   3855  ND1 HIE X 496      74.418  25.149  39.693  0.00  0.00           N
ATOM   3856  CE1 HIE X 496      75.179  25.849  40.555  0.00  0.00           C
ATOM   3857  NE2 HIE X 496      76.089  26.579  39.894  0.00  0.00           N
ATOM   3858  CD2 HIE X 496      75.924  26.360  38.546  0.00  0.00           C
ATOM   3859  C   HIE X 496      72.556  26.851  37.324  0.00  0.00           C
ATOM   3860  O   HIE X 496      72.833  27.724  36.498  0.00  0.00           O
ATOM   3861  N   TRP X 497      72.084  27.129  38.541  0.00  0.00           N
ATOM   3862  CA  TRP X 497      71.812  28.463  39.083  0.00  0.00           C
ATOM   3863  CB  TRP X 497      70.301  28.587  39.339  0.00  0.00           C
ATOM   3864  CG  TRP X 497      69.745  29.953  39.629  0.00  0.00           C
ATOM   3865  CD1 TRP X 497      70.339  30.955  40.322  0.00  0.00           C
ATOM   3866  NE1 TRP X 497      69.503  32.049  40.383  0.00  0.00           N
ATOM   3867  CE2 TRP X 497      68.290  31.784  39.793  0.00  0.00           C
ATOM   3868  CZ2 TRP X 497      67.113  32.525  39.655  0.00  0.00           C
ATOM   3869  CH2 TRP X 497      66.064  32.019  38.874  0.00  0.00           C
ATOM   3870  CZ3 TRP X 497      66.195  30.756  38.273  0.00  0.00           C
ATOM   3871  CE3 TRP X 497      67.355  29.985  38.479  0.00  0.00           C
ATOM   3872  CD2 TRP X 497      68.436  30.478  39.242  0.00  0.00           C
ATOM   3873  C   TRP X 497      72.650  28.690  40.363  0.00  0.00           C
ATOM   3874  O   TRP X 497      72.414  27.986  41.353  0.00  0.00           O
ATOM   3875  N   PRO X 498      73.601  29.652  40.369  0.00  0.00           N
ATOM   3876  CD  PRO X 498      74.120  30.339  39.189  0.00  0.00           C
ATOM   3877  CG  PRO X 498      75.561  30.712  39.526  0.00  0.00           C
ATOM   3878  CB  PRO X 498      75.469  30.999  41.020  0.00  0.00           C
ATOM   3879  CA  PRO X 498      74.459  29.961  41.522  0.00  0.00           C
ATOM   3880  C   PRO X 498      73.751  30.499  42.779  0.00  0.00           C
ATOM   3881  O   PRO X 498      72.719  31.164  42.699  0.00  0.00           O
ATOM   3882  N   GLU X 499      74.375  30.289  43.940  0.00  0.00           N
ATOM   3883  CA  GLU X 499      73.988  30.873  45.235  0.00  0.00           C
ATOM   3884  CB  GLU X 499      74.140  29.798  46.321  0.00  0.00           C
ATOM   3885  CG  GLU X 499      73.653  30.222  47.713  0.00  0.00           C
ATOM   3886  CD  GLU X 499      73.797  29.068  48.715  0.00  0.00           C
ATOM   3887  OE1 GLU X 499      73.069  28.057  48.597  0.00  0.00           O
ATOM   3888  OE2 GLU X 499      74.669  29.118  49.617  0.00  0.00           O
ATOM   3889  C   GLU X 499      74.816  32.132  45.561  0.00  0.00           C
ATOM   3890  O   GLU X 499      76.037  32.151  45.381  0.00  0.00           O
ATOM   3891  N   TYR X 500      74.169  33.173  46.091  0.00  0.00           N
ATOM   3892  CA  TYR X 500      74.746  34.512  46.300  0.00  0.00           C
ATOM   3893  CB  TYR X 500      73.706  35.538  45.810  0.00  0.00           C
ATOM   3894  CG  TYR X 500      74.160  36.987  45.756  0.00  0.00           C
ATOM   3895  CD1 TYR X 500      75.106  37.386  44.793  0.00  0.00           C
ATOM   3896  CE1 TYR X 500      75.544  38.723  44.748  0.00  0.00           C
ATOM   3897  CZ  TYR X 500      75.044  39.663  45.672  0.00  0.00           C
ATOM   3898  OH  TYR X 500      75.562  40.917  45.696  0.00  0.00           O
ATOM   3899  CE2 TYR X 500      74.060  39.279  46.605  0.00  0.00           C
ATOM   3900  CD2 TYR X 500      73.622  37.941  46.647  0.00  0.00           C
ATOM   3901  C   TYR X 500      75.216  34.780  47.748  0.00  0.00           C
ATOM   3902  O   TYR X 500      75.551  35.909  48.097  0.00  0.00           O
ATOM   3903  N   ASN X 501      75.209  33.779  48.635  0.00  0.00           N
ATOM   3904  CA  ASN X 501      75.387  33.967  50.083  0.00  0.00           C
ATOM   3905  CB  ASN X 501      74.986  32.667  50.794  0.00  0.00           C
ATOM   3906  CG  ASN X 501      73.490  32.624  51.005  0.00  0.00           C
ATOM   3907  OD1 ASN X 501      72.716  32.280  50.127  0.00  0.00           O
ATOM   3908  ND2 ASN X 501      73.040  33.072  52.150  0.00  0.00           N
ATOM   3909  C   ASN X 501      76.772  34.471  50.547  0.00  0.00           C
ATOM   3910  O   ASN X 501      76.851  35.163  51.568  0.00  0.00           O
ATOM   3911  N   GLN X 502      77.845  34.163  49.814  0.00  0.00           N
ATOM   3912  CA  GLN X 502      79.220  34.596  50.116  0.00  0.00           C
ATOM   3913  CB  GLN X 502      80.009  33.433  50.748  0.00  0.00           C
ATOM   3914  CG  GLN X 502      79.424  32.869  52.061  0.00  0.00           C
ATOM   3915  CD  GLN X 502      78.406  31.736  51.899  0.00  0.00           C
ATOM   3916  OE1 GLN X 502      78.358  31.016  50.907  0.00  0.00           O
ATOM   3917  NE2 GLN X 502      77.576  31.506  52.892  0.00  0.00           N
ATOM   3918  C   GLN X 502      79.988  35.133  48.889  0.00  0.00           C
ATOM   3919  O   GLN X 502      80.915  35.935  49.046  0.00  0.00           O
ATOM   3920  N   LYS X 503      79.615  34.718  47.670  0.00  0.00           N
ATOM   3921  CA  LYS X 503      80.260  35.118  46.407  0.00  0.00           C
ATOM   3922  CB  LYS X 503      81.037  33.917  45.821  0.00  0.00           C
ATOM   3923  CG  LYS X 503      82.201  33.387  46.691  0.00  0.00           C
ATOM   3924  CD  LYS X 503      83.357  34.389  46.837  0.00  0.00           C
ATOM   3925  CE  LYS X 503      84.501  33.854  47.707  0.00  0.00           C
ATOM   3926  NZ  LYS X 503      85.533  34.897  47.928  0.00  0.00           N
ATOM   3927  C   LYS X 503      79.249  35.721  45.420  0.00  0.00           C
ATOM   3928  O   LYS X 503      78.062  35.412  45.463  0.00  0.00           O
ATOM   3929  N   GLU X 504      79.712  36.601  44.530  0.00  0.00           N
ATOM   3930  CA  GLU X 504      78.877  37.417  43.624  0.00  0.00           C
ATOM   3931  CB  GLU X 504      79.598  38.731  43.248  0.00  0.00           C
ATOM   3932  CG  GLU X 504      80.012  39.618  44.430  0.00  0.00           C
ATOM   3933  CD  GLU X 504      78.817  40.087  45.261  0.00  0.00           C
ATOM   3934  OE1 GLU X 504      78.743  39.734  46.461  0.00  0.00           O
ATOM   3935  OE2 GLU X 504      77.970  40.852  44.746  0.00  0.00           O
ATOM   3936  C   GLU X 504      78.351  36.665  42.375  0.00  0.00           C
ATOM   3937  O   GLU X 504      78.268  37.233  41.280  0.00  0.00           O
ATOM   3938  N   GLY X 505      78.014  35.379  42.523  0.00  0.00           N
ATOM   3939  CA  GLY X 505      77.463  34.531  41.463  0.00  0.00           C
ATOM   3940  C   GLY X 505      75.962  34.742  41.223  0.00  0.00           C
ATOM   3941  O   GLY X 505      75.198  34.981  42.157  0.00  0.00           O
ATOM   3942  N   TYR X 506      75.532  34.643  39.962  0.00  0.00           N
ATOM   3943  CA  TYR X 506      74.132  34.806  39.541  0.00  0.00           C
ATOM   3944  CB  TYR X 506      73.787  36.304  39.437  0.00  0.00           C
ATOM   3945  CG  TYR X 506      74.465  37.090  38.326  0.00  0.00           C
ATOM   3946  CD1 TYR X 506      75.838  37.389  38.417  0.00  0.00           C
ATOM   3947  CE1 TYR X 506      76.451  38.190  37.439  0.00  0.00           C
ATOM   3948  CZ  TYR X 506      75.698  38.706  36.370  0.00  0.00           C
ATOM   3949  OH  TYR X 506      76.320  39.482  35.448  0.00  0.00           O
ATOM   3950  CE2 TYR X 506      74.320  38.419  36.277  0.00  0.00           C
ATOM   3951  CD2 TYR X 506      73.708  37.597  37.247  0.00  0.00           C
ATOM   3952  C   TYR X 506      73.839  34.083  38.216  0.00  0.00           C
ATOM   3953  O   TYR X 506      74.754  33.602  37.544  0.00  0.00           O
ATOM   3954  N   LEU X 507      72.562  34.004  37.830  0.00  0.00           N
ATOM   3955  CA  LEU X 507      72.121  33.457  36.540  0.00  0.00           C
ATOM   3956  CB  LEU X 507      70.943  32.497  36.810  0.00  0.00           C
ATOM   3957  CG  LEU X 507      70.463  31.715  35.574  0.00  0.00           C
ATOM   3958  CD1 LEU X 507      71.484  30.669  35.137  0.00  0.00           C
ATOM   3959  CD2 LEU X 507      69.178  30.950  35.873  0.00  0.00           C
ATOM   3960  C   LEU X 507      71.746  34.582  35.555  0.00  0.00           C
ATOM   3961  O   LEU X 507      70.947  35.449  35.898  0.00  0.00           O
ATOM   3962  N   GLN X 508      72.249  34.554  34.319  0.00  0.00           N
ATOM   3963  CA  GLN X 508      71.695  35.352  33.215  0.00  0.00           C
ATOM   3964  CB  GLN X 508      72.798  35.946  32.325  0.00  0.00           C
ATOM   3965  CG  GLN X 508      73.569  37.071  33.029  0.00  0.00           C
ATOM   3966  CD  GLN X 508      74.463  37.841  32.062  0.00  0.00           C
ATOM   3967  OE1 GLN X 508      75.388  37.301  31.459  0.00  0.00           O
ATOM   3968  NE2 GLN X 508      74.233  39.121  31.872  0.00  0.00           N
ATOM   3969  C   GLN X 508      70.716  34.498  32.400  0.00  0.00           C
ATOM   3970  O   GLN X 508      71.078  33.412  31.946  0.00  0.00           O
ATOM   3971  N   ILE X 509      69.488  34.990  32.218  0.00  0.00           N
ATOM   3972  CA  ILE X 509      68.360  34.275  31.600  0.00  0.00           C
ATOM   3973  CB  ILE X 509      67.158  34.197  32.578  0.00  0.00           C
ATOM   3974  CG2 ILE X 509      66.025  33.362  31.951  0.00  0.00           C
ATOM   3975  CG1 ILE X 509      67.566  33.612  33.952  0.00  0.00           C
ATOM   3976  CD1 ILE X 509      66.414  33.491  34.960  0.00  0.00           C
ATOM   3977  C   ILE X 509      67.961  34.943  30.277  0.00  0.00           C
ATOM   3978  O   ILE X 509      67.828  36.169  30.210  0.00  0.00           O
ATOM   3979  N   GLY X 510      67.735  34.142  29.234  0.00  0.00           N
ATOM   3980  CA  GLY X 510      67.323  34.626  27.915  0.00  0.00           C
ATOM   3981  C   GLY X 510      67.055  33.508  26.903  0.00  0.00           C
ATOM   3982  O   GLY X 510      66.778  32.370  27.281  0.00  0.00           O
ATOM   3983  N   ALA X 511      67.160  33.814  25.606  0.00  0.00           N
ATOM   3984  CA  ALA X 511      67.148  32.806  24.535  0.00  0.00           C
ATOM   3985  CB  ALA X 511      67.134  33.541  23.188  0.00  0.00           C
ATOM   3986  C   ALA X 511      68.349  31.838  24.647  0.00  0.00           C
ATOM   3987  O   ALA X 511      68.254  30.666  24.277  0.00  0.00           O
ATOM   3988  N   ASN X 512      69.439  32.317  25.253  0.00  0.00           N
ATOM   3989  CA  ASN X 512      70.483  31.521  25.894  0.00  0.00           C
ATOM   3990  CB  ASN X 512      71.821  31.703  25.159  0.00  0.00           C
ATOM   3991  CG  ASN X 512      72.390  33.099  25.308  0.00  0.00           C
ATOM   3992  OD1 ASN X 512      71.803  34.074  24.860  0.00  0.00           O
ATOM   3993  ND2 ASN X 512      73.525  33.256  25.937  0.00  0.00           N
ATOM   3994  C   ASN X 512      70.566  31.873  27.393  0.00  0.00           C
ATOM   3995  O   ASN X 512      70.382  33.033  27.772  0.00  0.00           O
ATOM   3996  N   THR X 513      70.846  30.876  28.237  0.00  0.00           N
ATOM   3997  CA  THR X 513      70.849  30.996  29.708  0.00  0.00           C
ATOM   3998  CB  THR X 513      69.605  30.287  30.278  0.00  0.00           C
ATOM   3999  CG2 THR X 513      69.555  30.227  31.803  0.00  0.00           C
ATOM   4000  OG1 THR X 513      68.438  30.969  29.865  0.00  0.00           O
ATOM   4001  C   THR X 513      72.158  30.448  30.298  0.00  0.00           C
ATOM   4002  O   THR X 513      72.531  29.304  30.013  0.00  0.00           O
ATOM   4003  N   GLN X 514      72.867  31.248  31.107  0.00  0.00           N
ATOM   4004  CA  GLN X 514      74.249  30.984  31.558  0.00  0.00           C
ATOM   4005  CB  GLN X 514      75.255  31.631  30.584  0.00  0.00           C
ATOM   4006  CG  GLN X 514      75.215  33.175  30.539  0.00  0.00           C
ATOM   4007  CD  GLN X 514      76.351  33.797  29.728  0.00  0.00           C
ATOM   4008  OE1 GLN X 514      77.120  33.133  29.040  0.00  0.00           O
ATOM   4009  NE2 GLN X 514      76.521  35.101  29.791  0.00  0.00           N
ATOM   4010  C   GLN X 514      74.544  31.459  32.992  0.00  0.00           C
ATOM   4011  O   GLN X 514      73.955  32.433  33.463  0.00  0.00           O
ATOM   4012  N   ALA X 515      75.499  30.820  33.672  0.00  0.00           N
ATOM   4013  CA  ALA X 515      76.012  31.262  34.970  0.00  0.00           C
ATOM   4014  CB  ALA X 515      76.599  30.056  35.713  0.00  0.00           C
ATOM   4015  C   ALA X 515      77.028  32.418  34.832  0.00  0.00           C
ATOM   4016  O   ALA X 515      77.892  32.418  33.949  0.00  0.00           O
ATOM   4017  N   ALA X 516      76.938  33.399  35.731  0.00  0.00           N
ATOM   4018  CA  ALA X 516      77.706  34.643  35.695  0.00  0.00           C
ATOM   4019  CB  ALA X 516      76.808  35.723  35.078  0.00  0.00           C
ATOM   4020  C   ALA X 516      78.267  35.042  37.076  0.00  0.00           C
ATOM   4021  O   ALA X 516      77.927  34.442  38.102  0.00  0.00           O
ATOM   4022  N   GLN X 517      79.159  36.037  37.092  0.00  0.00           N
ATOM   4023  CA  GLN X 517      79.858  36.556  38.281  0.00  0.00           C
ATOM   4024  CB  GLN X 517      81.175  35.764  38.478  0.00  0.00           C
ATOM   4025  CG  GLN X 517      81.208  34.924  39.774  0.00  0.00           C
ATOM   4026  CD  GLN X 517      81.503  35.729  41.039  0.00  0.00           C
ATOM   4027  OE1 GLN X 517      81.703  36.935  41.016  0.00  0.00           O
ATOM   4028  NE2 GLN X 517      81.570  35.116  42.197  0.00  0.00           N
ATOM   4029  C   GLN X 517      80.098  38.081  38.171  0.00  0.00           C
ATOM   4030  O   GLN X 517      79.992  38.654  37.079  0.00  0.00           O
ATOM   4031  N   LYS X 518      80.436  38.738  39.292  0.00  0.00           N
ATOM   4032  CA  LYS X 518      80.641  40.198  39.456  0.00  0.00           C
ATOM   4033  CB  LYS X 518      81.812  40.710  38.581  0.00  0.00           C
ATOM   4034  CG  LYS X 518      83.133  39.924  38.690  0.00  0.00           C
ATOM   4035  CD  LYS X 518      84.157  40.492  37.695  0.00  0.00           C
ATOM   4036  CE  LYS X 518      85.506  39.773  37.777  0.00  0.00           C
ATOM   4037  NZ  LYS X 518      86.460  40.307  36.777  0.00  0.00           N
ATOM   4038  C   LYS X 518      79.367  41.062  39.320  0.00  0.00           C
ATOM   4039  O   LYS X 518      79.446  42.198  38.848  0.00  0.00           O
ATOM   4040  N   LEU X 519      78.204  40.538  39.736  0.00  0.00           N
ATOM   4041  CA  LEU X 519      76.862  41.155  39.622  0.00  0.00           C
ATOM   4042  CB  LEU X 519      75.897  40.365  40.537  0.00  0.00           C
ATOM   4043  CG  LEU X 519      74.444  40.891  40.577  0.00  0.00           C
ATOM   4044  CD1 LEU X 519      73.778  40.907  39.199  0.00  0.00           C
ATOM   4045  CD2 LEU X 519      73.604  40.015  41.504  0.00  0.00           C
ATOM   4046  C   LEU X 519      76.824  42.658  39.982  0.00  0.00           C
ATOM   4047  O   LEU X 519      76.775  43.011  41.160  0.00  0.00           O
ATOM   4048  N   LYS X 520      76.846  43.539  38.966  0.00  0.00           N
ATOM   4049  CA  LYS X 520      76.902  45.018  39.080  0.00  0.00           C
ATOM   4050  CB  LYS X 520      75.493  45.601  39.302  0.00  0.00           C
ATOM   4051  CG  LYS X 520      74.531  45.310  38.141  0.00  0.00           C
ATOM   4052  CD  LYS X 520      73.251  46.144  38.307  0.00  0.00           C
ATOM   4053  CE  LYS X 520      72.235  45.911  37.185  0.00  0.00           C
ATOM   4054  NZ  LYS X 520      72.754  46.295  35.855  0.00  0.00           N
ATOM   4055  C   LYS X 520      77.921  45.569  40.098  0.00  0.00           C
ATOM   4056  O   LYS X 520      77.816  46.720  40.524  0.00  0.00           O
ATOM   4057  N   ASP X 521      78.913  44.775  40.495  0.00  0.00           N
ATOM   4058  CA  ASP X 521      79.750  45.009  41.676  0.00  0.00           C
ATOM   4059  CB  ASP X 521      80.724  43.830  41.805  0.00  0.00           C
ATOM   4060  CG  ASP X 521      81.664  44.003  42.995  0.00  0.00           C
ATOM   4061  OD1 ASP X 521      82.871  44.263  42.788  0.00  0.00           O
ATOM   4062  OD2 ASP X 521      81.201  43.897  44.155  0.00  0.00           O
ATOM   4063  C   ASP X 521      80.498  46.352  41.638  0.00  0.00           C
ATOM   4064  O   ASP X 521      80.630  47.008  42.675  0.00  0.00           O
ATOM   4065  N   LYS X 522      80.912  46.790  40.441  0.00  0.00           N
ATOM   4066  CA  LYS X 522      81.578  48.081  40.203  0.00  0.00           C
ATOM   4067  CB  LYS X 522      82.253  48.036  38.819  0.00  0.00           C
ATOM   4068  CG  LYS X 522      81.246  48.102  37.660  0.00  0.00           C
ATOM   4069  CD  LYS X 522      81.910  47.887  36.295  0.00  0.00           C
ATOM   4070  CE  LYS X 522      80.989  48.294  35.137  0.00  0.00           C
ATOM   4071  NZ  LYS X 522      80.729  49.753  35.128  0.00  0.00           N
ATOM   4072  C   LYS X 522      80.651  49.296  40.371  0.00  0.00           C
ATOM   4073  O   LYS X 522      81.091  50.347  40.837  0.00  0.00           O
ATOM   4074  N   GLU X 523      79.364  49.160  40.051  0.00  0.00           N
ATOM   4075  CA  GLU X 523      78.358  50.208  40.275  0.00  0.00           C
ATOM   4076  CB  GLU X 523      77.172  50.048  39.304  0.00  0.00           C
ATOM   4077  CG  GLU X 523      77.201  51.054  38.146  0.00  0.00           C
ATOM   4078  CD  GLU X 523      78.273  50.750  37.096  0.00  0.00           C
ATOM   4079  OE1 GLU X 523      79.449  51.135  37.275  0.00  0.00           O
ATOM   4080  OE2 GLU X 523      77.951  50.119  36.061  0.00  0.00           O
ATOM   4081  C   GLU X 523      77.877  50.205  41.732  0.00  0.00           C
ATOM   4082  O   GLU X 523      77.708  51.271  42.324  0.00  0.00           O
ATOM   4083  N   VAL X 524      77.739  49.024  42.348  0.00  0.00           N
ATOM   4084  CA  VAL X 524      77.489  48.903  43.795  0.00  0.00           C
ATOM   4085  CB  VAL X 524      77.279  47.432  44.217  0.00  0.00           C
ATOM   4086  CG1 VAL X 524      77.051  47.300  45.730  0.00  0.00           C
ATOM   4087  CG2 VAL X 524      76.054  46.809  43.533  0.00  0.00           C
ATOM   4088  C   VAL X 524      78.630  49.557  44.582  0.00  0.00           C
ATOM   4089  O   VAL X 524      78.363  50.307  45.520  0.00  0.00           O
ATOM   4090  N   ALA X 525      79.892  49.367  44.176  0.00  0.00           N
ATOM   4091  CA  ALA X 525      81.050  50.019  44.796  0.00  0.00           C
ATOM   4092  CB  ALA X 525      82.333  49.461  44.167  0.00  0.00           C
ATOM   4093  C   ALA X 525      80.992  51.558  44.694  0.00  0.00           C
ATOM   4094  O   ALA X 525      81.252  52.243  45.685  0.00  0.00           O
ATOM   4095  N   PHE X 526      80.586  52.104  43.541  0.00  0.00           N
ATOM   4096  CA  PHE X 526      80.433  53.550  43.330  0.00  0.00           C
ATOM   4097  CB  PHE X 526      80.185  53.807  41.834  0.00  0.00           C
ATOM   4098  CG  PHE X 526      79.910  55.255  41.474  0.00  0.00           C
ATOM   4099  CD1 PHE X 526      80.976  56.147  41.262  0.00  0.00           C
ATOM   4100  CE1 PHE X 526      80.723  57.491  40.932  0.00  0.00           C
ATOM   4101  CZ  PHE X 526      79.400  57.946  40.804  0.00  0.00           C
ATOM   4102  CE2 PHE X 526      78.331  57.058  41.014  0.00  0.00           C
ATOM   4103  CD2 PHE X 526      78.587  55.716  41.346  0.00  0.00           C
ATOM   4104  C   PHE X 526      79.324  54.160  44.205  0.00  0.00           C
ATOM   4105  O   PHE X 526      79.573  55.093  44.974  0.00  0.00           O
ATOM   4106  N   TRP X 527      78.108  53.606  44.145  0.00  0.00           N
ATOM   4107  CA  TRP X 527      76.948  54.145  44.867  0.00  0.00           C
ATOM   4108  CB  TRP X 527      75.659  53.633  44.212  0.00  0.00           C
ATOM   4109  CG  TRP X 527      75.393  54.166  42.831  0.00  0.00           C
ATOM   4110  CD1 TRP X 527      75.391  53.443  41.686  0.00  0.00           C
ATOM   4111  NE1 TRP X 527      75.113  54.265  40.609  0.00  0.00           N
ATOM   4112  CE2 TRP X 527      74.912  55.567  41.011  0.00  0.00           C
ATOM   4113  CZ2 TRP X 527      74.589  56.741  40.316  0.00  0.00           C
ATOM   4114  CH2 TRP X 527      74.471  57.949  41.025  0.00  0.00           C
ATOM   4115  CZ3 TRP X 527      74.670  57.964  42.418  0.00  0.00           C
ATOM   4116  CE3 TRP X 527      74.971  56.773  43.111  0.00  0.00           C
ATOM   4117  CD2 TRP X 527      75.099  55.542  42.427  0.00  0.00           C
ATOM   4118  C   TRP X 527      76.982  53.882  46.383  0.00  0.00           C
ATOM   4119  O   TRP X 527      76.306  54.585  47.137  0.00  0.00           O
ATOM   4120  N   THR X 528      77.806  52.935  46.854  0.00  0.00           N
ATOM   4121  CA  THR X 528      78.134  52.787  48.286  0.00  0.00           C
ATOM   4122  CB  THR X 528      78.461  51.340  48.686  0.00  0.00           C
ATOM   4123  CG2 THR X 528      77.238  50.426  48.618  0.00  0.00           C
ATOM   4124  OG1 THR X 528      79.461  50.797  47.860  0.00  0.00           O
ATOM   4125  C   THR X 528      79.275  53.704  48.734  0.00  0.00           C
ATOM   4126  O   THR X 528      79.209  54.208  49.854  0.00  0.00           O
ATOM   4127  N   ASN X 529      80.275  53.997  47.888  0.00  0.00           N
ATOM   4128  CA  ASN X 529      81.394  54.886  48.240  0.00  0.00           C
ATOM   4129  CB  ASN X 529      82.446  54.879  47.113  0.00  0.00           C
ATOM   4130  CG  ASN X 529      83.540  55.901  47.377  0.00  0.00           C
ATOM   4131  OD1 ASN X 529      84.313  55.780  48.312  0.00  0.00           O
ATOM   4132  ND2 ASN X 529      83.600  56.974  46.625  0.00  0.00           N
ATOM   4133  C   ASN X 529      80.922  56.319  48.541  0.00  0.00           C
ATOM   4134  O   ASN X 529      81.346  56.919  49.529  0.00  0.00           O
ATOM   4135  N   LEU X 530      80.015  56.858  47.720  0.00  0.00           N
ATOM   4136  CA  LEU X 530      79.462  58.203  47.923  0.00  0.00           C
ATOM   4137  CB  LEU X 530      78.789  58.672  46.619  0.00  0.00           C
ATOM   4138  CG  LEU X 530      79.743  58.814  45.416  0.00  0.00           C
ATOM   4139  CD1 LEU X 530      78.958  59.248  44.179  0.00  0.00           C
ATOM   4140  CD2 LEU X 530      80.855  59.840  45.651  0.00  0.00           C
ATOM   4141  C   LEU X 530      78.508  58.267  49.132  0.00  0.00           C
ATOM   4142  O   LEU X 530      78.447  59.287  49.818  0.00  0.00           O
ATOM   4143  N   PHE X 531      77.818  57.169  49.457  0.00  0.00           N
ATOM   4144  CA  PHE X 531      76.985  57.067  50.663  0.00  0.00           C
ATOM   4145  CB  PHE X 531      75.951  55.952  50.445  0.00  0.00           C
ATOM   4146  CG  PHE X 531      74.784  55.968  51.415  0.00  0.00           C
ATOM   4147  CD1 PHE X 531      73.848  57.021  51.378  0.00  0.00           C
ATOM   4148  CE1 PHE X 531      72.758  57.031  52.267  0.00  0.00           C
ATOM   4149  CZ  PHE X 531      72.597  55.990  53.198  0.00  0.00           C
ATOM   4150  CE2 PHE X 531      73.521  54.931  53.229  0.00  0.00           C
ATOM   4151  CD2 PHE X 531      74.608  54.918  52.336  0.00  0.00           C
ATOM   4152  C   PHE X 531      77.822  56.875  51.947  0.00  0.00           C
ATOM   4153  O   PHE X 531      77.414  57.317  53.024  0.00  0.00           O
ATOM   4154  N   ALA X 532      79.033  56.318  51.831  0.00  0.00           N
ATOM   4155  CA  ALA X 532      80.020  56.166  52.906  0.00  0.00           C
ATOM   4156  CB  ALA X 532      80.885  54.937  52.593  0.00  0.00           C
ATOM   4157  C   ALA X 532      80.882  57.425  53.174  0.00  0.00           C
ATOM   4158  O   ALA X 532      81.811  57.370  53.987  0.00  0.00           O
ATOM   4159  N   LYS X 533      80.598  58.558  52.518  0.00  0.00           N
ATOM   4160  CA  LYS X 533      81.244  59.866  52.751  0.00  0.00           C
ATOM   4161  CB  LYS X 533      80.949  60.758  51.526  0.00  0.00           C
ATOM   4162  CG  LYS X 533      81.496  62.199  51.529  0.00  0.00           C
ATOM   4163  CD  LYS X 533      82.958  62.397  51.957  0.00  0.00           C
ATOM   4164  CE  LYS X 533      83.940  61.424  51.297  0.00  0.00           C
ATOM   4165  NZ  LYS X 533      85.226  61.407  52.027  0.00  0.00           N
ATOM   4166  C   LYS X 533      80.821  60.481  54.084  0.00  0.00           C
ATOM   4167  O   LYS X 533      79.623  60.396  54.433  0.00  0.00           O
ATOM   4168  OXT LYS X 533      81.676  61.066  54.786  0.00  0.00           O
END
