# Supplementary material for: Insights into the Degradation of Polymer–Drug Conjugates by an Overexpressed Enzyme in Cancer Cells
Source: J Med Chem. 2023 Feb 14;66(4):2761–72. doi: 10.1021/acs.jmedchem.2c01781 (PMC9969400; doi:10.1021/acs.jmedchem.2c01781)
Supplement: Supplementary file 2 — jm2c01781_si_002.zip [file jm2c01781_si_002.zip › 2a-TI1.pdb]

CRYST1   87.905   87.905   87.905 109.47 109.47 109.47 P 1           1
ATOM      1  N   SER X   1      77.978  38.629  40.611  0.00  0.00            
ATOM      2  CA  SER X   1      77.992  39.737  41.584  0.00  0.00            
ATOM      3  CB  SER X   1      77.054  40.869  41.160  0.00  0.00            
ATOM      4  OG  SER X   1      77.274  41.189  39.799  0.00  0.00            
ATOM      5  C   SER X   1      77.615  39.224  42.964  0.00  0.00            
ATOM      6  O   SER X   1      76.677  38.438  43.073  0.00  0.00            
ATOM      7  N   SER X   2      78.306  39.651  44.025  0.00  0.00            
ATOM      8  CA  SER X   2      78.171  39.057  45.370  0.00  0.00            
ATOM      9  CB  SER X   2      79.232  39.614  46.328  0.00  0.00            
ATOM     10  OG  SER X   2      80.518  39.568  45.734  0.00  0.00            
ATOM     11  C   SER X   2      76.775  39.278  45.990  0.00  0.00            
ATOM     12  O   SER X   2      76.343  40.431  46.094  0.00  0.00            
ATOM     13  N   PRO X   3      76.061  38.223  46.430  0.00  0.00            
ATOM     14  CD  PRO X   3      76.443  36.819  46.355  0.00  0.00            
ATOM     15  CG  PRO X   3      75.340  36.042  47.068  0.00  0.00            
ATOM     16  CB  PRO X   3      74.112  36.918  46.830  0.00  0.00            
ATOM     17  CA  PRO X   3      74.672  38.341  46.874  0.00  0.00            
ATOM     18  C   PRO X   3      74.520  38.977  48.277  0.00  0.00            
ATOM     19  O   PRO X   3      75.375  38.759  49.143  0.00  0.00            
ATOM     20  N   PRO X   4      73.438  39.741  48.530  0.00  0.00            
ATOM     21  CD  PRO X   4      72.498  40.197  47.522  0.00  0.00            
ATOM     22  CG  PRO X   4      71.495  41.105  48.225  0.00  0.00            
ATOM     23  CB  PRO X   4      72.279  41.593  49.443  0.00  0.00            
ATOM     24  CA  PRO X   4      73.111  40.363  49.817  0.00  0.00            
ATOM     25  C   PRO X   4      72.331  39.431  50.768  0.00  0.00            
ATOM     26  O   PRO X   4      71.655  38.499  50.325  0.00  0.00            
ATOM     27  N   VAL X   5      72.378  39.719  52.074  0.00  0.00            
ATOM     28  CA  VAL X   5      71.724  38.945  53.153  0.00  0.00            
ATOM     29  CB  VAL X   5      72.753  38.060  53.898  0.00  0.00            
ATOM     30  CG1 VAL X   5      72.200  37.382  55.162  0.00  0.00            
ATOM     31  CG2 VAL X   5      73.258  36.930  52.992  0.00  0.00            
ATOM     32  C   VAL X   5      70.994  39.872  54.133  0.00  0.00            
ATOM     33  O   VAL X   5      71.512  40.934  54.483  0.00  0.00            
ATOM     34  N   VAL X   6      69.814  39.460  54.615  0.00  0.00            
ATOM     35  CA  VAL X   6      69.022  40.175  55.642  0.00  0.00            
ATOM     36  CB  VAL X   6      67.772  40.847  55.028  0.00  0.00            
ATOM     37  CG1 VAL X   6      66.887  41.544  56.073  0.00  0.00            
ATOM     38  CG2 VAL X   6      68.178  41.914  54.005  0.00  0.00            
ATOM     39  C   VAL X   6      68.646  39.237  56.794  0.00  0.00            
ATOM     40  O   VAL X   6      68.229  38.100  56.572  0.00  0.00            
ATOM     41  N   ASP X   7      68.786  39.729  58.027  0.00  0.00            
ATOM     42  CA  ASP X   7      68.511  39.027  59.288  0.00  0.00            
ATOM     43  CB  ASP X   7      69.616  39.420  60.286  0.00  0.00            
ATOM     44  CG  ASP X   7      69.436  38.824  61.682  0.00  0.00            
ATOM     45  OD1 ASP X   7      69.053  37.639  61.787  0.00  0.00            
ATOM     46  OD2 ASP X   7      69.714  39.535  62.680  0.00  0.00            
ATOM     47  C   ASP X   7      67.107  39.337  59.844  0.00  0.00            
ATOM     48  O   ASP X   7      66.741  40.508  60.006  0.00  0.00            
ATOM     49  N   THR X   8      66.334  38.296  60.180  0.00  0.00            
ATOM     50  CA  THR X   8      65.022  38.406  60.851  0.00  0.00            
ATOM     51  CB  THR X   8      63.824  38.271  59.883  0.00  0.00            
ATOM     52  CG2 THR X   8      64.024  38.924  58.514  0.00  0.00            
ATOM     53  OG1 THR X   8      63.453  36.929  59.651  0.00  0.00            
ATOM     54  C   THR X   8      64.890  37.405  62.004  0.00  0.00            
ATOM     55  O   THR X   8      65.573  36.378  62.017  0.00  0.00            
ATOM     56  N   VAL X   9      63.979  37.653  62.952  0.00  0.00            
ATOM     57  CA  VAL X   9      63.753  36.765  64.119  0.00  0.00            
ATOM     58  CB  VAL X   9      62.855  37.423  65.185  0.00  0.00            
ATOM     59  CG1 VAL X   9      63.522  38.672  65.766  0.00  0.00            
ATOM     60  CG2 VAL X   9      61.460  37.791  64.665  0.00  0.00            
ATOM     61  C   VAL X   9      63.205  35.377  63.755  0.00  0.00            
ATOM     62  O   VAL X   9      63.313  34.443  64.551  0.00  0.00            
ATOM     63  N   HIE X  10      62.671  35.203  62.542  0.00  0.00            
ATOM     64  CA  HIE X  10      62.276  33.896  61.996  0.00  0.00            
ATOM     65  CB  HIE X  10      61.029  34.064  61.118  0.00  0.00            
ATOM     66  CG  HIE X  10      59.724  34.187  61.860  0.00  0.00            
ATOM     67  ND1 HIE X  10      59.543  34.684  63.154  0.00  0.00            
ATOM     68  CE1 HIE X  10      58.224  34.587  63.402  0.00  0.00            
ATOM     69  NE2 HIE X  10      57.585  34.072  62.339  0.00  0.00            
ATOM     70  CD2 HIE X  10      58.513  33.808  61.360  0.00  0.00            
ATOM     71  C   HIE X  10      63.400  33.194  61.215  0.00  0.00            
ATOM     72  O   HIE X  10      63.283  31.999  60.945  0.00  0.00            
ATOM     73  N   GLY X  11      64.477  33.904  60.869  0.00  0.00            
ATOM     74  CA  GLY X  11      65.633  33.406  60.118  0.00  0.00            
ATOM     75  C   GLY X  11      66.199  34.432  59.124  0.00  0.00            
ATOM     76  O   GLY X  11      65.623  35.505  58.913  0.00  0.00            
ATOM     77  N   LYS X  12      67.335  34.101  58.500  0.00  0.00            
ATOM     78  CA  LYS X  12      67.978  34.918  57.455  0.00  0.00            
ATOM     79  CB  LYS X  12      69.505  34.710  57.475  0.00  0.00            
ATOM     80  CG  LYS X  12      70.222  35.605  58.496  0.00  0.00            
ATOM     81  CD  LYS X  12      71.705  35.234  58.590  0.00  0.00            
ATOM     82  CE  LYS X  12      72.427  36.062  59.657  0.00  0.00            
ATOM     83  NZ  LYS X  12      73.791  35.535  59.885  0.00  0.00            
ATOM     84  C   LYS X  12      67.411  34.619  56.066  0.00  0.00            
ATOM     85  O   LYS X  12      66.985  33.494  55.790  0.00  0.00            
ATOM     86  N   VAL X  13      67.489  35.605  55.173  0.00  0.00            
ATOM     87  CA  VAL X  13      67.249  35.442  53.727  0.00  0.00            
ATOM     88  CB  VAL X  13      65.941  36.102  53.250  0.00  0.00            
ATOM     89  CG1 VAL X  13      64.723  35.447  53.909  0.00  0.00            
ATOM     90  CG2 VAL X  13      65.883  37.612  53.504  0.00  0.00            
ATOM     91  C   VAL X  13      68.442  35.920  52.897  0.00  0.00            
ATOM     92  O   VAL X  13      69.105  36.894  53.253  0.00  0.00            
ATOM     93  N   LEU X  14      68.697  35.228  51.786  0.00  0.00            
ATOM     94  CA  LEU X  14      69.815  35.425  50.856  0.00  0.00            
ATOM     95  CB  LEU X  14      70.654  34.134  50.898  0.00  0.00            
ATOM     96  CG  LEU X  14      71.748  33.988  49.828  0.00  0.00            
ATOM     97  CD1 LEU X  14      72.860  35.024  49.971  0.00  0.00            
ATOM     98  CD2 LEU X  14      72.379  32.602  49.956  0.00  0.00            
ATOM     99  C   LEU X  14      69.270  35.750  49.456  0.00  0.00            
ATOM    100  O   LEU X  14      68.501  34.968  48.896  0.00  0.00            
ATOM    101  N   GLY X  15      69.632  36.916  48.918  0.00  0.00            
ATOM    102  CA  GLY X  15      69.051  37.488  47.697  0.00  0.00            
ATOM    103  C   GLY X  15      70.039  37.614  46.535  0.00  0.00            
ATOM    104  O   GLY X  15      70.950  36.799  46.379  0.00  0.00            
ATOM    105  N   LYS X  16      69.868  38.666  45.726  0.00  0.00            
ATOM    106  CA  LYS X  16      70.711  39.003  44.566  0.00  0.00            
ATOM    107  CB  LYS X  16      70.012  38.472  43.300  0.00  0.00            
ATOM    108  CG  LYS X  16      70.914  38.430  42.059  0.00  0.00            
ATOM    109  CD  LYS X  16      70.185  37.754  40.892  0.00  0.00            
ATOM    110  CE  LYS X  16      71.119  37.584  39.690  0.00  0.00            
ATOM    111  NZ  LYS X  16      70.514  36.675  38.694  0.00  0.00            
ATOM    112  C   LYS X  16      70.984  40.512  44.509  0.00  0.00            
ATOM    113  O   LYS X  16      70.126  41.308  44.884  0.00  0.00            
ATOM    114  N   PHE X  17      72.175  40.905  44.063  0.00  0.00            
ATOM    115  CA  PHE X  17      72.585  42.293  43.809  0.00  0.00            
ATOM    116  CB  PHE X  17      74.000  42.500  44.380  0.00  0.00            
ATOM    117  CG  PHE X  17      74.637  43.849  44.092  0.00  0.00            
ATOM    118  CD1 PHE X  17      75.290  44.079  42.864  0.00  0.00            
ATOM    119  CE1 PHE X  17      75.912  45.314  42.609  0.00  0.00            
ATOM    120  CZ  PHE X  17      75.892  46.324  43.587  0.00  0.00            
ATOM    121  CE2 PHE X  17      75.246  46.099  44.814  0.00  0.00            
ATOM    122  CD2 PHE X  17      74.617  44.866  45.066  0.00  0.00            
ATOM    123  C   PHE X  17      72.543  42.565  42.300  0.00  0.00            
ATOM    124  O   PHE X  17      73.107  41.785  41.534  0.00  0.00            
ATOM    125  N   VAL X  18      71.906  43.651  41.857  0.00  0.00            
ATOM    126  CA  VAL X  18      71.728  43.979  40.429  0.00  0.00            
ATOM    127  CB  VAL X  18      70.286  43.664  39.964  0.00  0.00            
ATOM    128  CG1 VAL X  18      70.099  43.920  38.461  0.00  0.00            
ATOM    129  CG2 VAL X  18      69.916  42.194  40.220  0.00  0.00            
ATOM    130  C   VAL X  18      72.093  45.441  40.154  0.00  0.00            
ATOM    131  O   VAL X  18      71.742  46.332  40.927  0.00  0.00            
ATOM    132  N   SER X  19      72.774  45.685  39.031  0.00  0.00            
ATOM    133  CA  SER X  19      73.139  47.018  38.526  0.00  0.00            
ATOM    134  CB  SER X  19      74.648  47.255  38.673  0.00  0.00            
ATOM    135  OG  SER X  19      75.397  46.357  37.865  0.00  0.00            
ATOM    136  C   SER X  19      72.705  47.213  37.068  0.00  0.00            
ATOM    137  O   SER X  19      72.757  46.276  36.266  0.00  0.00            
ATOM    138  N   LEU X  20      72.290  48.428  36.715  0.00  0.00            
ATOM    139  CA  LEU X  20      71.798  48.814  35.387  0.00  0.00            
ATOM    140  CB  LEU X  20      70.268  48.982  35.460  0.00  0.00            
ATOM    141  CG  LEU X  20      69.459  47.734  35.865  0.00  0.00            
ATOM    142  CD1 LEU X  20      67.990  48.115  36.052  0.00  0.00            
ATOM    143  CD2 LEU X  20      69.535  46.630  34.807  0.00  0.00            
ATOM    144  C   LEU X  20      72.500  50.094  34.885  0.00  0.00            
ATOM    145  O   LEU X  20      73.189  50.780  35.641  0.00  0.00            
ATOM    146  N   GLU X  21      72.359  50.412  33.598  0.00  0.00            
ATOM    147  CA  GLU X  21      73.082  51.501  32.917  0.00  0.00            
ATOM    148  CB  GLU X  21      73.709  50.979  31.615  0.00  0.00            
ATOM    149  CG  GLU X  21      74.839  49.975  31.883  0.00  0.00            
ATOM    150  CD  GLU X  21      75.375  49.376  30.581  0.00  0.00            
ATOM    151  OE1 GLU X  21      76.188  50.036  29.886  0.00  0.00            
ATOM    152  OE2 GLU X  21      74.996  48.226  30.247  0.00  0.00            
ATOM    153  C   GLU X  21      72.186  52.732  32.677  0.00  0.00            
ATOM    154  O   GLU X  21      71.023  52.616  32.278  0.00  0.00            
ATOM    155  N   GLY X  22      72.718  53.927  32.954  0.00  0.00            
ATOM    156  CA  GLY X  22      71.970  55.193  33.039  0.00  0.00            
ATOM    157  C   GLY X  22      71.085  55.352  34.290  0.00  0.00            
ATOM    158  O   GLY X  22      70.580  56.445  34.538  0.00  0.00            
ATOM    159  N   PHE X  23      70.912  54.293  35.089  0.00  0.00            
ATOM    160  CA  PHE X  23      70.181  54.296  36.363  0.00  0.00            
ATOM    161  CB  PHE X  23      69.759  52.861  36.706  0.00  0.00            
ATOM    162  CG  PHE X  23      68.520  52.387  35.975  0.00  0.00            
ATOM    163  CD1 PHE X  23      68.620  51.717  34.742  0.00  0.00            
ATOM    164  CE1 PHE X  23      67.464  51.222  34.112  0.00  0.00            
ATOM    165  CZ  PHE X  23      66.199  51.441  34.687  0.00  0.00            
ATOM    166  CE2 PHE X  23      66.094  52.147  35.898  0.00  0.00            
ATOM    167  CD2 PHE X  23      67.254  52.607  36.544  0.00  0.00            
ATOM    168  C   PHE X  23      71.001  54.906  37.511  0.00  0.00            
ATOM    169  O   PHE X  23      72.236  54.836  37.516  0.00  0.00            
ATOM    170  N   ALA X  24      70.324  55.476  38.511  0.00  0.00            
ATOM    171  CA  ALA X  24      70.964  56.195  39.615  0.00  0.00            
ATOM    172  CB  ALA X  24      69.896  57.007  40.358  0.00  0.00            
ATOM    173  C   ALA X  24      71.750  55.305  40.601  0.00  0.00            
ATOM    174  O   ALA X  24      72.801  55.741  41.084  0.00  0.00            
ATOM    175  N   GLN X  25      71.272  54.098  40.929  0.00  0.00            
ATOM    176  CA  GLN X  25      71.862  53.246  41.978  0.00  0.00            
ATOM    177  CB  GLN X  25      71.355  53.730  43.351  0.00  0.00            
ATOM    178  CG  GLN X  25      69.841  53.546  43.568  0.00  0.00            
ATOM    179  CD  GLN X  25      69.279  54.522  44.595  0.00  0.00            
ATOM    180  OE1 GLN X  25      68.532  55.438  44.273  0.00  0.00            
ATOM    181  NE2 GLN X  25      69.622  54.390  45.857  0.00  0.00            
ATOM    182  C   GLN X  25      71.599  51.728  41.792  0.00  0.00            
ATOM    183  O   GLN X  25      70.559  51.351  41.246  0.00  0.00            
ATOM    184  N   PRO X  26      72.495  50.834  42.264  0.00  0.00            
ATOM    185  CD  PRO X  26      73.899  51.087  42.549  0.00  0.00            
ATOM    186  CG  PRO X  26      74.614  49.788  42.191  0.00  0.00            
ATOM    187  CB  PRO X  26      73.604  48.739  42.646  0.00  0.00            
ATOM    188  CA  PRO X  26      72.250  49.387  42.331  0.00  0.00            
ATOM    189  C   PRO X  26      71.189  48.977  43.367  0.00  0.00            
ATOM    190  O   PRO X  26      70.915  49.695  44.333  0.00  0.00            
ATOM    191  N   VAL X  27      70.621  47.780  43.191  0.00  0.00            
ATOM    192  CA  VAL X  27      69.483  47.264  43.973  0.00  0.00            
ATOM    193  CB  VAL X  27      68.190  47.274  43.126  0.00  0.00            
ATOM    194  CG1 VAL X  27      66.938  46.922  43.940  0.00  0.00            
ATOM    195  CG2 VAL X  27      67.918  48.654  42.514  0.00  0.00            
ATOM    196  C   VAL X  27      69.771  45.863  44.518  0.00  0.00            
ATOM    197  O   VAL X  27      70.286  44.998  43.810  0.00  0.00            
ATOM    198  N   ALA X  28      69.396  45.627  45.774  0.00  0.00            
ATOM    199  CA  ALA X  28      69.306  44.310  46.393  0.00  0.00            
ATOM    200  CB  ALA X  28      69.774  44.429  47.849  0.00  0.00            
ATOM    201  C   ALA X  28      67.863  43.782  46.278  0.00  0.00            
ATOM    202  O   ALA X  28      66.909  44.470  46.652  0.00  0.00            
ATOM    203  N   ILE X  29      67.692  42.566  45.754  0.00  0.00            
ATOM    204  CA  ILE X  29      66.377  41.962  45.490  0.00  0.00            
ATOM    205  CB  ILE X  29      66.058  41.916  43.974  0.00  0.00            
ATOM    206  CG2 ILE X  29      66.131  43.336  43.379  0.00  0.00            
ATOM    207  CG1 ILE X  29      66.964  40.951  43.179  0.00  0.00            
ATOM    208  CD1 ILE X  29      66.607  40.826  41.691  0.00  0.00            
ATOM    209  C   ILE X  29      66.235  40.603  46.187  0.00  0.00            
ATOM    210  O   ILE X  29      67.175  39.804  46.221  0.00  0.00            
ATOM    211  N   PHE X  30      65.051  40.337  46.738  0.00  0.00            
ATOM    212  CA  PHE X  30      64.720  39.140  47.517  0.00  0.00            
ATOM    213  CB  PHE X  30      64.727  39.480  49.015  0.00  0.00            
ATOM    214  CG  PHE X  30      66.066  39.940  49.566  0.00  0.00            
ATOM    215  CD1 PHE X  30      66.420  41.303  49.517  0.00  0.00            
ATOM    216  CE1 PHE X  30      67.661  41.729  50.022  0.00  0.00            
ATOM    217  CZ  PHE X  30      68.548  40.795  50.585  0.00  0.00            
ATOM    218  CE2 PHE X  30      68.191  39.437  50.654  0.00  0.00            
ATOM    219  CD2 PHE X  30      66.954  39.009  50.141  0.00  0.00            
ATOM    220  C   PHE X  30      63.351  38.615  47.069  0.00  0.00            
ATOM    221  O   PHE X  30      62.354  39.332  47.135  0.00  0.00            
ATOM    222  N   LEU X  31      63.303  37.384  46.560  0.00  0.00            
ATOM    223  CA  LEU X  31      62.222  36.899  45.700  0.00  0.00            
ATOM    224  CB  LEU X  31      62.764  36.733  44.265  0.00  0.00            
ATOM    225  CG  LEU X  31      63.518  37.935  43.659  0.00  0.00            
ATOM    226  CD1 LEU X  31      64.060  37.544  42.286  0.00  0.00            
ATOM    227  CD2 LEU X  31      62.637  39.170  43.481  0.00  0.00            
ATOM    228  C   LEU X  31      61.615  35.583  46.216  0.00  0.00            
ATOM    229  O   LEU X  31      62.341  34.669  46.619  0.00  0.00            
ATOM    230  N   GLY X  32      60.285  35.472  46.170  0.00  0.00            
ATOM    231  CA  GLY X  32      59.552  34.248  46.510  0.00  0.00            
ATOM    232  C   GLY X  32      59.478  33.918  48.009  0.00  0.00            
ATOM    233  O   GLY X  32      59.435  32.738  48.361  0.00  0.00            
ATOM    234  N   ILE X  33      59.467  34.922  48.893  0.00  0.00            
ATOM    235  CA  ILE X  33      59.445  34.765  50.365  0.00  0.00            
ATOM    236  CB  ILE X  33      60.165  35.966  51.032  0.00  0.00            
ATOM    237  CG2 ILE X  33      59.944  36.016  52.560  0.00  0.00            
ATOM    238  CG1 ILE X  33      61.678  35.901  50.714  0.00  0.00            
ATOM    239  CD1 ILE X  33      62.469  37.153  51.116  0.00  0.00            
ATOM    240  C   ILE X  33      57.998  34.599  50.881  0.00  0.00            
ATOM    241  O   ILE X  33      57.126  35.358  50.456  0.00  0.00            
ATOM    242  N   PRO X  34      57.699  33.644  51.787  0.00  0.00            
ATOM    243  CD  PRO X  34      58.585  32.588  52.265  0.00  0.00            
ATOM    244  CG  PRO X  34      57.780  31.781  53.284  0.00  0.00            
ATOM    245  CB  PRO X  34      56.335  32.003  52.846  0.00  0.00            
ATOM    246  CA  PRO X  34      56.345  33.433  52.305  0.00  0.00            
ATOM    247  C   PRO X  34      55.937  34.453  53.381  0.00  0.00            
ATOM    248  O   PRO X  34      56.683  34.709  54.328  0.00  0.00            
ATOM    249  N   PHE X  35      54.712  34.979  53.268  0.00  0.00            
ATOM    250  CA  PHE X  35      54.121  35.943  54.217  0.00  0.00            
ATOM    251  CB  PHE X  35      53.618  37.162  53.431  0.00  0.00            
ATOM    252  CG  PHE X  35      52.463  36.887  52.479  0.00  0.00            
ATOM    253  CD1 PHE X  35      51.140  36.853  52.965  0.00  0.00            
ATOM    254  CE1 PHE X  35      50.069  36.609  52.089  0.00  0.00            
ATOM    255  CZ  PHE X  35      50.314  36.413  50.720  0.00  0.00            
ATOM    256  CE2 PHE X  35      51.629  36.452  50.228  0.00  0.00            
ATOM    257  CD2 PHE X  35      52.704  36.681  51.107  0.00  0.00            
ATOM    258  C   PHE X  35      52.999  35.352  55.095  0.00  0.00            
ATOM    259  O   PHE X  35      52.623  35.943  56.113  0.00  0.00            
ATOM    260  N   ALA X  36      52.452  34.199  54.701  0.00  0.00            
ATOM    261  CA  ALA X  36      51.396  33.455  55.388  0.00  0.00            
ATOM    262  CB  ALA X  36      50.032  33.952  54.888  0.00  0.00            
ATOM    263  C   ALA X  36      51.565  31.940  55.155  0.00  0.00            
ATOM    264  O   ALA X  36      52.263  31.519  54.225  0.00  0.00            
ATOM    265  N   LYS X  37      50.925  31.122  55.997  0.00  0.00            
ATOM    266  CA  LYS X  37      50.995  29.653  55.962  0.00  0.00            
ATOM    267  CB  LYS X  37      50.298  29.111  57.221  0.00  0.00            
ATOM    268  CG  LYS X  37      50.406  27.585  57.323  0.00  0.00            
ATOM    269  CD  LYS X  37      49.888  27.066  58.664  0.00  0.00            
ATOM    270  CE  LYS X  37      50.037  25.543  58.689  0.00  0.00            
ATOM    271  NZ  LYS X  37      49.747  24.976  60.022  0.00  0.00            
ATOM    272  C   LYS X  37      50.365  29.075  54.679  0.00  0.00            
ATOM    273  O   LYS X  37      49.270  29.527  54.325  0.00  0.00            
ATOM    274  N   PRO X  38      50.972  28.063  54.018  0.00  0.00            
ATOM    275  CD  PRO X  38      52.310  27.535  54.258  0.00  0.00            
ATOM    276  CG  PRO X  38      52.684  26.758  52.997  0.00  0.00            
ATOM    277  CB  PRO X  38      51.335  26.240  52.508  0.00  0.00            
ATOM    278  CA  PRO X  38      50.387  27.396  52.851  0.00  0.00            
ATOM    279  C   PRO X  38      48.949  26.899  53.112  0.00  0.00            
ATOM    280  O   PRO X  38      48.736  26.156  54.078  0.00  0.00            
ATOM    281  N   PRO X  39      47.953  27.287  52.289  0.00  0.00            
ATOM    282  CD  PRO X  39      48.108  28.124  51.105  0.00  0.00            
ATOM    283  CG  PRO X  39      46.702  28.365  50.557  0.00  0.00            
ATOM    284  CB  PRO X  39      45.841  28.251  51.811  0.00  0.00            
ATOM    285  CA  PRO X  39      46.528  27.129  52.594  0.00  0.00            
ATOM    286  C   PRO X  39      45.998  25.719  52.270  0.00  0.00            
ATOM    287  O   PRO X  39      45.092  25.536  51.457  0.00  0.00            
ATOM    288  N   LEU X  40      46.584  24.702  52.896  0.00  0.00            
ATOM    289  CA  LEU X  40      46.286  23.296  52.628  0.00  0.00            
ATOM    290  CB  LEU X  40      47.557  22.454  52.845  0.00  0.00            
ATOM    291  CG  LEU X  40      48.790  22.903  52.029  0.00  0.00            
ATOM    292  CD1 LEU X  40      49.960  21.964  52.312  0.00  0.00            
ATOM    293  CD2 LEU X  40      48.546  22.920  50.518  0.00  0.00            
ATOM    294  C   LEU X  40      45.081  22.781  53.438  0.00  0.00            
ATOM    295  O   LEU X  40      44.882  23.165  54.598  0.00  0.00            
ATOM    296  N   GLY X  41      44.287  21.902  52.818  0.00  0.00            
ATOM    297  CA  GLY X  41      43.149  21.180  53.408  0.00  0.00            
ATOM    298  C   GLY X  41      42.182  22.070  54.215  0.00  0.00            
ATOM    299  O   GLY X  41      41.456  22.872  53.620  0.00  0.00            
ATOM    300  N   PRO X  42      42.155  21.971  55.561  0.00  0.00            
ATOM    301  CD  PRO X  42      43.009  21.120  56.380  0.00  0.00            
ATOM    302  CG  PRO X  42      42.930  21.700  57.788  0.00  0.00            
ATOM    303  CB  PRO X  42      41.486  22.187  57.839  0.00  0.00            
ATOM    304  CA  PRO X  42      41.265  22.752  56.430  0.00  0.00            
ATOM    305  C   PRO X  42      41.502  24.274  56.408  0.00  0.00            
ATOM    306  O   PRO X  42      40.674  25.020  56.930  0.00  0.00            
ATOM    307  N   LEU X  43      42.596  24.763  55.813  0.00  0.00            
ATOM    308  CA  LEU X  43      42.895  26.200  55.700  0.00  0.00            
ATOM    309  CB  LEU X  43      44.422  26.400  55.657  0.00  0.00            
ATOM    310  CG  LEU X  43      45.155  25.950  56.936  0.00  0.00            
ATOM    311  CD1 LEU X  43      46.666  26.015  56.725  0.00  0.00            
ATOM    312  CD2 LEU X  43      44.805  26.828  58.139  0.00  0.00            
ATOM    313  C   LEU X  43      42.163  26.895  54.532  0.00  0.00            
ATOM    314  O   LEU X  43      42.330  28.102  54.335  0.00  0.00            
ATOM    315  N   ARG X  44      41.325  26.164  53.786  0.00  0.00            
ATOM    316  CA  ARG X  44      40.414  26.696  52.759  0.00  0.00            
ATOM    317  CB  ARG X  44      39.994  25.555  51.819  0.00  0.00            
ATOM    318  CG  ARG X  44      41.134  24.934  50.999  0.00  0.00            
ATOM    319  CD  ARG X  44      40.591  23.737  50.209  0.00  0.00            
ATOM    320  NE  ARG X  44      41.654  23.007  49.494  0.00  0.00            
ATOM    321  CZ  ARG X  44      41.707  21.709  49.272  0.00  0.00            
ATOM    322  NH1 ARG X  44      40.735  20.915  49.610  0.00  0.00            
ATOM    323  NH2 ARG X  44      42.740  21.189  48.676  0.00  0.00            
ATOM    324  C   ARG X  44      39.165  27.350  53.373  0.00  0.00            
ATOM    325  O   ARG X  44      38.587  26.823  54.327  0.00  0.00            
ATOM    326  N   PHE X  45      38.694  28.452  52.784  0.00  0.00            
ATOM    327  CA  PHE X  45      37.446  29.155  53.152  0.00  0.00            
ATOM    328  CB  PHE X  45      36.201  28.345  52.726  0.00  0.00            
ATOM    329  CG  PHE X  45      36.385  27.516  51.468  0.00  0.00            
ATOM    330  CD1 PHE X  45      36.526  28.138  50.213  0.00  0.00            
ATOM    331  CE1 PHE X  45      36.808  27.363  49.072  0.00  0.00            
ATOM    332  CZ  PHE X  45      36.961  25.971  49.184  0.00  0.00            
ATOM    333  CE2 PHE X  45      36.821  25.353  50.438  0.00  0.00            
ATOM    334  CD2 PHE X  45      36.519  26.119  51.574  0.00  0.00            
ATOM    335  C   PHE X  45      37.418  29.622  54.622  0.00  0.00            
ATOM    336  O   PHE X  45      36.436  29.432  55.346  0.00  0.00            
ATOM    337  N   THR X  46      38.550  30.158  55.084  0.00  0.00            
ATOM    338  CA  THR X  46      38.797  30.643  56.452  0.00  0.00            
ATOM    339  CB  THR X  46      39.081  29.451  57.392  0.00  0.00            
ATOM    340  CG2 THR X  46      40.302  28.614  57.017  0.00  0.00            
ATOM    341  OG1 THR X  46      39.295  29.887  58.708  0.00  0.00            
ATOM    342  C   THR X  46      39.961  31.657  56.437  0.00  0.00            
ATOM    343  O   THR X  46      40.798  31.579  55.525  0.00  0.00            
ATOM    344  N   PRO X  47      40.058  32.619  57.381  0.00  0.00            
ATOM    345  CD  PRO X  47      39.067  32.963  58.396  0.00  0.00            
ATOM    346  CG  PRO X  47      39.393  34.391  58.828  0.00  0.00            
ATOM    347  CB  PRO X  47      40.911  34.444  58.667  0.00  0.00            
ATOM    348  CA  PRO X  47      41.150  33.598  57.412  0.00  0.00            
ATOM    349  C   PRO X  47      42.566  32.978  57.412  0.00  0.00            
ATOM    350  O   PRO X  47      42.739  31.884  57.960  0.00  0.00            
ATOM    351  N   PRO X  48      43.582  33.645  56.827  0.00  0.00            
ATOM    352  CD  PRO X  48      43.474  34.838  55.998  0.00  0.00            
ATOM    353  CG  PRO X  48      44.705  34.823  55.098  0.00  0.00            
ATOM    354  CB  PRO X  48      45.763  34.190  55.994  0.00  0.00            
ATOM    355  CA  PRO X  48      44.967  33.160  56.808  0.00  0.00            
ATOM    356  C   PRO X  48      45.596  32.976  58.197  0.00  0.00            
ATOM    357  O   PRO X  48      45.207  33.633  59.166  0.00  0.00            
ATOM    358  N   GLN X  49      46.630  32.137  58.270  0.00  0.00            
ATOM    359  CA  GLN X  49      47.484  31.951  59.452  0.00  0.00            
ATOM    360  CB  GLN X  49      47.455  30.474  59.881  0.00  0.00            
ATOM    361  CG  GLN X  49      46.128  30.073  60.550  0.00  0.00            
ATOM    362  CD  GLN X  49      46.132  28.628  61.048  0.00  0.00            
ATOM    363  OE1 GLN X  49      47.035  27.843  60.789  0.00  0.00            
ATOM    364  NE2 GLN X  49      45.124  28.195  61.769  0.00  0.00            
ATOM    365  C   GLN X  49      48.924  32.437  59.179  0.00  0.00            
ATOM    366  O   GLN X  49      49.371  32.403  58.026  0.00  0.00            
ATOM    367  N   PRO X  50      49.683  32.875  60.203  0.00  0.00            
ATOM    368  CD  PRO X  50      49.303  32.951  61.608  0.00  0.00            
ATOM    369  CG  PRO X  50      50.576  33.319  62.371  0.00  0.00            
ATOM    370  CB  PRO X  50      51.392  34.095  61.337  0.00  0.00            
ATOM    371  CA  PRO X  50      51.024  33.421  60.011  0.00  0.00            
ATOM    372  C   PRO X  50      52.033  32.342  59.587  0.00  0.00            
ATOM    373  O   PRO X  50      51.906  31.169  59.952  0.00  0.00            
ATOM    374  N   ALA X  51      53.048  32.745  58.820  0.00  0.00            
ATOM    375  CA  ALA X  51      54.126  31.882  58.334  0.00  0.00            
ATOM    376  CB  ALA X  51      54.895  32.621  57.233  0.00  0.00            
ATOM    377  C   ALA X  51      55.056  31.409  59.472  0.00  0.00            
ATOM    378  O   ALA X  51      55.164  32.071  60.507  0.00  0.00            
ATOM    379  N   GLU X  52      55.722  30.268  59.296  0.00  0.00            
ATOM    380  CA  GLU X  52      56.537  29.612  60.333  0.00  0.00            
ATOM    381  CB  GLU X  52      56.494  28.085  60.120  0.00  0.00            
ATOM    382  CG  GLU X  52      57.286  27.583  58.903  0.00  0.00            
ATOM    383  CD  GLU X  52      57.282  26.052  58.809  0.00  0.00            
ATOM    384  OE1 GLU X  52      56.653  25.485  57.882  0.00  0.00            
ATOM    385  OE2 GLU X  52      57.992  25.387  59.604  0.00  0.00            
ATOM    386  C   GLU X  52      57.987  30.152  60.432  0.00  0.00            
ATOM    387  O   GLU X  52      58.504  30.703  59.455  0.00  0.00            
ATOM    388  N   PRO X  53      58.688  29.982  61.572  0.00  0.00            
ATOM    389  CD  PRO X  53      58.151  29.616  62.878  0.00  0.00            
ATOM    390  CG  PRO X  53      59.348  29.547  63.830  0.00  0.00            
ATOM    391  CB  PRO X  53      60.380  30.463  63.170  0.00  0.00            
ATOM    392  CA  PRO X  53      60.125  30.246  61.677  0.00  0.00            
ATOM    393  C   PRO X  53      60.969  29.094  61.100  0.00  0.00            
ATOM    394  O   PRO X  53      60.609  27.918  61.235  0.00  0.00            
ATOM    395  N   TRP X  54      62.120  29.423  60.502  0.00  0.00            
ATOM    396  CA  TRP X  54      63.056  28.478  59.863  0.00  0.00            
ATOM    397  CB  TRP X  54      63.044  28.703  58.341  0.00  0.00            
ATOM    398  CG  TRP X  54      63.591  30.012  57.849  0.00  0.00            
ATOM    399  CD1 TRP X  54      64.843  30.213  57.379  0.00  0.00            
ATOM    400  NE1 TRP X  54      65.013  31.543  57.049  0.00  0.00            
ATOM    401  CE2 TRP X  54      63.865  32.269  57.267  0.00  0.00            
ATOM    402  CZ2 TRP X  54      63.549  33.624  57.108  0.00  0.00            
ATOM    403  CH2 TRP X  54      62.262  34.072  57.441  0.00  0.00            
ATOM    404  CZ3 TRP X  54      61.307  33.154  57.909  0.00  0.00            
ATOM    405  CE3 TRP X  54      61.633  31.792  58.065  0.00  0.00            
ATOM    406  CD2 TRP X  54      62.928  31.314  57.765  0.00  0.00            
ATOM    407  C   TRP X  54      64.488  28.526  60.438  0.00  0.00            
ATOM    408  O   TRP X  54      65.168  27.500  60.464  0.00  0.00            
ATOM    409  N   SER X  55      64.940  29.686  60.930  0.00  0.00            
ATOM    410  CA  SER X  55      66.224  29.912  61.626  0.00  0.00            
ATOM    411  CB  SER X  55      66.153  29.448  63.087  0.00  0.00            
ATOM    412  OG  SER X  55      65.007  29.962  63.757  0.00  0.00            
ATOM    413  C   SER X  55      67.478  29.374  60.906  0.00  0.00            
ATOM    414  O   SER X  55      68.390  28.841  61.546  0.00  0.00            
ATOM    415  N   PHE X  56      67.531  29.519  59.578  0.00  0.00            
ATOM    416  CA  PHE X  56      68.720  29.288  58.740  0.00  0.00            
ATOM    417  CB  PHE X  56      68.754  27.827  58.243  0.00  0.00            
ATOM    418  CG  PHE X  56      67.834  27.456  57.088  0.00  0.00            
ATOM    419  CD1 PHE X  56      66.544  26.950  57.336  0.00  0.00            
ATOM    420  CE1 PHE X  56      65.711  26.563  56.270  0.00  0.00            
ATOM    421  CZ  PHE X  56      66.169  26.669  54.946  0.00  0.00            
ATOM    422  CE2 PHE X  56      67.465  27.152  54.692  0.00  0.00            
ATOM    423  CD2 PHE X  56      68.295  27.538  55.759  0.00  0.00            
ATOM    424  C   PHE X  56      68.787  30.325  57.599  0.00  0.00            
ATOM    425  O   PHE X  56      67.874  31.141  57.460  0.00  0.00            
ATOM    426  N   VAL X  57      69.843  30.323  56.779  0.00  0.00            
ATOM    427  CA  VAL X  57      69.972  31.231  55.620  0.00  0.00            
ATOM    428  CB  VAL X  57      71.457  31.464  55.258  0.00  0.00            
ATOM    429  CG1 VAL X  57      71.600  32.481  54.119  0.00  0.00            
ATOM    430  CG2 VAL X  57      72.265  32.004  56.446  0.00  0.00            
ATOM    431  C   VAL X  57      69.167  30.692  54.427  0.00  0.00            
ATOM    432  O   VAL X  57      69.665  29.874  53.652  0.00  0.00            
ATOM    433  N   LYS X  58      67.912  31.136  54.273  0.00  0.00            
ATOM    434  CA  LYS X  58      66.997  30.693  53.202  0.00  0.00            
ATOM    435  CB  LYS X  58      65.542  30.836  53.691  0.00  0.00            
ATOM    436  CG  LYS X  58      64.502  30.374  52.655  0.00  0.00            
ATOM    437  CD  LYS X  58      63.048  30.542  53.120  0.00  0.00            
ATOM    438  CE  LYS X  58      62.618  29.526  54.190  0.00  0.00            
ATOM    439  NZ  LYS X  58      61.160  29.618  54.443  0.00  0.00            
ATOM    440  C   LYS X  58      67.265  31.431  51.880  0.00  0.00            
ATOM    441  O   LYS X  58      67.413  32.652  51.865  0.00  0.00            
ATOM    442  N   ASN X  59      67.286  30.703  50.763  0.00  0.00            
ATOM    443  CA  ASN X  59      67.481  31.268  49.422  0.00  0.00            
ATOM    444  CB  ASN X  59      67.898  30.127  48.473  0.00  0.00            
ATOM    445  CG  ASN X  59      68.456  30.609  47.146  0.00  0.00            
ATOM    446  OD1 ASN X  59      68.735  31.783  46.946  0.00  0.00            
ATOM    447  ND2 ASN X  59      68.671  29.736  46.193  0.00  0.00            
ATOM    448  C   ASN X  59      66.219  32.001  48.918  0.00  0.00            
ATOM    449  O   ASN X  59      65.112  31.477  49.040  0.00  0.00            
ATOM    450  N   ALA X  60      66.379  33.186  48.327  0.00  0.00            
ATOM    451  CA  ALA X  60      65.296  34.053  47.854  0.00  0.00            
ATOM    452  CB  ALA X  60      64.996  35.085  48.952  0.00  0.00            
ATOM    453  C   ALA X  60      65.638  34.684  46.485  0.00  0.00            
ATOM    454  O   ALA X  60      65.740  35.907  46.351  0.00  0.00            
ATOM    455  N   THR X  61      65.868  33.842  45.470  0.00  0.00            
ATOM    456  CA  THR X  61      66.456  34.210  44.156  0.00  0.00            
ATOM    457  CB  THR X  61      67.868  33.622  44.016  0.00  0.00            
ATOM    458  CG2 THR X  61      68.881  34.330  44.911  0.00  0.00            
ATOM    459  OG1 THR X  61      67.841  32.263  44.389  0.00  0.00            
ATOM    460  C   THR X  61      65.612  33.842  42.927  0.00  0.00            
ATOM    461  O   THR X  61      66.016  34.130  41.799  0.00  0.00            
ATOM    462  N   SER X  62      64.425  33.261  43.129  0.00  0.00            
ATOM    463  CA  SER X  62      63.411  33.025  42.088  0.00  0.00            
ATOM    464  CB  SER X  62      63.260  31.525  41.793  0.00  0.00            
ATOM    465  OG  SER X  62      64.427  30.993  41.186  0.00  0.00            
ATOM    466  C   SER X  62      62.063  33.631  42.502  0.00  0.00            
ATOM    467  O   SER X  62      61.783  33.815  43.685  0.00  0.00            
ATOM    468  N   TYR X  63      61.213  33.943  41.529  0.00  0.00            
ATOM    469  CA  TYR X  63      59.840  34.417  41.726  0.00  0.00            
ATOM    470  CB  TYR X  63      59.326  34.958  40.381  0.00  0.00            
ATOM    471  CG  TYR X  63      59.457  36.449  40.176  0.00  0.00            
ATOM    472  CD1 TYR X  63      60.723  37.041  40.012  0.00  0.00            
ATOM    473  CE1 TYR X  63      60.822  38.417  39.730  0.00  0.00            
ATOM    474  CZ  TYR X  63      59.649  39.184  39.562  0.00  0.00            
ATOM    475  OH  TYR X  63      59.739  40.481  39.184  0.00  0.00            
ATOM    476  CE2 TYR X  63      58.382  38.590  39.737  0.00  0.00            
ATOM    477  CD2 TYR X  63      58.292  37.229  40.072  0.00  0.00            
ATOM    478  C   TYR X  63      58.900  33.313  42.270  0.00  0.00            
ATOM    479  O   TYR X  63      59.272  32.133  42.276  0.00  0.00            
ATOM    480  N   PRO X  64      57.674  33.663  42.713  0.00  0.00            
ATOM    481  CD  PRO X  64      57.186  35.019  42.941  0.00  0.00            
ATOM    482  CG  PRO X  64      56.099  34.891  44.004  0.00  0.00            
ATOM    483  CB  PRO X  64      55.479  33.545  43.643  0.00  0.00            
ATOM    484  CA  PRO X  64      56.679  32.702  43.188  0.00  0.00            
ATOM    485  C   PRO X  64      56.210  31.667  42.141  0.00  0.00            
ATOM    486  O   PRO X  64      56.167  31.975  40.943  0.00  0.00            
ATOM    487  N   PRO X  65      55.750  30.478  42.585  0.00  0.00            
ATOM    488  CD  PRO X  65      55.860  29.963  43.946  0.00  0.00            
ATOM    489  CG  PRO X  65      54.824  28.848  44.062  0.00  0.00            
ATOM    490  CB  PRO X  65      54.694  28.346  42.624  0.00  0.00            
ATOM    491  CA  PRO X  65      54.826  29.641  41.814  0.00  0.00            
ATOM    492  C   PRO X  65      53.466  30.347  41.658  0.00  0.00            
ATOM    493  O   PRO X  65      53.099  31.190  42.481  0.00  0.00            
ATOM    494  N   MET X  66      52.697  30.007  40.623  0.00  0.00            
ATOM    495  CA  MET X  66      51.445  30.709  40.299  0.00  0.00            
ATOM    496  CB  MET X  66      51.141  30.619  38.797  0.00  0.00            
ATOM    497  CG  MET X  66      52.116  31.407  37.911  0.00  0.00            
ATOM    498  SD  MET X  66      53.815  30.779  37.722  0.00  0.00            
ATOM    499  CE  MET X  66      53.509  29.271  36.767  0.00  0.00            
ATOM    500  C   MET X  66      50.257  30.206  41.137  0.00  0.00            
ATOM    501  O   MET X  66      50.153  29.019  41.446  0.00  0.00            
ATOM    502  N   CYS X  67      49.334  31.105  41.486  0.00  0.00            
ATOM    503  CA  CYS X  67      48.222  30.830  42.398  0.00  0.00            
ATOM    504  CB  CYS X  67      47.898  32.121  43.178  0.00  0.00            
ATOM    505  SG  CYS X  67      47.689  33.563  42.088  0.00  0.00            
ATOM    506  C   CYS X  67      46.968  30.253  41.714  0.00  0.00            
ATOM    507  O   CYS X  67      46.305  30.939  40.939  0.00  0.00            
ATOM    508  N   THR X  68      46.543  29.045  42.101  0.00  0.00            
ATOM    509  CA  THR X  68      45.118  28.632  42.065  0.00  0.00            
ATOM    510  CB  THR X  68      44.356  29.277  43.249  0.00  0.00            
ATOM    511  CG2 THR X  68      44.863  28.759  44.595  0.00  0.00            
ATOM    512  OG1 THR X  68      44.491  30.686  43.271  0.00  0.00            
ATOM    513  C   THR X  68      44.373  28.821  40.721  0.00  0.00            
ATOM    514  O   THR X  68      43.244  29.318  40.708  0.00  0.00            
ATOM    515  N   GLN X  69      44.992  28.502  39.573  0.00  0.00            
ATOM    516  CA  GLN X  69      44.480  28.894  38.242  0.00  0.00            
ATOM    517  CB  GLN X  69      44.991  30.309  37.902  0.00  0.00            
ATOM    518  CG  GLN X  69      46.505  30.380  37.645  0.00  0.00            
ATOM    519  CD  GLN X  69      46.993  31.822  37.609  0.00  0.00            
ATOM    520  OE1 GLN X  69      47.159  32.427  36.563  0.00  0.00            
ATOM    521  NE2 GLN X  69      47.211  32.425  38.753  0.00  0.00            
ATOM    522  C   GLN X  69      44.766  27.908  37.090  0.00  0.00            
ATOM    523  O   GLN X  69      45.577  26.992  37.227  0.00  0.00            
ATOM    524  N   ASP X  70      44.098  28.127  35.949  0.00  0.00            
ATOM    525  CA  ASP X  70      44.218  27.367  34.692  0.00  0.00            
ATOM    526  CB  ASP X  70      43.405  28.099  33.609  0.00  0.00            
ATOM    527  CG  ASP X  70      43.443  27.411  32.240  0.00  0.00            
ATOM    528  OD1 ASP X  70      43.346  26.161  32.166  0.00  0.00            
ATOM    529  OD2 ASP X  70      43.489  28.125  31.211  0.00  0.00            
ATOM    530  C   ASP X  70      45.685  27.175  34.222  0.00  0.00            
ATOM    531  O   ASP X  70      46.354  28.166  33.900  0.00  0.00            
ATOM    532  N   PRO X  71      46.195  25.925  34.118  0.00  0.00            
ATOM    533  CD  PRO X  71      45.539  24.682  34.510  0.00  0.00            
ATOM    534  CG  PRO X  71      46.653  23.698  34.854  0.00  0.00            
ATOM    535  CB  PRO X  71      47.766  24.133  33.910  0.00  0.00            
ATOM    536  CA  PRO X  71      47.617  25.658  33.884  0.00  0.00            
ATOM    537  C   PRO X  71      48.211  26.231  32.596  0.00  0.00            
ATOM    538  O   PRO X  71      49.413  26.496  32.563  0.00  0.00            
ATOM    539  N   LYS X  72      47.421  26.409  31.530  0.00  0.00            
ATOM    540  CA  LYS X  72      47.922  26.909  30.238  0.00  0.00            
ATOM    541  CB  LYS X  72      47.062  26.370  29.078  0.00  0.00            
ATOM    542  CG  LYS X  72      47.185  24.850  28.861  0.00  0.00            
ATOM    543  CD  LYS X  72      48.620  24.408  28.532  0.00  0.00            
ATOM    544  CE  LYS X  72      48.664  22.923  28.171  0.00  0.00            
ATOM    545  NZ  LYS X  72      50.055  22.477  27.927  0.00  0.00            
ATOM    546  C   LYS X  72      48.064  28.429  30.227  0.00  0.00            
ATOM    547  O   LYS X  72      49.188  28.933  30.126  0.00  0.00            
ATOM    548  N   ALA X  73      46.960  29.154  30.405  0.00  0.00            
ATOM    549  CA  ALA X  73      46.958  30.613  30.345  0.00  0.00            
ATOM    550  CB  ALA X  73      45.507  31.093  30.401  0.00  0.00            
ATOM    551  C   ALA X  73      47.820  31.258  31.448  0.00  0.00            
ATOM    552  O   ALA X  73      48.570  32.193  31.156  0.00  0.00            
ATOM    553  N   GLY X  74      47.779  30.730  32.681  0.00  0.00            
ATOM    554  CA  GLY X  74      48.560  31.249  33.812  0.00  0.00            
ATOM    555  C   GLY X  74      50.076  31.050  33.669  0.00  0.00            
ATOM    556  O   GLY X  74      50.856  31.893  34.116  0.00  0.00            
ATOM    557  N   GLN X  75      50.508  29.978  32.992  0.00  0.00            
ATOM    558  CA  GLN X  75      51.921  29.747  32.667  0.00  0.00            
ATOM    559  CB  GLN X  75      52.117  28.266  32.290  0.00  0.00            
ATOM    560  CG  GLN X  75      53.579  27.893  31.983  0.00  0.00            
ATOM    561  CD  GLN X  75      53.818  26.380  31.925  0.00  0.00            
ATOM    562  OE1 GLN X  75      53.233  25.593  32.662  0.00  0.00            
ATOM    563  NE2 GLN X  75      54.707  25.897  31.089  0.00  0.00            
ATOM    564  C   GLN X  75      52.411  30.721  31.583  0.00  0.00            
ATOM    565  O   GLN X  75      53.460  31.340  31.753  0.00  0.00            
ATOM    566  N   LEU X  76      51.624  30.938  30.521  0.00  0.00            
ATOM    567  CA  LEU X  76      51.962  31.873  29.437  0.00  0.00            
ATOM    568  CB  LEU X  76      50.905  31.712  28.326  0.00  0.00            
ATOM    569  CG  LEU X  76      51.275  32.365  26.981  0.00  0.00            
ATOM    570  CD1 LEU X  76      52.477  31.679  26.329  0.00  0.00            
ATOM    571  CD2 LEU X  76      50.097  32.247  26.014  0.00  0.00            
ATOM    572  C   LEU X  76      52.059  33.329  29.938  0.00  0.00            
ATOM    573  O   LEU X  76      53.003  34.051  29.610  0.00  0.00            
ATOM    574  N   LEU X  77      51.140  33.724  30.825  0.00  0.00            
ATOM    575  CA  LEU X  77      51.105  35.025  31.508  0.00  0.00            
ATOM    576  CB  LEU X  77      49.719  35.114  32.176  0.00  0.00            
ATOM    577  CG  LEU X  77      49.323  36.445  32.833  0.00  0.00            
ATOM    578  CD1 LEU X  77      49.493  37.655  31.910  0.00  0.00            
ATOM    579  CD2 LEU X  77      47.852  36.359  33.236  0.00  0.00            
ATOM    580  C   LEU X  77      52.265  35.236  32.507  0.00  0.00            
ATOM    581  O   LEU X  77      52.514  36.361  32.945  0.00  0.00            
ATOM    582  N   SER X  78      52.996  34.168  32.843  0.00  0.00            
ATOM    583  CA  SER X  78      54.111  34.171  33.801  0.00  0.00            
ATOM    584  CB  SER X  78      53.827  33.185  34.938  0.00  0.00            
ATOM    585  OG  SER X  78      52.594  33.495  35.555  0.00  0.00            
ATOM    586  C   SER X  78      55.479  33.879  33.169  0.00  0.00            
ATOM    587  O   SER X  78      56.488  33.898  33.874  0.00  0.00            
ATOM    588  N   GLU X  79      55.556  33.621  31.858  0.00  0.00            
ATOM    589  CA  GLU X  79      56.817  33.359  31.138  0.00  0.00            
ATOM    590  CB  GLU X  79      57.002  31.838  30.968  0.00  0.00            
ATOM    591  CG  GLU X  79      58.398  31.448  30.440  0.00  0.00            
ATOM    592  CD  GLU X  79      58.455  29.999  29.942  0.00  0.00            
ATOM    593  OE1 GLU X  79      59.330  29.215  30.389  0.00  0.00            
ATOM    594  OE2 GLU X  79      57.647  29.647  29.048  0.00  0.00            
ATOM    595  C   GLU X  79      56.932  34.118  29.801  0.00  0.00            
ATOM    596  O   GLU X  79      58.026  34.593  29.493  0.00  0.00            
ATOM    597  N   LEU X  80      55.843  34.317  29.044  0.00  0.00            
ATOM    598  CA  LEU X  80      55.848  35.146  27.830  0.00  0.00            
ATOM    599  CB  LEU X  80      54.982  34.497  26.730  0.00  0.00            
ATOM    600  CG  LEU X  80      54.974  35.249  25.382  0.00  0.00            
ATOM    601  CD1 LEU X  80      56.367  35.414  24.772  0.00  0.00            
ATOM    602  CD2 LEU X  80      54.114  34.487  24.375  0.00  0.00            
ATOM    603  C   LEU X  80      55.454  36.596  28.136  0.00  0.00            
ATOM    604  O   LEU X  80      56.285  37.493  28.001  0.00  0.00            
ATOM    605  N   PHE X  81      54.221  36.831  28.597  0.00  0.00            
ATOM    606  CA  PHE X  81      53.635  38.178  28.747  0.00  0.00            
ATOM    607  CB  PHE X  81      52.099  38.100  28.625  0.00  0.00            
ATOM    608  CG  PHE X  81      51.520  37.309  27.463  0.00  0.00            
ATOM    609  CD1 PHE X  81      52.064  37.417  26.169  0.00  0.00            
ATOM    610  CE1 PHE X  81      51.505  36.682  25.104  0.00  0.00            
ATOM    611  CZ  PHE X  81      50.390  35.860  25.325  0.00  0.00            
ATOM    612  CE2 PHE X  81      49.824  35.772  26.610  0.00  0.00            
ATOM    613  CD2 PHE X  81      50.392  36.488  27.676  0.00  0.00            
ATOM    614  C   PHE X  81      54.073  38.922  30.031  0.00  0.00            
ATOM    615  O   PHE X  81      53.291  39.677  30.613  0.00  0.00            
ATOM    616  N   THR X  82      55.300  38.676  30.503  0.00  0.00            
ATOM    617  CA  THR X  82      55.840  39.095  31.811  0.00  0.00            
ATOM    618  CB  THR X  82      56.223  37.869  32.661  0.00  0.00            
ATOM    619  CG2 THR X  82      57.304  36.984  32.038  0.00  0.00            
ATOM    620  OG1 THR X  82      56.717  38.282  33.913  0.00  0.00            
ATOM    621  C   THR X  82      57.028  40.054  31.682  0.00  0.00            
ATOM    622  O   THR X  82      57.808  39.966  30.732  0.00  0.00            
ATOM    623  N   ASN X  83      57.196  40.952  32.658  0.00  0.00            
ATOM    624  CA  ASN X  83      58.324  41.889  32.737  0.00  0.00            
ATOM    625  CB  ASN X  83      57.762  43.319  32.867  0.00  0.00            
ATOM    626  CG  ASN X  83      58.809  44.376  32.570  0.00  0.00            
ATOM    627  OD1 ASN X  83      59.308  45.043  33.459  0.00  0.00            
ATOM    628  ND2 ASN X  83      59.211  44.529  31.329  0.00  0.00            
ATOM    629  C   ASN X  83      59.377  41.512  33.812  0.00  0.00            
ATOM    630  O   ASN X  83      60.298  42.291  34.072  0.00  0.00            
ATOM    631  N   ARG X  84      59.270  40.325  34.437  0.00  0.00            
ATOM    632  CA  ARG X  84      60.223  39.848  35.464  0.00  0.00            
ATOM    633  CB  ARG X  84      59.679  38.600  36.187  0.00  0.00            
ATOM    634  CG  ARG X  84      59.659  37.316  35.342  0.00  0.00            
ATOM    635  CD  ARG X  84      59.058  36.145  36.134  0.00  0.00            
ATOM    636  NE  ARG X  84      58.767  34.991  35.262  0.00  0.00            
ATOM    637  CZ  ARG X  84      59.638  34.183  34.685  0.00  0.00            
ATOM    638  NH1 ARG X  84      60.914  34.238  34.906  0.00  0.00            
ATOM    639  NH2 ARG X  84      59.219  33.263  33.874  0.00  0.00            
ATOM    640  C   ARG X  84      61.635  39.604  34.914  0.00  0.00            
ATOM    641  O   ARG X  84      61.794  39.155  33.777  0.00  0.00            
ATOM    642  N   LYS X  85      62.663  39.840  35.737  0.00  0.00            
ATOM    643  CA  LYS X  85      64.087  39.663  35.382  0.00  0.00            
ATOM    644  CB  LYS X  85      64.912  40.885  35.851  0.00  0.00            
ATOM    645  CG  LYS X  85      64.730  42.156  34.993  0.00  0.00            
ATOM    646  CD  LYS X  85      63.436  42.943  35.261  0.00  0.00            
ATOM    647  CE  LYS X  85      63.277  44.098  34.266  0.00  0.00            
ATOM    648  NZ  LYS X  85      61.942  44.725  34.391  0.00  0.00            
ATOM    649  C   LYS X  85      64.693  38.340  35.879  0.00  0.00            
ATOM    650  O   LYS X  85      65.766  37.962  35.414  0.00  0.00            
ATOM    651  N   GLU X  86      64.009  37.609  36.761  0.00  0.00            
ATOM    652  CA  GLU X  86      64.476  36.338  37.346  0.00  0.00            
ATOM    653  CB  GLU X  86      64.858  36.548  38.823  0.00  0.00            
ATOM    654  CG  GLU X  86      66.017  37.535  39.044  0.00  0.00            
ATOM    655  CD  GLU X  86      67.325  37.117  38.359  0.00  0.00            
ATOM    656  OE1 GLU X  86      68.171  37.989  38.068  0.00  0.00            
ATOM    657  OE2 GLU X  86      67.571  35.905  38.146  0.00  0.00            
ATOM    658  C   GLU X  86      63.442  35.205  37.206  0.00  0.00            
ATOM    659  O   GLU X  86      62.259  35.462  36.975  0.00  0.00            
ATOM    660  N   ASN X  87      63.905  33.955  37.325  0.00  0.00            
ATOM    661  CA  ASN X  87      63.182  32.718  36.995  0.00  0.00            
ATOM    662  CB  ASN X  87      64.228  31.587  36.946  0.00  0.00            
ATOM    663  CG  ASN X  87      63.695  30.307  36.328  0.00  0.00            
ATOM    664  OD1 ASN X  87      62.830  30.324  35.458  0.00  0.00            
ATOM    665  ND2 ASN X  87      64.140  29.173  36.808  0.00  0.00            
ATOM    666  C   ASN X  87      62.012  32.362  37.948  0.00  0.00            
ATOM    667  O   ASN X  87      61.904  32.912  39.040  0.00  0.00            
ATOM    668  N   ILE X  88      61.172  31.391  37.559  0.00  0.00            
ATOM    669  CA  ILE X  88      60.100  30.768  38.366  0.00  0.00            
ATOM    670  CB  ILE X  88      58.691  31.098  37.810  0.00  0.00            
ATOM    671  CG2 ILE X  88      58.329  32.539  38.167  0.00  0.00            
ATOM    672  CG1 ILE X  88      58.552  30.805  36.296  0.00  0.00            
ATOM    673  CD1 ILE X  88      57.154  31.064  35.721  0.00  0.00            
ATOM    674  C   ILE X  88      60.243  29.233  38.444  0.00  0.00            
ATOM    675  O   ILE X  88      60.678  28.630  37.460  0.00  0.00            
ATOM    676  N   PRO X  89      59.750  28.574  39.517  0.00  0.00            
ATOM    677  CD  PRO X  89      59.476  29.167  40.821  0.00  0.00            
ATOM    678  CG  PRO X  89      59.698  28.046  41.830  0.00  0.00            
ATOM    679  CB  PRO X  89      59.220  26.817  41.063  0.00  0.00            
ATOM    680  CA  PRO X  89      59.591  27.108  39.601  0.00  0.00            
ATOM    681  C   PRO X  89      58.535  26.491  38.656  0.00  0.00            
ATOM    682  O   PRO X  89      58.276  25.289  38.716  0.00  0.00            
ATOM    683  N   LEU X  90      57.875  27.318  37.835  0.00  0.00            
ATOM    684  CA  LEU X  90      56.903  27.002  36.772  0.00  0.00            
ATOM    685  CB  LEU X  90      57.664  26.379  35.578  0.00  0.00            
ATOM    686  CG  LEU X  90      57.005  26.546  34.191  0.00  0.00            
ATOM    687  CD1 LEU X  90      56.905  28.013  33.766  0.00  0.00            
ATOM    688  CD2 LEU X  90      57.836  25.814  33.142  0.00  0.00            
ATOM    689  C   LEU X  90      55.622  26.223  37.163  0.00  0.00            
ATOM    690  O   LEU X  90      54.698  26.152  36.349  0.00  0.00            
ATOM    691  N   LYS X  91      55.507  25.668  38.377  0.00  0.00            
ATOM    692  CA  LYS X  91      54.295  24.966  38.841  0.00  0.00            
ATOM    693  CB  LYS X  91      54.640  23.858  39.856  0.00  0.00            
ATOM    694  CG  LYS X  91      54.863  24.300  41.312  0.00  0.00            
ATOM    695  CD  LYS X  91      55.252  23.093  42.191  0.00  0.00            
ATOM    696  CE  LYS X  91      54.945  23.374  43.667  0.00  0.00            
ATOM    697  NZ  LYS X  91      55.482  22.331  44.577  0.00  0.00            
ATOM    698  C   LYS X  91      53.180  25.919  39.299  0.00  0.00            
ATOM    699  O   LYS X  91      53.443  27.063  39.681  0.00  0.00            
ATOM    700  N   LEU X  92      51.935  25.437  39.257  0.00  0.00            
ATOM    701  CA  LEU X  92      50.740  26.160  39.717  0.00  0.00            
ATOM    702  CB  LEU X  92      49.716  26.336  38.578  0.00  0.00            
ATOM    703  CG  LEU X  92      50.247  27.008  37.293  0.00  0.00            
ATOM    704  CD1 LEU X  92      50.695  25.991  36.239  0.00  0.00            
ATOM    705  CD2 LEU X  92      49.172  27.905  36.678  0.00  0.00            
ATOM    706  C   LEU X  92      50.118  25.449  40.932  0.00  0.00            
ATOM    707  O   LEU X  92      49.878  24.237  40.880  0.00  0.00            
ATOM    708  N   SER X  93      49.851  26.185  42.012  0.00  0.00            
ATOM    709  CA  SER X  93      49.682  25.631  43.369  0.00  0.00            
ATOM    710  CB  SER X  93      50.974  25.860  44.168  0.00  0.00            
ATOM    711  OG  SER X  93      52.119  25.289  43.564  0.00  0.00            
ATOM    712  C   SER X  93      48.531  26.266  44.168  0.00  0.00            
ATOM    713  O   SER X  93      48.157  27.417  43.936  0.00  0.00            
ATOM    714  N   GLU X  94      48.052  25.550  45.192  0.00  0.00            
ATOM    715  CA  GLU X  94      47.420  26.145  46.383  0.00  0.00            
ATOM    716  CB  GLU X  94      46.702  25.077  47.229  0.00  0.00            
ATOM    717  CG  GLU X  94      45.661  24.241  46.481  0.00  0.00            
ATOM    718  CD  GLU X  94      44.844  23.415  47.479  0.00  0.00            
ATOM    719  OE1 GLU X  94      45.303  22.349  47.954  0.00  0.00            
ATOM    720  OE2 GLU X  94      43.714  23.834  47.821  0.00  0.00            
ATOM    721  C   GLU X  94      48.484  26.800  47.279  0.00  0.00            
ATOM    722  O   GLU X  94      48.289  27.900  47.791  0.00  0.00            
ATOM    723  N   ASP X  95      49.639  26.142  47.421  0.00  0.00            
ATOM    724  CA  ASP X  95      50.860  26.674  48.031  0.00  0.00            
ATOM    725  CB  ASP X  95      51.832  25.501  48.253  0.00  0.00            
ATOM    726  CG  ASP X  95      53.228  25.950  48.685  0.00  0.00            
ATOM    727  OD1 ASP X  95      54.223  25.335  48.226  0.00  0.00            
ATOM    728  OD2 ASP X  95      53.354  26.940  49.439  0.00  0.00            
ATOM    729  C   ASP X  95      51.454  27.810  47.169  0.00  0.00            
ATOM    730  O   ASP X  95      52.373  27.606  46.370  0.00  0.00            
ATOM    731  N   CYS X  96      50.883  29.007  47.300  0.00  0.00            
ATOM    732  CA  CYS X  96      51.157  30.173  46.457  0.00  0.00            
ATOM    733  CB  CYS X  96      50.067  30.230  45.380  0.00  0.00            
ATOM    734  SG  CYS X  96      48.444  30.589  46.126  0.00  0.00            
ATOM    735  C   CYS X  96      51.280  31.512  47.218  0.00  0.00            
ATOM    736  O   CYS X  96      51.445  32.556  46.581  0.00  0.00            
ATOM    737  N   LEU X  97      51.232  31.508  48.557  0.00  0.00            
ATOM    738  CA  LEU X  97      51.242  32.719  49.393  0.00  0.00            
ATOM    739  CB  LEU X  97      50.420  32.485  50.679  0.00  0.00            
ATOM    740  CG  LEU X  97      48.941  32.106  50.450  0.00  0.00            
ATOM    741  CD1 LEU X  97      48.223  31.990  51.796  0.00  0.00            
ATOM    742  CD2 LEU X  97      48.177  33.127  49.605  0.00  0.00            
ATOM    743  C   LEU X  97      52.678  33.215  49.651  0.00  0.00            
ATOM    744  O   LEU X  97      53.241  33.037  50.738  0.00  0.00            
ATOM    745  N   TYR X  98      53.262  33.823  48.614  0.00  0.00            
ATOM    746  CA  TYR X  98      54.628  34.360  48.568  0.00  0.00            
ATOM    747  CB  TYR X  98      55.524  33.442  47.718  0.00  0.00            
ATOM    748  CG  TYR X  98      55.593  31.992  48.163  0.00  0.00            
ATOM    749  CD1 TYR X  98      56.571  31.579  49.086  0.00  0.00            
ATOM    750  CE1 TYR X  98      56.634  30.239  49.507  0.00  0.00            
ATOM    751  CZ  TYR X  98      55.682  29.313  49.037  0.00  0.00            
ATOM    752  OH  TYR X  98      55.683  28.046  49.528  0.00  0.00            
ATOM    753  CE2 TYR X  98      54.708  29.718  48.102  0.00  0.00            
ATOM    754  CD2 TYR X  98      54.684  31.051  47.646  0.00  0.00            
ATOM    755  C   TYR X  98      54.661  35.795  48.008  0.00  0.00            
ATOM    756  O   TYR X  98      53.731  36.228  47.325  0.00  0.00            
ATOM    757  N   LEU X  99      55.744  36.528  48.283  0.00  0.00            
ATOM    758  CA  LEU X  99      55.989  37.895  47.811  0.00  0.00            
ATOM    759  CB  LEU X  99      55.452  38.902  48.856  0.00  0.00            
ATOM    760  CG  LEU X  99      55.973  38.824  50.305  0.00  0.00            
ATOM    761  CD1 LEU X  99      57.445  39.211  50.455  0.00  0.00            
ATOM    762  CD2 LEU X  99      55.156  39.798  51.158  0.00  0.00            
ATOM    763  C   LEU X  99      57.457  38.142  47.406  0.00  0.00            
ATOM    764  O   LEU X  99      58.346  37.338  47.701  0.00  0.00            
ATOM    765  N   ASN X 100      57.698  39.274  46.741  0.00  0.00            
ATOM    766  CA  ASN X 100      59.021  39.788  46.366  0.00  0.00            
ATOM    767  CB  ASN X 100      59.103  39.960  44.841  0.00  0.00            
ATOM    768  CG  ASN X 100      59.104  38.688  44.020  0.00  0.00            
ATOM    769  OD1 ASN X 100      59.137  37.567  44.502  0.00  0.00            
ATOM    770  ND2 ASN X 100      59.099  38.855  42.723  0.00  0.00            
ATOM    771  C   ASN X 100      59.278  41.158  47.012  0.00  0.00            
ATOM    772  O   ASN X 100      58.335  41.928  47.190  0.00  0.00            
ATOM    773  N   ILE X 101      60.545  41.491  47.275  0.00  0.00            
ATOM    774  CA  ILE X 101      61.010  42.796  47.774  0.00  0.00            
ATOM    775  CB  ILE X 101      61.381  42.727  49.280  0.00  0.00            
ATOM    776  CG2 ILE X 101      61.766  44.129  49.802  0.00  0.00            
ATOM    777  CG1 ILE X 101      60.236  42.128  50.134  0.00  0.00            
ATOM    778  CD1 ILE X 101      60.579  41.948  51.617  0.00  0.00            
ATOM    779  C   ILE X 101      62.211  43.268  46.937  0.00  0.00            
ATOM    780  O   ILE X 101      63.133  42.494  46.668  0.00  0.00            
ATOM    781  N   TYR X 102      62.227  44.552  46.577  0.00  0.00            
ATOM    782  CA  TYR X 102      63.308  45.225  45.851  0.00  0.00            
ATOM    783  CB  TYR X 102      62.872  45.554  44.402  0.00  0.00            
ATOM    784  CG  TYR X 102      61.920  44.560  43.741  0.00  0.00            
ATOM    785  CD1 TYR X 102      60.541  44.678  43.986  0.00  0.00            
ATOM    786  CE1 TYR X 102      59.627  43.772  43.428  0.00  0.00            
ATOM    787  CZ  TYR X 102      60.087  42.732  42.596  0.00  0.00            
ATOM    788  OH  TYR X 102      59.201  41.843  42.072  0.00  0.00            
ATOM    789  CE2 TYR X 102      61.468  42.619  42.323  0.00  0.00            
ATOM    790  CD2 TYR X 102      62.381  43.531  42.895  0.00  0.00            
ATOM    791  C   TYR X 102      63.703  46.488  46.637  0.00  0.00            
ATOM    792  O   TYR X 102      62.845  47.316  46.950  0.00  0.00            
ATOM    793  N   THR X 103      64.979  46.633  47.006  0.00  0.00            
ATOM    794  CA  THR X 103      65.460  47.717  47.886  0.00  0.00            
ATOM    795  CB  THR X 103      65.428  47.268  49.363  0.00  0.00            
ATOM    796  CG2 THR X 103      66.155  45.955  49.669  0.00  0.00            
ATOM    797  OG1 THR X 103      65.982  48.242  50.222  0.00  0.00            
ATOM    798  C   THR X 103      66.853  48.205  47.457  0.00  0.00            
ATOM    799  O   THR X 103      67.734  47.378  47.218  0.00  0.00            
ATOM    800  N   PRO X 104      67.101  49.523  47.324  0.00  0.00            
ATOM    801  CD  PRO X 104      66.186  50.617  47.602  0.00  0.00            
ATOM    802  CG  PRO X 104      67.065  51.851  47.745  0.00  0.00            
ATOM    803  CB  PRO X 104      68.233  51.564  46.806  0.00  0.00            
ATOM    804  CA  PRO X 104      68.397  50.046  46.880  0.00  0.00            
ATOM    805  C   PRO X 104      69.535  49.624  47.821  0.00  0.00            
ATOM    806  O   PRO X 104      69.340  49.529  49.039  0.00  0.00            
ATOM    807  N   ALA X 105      70.713  49.331  47.267  0.00  0.00            
ATOM    808  CA  ALA X 105      71.833  48.760  48.018  0.00  0.00            
ATOM    809  CB  ALA X 105      72.831  48.153  47.023  0.00  0.00            
ATOM    810  C   ALA X 105      72.487  49.794  48.958  0.00  0.00            
ATOM    811  O   ALA X 105      72.833  50.892  48.510  0.00  0.00            
ATOM    812  N   ASP X 106      72.678  49.458  50.240  0.00  0.00            
ATOM    813  CA  ASP X 106      73.221  50.377  51.255  0.00  0.00            
ATOM    814  CB  ASP X 106      72.086  51.254  51.836  0.00  0.00            
ATOM    815  CG  ASP X 106      72.599  52.345  52.789  0.00  0.00            
ATOM    816  OD1 ASP X 106      73.673  52.927  52.501  0.00  0.00            
ATOM    817  OD2 ASP X 106      71.977  52.581  53.855  0.00  0.00            
ATOM    818  C   ASP X 106      73.985  49.667  52.394  0.00  0.00            
ATOM    819  O   ASP X 106      73.691  48.530  52.781  0.00  0.00            
ATOM    820  N   LEU X 107      74.941  50.401  52.969  0.00  0.00            
ATOM    821  CA  LEU X 107      75.646  50.100  54.219  0.00  0.00            
ATOM    822  CB  LEU X 107      76.969  49.398  53.833  0.00  0.00            
ATOM    823  CG  LEU X 107      77.838  48.851  54.983  0.00  0.00            
ATOM    824  CD1 LEU X 107      77.109  47.811  55.834  0.00  0.00            
ATOM    825  CD2 LEU X 107      79.096  48.199  54.410  0.00  0.00            
ATOM    826  C   LEU X 107      75.880  51.362  55.090  0.00  0.00            
ATOM    827  O   LEU X 107      76.273  51.238  56.250  0.00  0.00            
ATOM    828  N   THR X 108      75.678  52.577  54.559  0.00  0.00            
ATOM    829  CA  THR X 108      76.257  53.834  55.096  0.00  0.00            
ATOM    830  CB  THR X 108      77.552  54.202  54.346  0.00  0.00            
ATOM    831  CG2 THR X 108      78.687  53.203  54.568  0.00  0.00            
ATOM    832  OG1 THR X 108      77.303  54.259  52.959  0.00  0.00            
ATOM    833  C   THR X 108      75.345  55.068  55.036  0.00  0.00            
ATOM    834  O   THR X 108      75.607  56.036  55.756  0.00  0.00            
ATOM    835  N   LYS X 109      74.278  55.075  54.224  0.00  0.00            
ATOM    836  CA  LYS X 109      73.380  56.236  54.047  0.00  0.00            
ATOM    837  CB  LYS X 109      72.755  56.208  52.646  0.00  0.00            
ATOM    838  CG  LYS X 109      73.795  56.428  51.534  0.00  0.00            
ATOM    839  CD  LYS X 109      73.161  56.555  50.142  0.00  0.00            
ATOM    840  CE  LYS X 109      72.340  55.313  49.784  0.00  0.00            
ATOM    841  NZ  LYS X 109      71.794  55.398  48.414  0.00  0.00            
ATOM    842  C   LYS X 109      72.292  56.339  55.118  0.00  0.00            
ATOM    843  O   LYS X 109      71.787  57.434  55.364  0.00  0.00            
ATOM    844  N   LYS X 110      71.956  55.215  55.764  0.00  0.00            
ATOM    845  CA  LYS X 110      71.162  55.133  57.006  0.00  0.00            
ATOM    846  CB  LYS X 110      72.065  55.438  58.220  0.00  0.00            
ATOM    847  CG  LYS X 110      73.277  54.505  58.401  0.00  0.00            
ATOM    848  CD  LYS X 110      72.891  53.025  58.513  0.00  0.00            
ATOM    849  CE  LYS X 110      74.067  52.199  59.046  0.00  0.00            
ATOM    850  NZ  LYS X 110      73.689  50.785  59.276  0.00  0.00            
ATOM    851  C   LYS X 110      69.880  55.986  56.981  0.00  0.00            
ATOM    852  O   LYS X 110      69.761  56.985  57.689  0.00  0.00            
ATOM    853  N   ASN X 111      68.916  55.590  56.150  0.00  0.00            
ATOM    854  CA  ASN X 111      67.561  56.155  56.140  0.00  0.00            
ATOM    855  CB  ASN X 111      67.523  57.411  55.246  0.00  0.00            
ATOM    856  CG  ASN X 111      66.159  58.083  55.253  0.00  0.00            
ATOM    857  OD1 ASN X 111      65.468  58.103  56.262  0.00  0.00            
ATOM    858  ND2 ASN X 111      65.741  58.659  54.153  0.00  0.00            
ATOM    859  C   ASN X 111      66.540  55.123  55.638  0.00  0.00            
ATOM    860  O   ASN X 111      66.724  54.571  54.549  0.00  0.00            
ATOM    861  N   ARG X 112      65.449  54.898  56.385  0.00  0.00            
ATOM    862  CA  ARG X 112      64.315  54.083  55.915  0.00  0.00            
ATOM    863  CB  ARG X 112      63.526  53.480  57.089  0.00  0.00            
ATOM    864  CG  ARG X 112      64.262  52.257  57.664  0.00  0.00            
ATOM    865  CD  ARG X 112      63.457  51.546  58.760  0.00  0.00            
ATOM    866  NE  ARG X 112      63.324  52.362  59.973  0.00  0.00            
ATOM    867  CZ  ARG X 112      64.240  52.616  60.888  0.00  0.00            
ATOM    868  NH1 ARG X 112      63.970  53.426  61.865  0.00  0.00            
ATOM    869  NH2 ARG X 112      65.433  52.091  60.875  0.00  0.00            
ATOM    870  C   ARG X 112      63.429  54.854  54.930  0.00  0.00            
ATOM    871  O   ARG X 112      63.004  55.979  55.200  0.00  0.00            
ATOM    872  N   LEU X 113      63.158  54.228  53.788  0.00  0.00            
ATOM    873  CA  LEU X 113      62.650  54.845  52.554  0.00  0.00            
ATOM    874  CB  LEU X 113      63.416  54.196  51.383  0.00  0.00            
ATOM    875  CG  LEU X 113      64.948  54.356  51.432  0.00  0.00            
ATOM    876  CD1 LEU X 113      65.584  53.535  50.316  0.00  0.00            
ATOM    877  CD2 LEU X 113      65.381  55.815  51.289  0.00  0.00            
ATOM    878  C   LEU X 113      61.128  54.661  52.374  0.00  0.00            
ATOM    879  O   LEU X 113      60.571  53.731  52.960  0.00  0.00            
ATOM    880  N   PRO X 114      60.439  55.476  51.549  0.00  0.00            
ATOM    881  CD  PRO X 114      60.948  56.619  50.803  0.00  0.00            
ATOM    882  CG  PRO X 114      60.010  56.761  49.606  0.00  0.00            
ATOM    883  CB  PRO X 114      58.663  56.329  50.188  0.00  0.00            
ATOM    884  CA  PRO X 114      59.047  55.210  51.164  0.00  0.00            
ATOM    885  C   PRO X 114      58.884  53.818  50.528  0.00  0.00            
ATOM    886  O   PRO X 114      59.789  53.323  49.849  0.00  0.00            
ATOM    887  N   VAL X 115      57.718  53.198  50.743  0.00  0.00            
ATOM    888  CA  VAL X 115      57.411  51.817  50.331  0.00  0.00            
ATOM    889  CB  VAL X 115      57.111  50.925  51.556  0.00  0.00            
ATOM    890  CG1 VAL X 115      56.909  49.454  51.163  0.00  0.00            
ATOM    891  CG2 VAL X 115      58.237  50.972  52.597  0.00  0.00            
ATOM    892  C   VAL X 115      56.231  51.786  49.356  0.00  0.00            
ATOM    893  O   VAL X 115      55.209  52.417  49.615  0.00  0.00            
ATOM    894  N   MET X 116      56.318  51.007  48.274  0.00  0.00            
ATOM    895  CA  MET X 116      55.209  50.794  47.326  0.00  0.00            
ATOM    896  CB  MET X 116      55.486  51.521  46.000  0.00  0.00            
ATOM    897  CG  MET X 116      55.767  53.020  46.182  0.00  0.00            
ATOM    898  SD  MET X 116      55.818  53.986  44.645  0.00  0.00            
ATOM    899  CE  MET X 116      54.057  54.063  44.224  0.00  0.00            
ATOM    900  C   MET X 116      54.927  49.297  47.102  0.00  0.00            
ATOM    901  O   MET X 116      55.835  48.533  46.778  0.00  0.00            
ATOM    902  N   VAL X 117      53.671  48.867  47.260  0.00  0.00            
ATOM    903  CA  VAL X 117      53.249  47.452  47.262  0.00  0.00            
ATOM    904  CB  VAL X 117      52.590  47.072  48.609  0.00  0.00            
ATOM    905  CG1 VAL X 117      52.311  45.563  48.672  0.00  0.00            
ATOM    906  CG2 VAL X 117      53.466  47.438  49.817  0.00  0.00            
ATOM    907  C   VAL X 117      52.300  47.165  46.095  0.00  0.00            
ATOM    908  O   VAL X 117      51.172  47.662  46.072  0.00  0.00            
ATOM    909  N   TRP X 118      52.760  46.369  45.126  0.00  0.00            
ATOM    910  CA  TRP X 118      52.044  46.064  43.885  0.00  0.00            
ATOM    911  CB  TRP X 118      53.031  45.870  42.732  0.00  0.00            
ATOM    912  CG  TRP X 118      52.396  45.684  41.385  0.00  0.00            
ATOM    913  CD1 TRP X 118      52.139  44.498  40.789  0.00  0.00            
ATOM    914  NE1 TRP X 118      51.588  44.711  39.541  0.00  0.00            
ATOM    915  CE2 TRP X 118      51.455  46.052  39.266  0.00  0.00            
ATOM    916  CZ2 TRP X 118      50.995  46.764  38.149  0.00  0.00            
ATOM    917  CH2 TRP X 118      50.960  48.167  38.193  0.00  0.00            
ATOM    918  CZ3 TRP X 118      51.397  48.837  39.348  0.00  0.00            
ATOM    919  CE3 TRP X 118      51.884  48.110  40.452  0.00  0.00            
ATOM    920  CD2 TRP X 118      51.933  46.701  40.442  0.00  0.00            
ATOM    921  C   TRP X 118      51.114  44.849  44.004  0.00  0.00            
ATOM    922  O   TRP X 118      51.540  43.769  44.428  0.00  0.00            
ATOM    923  N   ILE X 119      49.867  45.021  43.558  0.00  0.00            
ATOM    924  CA  ILE X 119      48.814  43.999  43.501  0.00  0.00            
ATOM    925  CB  ILE X 119      47.511  44.516  44.165  0.00  0.00            
ATOM    926  CG2 ILE X 119      46.472  43.380  44.219  0.00  0.00            
ATOM    927  CG1 ILE X 119      47.787  45.091  45.578  0.00  0.00            
ATOM    928  CD1 ILE X 119      46.541  45.554  46.347  0.00  0.00            
ATOM    929  C   ILE X 119      48.583  43.586  42.038  0.00  0.00            
ATOM    930  O   ILE X 119      48.267  44.426  41.191  0.00  0.00            
ATOM    931  N   HID X 120      48.720  42.289  41.736  0.00  0.00            
ATOM    932  CA  HID X 120      48.536  41.767  40.376  0.00  0.00            
ATOM    933  CB  HID X 120      49.130  40.354  40.250  0.00  0.00            
ATOM    934  CG  HID X 120      48.466  39.276  41.064  0.00  0.00            
ATOM    935  ND1 HID X 120      47.308  38.602  40.745  0.00  0.00            
ATOM    936  CE1 HID X 120      47.144  37.615  41.644  0.00  0.00            
ATOM    937  NE2 HID X 120      48.147  37.623  42.541  0.00  0.00            
ATOM    938  CD2 HID X 120      48.996  38.667  42.166  0.00  0.00            
ATOM    939  C   HID X 120      47.077  41.814  39.889  0.00  0.00            
ATOM    940  O   HID X 120      46.137  41.701  40.681  0.00  0.00            
ATOM    941  N   GLY X 121      46.898  41.934  38.566  0.00  0.00            
ATOM    942  CA  GLY X 121      45.607  41.814  37.899  0.00  0.00            
ATOM    943  C   GLY X 121      45.245  40.345  37.626  0.00  0.00            
ATOM    944  O   GLY X 121      45.685  39.414  38.302  0.00  0.00            
ATOM    945  N   GLY X 122      44.390  40.124  36.552  0.00  0.00            
ATOM    946  CA  GLY X 122      43.990  38.764  36.183  0.00  0.00            
ATOM    947  C   GLY X 122      42.503  38.459  36.264  0.00  0.00            
ATOM    948  O   GLY X 122      42.121  37.296  36.368  0.00  0.00            
ATOM    949  N   GLY X 123      41.579  39.508  36.288  0.00  0.00            
ATOM    950  CA  GLY X 123      40.138  39.226  36.213  0.00  0.00            
ATOM    951  C   GLY X 123      39.617  38.336  37.365  0.00  0.00            
ATOM    952  O   GLY X 123      38.666  37.592  37.151  0.00  0.00            
ATOM    953  N   LEU X 124      40.272  38.350  38.536  0.00  0.00            
ATOM    954  CA  LEU X 124      40.055  37.452  39.686  0.00  0.00            
ATOM    955  CB  LEU X 124      38.739  37.784  40.436  0.00  0.00            
ATOM    956  CG  LEU X 124      38.591  39.149  41.139  0.00  0.00            
ATOM    957  CD1 LEU X 124      39.869  39.626  41.830  0.00  0.00            
ATOM    958  CD2 LEU X 124      38.093  40.239  40.194  0.00  0.00            
ATOM    959  C   LEU X 124      40.198  35.930  39.410  0.00  0.00            
ATOM    960  O   LEU X 124      39.937  35.133  40.314  0.00  0.00            
ATOM    961  N   MET X 125      40.642  35.498  38.221  0.00  0.00            
ATOM    962  CA  MET X 125      40.674  34.076  37.835  0.00  0.00            
ATOM    963  CB  MET X 125      39.521  33.768  36.865  0.00  0.00            
ATOM    964  CG  MET X 125      38.133  33.891  37.512  0.00  0.00            
ATOM    965  SD  MET X 125      36.746  33.424  36.434  0.00  0.00            
ATOM    966  CE  MET X 125      37.023  31.639  36.256  0.00  0.00            
ATOM    967  C   MET X 125      42.004  33.579  37.239  0.00  0.00            
ATOM    968  O   MET X 125      42.357  32.428  37.505  0.00  0.00            
ATOM    969  N   VAL X 126      42.733  34.387  36.455  0.00  0.00            
ATOM    970  CA  VAL X 126      44.014  34.012  35.811  0.00  0.00            
ATOM    971  CB  VAL X 126      43.798  33.448  34.384  0.00  0.00            
ATOM    972  CG1 VAL X 126      45.124  33.045  33.722  0.00  0.00            
ATOM    973  CG2 VAL X 126      42.912  32.194  34.357  0.00  0.00            
ATOM    974  C   VAL X 126      44.965  35.219  35.776  0.00  0.00            
ATOM    975  O   VAL X 126      44.864  36.082  34.901  0.00  0.00            
ATOM    976  N   GLY X 127      45.891  35.271  36.734  0.00  0.00            
ATOM    977  CA  GLY X 127      46.945  36.283  36.883  0.00  0.00            
ATOM    978  C   GLY X 127      47.840  35.982  38.089  0.00  0.00            
ATOM    979  O   GLY X 127      47.458  35.193  38.950  0.00  0.00            
ATOM    980  N   ALA X 128      49.045  36.546  38.148  0.00  0.00            
ATOM    981  CA  ALA X 128      50.045  36.187  39.160  0.00  0.00            
ATOM    982  CB  ALA X 128      50.773  34.918  38.683  0.00  0.00            
ATOM    983  C   ALA X 128      51.056  37.315  39.418  0.00  0.00            
ATOM    984  O   ALA X 128      51.278  38.180  38.570  0.00  0.00            
ATOM    985  N   ALA X 129      51.764  37.258  40.552  0.00  0.00            
ATOM    986  CA  ALA X 129      52.896  38.157  40.812  0.00  0.00            
ATOM    987  CB  ALA X 129      53.390  37.918  42.242  0.00  0.00            
ATOM    988  C   ALA X 129      54.029  37.978  39.777  0.00  0.00            
ATOM    989  O   ALA X 129      54.737  38.930  39.453  0.00  0.00            
ATOM    990  N   SER X 130      54.147  36.782  39.192  0.00  0.00            
ATOM    991  CA  SER X 130      55.155  36.404  38.189  0.00  0.00            
ATOM    992  CB  SER X 130      55.305  34.878  38.176  0.00  0.00            
ATOM    993  OG  SER X 130      55.673  34.473  39.488  0.00  0.00            
ATOM    994  C   SER X 130      54.962  37.013  36.787  0.00  0.00            
ATOM    995  O   SER X 130      55.733  36.709  35.874  0.00  0.00            
ATOM    996  N   THR X 131      54.004  37.931  36.622  0.00  0.00            
ATOM    997  CA  THR X 131      53.893  38.844  35.466  0.00  0.00            
ATOM    998  CB  THR X 131      52.407  39.112  35.163  0.00  0.00            
ATOM    999  CG2 THR X 131      52.135  39.831  33.846  0.00  0.00            
ATOM   1000  OG1 THR X 131      51.689  37.901  35.085  0.00  0.00            
ATOM   1001  C   THR X 131      54.657  40.174  35.673  0.00  0.00            
ATOM   1002  O   THR X 131      54.981  40.854  34.698  0.00  0.00            
ATOM   1003  N   TYR X 132      54.962  40.550  36.924  0.00  0.00            
ATOM   1004  CA  TYR X 132      55.244  41.936  37.343  0.00  0.00            
ATOM   1005  CB  TYR X 132      54.156  42.351  38.345  0.00  0.00            
ATOM   1006  CG  TYR X 132      52.779  42.412  37.717  0.00  0.00            
ATOM   1007  CD1 TYR X 132      51.841  41.389  37.954  0.00  0.00            
ATOM   1008  CE1 TYR X 132      50.593  41.423  37.304  0.00  0.00            
ATOM   1009  CZ  TYR X 132      50.266  42.493  36.447  0.00  0.00            
ATOM   1010  OH  TYR X 132      49.037  42.518  35.872  0.00  0.00            
ATOM   1011  CE2 TYR X 132      51.209  43.515  36.210  0.00  0.00            
ATOM   1012  CD2 TYR X 132      52.464  43.470  36.847  0.00  0.00            
ATOM   1013  C   TYR X 132      56.655  42.171  37.913  0.00  0.00            
ATOM   1014  O   TYR X 132      57.415  41.232  38.144  0.00  0.00            
ATOM   1015  N   ASP X 133      57.021  43.439  38.134  0.00  0.00            
ATOM   1016  CA  ASP X 133      58.369  43.867  38.549  0.00  0.00            
ATOM   1017  CB  ASP X 133      59.196  44.123  37.273  0.00  0.00            
ATOM   1018  CG  ASP X 133      60.651  44.490  37.563  0.00  0.00            
ATOM   1019  OD1 ASP X 133      61.171  45.426  36.918  0.00  0.00            
ATOM   1020  OD2 ASP X 133      61.258  43.883  38.471  0.00  0.00            
ATOM   1021  C   ASP X 133      58.370  45.097  39.491  0.00  0.00            
ATOM   1022  O   ASP X 133      57.367  45.810  39.628  0.00  0.00            
ATOM   1023  N   GLY X 134      59.504  45.356  40.147  0.00  0.00            
ATOM   1024  CA  GLY X 134      59.760  46.540  40.981  0.00  0.00            
ATOM   1025  C   GLY X 134      61.199  47.074  40.924  0.00  0.00            
ATOM   1026  O   GLY X 134      61.574  47.898  41.759  0.00  0.00            
ATOM   1027  N   LEU X 135      62.020  46.598  39.979  0.00  0.00            
ATOM   1028  CA  LEU X 135      63.448  46.912  39.906  0.00  0.00            
ATOM   1029  CB  LEU X 135      64.100  45.890  38.953  0.00  0.00            
ATOM   1030  CG  LEU X 135      65.622  46.037  38.758  0.00  0.00            
ATOM   1031  CD1 LEU X 135      66.402  45.850  40.060  0.00  0.00            
ATOM   1032  CD2 LEU X 135      66.106  44.982  37.762  0.00  0.00            
ATOM   1033  C   LEU X 135      63.744  48.366  39.495  0.00  0.00            
ATOM   1034  O   LEU X 135      64.607  49.000  40.101  0.00  0.00            
ATOM   1035  N   ALA X 136      63.056  48.904  38.481  0.00  0.00            
ATOM   1036  CA  ALA X 136      63.427  50.185  37.868  0.00  0.00            
ATOM   1037  CB  ALA X 136      62.643  50.363  36.562  0.00  0.00            
ATOM   1038  C   ALA X 136      63.236  51.386  38.812  0.00  0.00            
ATOM   1039  O   ALA X 136      64.121  52.238  38.906  0.00  0.00            
ATOM   1040  N   LEU X 137      62.124  51.439  39.556  0.00  0.00            
ATOM   1041  CA  LEU X 137      61.864  52.531  40.500  0.00  0.00            
ATOM   1042  CB  LEU X 137      60.407  52.427  40.987  0.00  0.00            
ATOM   1043  CG  LEU X 137      59.949  53.615  41.855  0.00  0.00            
ATOM   1044  CD1 LEU X 137      59.875  54.916  41.055  0.00  0.00            
ATOM   1045  CD2 LEU X 137      58.561  53.335  42.425  0.00  0.00            
ATOM   1046  C   LEU X 137      62.871  52.533  41.664  0.00  0.00            
ATOM   1047  O   LEU X 137      63.380  53.592  42.040  0.00  0.00            
ATOM   1048  N   ALA X 138      63.215  51.350  42.187  0.00  0.00            
ATOM   1049  CA  ALA X 138      64.239  51.192  43.221  0.00  0.00            
ATOM   1050  CB  ALA X 138      64.201  49.742  43.722  0.00  0.00            
ATOM   1051  C   ALA X 138      65.641  51.594  42.719  0.00  0.00            
ATOM   1052  O   ALA X 138      66.402  52.216  43.461  0.00  0.00            
ATOM   1053  N   ALA X 139      65.955  51.300  41.452  0.00  0.00            
ATOM   1054  CA  ALA X 139      67.232  51.625  40.814  0.00  0.00            
ATOM   1055  CB  ALA X 139      67.384  50.738  39.569  0.00  0.00            
ATOM   1056  C   ALA X 139      67.403  53.115  40.454  0.00  0.00            
ATOM   1057  O   ALA X 139      68.517  53.534  40.129  0.00  0.00            
ATOM   1058  N   HIE X 140      66.338  53.931  40.495  0.00  0.00            
ATOM   1059  CA  HIE X 140      66.417  55.348  40.103  0.00  0.00            
ATOM   1060  CB  HIE X 140      65.678  55.576  38.778  0.00  0.00            
ATOM   1061  CG  HIE X 140      66.307  56.715  38.023  0.00  0.00            
ATOM   1062  ND1 HIE X 140      67.578  56.678  37.441  0.00  0.00            
ATOM   1063  CE1 HIE X 140      67.802  57.918  36.975  0.00  0.00            
ATOM   1064  NE2 HIE X 140      66.765  58.720  37.268  0.00  0.00            
ATOM   1065  CD2 HIE X 140      65.810  57.980  37.927  0.00  0.00            
ATOM   1066  C   HIE X 140      65.979  56.359  41.167  0.00  0.00            
ATOM   1067  O   HIE X 140      66.621  57.401  41.316  0.00  0.00            
ATOM   1068  N   GLU X 141      64.917  56.087  41.928  0.00  0.00            
ATOM   1069  CA  GLU X 141      64.286  57.069  42.828  0.00  0.00            
ATOM   1070  CB  GLU X 141      62.783  57.187  42.506  0.00  0.00            
ATOM   1071  CG  GLU X 141      62.510  58.003  41.235  0.00  0.00            
ATOM   1072  CD  GLU X 141      62.986  59.456  41.364  0.00  0.00            
ATOM   1073  OE1 GLU X 141      62.722  60.118  42.395  0.00  0.00            
ATOM   1074  OE2 GLU X 141      63.686  59.956  40.456  0.00  0.00            
ATOM   1075  C   GLU X 141      64.535  56.834  44.326  0.00  0.00            
ATOM   1076  O   GLU X 141      64.000  57.587  45.142  0.00  0.00            
ATOM   1077  N   ASN X 142      65.366  55.855  44.700  0.00  0.00            
ATOM   1078  CA  ASN X 142      65.670  55.512  46.095  0.00  0.00            
ATOM   1079  CB  ASN X 142      66.556  56.623  46.703  0.00  0.00            
ATOM   1080  CG  ASN X 142      67.370  56.190  47.905  0.00  0.00            
ATOM   1081  OD1 ASN X 142      67.633  55.020  48.132  0.00  0.00            
ATOM   1082  ND2 ASN X 142      67.888  57.123  48.661  0.00  0.00            
ATOM   1083  C   ASN X 142      64.388  55.176  46.899  0.00  0.00            
ATOM   1084  O   ASN X 142      64.052  55.830  47.889  0.00  0.00            
ATOM   1085  N   VAL X 143      63.639  54.178  46.414  0.00  0.00            
ATOM   1086  CA  VAL X 143      62.330  53.716  46.924  0.00  0.00            
ATOM   1087  CB  VAL X 143      61.206  54.038  45.906  0.00  0.00            
ATOM   1088  CG1 VAL X 143      59.807  53.608  46.369  0.00  0.00            
ATOM   1089  CG2 VAL X 143      61.120  55.538  45.600  0.00  0.00            
ATOM   1090  C   VAL X 143      62.393  52.207  47.180  0.00  0.00            
ATOM   1091  O   VAL X 143      63.084  51.495  46.452  0.00  0.00            
ATOM   1092  N   VAL X 144      61.668  51.699  48.182  0.00  0.00            
ATOM   1093  CA  VAL X 144      61.499  50.250  48.404  0.00  0.00            
ATOM   1094  CB  VAL X 144      61.561  49.901  49.902  0.00  0.00            
ATOM   1095  CG1 VAL X 144      61.249  48.426  50.191  0.00  0.00            
ATOM   1096  CG2 VAL X 144      62.971  50.177  50.435  0.00  0.00            
ATOM   1097  C   VAL X 144      60.203  49.774  47.749  0.00  0.00            
ATOM   1098  O   VAL X 144      59.145  50.373  47.936  0.00  0.00            
ATOM   1099  N   VAL X 145      60.267  48.684  46.987  0.00  0.00            
ATOM   1100  CA  VAL X 145      59.125  48.144  46.234  0.00  0.00            
ATOM   1101  CB  VAL X 145      59.327  48.320  44.711  0.00  0.00            
ATOM   1102  CG1 VAL X 145      58.077  47.907  43.918  0.00  0.00            
ATOM   1103  CG2 VAL X 145      59.628  49.781  44.343  0.00  0.00            
ATOM   1104  C   VAL X 145      58.854  46.695  46.650  0.00  0.00            
ATOM   1105  O   VAL X 145      59.773  45.959  47.010  0.00  0.00            
ATOM   1106  N   VAL X 146      57.589  46.278  46.610  0.00  0.00            
ATOM   1107  CA  VAL X 146      57.118  44.929  46.966  0.00  0.00            
ATOM   1108  CB  VAL X 146      56.463  44.941  48.370  0.00  0.00            
ATOM   1109  CG1 VAL X 146      56.035  43.555  48.871  0.00  0.00            
ATOM   1110  CG2 VAL X 146      57.382  45.535  49.450  0.00  0.00            
ATOM   1111  C   VAL X 146      56.128  44.435  45.902  0.00  0.00            
ATOM   1112  O   VAL X 146      55.327  45.225  45.406  0.00  0.00            
ATOM   1113  N   THR X 147      56.131  43.138  45.577  0.00  0.00            
ATOM   1114  CA  THR X 147      55.077  42.481  44.766  0.00  0.00            
ATOM   1115  CB  THR X 147      55.621  41.803  43.491  0.00  0.00            
ATOM   1116  CG2 THR X 147      54.548  41.657  42.415  0.00  0.00            
ATOM   1117  OG1 THR X 147      56.690  42.497  42.895  0.00  0.00            
ATOM   1118  C   THR X 147      54.396  41.404  45.607  0.00  0.00            
ATOM   1119  O   THR X 147      55.101  40.551  46.143  0.00  0.00            
ATOM   1120  N   ILE X 148      53.061  41.403  45.715  0.00  0.00            
ATOM   1121  CA  ILE X 148      52.306  40.414  46.516  0.00  0.00            
ATOM   1122  CB  ILE X 148      51.566  41.076  47.704  0.00  0.00            
ATOM   1123  CG2 ILE X 148      52.582  41.787  48.619  0.00  0.00            
ATOM   1124  CG1 ILE X 148      50.437  42.040  47.268  0.00  0.00            
ATOM   1125  CD1 ILE X 148      49.541  42.484  48.432  0.00  0.00            
ATOM   1126  C   ILE X 148      51.374  39.546  45.656  0.00  0.00            
ATOM   1127  O   ILE X 148      50.940  39.968  44.584  0.00  0.00            
ATOM   1128  N   GLN X 149      51.060  38.337  46.135  0.00  0.00            
ATOM   1129  CA  GLN X 149      50.212  37.349  45.453  0.00  0.00            
ATOM   1130  CB  GLN X 149      51.094  36.179  44.985  0.00  0.00            
ATOM   1131  CG  GLN X 149      50.361  35.241  44.017  0.00  0.00            
ATOM   1132  CD  GLN X 149      51.326  34.370  43.231  0.00  0.00            
ATOM   1133  OE1 GLN X 149      51.663  34.661  42.091  0.00  0.00            
ATOM   1134  NE2 GLN X 149      51.809  33.298  43.816  0.00  0.00            
ATOM   1135  C   GLN X 149      49.044  36.884  46.338  0.00  0.00            
ATOM   1136  O   GLN X 149      49.197  36.791  47.555  0.00  0.00            
ATOM   1137  N   TYR X 150      47.886  36.594  45.735  0.00  0.00            
ATOM   1138  CA  TYR X 150      46.649  36.219  46.438  0.00  0.00            
ATOM   1139  CB  TYR X 150      45.789  37.476  46.660  0.00  0.00            
ATOM   1140  CG  TYR X 150      45.363  38.240  45.413  0.00  0.00            
ATOM   1141  CD1 TYR X 150      46.229  39.180  44.818  0.00  0.00            
ATOM   1142  CE1 TYR X 150      45.839  39.869  43.651  0.00  0.00            
ATOM   1143  CZ  TYR X 150      44.569  39.640  43.082  0.00  0.00            
ATOM   1144  OH  TYR X 150      44.195  40.273  41.938  0.00  0.00            
ATOM   1145  CE2 TYR X 150      43.687  38.732  43.703  0.00  0.00            
ATOM   1146  CD2 TYR X 150      44.087  38.027  44.855  0.00  0.00            
ATOM   1147  C   TYR X 150      45.864  35.109  45.713  0.00  0.00            
ATOM   1148  O   TYR X 150      46.058  34.884  44.516  0.00  0.00            
ATOM   1149  N   ARG X 151      44.982  34.400  46.436  0.00  0.00            
ATOM   1150  CA  ARG X 151      44.140  33.318  45.882  0.00  0.00            
ATOM   1151  CB  ARG X 151      43.529  32.500  47.029  0.00  0.00            
ATOM   1152  CG  ARG X 151      44.572  31.577  47.675  0.00  0.00            
ATOM   1153  CD  ARG X 151      44.008  30.892  48.923  0.00  0.00            
ATOM   1154  NE  ARG X 151      44.162  31.733  50.122  0.00  0.00            
ATOM   1155  CZ  ARG X 151      43.913  31.361  51.363  0.00  0.00            
ATOM   1156  NH1 ARG X 151      43.321  30.251  51.669  0.00  0.00            
ATOM   1157  NH2 ARG X 151      44.265  32.088  52.371  0.00  0.00            
ATOM   1158  C   ARG X 151      43.049  33.827  44.932  0.00  0.00            
ATOM   1159  O   ARG X 151      42.460  34.885  45.153  0.00  0.00            
ATOM   1160  N   LEU X 152      42.751  33.028  43.904  0.00  0.00            
ATOM   1161  CA  LEU X 152      41.847  33.349  42.789  0.00  0.00            
ATOM   1162  CB  LEU X 152      42.672  33.422  41.486  0.00  0.00            
ATOM   1163  CG  LEU X 152      43.774  34.498  41.447  0.00  0.00            
ATOM   1164  CD1 LEU X 152      44.389  34.521  40.049  0.00  0.00            
ATOM   1165  CD2 LEU X 152      43.250  35.905  41.738  0.00  0.00            
ATOM   1166  C   LEU X 152      40.698  32.335  42.644  0.00  0.00            
ATOM   1167  O   LEU X 152      40.745  31.239  43.208  0.00  0.00            
ATOM   1168  N   GLY X 153      39.666  32.691  41.871  0.00  0.00            
ATOM   1169  CA  GLY X 153      38.545  31.808  41.526  0.00  0.00            
ATOM   1170  C   GLY X 153      37.863  31.177  42.745  0.00  0.00            
ATOM   1171  O   GLY X 153      37.573  31.867  43.723  0.00  0.00            
ATOM   1172  N   ILE X 154      37.634  29.859  42.720  0.00  0.00            
ATOM   1173  CA  ILE X 154      36.997  29.126  43.830  0.00  0.00            
ATOM   1174  CB  ILE X 154      36.778  27.639  43.444  0.00  0.00            
ATOM   1175  CG2 ILE X 154      38.096  26.857  43.285  0.00  0.00            
ATOM   1176  CG1 ILE X 154      35.836  26.949  44.456  0.00  0.00            
ATOM   1177  CD1 ILE X 154      35.479  25.499  44.099  0.00  0.00            
ATOM   1178  C   ILE X 154      37.760  29.295  45.156  0.00  0.00            
ATOM   1179  O   ILE X 154      37.140  29.513  46.196  0.00  0.00            
ATOM   1180  N   TRP X 155      39.096  29.287  45.123  0.00  0.00            
ATOM   1181  CA  TRP X 155      39.946  29.467  46.305  0.00  0.00            
ATOM   1182  CB  TRP X 155      41.385  29.083  45.934  0.00  0.00            
ATOM   1183  CG  TRP X 155      41.641  27.631  45.648  0.00  0.00            
ATOM   1184  CD1 TRP X 155      41.940  26.715  46.594  0.00  0.00            
ATOM   1185  NE1 TRP X 155      42.239  25.503  46.010  0.00  0.00            
ATOM   1186  CE2 TRP X 155      42.120  25.563  44.638  0.00  0.00            
ATOM   1187  CZ2 TRP X 155      42.333  24.623  43.619  0.00  0.00            
ATOM   1188  CH2 TRP X 155      42.104  24.996  42.284  0.00  0.00            
ATOM   1189  CZ3 TRP X 155      41.690  26.307  41.986  0.00  0.00            
ATOM   1190  CE3 TRP X 155      41.503  27.251  43.017  0.00  0.00            
ATOM   1191  CD2 TRP X 155      41.712  26.909  44.373  0.00  0.00            
ATOM   1192  C   TRP X 155      39.894  30.900  46.866  0.00  0.00            
ATOM   1193  O   TRP X 155      39.950  31.097  48.083  0.00  0.00            
ATOM   1194  N   GLY X 156      39.767  31.899  45.986  0.00  0.00            
ATOM   1195  CA  GLY X 156      39.687  33.318  46.345  0.00  0.00            
ATOM   1196  C   GLY X 156      38.289  33.802  46.750  0.00  0.00            
ATOM   1197  O   GLY X 156      38.183  34.731  47.552  0.00  0.00            
ATOM   1198  N   PHE X 157      37.220  33.197  46.215  0.00  0.00            
ATOM   1199  CA  PHE X 157      35.884  33.817  46.215  0.00  0.00            
ATOM   1200  CB  PHE X 157      35.718  34.636  44.921  0.00  0.00            
ATOM   1201  CG  PHE X 157      36.753  35.741  44.800  0.00  0.00            
ATOM   1202  CD1 PHE X 157      36.641  36.890  45.608  0.00  0.00            
ATOM   1203  CE1 PHE X 157      37.655  37.863  45.600  0.00  0.00            
ATOM   1204  CZ  PHE X 157      38.792  37.684  44.792  0.00  0.00            
ATOM   1205  CE2 PHE X 157      38.905  36.543  43.979  0.00  0.00            
ATOM   1206  CD2 PHE X 157      37.881  35.577  43.974  0.00  0.00            
ATOM   1207  C   PHE X 157      34.688  32.880  46.468  0.00  0.00            
ATOM   1208  O   PHE X 157      33.555  33.370  46.510  0.00  0.00            
ATOM   1209  N   PHE X 158      34.875  31.580  46.733  0.00  0.00            
ATOM   1210  CA  PHE X 158      33.790  30.754  47.293  0.00  0.00            
ATOM   1211  CB  PHE X 158      34.198  29.278  47.332  0.00  0.00            
ATOM   1212  CG  PHE X 158      33.097  28.334  47.785  0.00  0.00            
ATOM   1213  CD1 PHE X 158      32.331  27.640  46.829  0.00  0.00            
ATOM   1214  CE1 PHE X 158      31.306  26.770  47.243  0.00  0.00            
ATOM   1215  CZ  PHE X 158      31.022  26.612  48.608  0.00  0.00            
ATOM   1216  CE2 PHE X 158      31.781  27.304  49.566  0.00  0.00            
ATOM   1217  CD2 PHE X 158      32.828  28.151  49.156  0.00  0.00            
ATOM   1218  C   PHE X 158      33.412  31.273  48.692  0.00  0.00            
ATOM   1219  O   PHE X 158      34.228  31.247  49.615  0.00  0.00            
ATOM   1220  N   SER X 159      32.190  31.789  48.834  0.00  0.00            
ATOM   1221  CA  SER X 159      31.795  32.680  49.937  0.00  0.00            
ATOM   1222  CB  SER X 159      31.782  34.125  49.418  0.00  0.00            
ATOM   1223  OG  SER X 159      33.055  34.510  48.923  0.00  0.00            
ATOM   1224  C   SER X 159      30.402  32.329  50.463  0.00  0.00            
ATOM   1225  O   SER X 159      29.492  32.130  49.656  0.00  0.00            
ATOM   1226  N   THR X 160      30.206  32.275  51.787  0.00  0.00            
ATOM   1227  CA  THR X 160      28.906  31.925  52.405  0.00  0.00            
ATOM   1228  CB  THR X 160      29.043  30.827  53.478  0.00  0.00            
ATOM   1229  CG2 THR X 160      29.888  29.636  53.020  0.00  0.00            
ATOM   1230  OG1 THR X 160      29.612  31.331  54.662  0.00  0.00            
ATOM   1231  C   THR X 160      28.140  33.132  52.965  0.00  0.00            
ATOM   1232  O   THR X 160      26.967  33.001  53.328  0.00  0.00            
ATOM   1233  N   GLY X 161      28.772  34.313  53.020  0.00  0.00            
ATOM   1234  CA  GLY X 161      28.172  35.581  53.463  0.00  0.00            
ATOM   1235  C   GLY X 161      27.852  35.657  54.962  0.00  0.00            
ATOM   1236  O   GLY X 161      27.195  36.605  55.398  0.00  0.00            
ATOM   1237  N   ASP X 162      28.294  34.664  55.738  0.00  0.00            
ATOM   1238  CA  ASP X 162      27.963  34.443  57.148  0.00  0.00            
ATOM   1239  CB  ASP X 162      26.992  33.258  57.232  0.00  0.00            
ATOM   1240  CG  ASP X 162      26.389  33.079  58.624  0.00  0.00            
ATOM   1241  OD1 ASP X 162      26.863  32.216  59.405  0.00  0.00            
ATOM   1242  OD2 ASP X 162      25.448  33.838  58.951  0.00  0.00            
ATOM   1243  C   ASP X 162      29.231  34.194  57.982  0.00  0.00            
ATOM   1244  O   ASP X 162      30.242  33.737  57.450  0.00  0.00            
ATOM   1245  N   GLU X 163      29.178  34.485  59.286  0.00  0.00            
ATOM   1246  CA  GLU X 163      30.318  34.607  60.217  0.00  0.00            
ATOM   1247  CB  GLU X 163      29.749  34.895  61.623  0.00  0.00            
ATOM   1248  CG  GLU X 163      30.635  35.794  62.497  0.00  0.00            
ATOM   1249  CD  GLU X 163      30.758  37.195  61.895  0.00  0.00            
ATOM   1250  OE1 GLU X 163      29.752  37.941  61.855  0.00  0.00            
ATOM   1251  OE2 GLU X 163      31.854  37.567  61.412  0.00  0.00            
ATOM   1252  C   GLU X 163      31.295  33.414  60.297  0.00  0.00            
ATOM   1253  O   GLU X 163      32.348  33.528  60.925  0.00  0.00            
ATOM   1254  N   HID X 164      30.985  32.276  59.679  0.00  0.00            
ATOM   1255  CA  HID X 164      31.852  31.100  59.610  0.00  0.00            
ATOM   1256  CB  HID X 164      30.964  29.851  59.647  0.00  0.00            
ATOM   1257  CG  HID X 164      30.009  29.730  58.484  0.00  0.00            
ATOM   1258  ND1 HID X 164      28.716  30.214  58.415  0.00  0.00            
ATOM   1259  CE1 HID X 164      28.193  29.824  57.243  0.00  0.00            
ATOM   1260  NE2 HID X 164      29.097  29.127  56.535  0.00  0.00            
ATOM   1261  CD2 HID X 164      30.248  29.045  57.323  0.00  0.00            
ATOM   1262  C   HID X 164      32.808  31.090  58.397  0.00  0.00            
ATOM   1263  O   HID X 164      33.941  30.628  58.536  0.00  0.00            
ATOM   1264  N   SER X 165      32.376  31.584  57.229  0.00  0.00            
ATOM   1265  CA  SER X 165      33.134  31.541  55.961  0.00  0.00            
ATOM   1266  CB  SER X 165      33.000  30.170  55.271  0.00  0.00            
ATOM   1267  OG  SER X 165      33.720  29.160  55.957  0.00  0.00            
ATOM   1268  C   SER X 165      32.703  32.673  55.010  0.00  0.00            
ATOM   1269  O   SER X 165      32.334  32.437  53.855  0.00  0.00            
ATOM   1270  N   ARG X 166      32.746  33.918  55.502  0.00  0.00            
ATOM   1271  CA  ARG X 166      32.127  35.103  54.884  0.00  0.00            
ATOM   1272  CB  ARG X 166      32.510  36.366  55.675  0.00  0.00            
ATOM   1273  CG  ARG X 166      31.704  36.499  56.971  0.00  0.00            
ATOM   1274  CD  ARG X 166      31.951  37.857  57.637  0.00  0.00            
ATOM   1275  NE  ARG X 166      30.935  38.157  58.665  0.00  0.00            
ATOM   1276  CZ  ARG X 166      29.704  38.587  58.435  0.00  0.00            
ATOM   1277  NH1 ARG X 166      28.901  38.855  59.418  0.00  0.00            
ATOM   1278  NH2 ARG X 166      29.220  38.759  57.240  0.00  0.00            
ATOM   1279  C   ARG X 166      32.440  35.272  53.397  0.00  0.00            
ATOM   1280  O   ARG X 166      31.504  35.267  52.598  0.00  0.00            
ATOM   1281  N   GLY X 167      33.716  35.396  53.026  0.00  0.00            
ATOM   1282  CA  GLY X 167      34.150  35.593  51.637  0.00  0.00            
ATOM   1283  C   GLY X 167      35.276  36.613  51.450  0.00  0.00            
ATOM   1284  O   GLY X 167      35.864  37.088  52.423  0.00  0.00            
ATOM   1285  N   ASN X 168      35.544  36.961  50.184  0.00  0.00            
ATOM   1286  CA  ASN X 168      36.621  37.869  49.743  0.00  0.00            
ATOM   1287  CB  ASN X 168      36.238  39.335  50.034  0.00  0.00            
ATOM   1288  CG  ASN X 168      35.082  39.821  49.177  0.00  0.00            
ATOM   1289  OD1 ASN X 168      34.899  39.408  48.040  0.00  0.00            
ATOM   1290  ND2 ASN X 168      34.263  40.706  49.687  0.00  0.00            
ATOM   1291  C   ASN X 168      38.027  37.448  50.223  0.00  0.00            
ATOM   1292  O   ASN X 168      38.839  38.263  50.669  0.00  0.00            
ATOM   1293  N   TRP X 169      38.332  36.152  50.107  0.00  0.00            
ATOM   1294  CA  TRP X 169      39.585  35.556  50.577  0.00  0.00            
ATOM   1295  CB  TRP X 169      39.530  34.033  50.408  0.00  0.00            
ATOM   1296  CG  TRP X 169      38.306  33.389  50.978  0.00  0.00            
ATOM   1297  CD1 TRP X 169      37.362  32.730  50.271  0.00  0.00            
ATOM   1298  NE1 TRP X 169      36.348  32.328  51.116  0.00  0.00            
ATOM   1299  CE2 TRP X 169      36.595  32.702  52.419  0.00  0.00            
ATOM   1300  CZ2 TRP X 169      35.887  32.535  53.616  0.00  0.00            
ATOM   1301  CH2 TRP X 169      36.419  33.063  54.807  0.00  0.00            
ATOM   1302  CZ3 TRP X 169      37.653  33.736  54.786  0.00  0.00            
ATOM   1303  CE3 TRP X 169      38.362  33.884  53.579  0.00  0.00            
ATOM   1304  CD2 TRP X 169      37.849  33.378  52.365  0.00  0.00            
ATOM   1305  C   TRP X 169      40.822  36.127  49.881  0.00  0.00            
ATOM   1306  O   TRP X 169      41.843  36.298  50.545  0.00  0.00            
ATOM   1307  N   GLY X 170      40.731  36.483  48.595  0.00  0.00            
ATOM   1308  CA  GLY X 170      41.825  37.137  47.866  0.00  0.00            
ATOM   1309  C   GLY X 170      42.231  38.488  48.476  0.00  0.00            
ATOM   1310  O   GLY X 170      43.415  38.759  48.665  0.00  0.00            
ATOM   1311  N   HIE X 171      41.265  39.315  48.885  0.00  0.00            
ATOM   1312  CA  HIE X 171      41.536  40.588  49.570  0.00  0.00            
ATOM   1313  CB  HIE X 171      40.288  41.477  49.488  0.00  0.00            
ATOM   1314  CG  HIE X 171      39.878  41.721  48.058  0.00  0.00            
ATOM   1315  ND1 HIE X 171      38.947  40.961  47.347  0.00  0.00            
ATOM   1316  CE1 HIE X 171      39.018  41.394  46.077  0.00  0.00            
ATOM   1317  NE2 HIE X 171      39.948  42.358  45.959  0.00  0.00            
ATOM   1318  CD2 HIE X 171      40.498  42.581  47.200  0.00  0.00            
ATOM   1319  C   HIE X 171      42.016  40.383  51.012  0.00  0.00            
ATOM   1320  O   HIE X 171      42.834  41.156  51.508  0.00  0.00            
ATOM   1321  N   LEU X 172      41.587  39.302  51.670  0.00  0.00            
ATOM   1322  CA  LEU X 172      42.072  38.926  53.002  0.00  0.00            
ATOM   1323  CB  LEU X 172      41.040  37.973  53.630  0.00  0.00            
ATOM   1324  CG  LEU X 172      41.192  37.765  55.146  0.00  0.00            
ATOM   1325  CD1 LEU X 172      41.042  39.057  55.953  0.00  0.00            
ATOM   1326  CD2 LEU X 172      40.107  36.799  55.623  0.00  0.00            
ATOM   1327  C   LEU X 172      43.515  38.365  52.985  0.00  0.00            
ATOM   1328  O   LEU X 172      44.254  38.546  53.956  0.00  0.00            
ATOM   1329  N   ASP X 173      43.952  37.772  51.865  0.00  0.00            
ATOM   1330  CA  ASP X 173      45.361  37.436  51.600  0.00  0.00            
ATOM   1331  CB  ASP X 173      45.506  36.529  50.363  0.00  0.00            
ATOM   1332  CG  ASP X 173      44.988  35.101  50.523  0.00  0.00            
ATOM   1333  OD1 ASP X 173      44.751  34.649  51.668  0.00  0.00            
ATOM   1334  OD2 ASP X 173      44.853  34.407  49.491  0.00  0.00            
ATOM   1335  C   ASP X 173      46.205  38.701  51.378  0.00  0.00            
ATOM   1336  O   ASP X 173      47.300  38.813  51.929  0.00  0.00            
ATOM   1337  N   GLN X 174      45.688  39.685  50.628  0.00  0.00            
ATOM   1338  CA  GLN X 174      46.349  40.987  50.445  0.00  0.00            
ATOM   1339  CB  GLN X 174      45.552  41.859  49.454  0.00  0.00            
ATOM   1340  CG  GLN X 174      45.513  41.308  48.013  0.00  0.00            
ATOM   1341  CD  GLN X 174      44.415  41.945  47.157  0.00  0.00            
ATOM   1342  OE1 GLN X 174      43.847  42.976  47.477  0.00  0.00            
ATOM   1343  NE2 GLN X 174      44.063  41.363  46.032  0.00  0.00            
ATOM   1344  C   GLN X 174      46.533  41.710  51.794  0.00  0.00            
ATOM   1345  O   GLN X 174      47.611  42.238  52.072  0.00  0.00            
ATOM   1346  N   VAL X 175      45.527  41.656  52.677  0.00  0.00            
ATOM   1347  CA  VAL X 175      45.620  42.116  54.076  0.00  0.00            
ATOM   1348  CB  VAL X 175      44.235  42.021  54.756  0.00  0.00            
ATOM   1349  CG1 VAL X 175      44.276  42.046  56.290  0.00  0.00            
ATOM   1350  CG2 VAL X 175      43.346  43.179  54.282  0.00  0.00            
ATOM   1351  C   VAL X 175      46.698  41.355  54.858  0.00  0.00            
ATOM   1352  O   VAL X 175      47.516  41.988  55.527  0.00  0.00            
ATOM   1353  N   ALA X 176      46.766  40.024  54.744  0.00  0.00            
ATOM   1354  CA  ALA X 176      47.789  39.221  55.423  0.00  0.00            
ATOM   1355  CB  ALA X 176      47.448  37.735  55.257  0.00  0.00            
ATOM   1356  C   ALA X 176      49.218  39.536  54.933  0.00  0.00            
ATOM   1357  O   ALA X 176      50.155  39.563  55.737  0.00  0.00            
ATOM   1358  N   ALA X 177      49.396  39.827  53.642  0.00  0.00            
ATOM   1359  CA  ALA X 177      50.671  40.287  53.097  0.00  0.00            
ATOM   1360  CB  ALA X 177      50.593  40.275  51.566  0.00  0.00            
ATOM   1361  C   ALA X 177      51.048  41.673  53.649  0.00  0.00            
ATOM   1362  O   ALA X 177      52.155  41.854  54.157  0.00  0.00            
ATOM   1363  N   LEU X 178      50.119  42.636  53.637  0.00  0.00            
ATOM   1364  CA  LEU X 178      50.350  43.987  54.163  0.00  0.00            
ATOM   1365  CB  LEU X 178      49.143  44.876  53.821  0.00  0.00            
ATOM   1366  CG  LEU X 178      49.026  45.244  52.329  0.00  0.00            
ATOM   1367  CD1 LEU X 178      47.641  45.828  52.048  0.00  0.00            
ATOM   1368  CD2 LEU X 178      50.074  46.285  51.922  0.00  0.00            
ATOM   1369  C   LEU X 178      50.633  44.005  55.677  0.00  0.00            
ATOM   1370  O   LEU X 178      51.434  44.827  56.133  0.00  0.00            
ATOM   1371  N   ARG X 179      50.030  43.088  56.451  0.00  0.00            
ATOM   1372  CA  ARG X 179      50.279  42.933  57.896  0.00  0.00            
ATOM   1373  CB  ARG X 179      49.130  42.123  58.533  0.00  0.00            
ATOM   1374  CG  ARG X 179      49.192  42.205  60.068  0.00  0.00            
ATOM   1375  CD  ARG X 179      48.001  41.585  60.818  0.00  0.00            
ATOM   1376  NE  ARG X 179      46.682  42.124  60.429  0.00  0.00            
ATOM   1377  CZ  ARG X 179      46.230  43.363  60.507  0.00  0.00            
ATOM   1378  NH1 ARG X 179      45.038  43.613  60.063  0.00  0.00            
ATOM   1379  NH2 ARG X 179      46.911  44.360  60.990  0.00  0.00            
ATOM   1380  C   ARG X 179      51.660  42.338  58.197  0.00  0.00            
ATOM   1381  O   ARG X 179      52.299  42.762  59.162  0.00  0.00            
ATOM   1382  N   TRP X 180      52.150  41.428  57.350  0.00  0.00            
ATOM   1383  CA  TRP X 180      53.528  40.918  57.407  0.00  0.00            
ATOM   1384  CB  TRP X 180      53.651  39.671  56.521  0.00  0.00            
ATOM   1385  CG  TRP X 180      55.014  39.046  56.489  0.00  0.00            
ATOM   1386  CD1 TRP X 180      55.433  38.041  57.289  0.00  0.00            
ATOM   1387  NE1 TRP X 180      56.747  37.732  56.999  0.00  0.00            
ATOM   1388  CE2 TRP X 180      57.265  38.563  56.033  0.00  0.00            
ATOM   1389  CZ2 TRP X 180      58.538  38.684  55.457  0.00  0.00            
ATOM   1390  CH2 TRP X 180      58.755  39.671  54.480  0.00  0.00            
ATOM   1391  CZ3 TRP X 180      57.696  40.513  54.092  0.00  0.00            
ATOM   1392  CE3 TRP X 180      56.422  40.376  54.675  0.00  0.00            
ATOM   1393  CD2 TRP X 180      56.172  39.404  55.668  0.00  0.00            
ATOM   1394  C   TRP X 180      54.554  41.985  56.994  0.00  0.00            
ATOM   1395  O   TRP X 180      55.582  42.132  57.656  0.00  0.00            
ATOM   1396  N   VAL X 181      54.255  42.775  55.952  0.00  0.00            
ATOM   1397  CA  VAL X 181      55.088  43.906  55.494  0.00  0.00            
ATOM   1398  CB  VAL X 181      54.492  44.540  54.215  0.00  0.00            
ATOM   1399  CG1 VAL X 181      55.065  45.915  53.844  0.00  0.00            
ATOM   1400  CG2 VAL X 181      54.735  43.631  53.001  0.00  0.00            
ATOM   1401  C   VAL X 181      55.269  44.930  56.618  0.00  0.00            
ATOM   1402  O   VAL X 181      56.401  45.318  56.896  0.00  0.00            
ATOM   1403  N   GLN X 182      54.200  45.289  57.337  0.00  0.00            
ATOM   1404  CA  GLN X 182      54.263  46.186  58.502  0.00  0.00            
ATOM   1405  CB  GLN X 182      52.827  46.365  59.035  0.00  0.00            
ATOM   1406  CG  GLN X 182      52.700  47.432  60.133  0.00  0.00            
ATOM   1407  CD  GLN X 182      51.238  47.766  60.433  0.00  0.00            
ATOM   1408  OE1 GLN X 182      50.638  47.272  61.380  0.00  0.00            
ATOM   1409  NE2 GLN X 182      50.596  48.588  59.638  0.00  0.00            
ATOM   1410  C   GLN X 182      55.235  45.683  59.594  0.00  0.00            
ATOM   1411  O   GLN X 182      55.908  46.487  60.246  0.00  0.00            
ATOM   1412  N   ASP X 183      55.363  44.360  59.750  0.00  0.00            
ATOM   1413  CA  ASP X 183      56.207  43.692  60.750  0.00  0.00            
ATOM   1414  CB  ASP X 183      55.495  42.395  61.177  0.00  0.00            
ATOM   1415  CG  ASP X 183      56.089  41.741  62.429  0.00  0.00            
ATOM   1416  OD1 ASP X 183      56.518  40.569  62.358  0.00  0.00            
ATOM   1417  OD2 ASP X 183      55.989  42.348  63.525  0.00  0.00            
ATOM   1418  C   ASP X 183      57.656  43.414  60.293  0.00  0.00            
ATOM   1419  O   ASP X 183      58.497  43.120  61.139  0.00  0.00            
ATOM   1420  N   ASN X 184      57.971  43.510  58.991  0.00  0.00            
ATOM   1421  CA  ASN X 184      59.277  43.098  58.442  0.00  0.00            
ATOM   1422  CB  ASN X 184      59.106  41.750  57.709  0.00  0.00            
ATOM   1423  CG  ASN X 184      58.897  40.589  58.662  0.00  0.00            
ATOM   1424  OD1 ASN X 184      59.844  39.938  59.091  0.00  0.00            
ATOM   1425  ND2 ASN X 184      57.670  40.310  59.028  0.00  0.00            
ATOM   1426  C   ASN X 184      59.983  44.116  57.521  0.00  0.00            
ATOM   1427  O   ASN X 184      61.200  44.017  57.348  0.00  0.00            
ATOM   1428  N   ILE X 185      59.290  45.079  56.902  0.00  0.00            
ATOM   1429  CA  ILE X 185      59.882  45.917  55.837  0.00  0.00            
ATOM   1430  CB  ILE X 185      58.776  46.673  55.067  0.00  0.00            
ATOM   1431  CG2 ILE X 185      58.233  47.880  55.852  0.00  0.00            
ATOM   1432  CG1 ILE X 185      59.207  47.124  53.655  0.00  0.00            
ATOM   1433  CD1 ILE X 185      59.472  45.962  52.686  0.00  0.00            
ATOM   1434  C   ILE X 185      61.015  46.838  56.323  0.00  0.00            
ATOM   1435  O   ILE X 185      61.919  47.156  55.545  0.00  0.00            
ATOM   1436  N   ALA X 186      61.043  47.191  57.613  0.00  0.00            
ATOM   1437  CA  ALA X 186      62.147  47.947  58.209  0.00  0.00            
ATOM   1438  CB  ALA X 186      61.728  48.393  59.613  0.00  0.00            
ATOM   1439  C   ALA X 186      63.484  47.175  58.206  0.00  0.00            
ATOM   1440  O   ALA X 186      64.544  47.803  58.114  0.00  0.00            
ATOM   1441  N   SER X 187      63.457  45.835  58.194  0.00  0.00            
ATOM   1442  CA  SER X 187      64.651  44.989  58.014  0.00  0.00            
ATOM   1443  CB  SER X 187      64.307  43.510  58.262  0.00  0.00            
ATOM   1444  OG  SER X 187      63.756  43.331  59.560  0.00  0.00            
ATOM   1445  C   SER X 187      65.264  45.162  56.616  0.00  0.00            
ATOM   1446  O   SER X 187      66.487  45.153  56.465  0.00  0.00            
ATOM   1447  N   PHE X 188      64.425  45.423  55.606  0.00  0.00            
ATOM   1448  CA  PHE X 188      64.801  45.658  54.203  0.00  0.00            
ATOM   1449  CB  PHE X 188      63.780  44.960  53.288  0.00  0.00            
ATOM   1450  CG  PHE X 188      63.684  43.458  53.496  0.00  0.00            
ATOM   1451  CD1 PHE X 188      62.772  42.928  54.430  0.00  0.00            
ATOM   1452  CE1 PHE X 188      62.714  41.541  54.654  0.00  0.00            
ATOM   1453  CZ  PHE X 188      63.560  40.678  53.937  0.00  0.00            
ATOM   1454  CE2 PHE X 188      64.463  41.201  52.994  0.00  0.00            
ATOM   1455  CD2 PHE X 188      64.525  42.589  52.775  0.00  0.00            
ATOM   1456  C   PHE X 188      64.974  47.153  53.852  0.00  0.00            
ATOM   1457  O   PHE X 188      65.112  47.505  52.677  0.00  0.00            
ATOM   1458  N   GLY X 189      64.968  48.045  54.850  0.00  0.00            
ATOM   1459  CA  GLY X 189      65.208  49.482  54.671  0.00  0.00            
ATOM   1460  C   GLY X 189      63.985  50.318  54.262  0.00  0.00            
ATOM   1461  O   GLY X 189      64.157  51.477  53.885  0.00  0.00            
ATOM   1462  N   GLY X 190      62.765  49.775  54.329  0.00  0.00            
ATOM   1463  CA  GLY X 190      61.522  50.524  54.090  0.00  0.00            
ATOM   1464  C   GLY X 190      60.916  51.114  55.369  0.00  0.00            
ATOM   1465  O   GLY X 190      61.093  50.567  56.452  0.00  0.00            
ATOM   1466  N   ASN X 191      60.190  52.226  55.253  0.00  0.00            
ATOM   1467  CA  ASN X 191      59.474  52.898  56.341  0.00  0.00            
ATOM   1468  CB  ASN X 191      59.450  54.405  56.026  0.00  0.00            
ATOM   1469  CG  ASN X 191      58.713  55.257  57.049  0.00  0.00            
ATOM   1470  OD1 ASN X 191      58.091  54.785  57.993  0.00  0.00            
ATOM   1471  ND2 ASN X 191      58.766  56.555  56.878  0.00  0.00            
ATOM   1472  C   ASN X 191      58.053  52.311  56.501  0.00  0.00            
ATOM   1473  O   ASN X 191      57.208  52.539  55.629  0.00  0.00            
ATOM   1474  N   PRO X 192      57.731  51.616  57.612  0.00  0.00            
ATOM   1475  CD  PRO X 192      58.617  51.238  58.704  0.00  0.00            
ATOM   1476  CG  PRO X 192      58.043  49.938  59.244  0.00  0.00            
ATOM   1477  CB  PRO X 192      56.540  50.135  59.067  0.00  0.00            
ATOM   1478  CA  PRO X 192      56.417  50.994  57.803  0.00  0.00            
ATOM   1479  C   PRO X 192      55.251  51.989  57.932  0.00  0.00            
ATOM   1480  O   PRO X 192      54.097  51.571  57.844  0.00  0.00            
ATOM   1481  N   GLY X 193      55.533  53.279  58.158  0.00  0.00            
ATOM   1482  CA  GLY X 193      54.562  54.379  58.257  0.00  0.00            
ATOM   1483  C   GLY X 193      54.425  55.231  56.983  0.00  0.00            
ATOM   1484  O   GLY X 193      53.869  56.330  57.041  0.00  0.00            
ATOM   1485  N   SER X 194      54.979  54.782  55.849  0.00  0.00            
ATOM   1486  CA  SER X 194      54.960  55.504  54.565  0.00  0.00            
ATOM   1487  CB  SER X 194      56.237  56.347  54.437  0.00  0.00            
ATOM   1488  OG  SER X 194      56.128  57.320  53.412  0.00  0.00            
ATOM   1489  C   SER X 194      54.761  54.530  53.392  0.00  0.00            
ATOM   1490  O   SER X 194      55.615  54.399  52.508  0.00  0.00            
ATOM   1491  N   VAL X 195      53.635  53.806  53.405  0.00  0.00            
ATOM   1492  CA  VAL X 195      53.332  52.703  52.473  0.00  0.00            
ATOM   1493  CB  VAL X 195      52.963  51.416  53.246  0.00  0.00            
ATOM   1494  CG1 VAL X 195      52.870  50.208  52.304  0.00  0.00            
ATOM   1495  CG2 VAL X 195      53.976  51.068  54.349  0.00  0.00            
ATOM   1496  C   VAL X 195      52.226  53.078  51.476  0.00  0.00            
ATOM   1497  O   VAL X 195      51.137  53.496  51.866  0.00  0.00            
ATOM   1498  N   THR X 196      52.468  52.861  50.185  0.00  0.00            
ATOM   1499  CA  THR X 196      51.487  53.014  49.098  0.00  0.00            
ATOM   1500  CB  THR X 196      52.083  53.834  47.942  0.00  0.00            
ATOM   1501  CG2 THR X 196      51.094  54.060  46.795  0.00  0.00            
ATOM   1502  OG1 THR X 196      52.462  55.113  48.384  0.00  0.00            
ATOM   1503  C   THR X 196      51.049  51.647  48.575  0.00  0.00            
ATOM   1504  O   THR X 196      51.902  50.805  48.298  0.00  0.00            
ATOM   1505  N   ILE X 197      49.747  51.435  48.359  0.00  0.00            
ATOM   1506  CA  ILE X 197      49.230  50.294  47.578  0.00  0.00            
ATOM   1507  CB  ILE X 197      48.015  49.615  48.253  0.00  0.00            
ATOM   1508  CG2 ILE X 197      48.511  48.813  49.466  0.00  0.00            
ATOM   1509  CG1 ILE X 197      46.892  50.604  48.645  0.00  0.00            
ATOM   1510  CD1 ILE X 197      45.575  49.922  49.041  0.00  0.00            
ATOM   1511  C   ILE X 197      48.932  50.717  46.133  0.00  0.00            
ATOM   1512  O   ILE X 197      48.341  51.773  45.904  0.00  0.00            
ATOM   1513  N   PHE X 198      49.346  49.914  45.150  0.00  0.00            
ATOM   1514  CA  PHE X 198      49.096  50.190  43.730  0.00  0.00            
ATOM   1515  CB  PHE X 198      50.132  51.183  43.149  0.00  0.00            
ATOM   1516  CG  PHE X 198      51.588  50.788  42.917  0.00  0.00            
ATOM   1517  CD1 PHE X 198      52.275  51.355  41.822  0.00  0.00            
ATOM   1518  CE1 PHE X 198      53.629  51.051  41.588  0.00  0.00            
ATOM   1519  CZ  PHE X 198      54.313  50.180  42.453  0.00  0.00            
ATOM   1520  CE2 PHE X 198      53.645  49.625  43.556  0.00  0.00            
ATOM   1521  CD2 PHE X 198      52.294  49.943  43.795  0.00  0.00            
ATOM   1522  C   PHE X 198      48.917  48.918  42.887  0.00  0.00            
ATOM   1523  O   PHE X 198      49.355  47.839  43.280  0.00  0.00            
ATOM   1524  N   GLY X 199      48.246  49.022  41.738  0.00  0.00            
ATOM   1525  CA  GLY X 199      48.023  47.887  40.836  0.00  0.00            
ATOM   1526  C   GLY X 199      47.244  48.252  39.572  0.00  0.00            
ATOM   1527  O   GLY X 199      46.736  49.367  39.441  0.00  0.00            
ATOM   1528  N   GLU X 200      47.132  47.290  38.653  0.00  0.00            
ATOM   1529  CA  GLU X 200      46.419  47.406  37.369  0.00  0.00            
ATOM   1530  CB  GLU X 200      47.404  47.243  36.193  0.00  0.00            
ATOM   1531  CG  GLU X 200      47.945  45.810  36.061  0.00  0.00            
ATOM   1532  CD  GLU X 200      48.814  45.592  34.817  0.00  0.00            
ATOM   1533  OE1 GLU X 200      48.680  44.499  34.216  0.00  0.00            
ATOM   1534  OE2 GLU X 200      49.675  46.434  34.473  0.00  0.00            
ATOM   1535  C   GLU X 200      45.241  46.421  37.267  0.00  0.00            
ATOM   1536  O   GLU X 200      45.271  45.379  37.935  0.00  0.00            
ATOM   1537  N1  MOL X 201      44.225  46.720  36.439  0.00  0.00            
ATOM   1538  C1  MOL X 201      43.103  45.815  36.060  0.00  0.00            
ATOM   1539  C2  MOL X 201      43.623  44.720  35.113  0.00  0.00            
ATOM   1540  O1  MOL X 201      42.477  44.160  34.450  0.00  0.00            
ATOM   1541  C3  MOL X 201      42.401  45.327  37.323  0.00  0.00            
ATOM   1542  O2  MOL X 201      42.000  46.140  38.155  0.00  0.00            
ATOM   1543  C4  MOL X 201      46.973  38.986  28.796  0.00  0.00            
ATOM   1544  C5  MOL X 201      46.556  39.727  29.887  0.00  0.00            
ATOM   1545  N2  MOL X 201      45.613  40.738  29.713  0.00  0.00            
ATOM   1546  C6  MOL X 201      45.098  40.991  28.442  0.00  0.00            
ATOM   1547  O3  MOL X 201      44.252  41.848  28.229  0.00  0.00            
ATOM   1548  N3  MOL X 201      45.554  40.246  27.369  0.00  0.00            
ATOM   1549  C7  MOL X 201      46.430  39.284  27.507  0.00  0.00            
ATOM   1550  N4  MOL X 201      46.812  38.579  26.426  0.00  0.00            
ATOM   1551  C8  MOL X 201      45.139  41.538  30.869  0.00  0.00            
ATOM   1552  C9  MOL X 201      44.104  40.852  31.794  0.00  0.00            
ATOM   1553  C10 MOL X 201      44.318  41.455  33.222  0.00  0.00            
ATOM   1554  C11 MOL X 201      45.786  41.964  33.148  0.00  0.00            
ATOM   1555  O4  MOL X 201      46.224  41.879  31.769  0.00  0.00            
ATOM   1556  C12 MOL X 201      46.788  41.213  34.018  0.00  0.00            
ATOM   1557  O5  MOL X 201      46.869  39.821  33.676  0.00  0.00            
ATOM   1558  O6  MOL X 201      43.460  42.569  33.260  0.00  0.00            
ATOM   1559  F1  MOL X 201      42.851  41.014  31.315  0.00  0.00            
ATOM   1560  F2  MOL X 201      44.239  39.506  31.783  0.00  0.00            
ATOM   1561  C13 MOL X 201      42.426  42.698  34.351  0.00  0.00            
ATOM   1562  O7  MOL X 201      42.761  42.098  35.447  0.00  0.00            
ATOM   1563  C14 MOL X 201      41.082  42.357  33.695  0.00  0.00            
ATOM   1564  C15 MOL X 201      39.883  42.885  34.490  0.00  0.00            
ATOM   1565  C16 MOL X 201      39.452  44.285  34.024  0.00  0.00            
ATOM   1566  C17 MOL X 201      38.720  44.258  32.680  0.00  0.00            
ATOM   1567  C18 MOL X 201      38.519  45.683  32.106  0.00  0.00            
ATOM   1568  O8  MOL X 201      39.741  46.238  31.613  0.00  0.00            
ATOM   1569  N   ALA X 202      42.332  43.966  37.583  0.00  0.00            
ATOM   1570  CA  ALA X 202      41.628  43.530  38.803  0.00  0.00            
ATOM   1571  CB  ALA X 202      41.386  42.018  38.704  0.00  0.00            
ATOM   1572  C   ALA X 202      42.417  43.875  40.096  0.00  0.00            
ATOM   1573  O   ALA X 202      41.815  43.980  41.165  0.00  0.00            
ATOM   1574  N   GLY X 203      43.736  44.092  40.018  0.00  0.00            
ATOM   1575  CA  GLY X 203      44.550  44.589  41.130  0.00  0.00            
ATOM   1576  C   GLY X 203      44.294  46.069  41.425  0.00  0.00            
ATOM   1577  O   GLY X 203      44.193  46.462  42.583  0.00  0.00            
ATOM   1578  N   GLY X 204      44.093  46.874  40.381  0.00  0.00            
ATOM   1579  CA  GLY X 204      43.741  48.297  40.484  0.00  0.00            
ATOM   1580  C   GLY X 204      42.330  48.531  41.036  0.00  0.00            
ATOM   1581  O   GLY X 204      42.130  49.493  41.773  0.00  0.00            
ATOM   1582  N   GLU X 205      41.376  47.626  40.779  0.00  0.00            
ATOM   1583  CA  GLU X 205      40.082  47.612  41.486  0.00  0.00            
ATOM   1584  CB  GLU X 205      39.029  46.836  40.665  0.00  0.00            
ATOM   1585  CG  GLU X 205      37.623  47.007  41.265  0.00  0.00            
ATOM   1586  CD  GLU X 205      36.526  46.262  40.497  0.00  0.00            
ATOM   1587  OE1 GLU X 205      36.196  46.631  39.346  0.00  0.00            
ATOM   1588  OE2 GLU X 205      35.911  45.347  41.091  0.00  0.00            
ATOM   1589  C   GLU X 205      40.214  47.051  42.917  0.00  0.00            
ATOM   1590  O   GLU X 205      39.521  47.503  43.826  0.00  0.00            
ATOM   1591  N   SER X 206      41.136  46.111  43.166  0.00  0.00            
ATOM   1592  CA  SER X 206      41.398  45.606  44.526  0.00  0.00            
ATOM   1593  CB  SER X 206      42.334  44.395  44.505  0.00  0.00            
ATOM   1594  OG  SER X 206      41.724  43.317  43.815  0.00  0.00            
ATOM   1595  C   SER X 206      41.949  46.691  45.462  0.00  0.00            
ATOM   1596  O   SER X 206      41.567  46.730  46.630  0.00  0.00            
ATOM   1597  N   VAL X 207      42.751  47.635  44.954  0.00  0.00            
ATOM   1598  CA  VAL X 207      43.130  48.862  45.684  0.00  0.00            
ATOM   1599  CB  VAL X 207      44.077  49.724  44.820  0.00  0.00            
ATOM   1600  CG1 VAL X 207      44.327  51.115  45.411  0.00  0.00            
ATOM   1601  CG2 VAL X 207      45.446  49.047  44.672  0.00  0.00            
ATOM   1602  C   VAL X 207      41.888  49.657  46.122  0.00  0.00            
ATOM   1603  O   VAL X 207      41.814  50.098  47.270  0.00  0.00            
ATOM   1604  N   SER X 208      40.878  49.774  45.256  0.00  0.00            
ATOM   1605  CA  SER X 208      39.603  50.442  45.556  0.00  0.00            
ATOM   1606  CB  SER X 208      38.794  50.643  44.271  0.00  0.00            
ATOM   1607  OG  SER X 208      39.635  51.172  43.265  0.00  0.00            
ATOM   1608  C   SER X 208      38.780  49.683  46.609  0.00  0.00            
ATOM   1609  O   SER X 208      38.238  50.293  47.530  0.00  0.00            
ATOM   1610  N   VAL X 209      38.742  48.345  46.548  0.00  0.00            
ATOM   1611  CA  VAL X 209      38.128  47.495  47.593  0.00  0.00            
ATOM   1612  CB  VAL X 209      38.164  46.000  47.197  0.00  0.00            
ATOM   1613  CG1 VAL X 209      37.640  45.072  48.302  0.00  0.00            
ATOM   1614  CG2 VAL X 209      37.304  45.736  45.953  0.00  0.00            
ATOM   1615  C   VAL X 209      38.807  47.721  48.952  0.00  0.00            
ATOM   1616  O   VAL X 209      38.123  47.838  49.969  0.00  0.00            
ATOM   1617  N   LEU X 210      40.138  47.856  48.984  0.00  0.00            
ATOM   1618  CA  LEU X 210      40.891  48.087  50.220  0.00  0.00            
ATOM   1619  CB  LEU X 210      42.396  47.869  49.958  0.00  0.00            
ATOM   1620  CG  LEU X 210      42.796  46.399  49.702  0.00  0.00            
ATOM   1621  CD1 LEU X 210      44.223  46.332  49.159  0.00  0.00            
ATOM   1622  CD2 LEU X 210      42.744  45.542  50.971  0.00  0.00            
ATOM   1623  C   LEU X 210      40.599  49.461  50.862  0.00  0.00            
ATOM   1624  O   LEU X 210      40.613  49.543  52.091  0.00  0.00            
ATOM   1625  N   VAL X 211      40.263  50.515  50.102  0.00  0.00            
ATOM   1626  CA  VAL X 211      39.818  51.812  50.677  0.00  0.00            
ATOM   1627  CB  VAL X 211      40.262  53.038  49.855  0.00  0.00            
ATOM   1628  CG1 VAL X 211      41.786  53.184  49.876  0.00  0.00            
ATOM   1629  CG2 VAL X 211      39.794  53.012  48.402  0.00  0.00            
ATOM   1630  C   VAL X 211      38.316  51.879  50.990  0.00  0.00            
ATOM   1631  O   VAL X 211      37.928  52.623  51.894  0.00  0.00            
ATOM   1632  N   LEU X 212      37.478  51.063  50.341  0.00  0.00            
ATOM   1633  CA  LEU X 212      36.062  50.852  50.705  0.00  0.00            
ATOM   1634  CB  LEU X 212      35.333  50.218  49.504  0.00  0.00            
ATOM   1635  CG  LEU X 212      35.103  51.162  48.307  0.00  0.00            
ATOM   1636  CD1 LEU X 212      34.625  50.350  47.100  0.00  0.00            
ATOM   1637  CD2 LEU X 212      34.033  52.214  48.608  0.00  0.00            
ATOM   1638  C   LEU X 212      35.883  49.976  51.967  0.00  0.00            
ATOM   1639  O   LEU X 212      34.801  49.941  52.564  0.00  0.00            
ATOM   1640  N   SER X 213      36.940  49.270  52.382  0.00  0.00            
ATOM   1641  CA  SER X 213      36.958  48.380  53.546  0.00  0.00            
ATOM   1642  CB  SER X 213      37.965  47.255  53.303  0.00  0.00            
ATOM   1643  OG  SER X 213      37.872  46.323  54.359  0.00  0.00            
ATOM   1644  C   SER X 213      37.324  49.100  54.859  0.00  0.00            
ATOM   1645  O   SER X 213      38.284  49.880  54.875  0.00  0.00            
ATOM   1646  N   PRO X 214      36.646  48.821  55.991  0.00  0.00            
ATOM   1647  CD  PRO X 214      35.351  48.159  56.071  0.00  0.00            
ATOM   1648  CG  PRO X 214      34.984  48.110  57.556  0.00  0.00            
ATOM   1649  CB  PRO X 214      35.813  49.240  58.163  0.00  0.00            
ATOM   1650  CA  PRO X 214      37.098  49.208  57.333  0.00  0.00            
ATOM   1651  C   PRO X 214      38.117  48.214  57.929  0.00  0.00            
ATOM   1652  O   PRO X 214      38.859  48.554  58.851  0.00  0.00            
ATOM   1653  N   LEU X 215      38.173  46.983  57.407  0.00  0.00            
ATOM   1654  CA  LEU X 215      39.054  45.912  57.882  0.00  0.00            
ATOM   1655  CB  LEU X 215      38.491  44.584  57.333  0.00  0.00            
ATOM   1656  CG  LEU X 215      39.208  43.300  57.797  0.00  0.00            
ATOM   1657  CD1 LEU X 215      38.230  42.127  57.725  0.00  0.00            
ATOM   1658  CD2 LEU X 215      40.401  42.932  56.909  0.00  0.00            
ATOM   1659  C   LEU X 215      40.516  46.183  57.496  0.00  0.00            
ATOM   1660  O   LEU X 215      41.426  45.949  58.290  0.00  0.00            
ATOM   1661  N   ALA X 216      40.744  46.742  56.306  0.00  0.00            
ATOM   1662  CA  ALA X 216      42.077  47.011  55.765  0.00  0.00            
ATOM   1663  CB  ALA X 216      41.982  46.954  54.236  0.00  0.00            
ATOM   1664  C   ALA X 216      42.755  48.304  56.284  0.00  0.00            
ATOM   1665  O   ALA X 216      43.801  48.695  55.760  0.00  0.00            
ATOM   1666  N   LYS X 217      42.200  48.972  57.307  0.00  0.00            
ATOM   1667  CA  LYS X 217      42.774  50.190  57.915  0.00  0.00            
ATOM   1668  CB  LYS X 217      41.718  50.897  58.784  0.00  0.00            
ATOM   1669  CG  LYS X 217      40.671  51.621  57.921  0.00  0.00            
ATOM   1670  CD  LYS X 217      39.684  52.402  58.795  0.00  0.00            
ATOM   1671  CE  LYS X 217      38.858  53.369  57.947  0.00  0.00            
ATOM   1672  NZ  LYS X 217      37.871  54.103  58.771  0.00  0.00            
ATOM   1673  C   LYS X 217      44.061  49.912  58.710  0.00  0.00            
ATOM   1674  O   LYS X 217      44.261  48.804  59.215  0.00  0.00            
ATOM   1675  N   ASN X 218      44.922  50.928  58.830  0.00  0.00            
ATOM   1676  CA  ASN X 218      46.263  50.848  59.429  0.00  0.00            
ATOM   1677  CB  ASN X 218      46.177  50.846  60.971  0.00  0.00            
ATOM   1678  CG  ASN X 218      47.547  50.944  61.630  0.00  0.00            
ATOM   1679  OD1 ASN X 218      48.530  51.350  61.027  0.00  0.00            
ATOM   1680  ND2 ASN X 218      47.665  50.556  62.876  0.00  0.00            
ATOM   1681  C   ASN X 218      47.134  49.727  58.814  0.00  0.00            
ATOM   1682  O   ASN X 218      47.687  48.878  59.517  0.00  0.00            
ATOM   1683  N   LEU X 219      47.210  49.704  57.480  0.00  0.00            
ATOM   1684  CA  LEU X 219      48.067  48.814  56.677  0.00  0.00            
ATOM   1685  CB  LEU X 219      47.208  47.657  56.134  0.00  0.00            
ATOM   1686  CG  LEU X 219      46.745  46.633  57.184  0.00  0.00            
ATOM   1687  CD1 LEU X 219      45.840  45.603  56.516  0.00  0.00            
ATOM   1688  CD2 LEU X 219      47.919  45.880  57.814  0.00  0.00            
ATOM   1689  C   LEU X 219      48.756  49.535  55.503  0.00  0.00            
ATOM   1690  O   LEU X 219      49.741  49.023  54.967  0.00  0.00            
ATOM   1691  N   PHE X 220      48.232  50.695  55.097  0.00  0.00            
ATOM   1692  CA  PHE X 220      48.750  51.565  54.041  0.00  0.00            
ATOM   1693  CB  PHE X 220      48.248  51.070  52.671  0.00  0.00            
ATOM   1694  CG  PHE X 220      46.735  51.025  52.544  0.00  0.00            
ATOM   1695  CD1 PHE X 220      46.043  49.821  52.777  0.00  0.00            
ATOM   1696  CE1 PHE X 220      44.637  49.795  52.735  0.00  0.00            
ATOM   1697  CZ  PHE X 220      43.919  50.972  52.470  0.00  0.00            
ATOM   1698  CE2 PHE X 220      44.608  52.173  52.232  0.00  0.00            
ATOM   1699  CD2 PHE X 220      46.012  52.197  52.253  0.00  0.00            
ATOM   1700  C   PHE X 220      48.343  53.030  54.287  0.00  0.00            
ATOM   1701  O   PHE X 220      47.450  53.323  55.088  0.00  0.00            
ATOM   1702  N   HIE X 221      48.989  53.949  53.567  0.00  0.00            
ATOM   1703  CA  HIE X 221      48.938  55.401  53.787  0.00  0.00            
ATOM   1704  CB  HIE X 221      50.279  55.829  54.420  0.00  0.00            
ATOM   1705  CG  HIE X 221      50.684  54.986  55.609  0.00  0.00            
ATOM   1706  ND1 HIE X 221      51.452  53.819  55.546  0.00  0.00            
ATOM   1707  CE1 HIE X 221      51.440  53.307  56.789  0.00  0.00            
ATOM   1708  NE2 HIE X 221      50.743  54.099  57.619  0.00  0.00            
ATOM   1709  CD2 HIE X 221      50.250  55.157  56.890  0.00  0.00            
ATOM   1710  C   HIE X 221      48.638  56.209  52.508  0.00  0.00            
ATOM   1711  O   HIE X 221      48.353  57.405  52.606  0.00  0.00            
ATOM   1712  N   ARG X 222      48.717  55.587  51.317  0.00  0.00            
ATOM   1713  CA  ARG X 222      48.334  56.119  49.985  0.00  0.00            
ATOM   1714  CB  ARG X 222      49.515  56.795  49.255  0.00  0.00            
ATOM   1715  CG  ARG X 222      50.193  57.996  49.928  0.00  0.00            
ATOM   1716  CD  ARG X 222      51.291  57.576  50.922  0.00  0.00            
ATOM   1717  NE  ARG X 222      51.989  58.715  51.544  0.00  0.00            
ATOM   1718  CZ  ARG X 222      51.470  59.703  52.251  0.00  0.00            
ATOM   1719  NH1 ARG X 222      50.209  59.805  52.562  0.00  0.00            
ATOM   1720  NH2 ARG X 222      52.230  60.656  52.687  0.00  0.00            
ATOM   1721  C   ARG X 222      47.825  54.985  49.077  0.00  0.00            
ATOM   1722  O   ARG X 222      48.137  53.819  49.330  0.00  0.00            
ATOM   1723  N   ALA X 223      47.109  55.322  48.002  0.00  0.00            
ATOM   1724  CA  ALA X 223      46.565  54.366  47.029  0.00  0.00            
ATOM   1725  CB  ALA X 223      45.111  54.091  47.438  0.00  0.00            
ATOM   1726  C   ALA X 223      46.675  54.850  45.560  0.00  0.00            
ATOM   1727  O   ALA X 223      46.538  56.045  45.301  0.00  0.00            
ATOM   1728  N   ILE X 224      46.870  53.939  44.593  0.00  0.00            
ATOM   1729  CA  ILE X 224      46.859  54.227  43.138  0.00  0.00            
ATOM   1730  CB  ILE X 224      48.291  54.408  42.556  0.00  0.00            
ATOM   1731  CG2 ILE X 224      48.221  54.909  41.096  0.00  0.00            
ATOM   1732  CG1 ILE X 224      49.223  55.304  43.406  0.00  0.00            
ATOM   1733  CD1 ILE X 224      50.675  55.368  42.909  0.00  0.00            
ATOM   1734  C   ILE X 224      46.149  53.103  42.353  0.00  0.00            
ATOM   1735  O   ILE X 224      46.499  51.933  42.511  0.00  0.00            
ATOM   1736  N   SER X 225      45.239  53.452  41.438  0.00  0.00            
ATOM   1737  CA  SER X 225      44.655  52.530  40.444  0.00  0.00            
ATOM   1738  CB  SER X 225      43.122  52.534  40.527  0.00  0.00            
ATOM   1739  OG  SER X 225      42.656  52.173  41.820  0.00  0.00            
ATOM   1740  C   SER X 225      45.121  52.897  39.023  0.00  0.00            
ATOM   1741  O   SER X 225      44.841  53.989  38.525  0.00  0.00            
ATOM   1742  N   GLU X 226      45.857  51.995  38.367  0.00  0.00            
ATOM   1743  CA  GLU X 226      46.498  52.237  37.063  0.00  0.00            
ATOM   1744  CB  GLU X 226      47.580  51.156  36.846  0.00  0.00            
ATOM   1745  CG  GLU X 226      48.358  51.172  35.521  0.00  0.00            
ATOM   1746  CD  GLU X 226      49.186  52.444  35.334  0.00  0.00            
ATOM   1747  OE1 GLU X 226      48.672  53.412  34.719  0.00  0.00            
ATOM   1748  OE2 GLU X 226      50.345  52.493  35.817  0.00  0.00            
ATOM   1749  C   GLU X 226      45.495  52.303  35.891  0.00  0.00            
ATOM   1750  O   GLU X 226      44.458  51.640  35.898  0.00  0.00            
ATOM   1751  N   SER X 227      45.849  53.088  34.869  0.00  0.00            
ATOM   1752  CA  SER X 227      45.272  53.173  33.516  0.00  0.00            
ATOM   1753  CB  SER X 227      46.326  52.760  32.486  0.00  0.00            
ATOM   1754  OG  SER X 227      47.362  53.727  32.464  0.00  0.00            
ATOM   1755  C   SER X 227      43.981  52.386  33.246  0.00  0.00            
ATOM   1756  O   SER X 227      43.988  51.182  32.976  0.00  0.00            
ATOM   1757  N   GLY X 228      42.872  53.124  33.233  0.00  0.00            
ATOM   1758  CA  GLY X 228      41.579  52.725  32.682  0.00  0.00            
ATOM   1759  C   GLY X 228      40.629  52.009  33.644  0.00  0.00            
ATOM   1760  O   GLY X 228      39.427  52.024  33.386  0.00  0.00            
ATOM   1761  N   VAL X 229      41.123  51.432  34.749  0.00  0.00            
ATOM   1762  CA  VAL X 229      40.298  50.671  35.708  0.00  0.00            
ATOM   1763  CB  VAL X 229      40.473  49.145  35.520  0.00  0.00            
ATOM   1764  CG1 VAL X 229      39.552  48.360  36.465  0.00  0.00            
ATOM   1765  CG2 VAL X 229      40.146  48.697  34.088  0.00  0.00            
ATOM   1766  C   VAL X 229      40.587  51.091  37.153  0.00  0.00            
ATOM   1767  O   VAL X 229      41.580  50.678  37.749  0.00  0.00            
ATOM   1768  N   ALA X 230      39.678  51.873  37.734  0.00  0.00            
ATOM   1769  CA  ALA X 230      39.586  52.114  39.179  0.00  0.00            
ATOM   1770  CB  ALA X 230      39.513  53.625  39.417  0.00  0.00            
ATOM   1771  C   ALA X 230      38.388  51.377  39.801  0.00  0.00            
ATOM   1772  O   ALA X 230      38.486  50.850  40.907  0.00  0.00            
ATOM   1773  N   LEU X 231      37.274  51.292  39.070  0.00  0.00            
ATOM   1774  CA  LEU X 231      36.131  50.438  39.378  0.00  0.00            
ATOM   1775  CB  LEU X 231      35.194  51.175  40.361  0.00  0.00            
ATOM   1776  CG  LEU X 231      33.935  50.399  40.794  0.00  0.00            
ATOM   1777  CD1 LEU X 231      34.265  49.068  41.471  0.00  0.00            
ATOM   1778  CD2 LEU X 231      33.129  51.227  41.793  0.00  0.00            
ATOM   1779  C   LEU X 231      35.424  50.047  38.074  0.00  0.00            
ATOM   1780  O   LEU X 231      35.148  50.897  37.227  0.00  0.00            
ATOM   1781  N   THR X 232      35.125  48.763  37.921  0.00  0.00            
ATOM   1782  CA  THR X 232      34.204  48.235  36.907  0.00  0.00            
ATOM   1783  CB  THR X 232      34.658  46.865  36.375  0.00  0.00            
ATOM   1784  CG2 THR X 232      36.093  46.847  35.854  0.00  0.00            
ATOM   1785  OG1 THR X 232      34.553  45.895  37.394  0.00  0.00            
ATOM   1786  C   THR X 232      32.795  48.096  37.484  0.00  0.00            
ATOM   1787  O   THR X 232      32.619  48.009  38.700  0.00  0.00            
ATOM   1788  N   SER X 233      31.777  47.962  36.638  0.00  0.00            
ATOM   1789  CA  SER X 233      30.418  47.581  37.060  0.00  0.00            
ATOM   1790  CB  SER X 233      29.406  48.150  36.057  0.00  0.00            
ATOM   1791  OG  SER X 233      29.699  47.738  34.734  0.00  0.00            
ATOM   1792  C   SER X 233      30.238  46.064  37.301  0.00  0.00            
ATOM   1793  O   SER X 233      29.134  45.618  37.616  0.00  0.00            
ATOM   1794  N   VAL X 234      31.305  45.255  37.172  0.00  0.00            
ATOM   1795  CA  VAL X 234      31.215  43.798  36.913  0.00  0.00            
ATOM   1796  CB  VAL X 234      31.714  43.497  35.483  0.00  0.00            
ATOM   1797  CG1 VAL X 234      31.530  42.029  35.073  0.00  0.00            
ATOM   1798  CG2 VAL X 234      30.987  44.349  34.435  0.00  0.00            
ATOM   1799  C   VAL X 234      31.977  42.916  37.913  0.00  0.00            
ATOM   1800  O   VAL X 234      31.493  41.842  38.272  0.00  0.00            
ATOM   1801  N   LEU X 235      33.178  43.308  38.350  0.00  0.00            
ATOM   1802  CA  LEU X 235      34.072  42.415  39.107  0.00  0.00            
ATOM   1803  CB  LEU X 235      35.517  42.943  39.028  0.00  0.00            
ATOM   1804  CG  LEU X 235      36.346  42.411  37.843  0.00  0.00            
ATOM   1805  CD1 LEU X 235      35.725  42.657  36.465  0.00  0.00            
ATOM   1806  CD2 LEU X 235      37.727  43.069  37.859  0.00  0.00            
ATOM   1807  C   LEU X 235      33.608  42.152  40.555  0.00  0.00            
ATOM   1808  O   LEU X 235      33.901  41.081  41.087  0.00  0.00            
ATOM   1809  N   VAL X 236      32.813  43.046  41.155  0.00  0.00            
ATOM   1810  CA  VAL X 236      32.031  42.781  42.377  0.00  0.00            
ATOM   1811  CB  VAL X 236      31.971  43.996  43.328  0.00  0.00            
ATOM   1812  CG1 VAL X 236      31.252  43.624  44.636  0.00  0.00            
ATOM   1813  CG2 VAL X 236      33.355  44.530  43.718  0.00  0.00            
ATOM   1814  C   VAL X 236      30.618  42.310  42.014  0.00  0.00            
ATOM   1815  O   VAL X 236      29.859  43.037  41.357  0.00  0.00            
ATOM   1816  N   LYS X 237      30.248  41.114  42.491  0.00  0.00            
ATOM   1817  CA  LYS X 237      28.922  40.503  42.331  0.00  0.00            
ATOM   1818  CB  LYS X 237      28.992  39.005  42.696  0.00  0.00            
ATOM   1819  CG  LYS X 237      27.726  38.248  42.259  0.00  0.00            
ATOM   1820  CD  LYS X 237      27.490  36.954  43.051  0.00  0.00            
ATOM   1821  CE  LYS X 237      26.191  36.271  42.596  0.00  0.00            
ATOM   1822  NZ  LYS X 237      24.962  36.926  43.115  0.00  0.00            
ATOM   1823  C   LYS X 237      27.872  41.213  43.195  0.00  0.00            
ATOM   1824  O   LYS X 237      28.062  41.380  44.403  0.00  0.00            
ATOM   1825  N   LYS X 238      26.726  41.547  42.602  0.00  0.00            
ATOM   1826  CA  LYS X 238      25.527  42.035  43.302  0.00  0.00            
ATOM   1827  CB  LYS X 238      24.711  42.930  42.352  0.00  0.00            
ATOM   1828  CG  LYS X 238      25.500  44.149  41.828  0.00  0.00            
ATOM   1829  CD  LYS X 238      24.643  44.933  40.826  0.00  0.00            
ATOM   1830  CE  LYS X 238      25.376  46.106  40.161  0.00  0.00            
ATOM   1831  NZ  LYS X 238      25.516  47.275  41.059  0.00  0.00            
ATOM   1832  C   LYS X 238      24.691  40.862  43.843  0.00  0.00            
ATOM   1833  O   LYS X 238      24.749  39.746  43.319  0.00  0.00            
ATOM   1834  N   GLY X 239      23.902  41.107  44.883  0.00  0.00            
ATOM   1835  CA  GLY X 239      23.015  40.109  45.487  0.00  0.00            
ATOM   1836  C   GLY X 239      23.721  39.073  46.372  0.00  0.00            
ATOM   1837  O   GLY X 239      24.880  39.242  46.772  0.00  0.00            
ATOM   1838  N   ASP X 240      23.007  37.993  46.696  0.00  0.00            
ATOM   1839  CA  ASP X 240      23.475  36.936  47.607  0.00  0.00            
ATOM   1840  CB  ASP X 240      22.266  36.138  48.141  0.00  0.00            
ATOM   1841  CG  ASP X 240      22.611  35.153  49.270  0.00  0.00            
ATOM   1842  OD1 ASP X 240      23.611  35.359  49.998  0.00  0.00            
ATOM   1843  OD2 ASP X 240      21.907  34.129  49.418  0.00  0.00            
ATOM   1844  C   ASP X 240      24.550  36.028  46.972  0.00  0.00            
ATOM   1845  O   ASP X 240      24.695  35.941  45.748  0.00  0.00            
ATOM   1846  N   VAL X 241      25.303  35.331  47.824  0.00  0.00            
ATOM   1847  CA  VAL X 241      26.445  34.459  47.493  0.00  0.00            
ATOM   1848  CB  VAL X 241      27.679  34.874  48.320  0.00  0.00            
ATOM   1849  CG1 VAL X 241      28.094  36.316  48.021  0.00  0.00            
ATOM   1850  CG2 VAL X 241      27.469  34.749  49.836  0.00  0.00            
ATOM   1851  C   VAL X 241      26.153  32.964  47.688  0.00  0.00            
ATOM   1852  O   VAL X 241      26.882  32.119  47.156  0.00  0.00            
ATOM   1853  N   LYS X 242      25.101  32.623  48.449  0.00  0.00            
ATOM   1854  CA  LYS X 242      24.759  31.237  48.814  0.00  0.00            
ATOM   1855  CB  LYS X 242      23.835  31.191  50.043  0.00  0.00            
ATOM   1856  CG  LYS X 242      24.401  31.936  51.264  0.00  0.00            
ATOM   1857  CD  LYS X 242      23.578  31.679  52.537  0.00  0.00            
ATOM   1858  CE  LYS X 242      22.075  31.947  52.397  0.00  0.00            
ATOM   1859  NZ  LYS X 242      21.763  33.350  52.039  0.00  0.00            
ATOM   1860  C   LYS X 242      24.186  30.398  47.657  0.00  0.00            
ATOM   1861  O   LYS X 242      24.542  29.219  47.596  0.00  0.00            
ATOM   1862  N   PRO X 243      23.368  30.930  46.722  0.00  0.00            
ATOM   1863  CD  PRO X 243      22.575  32.147  46.842  0.00  0.00            
ATOM   1864  CG  PRO X 243      21.415  31.994  45.862  0.00  0.00            
ATOM   1865  CB  PRO X 243      22.021  31.131  44.759  0.00  0.00            
ATOM   1866  CA  PRO X 243      22.948  30.186  45.532  0.00  0.00            
ATOM   1867  C   PRO X 243      24.120  29.707  44.665  0.00  0.00            
ATOM   1868  O   PRO X 243      24.122  28.561  44.211  0.00  0.00            
ATOM   1869  N   LEU X 244      25.149  30.543  44.481  0.00  0.00            
ATOM   1870  CA  LEU X 244      26.366  30.190  43.748  0.00  0.00            
ATOM   1871  CB  LEU X 244      27.111  31.487  43.378  0.00  0.00            
ATOM   1872  CG  LEU X 244      28.457  31.275  42.660  0.00  0.00            
ATOM   1873  CD1 LEU X 244      28.313  30.468  41.368  0.00  0.00            
ATOM   1874  CD2 LEU X 244      29.066  32.631  42.314  0.00  0.00            
ATOM   1875  C   LEU X 244      27.252  29.203  44.524  0.00  0.00            
ATOM   1876  O   LEU X 244      27.749  28.247  43.930  0.00  0.00            
ATOM   1877  N   ALA X 245      27.407  29.384  45.841  0.00  0.00            
ATOM   1878  CA  ALA X 245      28.127  28.427  46.689  0.00  0.00            
ATOM   1879  CB  ALA X 245      28.160  28.963  48.125  0.00  0.00            
ATOM   1880  C   ALA X 245      27.487  27.025  46.623  0.00  0.00            
ATOM   1881  O   ALA X 245      28.180  26.026  46.440  0.00  0.00            
ATOM   1882  N   GLU X 246      26.155  26.961  46.672  0.00  0.00            
ATOM   1883  CA  GLU X 246      25.379  25.733  46.494  0.00  0.00            
ATOM   1884  CB  GLU X 246      23.911  26.058  46.806  0.00  0.00            
ATOM   1885  CG  GLU X 246      22.963  24.861  46.675  0.00  0.00            
ATOM   1886  CD  GLU X 246      21.514  25.214  47.035  0.00  0.00            
ATOM   1887  OE1 GLU X 246      20.614  24.364  46.811  0.00  0.00            
ATOM   1888  OE2 GLU X 246      21.231  26.305  47.579  0.00  0.00            
ATOM   1889  C   GLU X 246      25.559  25.130  45.091  0.00  0.00            
ATOM   1890  O   GLU X 246      25.788  23.927  44.976  0.00  0.00            
ATOM   1891  N   GLN X 247      25.534  25.940  44.025  0.00  0.00            
ATOM   1892  CA  GLN X 247      25.723  25.447  42.654  0.00  0.00            
ATOM   1893  CB  GLN X 247      25.438  26.580  41.649  0.00  0.00            
ATOM   1894  CG  GLN X 247      25.032  26.039  40.266  0.00  0.00            
ATOM   1895  CD  GLN X 247      23.613  25.463  40.234  0.00  0.00            
ATOM   1896  OE1 GLN X 247      22.840  25.553  41.176  0.00  0.00            
ATOM   1897  NE2 GLN X 247      23.187  24.866  39.149  0.00  0.00            
ATOM   1898  C   GLN X 247      27.130  24.861  42.435  0.00  0.00            
ATOM   1899  O   GLN X 247      27.284  23.822  41.788  0.00  0.00            
ATOM   1900  N   ILE X 248      28.163  25.482  43.014  0.00  0.00            
ATOM   1901  CA  ILE X 248      29.543  24.974  42.978  0.00  0.00            
ATOM   1902  CB  ILE X 248      30.533  26.090  43.394  0.00  0.00            
ATOM   1903  CG2 ILE X 248      31.950  25.524  43.610  0.00  0.00            
ATOM   1904  CG1 ILE X 248      30.565  27.204  42.318  0.00  0.00            
ATOM   1905  CD1 ILE X 248      31.321  28.471  42.742  0.00  0.00            
ATOM   1906  C   ILE X 248      29.671  23.696  43.825  0.00  0.00            
ATOM   1907  O   ILE X 248      30.275  22.726  43.368  0.00  0.00            
ATOM   1908  N   ALA X 249      29.044  23.636  45.005  0.00  0.00            
ATOM   1909  CA  ALA X 249      29.014  22.429  45.834  0.00  0.00            
ATOM   1910  CB  ALA X 249      28.361  22.778  47.177  0.00  0.00            
ATOM   1911  C   ALA X 249      28.312  21.249  45.126  0.00  0.00            
ATOM   1912  O   ALA X 249      28.830  20.134  45.150  0.00  0.00            
ATOM   1913  N   ILE X 250      27.201  21.493  44.419  0.00  0.00            
ATOM   1914  CA  ILE X 250      26.522  20.501  43.563  0.00  0.00            
ATOM   1915  CB  ILE X 250      25.159  21.063  43.085  0.00  0.00            
ATOM   1916  CG2 ILE X 250      24.549  20.231  41.941  0.00  0.00            
ATOM   1917  CG1 ILE X 250      24.178  21.110  44.278  0.00  0.00            
ATOM   1918  CD1 ILE X 250      22.904  21.920  44.011  0.00  0.00            
ATOM   1919  C   ILE X 250      27.422  20.077  42.392  0.00  0.00            
ATOM   1920  O   ILE X 250      27.535  18.885  42.097  0.00  0.00            
ATOM   1921  N   THR X 251      28.132  21.018  41.760  0.00  0.00            
ATOM   1922  CA  THR X 251      29.108  20.720  40.690  0.00  0.00            
ATOM   1923  CB  THR X 251      29.696  22.015  40.100  0.00  0.00            
ATOM   1924  CG2 THR X 251      30.573  21.769  38.871  0.00  0.00            
ATOM   1925  OG1 THR X 251      28.658  22.865  39.658  0.00  0.00            
ATOM   1926  C   THR X 251      30.227  19.791  41.190  0.00  0.00            
ATOM   1927  O   THR X 251      30.650  18.893  40.460  0.00  0.00            
ATOM   1928  N   ALA X 252      30.642  19.944  42.454  0.00  0.00            
ATOM   1929  CA  ALA X 252      31.651  19.120  43.121  0.00  0.00            
ATOM   1930  CB  ALA X 252      32.392  20.016  44.123  0.00  0.00            
ATOM   1931  C   ALA X 252      31.116  17.827  43.792  0.00  0.00            
ATOM   1932  O   ALA X 252      31.919  17.014  44.262  0.00  0.00            
ATOM   1933  N   GLY X 253      29.794  17.613  43.844  0.00  0.00            
ATOM   1934  CA  GLY X 253      29.156  16.448  44.484  0.00  0.00            
ATOM   1935  C   GLY X 253      29.041  16.518  46.018  0.00  0.00            
ATOM   1936  O   GLY X 253      28.824  15.493  46.671  0.00  0.00            
ATOM   1937  N   CYS X 254      29.198  17.699  46.616  0.00  0.00            
ATOM   1938  CA  CYS X 254      29.253  17.917  48.066  0.00  0.00            
ATOM   1939  CB  CYS X 254      30.139  19.143  48.320  0.00  0.00            
ATOM   1940  SG  CYS X 254      31.825  18.821  47.715  0.00  0.00            
ATOM   1941  C   CYS X 254      27.865  18.073  48.721  0.00  0.00            
ATOM   1942  O   CYS X 254      26.892  18.411  48.045  0.00  0.00            
ATOM   1943  N   LYS X 255      27.771  17.856  50.044  0.00  0.00            
ATOM   1944  CA  LYS X 255      26.543  18.096  50.836  0.00  0.00            
ATOM   1945  CB  LYS X 255      26.713  17.549  52.266  0.00  0.00            
ATOM   1946  CG  LYS X 255      26.738  16.014  52.339  0.00  0.00            
ATOM   1947  CD  LYS X 255      26.874  15.544  53.796  0.00  0.00            
ATOM   1948  CE  LYS X 255      26.740  14.020  53.893  0.00  0.00            
ATOM   1949  NZ  LYS X 255      26.806  13.555  55.298  0.00  0.00            
ATOM   1950  C   LYS X 255      26.168  19.588  50.874  0.00  0.00            
ATOM   1951  O   LYS X 255      27.052  20.445  50.883  0.00  0.00            
ATOM   1952  N   THR X 256      24.867  19.900  50.919  0.00  0.00            
ATOM   1953  CA  THR X 256      24.339  21.273  50.728  0.00  0.00            
ATOM   1954  CB  THR X 256      23.925  21.521  49.263  0.00  0.00            
ATOM   1955  CG2 THR X 256      25.109  21.542  48.305  0.00  0.00            
ATOM   1956  OG1 THR X 256      23.017  20.541  48.805  0.00  0.00            
ATOM   1957  C   THR X 256      23.180  21.700  51.646  0.00  0.00            
ATOM   1958  O   THR X 256      22.659  22.806  51.483  0.00  0.00            
ATOM   1959  N   THR X 257      22.760  20.897  52.631  0.00  0.00            
ATOM   1960  CA  THR X 257      21.647  21.280  53.533  0.00  0.00            
ATOM   1961  CB  THR X 257      21.135  20.093  54.361  0.00  0.00            
ATOM   1962  CG2 THR X 257      20.360  19.108  53.496  0.00  0.00            
ATOM   1963  OG1 THR X 257      22.214  19.404  54.953  0.00  0.00            
ATOM   1964  C   THR X 257      21.968  22.452  54.470  0.00  0.00            
ATOM   1965  O   THR X 257      21.045  23.144  54.896  0.00  0.00            
ATOM   1966  N   THR X 258      23.246  22.721  54.755  0.00  0.00            
ATOM   1967  CA  THR X 258      23.734  23.950  55.412  0.00  0.00            
ATOM   1968  CB  THR X 258      23.847  23.812  56.944  0.00  0.00            
ATOM   1969  CG2 THR X 258      22.492  23.787  57.648  0.00  0.00            
ATOM   1970  OG1 THR X 258      24.566  22.659  57.331  0.00  0.00            
ATOM   1971  C   THR X 258      25.098  24.364  54.851  0.00  0.00            
ATOM   1972  O   THR X 258      25.839  23.536  54.315  0.00  0.00            
ATOM   1973  N   SER X 259      25.466  25.641  54.983  0.00  0.00            
ATOM   1974  CA  SER X 259      26.754  26.160  54.491  0.00  0.00            
ATOM   1975  CB  SER X 259      26.815  27.677  54.695  0.00  0.00            
ATOM   1976  OG  SER X 259      25.908  28.363  53.844  0.00  0.00            
ATOM   1977  C   SER X 259      27.966  25.480  55.159  0.00  0.00            
ATOM   1978  O   SER X 259      28.966  25.214  54.489  0.00  0.00            
ATOM   1979  N   ALA X 260      27.857  25.105  56.441  0.00  0.00            
ATOM   1980  CA  ALA X 260      28.897  24.397  57.198  0.00  0.00            
ATOM   1981  CB  ALA X 260      28.352  24.091  58.597  0.00  0.00            
ATOM   1982  C   ALA X 260      29.363  23.077  56.555  0.00  0.00            
ATOM   1983  O   ALA X 260      30.556  22.757  56.605  0.00  0.00            
ATOM   1984  N   VAL X 261      28.450  22.300  55.956  0.00  0.00            
ATOM   1985  CA  VAL X 261      28.813  21.030  55.302  0.00  0.00            
ATOM   1986  CB  VAL X 261      27.674  19.989  55.299  0.00  0.00            
ATOM   1987  CG1 VAL X 261      27.347  19.543  56.729  0.00  0.00            
ATOM   1988  CG2 VAL X 261      26.373  20.461  54.643  0.00  0.00            
ATOM   1989  C   VAL X 261      29.410  21.250  53.911  0.00  0.00            
ATOM   1990  O   VAL X 261      30.301  20.494  53.525  0.00  0.00            
ATOM   1991  N   MET X 262      29.033  22.325  53.204  0.00  0.00            
ATOM   1992  CA  MET X 262      29.647  22.690  51.918  0.00  0.00            
ATOM   1993  CB  MET X 262      28.978  23.930  51.295  0.00  0.00            
ATOM   1994  CG  MET X 262      27.468  23.822  51.072  0.00  0.00            
ATOM   1995  SD  MET X 262      26.775  25.334  50.342  0.00  0.00            
ATOM   1996  CE  MET X 262      25.006  25.078  50.643  0.00  0.00            
ATOM   1997  C   MET X 262      31.150  22.968  52.085  0.00  0.00            
ATOM   1998  O   MET X 262      31.976  22.369  51.393  0.00  0.00            
ATOM   1999  N   VAL X 263      31.519  23.838  53.037  0.00  0.00            
ATOM   2000  CA  VAL X 263      32.930  24.206  53.265  0.00  0.00            
ATOM   2001  CB  VAL X 263      33.098  25.476  54.124  0.00  0.00            
ATOM   2002  CG1 VAL X 263      32.526  26.692  53.389  0.00  0.00            
ATOM   2003  CG2 VAL X 263      32.463  25.389  55.516  0.00  0.00            
ATOM   2004  C   VAL X 263      33.752  23.048  53.829  0.00  0.00            
ATOM   2005  O   VAL X 263      34.902  22.884  53.431  0.00  0.00            
ATOM   2006  N   HIE X 264      33.172  22.193  54.682  0.00  0.00            
ATOM   2007  CA  HIE X 264      33.869  21.002  55.186  0.00  0.00            
ATOM   2008  CB  HIE X 264      33.096  20.392  56.361  0.00  0.00            
ATOM   2009  CG  HIE X 264      33.847  19.276  57.047  0.00  0.00            
ATOM   2010  ND1 HIE X 264      35.175  19.342  57.486  0.00  0.00            
ATOM   2011  CE1 HIE X 264      35.435  18.136  58.019  0.00  0.00            
ATOM   2012  NE2 HIE X 264      34.361  17.334  57.943  0.00  0.00            
ATOM   2013  CD2 HIE X 264      33.348  18.038  57.331  0.00  0.00            
ATOM   2014  C   HIE X 264      34.141  19.979  54.076  0.00  0.00            
ATOM   2015  O   HIE X 264      35.255  19.468  53.984  0.00  0.00            
ATOM   2016  N   CYS X 265      33.192  19.745  53.163  0.00  0.00            
ATOM   2017  CA  CYS X 265      33.429  18.882  52.001  0.00  0.00            
ATOM   2018  CB  CYS X 265      32.125  18.689  51.222  0.00  0.00            
ATOM   2019  SG  CYS X 265      30.895  17.761  52.182  0.00  0.00            
ATOM   2020  C   CYS X 265      34.538  19.440  51.090  0.00  0.00            
ATOM   2021  O   CYS X 265      35.463  18.720  50.720  0.00  0.00            
ATOM   2022  N   LEU X 266      34.532  20.742  50.788  0.00  0.00            
ATOM   2023  CA  LEU X 266      35.577  21.356  49.955  0.00  0.00            
ATOM   2024  CB  LEU X 266      35.061  22.697  49.403  0.00  0.00            
ATOM   2025  CG  LEU X 266      33.836  22.604  48.469  0.00  0.00            
ATOM   2026  CD1 LEU X 266      33.385  24.013  48.087  0.00  0.00            
ATOM   2027  CD2 LEU X 266      34.133  21.842  47.175  0.00  0.00            
ATOM   2028  C   LEU X 266      36.952  21.464  50.665  0.00  0.00            
ATOM   2029  O   LEU X 266      37.975  21.650  50.000  0.00  0.00            
ATOM   2030  N   ARG X 267      37.017  21.273  51.992  0.00  0.00            
ATOM   2031  CA  ARG X 267      38.263  21.041  52.757  0.00  0.00            
ATOM   2032  CB  ARG X 267      38.074  21.515  54.213  0.00  0.00            
ATOM   2033  CG  ARG X 267      37.987  23.050  54.355  0.00  0.00            
ATOM   2034  CD  ARG X 267      37.395  23.432  55.719  0.00  0.00            
ATOM   2035  NE  ARG X 267      37.143  24.880  55.851  0.00  0.00            
ATOM   2036  CZ  ARG X 267      36.253  25.431  56.660  0.00  0.00            
ATOM   2037  NH1 ARG X 267      35.575  24.745  57.531  0.00  0.00            
ATOM   2038  NH2 ARG X 267      35.993  26.706  56.616  0.00  0.00            
ATOM   2039  C   ARG X 267      38.748  19.579  52.695  0.00  0.00            
ATOM   2040  O   ARG X 267      39.939  19.343  52.892  0.00  0.00            
ATOM   2041  N   GLN X 268      37.879  18.611  52.374  0.00  0.00            
ATOM   2042  CA  GLN X 268      38.232  17.192  52.163  0.00  0.00            
ATOM   2043  CB  GLN X 268      37.006  16.287  52.396  0.00  0.00            
ATOM   2044  CG  GLN X 268      36.413  16.297  53.814  0.00  0.00            
ATOM   2045  CD  GLN X 268      34.941  15.869  53.831  0.00  0.00            
ATOM   2046  OE1 GLN X 268      34.471  15.040  53.053  0.00  0.00            
ATOM   2047  NE2 GLN X 268      34.137  16.431  54.700  0.00  0.00            
ATOM   2048  C   GLN X 268      38.784  16.922  50.748  0.00  0.00            
ATOM   2049  O   GLN X 268      39.769  16.189  50.609  0.00  0.00            
ATOM   2050  N   LYS X 269      38.170  17.516  49.709  0.00  0.00            
ATOM   2051  CA  LYS X 269      38.495  17.307  48.278  0.00  0.00            
ATOM   2052  CB  LYS X 269      37.620  18.235  47.406  0.00  0.00            
ATOM   2053  CG  LYS X 269      36.116  17.903  47.363  0.00  0.00            
ATOM   2054  CD  LYS X 269      35.795  16.618  46.589  0.00  0.00            
ATOM   2055  CE  LYS X 269      34.277  16.448  46.425  0.00  0.00            
ATOM   2056  NZ  LYS X 269      33.941  15.179  45.738  0.00  0.00            
ATOM   2057  C   LYS X 269      39.978  17.547  47.935  0.00  0.00            
ATOM   2058  O   LYS X 269      40.628  18.412  48.521  0.00  0.00            
ATOM   2059  N   THR X 270      40.494  16.839  46.933  0.00  0.00            
ATOM   2060  CA  THR X 270      41.863  17.012  46.403  0.00  0.00            
ATOM   2061  CB  THR X 270      42.339  15.743  45.673  0.00  0.00            
ATOM   2062  CG2 THR X 270      43.847  15.719  45.427  0.00  0.00            
ATOM   2063  OG1 THR X 270      42.048  14.604  46.447  0.00  0.00            
ATOM   2064  C   THR X 270      41.951  18.214  45.455  0.00  0.00            
ATOM   2065  O   THR X 270      40.997  18.498  44.730  0.00  0.00            
ATOM   2066  N   GLU X 271      43.091  18.912  45.398  0.00  0.00            
ATOM   2067  CA  GLU X 271      43.240  20.110  44.553  0.00  0.00            
ATOM   2068  CB  GLU X 271      44.558  20.849  44.850  0.00  0.00            
ATOM   2069  CG  GLU X 271      45.808  20.423  44.062  0.00  0.00            
ATOM   2070  CD  GLU X 271      46.369  19.057  44.468  0.00  0.00            
ATOM   2071  OE1 GLU X 271      46.962  18.961  45.569  0.00  0.00            
ATOM   2072  OE2 GLU X 271      46.307  18.095  43.659  0.00  0.00            
ATOM   2073  C   GLU X 271      43.034  19.845  43.050  0.00  0.00            
ATOM   2074  O   GLU X 271      42.460  20.686  42.365  0.00  0.00            
ATOM   2075  N   GLU X 272      43.399  18.658  42.552  0.00  0.00            
ATOM   2076  CA  GLU X 272      43.100  18.212  41.179  0.00  0.00            
ATOM   2077  CB  GLU X 272      43.726  16.821  40.971  0.00  0.00            
ATOM   2078  CG  GLU X 272      43.518  16.220  39.573  0.00  0.00            
ATOM   2079  CD  GLU X 272      44.349  14.943  39.383  0.00  0.00            
ATOM   2080  OE1 GLU X 272      43.891  13.839  39.758  0.00  0.00            
ATOM   2081  OE2 GLU X 272      45.484  15.005  38.846  0.00  0.00            
ATOM   2082  C   GLU X 272      41.591  18.179  40.882  0.00  0.00            
ATOM   2083  O   GLU X 272      41.180  18.435  39.752  0.00  0.00            
ATOM   2084  N   GLU X 273      40.754  17.924  41.890  0.00  0.00            
ATOM   2085  CA  GLU X 273      39.294  17.882  41.765  0.00  0.00            
ATOM   2086  CB  GLU X 273      38.752  16.849  42.767  0.00  0.00            
ATOM   2087  CG  GLU X 273      37.337  16.385  42.399  0.00  0.00            
ATOM   2088  CD  GLU X 273      36.833  15.245  43.293  0.00  0.00            
ATOM   2089  OE1 GLU X 273      35.598  15.132  43.483  0.00  0.00            
ATOM   2090  OE2 GLU X 273      37.635  14.423  43.797  0.00  0.00            
ATOM   2091  C   GLU X 273      38.658  19.278  41.929  0.00  0.00            
ATOM   2092  O   GLU X 273      37.628  19.575  41.321  0.00  0.00            
ATOM   2093  N   LEU X 274      39.307  20.191  42.663  0.00  0.00            
ATOM   2094  CA  LEU X 274      38.965  21.623  42.656  0.00  0.00            
ATOM   2095  CB  LEU X 274      39.631  22.325  43.854  0.00  0.00            
ATOM   2096  CG  LEU X 274      39.218  21.808  45.246  0.00  0.00            
ATOM   2097  CD1 LEU X 274      39.943  22.616  46.322  0.00  0.00            
ATOM   2098  CD2 LEU X 274      37.714  21.925  45.506  0.00  0.00            
ATOM   2099  C   LEU X 274      39.365  22.292  41.324  0.00  0.00            
ATOM   2100  O   LEU X 274      38.645  23.156  40.816  0.00  0.00            
ATOM   2101  N   LEU X 275      40.465  21.846  40.712  0.00  0.00            
ATOM   2102  CA  LEU X 275      40.892  22.250  39.372  0.00  0.00            
ATOM   2103  CB  LEU X 275      42.395  21.943  39.234  0.00  0.00            
ATOM   2104  CG  LEU X 275      43.048  22.498  37.954  0.00  0.00            
ATOM   2105  CD1 LEU X 275      43.005  24.028  37.906  0.00  0.00            
ATOM   2106  CD2 LEU X 275      44.510  22.054  37.899  0.00  0.00            
ATOM   2107  C   LEU X 275      40.034  21.598  38.268  0.00  0.00            
ATOM   2108  O   LEU X 275      39.768  22.230  37.246  0.00  0.00            
ATOM   2109  N   GLU X 276      39.510  20.387  38.487  0.00  0.00            
ATOM   2110  CA  GLU X 276      38.471  19.805  37.626  0.00  0.00            
ATOM   2111  CB  GLU X 276      38.224  18.321  37.955  0.00  0.00            
ATOM   2112  CG  GLU X 276      37.179  17.731  36.998  0.00  0.00            
ATOM   2113  CD  GLU X 276      36.936  16.234  37.213  0.00  0.00            
ATOM   2114  OE1 GLU X 276      37.667  15.396  36.632  0.00  0.00            
ATOM   2115  OE2 GLU X 276      35.956  15.880  37.905  0.00  0.00            
ATOM   2116  C   GLU X 276      37.181  20.624  37.738  0.00  0.00            
ATOM   2117  O   GLU X 276      36.619  21.019  36.723  0.00  0.00            
ATOM   2118  N   THR X 277      36.752  20.968  38.957  0.00  0.00            
ATOM   2119  CA  THR X 277      35.580  21.829  39.200  0.00  0.00            
ATOM   2120  CB  THR X 277      35.322  21.982  40.710  0.00  0.00            
ATOM   2121  CG2 THR X 277      34.027  22.733  41.021  0.00  0.00            
ATOM   2122  OG1 THR X 277      35.188  20.708  41.307  0.00  0.00            
ATOM   2123  C   THR X 277      35.741  23.198  38.520  0.00  0.00            
ATOM   2124  O   THR X 277      34.806  23.685  37.887  0.00  0.00            
ATOM   2125  N   THR X 278      36.952  23.769  38.550  0.00  0.00            
ATOM   2126  CA  THR X 278      37.314  25.020  37.853  0.00  0.00            
ATOM   2127  CB  THR X 278      38.739  25.452  38.255  0.00  0.00            
ATOM   2128  CG2 THR X 278      39.248  26.710  37.549  0.00  0.00            
ATOM   2129  OG1 THR X 278      38.781  25.741  39.638  0.00  0.00            
ATOM   2130  C   THR X 278      37.193  24.911  36.324  0.00  0.00            
ATOM   2131  O   THR X 278      36.812  25.885  35.675  0.00  0.00            
ATOM   2132  N   LEU X 279      37.454  23.739  35.734  0.00  0.00            
ATOM   2133  CA  LEU X 279      37.264  23.470  34.299  0.00  0.00            
ATOM   2134  CB  LEU X 279      38.293  22.391  33.895  0.00  0.00            
ATOM   2135  CG  LEU X 279      38.258  21.973  32.408  0.00  0.00            
ATOM   2136  CD1 LEU X 279      39.662  21.618  31.916  0.00  0.00            
ATOM   2137  CD2 LEU X 279      37.382  20.734  32.186  0.00  0.00            
ATOM   2138  C   LEU X 279      35.805  23.106  33.948  0.00  0.00            
ATOM   2139  O   LEU X 279      35.338  23.402  32.844  0.00  0.00            
ATOM   2140  N   LYS X 280      35.079  22.492  34.888  0.00  0.00            
ATOM   2141  CA  LYS X 280      33.720  21.941  34.744  0.00  0.00            
ATOM   2142  CB  LYS X 280      33.606  20.798  35.771  0.00  0.00            
ATOM   2143  CG  LYS X 280      32.342  19.931  35.682  0.00  0.00            
ATOM   2144  CD  LYS X 280      32.292  18.885  36.805  0.00  0.00            
ATOM   2145  CE  LYS X 280      33.350  17.784  36.635  0.00  0.00            
ATOM   2146  NZ  LYS X 280      33.470  16.956  37.857  0.00  0.00            
ATOM   2147  C   LYS X 280      32.600  22.983  34.902  0.00  0.00            
ATOM   2148  O   LYS X 280      31.515  22.780  34.354  0.00  0.00            
ATOM   2149  N   MET X 281      32.840  24.073  35.634  0.00  0.00            
ATOM   2150  CA  MET X 281      31.870  25.157  35.874  0.00  0.00            
ATOM   2151  CB  MET X 281      32.330  25.983  37.089  0.00  0.00            
ATOM   2152  CG  MET X 281      33.624  26.772  36.863  0.00  0.00            
ATOM   2153  SD  MET X 281      34.167  27.661  38.347  0.00  0.00            
ATOM   2154  CE  MET X 281      35.572  28.583  37.674  0.00  0.00            
ATOM   2155  C   MET X 281      31.578  26.028  34.629  0.00  0.00            
ATOM   2156  O   MET X 281      32.258  25.927  33.608  0.00  0.00            
ATOM   2157  N   LYS X 282      30.554  26.889  34.708  0.00  0.00            
ATOM   2158  CA  LYS X 282      29.973  27.674  33.596  0.00  0.00            
ATOM   2159  CB  LYS X 282      28.442  27.489  33.594  0.00  0.00            
ATOM   2160  CG  LYS X 282      28.024  26.025  33.356  0.00  0.00            
ATOM   2161  CD  LYS X 282      26.499  25.886  33.323  0.00  0.00            
ATOM   2162  CE  LYS X 282      26.049  24.465  32.968  0.00  0.00            
ATOM   2163  NZ  LYS X 282      24.569  24.378  32.899  0.00  0.00            
ATOM   2164  C   LYS X 282      30.415  29.151  33.591  0.00  0.00            
ATOM   2165  O   LYS X 282      29.598  30.071  33.461  0.00  0.00            
ATOM   2166  N   PHE X 283      31.708  29.401  33.803  0.00  0.00            
ATOM   2167  CA  PHE X 283      32.304  30.742  33.916  0.00  0.00            
ATOM   2168  CB  PHE X 283      33.104  30.843  35.220  0.00  0.00            
ATOM   2169  CG  PHE X 283      32.220  31.140  36.412  0.00  0.00            
ATOM   2170  CD1 PHE X 283      32.027  32.474  36.812  0.00  0.00            
ATOM   2171  CE1 PHE X 283      31.198  32.769  37.906  0.00  0.00            
ATOM   2172  CZ  PHE X 283      30.522  31.737  38.574  0.00  0.00            
ATOM   2173  CE2 PHE X 283      30.694  30.403  38.164  0.00  0.00            
ATOM   2174  CD2 PHE X 283      31.549  30.104  37.089  0.00  0.00            
ATOM   2175  C   PHE X 283      33.129  31.160  32.687  0.00  0.00            
ATOM   2176  O   PHE X 283      33.629  30.315  31.936  0.00  0.00            
ATOM   2177  N   LEU X 284      33.279  32.478  32.503  0.00  0.00            
ATOM   2178  CA  LEU X 284      33.929  33.128  31.357  0.00  0.00            
ATOM   2179  CB  LEU X 284      35.466  33.087  31.527  0.00  0.00            
ATOM   2180  CG  LEU X 284      36.180  34.371  31.054  0.00  0.00            
ATOM   2181  CD1 LEU X 284      37.624  34.382  31.554  0.00  0.00            
ATOM   2182  CD2 LEU X 284      36.205  34.525  29.534  0.00  0.00            
ATOM   2183  C   LEU X 284      33.350  32.657  30.003  0.00  0.00            
ATOM   2184  O   LEU X 284      34.073  32.271  29.079  0.00  0.00            
ATOM   2185  N   SER X 285      32.015  32.643  29.922  0.00  0.00            
ATOM   2186  CA  SER X 285      31.239  32.172  28.761  0.00  0.00            
ATOM   2187  CB  SER X 285      30.955  30.676  28.915  0.00  0.00            
ATOM   2188  OG  SER X 285      30.442  30.358  30.201  0.00  0.00            
ATOM   2189  C   SER X 285      29.921  32.927  28.547  0.00  0.00            
ATOM   2190  O   SER X 285      29.596  33.271  27.408  0.00  0.00            
ATOM   2191  N   LEU X 286      29.204  33.241  29.634  0.00  0.00            
ATOM   2192  CA  LEU X 286      27.974  34.044  29.672  0.00  0.00            
ATOM   2193  CB  LEU X 286      28.361  35.537  29.540  0.00  0.00            
ATOM   2194  CG  LEU X 286      27.280  36.562  29.939  0.00  0.00            
ATOM   2195  CD1 LEU X 286      26.859  36.425  31.405  0.00  0.00            
ATOM   2196  CD2 LEU X 286      27.832  37.977  29.744  0.00  0.00            
ATOM   2197  C   LEU X 286      26.872  33.553  28.704  0.00  0.00            
ATOM   2198  O   LEU X 286      26.377  34.311  27.871  0.00  0.00            
ATOM   2199  N   ASP X 287      26.478  32.278  28.809  0.00  0.00            
ATOM   2200  CA  ASP X 287      25.411  31.673  27.985  0.00  0.00            
ATOM   2201  CB  ASP X 287      25.366  30.169  28.295  0.00  0.00            
ATOM   2202  CG  ASP X 287      24.270  29.388  27.562  0.00  0.00            
ATOM   2203  OD1 ASP X 287      24.118  29.518  26.326  0.00  0.00            
ATOM   2204  OD2 ASP X 287      23.582  28.569  28.219  0.00  0.00            
ATOM   2205  C   ASP X 287      24.037  32.348  28.196  0.00  0.00            
ATOM   2206  O   ASP X 287      23.284  32.521  27.240  0.00  0.00            
ATOM   2207  N   LEU X 288      23.740  32.803  29.420  0.00  0.00            
ATOM   2208  CA  LEU X 288      22.655  33.731  29.780  0.00  0.00            
ATOM   2209  CB  LEU X 288      23.088  35.171  29.414  0.00  0.00            
ATOM   2210  CG  LEU X 288      22.379  36.310  30.177  0.00  0.00            
ATOM   2211  CD1 LEU X 288      22.691  36.299  31.677  0.00  0.00            
ATOM   2212  CD2 LEU X 288      22.835  37.654  29.612  0.00  0.00            
ATOM   2213  C   LEU X 288      21.241  33.313  29.313  0.00  0.00            
ATOM   2214  O   LEU X 288      20.386  34.156  29.019  0.00  0.00            
ATOM   2215  N   GLN X 289      20.977  32.007  29.263  0.00  0.00            
ATOM   2216  CA  GLN X 289      19.651  31.428  29.012  0.00  0.00            
ATOM   2217  CB  GLN X 289      19.776  30.223  28.057  0.00  0.00            
ATOM   2218  CG  GLN X 289      20.320  30.626  26.674  0.00  0.00            
ATOM   2219  CD  GLN X 289      20.377  29.455  25.702  0.00  0.00            
ATOM   2220  OE1 GLN X 289      19.417  29.143  25.010  0.00  0.00            
ATOM   2221  NE2 GLN X 289      21.474  28.734  25.614  0.00  0.00            
ATOM   2222  C   GLN X 289      18.957  31.052  30.335  0.00  0.00            
ATOM   2223  O   GLN X 289      17.766  31.329  30.500  0.00  0.00            
ATOM   2224  N   GLY X 290      19.709  30.491  31.291  0.00  0.00            
ATOM   2225  CA  GLY X 290      19.250  30.118  32.635  0.00  0.00            
ATOM   2226  C   GLY X 290      19.559  31.149  33.733  0.00  0.00            
ATOM   2227  O   GLY X 290      19.661  32.352  33.477  0.00  0.00            
ATOM   2228  N   ASP X 291      19.695  30.680  34.977  0.00  0.00            
ATOM   2229  CA  ASP X 291      19.877  31.512  36.178  0.00  0.00            
ATOM   2230  CB  ASP X 291      19.594  30.649  37.420  0.00  0.00            
ATOM   2231  CG  ASP X 291      19.530  31.477  38.705  0.00  0.00            
ATOM   2232  OD1 ASP X 291      20.588  31.779  39.299  0.00  0.00            
ATOM   2233  OD2 ASP X 291      18.419  31.820  39.170  0.00  0.00            
ATOM   2234  C   ASP X 291      21.289  32.143  36.286  0.00  0.00            
ATOM   2235  O   ASP X 291      22.273  31.486  35.924  0.00  0.00            
ATOM   2236  N   PRO X 292      21.436  33.360  36.856  0.00  0.00            
ATOM   2237  CD  PRO X 292      20.362  34.307  37.153  0.00  0.00            
ATOM   2238  CG  PRO X 292      21.040  35.644  37.441  0.00  0.00            
ATOM   2239  CB  PRO X 292      22.373  35.199  38.033  0.00  0.00            
ATOM   2240  CA  PRO X 292      22.728  33.984  37.171  0.00  0.00            
ATOM   2241  C   PRO X 292      23.768  33.105  37.889  0.00  0.00            
ATOM   2242  O   PRO X 292      24.964  33.317  37.680  0.00  0.00            
ATOM   2243  N   ARG X 293      23.373  32.093  38.680  0.00  0.00            
ATOM   2244  CA  ARG X 293      24.309  31.158  39.350  0.00  0.00            
ATOM   2245  CB  ARG X 293      23.618  30.454  40.534  0.00  0.00            
ATOM   2246  CG  ARG X 293      22.690  29.290  40.143  0.00  0.00            
ATOM   2247  CD  ARG X 293      21.731  28.938  41.290  0.00  0.00            
ATOM   2248  NE  ARG X 293      20.595  29.874  41.320  0.00  0.00            
ATOM   2249  CZ  ARG X 293      19.480  29.789  42.018  0.00  0.00            
ATOM   2250  NH1 ARG X 293      18.468  30.533  41.689  0.00  0.00            
ATOM   2251  NH2 ARG X 293      19.333  28.978  43.023  0.00  0.00            
ATOM   2252  C   ARG X 293      25.037  30.195  38.400  0.00  0.00            
ATOM   2253  O   ARG X 293      25.942  29.484  38.830  0.00  0.00            
ATOM   2254  N   GLU X 294      24.671  30.195  37.119  0.00  0.00            
ATOM   2255  CA  GLU X 294      25.367  29.523  36.007  0.00  0.00            
ATOM   2256  CB  GLU X 294      24.538  28.303  35.567  0.00  0.00            
ATOM   2257  CG  GLU X 294      24.583  27.124  36.555  0.00  0.00            
ATOM   2258  CD  GLU X 294      23.961  25.835  35.986  0.00  0.00            
ATOM   2259  OE1 GLU X 294      24.179  24.739  36.557  0.00  0.00            
ATOM   2260  OE2 GLU X 294      23.257  25.871  34.948  0.00  0.00            
ATOM   2261  C   GLU X 294      25.655  30.475  34.815  0.00  0.00            
ATOM   2262  O   GLU X 294      26.126  30.035  33.761  0.00  0.00            
ATOM   2263  N   SER X 295      25.382  31.778  34.973  0.00  0.00            
ATOM   2264  CA  SER X 295      25.611  32.838  33.975  0.00  0.00            
ATOM   2265  CB  SER X 295      24.362  33.095  33.124  0.00  0.00            
ATOM   2266  OG  SER X 295      24.181  32.043  32.201  0.00  0.00            
ATOM   2267  C   SER X 295      26.121  34.130  34.628  0.00  0.00            
ATOM   2268  O   SER X 295      25.552  35.214  34.468  0.00  0.00            
ATOM   2269  N   GLN X 296      27.217  34.009  35.374  0.00  0.00            
ATOM   2270  CA  GLN X 296      28.009  35.121  35.900  0.00  0.00            
ATOM   2271  CB  GLN X 296      28.249  34.864  37.394  0.00  0.00            
ATOM   2272  CG  GLN X 296      29.071  35.953  38.099  0.00  0.00            
ATOM   2273  CD  GLN X 296      29.176  35.707  39.604  0.00  0.00            
ATOM   2274  OE1 GLN X 296      28.208  35.335  40.255  0.00  0.00            
ATOM   2275  NE2 GLN X 296      30.339  35.886  40.187  0.00  0.00            
ATOM   2276  C   GLN X 296      29.306  35.260  35.068  0.00  0.00            
ATOM   2277  O   GLN X 296      29.877  34.236  34.675  0.00  0.00            
ATOM   2278  N   PRO X 297      29.801  36.479  34.759  0.00  0.00            
ATOM   2279  CD  PRO X 297      29.173  37.777  34.983  0.00  0.00            
ATOM   2280  CG  PRO X 297      29.669  38.665  33.844  0.00  0.00            
ATOM   2281  CB  PRO X 297      31.086  38.144  33.611  0.00  0.00            
ATOM   2282  CA  PRO X 297      30.960  36.635  33.871  0.00  0.00            
ATOM   2283  C   PRO X 297      32.261  36.038  34.433  0.00  0.00            
ATOM   2284  O   PRO X 297      32.960  35.314  33.724  0.00  0.00            
ATOM   2285  N   LEU X 298      32.573  36.320  35.703  0.00  0.00            
ATOM   2286  CA  LEU X 298      33.821  35.947  36.383  0.00  0.00            
ATOM   2287  CB  LEU X 298      34.784  37.155  36.389  0.00  0.00            
ATOM   2288  CG  LEU X 298      35.289  37.612  35.005  0.00  0.00            
ATOM   2289  CD1 LEU X 298      36.014  38.953  35.130  0.00  0.00            
ATOM   2290  CD2 LEU X 298      36.249  36.599  34.380  0.00  0.00            
ATOM   2291  C   LEU X 298      33.531  35.495  37.823  0.00  0.00            
ATOM   2292  O   LEU X 298      32.629  36.027  38.471  0.00  0.00            
ATOM   2293  N   LEU X 299      34.300  34.530  38.334  0.00  0.00            
ATOM   2294  CA  LEU X 299      34.211  34.050  39.718  0.00  0.00            
ATOM   2295  CB  LEU X 299      34.530  32.540  39.752  0.00  0.00            
ATOM   2296  CG  LEU X 299      34.388  31.880  41.140  0.00  0.00            
ATOM   2297  CD1 LEU X 299      32.988  32.034  41.737  0.00  0.00            
ATOM   2298  CD2 LEU X 299      34.671  30.382  41.015  0.00  0.00            
ATOM   2299  C   LEU X 299      35.114  34.913  40.615  0.00  0.00            
ATOM   2300  O   LEU X 299      36.246  34.539  40.919  0.00  0.00            
ATOM   2301  N   GLY X 300      34.624  36.106  40.958  0.00  0.00            
ATOM   2302  CA  GLY X 300      35.371  37.145  41.669  0.00  0.00            
ATOM   2303  C   GLY X 300      34.652  37.703  42.898  0.00  0.00            
ATOM   2304  O   GLY X 300      33.769  37.060  43.470  0.00  0.00            
ATOM   2305  N   THR X 301      35.049  38.918  43.279  0.00  0.00            
ATOM   2306  CA  THR X 301      34.665  39.662  44.490  0.00  0.00            
ATOM   2307  CB  THR X 301      35.190  41.107  44.375  0.00  0.00            
ATOM   2308  CG2 THR X 301      35.342  41.803  45.728  0.00  0.00            
ATOM   2309  OG1 THR X 301      36.461  41.141  43.758  0.00  0.00            
ATOM   2310  C   THR X 301      33.154  39.681  44.760  0.00  0.00            
ATOM   2311  O   THR X 301      32.339  39.711  43.834  0.00  0.00            
ATOM   2312  N   VAL X 302      32.774  39.694  46.041  0.00  0.00            
ATOM   2313  CA  VAL X 302      31.384  39.629  46.534  0.00  0.00            
ATOM   2314  CB  VAL X 302      31.044  38.196  47.001  0.00  0.00            
ATOM   2315  CG1 VAL X 302      31.158  37.163  45.877  0.00  0.00            
ATOM   2316  CG2 VAL X 302      31.901  37.718  48.183  0.00  0.00            
ATOM   2317  C   VAL X 302      31.132  40.619  47.682  0.00  0.00            
ATOM   2318  O   VAL X 302      32.043  41.324  48.113  0.00  0.00            
ATOM   2319  N   ILE X 303      29.914  40.644  48.228  0.00  0.00            
ATOM   2320  CA  ILE X 303      29.590  41.300  49.504  0.00  0.00            
ATOM   2321  CB  ILE X 303      28.196  41.965  49.434  0.00  0.00            
ATOM   2322  CG2 ILE X 303      27.905  42.719  50.748  0.00  0.00            
ATOM   2323  CG1 ILE X 303      28.068  42.937  48.235  0.00  0.00            
ATOM   2324  CD1 ILE X 303      26.607  43.220  47.877  0.00  0.00            
ATOM   2325  C   ILE X 303      29.683  40.247  50.621  0.00  0.00            
ATOM   2326  O   ILE X 303      28.763  39.447  50.814  0.00  0.00            
ATOM   2327  N   ASP X 304      30.806  40.215  51.343  0.00  0.00            
ATOM   2328  CA  ASP X 304      31.074  39.220  52.397  0.00  0.00            
ATOM   2329  CB  ASP X 304      32.579  38.931  52.439  0.00  0.00            
ATOM   2330  CG  ASP X 304      33.352  40.069  53.098  0.00  0.00            
ATOM   2331  OD1 ASP X 304      33.687  41.040  52.393  0.00  0.00            
ATOM   2332  OD2 ASP X 304      33.588  40.001  54.327  0.00  0.00            
ATOM   2333  C   ASP X 304      30.549  39.638  53.786  0.00  0.00            
ATOM   2334  O   ASP X 304      30.334  38.792  54.658  0.00  0.00            
ATOM   2335  N   GLY X 305      30.332  40.940  54.000  0.00  0.00            
ATOM   2336  CA  GLY X 305      29.724  41.488  55.212  0.00  0.00            
ATOM   2337  C   GLY X 305      30.681  41.803  56.371  0.00  0.00            
ATOM   2338  O   GLY X 305      30.194  42.250  57.410  0.00  0.00            
ATOM   2339  N   MET X 306      32.004  41.628  56.230  0.00  0.00            
ATOM   2340  CA  MET X 306      32.989  42.125  57.215  0.00  0.00            
ATOM   2341  CB  MET X 306      33.382  40.992  58.177  0.00  0.00            
ATOM   2342  CG  MET X 306      34.261  41.497  59.328  0.00  0.00            
ATOM   2343  SD  MET X 306      34.597  40.271  60.617  0.00  0.00            
ATOM   2344  CE  MET X 306      35.815  41.188  61.600  0.00  0.00            
ATOM   2345  C   MET X 306      34.230  42.801  56.601  0.00  0.00            
ATOM   2346  O   MET X 306      34.751  43.739  57.211  0.00  0.00            
ATOM   2347  N   LEU X 307      34.682  42.382  55.412  0.00  0.00            
ATOM   2348  CA  LEU X 307      35.717  43.077  54.634  0.00  0.00            
ATOM   2349  CB  LEU X 307      36.597  42.037  53.905  0.00  0.00            
ATOM   2350  CG  LEU X 307      37.898  42.593  53.287  0.00  0.00            
ATOM   2351  CD1 LEU X 307      38.908  41.458  53.097  0.00  0.00            
ATOM   2352  CD2 LEU X 307      37.695  43.242  51.914  0.00  0.00            
ATOM   2353  C   LEU X 307      35.081  44.135  53.719  0.00  0.00            
ATOM   2354  O   LEU X 307      35.513  45.287  53.757  0.00  0.00            
ATOM   2355  N   LEU X 308      34.033  43.776  52.971  0.00  0.00            
ATOM   2356  CA  LEU X 308      33.193  44.671  52.166  0.00  0.00            
ATOM   2357  CB  LEU X 308      33.450  44.368  50.676  0.00  0.00            
ATOM   2358  CG  LEU X 308      32.885  45.421  49.706  0.00  0.00            
ATOM   2359  CD1 LEU X 308      33.654  46.744  49.794  0.00  0.00            
ATOM   2360  CD2 LEU X 308      32.993  44.914  48.267  0.00  0.00            
ATOM   2361  C   LEU X 308      31.717  44.482  52.571  0.00  0.00            
ATOM   2362  O   LEU X 308      31.185  43.371  52.492  0.00  0.00            
ATOM   2363  N   LEU X 309      31.069  45.544  53.070  0.00  0.00            
ATOM   2364  CA  LEU X 309      29.891  45.400  53.948  0.00  0.00            
ATOM   2365  CB  LEU X 309      30.148  46.101  55.298  0.00  0.00            
ATOM   2366  CG  LEU X 309      31.328  45.511  56.101  0.00  0.00            
ATOM   2367  CD1 LEU X 309      32.654  46.208  55.813  0.00  0.00            
ATOM   2368  CD2 LEU X 309      31.082  45.652  57.601  0.00  0.00            
ATOM   2369  C   LEU X 309      28.536  45.806  53.336  0.00  0.00            
ATOM   2370  O   LEU X 309      27.498  45.499  53.923  0.00  0.00            
ATOM   2371  N   LYS X 310      28.523  46.448  52.163  0.00  0.00            
ATOM   2372  CA  LYS X 310      27.324  46.718  51.340  0.00  0.00            
ATOM   2373  CB  LYS X 310      26.722  48.111  51.631  0.00  0.00            
ATOM   2374  CG  LYS X 310      26.418  48.434  53.101  0.00  0.00            
ATOM   2375  CD  LYS X 310      25.733  49.804  53.205  0.00  0.00            
ATOM   2376  CE  LYS X 310      25.530  50.186  54.672  0.00  0.00            
ATOM   2377  NZ  LYS X 310      24.816  51.477  54.798  0.00  0.00            
ATOM   2378  C   LYS X 310      27.683  46.602  49.852  0.00  0.00            
ATOM   2379  O   LYS X 310      28.856  46.457  49.506  0.00  0.00            
ATOM   2380  N   THR X 311      26.698  46.709  48.961  0.00  0.00            
ATOM   2381  CA  THR X 311      26.938  46.778  47.506  0.00  0.00            
ATOM   2382  CB  THR X 311      25.612  46.812  46.721  0.00  0.00            
ATOM   2383  CG2 THR X 311      25.753  46.313  45.288  0.00  0.00            
ATOM   2384  OG1 THR X 311      24.627  46.006  47.322  0.00  0.00            
ATOM   2385  C   THR X 311      27.755  48.037  47.160  0.00  0.00            
ATOM   2386  O   THR X 311      27.485  49.087  47.747  0.00  0.00            
ATOM   2387  N   PRO X 312      28.709  48.018  46.207  0.00  0.00            
ATOM   2388  CD  PRO X 312      29.315  46.840  45.602  0.00  0.00            
ATOM   2389  CG  PRO X 312      30.675  47.301  45.075  0.00  0.00            
ATOM   2390  CB  PRO X 312      30.457  48.779  44.766  0.00  0.00            
ATOM   2391  CA  PRO X 312      29.477  49.218  45.854  0.00  0.00            
ATOM   2392  C   PRO X 312      28.630  50.427  45.417  0.00  0.00            
ATOM   2393  O   PRO X 312      28.996  51.560  45.730  0.00  0.00            
ATOM   2394  N   GLU X 313      27.475  50.227  44.769  0.00  0.00            
ATOM   2395  CA  GLU X 313      26.522  51.321  44.479  0.00  0.00            
ATOM   2396  CB  GLU X 313      25.424  50.850  43.501  0.00  0.00            
ATOM   2397  CG  GLU X 313      24.450  49.804  44.067  0.00  0.00            
ATOM   2398  CD  GLU X 313      23.347  49.455  43.058  0.00  0.00            
ATOM   2399  OE1 GLU X 313      23.397  48.368  42.432  0.00  0.00            
ATOM   2400  OE2 GLU X 313      22.396  50.255  42.887  0.00  0.00            
ATOM   2401  C   GLU X 313      25.917  51.971  45.745  0.00  0.00            
ATOM   2402  O   GLU X 313      25.543  53.143  45.713  0.00  0.00            
ATOM   2403  N   GLU X 314      25.866  51.249  46.872  0.00  0.00            
ATOM   2404  CA  GLU X 314      25.437  51.764  48.181  0.00  0.00            
ATOM   2405  CB  GLU X 314      24.899  50.626  49.079  0.00  0.00            
ATOM   2406  CG  GLU X 314      23.745  49.815  48.473  0.00  0.00            
ATOM   2407  CD  GLU X 314      23.307  48.675  49.401  0.00  0.00            
ATOM   2408  OE1 GLU X 314      22.420  48.893  50.255  0.00  0.00            
ATOM   2409  OE2 GLU X 314      23.843  47.541  49.308  0.00  0.00            
ATOM   2410  C   GLU X 314      26.597  52.475  48.900  0.00  0.00            
ATOM   2411  O   GLU X 314      26.427  53.592  49.392  0.00  0.00            
ATOM   2412  N   LEU X 315      27.782  51.847  48.938  0.00  0.00            
ATOM   2413  CA  LEU X 315      28.969  52.350  49.651  0.00  0.00            
ATOM   2414  CB  LEU X 315      30.115  51.323  49.552  0.00  0.00            
ATOM   2415  CG  LEU X 315      29.892  49.989  50.282  0.00  0.00            
ATOM   2416  CD1 LEU X 315      31.057  49.047  49.988  0.00  0.00            
ATOM   2417  CD2 LEU X 315      29.804  50.166  51.800  0.00  0.00            
ATOM   2418  C   LEU X 315      29.468  53.694  49.106  0.00  0.00            
ATOM   2419  O   LEU X 315      29.871  54.563  49.883  0.00  0.00            
ATOM   2420  N   GLN X 316      29.430  53.871  47.781  0.00  0.00            
ATOM   2421  CA  GLN X 316      29.829  55.122  47.134  0.00  0.00            
ATOM   2422  CB  GLN X 316      29.840  54.940  45.609  0.00  0.00            
ATOM   2423  CG  GLN X 316      31.018  54.073  45.141  0.00  0.00            
ATOM   2424  CD  GLN X 316      30.903  53.735  43.663  0.00  0.00            
ATOM   2425  OE1 GLN X 316      31.533  54.343  42.812  0.00  0.00            
ATOM   2426  NE2 GLN X 316      30.088  52.769  43.306  0.00  0.00            
ATOM   2427  C   GLN X 316      28.906  56.276  47.539  0.00  0.00            
ATOM   2428  O   GLN X 316      29.398  57.327  47.944  0.00  0.00            
ATOM   2429  N   ALA X 317      27.585  56.060  47.503  0.00  0.00            
ATOM   2430  CA  ALA X 317      26.581  57.094  47.754  0.00  0.00            
ATOM   2431  CB  ALA X 317      25.196  56.469  47.560  0.00  0.00            
ATOM   2432  C   ALA X 317      26.717  57.735  49.145  0.00  0.00            
ATOM   2433  O   ALA X 317      26.719  58.961  49.259  0.00  0.00            
ATOM   2434  N   GLU X 318      26.922  56.917  50.183  0.00  0.00            
ATOM   2435  CA  GLU X 318      27.099  57.371  51.572  0.00  0.00            
ATOM   2436  CB  GLU X 318      26.476  56.356  52.546  0.00  0.00            
ATOM   2437  CG  GLU X 318      27.207  55.006  52.612  0.00  0.00            
ATOM   2438  CD  GLU X 318      26.379  53.976  53.387  0.00  0.00            
ATOM   2439  OE1 GLU X 318      26.772  53.557  54.501  0.00  0.00            
ATOM   2440  OE2 GLU X 318      25.294  53.572  52.908  0.00  0.00            
ATOM   2441  C   GLU X 318      28.548  57.754  51.934  0.00  0.00            
ATOM   2442  O   GLU X 318      28.829  58.058  53.098  0.00  0.00            
ATOM   2443  N   ARG X 319      29.458  57.775  50.944  0.00  0.00            
ATOM   2444  CA  ARG X 319      30.882  58.143  51.069  0.00  0.00            
ATOM   2445  CB  ARG X 319      31.023  59.663  51.337  0.00  0.00            
ATOM   2446  CG  ARG X 319      30.874  60.571  50.107  0.00  0.00            
ATOM   2447  CD  ARG X 319      29.477  60.580  49.476  0.00  0.00            
ATOM   2448  NE  ARG X 319      29.354  61.702  48.535  0.00  0.00            
ATOM   2449  CZ  ARG X 319      28.418  61.917  47.637  0.00  0.00            
ATOM   2450  NH1 ARG X 319      27.388  61.138  47.475  0.00  0.00            
ATOM   2451  NH2 ARG X 319      28.509  62.979  46.896  0.00  0.00            
ATOM   2452  C   ARG X 319      31.674  57.249  52.044  0.00  0.00            
ATOM   2453  O   ARG X 319      32.489  57.729  52.832  0.00  0.00            
ATOM   2454  N   ASN X 320      31.483  55.929  51.975  0.00  0.00            
ATOM   2455  CA  ASN X 320      32.160  54.939  52.830  0.00  0.00            
ATOM   2456  CB  ASN X 320      31.266  53.679  52.881  0.00  0.00            
ATOM   2457  CG  ASN X 320      31.623  52.678  53.973  0.00  0.00            
ATOM   2458  OD1 ASN X 320      30.851  52.416  54.888  0.00  0.00            
ATOM   2459  ND2 ASN X 320      32.759  52.025  53.904  0.00  0.00            
ATOM   2460  C   ASN X 320      33.624  54.669  52.383  0.00  0.00            
ATOM   2461  O   ASN X 320      33.945  53.567  51.938  0.00  0.00            
ATOM   2462  N   PHE X 321      34.513  55.663  52.500  0.00  0.00            
ATOM   2463  CA  PHE X 321      35.928  55.577  52.094  0.00  0.00            
ATOM   2464  CB  PHE X 321      36.209  56.508  50.907  0.00  0.00            
ATOM   2465  CG  PHE X 321      35.461  56.196  49.629  0.00  0.00            
ATOM   2466  CD1 PHE X 321      36.072  55.432  48.620  0.00  0.00            
ATOM   2467  CE1 PHE X 321      35.418  55.232  47.394  0.00  0.00            
ATOM   2468  CZ  PHE X 321      34.137  55.767  47.186  0.00  0.00            
ATOM   2469  CE2 PHE X 321      33.501  56.488  48.212  0.00  0.00            
ATOM   2470  CD2 PHE X 321      34.174  56.722  49.422  0.00  0.00            
ATOM   2471  C   PHE X 321      36.900  55.936  53.227  0.00  0.00            
ATOM   2472  O   PHE X 321      36.662  56.879  53.988  0.00  0.00            
ATOM   2473  N   HIE X 322      38.034  55.233  53.279  0.00  0.00            
ATOM   2474  CA  HIE X 322      39.192  55.570  54.117  0.00  0.00            
ATOM   2475  CB  HIE X 322      40.055  54.305  54.279  0.00  0.00            
ATOM   2476  CG  HIE X 322      41.281  54.481  55.139  0.00  0.00            
ATOM   2477  ND1 HIE X 322      41.483  55.508  56.063  0.00  0.00            
ATOM   2478  CE1 HIE X 322      42.716  55.309  56.557  0.00  0.00            
ATOM   2479  NE2 HIE X 322      43.267  54.202  56.036  0.00  0.00            
ATOM   2480  CD2 HIE X 322      42.376  53.665  55.133  0.00  0.00            
ATOM   2481  C   HIE X 322      39.969  56.745  53.494  0.00  0.00            
ATOM   2482  O   HIE X 322      40.325  56.689  52.316  0.00  0.00            
ATOM   2483  N   THR X 323      40.222  57.820  54.251  0.00  0.00            
ATOM   2484  CA  THR X 323      40.610  59.143  53.711  0.00  0.00            
ATOM   2485  CB  THR X 323      40.085  60.310  54.575  0.00  0.00            
ATOM   2486  CG2 THR X 323      38.560  60.334  54.644  0.00  0.00            
ATOM   2487  OG1 THR X 323      40.556  60.211  55.899  0.00  0.00            
ATOM   2488  C   THR X 323      42.094  59.307  53.334  0.00  0.00            
ATOM   2489  O   THR X 323      42.673  60.390  53.469  0.00  0.00            
ATOM   2490  N   VAL X 324      42.718  58.246  52.816  0.00  0.00            
ATOM   2491  CA  VAL X 324      44.074  58.294  52.241  0.00  0.00            
ATOM   2492  CB  VAL X 324      44.673  56.888  52.011  0.00  0.00            
ATOM   2493  CG1 VAL X 324      44.856  56.129  53.329  0.00  0.00            
ATOM   2494  CG2 VAL X 324      43.857  56.010  51.052  0.00  0.00            
ATOM   2495  C   VAL X 324      44.107  59.085  50.919  0.00  0.00            
ATOM   2496  O   VAL X 324      43.124  59.060  50.167  0.00  0.00            
ATOM   2497  N   PRO X 325      45.241  59.729  50.571  0.00  0.00            
ATOM   2498  CD  PRO X 325      46.356  60.071  51.438  0.00  0.00            
ATOM   2499  CG  PRO X 325      47.138  61.158  50.703  0.00  0.00            
ATOM   2500  CB  PRO X 325      46.908  60.811  49.235  0.00  0.00            
ATOM   2501  CA  PRO X 325      45.493  60.216  49.220  0.00  0.00            
ATOM   2502  C   PRO X 325      45.369  59.092  48.184  0.00  0.00            
ATOM   2503  O   PRO X 325      45.969  58.024  48.339  0.00  0.00            
ATOM   2504  N   TYR X 326      44.612  59.356  47.120  0.00  0.00            
ATOM   2505  CA  TYR X 326      44.325  58.415  46.034  0.00  0.00            
ATOM   2506  CB  TYR X 326      42.831  58.062  46.108  0.00  0.00            
ATOM   2507  CG  TYR X 326      42.305  57.014  45.142  0.00  0.00            
ATOM   2508  CD1 TYR X 326      41.047  57.199  44.535  0.00  0.00            
ATOM   2509  CE1 TYR X 326      40.523  56.210  43.680  0.00  0.00            
ATOM   2510  CZ  TYR X 326      41.260  55.035  43.422  0.00  0.00            
ATOM   2511  OH  TYR X 326      40.751  54.091  42.596  0.00  0.00            
ATOM   2512  CE2 TYR X 326      42.517  54.845  44.030  0.00  0.00            
ATOM   2513  CD2 TYR X 326      43.029  55.829  44.896  0.00  0.00            
ATOM   2514  C   TYR X 326      44.761  58.966  44.663  0.00  0.00            
ATOM   2515  O   TYR X 326      44.952  60.172  44.496  0.00  0.00            
ATOM   2516  N   MET X 327      44.931  58.099  43.666  0.00  0.00            
ATOM   2517  CA  MET X 327      45.319  58.485  42.308  0.00  0.00            
ATOM   2518  CB  MET X 327      46.851  58.565  42.240  0.00  0.00            
ATOM   2519  CG  MET X 327      47.382  59.014  40.874  0.00  0.00            
ATOM   2520  SD  MET X 327      49.191  59.014  40.752  0.00  0.00            
ATOM   2521  CE  MET X 327      49.608  60.446  41.784  0.00  0.00            
ATOM   2522  C   MET X 327      44.742  57.512  41.272  0.00  0.00            
ATOM   2523  O   MET X 327      44.774  56.300  41.486  0.00  0.00            
ATOM   2524  N   VAL X 328      44.234  58.031  40.149  0.00  0.00            
ATOM   2525  CA  VAL X 328      43.598  57.234  39.082  0.00  0.00            
ATOM   2526  CB  VAL X 328      42.059  57.354  39.153  0.00  0.00            
ATOM   2527  CG1 VAL X 328      41.345  56.678  37.972  0.00  0.00            
ATOM   2528  CG2 VAL X 328      41.521  56.726  40.443  0.00  0.00            
ATOM   2529  C   VAL X 328      44.117  57.622  37.695  0.00  0.00            
ATOM   2530  O   VAL X 328      44.220  58.806  37.367  0.00  0.00            
ATOM   2531  N   GLY X 329      44.400  56.610  36.868  0.00  0.00            
ATOM   2532  CA  GLY X 329      44.699  56.766  35.441  0.00  0.00            
ATOM   2533  C   GLY X 329      43.495  56.499  34.532  0.00  0.00            
ATOM   2534  O   GLY X 329      42.750  55.539  34.740  0.00  0.00            
ATOM   2535  N   ILE X 330      43.330  57.297  33.477  0.00  0.00            
ATOM   2536  CA  ILE X 330      42.296  57.174  32.437  0.00  0.00            
ATOM   2537  CB  ILE X 330      41.580  58.532  32.229  0.00  0.00            
ATOM   2538  CG2 ILE X 330      40.474  58.424  31.166  0.00  0.00            
ATOM   2539  CG1 ILE X 330      40.996  59.174  33.510  0.00  0.00            
ATOM   2540  CD1 ILE X 330      40.056  58.302  34.348  0.00  0.00            
ATOM   2541  C   ILE X 330      42.917  56.683  31.117  0.00  0.00            
ATOM   2542  O   ILE X 330      43.879  57.275  30.624  0.00  0.00            
ATOM   2543  N   ASN X 331      42.344  55.631  30.521  0.00  0.00            
ATOM   2544  CA  ASN X 331      42.541  55.262  29.113  0.00  0.00            
ATOM   2545  CB  ASN X 331      43.902  54.559  28.918  0.00  0.00            
ATOM   2546  CG  ASN X 331      44.436  54.670  27.497  0.00  0.00            
ATOM   2547  OD1 ASN X 331      43.737  54.997  26.546  0.00  0.00            
ATOM   2548  ND2 ASN X 331      45.689  54.368  27.278  0.00  0.00            
ATOM   2549  C   ASN X 331      41.343  54.418  28.616  0.00  0.00            
ATOM   2550  O   ASN X 331      40.644  53.794  29.417  0.00  0.00            
ATOM   2551  N   LYS X 332      41.073  54.438  27.306  0.00  0.00            
ATOM   2552  CA  LYS X 332      39.724  54.257  26.733  0.00  0.00            
ATOM   2553  CB  LYS X 332      39.468  55.422  25.758  0.00  0.00            
ATOM   2554  CG  LYS X 332      40.282  55.302  24.456  0.00  0.00            
ATOM   2555  CD  LYS X 332      40.243  56.572  23.598  0.00  0.00            
ATOM   2556  CE  LYS X 332      38.826  56.941  23.158  0.00  0.00            
ATOM   2557  NZ  LYS X 332      38.849  58.024  22.150  0.00  0.00            
ATOM   2558  C   LYS X 332      39.405  52.898  26.090  0.00  0.00            
ATOM   2559  O   LYS X 332      38.244  52.658  25.766  0.00  0.00            
ATOM   2560  N   GLN X 333      40.388  52.020  25.874  0.00  0.00            
ATOM   2561  CA  GLN X 333      40.219  50.761  25.116  0.00  0.00            
ATOM   2562  CB  GLN X 333      41.009  50.774  23.795  0.00  0.00            
ATOM   2563  CG  GLN X 333      42.537  50.717  23.935  0.00  0.00            
ATOM   2564  CD  GLN X 333      43.149  52.070  24.263  0.00  0.00            
ATOM   2565  OE1 GLN X 333      43.385  52.903  23.399  0.00  0.00            
ATOM   2566  NE2 GLN X 333      43.410  52.367  25.513  0.00  0.00            
ATOM   2567  C   GLN X 333      40.414  49.480  25.946  0.00  0.00            
ATOM   2568  O   GLN X 333      40.641  48.397  25.408  0.00  0.00            
ATOM   2569  N   GLU X 334      40.280  49.572  27.270  0.00  0.00            
ATOM   2570  CA  GLU X 334      40.569  48.471  28.200  0.00  0.00            
ATOM   2571  CB  GLU X 334      40.733  49.018  29.631  0.00  0.00            
ATOM   2572  CG  GLU X 334      41.744  50.169  29.811  0.00  0.00            
ATOM   2573  CD  GLU X 334      42.926  50.106  28.884  0.00  0.00            
ATOM   2574  OE1 GLU X 334      43.009  50.894  27.919  0.00  0.00            
ATOM   2575  OE2 GLU X 334      43.868  49.258  29.080  0.00  0.00            
ATOM   2576  C   GLU X 334      39.576  47.285  28.128  0.00  0.00            
ATOM   2577  O   GLU X 334      39.698  46.319  28.885  0.00  0.00            
ATOM   2578  N   PHE X 335      38.646  47.297  27.164  0.00  0.00            
ATOM   2579  CA  PHE X 335      37.866  46.127  26.757  0.00  0.00            
ATOM   2580  CB  PHE X 335      36.800  46.548  25.725  0.00  0.00            
ATOM   2581  CG  PHE X 335      37.272  47.352  24.524  0.00  0.00            
ATOM   2582  CD1 PHE X 335      36.980  48.727  24.446  0.00  0.00            
ATOM   2583  CE1 PHE X 335      37.377  49.476  23.324  0.00  0.00            
ATOM   2584  CZ  PHE X 335      38.079  48.857  22.277  0.00  0.00            
ATOM   2585  CE2 PHE X 335      38.363  47.482  22.344  0.00  0.00            
ATOM   2586  CD2 PHE X 335      37.950  46.729  23.457  0.00  0.00            
ATOM   2587  C   PHE X 335      38.763  44.982  26.248  0.00  0.00            
ATOM   2588  O   PHE X 335      38.486  43.820  26.560  0.00  0.00            
ATOM   2589  N   GLY X 336      39.878  45.293  25.571  0.00  0.00            
ATOM   2590  CA  GLY X 336      40.899  44.320  25.159  0.00  0.00            
ATOM   2591  C   GLY X 336      40.349  43.167  24.307  0.00  0.00            
ATOM   2592  O   GLY X 336      39.589  43.379  23.357  0.00  0.00            
ATOM   2593  N   TRP X 337      40.719  41.937  24.671  0.00  0.00            
ATOM   2594  CA  TRP X 337      40.140  40.690  24.148  0.00  0.00            
ATOM   2595  CB  TRP X 337      41.274  39.654  24.012  0.00  0.00            
ATOM   2596  CG  TRP X 337      41.003  38.482  23.114  0.00  0.00            
ATOM   2597  CD1 TRP X 337      40.718  38.575  21.797  0.00  0.00            
ATOM   2598  NE1 TRP X 337      40.529  37.316  21.264  0.00  0.00            
ATOM   2599  CE2 TRP X 337      40.764  36.332  22.198  0.00  0.00            
ATOM   2600  CZ2 TRP X 337      40.785  34.933  22.121  0.00  0.00            
ATOM   2601  CH2 TRP X 337      41.131  34.190  23.261  0.00  0.00            
ATOM   2602  CZ3 TRP X 337      41.416  34.857  24.465  0.00  0.00            
ATOM   2603  CE3 TRP X 337      41.372  36.264  24.538  0.00  0.00            
ATOM   2604  CD2 TRP X 337      41.060  37.045  23.402  0.00  0.00            
ATOM   2605  C   TRP X 337      38.997  40.166  25.042  0.00  0.00            
ATOM   2606  O   TRP X 337      38.010  39.616  24.546  0.00  0.00            
ATOM   2607  N   LEU X 338      39.107  40.371  26.362  0.00  0.00            
ATOM   2608  CA  LEU X 338      38.218  39.797  27.380  0.00  0.00            
ATOM   2609  CB  LEU X 338      38.784  40.162  28.768  0.00  0.00            
ATOM   2610  CG  LEU X 338      37.996  39.609  29.973  0.00  0.00            
ATOM   2611  CD1 LEU X 338      37.918  38.082  29.978  0.00  0.00            
ATOM   2612  CD2 LEU X 338      38.664  40.060  31.273  0.00  0.00            
ATOM   2613  C   LEU X 338      36.747  40.227  27.236  0.00  0.00            
ATOM   2614  O   LEU X 338      35.852  39.396  27.382  0.00  0.00            
ATOM   2615  N   ILE X 339      36.476  41.502  26.937  0.00  0.00            
ATOM   2616  CA  ILE X 339      35.094  41.991  26.822  0.00  0.00            
ATOM   2617  CB  ILE X 339      34.978  43.496  27.186  0.00  0.00            
ATOM   2618  CG2 ILE X 339      33.718  44.157  26.598  0.00  0.00            
ATOM   2619  CG1 ILE X 339      34.968  43.769  28.709  0.00  0.00            
ATOM   2620  CD1 ILE X 339      36.220  43.314  29.470  0.00  0.00            
ATOM   2621  C   ILE X 339      34.478  41.567  25.471  0.00  0.00            
ATOM   2622  O   ILE X 339      33.515  40.797  25.494  0.00  0.00            
ATOM   2623  N   PRO X 340      34.995  41.976  24.290  0.00  0.00            
ATOM   2624  CD  PRO X 340      36.146  42.825  24.024  0.00  0.00            
ATOM   2625  CG  PRO X 340      35.693  43.747  22.896  0.00  0.00            
ATOM   2626  CB  PRO X 340      34.743  42.869  22.075  0.00  0.00            
ATOM   2627  CA  PRO X 340      34.249  41.785  23.047  0.00  0.00            
ATOM   2628  C   PRO X 340      34.413  40.368  22.481  0.00  0.00            
ATOM   2629  O   PRO X 340      33.435  39.738  22.081  0.00  0.00            
ATOM   2630  N   MET X 341      35.641  39.846  22.462  0.00  0.00            
ATOM   2631  CA  MET X 341      35.980  38.606  21.758  0.00  0.00            
ATOM   2632  CB  MET X 341      37.427  38.675  21.256  0.00  0.00            
ATOM   2633  CG  MET X 341      37.646  39.755  20.186  0.00  0.00            
ATOM   2634  SD  MET X 341      37.909  41.437  20.811  0.00  0.00            
ATOM   2635  CE  MET X 341      37.616  42.381  19.289  0.00  0.00            
ATOM   2636  C   MET X 341      35.757  37.354  22.615  0.00  0.00            
ATOM   2637  O   MET X 341      35.336  36.328  22.082  0.00  0.00            
ATOM   2638  N   GLN X 342      35.994  37.423  23.929  0.00  0.00            
ATOM   2639  CA  GLN X 342      35.687  36.321  24.850  0.00  0.00            
ATOM   2640  CB  GLN X 342      36.642  36.338  26.057  0.00  0.00            
ATOM   2641  CG  GLN X 342      38.043  35.791  25.753  0.00  0.00            
ATOM   2642  CD  GLN X 342      37.993  34.297  25.461  0.00  0.00            
ATOM   2643  OE1 GLN X 342      37.658  33.484  26.315  0.00  0.00            
ATOM   2644  NE2 GLN X 342      38.244  33.890  24.240  0.00  0.00            
ATOM   2645  C   GLN X 342      34.214  36.323  25.292  0.00  0.00            
ATOM   2646  O   GLN X 342      33.507  35.342  25.052  0.00  0.00            
ATOM   2647  N   LEU X 343      33.734  37.400  25.928  0.00  0.00            
ATOM   2648  CA  LEU X 343      32.420  37.407  26.593  0.00  0.00            
ATOM   2649  CB  LEU X 343      32.504  38.287  27.855  0.00  0.00            
ATOM   2650  CG  LEU X 343      33.405  37.714  28.969  0.00  0.00            
ATOM   2651  CD1 LEU X 343      33.625  38.765  30.056  0.00  0.00            
ATOM   2652  CD2 LEU X 343      32.781  36.484  29.636  0.00  0.00            
ATOM   2653  C   LEU X 343      31.240  37.807  25.686  0.00  0.00            
ATOM   2654  O   LEU X 343      30.121  37.349  25.926  0.00  0.00            
ATOM   2655  N   MET X 344      31.461  38.605  24.634  0.00  0.00            
ATOM   2656  CA  MET X 344      30.402  39.018  23.688  0.00  0.00            
ATOM   2657  CB  MET X 344      30.398  40.544  23.492  0.00  0.00            
ATOM   2658  CG  MET X 344      30.194  41.298  24.814  0.00  0.00            
ATOM   2659  SD  MET X 344      30.115  43.105  24.666  0.00  0.00            
ATOM   2660  CE  MET X 344      28.447  43.298  23.982  0.00  0.00            
ATOM   2661  C   MET X 344      30.401  38.253  22.347  0.00  0.00            
ATOM   2662  O   MET X 344      29.519  38.491  21.522  0.00  0.00            
ATOM   2663  N   SER X 345      31.334  37.315  22.130  0.00  0.00            
ATOM   2664  CA  SER X 345      31.496  36.538  20.880  0.00  0.00            
ATOM   2665  CB  SER X 345      30.398  35.473  20.724  0.00  0.00            
ATOM   2666  OG  SER X 345      30.458  34.511  21.760  0.00  0.00            
ATOM   2667  C   SER X 345      31.642  37.394  19.605  0.00  0.00            
ATOM   2668  O   SER X 345      31.118  37.041  18.539  0.00  0.00            
ATOM   2669  N   TYR X 346      32.337  38.532  19.692  0.00  0.00            
ATOM   2670  CA  TYR X 346      32.554  39.422  18.550  0.00  0.00            
ATOM   2671  CB  TYR X 346      32.736  40.869  19.024  0.00  0.00            
ATOM   2672  CG  TYR X 346      32.349  41.844  17.933  0.00  0.00            
ATOM   2673  CD1 TYR X 346      30.992  42.174  17.761  0.00  0.00            
ATOM   2674  CE1 TYR X 346      30.592  42.983  16.683  0.00  0.00            
ATOM   2675  CZ  TYR X 346      31.551  43.455  15.764  0.00  0.00            
ATOM   2676  OH  TYR X 346      31.143  44.182  14.691  0.00  0.00            
ATOM   2677  CE2 TYR X 346      32.915  43.134  15.942  0.00  0.00            
ATOM   2678  CD2 TYR X 346      33.312  42.331  17.029  0.00  0.00            
ATOM   2679  C   TYR X 346      33.730  38.954  17.660  0.00  0.00            
ATOM   2680  O   TYR X 346      34.834  38.763  18.184  0.00  0.00            
ATOM   2681  N   PRO X 347      33.551  38.778  16.333  0.00  0.00            
ATOM   2682  CD  PRO X 347      32.292  38.832  15.597  0.00  0.00            
ATOM   2683  CG  PRO X 347      32.476  37.901  14.403  0.00  0.00            
ATOM   2684  CB  PRO X 347      33.957  38.064  14.080  0.00  0.00            
ATOM   2685  CA  PRO X 347      34.615  38.296  15.445  0.00  0.00            
ATOM   2686  C   PRO X 347      35.808  39.252  15.305  0.00  0.00            
ATOM   2687  O   PRO X 347      35.686  40.467  15.485  0.00  0.00            
ATOM   2688  N   LEU X 348      36.960  38.707  14.902  0.00  0.00            
ATOM   2689  CA  LEU X 348      38.195  39.455  14.633  0.00  0.00            
ATOM   2690  CB  LEU X 348      39.237  38.450  14.106  0.00  0.00            
ATOM   2691  CG  LEU X 348      40.649  39.035  13.929  0.00  0.00            
ATOM   2692  CD1 LEU X 348      41.355  39.156  15.276  0.00  0.00            
ATOM   2693  CD2 LEU X 348      41.484  38.122  13.040  0.00  0.00            
ATOM   2694  C   LEU X 348      38.002  40.600  13.620  0.00  0.00            
ATOM   2695  O   LEU X 348      38.331  41.753  13.915  0.00  0.00            
ATOM   2696  N   SER X 349      37.443  40.286  12.447  0.00  0.00            
ATOM   2697  CA  SER X 349      37.500  41.123  11.236  0.00  0.00            
ATOM   2698  CB  SER X 349      38.270  40.394  10.128  0.00  0.00            
ATOM   2699  OG  SER X 349      39.575  40.069  10.572  0.00  0.00            
ATOM   2700  C   SER X 349      36.112  41.585  10.776  0.00  0.00            
ATOM   2701  O   SER X 349      35.786  41.565   9.585  0.00  0.00            
ATOM   2702  N   GLU X 350      35.270  41.981  11.734  0.00  0.00            
ATOM   2703  CA  GLU X 350      33.912  42.487  11.511  0.00  0.00            
ATOM   2704  CB  GLU X 350      32.896  41.546  12.187  0.00  0.00            
ATOM   2705  CG  GLU X 350      31.462  41.727  11.667  0.00  0.00            
ATOM   2706  CD  GLU X 350      31.292  41.144  10.260  0.00  0.00            
ATOM   2707  OE1 GLU X 350      30.889  39.957  10.143  0.00  0.00            
ATOM   2708  OE2 GLU X 350      31.594  41.850   9.267  0.00  0.00            
ATOM   2709  C   GLU X 350      33.790  43.961  11.936  0.00  0.00            
ATOM   2710  O   GLU X 350      33.056  44.315  12.858  0.00  0.00            
ATOM   2711  N   GLY X 351      34.529  44.847  11.264  0.00  0.00            
ATOM   2712  CA  GLY X 351      34.565  46.291  11.534  0.00  0.00            
ATOM   2713  C   GLY X 351      33.272  47.071  11.247  0.00  0.00            
ATOM   2714  O   GLY X 351      33.304  48.296  11.251  0.00  0.00            
ATOM   2715  N   GLN X 352      32.147  46.393  11.001  0.00  0.00            
ATOM   2716  CA  GLN X 352      30.839  46.978  10.693  0.00  0.00            
ATOM   2717  CB  GLN X 352      30.548  46.970   9.178  0.00  0.00            
ATOM   2718  CG  GLN X 352      30.862  45.661   8.429  0.00  0.00            
ATOM   2719  CD  GLN X 352      32.348  45.463   8.161  0.00  0.00            
ATOM   2720  OE1 GLN X 352      33.073  46.389   7.812  0.00  0.00            
ATOM   2721  NE2 GLN X 352      32.874  44.271   8.333  0.00  0.00            
ATOM   2722  C   GLN X 352      29.714  46.291  11.481  0.00  0.00            
ATOM   2723  O   GLN X 352      29.655  45.061  11.573  0.00  0.00            
ATOM   2724  N   LEU X 353      28.810  47.096  12.043  0.00  0.00            
ATOM   2725  CA  LEU X 353      27.752  46.667  12.958  0.00  0.00            
ATOM   2726  CB  LEU X 353      28.160  47.112  14.374  0.00  0.00            
ATOM   2727  CG  LEU X 353      27.177  46.720  15.489  0.00  0.00            
ATOM   2728  CD1 LEU X 353      27.042  45.205  15.641  0.00  0.00            
ATOM   2729  CD2 LEU X 353      27.685  47.289  16.811  0.00  0.00            
ATOM   2730  C   LEU X 353      26.381  47.223  12.544  0.00  0.00            
ATOM   2731  O   LEU X 353      26.240  48.415  12.276  0.00  0.00            
ATOM   2732  N   ASP X 354      25.374  46.351  12.533  0.00  0.00            
ATOM   2733  CA  ASP X 354      23.973  46.669  12.235  0.00  0.00            
ATOM   2734  CB  ASP X 354      23.356  45.462  11.515  0.00  0.00            
ATOM   2735  CG  ASP X 354      21.895  45.685  11.135  0.00  0.00            
ATOM   2736  OD1 ASP X 354      21.625  46.166  10.014  0.00  0.00            
ATOM   2737  OD2 ASP X 354      20.994  45.380  11.950  0.00  0.00            
ATOM   2738  C   ASP X 354      23.178  47.034  13.503  0.00  0.00            
ATOM   2739  O   ASP X 354      23.419  46.474  14.576  0.00  0.00            
ATOM   2740  N   GLN X 355      22.194  47.931  13.381  0.00  0.00            
ATOM   2741  CA  GLN X 355      21.379  48.424  14.502  0.00  0.00            
ATOM   2742  CB  GLN X 355      20.438  49.517  13.960  0.00  0.00            
ATOM   2743  CG  GLN X 355      19.706  50.336  15.041  0.00  0.00            
ATOM   2744  CD  GLN X 355      20.612  51.223  15.896  0.00  0.00            
ATOM   2745  OE1 GLN X 355      21.814  51.346  15.693  0.00  0.00            
ATOM   2746  NE2 GLN X 355      20.063  51.893  16.880  0.00  0.00            
ATOM   2747  C   GLN X 355      20.590  47.329  15.252  0.00  0.00            
ATOM   2748  O   GLN X 355      20.331  47.483  16.450  0.00  0.00            
ATOM   2749  N   LYS X 356      20.231  46.208  14.604  0.00  0.00            
ATOM   2750  CA  LYS X 356      19.619  45.056  15.288  0.00  0.00            
ATOM   2751  CB  LYS X 356      18.775  44.216  14.308  0.00  0.00            
ATOM   2752  CG  LYS X 356      18.005  43.061  14.981  0.00  0.00            
ATOM   2753  CD  LYS X 356      16.962  43.528  16.010  0.00  0.00            
ATOM   2754  CE  LYS X 356      16.328  42.335  16.730  0.00  0.00            
ATOM   2755  NZ  LYS X 356      15.373  42.779  17.772  0.00  0.00            
ATOM   2756  C   LYS X 356      20.672  44.231  16.025  0.00  0.00            
ATOM   2757  O   LYS X 356      20.510  43.954  17.212  0.00  0.00            
ATOM   2758  N   THR X 357      21.789  43.921  15.363  0.00  0.00            
ATOM   2759  CA  THR X 357      22.907  43.167  15.957  0.00  0.00            
ATOM   2760  CB  THR X 357      24.000  42.894  14.911  0.00  0.00            
ATOM   2761  CG2 THR X 357      25.097  41.959  15.413  0.00  0.00            
ATOM   2762  OG1 THR X 357      23.431  42.248  13.796  0.00  0.00            
ATOM   2763  C   THR X 357      23.497  43.883  17.175  0.00  0.00            
ATOM   2764  O   THR X 357      23.785  43.230  18.174  0.00  0.00            
ATOM   2765  N   ALA X 358      23.611  45.216  17.145  0.00  0.00            
ATOM   2766  CA  ALA X 358      24.063  46.020  18.284  0.00  0.00            
ATOM   2767  CB  ALA X 358      24.046  47.498  17.868  0.00  0.00            
ATOM   2768  C   ALA X 358      23.197  45.795  19.538  0.00  0.00            
ATOM   2769  O   ALA X 358      23.725  45.561  20.625  0.00  0.00            
ATOM   2770  N   MET X 359      21.871  45.808  19.374  0.00  0.00            
ATOM   2771  CA  MET X 359      20.923  45.580  20.466  0.00  0.00            
ATOM   2772  CB  MET X 359      19.518  46.000  19.994  0.00  0.00            
ATOM   2773  CG  MET X 359      18.611  46.527  21.115  0.00  0.00            
ATOM   2774  SD  MET X 359      18.250  45.415  22.502  0.00  0.00            
ATOM   2775  CE  MET X 359      17.463  44.025  21.645  0.00  0.00            
ATOM   2776  C   MET X 359      20.994  44.120  20.949  0.00  0.00            
ATOM   2777  O   MET X 359      21.173  43.878  22.142  0.00  0.00            
ATOM   2778  N   SER X 360      20.966  43.145  20.029  0.00  0.00            
ATOM   2779  CA  SER X 360      21.051  41.709  20.346  0.00  0.00            
ATOM   2780  CB  SER X 360      20.979  40.872  19.059  0.00  0.00            
ATOM   2781  OG  SER X 360      19.725  41.040  18.414  0.00  0.00            
ATOM   2782  C   SER X 360      22.319  41.334  21.131  0.00  0.00            
ATOM   2783  O   SER X 360      22.225  40.614  22.127  0.00  0.00            
ATOM   2784  N   LEU X 361      23.491  41.859  20.745  0.00  0.00            
ATOM   2785  CA  LEU X 361      24.770  41.611  21.430  0.00  0.00            
ATOM   2786  CB  LEU X 361      25.911  42.287  20.642  0.00  0.00            
ATOM   2787  CG  LEU X 361      26.334  41.583  19.340  0.00  0.00            
ATOM   2788  CD1 LEU X 361      27.311  42.489  18.588  0.00  0.00            
ATOM   2789  CD2 LEU X 361      27.035  40.250  19.599  0.00  0.00            
ATOM   2790  C   LEU X 361      24.781  42.131  22.877  0.00  0.00            
ATOM   2791  O   LEU X 361      25.343  41.479  23.761  0.00  0.00            
ATOM   2792  N   LEU X 362      24.168  43.292  23.130  0.00  0.00            
ATOM   2793  CA  LEU X 362      24.051  43.876  24.471  0.00  0.00            
ATOM   2794  CB  LEU X 362      23.708  45.373  24.347  0.00  0.00            
ATOM   2795  CG  LEU X 362      24.854  46.239  23.795  0.00  0.00            
ATOM   2796  CD1 LEU X 362      24.338  47.633  23.435  0.00  0.00            
ATOM   2797  CD2 LEU X 362      25.990  46.410  24.806  0.00  0.00            
ATOM   2798  C   LEU X 362      23.007  43.132  25.315  0.00  0.00            
ATOM   2799  O   LEU X 362      23.283  42.777  26.461  0.00  0.00            
ATOM   2800  N   TRP X 363      21.840  42.836  24.738  0.00  0.00            
ATOM   2801  CA  TRP X 363      20.743  42.114  25.389  0.00  0.00            
ATOM   2802  CB  TRP X 363      19.568  42.055  24.401  0.00  0.00            
ATOM   2803  CG  TRP X 363      18.252  41.587  24.941  0.00  0.00            
ATOM   2804  CD1 TRP X 363      17.895  40.297  25.133  0.00  0.00            
ATOM   2805  NE1 TRP X 363      16.595  40.240  25.592  0.00  0.00            
ATOM   2806  CE2 TRP X 363      16.046  41.493  25.730  0.00  0.00            
ATOM   2807  CZ2 TRP X 363      14.788  41.943  26.156  0.00  0.00            
ATOM   2808  CH2 TRP X 363      14.536  43.323  26.204  0.00  0.00            
ATOM   2809  CZ3 TRP X 363      15.540  44.229  25.821  0.00  0.00            
ATOM   2810  CE3 TRP X 363      16.798  43.765  25.389  0.00  0.00            
ATOM   2811  CD2 TRP X 363      17.087  42.383  25.331  0.00  0.00            
ATOM   2812  C   TRP X 363      21.182  40.721  25.866  0.00  0.00            
ATOM   2813  O   TRP X 363      20.944  40.360  27.018  0.00  0.00            
ATOM   2814  N   LYS X 364      21.932  39.982  25.034  0.00  0.00            
ATOM   2815  CA  LYS X 364      22.528  38.674  25.369  0.00  0.00            
ATOM   2816  CB  LYS X 364      22.778  37.880  24.071  0.00  0.00            
ATOM   2817  CG  LYS X 364      21.473  37.327  23.476  0.00  0.00            
ATOM   2818  CD  LYS X 364      21.741  36.577  22.165  0.00  0.00            
ATOM   2819  CE  LYS X 364      20.541  35.695  21.803  0.00  0.00            
ATOM   2820  NZ  LYS X 364      20.704  35.071  20.472  0.00  0.00            
ATOM   2821  C   LYS X 364      23.789  38.743  26.252  0.00  0.00            
ATOM   2822  O   LYS X 364      24.383  37.700  26.526  0.00  0.00            
ATOM   2823  N   SER X 365      24.203  39.928  26.715  0.00  0.00            
ATOM   2824  CA  SER X 365      25.440  40.115  27.502  0.00  0.00            
ATOM   2825  CB  SER X 365      26.591  40.589  26.598  0.00  0.00            
ATOM   2826  OG  SER X 365      26.706  39.808  25.419  0.00  0.00            
ATOM   2827  C   SER X 365      25.298  41.067  28.705  0.00  0.00            
ATOM   2828  O   SER X 365      26.306  41.454  29.296  0.00  0.00            
ATOM   2829  N   TYR X 366      24.079  41.466  29.090  0.00  0.00            
ATOM   2830  CA  TYR X 366      23.853  42.631  29.964  0.00  0.00            
ATOM   2831  CB  TYR X 366      22.346  42.929  30.073  0.00  0.00            
ATOM   2832  CG  TYR X 366      21.587  42.048  31.045  0.00  0.00            
ATOM   2833  CD1 TYR X 366      20.930  40.887  30.593  0.00  0.00            
ATOM   2834  CE1 TYR X 366      20.295  40.033  31.515  0.00  0.00            
ATOM   2835  CZ  TYR X 366      20.320  40.339  32.892  0.00  0.00            
ATOM   2836  OH  TYR X 366      19.700  39.518  33.778  0.00  0.00            
ATOM   2837  CE2 TYR X 366      20.962  41.512  33.342  0.00  0.00            
ATOM   2838  CD2 TYR X 366      21.581  42.371  32.417  0.00  0.00            
ATOM   2839  C   TYR X 366      24.549  42.637  31.354  0.00  0.00            
ATOM   2840  O   TYR X 366      24.875  43.736  31.819  0.00  0.00            
ATOM   2841  N   PRO X 367      24.875  41.507  32.028  0.00  0.00            
ATOM   2842  CD  PRO X 367      24.387  40.152  31.804  0.00  0.00            
ATOM   2843  CG  PRO X 367      24.442  39.472  33.169  0.00  0.00            
ATOM   2844  CB  PRO X 367      25.703  40.084  33.772  0.00  0.00            
ATOM   2845  CA  PRO X 367      25.655  41.534  33.276  0.00  0.00            
ATOM   2846  C   PRO X 367      27.068  42.126  33.126  0.00  0.00            
ATOM   2847  O   PRO X 367      27.660  42.554  34.116  0.00  0.00            
ATOM   2848  N   LEU X 368      27.592  42.208  31.896  0.00  0.00            
ATOM   2849  CA  LEU X 368      28.878  42.836  31.563  0.00  0.00            
ATOM   2850  CB  LEU X 368      29.333  42.246  30.211  0.00  0.00            
ATOM   2851  CG  LEU X 368      30.811  42.450  29.822  0.00  0.00            
ATOM   2852  CD1 LEU X 368      31.768  41.912  30.888  0.00  0.00            
ATOM   2853  CD2 LEU X 368      31.073  41.698  28.518  0.00  0.00            
ATOM   2854  C   LEU X 368      28.828  44.382  31.556  0.00  0.00            
ATOM   2855  O   LEU X 368      29.862  45.026  31.409  0.00  0.00            
ATOM   2856  N   VAL X 369      27.639  44.978  31.719  0.00  0.00            
ATOM   2857  CA  VAL X 369      27.422  46.438  31.833  0.00  0.00            
ATOM   2858  CB  VAL X 369      26.885  47.028  30.510  0.00  0.00            
ATOM   2859  CG1 VAL X 369      27.973  47.056  29.429  0.00  0.00            
ATOM   2860  CG2 VAL X 369      25.657  46.293  29.956  0.00  0.00            
ATOM   2861  C   VAL X 369      26.524  46.847  33.015  0.00  0.00            
ATOM   2862  O   VAL X 369      26.559  48.006  33.429  0.00  0.00            
ATOM   2863  N   CYS X 370      25.754  45.909  33.584  0.00  0.00            
ATOM   2864  CA  CYS X 370      24.927  46.074  34.789  0.00  0.00            
ATOM   2865  CB  CYS X 370      25.805  45.981  36.045  0.00  0.00            
ATOM   2866  SG  CYS X 370      26.199  44.241  36.364  0.00  0.00            
ATOM   2867  C   CYS X 370      23.991  47.299  34.770  0.00  0.00            
ATOM   2868  O   CYS X 370      24.114  48.217  35.578  0.00  0.00            
ATOM   2869  N   ILE X 371      23.018  47.269  33.860  0.00  0.00            
ATOM   2870  CA  ILE X 371      21.861  48.181  33.791  0.00  0.00            
ATOM   2871  CB  ILE X 371      22.020  49.181  32.616  0.00  0.00            
ATOM   2872  CG2 ILE X 371      23.167  50.164  32.915  0.00  0.00            
ATOM   2873  CG1 ILE X 371      22.223  48.464  31.259  0.00  0.00            
ATOM   2874  CD1 ILE X 371      22.165  49.397  30.043  0.00  0.00            
ATOM   2875  C   ILE X 371      20.561  47.361  33.685  0.00  0.00            
ATOM   2876  O   ILE X 371      20.610  46.128  33.604  0.00  0.00            
ATOM   2877  N   ALA X 372      19.393  48.007  33.667  0.00  0.00            
ATOM   2878  CA  ALA X 372      18.152  47.352  33.254  0.00  0.00            
ATOM   2879  CB  ALA X 372      16.961  48.294  33.458  0.00  0.00            
ATOM   2880  C   ALA X 372      18.243  46.901  31.787  0.00  0.00            
ATOM   2881  O   ALA X 372      18.611  47.683  30.907  0.00  0.00            
ATOM   2882  N   LYS X 373      17.840  45.660  31.502  0.00  0.00            
ATOM   2883  CA  LYS X 373      17.790  45.118  30.133  0.00  0.00            
ATOM   2884  CB  LYS X 373      17.410  43.632  30.236  0.00  0.00            
ATOM   2885  CG  LYS X 373      17.659  42.847  28.938  0.00  0.00            
ATOM   2886  CD  LYS X 373      17.485  41.334  29.146  0.00  0.00            
ATOM   2887  CE  LYS X 373      16.028  40.967  29.449  0.00  0.00            
ATOM   2888  NZ  LYS X 373      15.897  39.593  29.984  0.00  0.00            
ATOM   2889  C   LYS X 373      16.840  45.939  29.246  0.00  0.00            
ATOM   2890  O   LYS X 373      17.136  46.213  28.088  0.00  0.00            
ATOM   2891  N   GLU X 374      15.762  46.450  29.840  0.00  0.00            
ATOM   2892  CA  GLU X 374      14.769  47.334  29.220  0.00  0.00            
ATOM   2893  CB  GLU X 374      13.531  47.412  30.135  0.00  0.00            
ATOM   2894  CG  GLU X 374      12.770  46.081  30.288  0.00  0.00            
ATOM   2895  CD  GLU X 374      13.444  45.023  31.179  0.00  0.00            
ATOM   2896  OE1 GLU X 374      14.280  45.365  32.053  0.00  0.00            
ATOM   2897  OE2 GLU X 374      13.107  43.822  31.025  0.00  0.00            
ATOM   2898  C   GLU X 374      15.280  48.757  28.893  0.00  0.00            
ATOM   2899  O   GLU X 374      14.590  49.492  28.180  0.00  0.00            
ATOM   2900  N   LEU X 375      16.470  49.166  29.360  0.00  0.00            
ATOM   2901  CA  LEU X 375      17.115  50.432  28.963  0.00  0.00            
ATOM   2902  CB  LEU X 375      18.002  50.928  30.130  0.00  0.00            
ATOM   2903  CG  LEU X 375      18.745  52.262  29.893  0.00  0.00            
ATOM   2904  CD1 LEU X 375      17.800  53.442  29.670  0.00  0.00            
ATOM   2905  CD2 LEU X 375      19.627  52.603  31.096  0.00  0.00            
ATOM   2906  C   LEU X 375      17.904  50.293  27.644  0.00  0.00            
ATOM   2907  O   LEU X 375      18.083  51.277  26.925  0.00  0.00            
ATOM   2908  N   ILE X 376      18.349  49.078  27.299  0.00  0.00            
ATOM   2909  CA  ILE X 376      19.203  48.811  26.128  0.00  0.00            
ATOM   2910  CB  ILE X 376      19.648  47.324  26.081  0.00  0.00            
ATOM   2911  CG2 ILE X 376      20.541  47.051  24.856  0.00  0.00            
ATOM   2912  CG1 ILE X 376      20.400  46.929  27.376  0.00  0.00            
ATOM   2913  CD1 ILE X 376      20.707  45.431  27.493  0.00  0.00            
ATOM   2914  C   ILE X 376      18.559  49.288  24.807  0.00  0.00            
ATOM   2915  O   ILE X 376      19.270  49.935  24.030  0.00  0.00            
ATOM   2916  N   PRO X 377      17.253  49.069  24.529  0.00  0.00            
ATOM   2917  CD  PRO X 377      16.324  48.200  25.243  0.00  0.00            
ATOM   2918  CG  PRO X 377      15.304  47.756  24.202  0.00  0.00            
ATOM   2919  CB  PRO X 377      15.176  49.019  23.357  0.00  0.00            
ATOM   2920  CA  PRO X 377      16.630  49.503  23.276  0.00  0.00            
ATOM   2921  C   PRO X 377      16.716  51.014  23.014  0.00  0.00            
ATOM   2922  O   PRO X 377      17.172  51.427  21.944  0.00  0.00            
ATOM   2923  N   GLU X 378      16.337  51.842  23.991  0.00  0.00            
ATOM   2924  CA  GLU X 378      16.349  53.307  23.856  0.00  0.00            
ATOM   2925  CB  GLU X 378      15.355  53.954  24.840  0.00  0.00            
ATOM   2926  CG  GLU X 378      15.598  53.636  26.323  0.00  0.00            
ATOM   2927  CD  GLU X 378      14.489  54.226  27.203  0.00  0.00            
ATOM   2928  OE1 GLU X 378      14.633  55.386  27.662  0.00  0.00            
ATOM   2929  OE2 GLU X 378      13.474  53.526  27.447  0.00  0.00            
ATOM   2930  C   GLU X 378      17.766  53.900  23.942  0.00  0.00            
ATOM   2931  O   GLU X 378      18.077  54.847  23.220  0.00  0.00            
ATOM   2932  N   ALA X 379      18.672  53.296  24.721  0.00  0.00            
ATOM   2933  CA  ALA X 379      20.090  53.663  24.709  0.00  0.00            
ATOM   2934  CB  ALA X 379      20.794  52.903  25.840  0.00  0.00            
ATOM   2935  C   ALA X 379      20.750  53.392  23.339  0.00  0.00            
ATOM   2936  O   ALA X 379      21.535  54.210  22.852  0.00  0.00            
ATOM   2937  N   THR X 380      20.390  52.281  22.686  0.00  0.00            
ATOM   2938  CA  THR X 380      20.889  51.909  21.348  0.00  0.00            
ATOM   2939  CB  THR X 380      20.546  50.440  21.027  0.00  0.00            
ATOM   2940  CG2 THR X 380      21.205  49.922  19.752  0.00  0.00            
ATOM   2941  OG1 THR X 380      21.031  49.598  22.047  0.00  0.00            
ATOM   2942  C   THR X 380      20.356  52.861  20.268  0.00  0.00            
ATOM   2943  O   THR X 380      21.106  53.276  19.383  0.00  0.00            
ATOM   2944  N   GLU X 381      19.095  53.297  20.366  0.00  0.00            
ATOM   2945  CA  GLU X 381      18.506  54.319  19.484  0.00  0.00            
ATOM   2946  CB  GLU X 381      16.985  54.347  19.734  0.00  0.00            
ATOM   2947  CG  GLU X 381      16.176  55.343  18.886  0.00  0.00            
ATOM   2948  CD  GLU X 381      15.985  54.943  17.416  0.00  0.00            
ATOM   2949  OE1 GLU X 381      16.939  54.483  16.744  0.00  0.00            
ATOM   2950  OE2 GLU X 381      14.878  55.169  16.872  0.00  0.00            
ATOM   2951  C   GLU X 381      19.155  55.709  19.677  0.00  0.00            
ATOM   2952  O   GLU X 381      19.446  56.404  18.699  0.00  0.00            
ATOM   2953  N   LYS X 382      19.452  56.103  20.924  0.00  0.00            
ATOM   2954  CA  LYS X 382      20.061  57.407  21.242  0.00  0.00            
ATOM   2955  CB  LYS X 382      19.798  57.755  22.721  0.00  0.00            
ATOM   2956  CG  LYS X 382      18.337  58.196  22.921  0.00  0.00            
ATOM   2957  CD  LYS X 382      17.985  58.482  24.386  0.00  0.00            
ATOM   2958  CE  LYS X 382      16.564  59.059  24.452  0.00  0.00            
ATOM   2959  NZ  LYS X 382      16.128  59.285  25.847  0.00  0.00            
ATOM   2960  C   LYS X 382      21.547  57.503  20.870  0.00  0.00            
ATOM   2961  O   LYS X 382      21.957  58.508  20.288  0.00  0.00            
ATOM   2962  N   TYR X 383      22.360  56.481  21.167  0.00  0.00            
ATOM   2963  CA  TYR X 383      23.816  56.547  20.938  0.00  0.00            
ATOM   2964  CB  TYR X 383      24.578  55.844  22.073  0.00  0.00            
ATOM   2965  CG  TYR X 383      25.955  56.441  22.333  0.00  0.00            
ATOM   2966  CD1 TYR X 383      27.143  55.779  21.951  0.00  0.00            
ATOM   2967  CE1 TYR X 383      28.401  56.345  22.258  0.00  0.00            
ATOM   2968  CZ  TYR X 383      28.476  57.580  22.943  0.00  0.00            
ATOM   2969  OH  TYR X 383      29.668  58.140  23.282  0.00  0.00            
ATOM   2970  CE2 TYR X 383      27.288  58.256  23.283  0.00  0.00            
ATOM   2971  CD2 TYR X 383      26.037  57.688  22.981  0.00  0.00            
ATOM   2972  C   TYR X 383      24.271  56.028  19.566  0.00  0.00            
ATOM   2973  O   TYR X 383      25.270  56.527  19.042  0.00  0.00            
ATOM   2974  N   LEU X 384      23.558  55.058  18.976  0.00  0.00            
ATOM   2975  CA  LEU X 384      23.923  54.418  17.698  0.00  0.00            
ATOM   2976  CB  LEU X 384      24.213  52.918  17.927  0.00  0.00            
ATOM   2977  CG  LEU X 384      25.269  52.598  19.003  0.00  0.00            
ATOM   2978  CD1 LEU X 384      25.445  51.087  19.144  0.00  0.00            
ATOM   2979  CD2 LEU X 384      26.640  53.184  18.679  0.00  0.00            
ATOM   2980  C   LEU X 384      22.861  54.600  16.601  0.00  0.00            
ATOM   2981  O   LEU X 384      23.196  54.573  15.418  0.00  0.00            
ATOM   2982  N   GLY X 385      21.592  54.819  16.960  0.00  0.00            
ATOM   2983  CA  GLY X 385      20.494  55.026  16.006  0.00  0.00            
ATOM   2984  C   GLY X 385      20.508  56.390  15.309  0.00  0.00            
ATOM   2985  O   GLY X 385      19.923  56.531  14.232  0.00  0.00            
ATOM   2986  N   GLY X 386      21.204  57.377  15.883  0.00  0.00            
ATOM   2987  CA  GLY X 386      21.531  58.651  15.229  0.00  0.00            
ATOM   2988  C   GLY X 386      22.668  58.547  14.203  0.00  0.00            
ATOM   2989  O   GLY X 386      22.863  59.466  13.409  0.00  0.00            
ATOM   2990  N   THR X 387      23.391  57.424  14.193  0.00  0.00            
ATOM   2991  CA  THR X 387      24.374  57.037  13.172  0.00  0.00            
ATOM   2992  CB  THR X 387      25.520  56.214  13.795  0.00  0.00            
ATOM   2993  CG2 THR X 387      26.792  56.225  12.954  0.00  0.00            
ATOM   2994  OG1 THR X 387      25.883  56.673  15.077  0.00  0.00            
ATOM   2995  C   THR X 387      23.684  56.181  12.108  0.00  0.00            
ATOM   2996  O   THR X 387      22.830  55.355  12.435  0.00  0.00            
ATOM   2997  N   ASP X 388      24.063  56.308  10.839  0.00  0.00            
ATOM   2998  CA  ASP X 388      23.598  55.419   9.763  0.00  0.00            
ATOM   2999  CB  ASP X 388      22.979  56.247   8.630  0.00  0.00            
ATOM   3000  CG  ASP X 388      22.369  55.327   7.573  0.00  0.00            
ATOM   3001  OD1 ASP X 388      21.352  54.652   7.861  0.00  0.00            
ATOM   3002  OD2 ASP X 388      22.919  55.215   6.453  0.00  0.00            
ATOM   3003  C   ASP X 388      24.705  54.487   9.245  0.00  0.00            
ATOM   3004  O   ASP X 388      24.424  53.328   8.936  0.00  0.00            
ATOM   3005  N   ASP X 389      25.957  54.951   9.188  0.00  0.00            
ATOM   3006  CA  ASP X 389      27.083  54.131   8.732  0.00  0.00            
ATOM   3007  CB  ASP X 389      28.280  55.008   8.357  0.00  0.00            
ATOM   3008  CG  ASP X 389      29.505  54.141   8.064  0.00  0.00            
ATOM   3009  OD1 ASP X 389      29.557  53.477   7.000  0.00  0.00            
ATOM   3010  OD2 ASP X 389      30.409  54.100   8.922  0.00  0.00            
ATOM   3011  C   ASP X 389      27.478  53.051   9.755  0.00  0.00            
ATOM   3012  O   ASP X 389      27.782  53.324  10.918  0.00  0.00            
ATOM   3013  N   THR X 390      27.534  51.807   9.284  0.00  0.00            
ATOM   3014  CA  THR X 390      27.799  50.608  10.090  0.00  0.00            
ATOM   3015  CB  THR X 390      27.517  49.356   9.251  0.00  0.00            
ATOM   3016  CG2 THR X 390      26.034  49.228   8.902  0.00  0.00            
ATOM   3017  OG1 THR X 390      28.235  49.427   8.035  0.00  0.00            
ATOM   3018  C   THR X 390      29.217  50.536  10.669  0.00  0.00            
ATOM   3019  O   THR X 390      29.410  49.931  11.726  0.00  0.00            
ATOM   3020  N   VAL X 391      30.208  51.175  10.038  0.00  0.00            
ATOM   3021  CA  VAL X 391      31.603  51.202  10.516  0.00  0.00            
ATOM   3022  CB  VAL X 391      32.577  51.491   9.352  0.00  0.00            
ATOM   3023  CG1 VAL X 391      34.035  51.567   9.807  0.00  0.00            
ATOM   3024  CG2 VAL X 391      32.494  50.395   8.279  0.00  0.00            
ATOM   3025  C   VAL X 391      31.759  52.189  11.680  0.00  0.00            
ATOM   3026  O   VAL X 391      32.405  51.865  12.682  0.00  0.00            
ATOM   3027  N   LYS X 392      31.079  53.344  11.623  0.00  0.00            
ATOM   3028  CA  LYS X 392      30.976  54.276  12.759  0.00  0.00            
ATOM   3029  CB  LYS X 392      30.543  55.666  12.264  0.00  0.00            
ATOM   3030  CG  LYS X 392      30.537  56.762  13.351  0.00  0.00            
ATOM   3031  CD  LYS X 392      31.883  56.935  14.077  0.00  0.00            
ATOM   3032  CE  LYS X 392      31.888  58.218  14.918  0.00  0.00            
ATOM   3033  NZ  LYS X 392      33.112  58.334  15.745  0.00  0.00            
ATOM   3034  C   LYS X 392      30.082  53.733  13.880  0.00  0.00            
ATOM   3035  O   LYS X 392      30.446  53.892  15.044  0.00  0.00            
ATOM   3036  N   LYS X 393      28.993  53.006  13.570  0.00  0.00            
ATOM   3037  CA  LYS X 393      28.217  52.251  14.583  0.00  0.00            
ATOM   3038  CB  LYS X 393      27.047  51.466  13.955  0.00  0.00            
ATOM   3039  CG  LYS X 393      25.823  52.306  13.546  0.00  0.00            
ATOM   3040  CD  LYS X 393      24.758  51.387  12.919  0.00  0.00            
ATOM   3041  CE  LYS X 393      23.524  52.109  12.366  0.00  0.00            
ATOM   3042  NZ  LYS X 393      22.681  52.699  13.429  0.00  0.00            
ATOM   3043  C   LYS X 393      29.113  51.285  15.371  0.00  0.00            
ATOM   3044  O   LYS X 393      29.018  51.252  16.594  0.00  0.00            
ATOM   3045  N   LYS X 394      30.014  50.545  14.707  0.00  0.00            
ATOM   3046  CA  LYS X 394      30.981  49.644  15.370  0.00  0.00            
ATOM   3047  CB  LYS X 394      31.697  48.783  14.308  0.00  0.00            
ATOM   3048  CG  LYS X 394      32.762  47.821  14.876  0.00  0.00            
ATOM   3049  CD  LYS X 394      34.180  48.416  14.823  0.00  0.00            
ATOM   3050  CE  LYS X 394      35.219  47.478  15.443  0.00  0.00            
ATOM   3051  NZ  LYS X 394      36.591  48.029  15.326  0.00  0.00            
ATOM   3052  C   LYS X 394      31.953  50.398  16.286  0.00  0.00            
ATOM   3053  O   LYS X 394      32.199  49.953  17.405  0.00  0.00            
ATOM   3054  N   ASP X 395      32.486  51.542  15.856  0.00  0.00            
ATOM   3055  CA  ASP X 395      33.434  52.308  16.679  0.00  0.00            
ATOM   3056  CB  ASP X 395      34.193  53.313  15.801  0.00  0.00            
ATOM   3057  CG  ASP X 395      35.425  53.877  16.515  0.00  0.00            
ATOM   3058  OD1 ASP X 395      36.226  53.087  17.071  0.00  0.00            
ATOM   3059  OD2 ASP X 395      35.605  55.117  16.529  0.00  0.00            
ATOM   3060  C   ASP X 395      32.755  52.981  17.890  0.00  0.00            
ATOM   3061  O   ASP X 395      33.300  52.949  18.996  0.00  0.00            
ATOM   3062  N   LEU X 396      31.536  53.507  17.720  0.00  0.00            
ATOM   3063  CA  LEU X 396      30.729  54.067  18.813  0.00  0.00            
ATOM   3064  CB  LEU X 396      29.574  54.901  18.228  0.00  0.00            
ATOM   3065  CG  LEU X 396      29.988  56.237  17.587  0.00  0.00            
ATOM   3066  CD1 LEU X 396      28.772  56.855  16.896  0.00  0.00            
ATOM   3067  CD2 LEU X 396      30.504  57.246  18.617  0.00  0.00            
ATOM   3068  C   LEU X 396      30.193  52.991  19.776  0.00  0.00            
ATOM   3069  O   LEU X 396      29.979  53.273  20.954  0.00  0.00            
ATOM   3070  N   PHE X 397      30.007  51.750  19.316  0.00  0.00            
ATOM   3071  CA  PHE X 397      29.664  50.610  20.174  0.00  0.00            
ATOM   3072  CB  PHE X 397      29.274  49.426  19.278  0.00  0.00            
ATOM   3073  CG  PHE X 397      28.865  48.153  19.993  0.00  0.00            
ATOM   3074  CD1 PHE X 397      27.504  47.893  20.234  0.00  0.00            
ATOM   3075  CE1 PHE X 397      27.107  46.669  20.796  0.00  0.00            
ATOM   3076  CZ  PHE X 397      28.070  45.706  21.138  0.00  0.00            
ATOM   3077  CE2 PHE X 397      29.434  45.968  20.920  0.00  0.00            
ATOM   3078  CD2 PHE X 397      29.831  47.188  20.342  0.00  0.00            
ATOM   3079  C   PHE X 397      30.812  50.263  21.134  0.00  0.00            
ATOM   3080  O   PHE X 397      30.574  50.077  22.327  0.00  0.00            
ATOM   3081  N   LEU X 398      32.062  50.255  20.648  0.00  0.00            
ATOM   3082  CA  LEU X 398      33.251  50.085  21.495  0.00  0.00            
ATOM   3083  CB  LEU X 398      34.503  49.916  20.613  0.00  0.00            
ATOM   3084  CG  LEU X 398      34.569  48.593  19.824  0.00  0.00            
ATOM   3085  CD1 LEU X 398      35.818  48.595  18.943  0.00  0.00            
ATOM   3086  CD2 LEU X 398      34.631  47.361  20.731  0.00  0.00            
ATOM   3087  C   LEU X 398      33.422  51.245  22.495  0.00  0.00            
ATOM   3088  O   LEU X 398      33.721  51.010  23.666  0.00  0.00            
ATOM   3089  N   ASP X 399      33.163  52.482  22.056  0.00  0.00            
ATOM   3090  CA  ASP X 399      33.183  53.682  22.905  0.00  0.00            
ATOM   3091  CB  ASP X 399      32.953  54.905  22.005  0.00  0.00            
ATOM   3092  CG  ASP X 399      32.886  56.228  22.767  0.00  0.00            
ATOM   3093  OD1 ASP X 399      33.860  56.593  23.465  0.00  0.00            
ATOM   3094  OD2 ASP X 399      31.856  56.930  22.654  0.00  0.00            
ATOM   3095  C   ASP X 399      32.148  53.622  24.046  0.00  0.00            
ATOM   3096  O   ASP X 399      32.460  54.012  25.176  0.00  0.00            
ATOM   3097  N   LEU X 400      30.952  53.087  23.765  0.00  0.00            
ATOM   3098  CA  LEU X 400      29.867  52.873  24.728  0.00  0.00            
ATOM   3099  CB  LEU X 400      28.570  52.581  23.941  0.00  0.00            
ATOM   3100  CG  LEU X 400      27.287  52.350  24.773  0.00  0.00            
ATOM   3101  CD1 LEU X 400      26.065  52.561  23.873  0.00  0.00            
ATOM   3102  CD2 LEU X 400      27.153  50.935  25.349  0.00  0.00            
ATOM   3103  C   LEU X 400      30.210  51.780  25.748  0.00  0.00            
ATOM   3104  O   LEU X 400      30.147  52.036  26.951  0.00  0.00            
ATOM   3105  N   ILE X 401      30.573  50.567  25.307  0.00  0.00            
ATOM   3106  CA  ILE X 401      30.795  49.453  26.250  0.00  0.00            
ATOM   3107  CB  ILE X 401      30.877  48.070  25.564  0.00  0.00            
ATOM   3108  CG2 ILE X 401      29.559  47.774  24.826  0.00  0.00            
ATOM   3109  CG1 ILE X 401      32.124  47.922  24.665  0.00  0.00            
ATOM   3110  CD1 ILE X 401      32.228  46.569  23.952  0.00  0.00            
ATOM   3111  C   ILE X 401      31.993  49.709  27.170  0.00  0.00            
ATOM   3112  O   ILE X 401      31.968  49.276  28.320  0.00  0.00            
ATOM   3113  N   ALA X 402      32.990  50.474  26.712  0.00  0.00            
ATOM   3114  CA  ALA X 402      34.071  50.966  27.560  0.00  0.00            
ATOM   3115  CB  ALA X 402      35.038  51.766  26.681  0.00  0.00            
ATOM   3116  C   ALA X 402      33.545  51.808  28.737  0.00  0.00            
ATOM   3117  O   ALA X 402      33.853  51.515  29.893  0.00  0.00            
ATOM   3118  N   ASP X 403      32.704  52.813  28.476  0.00  0.00            
ATOM   3119  CA  ASP X 403      32.197  53.714  29.518  0.00  0.00            
ATOM   3120  CB  ASP X 403      31.536  54.948  28.885  0.00  0.00            
ATOM   3121  CG  ASP X 403      32.537  56.036  28.481  0.00  0.00            
ATOM   3122  OD1 ASP X 403      33.614  56.161  29.112  0.00  0.00            
ATOM   3123  OD2 ASP X 403      32.237  56.794  27.530  0.00  0.00            
ATOM   3124  C   ASP X 403      31.246  53.028  30.508  0.00  0.00            
ATOM   3125  O   ASP X 403      31.366  53.250  31.714  0.00  0.00            
ATOM   3126  N   VAL X 404      30.333  52.170  30.039  0.00  0.00            
ATOM   3127  CA  VAL X 404      29.335  51.525  30.917  0.00  0.00            
ATOM   3128  CB  VAL X 404      28.057  51.141  30.134  0.00  0.00            
ATOM   3129  CG1 VAL X 404      26.896  50.806  31.081  0.00  0.00            
ATOM   3130  CG2 VAL X 404      27.533  52.282  29.244  0.00  0.00            
ATOM   3131  C   VAL X 404      29.927  50.343  31.714  0.00  0.00            
ATOM   3132  O   VAL X 404      29.430  50.025  32.802  0.00  0.00            
ATOM   3133  N   MET X 405      31.013  49.723  31.229  0.00  0.00            
ATOM   3134  CA  MET X 405      31.743  48.667  31.948  0.00  0.00            
ATOM   3135  CB  MET X 405      32.351  47.673  30.943  0.00  0.00            
ATOM   3136  CG  MET X 405      32.834  46.364  31.582  0.00  0.00            
ATOM   3137  SD  MET X 405      34.480  46.398  32.346  0.00  0.00            
ATOM   3138  CE  MET X 405      34.582  44.687  32.926  0.00  0.00            
ATOM   3139  C   MET X 405      32.786  49.231  32.930  0.00  0.00            
ATOM   3140  O   MET X 405      32.832  48.774  34.072  0.00  0.00            
ATOM   3141  N   PHE X 406      33.585  50.234  32.532  0.00  0.00            
ATOM   3142  CA  PHE X 406      34.653  50.806  33.375  0.00  0.00            
ATOM   3143  CB  PHE X 406      36.002  50.146  33.016  0.00  0.00            
ATOM   3144  CG  PHE X 406      36.493  50.306  31.581  0.00  0.00            
ATOM   3145  CD1 PHE X 406      36.293  49.277  30.639  0.00  0.00            
ATOM   3146  CE1 PHE X 406      36.759  49.416  29.321  0.00  0.00            
ATOM   3147  CZ  PHE X 406      37.424  50.591  28.929  0.00  0.00            
ATOM   3148  CE2 PHE X 406      37.641  51.616  29.864  0.00  0.00            
ATOM   3149  CD2 PHE X 406      37.181  51.468  31.186  0.00  0.00            
ATOM   3150  C   PHE X 406      34.764  52.342  33.351  0.00  0.00            
ATOM   3151  O   PHE X 406      34.981  52.943  34.404  0.00  0.00            
ATOM   3152  N   GLY X 407      34.610  52.993  32.194  0.00  0.00            
ATOM   3153  CA  GLY X 407      35.028  54.386  31.970  0.00  0.00            
ATOM   3154  C   GLY X 407      34.210  55.475  32.676  0.00  0.00            
ATOM   3155  O   GLY X 407      34.724  56.574  32.875  0.00  0.00            
ATOM   3156  N   VAL X 408      32.977  55.183  33.105  0.00  0.00            
ATOM   3157  CA  VAL X 408      32.192  56.038  34.018  0.00  0.00            
ATOM   3158  CB  VAL X 408      30.743  56.233  33.528  0.00  0.00            
ATOM   3159  CG1 VAL X 408      29.858  56.963  34.548  0.00  0.00            
ATOM   3160  CG2 VAL X 408      30.733  57.057  32.239  0.00  0.00            
ATOM   3161  C   VAL X 408      32.288  55.553  35.471  0.00  0.00            
ATOM   3162  O   VAL X 408      32.628  56.384  36.320  0.00  0.00            
ATOM   3163  N   PRO X 409      32.101  54.254  35.805  0.00  0.00            
ATOM   3164  CD  PRO X 409      31.544  53.184  34.982  0.00  0.00            
ATOM   3165  CG  PRO X 409      31.007  52.135  35.954  0.00  0.00            
ATOM   3166  CB  PRO X 409      31.947  52.280  37.145  0.00  0.00            
ATOM   3167  CA  PRO X 409      32.236  53.785  37.187  0.00  0.00            
ATOM   3168  C   PRO X 409      33.597  54.104  37.834  0.00  0.00            
ATOM   3169  O   PRO X 409      33.640  54.450  39.018  0.00  0.00            
ATOM   3170  N   SER X 410      34.687  54.093  37.053  0.00  0.00            
ATOM   3171  CA  SER X 410      36.043  54.474  37.489  0.00  0.00            
ATOM   3172  CB  SER X 410      37.078  54.053  36.440  0.00  0.00            
ATOM   3173  OG  SER X 410      37.197  52.645  36.411  0.00  0.00            
ATOM   3174  C   SER X 410      36.231  55.971  37.774  0.00  0.00            
ATOM   3175  O   SER X 410      37.178  56.336  38.465  0.00  0.00            
ATOM   3176  N   VAL X 411      35.344  56.842  37.282  0.00  0.00            
ATOM   3177  CA  VAL X 411      35.344  58.281  37.611  0.00  0.00            
ATOM   3178  CB  VAL X 411      34.961  59.145  36.393  0.00  0.00            
ATOM   3179  CG1 VAL X 411      35.055  60.643  36.717  0.00  0.00            
ATOM   3180  CG2 VAL X 411      35.885  58.875  35.200  0.00  0.00            
ATOM   3181  C   VAL X 411      34.414  58.550  38.793  0.00  0.00            
ATOM   3182  O   VAL X 411      34.791  59.262  39.722  0.00  0.00            
ATOM   3183  N   ILE X 412      33.231  57.925  38.812  0.00  0.00            
ATOM   3184  CA  ILE X 412      32.258  58.056  39.908  0.00  0.00            
ATOM   3185  CB  ILE X 412      30.941  57.334  39.534  0.00  0.00            
ATOM   3186  CG2 ILE X 412      29.967  57.232  40.721  0.00  0.00            
ATOM   3187  CG1 ILE X 412      30.226  57.986  38.324  0.00  0.00            
ATOM   3188  CD1 ILE X 412      29.786  59.447  38.502  0.00  0.00            
ATOM   3189  C   ILE X 412      32.848  57.579  41.247  0.00  0.00            
ATOM   3190  O   ILE X 412      32.651  58.252  42.259  0.00  0.00            
ATOM   3191  N   VAL X 413      33.645  56.501  41.273  0.00  0.00            
ATOM   3192  CA  VAL X 413      34.311  56.055  42.515  0.00  0.00            
ATOM   3193  CB  VAL X 413      34.984  54.677  42.335  0.00  0.00            
ATOM   3194  CG1 VAL X 413      36.219  54.689  41.426  0.00  0.00            
ATOM   3195  CG2 VAL X 413      35.374  54.066  43.683  0.00  0.00            
ATOM   3196  C   VAL X 413      35.264  57.127  43.062  0.00  0.00            
ATOM   3197  O   VAL X 413      35.180  57.486  44.235  0.00  0.00            
ATOM   3198  N   ALA X 414      36.083  57.737  42.199  0.00  0.00            
ATOM   3199  CA  ALA X 414      37.020  58.792  42.579  0.00  0.00            
ATOM   3200  CB  ALA X 414      37.987  59.016  41.413  0.00  0.00            
ATOM   3201  C   ALA X 414      36.307  60.094  42.992  0.00  0.00            
ATOM   3202  O   ALA X 414      36.717  60.734  43.962  0.00  0.00            
ATOM   3203  N   ARG X 415      35.207  60.462  42.318  0.00  0.00            
ATOM   3204  CA  ARG X 415      34.367  61.619  42.683  0.00  0.00            
ATOM   3205  CB  ARG X 415      33.336  61.915  41.584  0.00  0.00            
ATOM   3206  CG  ARG X 415      33.977  62.586  40.364  0.00  0.00            
ATOM   3207  CD  ARG X 415      32.888  63.049  39.395  0.00  0.00            
ATOM   3208  NE  ARG X 415      33.448  63.828  38.279  0.00  0.00            
ATOM   3209  CZ  ARG X 415      32.782  64.319  37.253  0.00  0.00            
ATOM   3210  NH1 ARG X 415      31.505  64.139  37.092  0.00  0.00            
ATOM   3211  NH2 ARG X 415      33.401  65.029  36.365  0.00  0.00            
ATOM   3212  C   ARG X 415      33.666  61.458  44.033  0.00  0.00            
ATOM   3213  O   ARG X 415      33.403  62.465  44.687  0.00  0.00            
ATOM   3214  N   ASN X 416      33.394  60.232  44.482  0.00  0.00            
ATOM   3215  CA  ASN X 416      32.894  59.992  45.838  0.00  0.00            
ATOM   3216  CB  ASN X 416      31.971  58.769  45.854  0.00  0.00            
ATOM   3217  CG  ASN X 416      30.634  59.054  45.201  0.00  0.00            
ATOM   3218  OD1 ASN X 416      29.708  59.550  45.820  0.00  0.00            
ATOM   3219  ND2 ASN X 416      30.468  58.752  43.938  0.00  0.00            
ATOM   3220  C   ASN X 416      34.036  59.906  46.867  0.00  0.00            
ATOM   3221  O   ASN X 416      33.907  60.488  47.941  0.00  0.00            
ATOM   3222  N   HIE X 417      35.178  59.287  46.534  0.00  0.00            
ATOM   3223  CA  HIE X 417      36.375  59.259  47.396  0.00  0.00            
ATOM   3224  CB  HIE X 417      37.489  58.451  46.704  0.00  0.00            
ATOM   3225  CG  HIE X 417      38.691  58.162  47.579  0.00  0.00            
ATOM   3226  ND1 HIE X 417      38.898  56.987  48.305  0.00  0.00            
ATOM   3227  CE1 HIE X 417      40.046  57.159  48.980  0.00  0.00            
ATOM   3228  NE2 HIE X 417      40.586  58.352  48.686  0.00  0.00            
ATOM   3229  CD2 HIE X 417      39.750  58.995  47.796  0.00  0.00            
ATOM   3230  C   HIE X 417      36.844  60.679  47.751  0.00  0.00            
ATOM   3231  O   HIE X 417      36.994  61.009  48.928  0.00  0.00            
ATOM   3232  N   ARG X 418      36.973  61.565  46.753  0.00  0.00            
ATOM   3233  CA  ARG X 418      37.387  62.967  46.957  0.00  0.00            
ATOM   3234  CB  ARG X 418      37.811  63.594  45.614  0.00  0.00            
ATOM   3235  CG  ARG X 418      36.677  63.897  44.620  0.00  0.00            
ATOM   3236  CD  ARG X 418      36.151  65.335  44.724  0.00  0.00            
ATOM   3237  NE  ARG X 418      35.120  65.634  43.717  0.00  0.00            
ATOM   3238  CZ  ARG X 418      35.307  65.961  42.451  0.00  0.00            
ATOM   3239  NH1 ARG X 418      36.474  66.061  41.880  0.00  0.00            
ATOM   3240  NH2 ARG X 418      34.292  66.212  41.686  0.00  0.00            
ATOM   3241  C   ARG X 418      36.377  63.815  47.742  0.00  0.00            
ATOM   3242  O   ARG X 418      36.765  64.814  48.340  0.00  0.00            
ATOM   3243  N   ASP X 419      35.110  63.398  47.792  0.00  0.00            
ATOM   3244  CA  ASP X 419      34.039  64.030  48.580  0.00  0.00            
ATOM   3245  CB  ASP X 419      32.746  64.005  47.747  0.00  0.00            
ATOM   3246  CG  ASP X 419      31.614  64.812  48.387  0.00  0.00            
ATOM   3247  OD1 ASP X 419      30.529  64.230  48.619  0.00  0.00            
ATOM   3248  OD2 ASP X 419      31.816  66.019  48.675  0.00  0.00            
ATOM   3249  C   ASP X 419      33.851  63.396  49.980  0.00  0.00            
ATOM   3250  O   ASP X 419      33.160  63.958  50.834  0.00  0.00            
ATOM   3251  N   ALA X 420      34.502  62.263  50.263  0.00  0.00            
ATOM   3252  CA  ALA X 420      34.481  61.570  51.558  0.00  0.00            
ATOM   3253  CB  ALA X 420      34.749  60.081  51.301  0.00  0.00            
ATOM   3254  C   ALA X 420      35.460  62.149  52.605  0.00  0.00            
ATOM   3255  O   ALA X 420      35.620  61.570  53.682  0.00  0.00            
ATOM   3256  N   GLY X 421      36.131  63.263  52.281  0.00  0.00            
ATOM   3257  CA  GLY X 421      37.191  63.877  53.093  0.00  0.00            
ATOM   3258  C   GLY X 421      38.619  63.483  52.689  0.00  0.00            
ATOM   3259  O   GLY X 421      39.546  63.703  53.467  0.00  0.00            
ATOM   3260  N   ALA X 422      38.820  62.884  51.509  0.00  0.00            
ATOM   3261  CA  ALA X 422      40.107  62.332  51.070  0.00  0.00            
ATOM   3262  CB  ALA X 422      39.861  60.893  50.626  0.00  0.00            
ATOM   3263  C   ALA X 422      40.771  63.136  49.923  0.00  0.00            
ATOM   3264  O   ALA X 422      40.055  63.660  49.065  0.00  0.00            
ATOM   3265  N   PRO X 423      42.114  63.205  49.833  0.00  0.00            
ATOM   3266  CD  PRO X 423      43.060  62.985  50.914  0.00  0.00            
ATOM   3267  CG  PRO X 423      44.156  64.014  50.672  0.00  0.00            
ATOM   3268  CB  PRO X 423      44.243  64.066  49.147  0.00  0.00            
ATOM   3269  CA  PRO X 423      42.812  63.781  48.675  0.00  0.00            
ATOM   3270  C   PRO X 423      42.792  62.863  47.438  0.00  0.00            
ATOM   3271  O   PRO X 423      42.747  61.637  47.569  0.00  0.00            
ATOM   3272  N   THR X 424      42.848  63.407  46.217  0.00  0.00            
ATOM   3273  CA  THR X 424      42.882  62.616  44.964  0.00  0.00            
ATOM   3274  CB  THR X 424      41.459  62.207  44.532  0.00  0.00            
ATOM   3275  CG2 THR X 424      41.403  61.279  43.316  0.00  0.00            
ATOM   3276  OG1 THR X 424      40.840  61.473  45.563  0.00  0.00            
ATOM   3277  C   THR X 424      43.609  63.335  43.813  0.00  0.00            
ATOM   3278  O   THR X 424      43.539  64.557  43.703  0.00  0.00            
ATOM   3279  N   TYR X 425      44.264  62.581  42.920  0.00  0.00            
ATOM   3280  CA  TYR X 425      44.901  63.067  41.680  0.00  0.00            
ATOM   3281  CB  TYR X 425      46.432  63.086  41.853  0.00  0.00            
ATOM   3282  CG  TYR X 425      46.918  64.118  42.857  0.00  0.00            
ATOM   3283  CD1 TYR X 425      46.984  63.794  44.227  0.00  0.00            
ATOM   3284  CE1 TYR X 425      47.327  64.781  45.171  0.00  0.00            
ATOM   3285  CZ  TYR X 425      47.616  66.096  44.744  0.00  0.00            
ATOM   3286  OH  TYR X 425      47.884  67.053  45.670  0.00  0.00            
ATOM   3287  CE2 TYR X 425      47.602  66.408  43.367  0.00  0.00            
ATOM   3288  CD2 TYR X 425      47.250  65.419  42.427  0.00  0.00            
ATOM   3289  C   TYR X 425      44.487  62.235  40.446  0.00  0.00            
ATOM   3290  O   TYR X 425      44.191  61.047  40.563  0.00  0.00            
ATOM   3291  N   MET X 426      44.482  62.848  39.256  0.00  0.00            
ATOM   3292  CA  MET X 426      44.030  62.230  37.991  0.00  0.00            
ATOM   3293  CB  MET X 426      42.709  62.884  37.550  0.00  0.00            
ATOM   3294  CG  MET X 426      41.483  62.315  38.264  0.00  0.00            
ATOM   3295  SD  MET X 426      41.030  60.656  37.697  0.00  0.00            
ATOM   3296  CE  MET X 426      39.465  60.463  38.584  0.00  0.00            
ATOM   3297  C   MET X 426      45.055  62.376  36.856  0.00  0.00            
ATOM   3298  O   MET X 426      45.632  63.454  36.694  0.00  0.00            
ATOM   3299  N   TYR X 427      45.229  61.342  36.028  0.00  0.00            
ATOM   3300  CA  TYR X 427      46.010  61.395  34.778  0.00  0.00            
ATOM   3301  CB  TYR X 427      47.434  60.851  34.995  0.00  0.00            
ATOM   3302  CG  TYR X 427      47.575  59.375  35.351  0.00  0.00            
ATOM   3303  CD1 TYR X 427      47.859  58.419  34.351  0.00  0.00            
ATOM   3304  CE1 TYR X 427      48.082  57.068  34.697  0.00  0.00            
ATOM   3305  CZ  TYR X 427      48.026  56.670  36.052  0.00  0.00            
ATOM   3306  OH  TYR X 427      48.238  55.377  36.414  0.00  0.00            
ATOM   3307  CE2 TYR X 427      47.725  57.619  37.047  0.00  0.00            
ATOM   3308  CD2 TYR X 427      47.497  58.964  36.696  0.00  0.00            
ATOM   3309  C   TYR X 427      45.311  60.680  33.609  0.00  0.00            
ATOM   3310  O   TYR X 427      44.482  59.802  33.822  0.00  0.00            
ATOM   3311  N   GLU X 428      45.656  61.026  32.367  0.00  0.00            
ATOM   3312  CA  GLU X 428      45.143  60.387  31.141  0.00  0.00            
ATOM   3313  CB  GLU X 428      44.126  61.321  30.451  0.00  0.00            
ATOM   3314  CG  GLU X 428      43.426  60.727  29.211  0.00  0.00            
ATOM   3315  CD  GLU X 428      42.404  61.669  28.546  0.00  0.00            
ATOM   3316  OE1 GLU X 428      41.333  61.186  28.096  0.00  0.00            
ATOM   3317  OE2 GLU X 428      42.697  62.877  28.364  0.00  0.00            
ATOM   3318  C   GLU X 428      46.293  60.024  30.186  0.00  0.00            
ATOM   3319  O   GLU X 428      47.266  60.775  30.062  0.00  0.00            
ATOM   3320  N   PHE X 429      46.147  58.910  29.462  0.00  0.00            
ATOM   3321  CA  PHE X 429      46.935  58.575  28.268  0.00  0.00            
ATOM   3322  CB  PHE X 429      47.519  57.161  28.390  0.00  0.00            
ATOM   3323  CG  PHE X 429      48.823  57.073  29.164  0.00  0.00            
ATOM   3324  CD1 PHE X 429      48.818  57.008  30.571  0.00  0.00            
ATOM   3325  CE1 PHE X 429      50.032  56.914  31.278  0.00  0.00            
ATOM   3326  CZ  PHE X 429      51.252  56.877  30.581  0.00  0.00            
ATOM   3327  CE2 PHE X 429      51.261  56.940  29.175  0.00  0.00            
ATOM   3328  CD2 PHE X 429      50.049  57.041  28.470  0.00  0.00            
ATOM   3329  C   PHE X 429      46.081  58.709  26.996  0.00  0.00            
ATOM   3330  O   PHE X 429      44.908  58.332  26.981  0.00  0.00            
ATOM   3331  N   GLN X 430      46.679  59.214  25.916  0.00  0.00            
ATOM   3332  CA  GLN X 430      46.060  59.430  24.598  0.00  0.00            
ATOM   3333  CB  GLN X 430      46.340  60.878  24.148  0.00  0.00            
ATOM   3334  CG  GLN X 430      45.523  61.910  24.943  0.00  0.00            
ATOM   3335  CD  GLN X 430      45.854  63.357  24.569  0.00  0.00            
ATOM   3336  OE1 GLN X 430      46.986  63.718  24.255  0.00  0.00            
ATOM   3337  NE2 GLN X 430      44.877  64.237  24.581  0.00  0.00            
ATOM   3338  C   GLN X 430      46.542  58.435  23.524  0.00  0.00            
ATOM   3339  O   GLN X 430      45.912  58.338  22.464  0.00  0.00            
ATOM   3340  N   TYR X 431      47.650  57.721  23.770  0.00  0.00            
ATOM   3341  CA  TYR X 431      48.292  56.820  22.806  0.00  0.00            
ATOM   3342  CB  TYR X 431      49.207  57.661  21.899  0.00  0.00            
ATOM   3343  CG  TYR X 431      49.805  56.921  20.717  0.00  0.00            
ATOM   3344  CD1 TYR X 431      51.196  56.700  20.642  0.00  0.00            
ATOM   3345  CE1 TYR X 431      51.749  56.067  19.509  0.00  0.00            
ATOM   3346  CZ  TYR X 431      50.910  55.641  18.457  0.00  0.00            
ATOM   3347  OH  TYR X 431      51.449  55.091  17.337  0.00  0.00            
ATOM   3348  CE2 TYR X 431      49.516  55.843  18.545  0.00  0.00            
ATOM   3349  CD2 TYR X 431      48.967  56.485  19.672  0.00  0.00            
ATOM   3350  C   TYR X 431      49.099  55.692  23.479  0.00  0.00            
ATOM   3351  O   TYR X 431      49.630  55.858  24.581  0.00  0.00            
ATOM   3352  N   ARG X 432      49.242  54.561  22.777  0.00  0.00            
ATOM   3353  CA  ARG X 432      50.150  53.437  23.082  0.00  0.00            
ATOM   3354  CB  ARG X 432      49.367  52.302  23.766  0.00  0.00            
ATOM   3355  CG  ARG X 432      48.994  52.569  25.237  0.00  0.00            
ATOM   3356  CD  ARG X 432      48.016  51.478  25.678  0.00  0.00            
ATOM   3357  NE  ARG X 432      47.723  51.468  27.121  0.00  0.00            
ATOM   3358  CZ  ARG X 432      46.638  50.955  27.669  0.00  0.00            
ATOM   3359  NH1 ARG X 432      46.488  50.949  28.959  0.00  0.00            
ATOM   3360  NH2 ARG X 432      45.681  50.425  26.969  0.00  0.00            
ATOM   3361  C   ARG X 432      50.795  52.920  21.778  0.00  0.00            
ATOM   3362  O   ARG X 432      50.147  53.025  20.732  0.00  0.00            
ATOM   3363  N   PRO X 433      52.012  52.336  21.804  0.00  0.00            
ATOM   3364  CD  PRO X 433      52.902  52.249  22.951  0.00  0.00            
ATOM   3365  CG  PRO X 433      54.288  51.899  22.413  0.00  0.00            
ATOM   3366  CB  PRO X 433      53.947  51.097  21.161  0.00  0.00            
ATOM   3367  CA  PRO X 433      52.695  51.803  20.627  0.00  0.00            
ATOM   3368  C   PRO X 433      51.846  50.851  19.776  0.00  0.00            
ATOM   3369  O   PRO X 433      51.154  49.963  20.286  0.00  0.00            
ATOM   3370  N   SER X 434      51.948  51.002  18.458  0.00  0.00            
ATOM   3371  CA  SER X 434      51.277  50.164  17.456  0.00  0.00            
ATOM   3372  CB  SER X 434      50.826  51.036  16.279  0.00  0.00            
ATOM   3373  OG  SER X 434      49.855  51.964  16.738  0.00  0.00            
ATOM   3374  C   SER X 434      52.194  49.000  17.057  0.00  0.00            
ATOM   3375  O   SER X 434      52.739  48.951  15.954  0.00  0.00            
ATOM   3376  N   PHE X 435      52.460  48.123  18.029  0.00  0.00            
ATOM   3377  CA  PHE X 435      53.470  47.058  17.972  0.00  0.00            
ATOM   3378  CB  PHE X 435      54.168  46.996  19.344  0.00  0.00            
ATOM   3379  CG  PHE X 435      55.240  45.927  19.466  0.00  0.00            
ATOM   3380  CD1 PHE X 435      56.459  46.060  18.776  0.00  0.00            
ATOM   3381  CE1 PHE X 435      57.408  45.021  18.815  0.00  0.00            
ATOM   3382  CZ  PHE X 435      57.138  43.846  19.537  0.00  0.00            
ATOM   3383  CE2 PHE X 435      55.922  43.711  20.231  0.00  0.00            
ATOM   3384  CD2 PHE X 435      54.980  44.754  20.203  0.00  0.00            
ATOM   3385  C   PHE X 435      52.906  45.695  17.509  0.00  0.00            
ATOM   3386  O   PHE X 435      51.695  45.481  17.456  0.00  0.00            
ATOM   3387  N   SER X 436      53.798  44.752  17.187  0.00  0.00            
ATOM   3388  CA  SER X 436      53.538  43.461  16.527  0.00  0.00            
ATOM   3389  CB  SER X 436      54.884  42.821  16.159  0.00  0.00            
ATOM   3390  OG  SER X 436      55.571  43.673  15.262  0.00  0.00            
ATOM   3391  C   SER X 436      52.680  42.429  17.281  0.00  0.00            
ATOM   3392  O   SER X 436      52.368  41.386  16.696  0.00  0.00            
ATOM   3393  N   SER X 437      52.271  42.691  18.525  0.00  0.00            
ATOM   3394  CA  SER X 437      51.451  41.779  19.342  0.00  0.00            
ATOM   3395  CB  SER X 437      51.249  42.341  20.753  0.00  0.00            
ATOM   3396  OG  SER X 437      52.480  42.727  21.335  0.00  0.00            
ATOM   3397  C   SER X 437      50.078  41.466  18.729  0.00  0.00            
ATOM   3398  O   SER X 437      49.488  42.295  18.030  0.00  0.00            
ATOM   3399  N   ASP X 438      49.570  40.266  19.016  0.00  0.00            
ATOM   3400  CA  ASP X 438      48.309  39.717  18.500  0.00  0.00            
ATOM   3401  CB  ASP X 438      48.653  38.812  17.308  0.00  0.00            
ATOM   3402  CG  ASP X 438      47.447  38.065  16.735  0.00  0.00            
ATOM   3403  OD1 ASP X 438      46.479  38.706  16.258  0.00  0.00            
ATOM   3404  OD2 ASP X 438      47.466  36.811  16.750  0.00  0.00            
ATOM   3405  C   ASP X 438      47.488  38.952  19.560  0.00  0.00            
ATOM   3406  O   ASP X 438      46.261  39.045  19.560  0.00  0.00            
ATOM   3407  N   MET X 439      48.134  38.245  20.495  0.00  0.00            
ATOM   3408  CA  MET X 439      47.484  37.652  21.679  0.00  0.00            
ATOM   3409  CB  MET X 439      48.329  36.496  22.237  0.00  0.00            
ATOM   3410  CG  MET X 439      48.532  35.369  21.216  0.00  0.00            
ATOM   3411  SD  MET X 439      49.447  33.931  21.839  0.00  0.00            
ATOM   3412  CE  MET X 439      48.182  33.137  22.871  0.00  0.00            
ATOM   3413  C   MET X 439      47.226  38.711  22.766  0.00  0.00            
ATOM   3414  O   MET X 439      46.258  38.610  23.524  0.00  0.00            
ATOM   3415  N   LYS X 440      48.043  39.769  22.797  0.00  0.00            
ATOM   3416  CA  LYS X 440      47.621  41.121  23.186  0.00  0.00            
ATOM   3417  CB  LYS X 440      48.753  41.810  23.969  0.00  0.00            
ATOM   3418  CG  LYS X 440      48.783  41.300  25.418  0.00  0.00            
ATOM   3419  CD  LYS X 440      49.870  41.954  26.282  0.00  0.00            
ATOM   3420  CE  LYS X 440      49.737  43.475  26.450  0.00  0.00            
ATOM   3421  NZ  LYS X 440      48.442  43.884  27.039  0.00  0.00            
ATOM   3422  C   LYS X 440      47.261  41.854  21.884  0.00  0.00            
ATOM   3423  O   LYS X 440      48.171  42.099  21.093  0.00  0.00            
ATOM   3424  N   PRO X 441      45.976  42.134  21.583  0.00  0.00            
ATOM   3425  CD  PRO X 441      44.842  41.955  22.479  0.00  0.00            
ATOM   3426  CG  PRO X 441      43.607  42.381  21.692  0.00  0.00            
ATOM   3427  CB  PRO X 441      43.992  41.991  20.270  0.00  0.00            
ATOM   3428  CA  PRO X 441      45.483  42.349  20.213  0.00  0.00            
ATOM   3429  C   PRO X 441      45.786  43.739  19.614  0.00  0.00            
ATOM   3430  O   PRO X 441      44.894  44.454  19.149  0.00  0.00            
ATOM   3431  N   LYS X 442      47.069  44.108  19.551  0.00  0.00            
ATOM   3432  CA  LYS X 442      47.560  45.295  18.835  0.00  0.00            
ATOM   3433  CB  LYS X 442      49.004  45.606  19.275  0.00  0.00            
ATOM   3434  CG  LYS X 442      49.125  45.982  20.769  0.00  0.00            
ATOM   3435  CD  LYS X 442      50.554  46.445  21.105  0.00  0.00            
ATOM   3436  CE  LYS X 442      50.681  47.258  22.404  0.00  0.00            
ATOM   3437  NZ  LYS X 442      50.564  46.451  23.642  0.00  0.00            
ATOM   3438  C   LYS X 442      47.421  45.147  17.307  0.00  0.00            
ATOM   3439  O   LYS X 442      47.259  46.149  16.612  0.00  0.00            
ATOM   3440  N   THR X 443      47.345  43.916  16.783  0.00  0.00            
ATOM   3441  CA  THR X 443      46.890  43.602  15.407  0.00  0.00            
ATOM   3442  CB  THR X 443      46.855  42.082  15.149  0.00  0.00            
ATOM   3443  CG2 THR X 443      48.222  41.493  14.826  0.00  0.00            
ATOM   3444  OG1 THR X 443      46.331  41.417  16.280  0.00  0.00            
ATOM   3445  C   THR X 443      45.473  44.105  15.115  0.00  0.00            
ATOM   3446  O   THR X 443      45.160  44.432  13.966  0.00  0.00            
ATOM   3447  N   VAL X 444      44.628  44.183  16.147  0.00  0.00            
ATOM   3448  CA  VAL X 444      43.201  44.550  16.096  0.00  0.00            
ATOM   3449  CB  VAL X 444      42.297  43.443  16.700  0.00  0.00            
ATOM   3450  CG1 VAL X 444      40.939  43.391  15.981  0.00  0.00            
ATOM   3451  CG2 VAL X 444      42.893  42.031  16.612  0.00  0.00            
ATOM   3452  C   VAL X 444      42.951  45.915  16.759  0.00  0.00            
ATOM   3453  O   VAL X 444      41.826  46.216  17.155  0.00  0.00            
ATOM   3454  N   ILE X 445      44.008  46.729  16.904  0.00  0.00            
ATOM   3455  CA  ILE X 445      43.999  48.125  17.383  0.00  0.00            
ATOM   3456  CB  ILE X 445      43.760  49.125  16.220  0.00  0.00            
ATOM   3457  CG2 ILE X 445      44.907  49.010  15.196  0.00  0.00            
ATOM   3458  CG1 ILE X 445      42.386  48.954  15.531  0.00  0.00            
ATOM   3459  CD1 ILE X 445      42.027  50.094  14.571  0.00  0.00            
ATOM   3460  C   ILE X 445      43.137  48.370  18.641  0.00  0.00            
ATOM   3461  O   ILE X 445      42.436  49.383  18.744  0.00  0.00            
ATOM   3462  N   GLY X 446      43.186  47.441  19.602  0.00  0.00            
ATOM   3463  CA  GLY X 446      42.392  47.488  20.835  0.00  0.00            
ATOM   3464  C   GLY X 446      42.856  46.497  21.904  0.00  0.00            
ATOM   3465  O   GLY X 446      42.091  45.617  22.292  0.00  0.00            
ATOM   3466  N   ASP X 447      44.108  46.609  22.350  0.00  0.00            
ATOM   3467  CA  ASP X 447      44.682  45.885  23.499  0.00  0.00            
ATOM   3468  CB  ASP X 447      46.170  45.626  23.185  0.00  0.00            
ATOM   3469  CG  ASP X 447      46.971  45.001  24.328  0.00  0.00            
ATOM   3470  OD1 ASP X 447      46.480  44.052  24.983  0.00  0.00            
ATOM   3471  OD2 ASP X 447      48.099  45.481  24.592  0.00  0.00            
ATOM   3472  C   ASP X 447      44.470  46.642  24.837  0.00  0.00            
ATOM   3473  O   ASP X 447      44.300  47.862  24.854  0.00  0.00            
ATOM   3474  N   HIP X 448      44.493  45.920  25.963  0.00  0.00            
ATOM   3475  CA  HIP X 448      44.347  46.424  27.338  0.00  0.00            
ATOM   3476  CB  HIP X 448      43.226  45.613  28.040  0.00  0.00            
ATOM   3477  CG  HIP X 448      43.139  45.743  29.513  0.00  0.00            
ATOM   3478  ND1 HIP X 448      43.322  46.911  30.275  0.00  0.00            
ATOM   3479  CE1 HIP X 448      43.118  46.596  31.605  0.00  0.00            
ATOM   3480  NE2 HIP X 448      42.823  45.256  31.703  0.00  0.00            
ATOM   3481  CD2 HIP X 448      42.831  44.716  30.415  0.00  0.00            
ATOM   3482  C   HIP X 448      45.682  46.360  28.118  0.00  0.00            
ATOM   3483  O   HIP X 448      46.214  45.274  28.372  0.00  0.00            
ATOM   3484  N   GLY X 449      46.154  47.514  28.592  0.00  0.00            
ATOM   3485  CA  GLY X 449      47.296  47.681  29.495  0.00  0.00            
ATOM   3486  C   GLY X 449      48.675  47.513  28.856  0.00  0.00            
ATOM   3487  O   GLY X 449      48.982  46.465  28.279  0.00  0.00            
ATOM   3488  N   ASP X 450      49.539  48.517  29.031  0.00  0.00            
ATOM   3489  CA  ASP X 450      50.851  48.601  28.366  0.00  0.00            
ATOM   3490  CB  ASP X 450      50.624  49.348  27.044  0.00  0.00            
ATOM   3491  CG  ASP X 450      51.765  49.132  26.063  0.00  0.00            
ATOM   3492  OD1 ASP X 450      52.424  50.130  25.694  0.00  0.00            
ATOM   3493  OD2 ASP X 450      51.997  47.958  25.677  0.00  0.00            
ATOM   3494  C   ASP X 450      51.966  49.288  29.190  0.00  0.00            
ATOM   3495  O   ASP X 450      53.143  49.229  28.835  0.00  0.00            
ATOM   3496  N   GLU X 451      51.614  49.948  30.293  0.00  0.00            
ATOM   3497  CA  GLU X 451      52.405  51.028  30.900  0.00  0.00            
ATOM   3498  CB  GLU X 451      51.555  51.724  31.978  0.00  0.00            
ATOM   3499  CG  GLU X 451      50.402  52.585  31.436  0.00  0.00            
ATOM   3500  CD  GLU X 451      49.403  51.848  30.525  0.00  0.00            
ATOM   3501  OE1 GLU X 451      48.912  50.743  30.855  0.00  0.00            
ATOM   3502  OE2 GLU X 451      49.103  52.360  29.421  0.00  0.00            
ATOM   3503  C   GLU X 451      53.749  50.557  31.480  0.00  0.00            
ATOM   3504  O   GLU X 451      54.793  51.144  31.171  0.00  0.00            
ATOM   3505  N   LEU X 452      53.745  49.459  32.247  0.00  0.00            
ATOM   3506  CA  LEU X 452      54.956  48.827  32.797  0.00  0.00            
ATOM   3507  CB  LEU X 452      54.517  47.624  33.655  0.00  0.00            
ATOM   3508  CG  LEU X 452      55.669  46.785  34.249  0.00  0.00            
ATOM   3509  CD1 LEU X 452      56.493  47.578  35.266  0.00  0.00            
ATOM   3510  CD2 LEU X 452      55.086  45.558  34.942  0.00  0.00            
ATOM   3511  C   LEU X 452      55.950  48.388  31.707  0.00  0.00            
ATOM   3512  O   LEU X 452      57.163  48.417  31.920  0.00  0.00            
ATOM   3513  N   PHE X 453      55.431  47.983  30.547  0.00  0.00            
ATOM   3514  CA  PHE X 453      56.192  47.372  29.457  0.00  0.00            
ATOM   3515  CB  PHE X 453      55.300  46.329  28.761  0.00  0.00            
ATOM   3516  CG  PHE X 453      54.968  45.101  29.599  0.00  0.00            
ATOM   3517  CD1 PHE X 453      54.029  45.169  30.649  0.00  0.00            
ATOM   3518  CE1 PHE X 453      53.736  44.030  31.419  0.00  0.00            
ATOM   3519  CZ  PHE X 453      54.362  42.805  31.131  0.00  0.00            
ATOM   3520  CE2 PHE X 453      55.274  42.721  30.064  0.00  0.00            
ATOM   3521  CD2 PHE X 453      55.582  43.868  29.310  0.00  0.00            
ATOM   3522  C   PHE X 453      56.735  48.409  28.461  0.00  0.00            
ATOM   3523  O   PHE X 453      57.680  48.110  27.729  0.00  0.00            
ATOM   3524  N   SER X 454      56.169  49.623  28.429  0.00  0.00            
ATOM   3525  CA  SER X 454      56.527  50.665  27.453  0.00  0.00            
ATOM   3526  CB  SER X 454      55.313  51.015  26.593  0.00  0.00            
ATOM   3527  OG  SER X 454      54.961  49.916  25.772  0.00  0.00            
ATOM   3528  C   SER X 454      57.111  51.949  28.049  0.00  0.00            
ATOM   3529  O   SER X 454      58.020  52.508  27.436  0.00  0.00            
ATOM   3530  N   VAL X 455      56.634  52.432  29.206  0.00  0.00            
ATOM   3531  CA  VAL X 455      56.966  53.793  29.697  0.00  0.00            
ATOM   3532  CB  VAL X 455      55.802  54.785  29.471  0.00  0.00            
ATOM   3533  CG1 VAL X 455      55.567  55.036  27.976  0.00  0.00            
ATOM   3534  CG2 VAL X 455      54.476  54.336  30.098  0.00  0.00            
ATOM   3535  C   VAL X 455      57.443  53.867  31.149  0.00  0.00            
ATOM   3536  O   VAL X 455      58.274  54.722  31.459  0.00  0.00            
ATOM   3537  N   PHE X 456      56.987  52.984  32.044  0.00  0.00            
ATOM   3538  CA  PHE X 456      57.367  53.042  33.461  0.00  0.00            
ATOM   3539  CB  PHE X 456      56.292  52.367  34.323  0.00  0.00            
ATOM   3540  CG  PHE X 456      56.385  52.736  35.791  0.00  0.00            
ATOM   3541  CD1 PHE X 456      57.002  51.869  36.713  0.00  0.00            
ATOM   3542  CE1 PHE X 456      57.101  52.234  38.068  0.00  0.00            
ATOM   3543  CZ  PHE X 456      56.591  53.470  38.504  0.00  0.00            
ATOM   3544  CE2 PHE X 456      55.976  54.339  37.585  0.00  0.00            
ATOM   3545  CD2 PHE X 456      55.870  53.970  36.233  0.00  0.00            
ATOM   3546  C   PHE X 456      58.780  52.469  33.672  0.00  0.00            
ATOM   3547  O   PHE X 456      58.968  51.261  33.823  0.00  0.00            
ATOM   3548  N   GLY X 457      59.795  53.335  33.584  0.00  0.00            
ATOM   3549  CA  GLY X 457      61.228  53.001  33.670  0.00  0.00            
ATOM   3550  C   GLY X 457      61.811  52.296  32.432  0.00  0.00            
ATOM   3551  O   GLY X 457      62.963  52.534  32.076  0.00  0.00            
ATOM   3552  N   ALA X 458      61.007  51.494  31.728  0.00  0.00            
ATOM   3553  CA  ALA X 458      61.418  50.638  30.611  0.00  0.00            
ATOM   3554  CB  ALA X 458      60.153  49.990  30.028  0.00  0.00            
ATOM   3555  C   ALA X 458      62.286  51.307  29.509  0.00  0.00            
ATOM   3556  O   ALA X 458      63.236  50.660  29.057  0.00  0.00            
ATOM   3557  N   PRO X 459      62.069  52.578  29.092  0.00  0.00            
ATOM   3558  CD  PRO X 459      60.929  53.436  29.401  0.00  0.00            
ATOM   3559  CG  PRO X 459      60.873  54.474  28.282  0.00  0.00            
ATOM   3560  CB  PRO X 459      62.349  54.652  27.939  0.00  0.00            
ATOM   3561  CA  PRO X 459      62.907  53.233  28.078  0.00  0.00            
ATOM   3562  C   PRO X 459      64.413  53.263  28.386  0.00  0.00            
ATOM   3563  O   PRO X 459      65.219  53.313  27.457  0.00  0.00            
ATOM   3564  N   PHE X 460      64.824  53.171  29.657  0.00  0.00            
ATOM   3565  CA  PHE X 460      66.240  53.141  30.054  0.00  0.00            
ATOM   3566  CB  PHE X 460      66.344  53.156  31.586  0.00  0.00            
ATOM   3567  CG  PHE X 460      66.318  54.510  32.270  0.00  0.00            
ATOM   3568  CD1 PHE X 460      65.312  55.460  31.998  0.00  0.00            
ATOM   3569  CE1 PHE X 460      65.310  56.696  32.666  0.00  0.00            
ATOM   3570  CZ  PHE X 460      66.301  56.982  33.621  0.00  0.00            
ATOM   3571  CE2 PHE X 460      67.291  56.033  33.907  0.00  0.00            
ATOM   3572  CD2 PHE X 460      67.305  54.806  33.230  0.00  0.00            
ATOM   3573  C   PHE X 460      67.011  51.914  29.528  0.00  0.00            
ATOM   3574  O   PHE X 460      68.241  51.976  29.436  0.00  0.00            
ATOM   3575  N   LEU X 461      66.323  50.808  29.215  0.00  0.00            
ATOM   3576  CA  LEU X 461      66.924  49.515  28.848  0.00  0.00            
ATOM   3577  CB  LEU X 461      67.120  48.646  30.113  0.00  0.00            
ATOM   3578  CG  LEU X 461      65.921  48.471  31.069  0.00  0.00            
ATOM   3579  CD1 LEU X 461      64.745  47.724  30.447  0.00  0.00            
ATOM   3580  CD2 LEU X 461      66.369  47.682  32.299  0.00  0.00            
ATOM   3581  C   LEU X 461      66.214  48.822  27.665  0.00  0.00            
ATOM   3582  O   LEU X 461      66.185  47.589  27.573  0.00  0.00            
ATOM   3583  N   LYS X 462      65.657  49.623  26.747  0.00  0.00            
ATOM   3584  CA  LYS X 462      64.939  49.174  25.541  0.00  0.00            
ATOM   3585  CB  LYS X 462      63.432  49.405  25.707  0.00  0.00            
ATOM   3586  CG  LYS X 462      62.820  48.343  26.632  0.00  0.00            
ATOM   3587  CD  LYS X 462      61.304  48.487  26.741  0.00  0.00            
ATOM   3588  CE  LYS X 462      60.641  48.046  25.437  0.00  0.00            
ATOM   3589  NZ  LYS X 462      59.206  48.371  25.436  0.00  0.00            
ATOM   3590  C   LYS X 462      65.444  49.808  24.244  0.00  0.00            
ATOM   3591  O   LYS X 462      65.965  50.924  24.233  0.00  0.00            
ATOM   3592  N   GLU X 463      65.273  49.072  23.151  0.00  0.00            
ATOM   3593  CA  GLU X 463      65.842  49.369  21.835  0.00  0.00            
ATOM   3594  CB  GLU X 463      65.570  48.169  20.912  0.00  0.00            
ATOM   3595  CG  GLU X 463      66.012  48.417  19.463  0.00  0.00            
ATOM   3596  CD  GLU X 463      66.286  47.129  18.676  0.00  0.00            
ATOM   3597  OE1 GLU X 463      65.914  47.088  17.480  0.00  0.00            
ATOM   3598  OE2 GLU X 463      66.953  46.202  19.203  0.00  0.00            
ATOM   3599  C   GLU X 463      65.364  50.702  21.223  0.00  0.00            
ATOM   3600  O   GLU X 463      64.162  50.944  21.070  0.00  0.00            
ATOM   3601  N   GLY X 464      66.319  51.546  20.818  0.00  0.00            
ATOM   3602  CA  GLY X 464      66.079  52.782  20.063  0.00  0.00            
ATOM   3603  C   GLY X 464      65.451  53.943  20.848  0.00  0.00            
ATOM   3604  O   GLY X 464      64.949  54.881  20.223  0.00  0.00            
ATOM   3605  N   ALA X 465      65.421  53.896  22.184  0.00  0.00            
ATOM   3606  CA  ALA X 465      64.764  54.913  23.013  0.00  0.00            
ATOM   3607  CB  ALA X 465      64.672  54.398  24.452  0.00  0.00            
ATOM   3608  C   ALA X 465      65.472  56.284  22.951  0.00  0.00            
ATOM   3609  O   ALA X 465      66.684  56.383  23.172  0.00  0.00            
ATOM   3610  N   SER X 466      64.702  57.339  22.674  0.00  0.00            
ATOM   3611  CA  SER X 466      65.169  58.731  22.564  0.00  0.00            
ATOM   3612  CB  SER X 466      64.227  59.526  21.647  0.00  0.00            
ATOM   3613  OG  SER X 466      62.922  59.641  22.188  0.00  0.00            
ATOM   3614  C   SER X 466      65.336  59.430  23.921  0.00  0.00            
ATOM   3615  O   SER X 466      64.736  59.034  24.921  0.00  0.00            
ATOM   3616  N   GLU X 467      66.115  60.515  23.965  0.00  0.00            
ATOM   3617  CA  GLU X 467      66.349  61.293  25.196  0.00  0.00            
ATOM   3618  CB  GLU X 467      67.390  62.395  24.931  0.00  0.00            
ATOM   3619  CG  GLU X 467      68.806  61.843  24.707  0.00  0.00            
ATOM   3620  CD  GLU X 467      69.835  62.980  24.709  0.00  0.00            
ATOM   3621  OE1 GLU X 467      70.059  63.590  23.634  0.00  0.00            
ATOM   3622  OE2 GLU X 467      70.396  63.306  25.784  0.00  0.00            
ATOM   3623  C   GLU X 467      65.060  61.902  25.794  0.00  0.00            
ATOM   3624  O   GLU X 467      64.988  62.132  27.003  0.00  0.00            
ATOM   3625  N   GLU X 468      64.019  62.114  24.984  0.00  0.00            
ATOM   3626  CA  GLU X 468      62.683  62.530  25.439  0.00  0.00            
ATOM   3627  CB  GLU X 468      61.905  63.028  24.211  0.00  0.00            
ATOM   3628  CG  GLU X 468      60.605  63.773  24.545  0.00  0.00            
ATOM   3629  CD  GLU X 468      60.889  65.083  25.285  0.00  0.00            
ATOM   3630  OE1 GLU X 468      60.565  65.196  26.487  0.00  0.00            
ATOM   3631  OE2 GLU X 468      61.459  66.020  24.674  0.00  0.00            
ATOM   3632  C   GLU X 468      61.910  61.402  26.156  0.00  0.00            
ATOM   3633  O   GLU X 468      61.154  61.662  27.095  0.00  0.00            
ATOM   3634  N   GLU X 469      62.131  60.143  25.762  0.00  0.00            
ATOM   3635  CA  GLU X 469      61.570  58.952  26.424  0.00  0.00            
ATOM   3636  CB  GLU X 469      61.640  57.736  25.476  0.00  0.00            
ATOM   3637  CG  GLU X 469      60.765  57.896  24.222  0.00  0.00            
ATOM   3638  CD  GLU X 469      61.134  56.884  23.127  0.00  0.00            
ATOM   3639  OE1 GLU X 469      60.674  55.718  23.180  0.00  0.00            
ATOM   3640  OE2 GLU X 469      61.888  57.249  22.191  0.00  0.00            
ATOM   3641  C   GLU X 469      62.295  58.670  27.754  0.00  0.00            
ATOM   3642  O   GLU X 469      61.675  58.231  28.729  0.00  0.00            
ATOM   3643  N   ILE X 470      63.588  59.013  27.837  0.00  0.00            
ATOM   3644  CA  ILE X 470      64.345  59.066  29.097  0.00  0.00            
ATOM   3645  CB  ILE X 470      65.861  59.219  28.824  0.00  0.00            
ATOM   3646  CG2 ILE X 470      66.662  59.336  30.131  0.00  0.00            
ATOM   3647  CG1 ILE X 470      66.443  58.076  27.955  0.00  0.00            
ATOM   3648  CD1 ILE X 470      66.280  56.653  28.512  0.00  0.00            
ATOM   3649  C   ILE X 470      63.788  60.168  30.018  0.00  0.00            
ATOM   3650  O   ILE X 470      63.520  59.892  31.188  0.00  0.00            
ATOM   3651  N   ARG X 471      63.507  61.381  29.509  0.00  0.00            
ATOM   3652  CA  ARG X 471      62.871  62.448  30.314  0.00  0.00            
ATOM   3653  CB  ARG X 471      62.844  63.789  29.549  0.00  0.00            
ATOM   3654  CG  ARG X 471      62.522  64.966  30.497  0.00  0.00            
ATOM   3655  CD  ARG X 471      62.456  66.335  29.800  0.00  0.00            
ATOM   3656  NE  ARG X 471      61.304  66.442  28.884  0.00  0.00            
ATOM   3657  CZ  ARG X 471      60.234  67.210  28.975  0.00  0.00            
ATOM   3658  NH1 ARG X 471      59.299  67.083  28.088  0.00  0.00            
ATOM   3659  NH2 ARG X 471      60.031  68.110  29.893  0.00  0.00            
ATOM   3660  C   ARG X 471      61.476  62.040  30.809  0.00  0.00            
ATOM   3661  O   ARG X 471      61.173  62.239  31.983  0.00  0.00            
ATOM   3662  N   LEU X 472      60.656  61.412  29.961  0.00  0.00            
ATOM   3663  CA  LEU X 472      59.324  60.915  30.336  0.00  0.00            
ATOM   3664  CB  LEU X 472      58.626  60.316  29.096  0.00  0.00            
ATOM   3665  CG  LEU X 472      57.271  59.632  29.372  0.00  0.00            
ATOM   3666  CD1 LEU X 472      56.263  60.557  30.055  0.00  0.00            
ATOM   3667  CD2 LEU X 472      56.665  59.150  28.054  0.00  0.00            
ATOM   3668  C   LEU X 472      59.409  59.894  31.479  0.00  0.00            
ATOM   3669  O   LEU X 472      58.743  60.051  32.503  0.00  0.00            
ATOM   3670  N   SER X 473      60.258  58.874  31.324  0.00  0.00            
ATOM   3671  CA  SER X 473      60.419  57.815  32.327  0.00  0.00            
ATOM   3672  CB  SER X 473      61.178  56.613  31.753  0.00  0.00            
ATOM   3673  OG  SER X 473      62.352  56.981  31.062  0.00  0.00            
ATOM   3674  C   SER X 473      61.009  58.337  33.648  0.00  0.00            
ATOM   3675  O   SER X 473      60.517  57.955  34.712  0.00  0.00            
ATOM   3676  N   LYS X 474      61.956  59.289  33.611  0.00  0.00            
ATOM   3677  CA  LYS X 474      62.433  60.028  34.801  0.00  0.00            
ATOM   3678  CB  LYS X 474      63.537  61.030  34.407  0.00  0.00            
ATOM   3679  CG  LYS X 474      64.882  60.331  34.176  0.00  0.00            
ATOM   3680  CD  LYS X 474      65.941  61.225  33.518  0.00  0.00            
ATOM   3681  CE  LYS X 474      66.271  62.490  34.322  0.00  0.00            
ATOM   3682  NZ  LYS X 474      67.411  63.216  33.721  0.00  0.00            
ATOM   3683  C   LYS X 474      61.301  60.765  35.523  0.00  0.00            
ATOM   3684  O   LYS X 474      61.177  60.632  36.745  0.00  0.00            
ATOM   3685  N   MET X 475      60.469  61.508  34.786  0.00  0.00            
ATOM   3686  CA  MET X 475      59.375  62.297  35.363  0.00  0.00            
ATOM   3687  CB  MET X 475      58.755  63.242  34.320  0.00  0.00            
ATOM   3688  CG  MET X 475      59.674  64.427  33.988  0.00  0.00            
ATOM   3689  SD  MET X 475      58.948  65.708  32.919  0.00  0.00            
ATOM   3690  CE  MET X 475      58.523  64.753  31.435  0.00  0.00            
ATOM   3691  C   MET X 475      58.298  61.418  36.009  0.00  0.00            
ATOM   3692  O   MET X 475      57.935  61.684  37.153  0.00  0.00            
ATOM   3693  N   VAL X 476      57.811  60.355  35.351  0.00  0.00            
ATOM   3694  CA  VAL X 476      56.754  59.506  35.949  0.00  0.00            
ATOM   3695  CB  VAL X 476      56.042  58.575  34.948  0.00  0.00            
ATOM   3696  CG1 VAL X 476      55.357  59.389  33.844  0.00  0.00            
ATOM   3697  CG2 VAL X 476      56.956  57.525  34.309  0.00  0.00            
ATOM   3698  C   VAL X 476      57.246  58.730  37.171  0.00  0.00            
ATOM   3699  O   VAL X 476      56.534  58.676  38.173  0.00  0.00            
ATOM   3700  N   MET X 477      58.488  58.225  37.160  0.00  0.00            
ATOM   3701  CA  MET X 477      59.079  57.592  38.346  0.00  0.00            
ATOM   3702  CB  MET X 477      60.462  57.003  38.014  0.00  0.00            
ATOM   3703  CG  MET X 477      60.361  55.724  37.170  0.00  0.00            
ATOM   3704  SD  MET X 477      61.913  54.792  36.995  0.00  0.00            
ATOM   3705  CE  MET X 477      62.934  55.943  36.029  0.00  0.00            
ATOM   3706  C   MET X 477      59.168  58.579  39.521  0.00  0.00            
ATOM   3707  O   MET X 477      58.769  58.241  40.637  0.00  0.00            
ATOM   3708  N   LYS X 478      59.620  59.819  39.277  0.00  0.00            
ATOM   3709  CA  LYS X 478      59.734  60.847  40.324  0.00  0.00            
ATOM   3710  CB  LYS X 478      60.668  61.969  39.843  0.00  0.00            
ATOM   3711  CG  LYS X 478      61.013  62.925  40.994  0.00  0.00            
ATOM   3712  CD  LYS X 478      62.134  63.921  40.659  0.00  0.00            
ATOM   3713  CE  LYS X 478      63.540  63.311  40.552  0.00  0.00            
ATOM   3714  NZ  LYS X 478      63.954  62.589  41.780  0.00  0.00            
ATOM   3715  C   LYS X 478      58.373  61.356  40.818  0.00  0.00            
ATOM   3716  O   LYS X 478      58.206  61.541  42.020  0.00  0.00            
ATOM   3717  N   PHE X 479      57.375  61.506  39.943  0.00  0.00            
ATOM   3718  CA  PHE X 479      55.997  61.819  40.343  0.00  0.00            
ATOM   3719  CB  PHE X 479      55.099  61.968  39.103  0.00  0.00            
ATOM   3720  CG  PHE X 479      55.100  63.295  38.356  0.00  0.00            
ATOM   3721  CD1 PHE X 479      54.898  64.504  39.049  0.00  0.00            
ATOM   3722  CE1 PHE X 479      54.735  65.712  38.350  0.00  0.00            
ATOM   3723  CZ  PHE X 479      54.781  65.722  36.947  0.00  0.00            
ATOM   3724  CE2 PHE X 479      55.005  64.525  36.245  0.00  0.00            
ATOM   3725  CD2 PHE X 479      55.154  63.315  36.948  0.00  0.00            
ATOM   3726  C   PHE X 479      55.404  60.737  41.268  0.00  0.00            
ATOM   3727  O   PHE X 479      54.845  61.069  42.315  0.00  0.00            
ATOM   3728  N   TRP X 480      55.549  59.452  40.914  0.00  0.00            
ATOM   3729  CA  TRP X 480      55.060  58.325  41.724  0.00  0.00            
ATOM   3730  CB  TRP X 480      55.263  56.999  40.963  0.00  0.00            
ATOM   3731  CG  TRP X 480      54.146  56.505  40.079  0.00  0.00            
ATOM   3732  CD1 TRP X 480      53.677  55.234  40.102  0.00  0.00            
ATOM   3733  NE1 TRP X 480      52.698  55.071  39.143  0.00  0.00            
ATOM   3734  CE2 TRP X 480      52.460  56.239  38.458  0.00  0.00            
ATOM   3735  CZ2 TRP X 480      51.572  56.562  37.421  0.00  0.00            
ATOM   3736  CH2 TRP X 480      51.571  57.866  36.900  0.00  0.00            
ATOM   3737  CZ3 TRP X 480      52.472  58.816  37.410  0.00  0.00            
ATOM   3738  CE3 TRP X 480      53.358  58.477  38.453  0.00  0.00            
ATOM   3739  CD2 TRP X 480      53.378  57.181  39.019  0.00  0.00            
ATOM   3740  C   TRP X 480      55.765  58.282  43.090  0.00  0.00            
ATOM   3741  O   TRP X 480      55.106  58.160  44.124  0.00  0.00            
ATOM   3742  N   ALA X 481      57.091  58.450  43.110  0.00  0.00            
ATOM   3743  CA  ALA X 481      57.885  58.470  44.337  0.00  0.00            
ATOM   3744  CB  ALA X 481      59.361  58.423  43.937  0.00  0.00            
ATOM   3745  C   ALA X 481      57.555  59.674  45.246  0.00  0.00            
ATOM   3746  O   ALA X 481      57.407  59.498  46.455  0.00  0.00            
ATOM   3747  N   ASN X 482      57.348  60.873  44.687  0.00  0.00            
ATOM   3748  CA  ASN X 482      56.895  62.052  45.438  0.00  0.00            
ATOM   3749  CB  ASN X 482      56.943  63.290  44.521  0.00  0.00            
ATOM   3750  CG  ASN X 482      58.338  63.859  44.318  0.00  0.00            
ATOM   3751  OD1 ASN X 482      59.299  63.538  45.004  0.00  0.00            
ATOM   3752  ND2 ASN X 482      58.482  64.812  43.431  0.00  0.00            
ATOM   3753  C   ASN X 482      55.491  61.856  46.037  0.00  0.00            
ATOM   3754  O   ASN X 482      55.268  62.191  47.202  0.00  0.00            
ATOM   3755  N   PHE X 483      54.555  61.249  45.298  0.00  0.00            
ATOM   3756  CA  PHE X 483      53.237  60.904  45.841  0.00  0.00            
ATOM   3757  CB  PHE X 483      52.328  60.398  44.716  0.00  0.00            
ATOM   3758  CG  PHE X 483      50.946  59.979  45.182  0.00  0.00            
ATOM   3759  CD1 PHE X 483      50.014  60.946  45.608  0.00  0.00            
ATOM   3760  CE1 PHE X 483      48.720  60.560  45.998  0.00  0.00            
ATOM   3761  CZ  PHE X 483      48.361  59.201  45.983  0.00  0.00            
ATOM   3762  CE2 PHE X 483      49.298  58.231  45.597  0.00  0.00            
ATOM   3763  CD2 PHE X 483      50.588  58.618  45.192  0.00  0.00            
ATOM   3764  C   PHE X 483      53.340  59.895  46.996  0.00  0.00            
ATOM   3765  O   PHE X 483      52.741  60.112  48.050  0.00  0.00            
ATOM   3766  N   ALA X 484      54.165  58.855  46.858  0.00  0.00            
ATOM   3767  CA  ALA X 484      54.407  57.881  47.922  0.00  0.00            
ATOM   3768  CB  ALA X 484      55.261  56.747  47.337  0.00  0.00            
ATOM   3769  C   ALA X 484      55.057  58.512  49.173  0.00  0.00            
ATOM   3770  O   ALA X 484      54.645  58.225  50.303  0.00  0.00            
ATOM   3771  N   ARG X 485      56.044  59.399  48.990  0.00  0.00            
ATOM   3772  CA  ARG X 485      56.829  60.019  50.073  0.00  0.00            
ATOM   3773  CB  ARG X 485      58.196  60.433  49.500  0.00  0.00            
ATOM   3774  CG  ARG X 485      59.281  60.641  50.573  0.00  0.00            
ATOM   3775  CD  ARG X 485      60.580  61.259  50.031  0.00  0.00            
ATOM   3776  NE  ARG X 485      61.172  60.504  48.913  0.00  0.00            
ATOM   3777  CZ  ARG X 485      61.011  60.726  47.622  0.00  0.00            
ATOM   3778  NH1 ARG X 485      61.633  59.968  46.779  0.00  0.00            
ATOM   3779  NH2 ARG X 485      60.258  61.668  47.130  0.00  0.00            
ATOM   3780  C   ARG X 485      56.127  61.201  50.753  0.00  0.00            
ATOM   3781  O   ARG X 485      56.368  61.428  51.939  0.00  0.00            
ATOM   3782  N   ASN X 486      55.264  61.942  50.052  0.00  0.00            
ATOM   3783  CA  ASN X 486      54.692  63.215  50.530  0.00  0.00            
ATOM   3784  CB  ASN X 486      55.498  64.353  49.874  0.00  0.00            
ATOM   3785  CG  ASN X 486      55.257  65.708  50.518  0.00  0.00            
ATOM   3786  OD1 ASN X 486      55.240  65.851  51.734  0.00  0.00            
ATOM   3787  ND2 ASN X 486      55.086  66.744  49.737  0.00  0.00            
ATOM   3788  C   ASN X 486      53.167  63.375  50.311  0.00  0.00            
ATOM   3789  O   ASN X 486      52.613  64.433  50.602  0.00  0.00            
ATOM   3790  N   GLY X 487      52.466  62.364  49.785  0.00  0.00            
ATOM   3791  CA  GLY X 487      51.009  62.404  49.568  0.00  0.00            
ATOM   3792  C   GLY X 487      50.548  63.322  48.424  0.00  0.00            
ATOM   3793  O   GLY X 487      49.346  63.539  48.259  0.00  0.00            
ATOM   3794  N   ASN X 488      51.488  63.868  47.645  0.00  0.00            
ATOM   3795  CA  ASN X 488      51.271  64.768  46.511  0.00  0.00            
ATOM   3796  CB  ASN X 488      51.269  66.214  47.050  0.00  0.00            
ATOM   3797  CG  ASN X 488      51.000  67.278  45.998  0.00  0.00            
ATOM   3798  OD1 ASN X 488      50.968  67.039  44.799  0.00  0.00            
ATOM   3799  ND2 ASN X 488      50.792  68.500  46.411  0.00  0.00            
ATOM   3800  C   ASN X 488      52.400  64.551  45.478  0.00  0.00            
ATOM   3801  O   ASN X 488      53.569  64.633  45.869  0.00  0.00            
ATOM   3802  N   PRO X 489      52.114  64.288  44.185  0.00  0.00            
ATOM   3803  CD  PRO X 489      50.793  64.135  43.579  0.00  0.00            
ATOM   3804  CG  PRO X 489      51.013  64.225  42.074  0.00  0.00            
ATOM   3805  CB  PRO X 489      52.414  63.636  41.920  0.00  0.00            
ATOM   3806  CA  PRO X 489      53.159  64.126  43.169  0.00  0.00            
ATOM   3807  C   PRO X 489      53.952  65.419  42.888  0.00  0.00            
ATOM   3808  O   PRO X 489      55.098  65.347  42.441  0.00  0.00            
ATOM   3809  N   ASN X 490      53.370  66.598  43.143  0.00  0.00            
ATOM   3810  CA  ASN X 490      53.952  67.893  42.782  0.00  0.00            
ATOM   3811  CB  ASN X 490      52.910  69.010  42.953  0.00  0.00            
ATOM   3812  CG  ASN X 490      51.833  68.940  41.898  0.00  0.00            
ATOM   3813  OD1 ASN X 490      52.037  69.372  40.770  0.00  0.00            
ATOM   3814  ND2 ASN X 490      50.704  68.354  42.208  0.00  0.00            
ATOM   3815  C   ASN X 490      55.220  68.236  43.572  0.00  0.00            
ATOM   3816  O   ASN X 490      55.296  67.995  44.781  0.00  0.00            
ATOM   3817  N   GLY X 491      56.177  68.881  42.903  0.00  0.00            
ATOM   3818  CA  GLY X 491      57.436  69.324  43.500  0.00  0.00            
ATOM   3819  C   GLY X 491      58.167  70.374  42.661  0.00  0.00            
ATOM   3820  O   GLY X 491      57.892  70.567  41.476  0.00  0.00            
ATOM   3821  N   GLU X 492      59.139  71.028  43.286  0.00  0.00            
ATOM   3822  CA  GLU X 492      59.871  72.227  42.842  0.00  0.00            
ATOM   3823  CB  GLU X 492      60.618  72.804  44.066  0.00  0.00            
ATOM   3824  CG  GLU X 492      61.739  71.925  44.667  0.00  0.00            
ATOM   3825  CD  GLU X 492      61.291  70.678  45.460  0.00  0.00            
ATOM   3826  OE1 GLU X 492      60.104  70.534  45.826  0.00  0.00            
ATOM   3827  OE2 GLU X 492      62.146  69.792  45.714  0.00  0.00            
ATOM   3828  C   GLU X 492      60.791  72.057  41.604  0.00  0.00            
ATOM   3829  O   GLU X 492      61.559  72.961  41.258  0.00  0.00            
ATOM   3830  N   GLY X 493      60.721  70.904  40.928  0.00  0.00            
ATOM   3831  CA  GLY X 493      61.515  70.535  39.746  0.00  0.00            
ATOM   3832  C   GLY X 493      60.783  69.619  38.754  0.00  0.00            
ATOM   3833  O   GLY X 493      61.429  68.823  38.067  0.00  0.00            
ATOM   3834  N   LEU X 494      59.450  69.697  38.705  0.00  0.00            
ATOM   3835  CA  LEU X 494      58.551  68.882  37.869  0.00  0.00            
ATOM   3836  CB  LEU X 494      57.866  67.835  38.768  0.00  0.00            
ATOM   3837  CG  LEU X 494      58.755  66.646  39.168  0.00  0.00            
ATOM   3838  CD1 LEU X 494      58.126  65.936  40.363  0.00  0.00            
ATOM   3839  CD2 LEU X 494      58.900  65.640  38.023  0.00  0.00            
ATOM   3840  C   LEU X 494      57.465  69.750  37.194  0.00  0.00            
ATOM   3841  O   LEU X 494      57.170  70.834  37.706  0.00  0.00            
ATOM   3842  N   PRO X 495      56.809  69.278  36.114  0.00  0.00            
ATOM   3843  CD  PRO X 495      57.167  68.114  35.317  0.00  0.00            
ATOM   3844  CG  PRO X 495      56.418  68.276  33.995  0.00  0.00            
ATOM   3845  CB  PRO X 495      55.155  69.038  34.395  0.00  0.00            
ATOM   3846  CA  PRO X 495      55.600  69.910  35.578  0.00  0.00            
ATOM   3847  C   PRO X 495      54.480  70.031  36.626  0.00  0.00            
ATOM   3848  O   PRO X 495      54.415  69.249  37.580  0.00  0.00            
ATOM   3849  N   HIE X 496      53.565  70.985  36.440  0.00  0.00            
ATOM   3850  CA  HIE X 496      52.372  71.132  37.287  0.00  0.00            
ATOM   3851  CB  HIE X 496      51.728  72.499  37.020  0.00  0.00            
ATOM   3852  CG  HIE X 496      50.394  72.676  37.700  0.00  0.00            
ATOM   3853  ND1 HIE X 496      50.188  72.745  39.080  0.00  0.00            
ATOM   3854  CE1 HIE X 496      48.861  72.903  39.243  0.00  0.00            
ATOM   3855  NE2 HIE X 496      48.243  72.937  38.052  0.00  0.00            
ATOM   3856  CD2 HIE X 496      49.192  72.791  37.067  0.00  0.00            
ATOM   3857  C   HIE X 496      51.360  69.998  37.055  0.00  0.00            
ATOM   3858  O   HIE X 496      51.013  69.714  35.907  0.00  0.00            
ATOM   3859  N   TRP X 497      50.849  69.406  38.138  0.00  0.00            
ATOM   3860  CA  TRP X 497      49.778  68.405  38.141  0.00  0.00            
ATOM   3861  CB  TRP X 497      50.350  67.057  38.624  0.00  0.00            
ATOM   3862  CG  TRP X 497      49.476  65.836  38.516  0.00  0.00            
ATOM   3863  CD1 TRP X 497      48.129  65.805  38.373  0.00  0.00            
ATOM   3864  NE1 TRP X 497      47.693  64.505  38.276  0.00  0.00            
ATOM   3865  CE2 TRP X 497      48.728  63.613  38.387  0.00  0.00            
ATOM   3866  CZ2 TRP X 497      48.774  62.216  38.350  0.00  0.00            
ATOM   3867  CH2 TRP X 497      50.020  61.575  38.403  0.00  0.00            
ATOM   3868  CZ3 TRP X 497      51.190  62.345  38.506  0.00  0.00            
ATOM   3869  CE3 TRP X 497      51.129  63.752  38.572  0.00  0.00            
ATOM   3870  CD2 TRP X 497      49.891  64.429  38.514  0.00  0.00            
ATOM   3871  C   TRP X 497      48.608  68.909  39.018  0.00  0.00            
ATOM   3872  O   TRP X 497      48.762  69.004  40.241  0.00  0.00            
ATOM   3873  N   PRO X 498      47.433  69.230  38.441  0.00  0.00            
ATOM   3874  CD  PRO X 498      47.171  69.321  37.011  0.00  0.00            
ATOM   3875  CG  PRO X 498      45.958  70.232  36.870  0.00  0.00            
ATOM   3876  CB  PRO X 498      45.181  69.967  38.156  0.00  0.00            
ATOM   3877  CA  PRO X 498      46.255  69.659  39.202  0.00  0.00            
ATOM   3878  C   PRO X 498      45.746  68.612  40.212  0.00  0.00            
ATOM   3879  O   PRO X 498      45.848  67.409  39.975  0.00  0.00            
ATOM   3880  N   GLU X 499      45.152  69.064  41.320  0.00  0.00            
ATOM   3881  CA  GLU X 499      44.528  68.193  42.332  0.00  0.00            
ATOM   3882  CB  GLU X 499      44.843  68.693  43.757  0.00  0.00            
ATOM   3883  CG  GLU X 499      43.993  69.900  44.188  0.00  0.00            
ATOM   3884  CD  GLU X 499      44.566  70.646  45.400  0.00  0.00            
ATOM   3885  OE1 GLU X 499      43.806  70.960  46.347  0.00  0.00            
ATOM   3886  OE2 GLU X 499      45.749  71.049  45.358  0.00  0.00            
ATOM   3887  C   GLU X 499      43.021  68.013  42.078  0.00  0.00            
ATOM   3888  O   GLU X 499      42.333  68.955  41.671  0.00  0.00            
ATOM   3889  N   TYR X 500      42.498  66.817  42.361  0.00  0.00            
ATOM   3890  CA  TYR X 500      41.124  66.385  42.056  0.00  0.00            
ATOM   3891  CB  TYR X 500      41.196  64.971  41.452  0.00  0.00            
ATOM   3892  CG  TYR X 500      39.963  64.536  40.690  0.00  0.00            
ATOM   3893  CD1 TYR X 500      39.663  65.161  39.466  0.00  0.00            
ATOM   3894  CE1 TYR X 500      38.505  64.795  38.762  0.00  0.00            
ATOM   3895  CZ  TYR X 500      37.650  63.801  39.276  0.00  0.00            
ATOM   3896  OH  TYR X 500      36.501  63.523  38.617  0.00  0.00            
ATOM   3897  CE2 TYR X 500      37.966  63.146  40.483  0.00  0.00            
ATOM   3898  CD2 TYR X 500      39.122  63.521  41.195  0.00  0.00            
ATOM   3899  C   TYR X 500      40.168  66.473  43.267  0.00  0.00            
ATOM   3900  O   TYR X 500      39.040  65.976  43.233  0.00  0.00            
ATOM   3901  N   ASN X 501      40.622  67.094  44.362  0.00  0.00            
ATOM   3902  CA  ASN X 501      39.945  67.158  45.665  0.00  0.00            
ATOM   3903  CB  ASN X 501      40.849  67.923  46.651  0.00  0.00            
ATOM   3904  CG  ASN X 501      42.183  67.255  46.938  0.00  0.00            
ATOM   3905  OD1 ASN X 501      42.530  66.216  46.405  0.00  0.00            
ATOM   3906  ND2 ASN X 501      42.977  67.825  47.806  0.00  0.00            
ATOM   3907  C   ASN X 501      38.553  67.819  45.621  0.00  0.00            
ATOM   3908  O   ASN X 501      37.706  67.523  46.464  0.00  0.00            
ATOM   3909  N   GLN X 502      38.314  68.699  44.647  0.00  0.00            
ATOM   3910  CA  GLN X 502      37.062  69.440  44.446  0.00  0.00            
ATOM   3911  CB  GLN X 502      37.165  70.718  45.299  0.00  0.00            
ATOM   3912  CG  GLN X 502      35.848  71.491  45.449  0.00  0.00            
ATOM   3913  CD  GLN X 502      36.015  72.631  46.450  0.00  0.00            
ATOM   3914  OE1 GLN X 502      36.168  72.422  47.652  0.00  0.00            
ATOM   3915  NE2 GLN X 502      36.051  73.871  46.019  0.00  0.00            
ATOM   3916  C   GLN X 502      36.798  69.779  42.961  0.00  0.00            
ATOM   3917  O   GLN X 502      35.638  69.884  42.553  0.00  0.00            
ATOM   3918  N   LYS X 503      37.855  69.939  42.153  0.00  0.00            
ATOM   3919  CA  LYS X 503      37.855  70.395  40.748  0.00  0.00            
ATOM   3920  CB  LYS X 503      38.807  71.607  40.633  0.00  0.00            
ATOM   3921  CG  LYS X 503      38.410  72.774  41.562  0.00  0.00            
ATOM   3922  CD  LYS X 503      39.345  73.992  41.499  0.00  0.00            
ATOM   3923  CE  LYS X 503      40.783  73.673  41.938  0.00  0.00            
ATOM   3924  NZ  LYS X 503      41.559  74.906  42.216  0.00  0.00            
ATOM   3925  C   LYS X 503      38.239  69.258  39.782  0.00  0.00            
ATOM   3926  O   LYS X 503      38.724  68.216  40.212  0.00  0.00            
ATOM   3927  N   GLU X 504      38.038  69.450  38.476  0.00  0.00            
ATOM   3928  CA  GLU X 504      38.211  68.415  37.433  0.00  0.00            
ATOM   3929  CB  GLU X 504      36.978  68.341  36.508  0.00  0.00            
ATOM   3930  CG  GLU X 504      35.633  68.145  37.218  0.00  0.00            
ATOM   3931  CD  GLU X 504      35.619  66.917  38.135  0.00  0.00            
ATOM   3932  OE1 GLU X 504      35.502  67.090  39.373  0.00  0.00            
ATOM   3933  OE2 GLU X 504      35.688  65.781  37.612  0.00  0.00            
ATOM   3934  C   GLU X 504      39.525  68.537  36.629  0.00  0.00            
ATOM   3935  O   GLU X 504      39.581  68.177  35.448  0.00  0.00            
ATOM   3936  N   GLY X 505      40.586  69.060  37.247  0.00  0.00            
ATOM   3937  CA  GLY X 505      41.919  69.134  36.640  0.00  0.00            
ATOM   3938  C   GLY X 505      42.651  67.784  36.620  0.00  0.00            
ATOM   3939  O   GLY X 505      42.433  66.939  37.490  0.00  0.00            
ATOM   3940  N   TYR X 506      43.532  67.577  35.635  0.00  0.00            
ATOM   3941  CA  TYR X 506      44.315  66.341  35.482  0.00  0.00            
ATOM   3942  CB  TYR X 506      43.437  65.274  34.811  0.00  0.00            
ATOM   3943  CG  TYR X 506      43.121  65.466  33.339  0.00  0.00            
ATOM   3944  CD1 TYR X 506      42.033  66.269  32.940  0.00  0.00            
ATOM   3945  CE1 TYR X 506      41.577  66.222  31.607  0.00  0.00            
ATOM   3946  CZ  TYR X 506      42.237  65.412  30.663  0.00  0.00            
ATOM   3947  OH  TYR X 506      41.728  65.248  29.414  0.00  0.00            
ATOM   3948  CE2 TYR X 506      43.395  64.710  31.039  0.00  0.00            
ATOM   3949  CD2 TYR X 506      43.824  64.714  32.377  0.00  0.00            
ATOM   3950  C   TYR X 506      45.632  66.538  34.709  0.00  0.00            
ATOM   3951  O   TYR X 506      45.914  67.634  34.223  0.00  0.00            
ATOM   3952  N   LEU X 507      46.447  65.480  34.595  0.00  0.00            
ATOM   3953  CA  LEU X 507      47.706  65.471  33.836  0.00  0.00            
ATOM   3954  CB  LEU X 507      48.828  64.946  34.753  0.00  0.00            
ATOM   3955  CG  LEU X 507      50.250  65.164  34.207  0.00  0.00            
ATOM   3956  CD1 LEU X 507      50.640  66.644  34.217  0.00  0.00            
ATOM   3957  CD2 LEU X 507      51.266  64.420  35.072  0.00  0.00            
ATOM   3958  C   LEU X 507      47.601  64.675  32.517  0.00  0.00            
ATOM   3959  O   LEU X 507      47.220  63.504  32.510  0.00  0.00            
ATOM   3960  N   GLN X 508      47.983  65.304  31.404  0.00  0.00            
ATOM   3961  CA  GLN X 508      47.964  64.763  30.040  0.00  0.00            
ATOM   3962  CB  GLN X 508      47.539  65.908  29.091  0.00  0.00            
ATOM   3963  CG  GLN X 508      47.011  65.456  27.722  0.00  0.00            
ATOM   3964  CD  GLN X 508      45.576  64.960  27.824  0.00  0.00            
ATOM   3965  OE1 GLN X 508      44.630  65.734  27.854  0.00  0.00            
ATOM   3966  NE2 GLN X 508      45.362  63.672  27.926  0.00  0.00            
ATOM   3967  C   GLN X 508      49.344  64.168  29.692  0.00  0.00            
ATOM   3968  O   GLN X 508      50.194  64.843  29.104  0.00  0.00            
ATOM   3969  N   ILE X 509      49.600  62.920  30.102  0.00  0.00            
ATOM   3970  CA  ILE X 509      50.920  62.266  29.992  0.00  0.00            
ATOM   3971  CB  ILE X 509      51.028  61.076  30.984  0.00  0.00            
ATOM   3972  CG2 ILE X 509      52.404  60.389  30.871  0.00  0.00            
ATOM   3973  CG1 ILE X 509      50.787  61.565  32.436  0.00  0.00            
ATOM   3974  CD1 ILE X 509      50.887  60.478  33.516  0.00  0.00            
ATOM   3975  C   ILE X 509      51.236  61.860  28.539  0.00  0.00            
ATOM   3976  O   ILE X 509      50.368  61.343  27.830  0.00  0.00            
ATOM   3977  N   GLY X 510      52.482  62.072  28.099  0.00  0.00            
ATOM   3978  CA  GLY X 510      52.974  61.698  26.765  0.00  0.00            
ATOM   3979  C   GLY X 510      54.386  62.227  26.477  0.00  0.00            
ATOM   3980  O   GLY X 510      55.121  62.571  27.402  0.00  0.00            
ATOM   3981  N   ALA X 511      54.776  62.342  25.205  0.00  0.00            
ATOM   3982  CA  ALA X 511      56.038  62.976  24.787  0.00  0.00            
ATOM   3983  CB  ALA X 511      56.156  62.852  23.263  0.00  0.00            
ATOM   3984  C   ALA X 511      56.172  64.455  25.227  0.00  0.00            
ATOM   3985  O   ALA X 511      57.284  64.971  25.343  0.00  0.00            
ATOM   3986  N   ASN X 512      55.051  65.127  25.510  0.00  0.00            
ATOM   3987  CA  ASN X 512      55.006  66.452  26.125  0.00  0.00            
ATOM   3988  CB  ASN X 512      54.750  67.491  25.019  0.00  0.00            
ATOM   3989  CG  ASN X 512      54.900  68.921  25.503  0.00  0.00            
ATOM   3990  OD1 ASN X 512      55.423  69.204  26.579  0.00  0.00            
ATOM   3991  ND2 ASN X 512      54.503  69.867  24.691  0.00  0.00            
ATOM   3992  C   ASN X 512      53.955  66.485  27.252  0.00  0.00            
ATOM   3993  O   ASN X 512      52.791  66.825  27.032  0.00  0.00            
ATOM   3994  N   THR X 513      54.350  66.082  28.461  0.00  0.00            
ATOM   3995  CA  THR X 513      53.447  65.958  29.619  0.00  0.00            
ATOM   3996  CB  THR X 513      54.088  65.064  30.690  0.00  0.00            
ATOM   3997  CG2 THR X 513      53.230  64.905  31.941  0.00  0.00            
ATOM   3998  OG1 THR X 513      54.274  63.774  30.154  0.00  0.00            
ATOM   3999  C   THR X 513      53.057  67.327  30.190  0.00  0.00            
ATOM   4000  O   THR X 513      53.922  68.086  30.631  0.00  0.00            
ATOM   4001  N   GLN X 514      51.758  67.652  30.186  0.00  0.00            
ATOM   4002  CA  GLN X 514      51.211  68.961  30.591  0.00  0.00            
ATOM   4003  CB  GLN X 514      51.085  69.879  29.358  0.00  0.00            
ATOM   4004  CG  GLN X 514      52.436  70.289  28.745  0.00  0.00            
ATOM   4005  CD  GLN X 514      52.296  71.304  27.614  0.00  0.00            
ATOM   4006  OE1 GLN X 514      51.240  71.486  27.018  0.00  0.00            
ATOM   4007  NE2 GLN X 514      53.354  71.987  27.248  0.00  0.00            
ATOM   4008  C   GLN X 514      49.831  68.831  31.267  0.00  0.00            
ATOM   4009  O   GLN X 514      49.141  67.830  31.091  0.00  0.00            
ATOM   4010  N   ALA X 515      49.405  69.839  32.030  0.00  0.00            
ATOM   4011  CA  ALA X 515      48.096  69.880  32.691  0.00  0.00            
ATOM   4012  CB  ALA X 515      48.118  70.997  33.740  0.00  0.00            
ATOM   4013  C   ALA X 515      46.910  70.046  31.713  0.00  0.00            
ATOM   4014  O   ALA X 515      47.038  70.667  30.651  0.00  0.00            
ATOM   4015  N   ALA X 516      45.748  69.520  32.105  0.00  0.00            
ATOM   4016  CA  ALA X 516      44.472  69.534  31.382  0.00  0.00            
ATOM   4017  CB  ALA X 516      44.373  68.216  30.604  0.00  0.00            
ATOM   4018  C   ALA X 516      43.275  69.733  32.345  0.00  0.00            
ATOM   4019  O   ALA X 516      43.449  69.739  33.569  0.00  0.00            
ATOM   4020  N   GLN X 517      42.064  69.925  31.807  0.00  0.00            
ATOM   4021  CA  GLN X 517      40.853  70.311  32.560  0.00  0.00            
ATOM   4022  CB  GLN X 517      40.664  71.837  32.446  0.00  0.00            
ATOM   4023  CG  GLN X 517      40.393  72.353  31.021  0.00  0.00            
ATOM   4024  CD  GLN X 517      40.215  73.870  30.954  0.00  0.00            
ATOM   4025  OE1 GLN X 517      40.388  74.608  31.919  0.00  0.00            
ATOM   4026  NE2 GLN X 517      39.872  74.399  29.805  0.00  0.00            
ATOM   4027  C   GLN X 517      39.594  69.531  32.128  0.00  0.00            
ATOM   4028  O   GLN X 517      39.588  68.903  31.070  0.00  0.00            
ATOM   4029  N   LYS X 518      38.506  69.576  32.915  0.00  0.00            
ATOM   4030  CA  LYS X 518      37.243  68.843  32.661  0.00  0.00            
ATOM   4031  CB  LYS X 518      36.457  69.508  31.501  0.00  0.00            
ATOM   4032  CG  LYS X 518      35.800  70.853  31.837  0.00  0.00            
ATOM   4033  CD  LYS X 518      34.777  70.708  32.974  0.00  0.00            
ATOM   4034  CE  LYS X 518      33.615  71.692  32.834  0.00  0.00            
ATOM   4035  NZ  LYS X 518      32.579  71.414  33.853  0.00  0.00            
ATOM   4036  C   LYS X 518      37.392  67.314  32.502  0.00  0.00            
ATOM   4037  O   LYS X 518      36.706  66.715  31.671  0.00  0.00            
ATOM   4038  N   LEU X 519      38.238  66.676  33.318  0.00  0.00            
ATOM   4039  CA  LEU X 519      38.498  65.222  33.349  0.00  0.00            
ATOM   4040  CB  LEU X 519      39.205  64.911  34.689  0.00  0.00            
ATOM   4041  CG  LEU X 519      39.755  63.489  34.923  0.00  0.00            
ATOM   4042  CD1 LEU X 519      38.704  62.464  35.352  0.00  0.00            
ATOM   4043  CD2 LEU X 519      40.504  62.923  33.718  0.00  0.00            
ATOM   4044  C   LEU X 519      37.218  64.377  33.193  0.00  0.00            
ATOM   4045  O   LEU X 519      36.390  64.341  34.104  0.00  0.00            
ATOM   4046  N   LYS X 520      37.051  63.716  32.032  0.00  0.00            
ATOM   4047  CA  LYS X 520      35.886  62.868  31.657  0.00  0.00            
ATOM   4048  CB  LYS X 520      35.947  61.515  32.409  0.00  0.00            
ATOM   4049  CG  LYS X 520      37.108  60.588  31.995  0.00  0.00            
ATOM   4050  CD  LYS X 520      36.853  59.829  30.684  0.00  0.00            
ATOM   4051  CE  LYS X 520      35.785  58.731  30.799  0.00  0.00            
ATOM   4052  NZ  LYS X 520      35.546  58.098  29.482  0.00  0.00            
ATOM   4053  C   LYS X 520      34.503  63.540  31.800  0.00  0.00            
ATOM   4054  O   LYS X 520      33.474  62.876  31.667  0.00  0.00            
ATOM   4055  N   ASP X 521      34.449  64.843  32.077  0.00  0.00            
ATOM   4056  CA  ASP X 521      33.268  65.499  32.641  0.00  0.00            
ATOM   4057  CB  ASP X 521      33.648  66.912  33.113  0.00  0.00            
ATOM   4058  CG  ASP X 521      32.514  67.594  33.884  0.00  0.00            
ATOM   4059  OD1 ASP X 521      32.105  67.061  34.941  0.00  0.00            
ATOM   4060  OD2 ASP X 521      32.012  68.649  33.430  0.00  0.00            
ATOM   4061  C   ASP X 521      32.078  65.525  31.674  0.00  0.00            
ATOM   4062  O   ASP X 521      30.951  65.281  32.109  0.00  0.00            
ATOM   4063  N   LYS X 522      32.316  65.743  30.373  0.00  0.00            
ATOM   4064  CA  LYS X 522      31.257  65.707  29.354  0.00  0.00            
ATOM   4065  CB  LYS X 522      31.776  66.288  28.026  0.00  0.00            
ATOM   4066  CG  LYS X 522      30.641  66.345  26.995  0.00  0.00            
ATOM   4067  CD  LYS X 522      31.027  67.051  25.696  0.00  0.00            
ATOM   4068  CE  LYS X 522      29.822  66.925  24.763  0.00  0.00            
ATOM   4069  NZ  LYS X 522      30.008  67.688  23.515  0.00  0.00            
ATOM   4070  C   LYS X 522      30.673  64.303  29.177  0.00  0.00            
ATOM   4071  O   LYS X 522      29.451  64.161  29.120  0.00  0.00            
ATOM   4072  N   GLU X 523      31.509  63.266  29.139  0.00  0.00            
ATOM   4073  CA  GLU X 523      31.029  61.882  29.015  0.00  0.00            
ATOM   4074  CB  GLU X 523      32.190  60.918  28.713  0.00  0.00            
ATOM   4075  CG  GLU X 523      32.803  61.180  27.329  0.00  0.00            
ATOM   4076  CD  GLU X 523      33.834  60.112  26.953  0.00  0.00            
ATOM   4077  OE1 GLU X 523      34.904  60.025  27.607  0.00  0.00            
ATOM   4078  OE2 GLU X 523      33.604  59.344  25.993  0.00  0.00            
ATOM   4079  C   GLU X 523      30.248  61.451  30.266  0.00  0.00            
ATOM   4080  O   GLU X 523      29.145  60.920  30.147  0.00  0.00            
ATOM   4081  N   VAL X 524      30.743  61.749  31.472  0.00  0.00            
ATOM   4082  CA  VAL X 524      30.023  61.442  32.724  0.00  0.00            
ATOM   4083  CB  VAL X 524      30.921  61.691  33.954  0.00  0.00            
ATOM   4084  CG1 VAL X 524      30.172  61.479  35.276  0.00  0.00            
ATOM   4085  CG2 VAL X 524      32.115  60.726  33.965  0.00  0.00            
ATOM   4086  C   VAL X 524      28.697  62.215  32.812  0.00  0.00            
ATOM   4087  O   VAL X 524      27.677  61.636  33.191  0.00  0.00            
ATOM   4088  N   ALA X 525      28.656  63.484  32.396  0.00  0.00            
ATOM   4089  CA  ALA X 525      27.421  64.272  32.373  0.00  0.00            
ATOM   4090  CB  ALA X 525      27.775  65.737  32.109  0.00  0.00            
ATOM   4091  C   ALA X 525      26.397  63.739  31.352  0.00  0.00            
ATOM   4092  O   ALA X 525      25.194  63.774  31.626  0.00  0.00            
ATOM   4093  N   PHE X 526      26.860  63.192  30.221  0.00  0.00            
ATOM   4094  CA  PHE X 526      26.013  62.556  29.210  0.00  0.00            
ATOM   4095  CB  PHE X 526      26.813  62.384  27.907  0.00  0.00            
ATOM   4096  CG  PHE X 526      26.011  61.760  26.781  0.00  0.00            
ATOM   4097  CD1 PHE X 526      25.303  62.577  25.880  0.00  0.00            
ATOM   4098  CE1 PHE X 526      24.497  61.997  24.884  0.00  0.00            
ATOM   4099  CZ  PHE X 526      24.393  60.599  24.788  0.00  0.00            
ATOM   4100  CE2 PHE X 526      25.110  59.780  25.680  0.00  0.00            
ATOM   4101  CD2 PHE X 526      25.927  60.359  26.665  0.00  0.00            
ATOM   4102  C   PHE X 526      25.448  61.211  29.697  0.00  0.00            
ATOM   4103  O   PHE X 526      24.244  60.965  29.582  0.00  0.00            
ATOM   4104  N   TRP X 527      26.291  60.341  30.261  0.00  0.00            
ATOM   4105  CA  TRP X 527      25.888  58.994  30.678  0.00  0.00            
ATOM   4106  CB  TRP X 527      27.133  58.109  30.826  0.00  0.00            
ATOM   4107  CG  TRP X 527      27.874  57.784  29.555  0.00  0.00            
ATOM   4108  CD1 TRP X 527      29.185  58.028  29.319  0.00  0.00            
ATOM   4109  NE1 TRP X 527      29.547  57.548  28.077  0.00  0.00            
ATOM   4110  CE2 TRP X 527      28.474  56.981  27.430  0.00  0.00            
ATOM   4111  CZ2 TRP X 527      28.338  56.368  26.179  0.00  0.00            
ATOM   4112  CH2 TRP X 527      27.081  55.874  25.798  0.00  0.00            
ATOM   4113  CZ3 TRP X 527      25.988  55.976  26.677  0.00  0.00            
ATOM   4114  CE3 TRP X 527      26.141  56.582  27.940  0.00  0.00            
ATOM   4115  CD2 TRP X 527      27.387  57.110  28.349  0.00  0.00            
ATOM   4116  C   TRP X 527      25.015  59.000  31.945  0.00  0.00            
ATOM   4117  O   TRP X 527      23.983  58.333  31.971  0.00  0.00            
ATOM   4118  N   THR X 528      25.338  59.821  32.954  0.00  0.00            
ATOM   4119  CA  THR X 528      24.508  59.964  34.177  0.00  0.00            
ATOM   4120  CB  THR X 528      25.198  60.814  35.258  0.00  0.00            
ATOM   4121  CG2 THR X 528      26.493  60.199  35.792  0.00  0.00            
ATOM   4122  OG1 THR X 528      25.506  62.100  34.759  0.00  0.00            
ATOM   4123  C   THR X 528      23.117  60.558  33.904  0.00  0.00            
ATOM   4124  O   THR X 528      22.189  60.349  34.688  0.00  0.00            
ATOM   4125  N   ASN X 529      22.947  61.265  32.779  0.00  0.00            
ATOM   4126  CA  ASN X 529      21.647  61.722  32.284  0.00  0.00            
ATOM   4127  CB  ASN X 529      21.899  62.875  31.298  0.00  0.00            
ATOM   4128  CG  ASN X 529      20.632  63.378  30.634  0.00  0.00            
ATOM   4129  OD1 ASN X 529      20.238  62.925  29.569  0.00  0.00            
ATOM   4130  ND2 ASN X 529      19.959  64.331  31.233  0.00  0.00            
ATOM   4131  C   ASN X 529      20.833  60.574  31.653  0.00  0.00            
ATOM   4132  O   ASN X 529      19.617  60.525  31.828  0.00  0.00            
ATOM   4133  N   LEU X 530      21.485  59.632  30.962  0.00  0.00            
ATOM   4134  CA  LEU X 530      20.828  58.499  30.296  0.00  0.00            
ATOM   4135  CB  LEU X 530      21.801  57.949  29.232  0.00  0.00            
ATOM   4136  CG  LEU X 530      21.197  56.893  28.285  0.00  0.00            
ATOM   4137  CD1 LEU X 530      20.116  57.479  27.375  0.00  0.00            
ATOM   4138  CD2 LEU X 530      22.299  56.321  27.393  0.00  0.00            
ATOM   4139  C   LEU X 530      20.371  57.405  31.282  0.00  0.00            
ATOM   4140  O   LEU X 530      19.325  56.785  31.071  0.00  0.00            
ATOM   4141  N   PHE X 531      21.127  57.183  32.364  0.00  0.00            
ATOM   4142  CA  PHE X 531      20.863  56.172  33.399  0.00  0.00            
ATOM   4143  CB  PHE X 531      22.150  55.931  34.216  0.00  0.00            
ATOM   4144  CG  PHE X 531      23.408  55.476  33.486  0.00  0.00            
ATOM   4145  CD1 PHE X 531      24.663  55.870  33.990  0.00  0.00            
ATOM   4146  CE1 PHE X 531      25.851  55.447  33.367  0.00  0.00            
ATOM   4147  CZ  PHE X 531      25.791  54.619  32.235  0.00  0.00            
ATOM   4148  CE2 PHE X 531      24.543  54.207  31.733  0.00  0.00            
ATOM   4149  CD2 PHE X 531      23.354  54.629  32.359  0.00  0.00            
ATOM   4150  C   PHE X 531      19.665  56.532  34.314  0.00  0.00            
ATOM   4151  O   PHE X 531      19.829  56.808  35.503  0.00  0.00            
ATOM   4152  N   ALA X 532      18.446  56.541  33.770  0.00  0.00            
ATOM   4153  CA  ALA X 532      17.215  56.820  34.519  0.00  0.00            
ATOM   4154  CB  ALA X 532      16.101  57.149  33.521  0.00  0.00            
ATOM   4155  C   ALA X 532      16.811  55.678  35.480  0.00  0.00            
ATOM   4156  O   ALA X 532      17.248  54.533  35.317  0.00  0.00            
ATOM   4157  N   LYS X 533      15.960  55.992  36.469  0.00  0.00            
ATOM   4158  CA  LYS X 533      15.477  55.074  37.521  0.00  0.00            
ATOM   4159  CB  LYS X 533      15.935  55.562  38.905  0.00  0.00            
ATOM   4160  CG  LYS X 533      17.456  55.610  39.078  0.00  0.00            
ATOM   4161  CD  LYS X 533      17.787  55.934  40.536  0.00  0.00            
ATOM   4162  CE  LYS X 533      19.299  55.989  40.733  0.00  0.00            
ATOM   4163  NZ  LYS X 533      19.634  56.019  42.170  0.00  0.00            
ATOM   4164  C   LYS X 533      13.964  54.882  37.493  0.00  0.00            
ATOM   4165  O   LYS X 533      13.217  55.756  37.982  0.00  0.00            
ATOM   4166  OXT LYS X 533      13.509  53.818  37.022  0.00  0.00            
END
