# Supplementary material for: Insights into the Degradation of Polymer–Drug Conjugates by an Overexpressed Enzyme in Cancer Cells
Source: J Med Chem. 2023 Feb 14;66(4):2761–72. doi: 10.1021/acs.jmedchem.2c01781 (PMC9969400; doi:10.1021/acs.jmedchem.2c01781)
Supplement: Supplementary file 2 — jm2c01781_si_002.zip [file jm2c01781_si_002.zip › 2b-TI1.pdb]

CRYST1   87.928   87.928   87.928 109.47 109.47 109.47 P 1           1
ATOM      1  N   SER X   1      78.068  43.085  51.118  0.00  0.00            
ATOM      2  CA  SER X   1      76.745  43.037  51.767  0.00  0.00            
ATOM      3  CB  SER X   1      75.868  44.204  51.330  0.00  0.00            
ATOM      4  OG  SER X   1      76.578  45.407  51.544  0.00  0.00            
ATOM      5  C   SER X   1      76.063  41.699  51.512  0.00  0.00            
ATOM      6  O   SER X   1      75.408  41.495  50.488  0.00  0.00            
ATOM      7  N   SER X   2      76.221  40.765  52.452  0.00  0.00            
ATOM      8  CA  SER X   2      75.604  39.430  52.443  0.00  0.00            
ATOM      9  CB  SER X   2      76.336  38.542  53.462  0.00  0.00            
ATOM     10  OG  SER X   2      76.402  39.169  54.730  0.00  0.00            
ATOM     11  C   SER X   2      74.078  39.475  52.693  0.00  0.00            
ATOM     12  O   SER X   2      73.579  40.441  53.287  0.00  0.00            
ATOM     13  N   PRO X   3      73.304  38.467  52.246  0.00  0.00            
ATOM     14  CD  PRO X   3      73.749  37.270  51.544  0.00  0.00            
ATOM     15  CG  PRO X   3      72.504  36.399  51.400  0.00  0.00            
ATOM     16  CB  PRO X   3      71.389  37.434  51.273  0.00  0.00            
ATOM     17  CA  PRO X   3      71.839  38.518  52.256  0.00  0.00            
ATOM     18  C   PRO X   3      71.201  38.298  53.648  0.00  0.00            
ATOM     19  O   PRO X   3      71.772  37.603  54.500  0.00  0.00            
ATOM     20  N   PRO X   4      69.994  38.845  53.886  0.00  0.00            
ATOM     21  CD  PRO X   4      69.336  39.850  53.060  0.00  0.00            
ATOM     22  CG  PRO X   4      68.007  40.161  53.743  0.00  0.00            
ATOM     23  CB  PRO X   4      68.244  39.769  55.199  0.00  0.00            
ATOM     24  CA  PRO X   4      69.196  38.580  55.084  0.00  0.00            
ATOM     25  C   PRO X   4      68.413  37.259  55.017  0.00  0.00            
ATOM     26  O   PRO X   4      68.024  36.795  53.939  0.00  0.00            
ATOM     27  N   VAL X   5      68.113  36.712  56.198  0.00  0.00            
ATOM     28  CA  VAL X   5      67.211  35.571  56.415  0.00  0.00            
ATOM     29  CB  VAL X   5      67.974  34.304  56.860  0.00  0.00            
ATOM     30  CG1 VAL X   5      67.026  33.133  57.163  0.00  0.00            
ATOM     31  CG2 VAL X   5      68.932  33.834  55.759  0.00  0.00            
ATOM     32  C   VAL X   5      66.147  35.965  57.441  0.00  0.00            
ATOM     33  O   VAL X   5      66.469  36.316  58.578  0.00  0.00            
ATOM     34  N   VAL X   6      64.877  35.896  57.043  0.00  0.00            
ATOM     35  CA  VAL X   6      63.717  36.203  57.895  0.00  0.00            
ATOM     36  CB  VAL X   6      62.659  37.026  57.129  0.00  0.00            
ATOM     37  CG1 VAL X   6      61.372  37.251  57.935  0.00  0.00            
ATOM     38  CG2 VAL X   6      63.224  38.403  56.759  0.00  0.00            
ATOM     39  C   VAL X   6      63.138  34.910  58.462  0.00  0.00            
ATOM     40  O   VAL X   6      62.987  33.918  57.748  0.00  0.00            
ATOM     41  N   ASP X   7      62.799  34.933  59.749  0.00  0.00            
ATOM     42  CA  ASP X   7      62.151  33.841  60.474  0.00  0.00            
ATOM     43  CB  ASP X   7      62.855  33.654  61.819  0.00  0.00            
ATOM     44  CG  ASP X   7      62.287  32.475  62.600  0.00  0.00            
ATOM     45  OD1 ASP X   7      62.657  31.323  62.267  0.00  0.00            
ATOM     46  OD2 ASP X   7      61.476  32.702  63.525  0.00  0.00            
ATOM     47  C   ASP X   7      60.653  34.105  60.665  0.00  0.00            
ATOM     48  O   ASP X   7      60.237  35.227  60.961  0.00  0.00            
ATOM     49  N   THR X   8      59.845  33.058  60.518  0.00  0.00            
ATOM     50  CA  THR X   8      58.386  33.101  60.666  0.00  0.00            
ATOM     51  CB  THR X   8      57.686  33.234  59.298  0.00  0.00            
ATOM     52  CG2 THR X   8      58.217  34.353  58.402  0.00  0.00            
ATOM     53  OG1 THR X   8      57.775  32.029  58.580  0.00  0.00            
ATOM     54  C   THR X   8      57.866  31.852  61.385  0.00  0.00            
ATOM     55  O   THR X   8      58.566  30.836  61.463  0.00  0.00            
ATOM     56  N   VAL X   9      56.600  31.885  61.824  0.00  0.00            
ATOM     57  CA  VAL X   9      55.860  30.704  62.325  0.00  0.00            
ATOM     58  CB  VAL X   9      54.401  31.095  62.671  0.00  0.00            
ATOM     59  CG1 VAL X   9      53.595  29.930  63.261  0.00  0.00            
ATOM     60  CG2 VAL X   9      54.331  32.232  63.698  0.00  0.00            
ATOM     61  C   VAL X   9      55.850  29.573  61.282  0.00  0.00            
ATOM     62  O   VAL X   9      55.893  28.388  61.625  0.00  0.00            
ATOM     63  N   HIE X  10      55.822  29.931  59.995  0.00  0.00            
ATOM     64  CA  HIE X  10      55.729  29.007  58.866  0.00  0.00            
ATOM     65  CB  HIE X  10      55.128  29.761  57.670  0.00  0.00            
ATOM     66  CG  HIE X  10      53.829  30.494  57.925  0.00  0.00            
ATOM     67  ND1 HIE X  10      53.711  31.755  58.526  0.00  0.00            
ATOM     68  CE1 HIE X  10      52.415  32.095  58.409  0.00  0.00            
ATOM     69  NE2 HIE X  10      51.727  31.125  57.789  0.00  0.00            
ATOM     70  CD2 HIE X  10      52.600  30.108  57.472  0.00  0.00            
ATOM     71  C   HIE X  10      57.072  28.363  58.475  0.00  0.00            
ATOM     72  O   HIE X  10      57.069  27.293  57.870  0.00  0.00            
ATOM     73  N   GLY X  11      58.205  28.982  58.821  0.00  0.00            
ATOM     74  CA  GLY X  11      59.565  28.576  58.436  0.00  0.00            
ATOM     75  C   GLY X  11      60.497  29.783  58.251  0.00  0.00            
ATOM     76  O   GLY X  11      60.196  30.879  58.727  0.00  0.00            
ATOM     77  N   LYS X  12      61.620  29.614  57.544  0.00  0.00            
ATOM     78  CA  LYS X  12      62.567  30.703  57.220  0.00  0.00            
ATOM     79  CB  LYS X  12      63.970  30.364  57.757  0.00  0.00            
ATOM     80  CG  LYS X  12      64.063  30.345  59.292  0.00  0.00            
ATOM     81  CD  LYS X  12      65.483  29.951  59.730  0.00  0.00            
ATOM     82  CE  LYS X  12      65.645  29.816  61.250  0.00  0.00            
ATOM     83  NZ  LYS X  12      65.551  31.114  61.956  0.00  0.00            
ATOM     84  C   LYS X  12      62.600  31.014  55.716  0.00  0.00            
ATOM     85  O   LYS X  12      62.351  30.122  54.900  0.00  0.00            
ATOM     86  N   VAL X  13      62.957  32.249  55.346  0.00  0.00            
ATOM     87  CA  VAL X  13      63.173  32.674  53.943  0.00  0.00            
ATOM     88  CB  VAL X  13      61.956  33.401  53.329  0.00  0.00            
ATOM     89  CG1 VAL X  13      60.733  32.483  53.271  0.00  0.00            
ATOM     90  CG2 VAL X  13      61.558  34.687  54.065  0.00  0.00            
ATOM     91  C   VAL X  13      64.441  33.515  53.753  0.00  0.00            
ATOM     92  O   VAL X  13      64.752  34.368  54.581  0.00  0.00            
ATOM     93  N   LEU X  14      65.152  33.287  52.646  0.00  0.00            
ATOM     94  CA  LEU X  14      66.417  33.930  52.256  0.00  0.00            
ATOM     95  CB  LEU X  14      67.422  32.798  51.941  0.00  0.00            
ATOM     96  CG  LEU X  14      68.720  33.219  51.225  0.00  0.00            
ATOM     97  CD1 LEU X  14      69.618  34.091  52.097  0.00  0.00            
ATOM     98  CD2 LEU X  14      69.515  31.976  50.830  0.00  0.00            
ATOM     99  C   LEU X  14      66.205  34.887  51.066  0.00  0.00            
ATOM    100  O   LEU X  14      65.683  34.471  50.031  0.00  0.00            
ATOM    101  N   GLY X  15      66.617  36.152  51.208  0.00  0.00            
ATOM    102  CA  GLY X  15      66.424  37.212  50.202  0.00  0.00            
ATOM    103  C   GLY X  15      67.665  37.553  49.359  0.00  0.00            
ATOM    104  O   GLY X  15      68.605  36.759  49.254  0.00  0.00            
ATOM    105  N   LYS X  16      67.664  38.760  48.770  0.00  0.00            
ATOM    106  CA  LYS X  16      68.793  39.407  48.060  0.00  0.00            
ATOM    107  CB  LYS X  16      68.569  39.302  46.532  0.00  0.00            
ATOM    108  CG  LYS X  16      69.574  40.080  45.660  0.00  0.00            
ATOM    109  CD  LYS X  16      69.368  39.821  44.157  0.00  0.00            
ATOM    110  CE  LYS X  16      70.330  40.687  43.331  0.00  0.00            
ATOM    111  NZ  LYS X  16      70.128  40.508  41.872  0.00  0.00            
ATOM    112  C   LYS X  16      68.973  40.861  48.531  0.00  0.00            
ATOM    113  O   LYS X  16      67.990  41.519  48.874  0.00  0.00            
ATOM    114  N   PHE X  17      70.213  41.356  48.535  0.00  0.00            
ATOM    115  CA  PHE X  17      70.583  42.750  48.837  0.00  0.00            
ATOM    116  CB  PHE X  17      71.865  42.729  49.691  0.00  0.00            
ATOM    117  CG  PHE X  17      72.451  44.092  50.024  0.00  0.00            
ATOM    118  CD1 PHE X  17      73.296  44.744  49.103  0.00  0.00            
ATOM    119  CE1 PHE X  17      73.842  46.003  49.408  0.00  0.00            
ATOM    120  CZ  PHE X  17      73.572  46.602  50.650  0.00  0.00            
ATOM    121  CE2 PHE X  17      72.741  45.949  51.578  0.00  0.00            
ATOM    122  CD2 PHE X  17      72.173  44.702  51.262  0.00  0.00            
ATOM    123  C   PHE X  17      70.785  43.592  47.560  0.00  0.00            
ATOM    124  O   PHE X  17      71.277  43.077  46.552  0.00  0.00            
ATOM    125  N   VAL X  18      70.485  44.896  47.612  0.00  0.00            
ATOM    126  CA  VAL X  18      70.841  45.877  46.567  0.00  0.00            
ATOM    127  CB  VAL X  18      69.752  45.910  45.468  0.00  0.00            
ATOM    128  CG1 VAL X  18      68.359  46.274  45.996  0.00  0.00            
ATOM    129  CG2 VAL X  18      70.104  46.854  44.313  0.00  0.00            
ATOM    130  C   VAL X  18      71.145  47.274  47.145  0.00  0.00            
ATOM    131  O   VAL X  18      70.486  47.735  48.079  0.00  0.00            
ATOM    132  N   SER X  19      72.133  47.964  46.562  0.00  0.00            
ATOM    133  CA  SER X  19      72.478  49.372  46.819  0.00  0.00            
ATOM    134  CB  SER X  19      73.697  49.471  47.747  0.00  0.00            
ATOM    135  OG  SER X  19      74.037  50.825  48.018  0.00  0.00            
ATOM    136  C   SER X  19      72.744  50.117  45.504  0.00  0.00            
ATOM    137  O   SER X  19      73.826  50.011  44.909  0.00  0.00            
ATOM    138  N   LEU X  20      71.763  50.903  45.055  0.00  0.00            
ATOM    139  CA  LEU X  20      71.903  51.825  43.920  0.00  0.00            
ATOM    140  CB  LEU X  20      70.602  51.848  43.095  0.00  0.00            
ATOM    141  CG  LEU X  20      70.176  50.498  42.482  0.00  0.00            
ATOM    142  CD1 LEU X  20      68.972  50.715  41.566  0.00  0.00            
ATOM    143  CD2 LEU X  20      71.277  49.829  41.653  0.00  0.00            
ATOM    144  C   LEU X  20      72.328  53.225  44.395  0.00  0.00            
ATOM    145  O   LEU X  20      72.246  53.548  45.584  0.00  0.00            
ATOM    146  N   GLU X  21      72.790  54.068  43.471  0.00  0.00            
ATOM    147  CA  GLU X  21      73.281  55.418  43.771  0.00  0.00            
ATOM    148  CB  GLU X  21      74.710  55.587  43.224  0.00  0.00            
ATOM    149  CG  GLU X  21      75.414  56.877  43.675  0.00  0.00            
ATOM    150  CD  GLU X  21      75.501  56.988  45.201  0.00  0.00            
ATOM    151  OE1 GLU X  21      74.532  57.467  45.840  0.00  0.00            
ATOM    152  OE2 GLU X  21      76.547  56.612  45.784  0.00  0.00            
ATOM    153  C   GLU X  21      72.305  56.513  43.307  0.00  0.00            
ATOM    154  O   GLU X  21      71.522  56.334  42.370  0.00  0.00            
ATOM    155  N   GLY X  22      72.322  57.650  44.006  0.00  0.00            
ATOM    156  CA  GLY X  22      71.297  58.692  43.909  0.00  0.00            
ATOM    157  C   GLY X  22      70.084  58.444  44.815  0.00  0.00            
ATOM    158  O   GLY X  22      69.075  59.131  44.670  0.00  0.00            
ATOM    159  N   PHE X  23      70.195  57.491  45.746  0.00  0.00            
ATOM    160  CA  PHE X  23      69.181  57.087  46.725  0.00  0.00            
ATOM    161  CB  PHE X  23      68.811  55.618  46.479  0.00  0.00            
ATOM    162  CG  PHE X  23      68.152  55.346  45.142  0.00  0.00            
ATOM    163  CD1 PHE X  23      68.911  54.891  44.048  0.00  0.00            
ATOM    164  CE1 PHE X  23      68.286  54.609  42.820  0.00  0.00            
ATOM    165  CZ  PHE X  23      66.900  54.794  42.681  0.00  0.00            
ATOM    166  CE2 PHE X  23      66.148  55.282  43.763  0.00  0.00            
ATOM    167  CD2 PHE X  23      66.769  55.543  44.995  0.00  0.00            
ATOM    168  C   PHE X  23      69.691  57.270  48.164  0.00  0.00            
ATOM    169  O   PHE X  23      70.898  57.381  48.397  0.00  0.00            
ATOM    170  N   ALA X  24      68.793  57.250  49.151  0.00  0.00            
ATOM    171  CA  ALA X  24      69.156  57.415  50.558  0.00  0.00            
ATOM    172  CB  ALA X  24      67.917  57.876  51.334  0.00  0.00            
ATOM    173  C   ALA X  24      69.787  56.153  51.180  0.00  0.00            
ATOM    174  O   ALA X  24      70.760  56.270  51.927  0.00  0.00            
ATOM    175  N   GLN X  25      69.268  54.953  50.890  0.00  0.00            
ATOM    176  CA  GLN X  25      69.632  53.723  51.617  0.00  0.00            
ATOM    177  CB  GLN X  25      68.741  53.625  52.870  0.00  0.00            
ATOM    178  CG  GLN X  25      67.249  53.423  52.554  0.00  0.00            
ATOM    179  CD  GLN X  25      66.406  53.267  53.810  0.00  0.00            
ATOM    180  OE1 GLN X  25      66.838  53.479  54.937  0.00  0.00            
ATOM    181  NE2 GLN X  25      65.160  52.894  53.670  0.00  0.00            
ATOM    182  C   GLN X  25      69.543  52.427  50.777  0.00  0.00            
ATOM    183  O   GLN X  25      68.812  52.393  49.781  0.00  0.00            
ATOM    184  N   PRO X  26      70.234  51.341  51.187  0.00  0.00            
ATOM    185  CD  PRO X  26      71.219  51.285  52.265  0.00  0.00            
ATOM    186  CG  PRO X  26      71.674  49.830  52.371  0.00  0.00            
ATOM    187  CB  PRO X  26      71.393  49.282  50.975  0.00  0.00            
ATOM    188  CA  PRO X  26      70.130  50.028  50.553  0.00  0.00            
ATOM    189  C   PRO X  26      68.859  49.273  50.970  0.00  0.00            
ATOM    190  O   PRO X  26      68.303  49.496  52.053  0.00  0.00            
ATOM    191  N   VAL X  27      68.421  48.344  50.118  0.00  0.00            
ATOM    192  CA  VAL X  27      67.139  47.623  50.218  0.00  0.00            
ATOM    193  CB  VAL X  27      66.163  48.150  49.141  0.00  0.00            
ATOM    194  CG1 VAL X  27      64.856  47.358  49.000  0.00  0.00            
ATOM    195  CG2 VAL X  27      65.770  49.605  49.444  0.00  0.00            
ATOM    196  C   VAL X  27      67.360  46.109  50.119  0.00  0.00            
ATOM    197  O   VAL X  27      68.243  45.634  49.404  0.00  0.00            
ATOM    198  N   ALA X  28      66.549  45.349  50.852  0.00  0.00            
ATOM    199  CA  ALA X  28      66.442  43.899  50.764  0.00  0.00            
ATOM    200  CB  ALA X  28      66.541  43.301  52.169  0.00  0.00            
ATOM    201  C   ALA X  28      65.135  43.499  50.064  0.00  0.00            
ATOM    202  O   ALA X  28      64.083  44.110  50.283  0.00  0.00            
ATOM    203  N   ILE X  29      65.197  42.457  49.233  0.00  0.00            
ATOM    204  CA  ILE X  29      64.057  41.968  48.447  0.00  0.00            
ATOM    205  CB  ILE X  29      64.208  42.329  46.948  0.00  0.00            
ATOM    206  CG2 ILE X  29      64.322  43.859  46.783  0.00  0.00            
ATOM    207  CG1 ILE X  29      65.388  41.603  46.260  0.00  0.00            
ATOM    208  CD1 ILE X  29      65.567  41.948  44.774  0.00  0.00            
ATOM    209  C   ILE X  29      63.797  40.476  48.695  0.00  0.00            
ATOM    210  O   ILE X  29      64.734  39.676  48.779  0.00  0.00            
ATOM    211  N   PHE X  30      62.513  40.122  48.802  0.00  0.00            
ATOM    212  CA  PHE X  30      62.005  38.761  48.995  0.00  0.00            
ATOM    213  CB  PHE X  30      61.538  38.567  50.448  0.00  0.00            
ATOM    214  CG  PHE X  30      62.579  38.825  51.523  0.00  0.00            
ATOM    215  CD1 PHE X  30      62.753  40.127  52.033  0.00  0.00            
ATOM    216  CE1 PHE X  30      63.685  40.366  53.057  0.00  0.00            
ATOM    217  CZ  PHE X  30      64.437  39.302  53.583  0.00  0.00            
ATOM    218  CE2 PHE X  30      64.268  38.000  53.078  0.00  0.00            
ATOM    219  CD2 PHE X  30      63.344  37.763  52.044  0.00  0.00            
ATOM    220  C   PHE X  30      60.834  38.522  48.029  0.00  0.00            
ATOM    221  O   PHE X  30      59.860  39.277  48.037  0.00  0.00            
ATOM    222  N   LEU X  31      60.917  37.494  47.184  0.00  0.00            
ATOM    223  CA  LEU X  31      59.998  37.289  46.059  0.00  0.00            
ATOM    224  CB  LEU X  31      60.720  37.578  44.730  0.00  0.00            
ATOM    225  CG  LEU X  31      61.210  39.031  44.562  0.00  0.00            
ATOM    226  CD1 LEU X  31      62.683  39.200  44.941  0.00  0.00            
ATOM    227  CD2 LEU X  31      61.069  39.478  43.108  0.00  0.00            
ATOM    228  C   LEU X  31      59.358  35.892  46.052  0.00  0.00            
ATOM    229  O   LEU X  31      60.019  34.882  46.299  0.00  0.00            
ATOM    230  N   GLY X  32      58.067  35.831  45.718  0.00  0.00            
ATOM    231  CA  GLY X  32      57.304  34.582  45.618  0.00  0.00            
ATOM    232  C   GLY X  32      56.900  33.962  46.961  0.00  0.00            
ATOM    233  O   GLY X  32      56.967  32.743  47.120  0.00  0.00            
ATOM    234  N   ILE X  33      56.482  34.779  47.931  0.00  0.00            
ATOM    235  CA  ILE X  33      56.009  34.319  49.248  0.00  0.00            
ATOM    236  CB  ILE X  33      56.239  35.409  50.323  0.00  0.00            
ATOM    237  CG2 ILE X  33      55.908  34.860  51.723  0.00  0.00            
ATOM    238  CG1 ILE X  33      57.657  36.031  50.306  0.00  0.00            
ATOM    239  CD1 ILE X  33      58.816  35.036  50.462  0.00  0.00            
ATOM    240  C   ILE X  33      54.516  33.933  49.161  0.00  0.00            
ATOM    241  O   ILE X  33      53.717  34.771  48.737  0.00  0.00            
ATOM    242  N   PRO X  34      54.096  32.707  49.531  0.00  0.00            
ATOM    243  CD  PRO X  34      54.937  31.579  49.906  0.00  0.00            
ATOM    244  CG  PRO X  34      53.988  30.429  50.246  0.00  0.00            
ATOM    245  CB  PRO X  34      52.708  30.770  49.483  0.00  0.00            
ATOM    246  CA  PRO X  34      52.688  32.301  49.490  0.00  0.00            
ATOM    247  C   PRO X  34      51.901  32.864  50.683  0.00  0.00            
ATOM    248  O   PRO X  34      52.283  32.664  51.837  0.00  0.00            
ATOM    249  N   PHE X  35      50.777  33.539  50.414  0.00  0.00            
ATOM    250  CA  PHE X  35      49.964  34.206  51.450  0.00  0.00            
ATOM    251  CB  PHE X  35      49.715  35.660  51.028  0.00  0.00            
ATOM    252  CG  PHE X  35      48.819  35.841  49.816  0.00  0.00            
ATOM    253  CD1 PHE X  35      47.420  35.771  49.963  0.00  0.00            
ATOM    254  CE1 PHE X  35      46.581  35.955  48.852  0.00  0.00            
ATOM    255  CZ  PHE X  35      47.140  36.242  47.597  0.00  0.00            
ATOM    256  CE2 PHE X  35      48.536  36.311  47.442  0.00  0.00            
ATOM    257  CD2 PHE X  35      49.377  36.103  48.550  0.00  0.00            
ATOM    258  C   PHE X  35      48.653  33.474  51.794  0.00  0.00            
ATOM    259  O   PHE X  35      48.167  33.560  52.921  0.00  0.00            
ATOM    260  N   ALA X  36      48.089  32.722  50.847  0.00  0.00            
ATOM    261  CA  ALA X  36      46.903  31.880  51.018  0.00  0.00            
ATOM    262  CB  ALA X  36      45.648  32.716  50.729  0.00  0.00            
ATOM    263  C   ALA X  36      46.990  30.660  50.086  0.00  0.00            
ATOM    264  O   ALA X  36      47.712  30.698  49.085  0.00  0.00            
ATOM    265  N   LYS X  37      46.252  29.587  50.387  0.00  0.00            
ATOM    266  CA  LYS X  37      46.137  28.401  49.529  0.00  0.00            
ATOM    267  CB  LYS X  37      46.173  27.129  50.399  0.00  0.00            
ATOM    268  CG  LYS X  37      46.588  25.904  49.571  0.00  0.00            
ATOM    269  CD  LYS X  37      46.749  24.639  50.425  0.00  0.00            
ATOM    270  CE  LYS X  37      47.355  23.499  49.596  0.00  0.00            
ATOM    271  NZ  LYS X  37      47.567  22.282  50.416  0.00  0.00            
ATOM    272  C   LYS X  37      44.868  28.521  48.663  0.00  0.00            
ATOM    273  O   LYS X  37      43.767  28.543  49.224  0.00  0.00            
ATOM    274  N   PRO X  38      44.977  28.643  47.323  0.00  0.00            
ATOM    275  CD  PRO X  38      46.200  28.724  46.537  0.00  0.00            
ATOM    276  CG  PRO X  38      45.775  28.663  45.069  0.00  0.00            
ATOM    277  CB  PRO X  38      44.345  29.195  45.075  0.00  0.00            
ATOM    278  CA  PRO X  38      43.813  28.798  46.455  0.00  0.00            
ATOM    279  C   PRO X  38      43.007  27.494  46.371  0.00  0.00            
ATOM    280  O   PRO X  38      43.588  26.448  46.058  0.00  0.00            
ATOM    281  N   PRO X  39      41.677  27.540  46.569  0.00  0.00            
ATOM    282  CD  PRO X  39      40.924  28.590  47.233  0.00  0.00            
ATOM    283  CG  PRO X  39      39.761  27.864  47.897  0.00  0.00            
ATOM    284  CB  PRO X  39      39.448  26.757  46.894  0.00  0.00            
ATOM    285  CA  PRO X  39      40.789  26.442  46.215  0.00  0.00            
ATOM    286  C   PRO X  39      40.688  26.343  44.684  0.00  0.00            
ATOM    287  O   PRO X  39      40.311  27.309  44.012  0.00  0.00            
ATOM    288  N   LEU X  40      41.057  25.188  44.129  0.00  0.00            
ATOM    289  CA  LEU X  40      41.134  24.926  42.687  0.00  0.00            
ATOM    290  CB  LEU X  40      42.560  25.217  42.177  0.00  0.00            
ATOM    291  CG  LEU X  40      43.759  24.571  42.894  0.00  0.00            
ATOM    292  CD1 LEU X  40      43.883  23.078  42.604  0.00  0.00            
ATOM    293  CD2 LEU X  40      45.037  25.253  42.402  0.00  0.00            
ATOM    294  C   LEU X  40      40.587  23.535  42.322  0.00  0.00            
ATOM    295  O   LEU X  40      40.247  22.749  43.208  0.00  0.00            
ATOM    296  N   GLY X  41      40.408  23.261  41.025  0.00  0.00            
ATOM    297  CA  GLY X  41      39.723  22.049  40.553  0.00  0.00            
ATOM    298  C   GLY X  41      38.328  21.888  41.195  0.00  0.00            
ATOM    299  O   GLY X  41      37.570  22.863  41.246  0.00  0.00            
ATOM    300  N   PRO X  42      38.000  20.714  41.774  0.00  0.00            
ATOM    301  CD  PRO X  42      38.711  19.454  41.600  0.00  0.00            
ATOM    302  CG  PRO X  42      37.675  18.366  41.863  0.00  0.00            
ATOM    303  CB  PRO X  42      36.808  19.006  42.945  0.00  0.00            
ATOM    304  CA  PRO X  42      36.754  20.477  42.516  0.00  0.00            
ATOM    305  C   PRO X  42      36.474  21.406  43.716  0.00  0.00            
ATOM    306  O   PRO X  42      35.387  21.341  44.292  0.00  0.00            
ATOM    307  N   LEU X  43      37.422  22.267  44.110  0.00  0.00            
ATOM    308  CA  LEU X  43      37.285  23.212  45.223  0.00  0.00            
ATOM    309  CB  LEU X  43      38.502  23.097  46.172  0.00  0.00            
ATOM    310  CG  LEU X  43      38.846  21.728  46.803  0.00  0.00            
ATOM    311  CD1 LEU X  43      37.618  20.991  47.335  0.00  0.00            
ATOM    312  CD2 LEU X  43      39.629  20.785  45.885  0.00  0.00            
ATOM    313  C   LEU X  43      37.041  24.672  44.776  0.00  0.00            
ATOM    314  O   LEU X  43      36.845  25.529  45.640  0.00  0.00            
ATOM    315  N   ARG X  44      37.038  24.979  43.464  0.00  0.00            
ATOM    316  CA  ARG X  44      36.838  26.349  42.922  0.00  0.00            
ATOM    317  CB  ARG X  44      36.774  26.328  41.379  0.00  0.00            
ATOM    318  CG  ARG X  44      38.115  26.043  40.696  0.00  0.00            
ATOM    319  CD  ARG X  44      37.941  25.787  39.191  0.00  0.00            
ATOM    320  NE  ARG X  44      39.219  25.390  38.572  0.00  0.00            
ATOM    321  CZ  ARG X  44      39.443  24.356  37.778  0.00  0.00            
ATOM    322  NH1 ARG X  44      38.493  23.634  37.265  0.00  0.00            
ATOM    323  NH2 ARG X  44      40.659  24.009  37.497  0.00  0.00            
ATOM    324  C   ARG X  44      35.566  27.025  43.456  0.00  0.00            
ATOM    325  O   ARG X  44      34.565  26.355  43.714  0.00  0.00            
ATOM    326  N   PHE X  45      35.569  28.356  43.538  0.00  0.00            
ATOM    327  CA  PHE X  45      34.437  29.184  43.988  0.00  0.00            
ATOM    328  CB  PHE X  45      33.307  29.183  42.938  0.00  0.00            
ATOM    329  CG  PHE X  45      33.791  29.385  41.511  0.00  0.00            
ATOM    330  CD1 PHE X  45      34.147  30.669  41.061  0.00  0.00            
ATOM    331  CE1 PHE X  45      34.667  30.845  39.767  0.00  0.00            
ATOM    332  CZ  PHE X  45      34.809  29.741  38.908  0.00  0.00            
ATOM    333  CE2 PHE X  45      34.443  28.458  39.348  0.00  0.00            
ATOM    334  CD2 PHE X  45      33.943  28.281  40.650  0.00  0.00            
ATOM    335  C   PHE X  45      33.983  28.857  45.426  0.00  0.00            
ATOM    336  O   PHE X  45      32.789  28.765  45.722  0.00  0.00            
ATOM    337  N   THR X  46      34.955  28.646  46.319  0.00  0.00            
ATOM    338  CA  THR X  46      34.768  28.498  47.776  0.00  0.00            
ATOM    339  CB  THR X  46      34.968  27.043  48.248  0.00  0.00            
ATOM    340  CG2 THR X  46      34.065  26.038  47.535  0.00  0.00            
ATOM    341  OG1 THR X  46      36.305  26.618  48.092  0.00  0.00            
ATOM    342  C   THR X  46      35.714  29.448  48.532  0.00  0.00            
ATOM    343  O   THR X  46      36.655  29.970  47.922  0.00  0.00            
ATOM    344  N   PRO X  47      35.518  29.713  49.840  0.00  0.00            
ATOM    345  CD  PRO X  47      34.367  29.346  50.652  0.00  0.00            
ATOM    346  CG  PRO X  47      34.349  30.345  51.808  0.00  0.00            
ATOM    347  CB  PRO X  47      35.833  30.635  52.025  0.00  0.00            
ATOM    348  CA  PRO X  47      36.399  30.599  50.602  0.00  0.00            
ATOM    349  C   PRO X  47      37.873  30.145  50.576  0.00  0.00            
ATOM    350  O   PRO X  47      38.143  28.945  50.733  0.00  0.00            
ATOM    351  N   PRO X  48      38.838  31.069  50.389  0.00  0.00            
ATOM    352  CD  PRO X  48      38.652  32.500  50.186  0.00  0.00            
ATOM    353  CG  PRO X  48      40.034  33.136  50.330  0.00  0.00            
ATOM    354  CB  PRO X  48      40.977  32.011  49.902  0.00  0.00            
ATOM    355  CA  PRO X  48      40.261  30.746  50.388  0.00  0.00            
ATOM    356  C   PRO X  48      40.726  30.289  51.775  0.00  0.00            
ATOM    357  O   PRO X  48      40.183  30.717  52.801  0.00  0.00            
ATOM    358  N   GLN X  49      41.732  29.413  51.808  0.00  0.00            
ATOM    359  CA  GLN X  49      42.262  28.824  53.043  0.00  0.00            
ATOM    360  CB  GLN X  49      42.217  27.289  52.959  0.00  0.00            
ATOM    361  CG  GLN X  49      40.791  26.754  52.708  0.00  0.00            
ATOM    362  CD  GLN X  49      40.601  25.294  53.118  0.00  0.00            
ATOM    363  OE1 GLN X  49      41.487  24.619  53.628  0.00  0.00            
ATOM    364  NE2 GLN X  49      39.440  24.721  52.879  0.00  0.00            
ATOM    365  C   GLN X  49      43.674  29.354  53.362  0.00  0.00            
ATOM    366  O   GLN X  49      44.346  29.870  52.463  0.00  0.00            
ATOM    367  N   PRO X  50      44.155  29.254  54.616  0.00  0.00            
ATOM    368  CD  PRO X  50      43.431  28.841  55.812  0.00  0.00            
ATOM    369  CG  PRO X  50      44.155  29.511  56.977  0.00  0.00            
ATOM    370  CB  PRO X  50      45.603  29.528  56.495  0.00  0.00            
ATOM    371  CA  PRO X  50      45.478  29.750  54.987  0.00  0.00            
ATOM    372  C   PRO X  50      46.634  29.080  54.235  0.00  0.00            
ATOM    373  O   PRO X  50      46.549  27.910  53.852  0.00  0.00            
ATOM    374  N   ALA X  51      47.739  29.809  54.066  0.00  0.00            
ATOM    375  CA  ALA X  51      48.995  29.237  53.579  0.00  0.00            
ATOM    376  CB  ALA X  51      49.957  30.362  53.184  0.00  0.00            
ATOM    377  C   ALA X  51      49.614  28.296  54.628  0.00  0.00            
ATOM    378  O   ALA X  51      49.562  28.557  55.834  0.00  0.00            
ATOM    379  N   GLU X  52      50.208  27.196  54.172  0.00  0.00            
ATOM    380  CA  GLU X  52      50.728  26.141  55.048  0.00  0.00            
ATOM    381  CB  GLU X  52      50.560  24.769  54.386  0.00  0.00            
ATOM    382  CG  GLU X  52      49.087  24.441  54.123  0.00  0.00            
ATOM    383  CD  GLU X  52      48.930  22.953  53.834  0.00  0.00            
ATOM    384  OE1 GLU X  52      49.264  22.493  52.712  0.00  0.00            
ATOM    385  OE2 GLU X  52      48.503  22.204  54.743  0.00  0.00            
ATOM    386  C   GLU X  52      52.196  26.361  55.460  0.00  0.00            
ATOM    387  O   GLU X  52      52.965  26.948  54.693  0.00  0.00            
ATOM    388  N   PRO X  53      52.615  25.869  56.640  0.00  0.00            
ATOM    389  CD  PRO X  53      51.771  25.286  57.677  0.00  0.00            
ATOM    390  CG  PRO X  53      52.727  24.607  58.646  0.00  0.00            
ATOM    391  CB  PRO X  53      53.977  25.480  58.546  0.00  0.00            
ATOM    392  CA  PRO X  53      54.017  25.857  57.061  0.00  0.00            
ATOM    393  C   PRO X  53      54.891  24.874  56.258  0.00  0.00            
ATOM    394  O   PRO X  53      54.408  23.887  55.693  0.00  0.00            
ATOM    395  N   TRP X  54      56.203  25.120  56.268  0.00  0.00            
ATOM    396  CA  TRP X  54      57.261  24.256  55.718  0.00  0.00            
ATOM    397  CB  TRP X  54      57.781  24.875  54.409  0.00  0.00            
ATOM    398  CG  TRP X  54      58.372  26.252  54.521  0.00  0.00            
ATOM    399  CD1 TRP X  54      59.685  26.538  54.675  0.00  0.00            
ATOM    400  NE1 TRP X  54      59.861  27.905  54.775  0.00  0.00            
ATOM    401  CE2 TRP X  54      58.656  28.571  54.718  0.00  0.00            
ATOM    402  CZ2 TRP X  54      58.304  29.924  54.823  0.00  0.00            
ATOM    403  CH2 TRP X  54      56.957  30.298  54.685  0.00  0.00            
ATOM    404  CZ3 TRP X  54      55.982  29.314  54.439  0.00  0.00            
ATOM    405  CE3 TRP X  54      56.343  27.954  54.362  0.00  0.00            
ATOM    406  CD2 TRP X  54      57.687  27.544  54.511  0.00  0.00            
ATOM    407  C   TRP X  54      58.416  23.996  56.709  0.00  0.00            
ATOM    408  O   TRP X  54      59.136  23.011  56.555  0.00  0.00            
ATOM    409  N   SER X  55      58.583  24.846  57.733  0.00  0.00            
ATOM    410  CA  SER X  55      59.541  24.764  58.860  0.00  0.00            
ATOM    411  CB  SER X  55      59.237  23.543  59.743  0.00  0.00            
ATOM    412  OG  SER X  55      57.848  23.425  60.026  0.00  0.00            
ATOM    413  C   SER X  55      61.048  24.845  58.521  0.00  0.00            
ATOM    414  O   SER X  55      61.836  25.290  59.364  0.00  0.00            
ATOM    415  N   PHE X  56      61.448  24.482  57.300  0.00  0.00            
ATOM    416  CA  PHE X  56      62.791  24.654  56.721  0.00  0.00            
ATOM    417  CB  PHE X  56      62.906  23.710  55.506  0.00  0.00            
ATOM    418  CG  PHE X  56      62.751  22.232  55.817  0.00  0.00            
ATOM    419  CD1 PHE X  56      63.693  21.581  56.638  0.00  0.00            
ATOM    420  CE1 PHE X  56      63.554  20.210  56.924  0.00  0.00            
ATOM    421  CZ  PHE X  56      62.475  19.487  56.387  0.00  0.00            
ATOM    422  CE2 PHE X  56      61.537  20.131  55.565  0.00  0.00            
ATOM    423  CD2 PHE X  56      61.676  21.500  55.276  0.00  0.00            
ATOM    424  C   PHE X  56      63.086  26.114  56.303  0.00  0.00            
ATOM    425  O   PHE X  56      62.230  26.997  56.424  0.00  0.00            
ATOM    426  N   VAL X  57      64.280  26.372  55.755  0.00  0.00            
ATOM    427  CA  VAL X  57      64.592  27.589  54.978  0.00  0.00            
ATOM    428  CB  VAL X  57      66.010  28.116  55.291  0.00  0.00            
ATOM    429  CG1 VAL X  57      67.131  27.260  54.697  0.00  0.00            
ATOM    430  CG2 VAL X  57      66.210  29.562  54.812  0.00  0.00            
ATOM    431  C   VAL X  57      64.347  27.385  53.474  0.00  0.00            
ATOM    432  O   VAL X  57      64.511  26.278  52.953  0.00  0.00            
ATOM    433  N   LYS X  58      63.954  28.453  52.764  0.00  0.00            
ATOM    434  CA  LYS X  58      63.851  28.506  51.291  0.00  0.00            
ATOM    435  CB  LYS X  58      62.394  28.271  50.845  0.00  0.00            
ATOM    436  CG  LYS X  58      61.910  26.837  51.121  0.00  0.00            
ATOM    437  CD  LYS X  58      60.548  26.532  50.488  0.00  0.00            
ATOM    438  CE  LYS X  58      59.407  27.319  51.142  0.00  0.00            
ATOM    439  NZ  LYS X  58      58.148  27.124  50.396  0.00  0.00            
ATOM    440  C   LYS X  58      64.360  29.841  50.732  0.00  0.00            
ATOM    441  O   LYS X  58      64.201  30.881  51.369  0.00  0.00            
ATOM    442  N   ASN X  59      64.926  29.831  49.527  0.00  0.00            
ATOM    443  CA  ASN X  59      65.321  31.040  48.797  0.00  0.00            
ATOM    444  CB  ASN X  59      66.434  30.660  47.806  0.00  0.00            
ATOM    445  CG  ASN X  59      66.911  31.853  47.006  0.00  0.00            
ATOM    446  OD1 ASN X  59      67.705  32.663  47.464  0.00  0.00            
ATOM    447  ND2 ASN X  59      66.388  32.027  45.819  0.00  0.00            
ATOM    448  C   ASN X  59      64.113  31.748  48.139  0.00  0.00            
ATOM    449  O   ASN X  59      63.143  31.096  47.744  0.00  0.00            
ATOM    450  N   ALA X  60      64.176  33.079  48.034  0.00  0.00            
ATOM    451  CA  ALA X  60      63.099  33.944  47.547  0.00  0.00            
ATOM    452  CB  ALA X  60      62.268  34.361  48.774  0.00  0.00            
ATOM    453  C   ALA X  60      63.651  35.150  46.746  0.00  0.00            
ATOM    454  O   ALA X  60      63.517  36.297  47.171  0.00  0.00            
ATOM    455  N   THR X  61      64.300  34.905  45.600  0.00  0.00            
ATOM    456  CA  THR X  61      65.005  35.931  44.790  0.00  0.00            
ATOM    457  CB  THR X  61      66.530  35.765  44.869  0.00  0.00            
ATOM    458  CG2 THR X  61      67.008  35.949  46.306  0.00  0.00            
ATOM    459  OG1 THR X  61      66.951  34.489  44.430  0.00  0.00            
ATOM    460  C   THR X  61      64.573  36.043  43.323  0.00  0.00            
ATOM    461  O   THR X  61      64.937  37.020  42.666  0.00  0.00            
ATOM    462  N   SER X  62      63.757  35.111  42.821  0.00  0.00            
ATOM    463  CA  SER X  62      62.994  35.250  41.570  0.00  0.00            
ATOM    464  CB  SER X  62      63.117  34.000  40.698  0.00  0.00            
ATOM    465  OG  SER X  62      64.401  33.932  40.123  0.00  0.00            
ATOM    466  C   SER X  62      61.514  35.502  41.848  0.00  0.00            
ATOM    467  O   SER X  62      60.970  35.026  42.848  0.00  0.00            
ATOM    468  N   TYR X  63      60.837  36.197  40.933  0.00  0.00            
ATOM    469  CA  TYR X  63      59.384  36.394  40.979  0.00  0.00            
ATOM    470  CB  TYR X  63      58.964  37.284  39.800  0.00  0.00            
ATOM    471  CG  TYR X  63      59.244  38.770  39.971  0.00  0.00            
ATOM    472  CD1 TYR X  63      60.426  39.349  39.468  0.00  0.00            
ATOM    473  CE1 TYR X  63      60.661  40.729  39.619  0.00  0.00            
ATOM    474  CZ  TYR X  63      59.700  41.546  40.250  0.00  0.00            
ATOM    475  OH  TYR X  63      59.916  42.883  40.358  0.00  0.00            
ATOM    476  CE2 TYR X  63      58.511  40.973  40.748  0.00  0.00            
ATOM    477  CD2 TYR X  63      58.298  39.586  40.623  0.00  0.00            
ATOM    478  C   TYR X  63      58.597  35.057  40.961  0.00  0.00            
ATOM    479  O   TYR X  63      59.129  34.024  40.536  0.00  0.00            
ATOM    480  N   PRO X  64      57.326  35.052  41.405  0.00  0.00            
ATOM    481  CD  PRO X  64      56.698  36.129  42.156  0.00  0.00            
ATOM    482  CG  PRO X  64      55.288  35.669  42.505  0.00  0.00            
ATOM    483  CB  PRO X  64      55.353  34.152  42.365  0.00  0.00            
ATOM    484  CA  PRO X  64      56.434  33.898  41.303  0.00  0.00            
ATOM    485  C   PRO X  64      55.845  33.702  39.884  0.00  0.00            
ATOM    486  O   PRO X  64      56.089  34.504  38.973  0.00  0.00            
ATOM    487  N   PRO X  65      55.036  32.643  39.679  0.00  0.00            
ATOM    488  CD  PRO X  65      54.897  31.487  40.554  0.00  0.00            
ATOM    489  CG  PRO X  65      54.321  30.379  39.681  0.00  0.00            
ATOM    490  CB  PRO X  65      53.434  31.161  38.717  0.00  0.00            
ATOM    491  CA  PRO X  65      54.218  32.461  38.482  0.00  0.00            
ATOM    492  C   PRO X  65      53.256  33.626  38.199  0.00  0.00            
ATOM    493  O   PRO X  65      52.951  34.451  39.065  0.00  0.00            
ATOM    494  N   MET X  66      52.737  33.654  36.977  0.00  0.00            
ATOM    495  CA  MET X  66      51.588  34.450  36.546  0.00  0.00            
ATOM    496  CB  MET X  66      51.652  34.621  35.021  0.00  0.00            
ATOM    497  CG  MET X  66      52.920  35.333  34.532  0.00  0.00            
ATOM    498  SD  MET X  66      53.135  35.327  32.730  0.00  0.00            
ATOM    499  CE  MET X  66      53.552  33.588  32.433  0.00  0.00            
ATOM    500  C   MET X  66      50.275  33.749  36.942  0.00  0.00            
ATOM    501  O   MET X  66      50.221  32.517  37.018  0.00  0.00            
ATOM    502  N   CYS X  67      49.205  34.518  37.151  0.00  0.00            
ATOM    503  CA  CYS X  67      47.880  34.004  37.503  0.00  0.00            
ATOM    504  CB  CYS X  67      47.274  34.895  38.604  0.00  0.00            
ATOM    505  SG  CYS X  67      47.223  36.648  38.124  0.00  0.00            
ATOM    506  C   CYS X  67      46.937  33.877  36.292  0.00  0.00            
ATOM    507  O   CYS X  67      46.798  34.815  35.510  0.00  0.00            
ATOM    508  N   THR X  68      46.230  32.743  36.185  0.00  0.00            
ATOM    509  CA  THR X  68      44.851  32.644  35.641  0.00  0.00            
ATOM    510  CB  THR X  68      43.821  32.870  36.766  0.00  0.00            
ATOM    511  CG2 THR X  68      43.927  31.809  37.860  0.00  0.00            
ATOM    512  OG1 THR X  68      44.005  34.136  37.360  0.00  0.00            
ATOM    513  C   THR X  68      44.517  33.519  34.413  0.00  0.00            
ATOM    514  O   THR X  68      43.560  34.297  34.435  0.00  0.00            
ATOM    515  N   GLN X  69      45.317  33.436  33.349  0.00  0.00            
ATOM    516  CA  GLN X  69      45.121  34.166  32.087  0.00  0.00            
ATOM    517  CB  GLN X  69      45.611  35.622  32.227  0.00  0.00            
ATOM    518  CG  GLN X  69      47.143  35.783  32.220  0.00  0.00            
ATOM    519  CD  GLN X  69      47.570  37.106  32.840  0.00  0.00            
ATOM    520  OE1 GLN X  69      47.865  38.087  32.168  0.00  0.00            
ATOM    521  NE2 GLN X  69      47.591  37.165  34.151  0.00  0.00            
ATOM    522  C   GLN X  69      45.829  33.447  30.932  0.00  0.00            
ATOM    523  O   GLN X  69      46.662  32.575  31.170  0.00  0.00            
ATOM    524  N   ASP X  70      45.532  33.822  29.686  0.00  0.00            
ATOM    525  CA  ASP X  70      46.213  33.266  28.511  0.00  0.00            
ATOM    526  CB  ASP X  70      45.620  33.894  27.244  0.00  0.00            
ATOM    527  CG  ASP X  70      46.315  33.371  25.989  0.00  0.00            
ATOM    528  OD1 ASP X  70      46.304  32.138  25.770  0.00  0.00            
ATOM    529  OD2 ASP X  70      46.875  34.201  25.239  0.00  0.00            
ATOM    530  C   ASP X  70      47.749  33.485  28.587  0.00  0.00            
ATOM    531  O   ASP X  70      48.185  34.632  28.739  0.00  0.00            
ATOM    532  N   PRO X  71      48.594  32.436  28.469  0.00  0.00            
ATOM    533  CD  PRO X  71      48.221  31.032  28.346  0.00  0.00            
ATOM    534  CG  PRO X  71      49.413  30.214  28.831  0.00  0.00            
ATOM    535  CB  PRO X  71      50.594  31.136  28.562  0.00  0.00            
ATOM    536  CA  PRO X  71      50.032  32.550  28.730  0.00  0.00            
ATOM    537  C   PRO X  71      50.775  33.556  27.836  0.00  0.00            
ATOM    538  O   PRO X  71      51.756  34.154  28.283  0.00  0.00            
ATOM    539  N   LYS X  72      50.302  33.797  26.604  0.00  0.00            
ATOM    540  CA  LYS X  72      50.851  34.819  25.693  0.00  0.00            
ATOM    541  CB  LYS X  72      50.295  34.563  24.286  0.00  0.00            
ATOM    542  CG  LYS X  72      50.767  35.600  23.248  0.00  0.00            
ATOM    543  CD  LYS X  72      50.318  35.252  21.823  0.00  0.00            
ATOM    544  CE  LYS X  72      50.939  33.929  21.373  0.00  0.00            
ATOM    545  NZ  LYS X  72      50.458  33.506  20.044  0.00  0.00            
ATOM    546  C   LYS X  72      50.559  36.242  26.172  0.00  0.00            
ATOM    547  O   LYS X  72      51.454  37.090  26.155  0.00  0.00            
ATOM    548  N   ALA X  73      49.341  36.485  26.661  0.00  0.00            
ATOM    549  CA  ALA X  73      48.971  37.759  27.274  0.00  0.00            
ATOM    550  CB  ALA X  73      47.457  37.788  27.515  0.00  0.00            
ATOM    551  C   ALA X  73      49.762  38.014  28.568  0.00  0.00            
ATOM    552  O   ALA X  73      50.188  39.146  28.813  0.00  0.00            
ATOM    553  N   GLY X  74      50.018  36.968  29.362  0.00  0.00            
ATOM    554  CA  GLY X  74      50.916  37.033  30.519  0.00  0.00            
ATOM    555  C   GLY X  74      52.371  37.343  30.135  0.00  0.00            
ATOM    556  O   GLY X  74      53.007  38.189  30.767  0.00  0.00            
ATOM    557  N   GLN X  75      52.886  36.720  29.067  0.00  0.00            
ATOM    558  CA  GLN X  75      54.253  36.937  28.578  0.00  0.00            
ATOM    559  CB  GLN X  75      54.571  35.946  27.442  0.00  0.00            
ATOM    560  CG  GLN X  75      56.010  36.100  26.908  0.00  0.00            
ATOM    561  CD  GLN X  75      56.324  35.217  25.705  0.00  0.00            
ATOM    562  OE1 GLN X  75      55.466  34.610  25.079  0.00  0.00            
ATOM    563  NE2 GLN X  75      57.576  35.145  25.317  0.00  0.00            
ATOM    564  C   GLN X  75      54.496  38.384  28.135  0.00  0.00            
ATOM    565  O   GLN X  75      55.491  38.976  28.550  0.00  0.00            
ATOM    566  N   LEU X  76      53.594  38.982  27.350  0.00  0.00            
ATOM    567  CA  LEU X  76      53.782  40.342  26.821  0.00  0.00            
ATOM    568  CB  LEU X  76      52.612  40.649  25.865  0.00  0.00            
ATOM    569  CG  LEU X  76      52.664  42.038  25.199  0.00  0.00            
ATOM    570  CD1 LEU X  76      53.907  42.215  24.330  0.00  0.00            
ATOM    571  CD2 LEU X  76      51.443  42.239  24.304  0.00  0.00            
ATOM    572  C   LEU X  76      53.923  41.384  27.949  0.00  0.00            
ATOM    573  O   LEU X  76      54.801  42.251  27.904  0.00  0.00            
ATOM    574  N   LEU X  77      53.120  41.233  29.009  0.00  0.00            
ATOM    575  CA  LEU X  77      53.166  42.061  30.219  0.00  0.00            
ATOM    576  CB  LEU X  77      51.794  41.946  30.912  0.00  0.00            
ATOM    577  CG  LEU X  77      51.519  42.988  32.015  0.00  0.00            
ATOM    578  CD1 LEU X  77      51.499  44.425  31.486  0.00  0.00            
ATOM    579  CD2 LEU X  77      50.157  42.704  32.640  0.00  0.00            
ATOM    580  C   LEU X  77      54.348  41.718  31.152  0.00  0.00            
ATOM    581  O   LEU X  77      54.726  42.529  31.997  0.00  0.00            
ATOM    582  N   SER X  78      54.961  40.542  30.994  0.00  0.00            
ATOM    583  CA  SER X  78      56.108  40.082  31.794  0.00  0.00            
ATOM    584  CB  SER X  78      55.992  38.583  32.076  0.00  0.00            
ATOM    585  OG  SER X  78      54.823  38.298  32.822  0.00  0.00            
ATOM    586  C   SER X  78      57.472  40.380  31.159  0.00  0.00            
ATOM    587  O   SER X  78      58.447  40.560  31.888  0.00  0.00            
ATOM    588  N   GLU X  79      57.569  40.450  29.828  0.00  0.00            
ATOM    589  CA  GLU X  79      58.849  40.577  29.108  0.00  0.00            
ATOM    590  CB  GLU X  79      59.020  39.408  28.121  0.00  0.00            
ATOM    591  CG  GLU X  79      58.987  38.029  28.802  0.00  0.00            
ATOM    592  CD  GLU X  79      59.713  36.949  27.986  0.00  0.00            
ATOM    593  OE1 GLU X  79      60.640  36.313  28.543  0.00  0.00            
ATOM    594  OE2 GLU X  79      59.410  36.730  26.787  0.00  0.00            
ATOM    595  C   GLU X  79      59.050  41.925  28.392  0.00  0.00            
ATOM    596  O   GLU X  79      60.185  42.404  28.336  0.00  0.00            
ATOM    597  N   LEU X  80      57.990  42.570  27.881  0.00  0.00            
ATOM    598  CA  LEU X  80      58.094  43.849  27.152  0.00  0.00            
ATOM    599  CB  LEU X  80      57.529  43.705  25.726  0.00  0.00            
ATOM    600  CG  LEU X  80      58.272  42.692  24.829  0.00  0.00            
ATOM    601  CD1 LEU X  80      57.638  42.670  23.438  0.00  0.00            
ATOM    602  CD2 LEU X  80      59.755  43.029  24.654  0.00  0.00            
ATOM    603  C   LEU X  80      57.451  45.005  27.925  0.00  0.00            
ATOM    604  O   LEU X  80      58.145  45.950  28.311  0.00  0.00            
ATOM    605  N   PHE X  81      56.167  44.899  28.277  0.00  0.00            
ATOM    606  CA  PHE X  81      55.458  45.895  29.101  0.00  0.00            
ATOM    607  CB  PHE X  81      53.959  45.901  28.745  0.00  0.00            
ATOM    608  CG  PHE X  81      53.595  46.158  27.287  0.00  0.00            
ATOM    609  CD1 PHE X  81      52.477  45.504  26.730  0.00  0.00            
ATOM    610  CE1 PHE X  81      52.101  45.743  25.397  0.00  0.00            
ATOM    611  CZ  PHE X  81      52.854  46.622  24.599  0.00  0.00            
ATOM    612  CE2 PHE X  81      53.970  47.277  25.146  0.00  0.00            
ATOM    613  CD2 PHE X  81      54.330  47.059  26.488  0.00  0.00            
ATOM    614  C   PHE X  81      55.764  45.744  30.611  0.00  0.00            
ATOM    615  O   PHE X  81      54.908  45.957  31.468  0.00  0.00            
ATOM    616  N   THR X  82      57.004  45.371  30.945  0.00  0.00            
ATOM    617  CA  THR X  82      57.512  45.102  32.300  0.00  0.00            
ATOM    618  CB  THR X  82      58.315  43.789  32.293  0.00  0.00            
ATOM    619  CG2 THR X  82      59.617  43.823  31.489  0.00  0.00            
ATOM    620  OG1 THR X  82      58.649  43.417  33.606  0.00  0.00            
ATOM    621  C   THR X  82      58.345  46.264  32.855  0.00  0.00            
ATOM    622  O   THR X  82      59.122  46.875  32.114  0.00  0.00            
ATOM    623  N   ASN X  83      58.233  46.543  34.161  0.00  0.00            
ATOM    624  CA  ASN X  83      59.030  47.564  34.866  0.00  0.00            
ATOM    625  CB  ASN X  83      58.129  48.668  35.465  0.00  0.00            
ATOM    626  CG  ASN X  83      57.178  48.217  36.561  0.00  0.00            
ATOM    627  OD1 ASN X  83      57.479  48.245  37.747  0.00  0.00            
ATOM    628  ND2 ASN X  83      55.980  47.816  36.213  0.00  0.00            
ATOM    629  C   ASN X  83      60.081  46.964  35.829  0.00  0.00            
ATOM    630  O   ASN X  83      60.529  47.636  36.759  0.00  0.00            
ATOM    631  N   ARG X  84      60.499  45.710  35.587  0.00  0.00            
ATOM    632  CA  ARG X  84      61.584  45.013  36.305  0.00  0.00            
ATOM    633  CB  ARG X  84      60.969  44.015  37.311  0.00  0.00            
ATOM    634  CG  ARG X  84      60.144  42.862  36.713  0.00  0.00            
ATOM    635  CD  ARG X  84      60.989  41.709  36.154  0.00  0.00            
ATOM    636  NE  ARG X  84      60.731  41.431  34.727  0.00  0.00            
ATOM    637  CZ  ARG X  84      61.442  40.604  33.978  0.00  0.00            
ATOM    638  NH1 ARG X  84      62.489  39.989  34.442  0.00  0.00            
ATOM    639  NH2 ARG X  84      61.106  40.348  32.751  0.00  0.00            
ATOM    640  C   ARG X  84      62.639  44.395  35.368  0.00  0.00            
ATOM    641  O   ARG X  84      62.385  44.181  34.176  0.00  0.00            
ATOM    642  N   LYS X  85      63.809  44.084  35.936  0.00  0.00            
ATOM    643  CA  LYS X  85      64.948  43.366  35.322  0.00  0.00            
ATOM    644  CB  LYS X  85      66.055  44.368  34.939  0.00  0.00            
ATOM    645  CG  LYS X  85      66.681  45.084  36.151  0.00  0.00            
ATOM    646  CD  LYS X  85      67.971  45.845  35.809  0.00  0.00            
ATOM    647  CE  LYS X  85      67.719  47.005  34.841  0.00  0.00            
ATOM    648  NZ  LYS X  85      68.933  47.833  34.647  0.00  0.00            
ATOM    649  C   LYS X  85      65.502  42.207  36.176  0.00  0.00            
ATOM    650  O   LYS X  85      66.336  41.443  35.693  0.00  0.00            
ATOM    651  N   GLU X  86      65.047  42.054  37.424  0.00  0.00            
ATOM    652  CA  GLU X  86      65.261  40.840  38.234  0.00  0.00            
ATOM    653  CB  GLU X  86      64.927  41.115  39.712  0.00  0.00            
ATOM    654  CG  GLU X  86      65.882  42.102  40.409  0.00  0.00            
ATOM    655  CD  GLU X  86      67.285  41.524  40.627  0.00  0.00            
ATOM    656  OE1 GLU X  86      68.293  42.121  40.172  0.00  0.00            
ATOM    657  OE2 GLU X  86      67.426  40.455  41.260  0.00  0.00            
ATOM    658  C   GLU X  86      64.433  39.651  37.695  0.00  0.00            
ATOM    659  O   GLU X  86      63.391  39.845  37.063  0.00  0.00            
ATOM    660  N   ASN X  87      64.898  38.416  37.914  0.00  0.00            
ATOM    661  CA  ASN X  87      64.455  37.234  37.161  0.00  0.00            
ATOM    662  CB  ASN X  87      65.424  36.078  37.458  0.00  0.00            
ATOM    663  CG  ASN X  87      65.070  34.842  36.653  0.00  0.00            
ATOM    664  OD1 ASN X  87      65.131  34.844  35.432  0.00  0.00            
ATOM    665  ND2 ASN X  87      64.621  33.783  37.278  0.00  0.00            
ATOM    666  C   ASN X  87      62.984  36.804  37.386  0.00  0.00            
ATOM    667  O   ASN X  87      62.494  36.751  38.517  0.00  0.00            
ATOM    668  N   ILE X  88      62.317  36.398  36.296  0.00  0.00            
ATOM    669  CA  ILE X  88      60.969  35.798  36.281  0.00  0.00            
ATOM    670  CB  ILE X  88      59.973  36.637  35.438  0.00  0.00            
ATOM    671  CG2 ILE X  88      59.782  38.039  36.044  0.00  0.00            
ATOM    672  CG1 ILE X  88      60.391  36.735  33.953  0.00  0.00            
ATOM    673  CD1 ILE X  88      59.287  37.279  33.043  0.00  0.00            
ATOM    674  C   ILE X  88      61.005  34.332  35.788  0.00  0.00            
ATOM    675  O   ILE X  88      61.819  34.008  34.919  0.00  0.00            
ATOM    676  N   PRO X  89      60.114  33.442  36.270  0.00  0.00            
ATOM    677  CD  PRO X  89      59.281  33.641  37.445  0.00  0.00            
ATOM    678  CG  PRO X  89      58.479  32.353  37.628  0.00  0.00            
ATOM    679  CB  PRO X  89      59.398  31.304  37.008  0.00  0.00            
ATOM    680  CA  PRO X  89      60.042  32.043  35.832  0.00  0.00            
ATOM    681  C   PRO X  89      59.234  31.823  34.541  0.00  0.00            
ATOM    682  O   PRO X  89      59.377  30.776  33.904  0.00  0.00            
ATOM    683  N   LEU X  90      58.365  32.771  34.161  0.00  0.00            
ATOM    684  CA  LEU X  90      57.437  32.673  33.022  0.00  0.00            
ATOM    685  CB  LEU X  90      58.202  32.872  31.694  0.00  0.00            
ATOM    686  CG  LEU X  90      57.330  33.438  30.555  0.00  0.00            
ATOM    687  CD1 LEU X  90      57.020  34.922  30.768  0.00  0.00            
ATOM    688  CD2 LEU X  90      58.050  33.304  29.213  0.00  0.00            
ATOM    689  C   LEU X  90      56.520  31.425  33.074  0.00  0.00            
ATOM    690  O   LEU X  90      56.169  30.830  32.050  0.00  0.00            
ATOM    691  N   LYS X  91      56.132  31.035  34.295  0.00  0.00            
ATOM    692  CA  LYS X  91      55.173  29.963  34.615  0.00  0.00            
ATOM    693  CB  LYS X  91      55.605  29.327  35.955  0.00  0.00            
ATOM    694  CG  LYS X  91      54.698  28.216  36.518  0.00  0.00            
ATOM    695  CD  LYS X  91      54.780  26.898  35.737  0.00  0.00            
ATOM    696  CE  LYS X  91      53.995  25.771  36.426  0.00  0.00            
ATOM    697  NZ  LYS X  91      52.532  25.892  36.218  0.00  0.00            
ATOM    698  C   LYS X  91      53.753  30.541  34.680  0.00  0.00            
ATOM    699  O   LYS X  91      53.577  31.613  35.253  0.00  0.00            
ATOM    700  N   LEU X  92      52.745  29.842  34.158  0.00  0.00            
ATOM    701  CA  LEU X  92      51.320  30.183  34.315  0.00  0.00            
ATOM    702  CB  LEU X  92      50.691  30.386  32.917  0.00  0.00            
ATOM    703  CG  LEU X  92      49.266  30.981  32.829  0.00  0.00            
ATOM    704  CD1 LEU X  92      48.154  30.033  33.281  0.00  0.00            
ATOM    705  CD2 LEU X  92      49.119  32.296  33.593  0.00  0.00            
ATOM    706  C   LEU X  92      50.619  29.104  35.155  0.00  0.00            
ATOM    707  O   LEU X  92      50.693  27.918  34.818  0.00  0.00            
ATOM    708  N   SER X  93      49.946  29.513  36.235  0.00  0.00            
ATOM    709  CA  SER X  93      49.292  28.604  37.191  0.00  0.00            
ATOM    710  CB  SER X  93      50.212  28.369  38.405  0.00  0.00            
ATOM    711  OG  SER X  93      51.469  27.856  37.987  0.00  0.00            
ATOM    712  C   SER X  93      47.916  29.113  37.655  0.00  0.00            
ATOM    713  O   SER X  93      47.620  30.310  37.606  0.00  0.00            
ATOM    714  N   GLU X  94      47.082  28.196  38.151  0.00  0.00            
ATOM    715  CA  GLU X  94      45.919  28.492  39.004  0.00  0.00            
ATOM    716  CB  GLU X  94      44.829  27.442  38.722  0.00  0.00            
ATOM    717  CG  GLU X  94      43.521  27.723  39.472  0.00  0.00            
ATOM    718  CD  GLU X  94      42.408  26.709  39.162  0.00  0.00            
ATOM    719  OE1 GLU X  94      41.291  26.875  39.702  0.00  0.00            
ATOM    720  OE2 GLU X  94      42.609  25.734  38.399  0.00  0.00            
ATOM    721  C   GLU X  94      46.343  28.527  40.488  0.00  0.00            
ATOM    722  O   GLU X  94      45.893  29.378  41.256  0.00  0.00            
ATOM    723  N   ASP X  95      47.306  27.681  40.864  0.00  0.00            
ATOM    724  CA  ASP X  95      48.108  27.769  42.088  0.00  0.00            
ATOM    725  CB  ASP X  95      48.809  26.414  42.299  0.00  0.00            
ATOM    726  CG  ASP X  95      49.613  26.327  43.596  0.00  0.00            
ATOM    727  OD1 ASP X  95      50.620  25.573  43.634  0.00  0.00            
ATOM    728  OD2 ASP X  95      49.242  26.979  44.595  0.00  0.00            
ATOM    729  C   ASP X  95      49.091  28.958  41.999  0.00  0.00            
ATOM    730  O   ASP X  95      50.283  28.783  41.735  0.00  0.00            
ATOM    731  N   CYS X  96      48.566  30.180  42.129  0.00  0.00            
ATOM    732  CA  CYS X  96      49.247  31.439  41.798  0.00  0.00            
ATOM    733  CB  CYS X  96      48.661  31.947  40.473  0.00  0.00            
ATOM    734  SG  CYS X  96      46.894  32.333  40.678  0.00  0.00            
ATOM    735  C   CYS X  96      49.200  32.534  42.890  0.00  0.00            
ATOM    736  O   CYS X  96      49.615  33.670  42.629  0.00  0.00            
ATOM    737  N   LEU X  97      48.712  32.220  44.098  0.00  0.00            
ATOM    738  CA  LEU X  97      48.556  33.173  45.207  0.00  0.00            
ATOM    739  CB  LEU X  97      47.384  32.772  46.123  0.00  0.00            
ATOM    740  CG  LEU X  97      45.996  32.746  45.455  0.00  0.00            
ATOM    741  CD1 LEU X  97      44.927  32.576  46.538  0.00  0.00            
ATOM    742  CD2 LEU X  97      45.661  34.009  44.658  0.00  0.00            
ATOM    743  C   LEU X  97      49.873  33.360  45.974  0.00  0.00            
ATOM    744  O   LEU X  97      50.119  32.755  47.025  0.00  0.00            
ATOM    745  N   TYR X  98      50.710  34.229  45.411  0.00  0.00            
ATOM    746  CA  TYR X  98      52.002  34.658  45.941  0.00  0.00            
ATOM    747  CB  TYR X  98      53.132  34.077  45.077  0.00  0.00            
ATOM    748  CG  TYR X  98      53.184  32.562  44.950  0.00  0.00            
ATOM    749  CD1 TYR X  98      52.605  31.926  43.833  0.00  0.00            
ATOM    750  CE1 TYR X  98      52.701  30.527  43.682  0.00  0.00            
ATOM    751  CZ  TYR X  98      53.383  29.757  44.650  0.00  0.00            
ATOM    752  OH  TYR X  98      53.513  28.408  44.500  0.00  0.00            
ATOM    753  CE2 TYR X  98      53.965  30.395  45.765  0.00  0.00            
ATOM    754  CD2 TYR X  98      53.866  31.793  45.913  0.00  0.00            
ATOM    755  C   TYR X  98      52.098  36.194  45.979  0.00  0.00            
ATOM    756  O   TYR X  98      51.350  36.896  45.293  0.00  0.00            
ATOM    757  N   LEU X  99      53.042  36.721  46.760  0.00  0.00            
ATOM    758  CA  LEU X  99      53.390  38.143  46.819  0.00  0.00            
ATOM    759  CB  LEU X  99      52.596  38.819  47.961  0.00  0.00            
ATOM    760  CG  LEU X  99      52.800  38.296  49.397  0.00  0.00            
ATOM    761  CD1 LEU X  99      54.119  38.748  50.026  0.00  0.00            
ATOM    762  CD2 LEU X  99      51.679  38.837  50.287  0.00  0.00            
ATOM    763  C   LEU X  99      54.912  38.365  46.879  0.00  0.00            
ATOM    764  O   LEU X  99      55.681  37.423  47.087  0.00  0.00            
ATOM    765  N   ASN X 100      55.340  39.616  46.706  0.00  0.00            
ATOM    766  CA  ASN X 100      56.736  40.052  46.859  0.00  0.00            
ATOM    767  CB  ASN X 100      57.339  40.480  45.506  0.00  0.00            
ATOM    768  CG  ASN X 100      56.985  39.548  44.364  0.00  0.00            
ATOM    769  OD1 ASN X 100      57.369  38.390  44.332  0.00  0.00            
ATOM    770  ND2 ASN X 100      56.197  40.008  43.420  0.00  0.00            
ATOM    771  C   ASN X 100      56.818  41.196  47.878  0.00  0.00            
ATOM    772  O   ASN X 100      55.875  41.983  47.985  0.00  0.00            
ATOM    773  N   ILE X 101      57.937  41.293  48.600  0.00  0.00            
ATOM    774  CA  ILE X 101      58.196  42.288  49.649  0.00  0.00            
ATOM    775  CB  ILE X 101      58.161  41.644  51.061  0.00  0.00            
ATOM    776  CG2 ILE X 101      58.398  42.718  52.145  0.00  0.00            
ATOM    777  CG1 ILE X 101      56.829  40.896  51.318  0.00  0.00            
ATOM    778  CD1 ILE X 101      56.766  40.131  52.647  0.00  0.00            
ATOM    779  C   ILE X 101      59.550  42.959  49.386  0.00  0.00            
ATOM    780  O   ILE X 101      60.570  42.284  49.225  0.00  0.00            
ATOM    781  N   TYR X 102      59.563  44.291  49.397  0.00  0.00            
ATOM    782  CA  TYR X 102      60.757  45.131  49.305  0.00  0.00            
ATOM    783  CB  TYR X 102      60.691  45.988  48.022  0.00  0.00            
ATOM    784  CG  TYR X 102      60.187  45.292  46.755  0.00  0.00            
ATOM    785  CD1 TYR X 102      59.185  45.900  45.969  0.00  0.00            
ATOM    786  CE1 TYR X 102      58.688  45.261  44.814  0.00  0.00            
ATOM    787  CZ  TYR X 102      59.192  43.998  44.436  0.00  0.00            
ATOM    788  OH  TYR X 102      58.721  43.363  43.329  0.00  0.00            
ATOM    789  CE2 TYR X 102      60.199  43.389  45.215  0.00  0.00            
ATOM    790  CD2 TYR X 102      60.693  44.035  46.366  0.00  0.00            
ATOM    791  C   TYR X 102      60.849  45.975  50.590  0.00  0.00            
ATOM    792  O   TYR X 102      59.916  46.713  50.912  0.00  0.00            
ATOM    793  N   THR X 103      61.931  45.836  51.361  0.00  0.00            
ATOM    794  CA  THR X 103      62.072  46.395  52.725  0.00  0.00            
ATOM    795  CB  THR X 103      61.735  45.308  53.774  0.00  0.00            
ATOM    796  CG2 THR X 103      62.760  44.178  53.869  0.00  0.00            
ATOM    797  OG1 THR X 103      61.583  45.834  55.074  0.00  0.00            
ATOM    798  C   THR X 103      63.479  46.985  52.928  0.00  0.00            
ATOM    799  O   THR X 103      64.423  46.486  52.313  0.00  0.00            
ATOM    800  N   PRO X 104      63.681  48.037  53.747  0.00  0.00            
ATOM    801  CD  PRO X 104      62.661  48.862  54.376  0.00  0.00            
ATOM    802  CG  PRO X 104      63.386  50.116  54.855  0.00  0.00            
ATOM    803  CB  PRO X 104      64.799  49.610  55.151  0.00  0.00            
ATOM    804  CA  PRO X 104      65.019  48.546  54.069  0.00  0.00            
ATOM    805  C   PRO X 104      65.966  47.427  54.536  0.00  0.00            
ATOM    806  O   PRO X 104      65.572  46.570  55.328  0.00  0.00            
ATOM    807  N   ALA X 105      67.208  47.412  54.044  0.00  0.00            
ATOM    808  CA  ALA X 105      68.136  46.289  54.233  0.00  0.00            
ATOM    809  CB  ALA X 105      69.313  46.455  53.264  0.00  0.00            
ATOM    810  C   ALA X 105      68.662  46.096  55.671  0.00  0.00            
ATOM    811  O   ALA X 105      69.260  45.056  55.951  0.00  0.00            
ATOM    812  N   ASP X 106      68.471  47.072  56.565  0.00  0.00            
ATOM    813  CA  ASP X 106      69.042  47.072  57.917  0.00  0.00            
ATOM    814  CB  ASP X 106      68.565  48.324  58.669  0.00  0.00            
ATOM    815  CG  ASP X 106      69.057  48.314  60.116  0.00  0.00            
ATOM    816  OD1 ASP X 106      70.151  48.873  60.372  0.00  0.00            
ATOM    817  OD2 ASP X 106      68.365  47.726  60.980  0.00  0.00            
ATOM    818  C   ASP X 106      68.710  45.805  58.722  0.00  0.00            
ATOM    819  O   ASP X 106      69.631  45.118  59.179  0.00  0.00            
ATOM    820  N   LEU X 107      67.414  45.513  58.896  0.00  0.00            
ATOM    821  CA  LEU X 107      66.857  44.317  59.537  0.00  0.00            
ATOM    822  CB  LEU X 107      66.762  43.179  58.493  0.00  0.00            
ATOM    823  CG  LEU X 107      65.820  43.470  57.305  0.00  0.00            
ATOM    824  CD1 LEU X 107      65.992  42.395  56.231  0.00  0.00            
ATOM    825  CD2 LEU X 107      64.345  43.481  57.721  0.00  0.00            
ATOM    826  C   LEU X 107      67.559  43.913  60.853  0.00  0.00            
ATOM    827  O   LEU X 107      67.693  42.723  61.147  0.00  0.00            
ATOM    828  N   THR X 108      68.066  44.873  61.635  0.00  0.00            
ATOM    829  CA  THR X 108      68.839  44.615  62.872  0.00  0.00            
ATOM    830  CB  THR X 108      70.358  44.546  62.599  0.00  0.00            
ATOM    831  CG2 THR X 108      70.785  43.207  62.003  0.00  0.00            
ATOM    832  OG1 THR X 108      70.796  45.545  61.699  0.00  0.00            
ATOM    833  C   THR X 108      68.584  45.626  63.993  0.00  0.00            
ATOM    834  O   THR X 108      68.610  45.241  65.166  0.00  0.00            
ATOM    835  N   LYS X 109      68.293  46.889  63.667  0.00  0.00            
ATOM    836  CA  LYS X 109      68.214  48.032  64.596  0.00  0.00            
ATOM    837  CB  LYS X 109      68.953  49.218  63.937  0.00  0.00            
ATOM    838  CG  LYS X 109      69.617  50.163  64.949  0.00  0.00            
ATOM    839  CD  LYS X 109      70.667  51.070  64.290  0.00  0.00            
ATOM    840  CE  LYS X 109      70.044  52.174  63.430  0.00  0.00            
ATOM    841  NZ  LYS X 109      71.088  53.064  62.868  0.00  0.00            
ATOM    842  C   LYS X 109      66.787  48.347  65.092  0.00  0.00            
ATOM    843  O   LYS X 109      66.440  49.505  65.316  0.00  0.00            
ATOM    844  N   LYS X 110      65.957  47.309  65.269  0.00  0.00            
ATOM    845  CA  LYS X 110      64.584  47.290  65.842  0.00  0.00            
ATOM    846  CB  LYS X 110      64.620  47.357  67.390  0.00  0.00            
ATOM    847  CG  LYS X 110      64.793  48.777  67.974  0.00  0.00            
ATOM    848  CD  LYS X 110      64.391  48.872  69.455  0.00  0.00            
ATOM    849  CE  LYS X 110      65.481  48.379  70.411  0.00  0.00            
ATOM    850  NZ  LYS X 110      66.561  49.379  70.563  0.00  0.00            
ATOM    851  C   LYS X 110      63.517  48.227  65.235  0.00  0.00            
ATOM    852  O   LYS X 110      62.436  48.363  65.819  0.00  0.00            
ATOM    853  N   ASN X 111      63.780  48.892  64.110  0.00  0.00            
ATOM    854  CA  ASN X 111      62.837  49.839  63.507  0.00  0.00            
ATOM    855  CB  ASN X 111      63.623  50.855  62.657  0.00  0.00            
ATOM    856  CG  ASN X 111      62.869  52.138  62.343  0.00  0.00            
ATOM    857  OD1 ASN X 111      61.857  52.475  62.949  0.00  0.00            
ATOM    858  ND2 ASN X 111      63.359  52.920  61.415  0.00  0.00            
ATOM    859  C   ASN X 111      61.728  49.117  62.714  0.00  0.00            
ATOM    860  O   ASN X 111      61.941  48.021  62.183  0.00  0.00            
ATOM    861  N   ARG X 112      60.547  49.741  62.620  0.00  0.00            
ATOM    862  CA  ARG X 112      59.401  49.292  61.808  0.00  0.00            
ATOM    863  CB  ARG X 112      58.290  48.696  62.695  0.00  0.00            
ATOM    864  CG  ARG X 112      58.680  47.333  63.283  0.00  0.00            
ATOM    865  CD  ARG X 112      57.540  46.685  64.082  0.00  0.00            
ATOM    866  NE  ARG X 112      57.950  45.358  64.569  0.00  0.00            
ATOM    867  CZ  ARG X 112      57.342  44.593  65.456  0.00  0.00            
ATOM    868  NH1 ARG X 112      57.895  43.471  65.808  0.00  0.00            
ATOM    869  NH2 ARG X 112      56.199  44.897  65.997  0.00  0.00            
ATOM    870  C   ARG X 112      58.883  50.463  60.979  0.00  0.00            
ATOM    871  O   ARG X 112      58.644  51.539  61.531  0.00  0.00            
ATOM    872  N   LEU X 113      58.741  50.264  59.669  0.00  0.00            
ATOM    873  CA  LEU X 113      58.485  51.332  58.689  0.00  0.00            
ATOM    874  CB  LEU X 113      59.611  51.316  57.628  0.00  0.00            
ATOM    875  CG  LEU X 113      61.015  51.804  58.046  0.00  0.00            
ATOM    876  CD1 LEU X 113      60.979  53.112  58.836  0.00  0.00            
ATOM    877  CD2 LEU X 113      61.821  50.778  58.844  0.00  0.00            
ATOM    878  C   LEU X 113      57.077  51.233  58.055  0.00  0.00            
ATOM    879  O   LEU X 113      56.480  50.154  58.094  0.00  0.00            
ATOM    880  N   PRO X 114      56.529  52.319  57.464  0.00  0.00            
ATOM    881  CD  PRO X 114      57.143  53.628  57.295  0.00  0.00            
ATOM    882  CG  PRO X 114      55.995  54.593  57.020  0.00  0.00            
ATOM    883  CB  PRO X 114      54.947  53.733  56.321  0.00  0.00            
ATOM    884  CA  PRO X 114      55.188  52.318  56.866  0.00  0.00            
ATOM    885  C   PRO X 114      55.070  51.286  55.742  0.00  0.00            
ATOM    886  O   PRO X 114      56.029  51.082  54.999  0.00  0.00            
ATOM    887  N   VAL X 115      53.899  50.663  55.591  0.00  0.00            
ATOM    888  CA  VAL X 115      53.668  49.578  54.622  0.00  0.00            
ATOM    889  CB  VAL X 115      53.091  48.334  55.327  0.00  0.00            
ATOM    890  CG1 VAL X 115      52.886  47.165  54.353  0.00  0.00            
ATOM    891  CG2 VAL X 115      54.000  47.843  56.464  0.00  0.00            
ATOM    892  C   VAL X 115      52.733  50.048  53.508  0.00  0.00            
ATOM    893  O   VAL X 115      51.625  50.500  53.787  0.00  0.00            
ATOM    894  N   MET X 116      53.129  49.886  52.243  0.00  0.00            
ATOM    895  CA  MET X 116      52.265  50.130  51.082  0.00  0.00            
ATOM    896  CB  MET X 116      52.849  51.258  50.221  0.00  0.00            
ATOM    897  CG  MET X 116      51.853  51.708  49.142  0.00  0.00            
ATOM    898  SD  MET X 116      52.366  53.156  48.176  0.00  0.00            
ATOM    899  CE  MET X 116      52.237  54.469  49.425  0.00  0.00            
ATOM    900  C   MET X 116      52.022  48.838  50.290  0.00  0.00            
ATOM    901  O   MET X 116      52.967  48.182  49.853  0.00  0.00            
ATOM    902  N   VAL X 117      50.749  48.482  50.100  0.00  0.00            
ATOM    903  CA  VAL X 117      50.299  47.268  49.403  0.00  0.00            
ATOM    904  CB  VAL X 117      49.276  46.481  50.251  0.00  0.00            
ATOM    905  CG1 VAL X 117      48.918  45.150  49.577  0.00  0.00            
ATOM    906  CG2 VAL X 117      49.812  46.159  51.654  0.00  0.00            
ATOM    907  C   VAL X 117      49.715  47.641  48.042  0.00  0.00            
ATOM    908  O   VAL X 117      48.702  48.338  47.968  0.00  0.00            
ATOM    909  N   TRP X 118      50.349  47.178  46.966  0.00  0.00            
ATOM    910  CA  TRP X 118      49.997  47.513  45.587  0.00  0.00            
ATOM    911  CB  TRP X 118      51.278  47.818  44.797  0.00  0.00            
ATOM    912  CG  TRP X 118      51.136  48.458  43.443  0.00  0.00            
ATOM    913  CD1 TRP X 118      50.006  48.946  42.876  0.00  0.00            
ATOM    914  NE1 TRP X 118      50.293  49.479  41.637  0.00  0.00            
ATOM    915  CE2 TRP X 118      51.632  49.385  41.341  0.00  0.00            
ATOM    916  CZ2 TRP X 118      52.399  49.793  40.241  0.00  0.00            
ATOM    917  CH2 TRP X 118      53.782  49.544  40.246  0.00  0.00            
ATOM    918  CZ3 TRP X 118      54.372  48.902  41.348  0.00  0.00            
ATOM    919  CE3 TRP X 118      53.592  48.502  42.450  0.00  0.00            
ATOM    920  CD2 TRP X 118      52.199  48.729  42.475  0.00  0.00            
ATOM    921  C   TRP X 118      49.146  46.415  44.936  0.00  0.00            
ATOM    922  O   TRP X 118      49.559  45.254  44.836  0.00  0.00            
ATOM    923  N   ILE X 119      47.964  46.804  44.459  0.00  0.00            
ATOM    924  CA  ILE X 119      47.011  45.999  43.691  0.00  0.00            
ATOM    925  CB  ILE X 119      45.563  46.297  44.155  0.00  0.00            
ATOM    926  CG2 ILE X 119      44.563  45.422  43.373  0.00  0.00            
ATOM    927  CG1 ILE X 119      45.378  46.073  45.677  0.00  0.00            
ATOM    928  CD1 ILE X 119      44.100  46.706  46.235  0.00  0.00            
ATOM    929  C   ILE X 119      47.196  46.321  42.206  0.00  0.00            
ATOM    930  O   ILE X 119      46.940  47.444  41.769  0.00  0.00            
ATOM    931  N   HID X 120      47.621  45.328  41.423  0.00  0.00            
ATOM    932  CA  HID X 120      47.725  45.450  39.966  0.00  0.00            
ATOM    933  CB  HID X 120      48.616  44.339  39.386  0.00  0.00            
ATOM    934  CG  HID X 120      48.055  42.942  39.507  0.00  0.00            
ATOM    935  ND1 HID X 120      47.059  42.384  38.734  0.00  0.00            
ATOM    936  CE1 HID X 120      46.902  41.105  39.120  0.00  0.00            
ATOM    937  NE2 HID X 120      47.754  40.800  40.114  0.00  0.00            
ATOM    938  CD2 HID X 120      48.485  41.968  40.368  0.00  0.00            
ATOM    939  C   HID X 120      46.350  45.485  39.291  0.00  0.00            
ATOM    940  O   HID X 120      45.368  44.943  39.799  0.00  0.00            
ATOM    941  N   GLY X 121      46.282  46.103  38.112  0.00  0.00            
ATOM    942  CA  GLY X 121      45.114  46.133  37.251  0.00  0.00            
ATOM    943  C   GLY X 121      45.129  44.935  36.273  0.00  0.00            
ATOM    944  O   GLY X 121      45.463  43.825  36.603  0.00  0.00            
ATOM    945  N   GLY X 122      44.705  45.255  34.992  0.00  0.00            
ATOM    946  CA  GLY X 122      44.675  44.266  33.920  0.00  0.00            
ATOM    947  C   GLY X 122      43.246  44.002  33.458  0.00  0.00            
ATOM    948  O   GLY X 122      42.909  42.889  33.064  0.00  0.00            
ATOM    949  N   GLY X 123      42.303  45.014  33.528  0.00  0.00            
ATOM    950  CA  GLY X 123      40.917  44.777  33.106  0.00  0.00            
ATOM    951  C   GLY X 123      40.214  43.722  33.986  0.00  0.00            
ATOM    952  O   GLY X 123      39.192  43.182  33.568  0.00  0.00            
ATOM    953  N   LEU X 124      40.772  43.397  35.164  0.00  0.00            
ATOM    954  CA  LEU X 124      40.388  42.265  36.022  0.00  0.00            
ATOM    955  CB  LEU X 124      39.010  42.579  36.660  0.00  0.00            
ATOM    956  CG  LEU X 124      38.948  42.425  38.192  0.00  0.00            
ATOM    957  CD1 LEU X 124      39.780  43.478  38.935  0.00  0.00            
ATOM    958  CD2 LEU X 124      37.498  42.602  38.654  0.00  0.00            
ATOM    959  C   LEU X 124      40.495  40.864  35.358  0.00  0.00            
ATOM    960  O   LEU X 124      39.976  39.873  35.873  0.00  0.00            
ATOM    961  N   MET X 125      41.201  40.762  34.223  0.00  0.00            
ATOM    962  CA  MET X 125      41.287  39.571  33.358  0.00  0.00            
ATOM    963  CB  MET X 125      40.445  39.818  32.096  0.00  0.00            
ATOM    964  CG  MET X 125      38.932  39.799  32.368  0.00  0.00            
ATOM    965  SD  MET X 125      37.872  40.204  30.942  0.00  0.00            
ATOM    966  CE  MET X 125      38.514  39.060  29.690  0.00  0.00            
ATOM    967  C   MET X 125      42.721  39.184  32.940  0.00  0.00            
ATOM    968  O   MET X 125      43.003  37.992  32.811  0.00  0.00            
ATOM    969  N   VAL X 126      43.602  40.166  32.722  0.00  0.00            
ATOM    970  CA  VAL X 126      44.952  40.033  32.132  0.00  0.00            
ATOM    971  CB  VAL X 126      44.917  40.229  30.591  0.00  0.00            
ATOM    972  CG1 VAL X 126      44.417  38.965  29.883  0.00  0.00            
ATOM    973  CG2 VAL X 126      44.050  41.407  30.112  0.00  0.00            
ATOM    974  C   VAL X 126      45.947  41.002  32.803  0.00  0.00            
ATOM    975  O   VAL X 126      46.261  42.078  32.291  0.00  0.00            
ATOM    976  N   GLY X 127      46.423  40.629  33.995  0.00  0.00            
ATOM    977  CA  GLY X 127      47.394  41.384  34.800  0.00  0.00            
ATOM    978  C   GLY X 127      48.191  40.474  35.741  0.00  0.00            
ATOM    979  O   GLY X 127      47.834  39.310  35.903  0.00  0.00            
ATOM    980  N   ALA X 128      49.280  40.958  36.339  0.00  0.00            
ATOM    981  CA  ALA X 128      50.110  40.177  37.266  0.00  0.00            
ATOM    982  CB  ALA X 128      51.057  39.284  36.446  0.00  0.00            
ATOM    983  C   ALA X 128      50.926  41.059  38.230  0.00  0.00            
ATOM    984  O   ALA X 128      51.290  42.190  37.897  0.00  0.00            
ATOM    985  N   ALA X 129      51.303  40.505  39.387  0.00  0.00            
ATOM    986  CA  ALA X 129      52.310  41.102  40.275  0.00  0.00            
ATOM    987  CB  ALA X 129      52.064  40.608  41.704  0.00  0.00            
ATOM    988  C   ALA X 129      53.746  40.762  39.828  0.00  0.00            
ATOM    989  O   ALA X 129      54.688  41.508  40.103  0.00  0.00            
ATOM    990  N   SER X 130      53.914  39.643  39.113  0.00  0.00            
ATOM    991  CA  SER X 130      55.188  39.034  38.687  0.00  0.00            
ATOM    992  CB  SER X 130      54.940  37.561  38.331  0.00  0.00            
ATOM    993  OG  SER X 130      54.282  36.941  39.419  0.00  0.00            
ATOM    994  C   SER X 130      55.926  39.792  37.566  0.00  0.00            
ATOM    995  O   SER X 130      56.505  39.188  36.664  0.00  0.00            
ATOM    996  N   THR X 131      55.849  41.126  37.588  0.00  0.00            
ATOM    997  CA  THR X 131      56.409  42.051  36.587  0.00  0.00            
ATOM    998  CB  THR X 131      55.518  42.010  35.327  0.00  0.00            
ATOM    999  CG2 THR X 131      54.124  42.606  35.498  0.00  0.00            
ATOM   1000  OG1 THR X 131      56.136  42.675  34.256  0.00  0.00            
ATOM   1001  C   THR X 131      56.623  43.491  37.120  0.00  0.00            
ATOM   1002  O   THR X 131      57.136  44.346  36.395  0.00  0.00            
ATOM   1003  N   TYR X 132      56.259  43.785  38.382  0.00  0.00            
ATOM   1004  CA  TYR X 132      56.317  45.135  38.977  0.00  0.00            
ATOM   1005  CB  TYR X 132      54.953  45.519  39.587  0.00  0.00            
ATOM   1006  CG  TYR X 132      53.789  45.846  38.654  0.00  0.00            
ATOM   1007  CD1 TYR X 132      53.887  45.740  37.251  0.00  0.00            
ATOM   1008  CE1 TYR X 132      52.781  46.030  36.431  0.00  0.00            
ATOM   1009  CZ  TYR X 132      51.566  46.446  37.009  0.00  0.00            
ATOM   1010  OH  TYR X 132      50.493  46.666  36.204  0.00  0.00            
ATOM   1011  CE2 TYR X 132      51.467  46.587  38.408  0.00  0.00            
ATOM   1012  CD2 TYR X 132      52.576  46.283  39.223  0.00  0.00            
ATOM   1013  C   TYR X 132      57.431  45.299  40.030  0.00  0.00            
ATOM   1014  O   TYR X 132      57.689  44.407  40.845  0.00  0.00            
ATOM   1015  N   ASP X 133      58.056  46.478  40.045  0.00  0.00            
ATOM   1016  CA  ASP X 133      59.135  46.888  40.956  0.00  0.00            
ATOM   1017  CB  ASP X 133      60.343  47.302  40.099  0.00  0.00            
ATOM   1018  CG  ASP X 133      61.528  47.824  40.911  0.00  0.00            
ATOM   1019  OD1 ASP X 133      61.743  47.341  42.047  0.00  0.00            
ATOM   1020  OD2 ASP X 133      62.224  48.740  40.410  0.00  0.00            
ATOM   1021  C   ASP X 133      58.699  48.017  41.919  0.00  0.00            
ATOM   1022  O   ASP X 133      57.864  48.853  41.576  0.00  0.00            
ATOM   1023  N   GLY X 134      59.293  48.059  43.114  0.00  0.00            
ATOM   1024  CA  GLY X 134      59.077  49.077  44.152  0.00  0.00            
ATOM   1025  C   GLY X 134      60.356  49.499  44.895  0.00  0.00            
ATOM   1026  O   GLY X 134      60.270  50.025  46.005  0.00  0.00            
ATOM   1027  N   LEU X 135      61.535  49.228  44.319  0.00  0.00            
ATOM   1028  CA  LEU X 135      62.851  49.519  44.899  0.00  0.00            
ATOM   1029  CB  LEU X 135      63.913  48.991  43.903  0.00  0.00            
ATOM   1030  CG  LEU X 135      65.412  49.169  44.229  0.00  0.00            
ATOM   1031  CD1 LEU X 135      65.952  50.584  44.003  0.00  0.00            
ATOM   1032  CD2 LEU X 135      65.749  48.750  45.655  0.00  0.00            
ATOM   1033  C   LEU X 135      63.037  51.010  45.220  0.00  0.00            
ATOM   1034  O   LEU X 135      63.412  51.359  46.341  0.00  0.00            
ATOM   1035  N   ALA X 136      62.777  51.890  44.250  0.00  0.00            
ATOM   1036  CA  ALA X 136      63.126  53.308  44.341  0.00  0.00            
ATOM   1037  CB  ALA X 136      62.814  53.963  42.991  0.00  0.00            
ATOM   1038  C   ALA X 136      62.428  54.035  45.506  0.00  0.00            
ATOM   1039  O   ALA X 136      63.066  54.831  46.200  0.00  0.00            
ATOM   1040  N   LEU X 137      61.151  53.733  45.768  0.00  0.00            
ATOM   1041  CA  LEU X 137      60.399  54.333  46.875  0.00  0.00            
ATOM   1042  CB  LEU X 137      58.914  53.954  46.706  0.00  0.00            
ATOM   1043  CG  LEU X 137      57.970  54.583  47.748  0.00  0.00            
ATOM   1044  CD1 LEU X 137      57.927  56.110  47.665  0.00  0.00            
ATOM   1045  CD2 LEU X 137      56.547  54.060  47.551  0.00  0.00            
ATOM   1046  C   LEU X 137      60.970  53.925  48.250  0.00  0.00            
ATOM   1047  O   LEU X 137      61.162  54.781  49.118  0.00  0.00            
ATOM   1048  N   ALA X 138      61.303  52.642  48.435  0.00  0.00            
ATOM   1049  CA  ALA X 138      61.903  52.124  49.670  0.00  0.00            
ATOM   1050  CB  ALA X 138      61.857  50.591  49.614  0.00  0.00            
ATOM   1051  C   ALA X 138      63.341  52.642  49.897  0.00  0.00            
ATOM   1052  O   ALA X 138      63.732  52.929  51.036  0.00  0.00            
ATOM   1053  N   ALA X 139      64.106  52.808  48.812  0.00  0.00            
ATOM   1054  CA  ALA X 139      65.477  53.319  48.819  0.00  0.00            
ATOM   1055  CB  ALA X 139      66.130  52.914  47.492  0.00  0.00            
ATOM   1056  C   ALA X 139      65.572  54.842  49.063  0.00  0.00            
ATOM   1057  O   ALA X 139      66.614  55.318  49.515  0.00  0.00            
ATOM   1058  N   HIE X 140      64.504  55.609  48.800  0.00  0.00            
ATOM   1059  CA  HIE X 140      64.423  57.053  49.083  0.00  0.00            
ATOM   1060  CB  HIE X 140      63.642  57.766  47.964  0.00  0.00            
ATOM   1061  CG  HIE X 140      64.493  58.172  46.792  0.00  0.00            
ATOM   1062  ND1 HIE X 140      65.587  59.032  46.874  0.00  0.00            
ATOM   1063  CE1 HIE X 140      66.013  59.208  45.614  0.00  0.00            
ATOM   1064  NE2 HIE X 140      65.244  58.516  44.758  0.00  0.00            
ATOM   1065  CD2 HIE X 140      64.277  57.853  45.484  0.00  0.00            
ATOM   1066  C   HIE X 140      63.795  57.381  50.444  0.00  0.00            
ATOM   1067  O   HIE X 140      64.393  58.098  51.251  0.00  0.00            
ATOM   1068  N   GLU X 141      62.574  56.903  50.695  0.00  0.00            
ATOM   1069  CA  GLU X 141      61.686  57.464  51.728  0.00  0.00            
ATOM   1070  CB  GLU X 141      60.342  57.861  51.091  0.00  0.00            
ATOM   1071  CG  GLU X 141      60.353  59.275  50.498  0.00  0.00            
ATOM   1072  CD  GLU X 141      60.579  60.330  51.588  0.00  0.00            
ATOM   1073  OE1 GLU X 141      59.714  60.512  52.481  0.00  0.00            
ATOM   1074  OE2 GLU X 141      61.666  60.946  51.608  0.00  0.00            
ATOM   1075  C   GLU X 141      61.495  56.588  52.976  0.00  0.00            
ATOM   1076  O   GLU X 141      60.715  56.944  53.865  0.00  0.00            
ATOM   1077  N   ASN X 142      62.238  55.485  53.080  0.00  0.00            
ATOM   1078  CA  ASN X 142      62.246  54.592  54.240  0.00  0.00            
ATOM   1079  CB  ASN X 142      62.961  55.300  55.415  0.00  0.00            
ATOM   1080  CG  ASN X 142      63.555  54.339  56.426  0.00  0.00            
ATOM   1081  OD1 ASN X 142      63.753  53.166  56.151  0.00  0.00            
ATOM   1082  ND2 ASN X 142      63.925  54.820  57.589  0.00  0.00            
ATOM   1083  C   ASN X 142      60.856  54.004  54.556  0.00  0.00            
ATOM   1084  O   ASN X 142      60.233  54.325  55.570  0.00  0.00            
ATOM   1085  N   VAL X 143      60.359  53.173  53.634  0.00  0.00            
ATOM   1086  CA  VAL X 143      59.056  52.481  53.674  0.00  0.00            
ATOM   1087  CB  VAL X 143      57.980  53.224  52.847  0.00  0.00            
ATOM   1088  CG1 VAL X 143      57.722  54.646  53.363  0.00  0.00            
ATOM   1089  CG2 VAL X 143      58.318  53.325  51.355  0.00  0.00            
ATOM   1090  C   VAL X 143      59.199  51.035  53.178  0.00  0.00            
ATOM   1091  O   VAL X 143      60.177  50.709  52.505  0.00  0.00            
ATOM   1092  N   VAL X 144      58.223  50.180  53.487  0.00  0.00            
ATOM   1093  CA  VAL X 144      58.104  48.799  52.989  0.00  0.00            
ATOM   1094  CB  VAL X 144      57.749  47.818  54.128  0.00  0.00            
ATOM   1095  CG1 VAL X 144      57.735  46.359  53.652  0.00  0.00            
ATOM   1096  CG2 VAL X 144      58.746  47.922  55.289  0.00  0.00            
ATOM   1097  C   VAL X 144      57.048  48.747  51.883  0.00  0.00            
ATOM   1098  O   VAL X 144      55.951  49.285  52.042  0.00  0.00            
ATOM   1099  N   VAL X 145      57.352  48.079  50.770  0.00  0.00            
ATOM   1100  CA  VAL X 145      56.459  47.951  49.605  0.00  0.00            
ATOM   1101  CB  VAL X 145      57.067  48.627  48.358  0.00  0.00            
ATOM   1102  CG1 VAL X 145      56.108  48.566  47.159  0.00  0.00            
ATOM   1103  CG2 VAL X 145      57.394  50.106  48.613  0.00  0.00            
ATOM   1104  C   VAL X 145      56.138  46.477  49.354  0.00  0.00            
ATOM   1105  O   VAL X 145      57.031  45.631  49.386  0.00  0.00            
ATOM   1106  N   VAL X 146      54.865  46.164  49.100  0.00  0.00            
ATOM   1107  CA  VAL X 146      54.363  44.796  48.895  0.00  0.00            
ATOM   1108  CB  VAL X 146      53.538  44.319  50.112  0.00  0.00            
ATOM   1109  CG1 VAL X 146      53.132  42.846  49.975  0.00  0.00            
ATOM   1110  CG2 VAL X 146      54.304  44.465  51.435  0.00  0.00            
ATOM   1111  C   VAL X 146      53.522  44.724  47.619  0.00  0.00            
ATOM   1112  O   VAL X 146      52.551  45.466  47.481  0.00  0.00            
ATOM   1113  N   THR X 147      53.840  43.810  46.699  0.00  0.00            
ATOM   1114  CA  THR X 147      53.033  43.556  45.485  0.00  0.00            
ATOM   1115  CB  THR X 147      53.892  43.501  44.206  0.00  0.00            
ATOM   1116  CG2 THR X 147      54.692  44.778  43.958  0.00  0.00            
ATOM   1117  OG1 THR X 147      54.802  42.427  44.277  0.00  0.00            
ATOM   1118  C   THR X 147      52.252  42.252  45.647  0.00  0.00            
ATOM   1119  O   THR X 147      52.870  41.185  45.704  0.00  0.00            
ATOM   1120  N   ILE X 148      50.918  42.318  45.721  0.00  0.00            
ATOM   1121  CA  ILE X 148      50.040  41.141  45.875  0.00  0.00            
ATOM   1122  CB  ILE X 148      48.972  41.360  46.975  0.00  0.00            
ATOM   1123  CG2 ILE X 148      49.676  41.550  48.331  0.00  0.00            
ATOM   1124  CG1 ILE X 148      48.010  42.535  46.679  0.00  0.00            
ATOM   1125  CD1 ILE X 148      46.792  42.575  47.613  0.00  0.00            
ATOM   1126  C   ILE X 148      49.418  40.706  44.540  0.00  0.00            
ATOM   1127  O   ILE X 148      49.099  41.554  43.705  0.00  0.00            
ATOM   1128  N   GLN X 149      49.235  39.396  44.348  0.00  0.00            
ATOM   1129  CA  GLN X 149      48.608  38.802  43.160  0.00  0.00            
ATOM   1130  CB  GLN X 149      49.594  37.817  42.513  0.00  0.00            
ATOM   1131  CG  GLN X 149      49.177  37.398  41.096  0.00  0.00            
ATOM   1132  CD  GLN X 149      50.359  36.840  40.315  0.00  0.00            
ATOM   1133  OE1 GLN X 149      50.980  37.539  39.524  0.00  0.00            
ATOM   1134  NE2 GLN X 149      50.732  35.596  40.533  0.00  0.00            
ATOM   1135  C   GLN X 149      47.275  38.127  43.512  0.00  0.00            
ATOM   1136  O   GLN X 149      47.142  37.543  44.585  0.00  0.00            
ATOM   1137  N   TYR X 150      46.299  38.190  42.607  0.00  0.00            
ATOM   1138  CA  TYR X 150      44.952  37.630  42.780  0.00  0.00            
ATOM   1139  CB  TYR X 150      43.991  38.735  43.254  0.00  0.00            
ATOM   1140  CG  TYR X 150      43.816  39.930  42.326  0.00  0.00            
ATOM   1141  CD1 TYR X 150      44.798  40.940  42.263  0.00  0.00            
ATOM   1142  CE1 TYR X 150      44.637  42.038  41.394  0.00  0.00            
ATOM   1143  CZ  TYR X 150      43.479  42.145  40.595  0.00  0.00            
ATOM   1144  OH  TYR X 150      43.315  43.199  39.754  0.00  0.00            
ATOM   1145  CE2 TYR X 150      42.477  41.158  40.691  0.00  0.00            
ATOM   1146  CD2 TYR X 150      42.649  40.050  41.545  0.00  0.00            
ATOM   1147  C   TYR X 150      44.466  36.946  41.493  0.00  0.00            
ATOM   1148  O   TYR X 150      45.008  37.202  40.414  0.00  0.00            
ATOM   1149  N   ARG X 151      43.468  36.053  41.590  0.00  0.00            
ATOM   1150  CA  ARG X 151      42.913  35.351  40.417  0.00  0.00            
ATOM   1151  CB  ARG X 151      42.230  34.045  40.835  0.00  0.00            
ATOM   1152  CG  ARG X 151      43.237  33.027  41.410  0.00  0.00            
ATOM   1153  CD  ARG X 151      42.530  31.818  42.028  0.00  0.00            
ATOM   1154  NE  ARG X 151      41.699  32.265  43.155  0.00  0.00            
ATOM   1155  CZ  ARG X 151      40.464  31.912  43.434  0.00  0.00            
ATOM   1156  NH1 ARG X 151      39.855  30.912  42.867  0.00  0.00            
ATOM   1157  NH2 ARG X 151      39.823  32.595  44.323  0.00  0.00            
ATOM   1158  C   ARG X 151      41.968  36.247  39.614  0.00  0.00            
ATOM   1159  O   ARG X 151      41.271  37.098  40.165  0.00  0.00            
ATOM   1160  N   LEU X 152      41.942  36.025  38.303  0.00  0.00            
ATOM   1161  CA  LEU X 152      41.350  36.915  37.298  0.00  0.00            
ATOM   1162  CB  LEU X 152      42.482  37.476  36.412  0.00  0.00            
ATOM   1163  CG  LEU X 152      43.592  38.249  37.146  0.00  0.00            
ATOM   1164  CD1 LEU X 152      44.595  38.781  36.127  0.00  0.00            
ATOM   1165  CD2 LEU X 152      43.055  39.446  37.929  0.00  0.00            
ATOM   1166  C   LEU X 152      40.291  36.211  36.437  0.00  0.00            
ATOM   1167  O   LEU X 152      40.195  34.980  36.434  0.00  0.00            
ATOM   1168  N   GLY X 153      39.505  36.998  35.697  0.00  0.00            
ATOM   1169  CA  GLY X 153      38.603  36.518  34.645  0.00  0.00            
ATOM   1170  C   GLY X 153      37.684  35.380  35.093  0.00  0.00            
ATOM   1171  O   GLY X 153      37.047  35.467  36.142  0.00  0.00            
ATOM   1172  N   ILE X 154      37.624  34.291  34.322  0.00  0.00            
ATOM   1173  CA  ILE X 154      36.733  33.153  34.610  0.00  0.00            
ATOM   1174  CB  ILE X 154      36.680  32.209  33.385  0.00  0.00            
ATOM   1175  CG2 ILE X 154      37.999  31.440  33.197  0.00  0.00            
ATOM   1176  CG1 ILE X 154      35.474  31.246  33.465  0.00  0.00            
ATOM   1177  CD1 ILE X 154      35.185  30.512  32.147  0.00  0.00            
ATOM   1178  C   ILE X 154      37.058  32.425  35.933  0.00  0.00            
ATOM   1179  O   ILE X 154      36.173  31.796  36.507  0.00  0.00            
ATOM   1180  N   TRP X 155      38.281  32.550  36.468  0.00  0.00            
ATOM   1181  CA  TRP X 155      38.650  31.995  37.780  0.00  0.00            
ATOM   1182  CB  TRP X 155      40.165  31.760  37.853  0.00  0.00            
ATOM   1183  CG  TRP X 155      40.744  30.683  36.985  0.00  0.00            
ATOM   1184  CD1 TRP X 155      41.010  29.422  37.394  0.00  0.00            
ATOM   1185  NE1 TRP X 155      41.652  28.729  36.387  0.00  0.00            
ATOM   1186  CE2 TRP X 155      41.816  29.510  35.262  0.00  0.00            
ATOM   1187  CZ2 TRP X 155      42.415  29.281  34.015  0.00  0.00            
ATOM   1188  CH2 TRP X 155      42.405  30.303  33.052  0.00  0.00            
ATOM   1189  CZ3 TRP X 155      41.818  31.544  33.352  0.00  0.00            
ATOM   1190  CE3 TRP X 155      41.240  31.772  34.615  0.00  0.00            
ATOM   1191  CD2 TRP X 155      41.217  30.762  35.603  0.00  0.00            
ATOM   1192  C   TRP X 155      38.228  32.899  38.948  0.00  0.00            
ATOM   1193  O   TRP X 155      37.754  32.400  39.969  0.00  0.00            
ATOM   1194  N   GLY X 156      38.423  34.216  38.826  0.00  0.00            
ATOM   1195  CA  GLY X 156      38.186  35.179  39.912  0.00  0.00            
ATOM   1196  C   GLY X 156      36.797  35.828  39.921  0.00  0.00            
ATOM   1197  O   GLY X 156      36.338  36.269  40.975  0.00  0.00            
ATOM   1198  N   PHE X 157      36.134  35.905  38.764  0.00  0.00            
ATOM   1199  CA  PHE X 157      34.997  36.805  38.523  0.00  0.00            
ATOM   1200  CB  PHE X 157      35.531  38.126  37.937  0.00  0.00            
ATOM   1201  CG  PHE X 157      36.402  38.871  38.932  0.00  0.00            
ATOM   1202  CD1 PHE X 157      35.797  39.599  39.974  0.00  0.00            
ATOM   1203  CE1 PHE X 157      36.591  40.198  40.966  0.00  0.00            
ATOM   1204  CZ  PHE X 157      37.990  40.075  40.921  0.00  0.00            
ATOM   1205  CE2 PHE X 157      38.597  39.344  39.883  0.00  0.00            
ATOM   1206  CD2 PHE X 157      37.804  38.754  38.883  0.00  0.00            
ATOM   1207  C   PHE X 157      33.854  36.180  37.701  0.00  0.00            
ATOM   1208  O   PHE X 157      32.973  36.895  37.223  0.00  0.00            
ATOM   1209  N   PHE X 158      33.802  34.848  37.602  0.00  0.00            
ATOM   1210  CA  PHE X 158      32.545  34.139  37.334  0.00  0.00            
ATOM   1211  CB  PHE X 158      32.850  32.695  36.911  0.00  0.00            
ATOM   1212  CG  PHE X 158      31.625  31.834  36.665  0.00  0.00            
ATOM   1213  CD1 PHE X 158      31.009  31.819  35.399  0.00  0.00            
ATOM   1214  CE1 PHE X 158      29.888  31.002  35.170  0.00  0.00            
ATOM   1215  CZ  PHE X 158      29.362  30.216  36.211  0.00  0.00            
ATOM   1216  CE2 PHE X 158      29.965  30.240  37.481  0.00  0.00            
ATOM   1217  CD2 PHE X 158      31.103  31.036  37.702  0.00  0.00            
ATOM   1218  C   PHE X 158      31.644  34.221  38.583  0.00  0.00            
ATOM   1219  O   PHE X 158      32.040  33.801  39.677  0.00  0.00            
ATOM   1220  N   SER X 159      30.446  34.793  38.430  0.00  0.00            
ATOM   1221  CA  SER X 159      29.600  35.244  39.548  0.00  0.00            
ATOM   1222  CB  SER X 159      29.712  36.769  39.681  0.00  0.00            
ATOM   1223  OG  SER X 159      31.027  37.146  40.061  0.00  0.00            
ATOM   1224  C   SER X 159      28.131  34.833  39.376  0.00  0.00            
ATOM   1225  O   SER X 159      27.620  34.782  38.259  0.00  0.00            
ATOM   1226  N   THR X 160      27.434  34.572  40.484  0.00  0.00            
ATOM   1227  CA  THR X 160      26.065  34.009  40.515  0.00  0.00            
ATOM   1228  CB  THR X 160      26.112  32.562  41.028  0.00  0.00            
ATOM   1229  CG2 THR X 160      26.977  31.656  40.149  0.00  0.00            
ATOM   1230  OG1 THR X 160      26.631  32.553  42.338  0.00  0.00            
ATOM   1231  C   THR X 160      25.085  34.807  41.387  0.00  0.00            
ATOM   1232  O   THR X 160      23.882  34.825  41.111  0.00  0.00            
ATOM   1233  N   GLY X 161      25.582  35.507  42.415  0.00  0.00            
ATOM   1234  CA  GLY X 161      24.772  36.288  43.359  0.00  0.00            
ATOM   1235  C   GLY X 161      24.025  35.458  44.415  0.00  0.00            
ATOM   1236  O   GLY X 161      23.148  35.998  45.092  0.00  0.00            
ATOM   1237  N   ASP X 162      24.343  34.167  44.562  0.00  0.00            
ATOM   1238  CA  ASP X 162      23.746  33.253  45.550  0.00  0.00            
ATOM   1239  CB  ASP X 162      23.119  32.048  44.833  0.00  0.00            
ATOM   1240  CG  ASP X 162      22.473  31.077  45.827  0.00  0.00            
ATOM   1241  OD1 ASP X 162      23.138  30.109  46.257  0.00  0.00            
ATOM   1242  OD2 ASP X 162      21.313  31.305  46.228  0.00  0.00            
ATOM   1243  C   ASP X 162      24.760  32.789  46.606  0.00  0.00            
ATOM   1244  O   ASP X 162      25.947  32.653  46.317  0.00  0.00            
ATOM   1245  N   GLU X 163      24.279  32.487  47.814  0.00  0.00            
ATOM   1246  CA  GLU X 163      25.051  31.959  48.948  0.00  0.00            
ATOM   1247  CB  GLU X 163      24.051  31.393  49.973  0.00  0.00            
ATOM   1248  CG  GLU X 163      24.634  31.226  51.385  0.00  0.00            
ATOM   1249  CD  GLU X 163      24.486  32.507  52.215  0.00  0.00            
ATOM   1250  OE1 GLU X 163      23.646  32.529  53.147  0.00  0.00            
ATOM   1251  OE2 GLU X 163      25.201  33.503  51.946  0.00  0.00            
ATOM   1252  C   GLU X 163      26.092  30.878  48.583  0.00  0.00            
ATOM   1253  O   GLU X 163      27.208  30.923  49.105  0.00  0.00            
ATOM   1254  N   HID X 164      25.783  29.934  47.681  0.00  0.00            
ATOM   1255  CA  HID X 164      26.683  28.804  47.394  0.00  0.00            
ATOM   1256  CB  HID X 164      25.900  27.616  46.802  0.00  0.00            
ATOM   1257  CG  HID X 164      25.640  27.713  45.316  0.00  0.00            
ATOM   1258  ND1 HID X 164      24.645  28.444  44.721  0.00  0.00            
ATOM   1259  CE1 HID X 164      24.740  28.304  43.394  0.00  0.00            
ATOM   1260  NE2 HID X 164      25.801  27.539  43.085  0.00  0.00            
ATOM   1261  CD2 HID X 164      26.355  27.125  44.306  0.00  0.00            
ATOM   1262  C   HID X 164      27.900  29.150  46.513  0.00  0.00            
ATOM   1263  O   HID X 164      28.865  28.378  46.498  0.00  0.00            
ATOM   1264  N   SER X 165      27.876  30.252  45.752  0.00  0.00            
ATOM   1265  CA  SER X 165      28.903  30.554  44.724  0.00  0.00            
ATOM   1266  CB  SER X 165      28.584  29.791  43.429  0.00  0.00            
ATOM   1267  OG  SER X 165      27.247  30.012  43.023  0.00  0.00            
ATOM   1268  C   SER X 165      29.148  32.047  44.428  0.00  0.00            
ATOM   1269  O   SER X 165      30.055  32.370  43.657  0.00  0.00            
ATOM   1270  N   ARG X 166      28.401  32.956  45.067  0.00  0.00            
ATOM   1271  CA  ARG X 166      28.592  34.416  45.162  0.00  0.00            
ATOM   1272  CB  ARG X 166      29.305  34.780  46.487  0.00  0.00            
ATOM   1273  CG  ARG X 166      28.452  34.553  47.746  0.00  0.00            
ATOM   1274  CD  ARG X 166      27.308  35.572  47.804  0.00  0.00            
ATOM   1275  NE  ARG X 166      26.393  35.323  48.923  0.00  0.00            
ATOM   1276  CZ  ARG X 166      25.134  35.710  48.984  0.00  0.00            
ATOM   1277  NH1 ARG X 166      24.362  35.343  49.958  0.00  0.00            
ATOM   1278  NH2 ARG X 166      24.595  36.478  48.084  0.00  0.00            
ATOM   1279  C   ARG X 166      29.188  35.103  43.929  0.00  0.00            
ATOM   1280  O   ARG X 166      28.454  35.409  42.990  0.00  0.00            
ATOM   1281  N   GLY X 167      30.479  35.420  43.964  0.00  0.00            
ATOM   1282  CA  GLY X 167      31.147  36.320  43.026  0.00  0.00            
ATOM   1283  C   GLY X 167      32.222  37.162  43.713  0.00  0.00            
ATOM   1284  O   GLY X 167      32.451  37.015  44.915  0.00  0.00            
ATOM   1285  N   ASN X 168      32.883  38.039  42.949  0.00  0.00            
ATOM   1286  CA  ASN X 168      34.006  38.874  43.411  0.00  0.00            
ATOM   1287  CB  ASN X 168      33.479  40.055  44.258  0.00  0.00            
ATOM   1288  CG  ASN X 168      32.595  41.033  43.500  0.00  0.00            
ATOM   1289  OD1 ASN X 168      32.824  41.371  42.346  0.00  0.00            
ATOM   1290  ND2 ASN X 168      31.557  41.532  44.125  0.00  0.00            
ATOM   1291  C   ASN X 168      35.151  38.076  44.093  0.00  0.00            
ATOM   1292  O   ASN X 168      35.875  38.602  44.940  0.00  0.00            
ATOM   1293  N   TRP X 169      35.348  36.799  43.738  0.00  0.00            
ATOM   1294  CA  TRP X 169      36.305  35.904  44.407  0.00  0.00            
ATOM   1295  CB  TRP X 169      36.144  34.470  43.881  0.00  0.00            
ATOM   1296  CG  TRP X 169      34.836  33.821  44.214  0.00  0.00            
ATOM   1297  CD1 TRP X 169      33.794  33.644  43.369  0.00  0.00            
ATOM   1298  NE1 TRP X 169      32.767  33.005  44.035  0.00  0.00            
ATOM   1299  CE2 TRP X 169      33.083  32.757  45.352  0.00  0.00            
ATOM   1300  CZ2 TRP X 169      32.381  32.165  46.412  0.00  0.00            
ATOM   1301  CH2 TRP X 169      32.995  32.069  47.671  0.00  0.00            
ATOM   1302  CZ3 TRP X 169      34.301  32.556  47.847  0.00  0.00            
ATOM   1303  CE3 TRP X 169      35.002  33.135  46.770  0.00  0.00            
ATOM   1304  CD2 TRP X 169      34.407  33.262  45.496  0.00  0.00            
ATOM   1305  C   TRP X 169      37.763  36.372  44.288  0.00  0.00            
ATOM   1306  O   TRP X 169      38.537  36.159  45.222  0.00  0.00            
ATOM   1307  N   GLY X 170      38.126  37.068  43.206  0.00  0.00            
ATOM   1308  CA  GLY X 170      39.435  37.716  43.064  0.00  0.00            
ATOM   1309  C   GLY X 170      39.636  38.930  43.987  0.00  0.00            
ATOM   1310  O   GLY X 170      40.761  39.195  44.400  0.00  0.00            
ATOM   1311  N   HIE X 171      38.572  39.629  44.404  0.00  0.00            
ATOM   1312  CA  HIE X 171      38.664  40.616  45.495  0.00  0.00            
ATOM   1313  CB  HIE X 171      37.489  41.607  45.459  0.00  0.00            
ATOM   1314  CG  HIE X 171      37.499  42.538  44.273  0.00  0.00            
ATOM   1315  ND1 HIE X 171      36.447  42.718  43.375  0.00  0.00            
ATOM   1316  CE1 HIE X 171      36.866  43.639  42.491  0.00  0.00            
ATOM   1317  NE2 HIE X 171      38.113  44.040  42.793  0.00  0.00            
ATOM   1318  CD2 HIE X 171      38.522  43.367  43.922  0.00  0.00            
ATOM   1319  C   HIE X 171      38.765  39.925  46.859  0.00  0.00            
ATOM   1320  O   HIE X 171      39.492  40.401  47.727  0.00  0.00            
ATOM   1321  N   LEU X 172      38.127  38.763  47.043  0.00  0.00            
ATOM   1322  CA  LEU X 172      38.282  37.969  48.268  0.00  0.00            
ATOM   1323  CB  LEU X 172      37.186  36.888  48.319  0.00  0.00            
ATOM   1324  CG  LEU X 172      37.020  36.240  49.708  0.00  0.00            
ATOM   1325  CD1 LEU X 172      36.400  37.204  50.720  0.00  0.00            
ATOM   1326  CD2 LEU X 172      36.106  35.024  49.604  0.00  0.00            
ATOM   1327  C   LEU X 172      39.707  37.394  48.421  0.00  0.00            
ATOM   1328  O   LEU X 172      40.189  37.273  49.549  0.00  0.00            
ATOM   1329  N   ASP X 173      40.417  37.130  47.314  0.00  0.00            
ATOM   1330  CA  ASP X 173      41.861  36.832  47.321  0.00  0.00            
ATOM   1331  CB  ASP X 173      42.369  36.439  45.918  0.00  0.00            
ATOM   1332  CG  ASP X 173      41.877  35.107  45.343  0.00  0.00            
ATOM   1333  OD1 ASP X 173      41.227  34.301  46.048  0.00  0.00            
ATOM   1334  OD2 ASP X 173      42.154  34.853  44.148  0.00  0.00            
ATOM   1335  C   ASP X 173      42.684  38.042  47.812  0.00  0.00            
ATOM   1336  O   ASP X 173      43.603  37.876  48.613  0.00  0.00            
ATOM   1337  N   GLN X 174      42.341  39.269  47.389  0.00  0.00            
ATOM   1338  CA  GLN X 174      42.999  40.497  47.869  0.00  0.00            
ATOM   1339  CB  GLN X 174      42.542  41.732  47.068  0.00  0.00            
ATOM   1340  CG  GLN X 174      42.909  41.701  45.575  0.00  0.00            
ATOM   1341  CD  GLN X 174      42.260  42.842  44.790  0.00  0.00            
ATOM   1342  OE1 GLN X 174      41.827  43.850  45.323  0.00  0.00            
ATOM   1343  NE2 GLN X 174      42.155  42.736  43.486  0.00  0.00            
ATOM   1344  C   GLN X 174      42.748  40.727  49.370  0.00  0.00            
ATOM   1345  O   GLN X 174      43.672  41.094  50.095  0.00  0.00            
ATOM   1346  N   VAL X 175      41.535  40.454  49.866  0.00  0.00            
ATOM   1347  CA  VAL X 175      41.226  40.486  51.310  0.00  0.00            
ATOM   1348  CB  VAL X 175      39.708  40.356  51.562  0.00  0.00            
ATOM   1349  CG1 VAL X 175      39.359  40.312  53.055  0.00  0.00            
ATOM   1350  CG2 VAL X 175      38.951  41.559  50.979  0.00  0.00            
ATOM   1351  C   VAL X 175      42.034  39.421  52.066  0.00  0.00            
ATOM   1352  O   VAL X 175      42.617  39.730  53.106  0.00  0.00            
ATOM   1353  N   ALA X 176      42.180  38.209  51.516  0.00  0.00            
ATOM   1354  CA  ALA X 176      43.001  37.150  52.110  0.00  0.00            
ATOM   1355  CB  ALA X 176      42.762  35.841  51.347  0.00  0.00            
ATOM   1356  C   ALA X 176      44.499  37.515  52.152  0.00  0.00            
ATOM   1357  O   ALA X 176      45.189  37.155  53.112  0.00  0.00            
ATOM   1358  N   ALA X 177      44.989  38.266  51.157  0.00  0.00            
ATOM   1359  CA  ALA X 177      46.335  38.835  51.145  0.00  0.00            
ATOM   1360  CB  ALA X 177      46.648  39.365  49.740  0.00  0.00            
ATOM   1361  C   ALA X 177      46.504  39.936  52.204  0.00  0.00            
ATOM   1362  O   ALA X 177      47.474  39.912  52.956  0.00  0.00            
ATOM   1363  N   LEU X 178      45.552  40.869  52.320  0.00  0.00            
ATOM   1364  CA  LEU X 178      45.577  41.939  53.328  0.00  0.00            
ATOM   1365  CB  LEU X 178      44.427  42.924  53.043  0.00  0.00            
ATOM   1366  CG  LEU X 178      44.656  43.804  51.798  0.00  0.00            
ATOM   1367  CD1 LEU X 178      43.348  44.477  51.383  0.00  0.00            
ATOM   1368  CD2 LEU X 178      45.693  44.901  52.059  0.00  0.00            
ATOM   1369  C   LEU X 178      45.510  41.385  54.762  0.00  0.00            
ATOM   1370  O   LEU X 178      46.226  41.871  55.640  0.00  0.00            
ATOM   1371  N   ARG X 179      44.729  40.319  54.984  0.00  0.00            
ATOM   1372  CA  ARG X 179      44.700  39.543  56.235  0.00  0.00            
ATOM   1373  CB  ARG X 179      43.596  38.474  56.112  0.00  0.00            
ATOM   1374  CG  ARG X 179      43.354  37.592  57.349  0.00  0.00            
ATOM   1375  CD  ARG X 179      42.798  38.353  58.560  0.00  0.00            
ATOM   1376  NE  ARG X 179      43.863  38.940  59.394  0.00  0.00            
ATOM   1377  CZ  ARG X 179      43.766  39.989  60.190  0.00  0.00            
ATOM   1378  NH1 ARG X 179      44.762  40.299  60.963  0.00  0.00            
ATOM   1379  NH2 ARG X 179      42.702  40.742  60.251  0.00  0.00            
ATOM   1380  C   ARG X 179      46.076  38.948  56.557  0.00  0.00            
ATOM   1381  O   ARG X 179      46.581  39.165  57.657  0.00  0.00            
ATOM   1382  N   TRP X 180      46.724  38.286  55.591  0.00  0.00            
ATOM   1383  CA  TRP X 180      48.082  37.749  55.767  0.00  0.00            
ATOM   1384  CB  TRP X 180      48.483  36.894  54.557  0.00  0.00            
ATOM   1385  CG  TRP X 180      49.839  36.248  54.653  0.00  0.00            
ATOM   1386  CD1 TRP X 180      50.075  34.971  55.032  0.00  0.00            
ATOM   1387  NE1 TRP X 180      51.431  34.712  55.001  0.00  0.00            
ATOM   1388  CE2 TRP X 180      52.153  35.830  54.650  0.00  0.00            
ATOM   1389  CZ2 TRP X 180      53.527  36.078  54.524  0.00  0.00            
ATOM   1390  CH2 TRP X 180      53.959  37.356  54.132  0.00  0.00            
ATOM   1391  CZ3 TRP X 180      53.012  38.357  53.853  0.00  0.00            
ATOM   1392  CE3 TRP X 180      51.633  38.089  53.971  0.00  0.00            
ATOM   1393  CD2 TRP X 180      51.163  36.825  54.391  0.00  0.00            
ATOM   1394  C   TRP X 180      49.123  38.851  56.013  0.00  0.00            
ATOM   1395  O   TRP X 180      49.983  38.680  56.874  0.00  0.00            
ATOM   1396  N   VAL X 181      49.043  39.991  55.314  0.00  0.00            
ATOM   1397  CA  VAL X 181      49.959  41.132  55.506  0.00  0.00            
ATOM   1398  CB  VAL X 181      49.739  42.222  54.432  0.00  0.00            
ATOM   1399  CG1 VAL X 181      50.448  43.549  54.745  0.00  0.00            
ATOM   1400  CG2 VAL X 181      50.278  41.755  53.071  0.00  0.00            
ATOM   1401  C   VAL X 181      49.827  41.684  56.925  0.00  0.00            
ATOM   1402  O   VAL X 181      50.841  41.828  57.604  0.00  0.00            
ATOM   1403  N   GLN X 182      48.603  41.901  57.421  0.00  0.00            
ATOM   1404  CA  GLN X 182      48.377  42.262  58.826  0.00  0.00            
ATOM   1405  CB  GLN X 182      46.866  42.411  59.093  0.00  0.00            
ATOM   1406  CG  GLN X 182      46.348  43.822  58.785  0.00  0.00            
ATOM   1407  CD  GLN X 182      46.897  44.883  59.740  0.00  0.00            
ATOM   1408  OE1 GLN X 182      47.482  44.610  60.781  0.00  0.00            
ATOM   1409  NE2 GLN X 182      46.709  46.145  59.442  0.00  0.00            
ATOM   1410  C   GLN X 182      48.980  41.235  59.794  0.00  0.00            
ATOM   1411  O   GLN X 182      49.605  41.618  60.784  0.00  0.00            
ATOM   1412  N   ASP X 183      48.833  39.942  59.505  0.00  0.00            
ATOM   1413  CA  ASP X 183      49.302  38.865  60.378  0.00  0.00            
ATOM   1414  CB  ASP X 183      48.468  37.596  60.106  0.00  0.00            
ATOM   1415  CG  ASP X 183      46.997  37.720  60.530  0.00  0.00            
ATOM   1416  OD1 ASP X 183      46.099  37.161  59.856  0.00  0.00            
ATOM   1417  OD2 ASP X 183      46.698  38.337  61.580  0.00  0.00            
ATOM   1418  C   ASP X 183      50.823  38.589  60.305  0.00  0.00            
ATOM   1419  O   ASP X 183      51.334  37.907  61.197  0.00  0.00            
ATOM   1420  N   ASN X 184      51.575  39.094  59.310  0.00  0.00            
ATOM   1421  CA  ASN X 184      52.977  38.676  59.077  0.00  0.00            
ATOM   1422  CB  ASN X 184      52.992  37.542  58.028  0.00  0.00            
ATOM   1423  CG  ASN X 184      52.180  36.328  58.440  0.00  0.00            
ATOM   1424  OD1 ASN X 184      52.629  35.458  59.177  0.00  0.00            
ATOM   1425  ND2 ASN X 184      50.943  36.246  58.018  0.00  0.00            
ATOM   1426  C   ASN X 184      53.993  39.774  58.676  0.00  0.00            
ATOM   1427  O   ASN X 184      55.194  39.495  58.674  0.00  0.00            
ATOM   1428  N   ILE X 185      53.593  41.004  58.322  0.00  0.00            
ATOM   1429  CA  ILE X 185      54.542  42.011  57.794  0.00  0.00            
ATOM   1430  CB  ILE X 185      53.790  43.146  57.061  0.00  0.00            
ATOM   1431  CG2 ILE X 185      53.104  44.111  58.044  0.00  0.00            
ATOM   1432  CG1 ILE X 185      54.672  43.961  56.089  0.00  0.00            
ATOM   1433  CD1 ILE X 185      55.237  43.145  54.919  0.00  0.00            
ATOM   1434  C   ILE X 185      55.545  42.538  58.839  0.00  0.00            
ATOM   1435  O   ILE X 185      56.646  42.958  58.471  0.00  0.00            
ATOM   1436  N   ALA X 186      55.228  42.456  60.136  0.00  0.00            
ATOM   1437  CA  ALA X 186      56.163  42.803  61.210  0.00  0.00            
ATOM   1438  CB  ALA X 186      55.424  42.734  62.551  0.00  0.00            
ATOM   1439  C   ALA X 186      57.437  41.929  61.198  0.00  0.00            
ATOM   1440  O   ALA X 186      58.527  42.440  61.469  0.00  0.00            
ATOM   1441  N   SER X 187      57.345  40.660  60.774  0.00  0.00            
ATOM   1442  CA  SER X 187      58.504  39.765  60.586  0.00  0.00            
ATOM   1443  CB  SER X 187      58.042  38.372  60.118  0.00  0.00            
ATOM   1444  OG  SER X 187      57.194  37.730  61.062  0.00  0.00            
ATOM   1445  C   SER X 187      59.523  40.334  59.577  0.00  0.00            
ATOM   1446  O   SER X 187      60.732  40.148  59.739  0.00  0.00            
ATOM   1447  N   PHE X 188      59.052  41.103  58.586  0.00  0.00            
ATOM   1448  CA  PHE X 188      59.843  41.747  57.523  0.00  0.00            
ATOM   1449  CB  PHE X 188      59.123  41.553  56.176  0.00  0.00            
ATOM   1450  CG  PHE X 188      58.975  40.106  55.738  0.00  0.00            
ATOM   1451  CD1 PHE X 188      57.870  39.340  56.160  0.00  0.00            
ATOM   1452  CE1 PHE X 188      57.751  37.994  55.767  0.00  0.00            
ATOM   1453  CZ  PHE X 188      58.730  37.412  54.942  0.00  0.00            
ATOM   1454  CE2 PHE X 188      59.828  38.177  54.509  0.00  0.00            
ATOM   1455  CD2 PHE X 188      59.950  39.520  54.905  0.00  0.00            
ATOM   1456  C   PHE X 188      60.167  43.235  57.801  0.00  0.00            
ATOM   1457  O   PHE X 188      60.585  43.963  56.895  0.00  0.00            
ATOM   1458  N   GLY X 189      59.966  43.705  59.039  0.00  0.00            
ATOM   1459  CA  GLY X 189      60.292  45.074  59.462  0.00  0.00            
ATOM   1460  C   GLY X 189      59.279  46.148  59.038  0.00  0.00            
ATOM   1461  O   GLY X 189      59.633  47.328  58.963  0.00  0.00            
ATOM   1462  N   GLY X 190      58.034  45.764  58.736  0.00  0.00            
ATOM   1463  CA  GLY X 190      56.920  46.695  58.524  0.00  0.00            
ATOM   1464  C   GLY X 190      56.172  47.049  59.816  0.00  0.00            
ATOM   1465  O   GLY X 190      56.199  46.300  60.789  0.00  0.00            
ATOM   1466  N   ASN X 191      55.478  48.186  59.817  0.00  0.00            
ATOM   1467  CA  ASN X 191      54.553  48.618  60.867  0.00  0.00            
ATOM   1468  CB  ASN X 191      54.752  50.135  61.068  0.00  0.00            
ATOM   1469  CG  ASN X 191      53.870  50.761  62.139  0.00  0.00            
ATOM   1470  OD1 ASN X 191      52.907  50.186  62.635  0.00  0.00            
ATOM   1471  ND2 ASN X 191      54.177  51.981  62.512  0.00  0.00            
ATOM   1472  C   ASN X 191      53.108  48.230  60.467  0.00  0.00            
ATOM   1473  O   ASN X 191      52.502  48.929  59.648  0.00  0.00            
ATOM   1474  N   PRO X 192      52.524  47.142  61.012  0.00  0.00            
ATOM   1475  CD  PRO X 192      53.084  46.251  62.023  0.00  0.00            
ATOM   1476  CG  PRO X 192      51.927  45.368  62.486  0.00  0.00            
ATOM   1477  CB  PRO X 192      51.051  45.283  61.240  0.00  0.00            
ATOM   1478  CA  PRO X 192      51.189  46.677  60.617  0.00  0.00            
ATOM   1479  C   PRO X 192      50.058  47.628  61.049  0.00  0.00            
ATOM   1480  O   PRO X 192      48.941  47.519  60.547  0.00  0.00            
ATOM   1481  N   GLY X 193      50.335  48.591  61.935  0.00  0.00            
ATOM   1482  CA  GLY X 193      49.419  49.672  62.308  0.00  0.00            
ATOM   1483  C   GLY X 193      49.465  50.888  61.372  0.00  0.00            
ATOM   1484  O   GLY X 193      48.870  51.916  61.703  0.00  0.00            
ATOM   1485  N   SER X 194      50.206  50.820  60.259  0.00  0.00            
ATOM   1486  CA  SER X 194      50.400  51.920  59.302  0.00  0.00            
ATOM   1487  CB  SER X 194      51.672  52.691  59.675  0.00  0.00            
ATOM   1488  OG  SER X 194      51.746  53.914  58.969  0.00  0.00            
ATOM   1489  C   SER X 194      50.433  51.394  57.858  0.00  0.00            
ATOM   1490  O   SER X 194      51.466  51.417  57.179  0.00  0.00            
ATOM   1491  N   VAL X 195      49.290  50.879  57.387  0.00  0.00            
ATOM   1492  CA  VAL X 195      49.139  50.219  56.076  0.00  0.00            
ATOM   1493  CB  VAL X 195      48.491  48.826  56.228  0.00  0.00            
ATOM   1494  CG1 VAL X 195      48.377  48.091  54.884  0.00  0.00            
ATOM   1495  CG2 VAL X 195      49.287  47.916  57.175  0.00  0.00            
ATOM   1496  C   VAL X 195      48.349  51.083  55.083  0.00  0.00            
ATOM   1497  O   VAL X 195      47.204  51.458  55.340  0.00  0.00            
ATOM   1498  N   THR X 196      48.924  51.330  53.908  0.00  0.00            
ATOM   1499  CA  THR X 196      48.283  52.000  52.765  0.00  0.00            
ATOM   1500  CB  THR X 196      49.194  53.104  52.206  0.00  0.00            
ATOM   1501  CG2 THR X 196      48.568  53.856  51.029  0.00  0.00            
ATOM   1502  OG1 THR X 196      49.442  54.078  53.188  0.00  0.00            
ATOM   1503  C   THR X 196      47.959  50.990  51.663  0.00  0.00            
ATOM   1504  O   THR X 196      48.832  50.211  51.282  0.00  0.00            
ATOM   1505  N   ILE X 197      46.750  51.035  51.093  0.00  0.00            
ATOM   1506  CA  ILE X 197      46.415  50.318  49.847  0.00  0.00            
ATOM   1507  CB  ILE X 197      45.041  49.609  49.908  0.00  0.00            
ATOM   1508  CG2 ILE X 197      45.096  48.506  50.979  0.00  0.00            
ATOM   1509  CG1 ILE X 197      43.852  50.571  50.137  0.00  0.00            
ATOM   1510  CD1 ILE X 197      42.476  49.901  50.021  0.00  0.00            
ATOM   1511  C   ILE X 197      46.557  51.241  48.626  0.00  0.00            
ATOM   1512  O   ILE X 197      46.180  52.411  48.674  0.00  0.00            
ATOM   1513  N   PHE X 198      47.108  50.718  47.531  0.00  0.00            
ATOM   1514  CA  PHE X 198      47.442  51.462  46.313  0.00  0.00            
ATOM   1515  CB  PHE X 198      48.964  51.702  46.328  0.00  0.00            
ATOM   1516  CG  PHE X 198      49.612  52.326  45.100  0.00  0.00            
ATOM   1517  CD1 PHE X 198      49.001  53.390  44.408  0.00  0.00            
ATOM   1518  CE1 PHE X 198      49.659  53.999  43.324  0.00  0.00            
ATOM   1519  CZ  PHE X 198      50.919  53.538  42.908  0.00  0.00            
ATOM   1520  CE2 PHE X 198      51.527  52.469  43.586  0.00  0.00            
ATOM   1521  CD2 PHE X 198      50.879  51.872  44.682  0.00  0.00            
ATOM   1522  C   PHE X 198      46.978  50.678  45.082  0.00  0.00            
ATOM   1523  O   PHE X 198      47.285  49.494  44.962  0.00  0.00            
ATOM   1524  N   GLY X 199      46.226  51.311  44.176  0.00  0.00            
ATOM   1525  CA  GLY X 199      45.616  50.653  43.010  0.00  0.00            
ATOM   1526  C   GLY X 199      45.819  51.392  41.697  0.00  0.00            
ATOM   1527  O   GLY X 199      45.689  52.610  41.629  0.00  0.00            
ATOM   1528  N   GLU X 200      46.100  50.640  40.635  0.00  0.00            
ATOM   1529  CA  GLU X 200      46.299  51.135  39.257  0.00  0.00            
ATOM   1530  CB  GLU X 200      47.804  51.064  38.903  0.00  0.00            
ATOM   1531  CG  GLU X 200      48.414  49.652  38.804  0.00  0.00            
ATOM   1532  CD  GLU X 200      48.129  48.887  37.501  0.00  0.00            
ATOM   1533  OE1 GLU X 200      47.601  49.475  36.532  0.00  0.00            
ATOM   1534  OE2 GLU X 200      48.482  47.685  37.437  0.00  0.00            
ATOM   1535  C   GLU X 200      45.373  50.396  38.270  0.00  0.00            
ATOM   1536  O   GLU X 200      45.095  49.217  38.485  0.00  0.00            
ATOM   1537  N1  MOL X 201      44.841  51.090  37.251  0.00  0.00            
ATOM   1538  C1  MOL X 201      43.823  50.622  36.266  0.00  0.00            
ATOM   1539  C2  MOL X 201      44.548  49.859  35.119  0.00  0.00            
ATOM   1540  O1  MOL X 201      43.580  49.745  34.022  0.00  0.00            
ATOM   1541  C3  MOL X 201      42.706  49.874  36.936  0.00  0.00            
ATOM   1542  O2  MOL X 201      42.056  50.445  37.810  0.00  0.00            
ATOM   1543  C4  MOL X 201      50.094  47.439  28.706  0.00  0.00            
ATOM   1544  C5  MOL X 201      49.291  47.484  29.834  0.00  0.00            
ATOM   1545  N2  MOL X 201      48.404  48.537  30.006  0.00  0.00            
ATOM   1546  C6  MOL X 201      48.332  49.547  29.046  0.00  0.00            
ATOM   1547  O3  MOL X 201      47.586  50.500  29.136  0.00  0.00            
ATOM   1548  N3  MOL X 201      49.152  49.469  27.932  0.00  0.00            
ATOM   1549  C7  MOL X 201      49.976  48.478  27.732  0.00  0.00            
ATOM   1550  N4  MOL X 201      50.721  48.464  26.611  0.00  0.00            
ATOM   1551  C8  MOL X 201      47.510  48.587  31.188  0.00  0.00            
ATOM   1552  C9  MOL X 201      46.205  47.780  31.064  0.00  0.00            
ATOM   1553  C10 MOL X 201      45.803  47.396  32.530  0.00  0.00            
ATOM   1554  C11 MOL X 201      47.165  47.421  33.268  0.00  0.00            
ATOM   1555  O4  MOL X 201      48.136  48.044  32.387  0.00  0.00            
ATOM   1556  C12 MOL X 201      47.683  46.033  33.662  0.00  0.00            
ATOM   1557  O5  MOL X 201      47.277  45.141  32.600  0.00  0.00            
ATOM   1558  O6  MOL X 201      45.087  48.535  32.971  0.00  0.00            
ATOM   1559  F1  MOL X 201      45.261  48.483  30.403  0.00  0.00            
ATOM   1560  F2  MOL X 201      46.378  46.704  30.264  0.00  0.00            
ATOM   1561  C13 MOL X 201      43.682  48.439  33.352  0.00  0.00            
ATOM   1562  O7  MOL X 201      43.394  47.451  34.149  0.00  0.00            
ATOM   1563  C14 MOL X 201      42.757  48.616  32.139  0.00  0.00            
ATOM   1564  O8  MOL X 201      43.215  47.720  31.086  0.00  0.00            
ATOM   1565  O9  MOL X 201      41.133  46.763  30.898  0.00  0.00            
ATOM   1566  C15 MOL X 201      42.347  46.854  30.513  0.00  0.00            
ATOM   1567  C16 MOL X 201      42.965  46.037  29.441  0.00  0.00            
ATOM   1568  O10 MOL X 201      43.247  46.791  28.303  0.00  0.00            
ATOM   1569  N   ALA X 202      42.495  48.534  36.655  0.00  0.00            
ATOM   1570  CA  ALA X 202      41.386  47.835  37.348  0.00  0.00            
ATOM   1571  CB  ALA X 202      41.186  46.464  36.678  0.00  0.00            
ATOM   1572  C   ALA X 202      41.623  47.669  38.880  0.00  0.00            
ATOM   1573  O   ALA X 202      40.667  47.530  39.647  0.00  0.00            
ATOM   1574  N   GLY X 203      42.870  47.773  39.357  0.00  0.00            
ATOM   1575  CA  GLY X 203      43.205  47.866  40.784  0.00  0.00            
ATOM   1576  C   GLY X 203      42.747  49.188  41.421  0.00  0.00            
ATOM   1577  O   GLY X 203      42.442  49.226  42.609  0.00  0.00            
ATOM   1578  N   GLY X 204      42.631  50.263  40.630  0.00  0.00            
ATOM   1579  CA  GLY X 204      42.151  51.574  41.065  0.00  0.00            
ATOM   1580  C   GLY X 204      40.665  51.588  41.450  0.00  0.00            
ATOM   1581  O   GLY X 204      40.317  52.187  42.467  0.00  0.00            
ATOM   1582  N   GLU X 205      39.821  50.846  40.715  0.00  0.00            
ATOM   1583  CA  GLU X 205      38.434  50.549  41.126  0.00  0.00            
ATOM   1584  CB  GLU X 205      37.596  50.068  39.917  0.00  0.00            
ATOM   1585  CG  GLU X 205      36.106  49.870  40.266  0.00  0.00            
ATOM   1586  CD  GLU X 205      35.250  49.471  39.053  0.00  0.00            
ATOM   1587  OE1 GLU X 205      34.965  48.258  38.900  0.00  0.00            
ATOM   1588  OE2 GLU X 205      34.862  50.381  38.279  0.00  0.00            
ATOM   1589  C   GLU X 205      38.390  49.535  42.284  0.00  0.00            
ATOM   1590  O   GLU X 205      37.567  49.658  43.190  0.00  0.00            
ATOM   1591  N   SER X 206      39.321  48.574  42.322  0.00  0.00            
ATOM   1592  CA  SER X 206      39.413  47.598  43.423  0.00  0.00            
ATOM   1593  CB  SER X 206      40.465  46.525  43.121  0.00  0.00            
ATOM   1594  OG  SER X 206      40.187  45.869  41.889  0.00  0.00            
ATOM   1595  C   SER X 206      39.699  48.258  44.783  0.00  0.00            
ATOM   1596  O   SER X 206      39.212  47.783  45.806  0.00  0.00            
ATOM   1597  N   VAL X 207      40.399  49.401  44.815  0.00  0.00            
ATOM   1598  CA  VAL X 207      40.540  50.230  46.028  0.00  0.00            
ATOM   1599  CB  VAL X 207      41.596  51.335  45.814  0.00  0.00            
ATOM   1600  CG1 VAL X 207      41.597  52.409  46.908  0.00  0.00            
ATOM   1601  CG2 VAL X 207      43.000  50.715  45.793  0.00  0.00            
ATOM   1602  C   VAL X 207      39.187  50.792  46.493  0.00  0.00            
ATOM   1603  O   VAL X 207      38.895  50.711  47.685  0.00  0.00            
ATOM   1604  N   SER X 208      38.321  51.265  45.584  0.00  0.00            
ATOM   1605  CA  SER X 208      36.944  51.672  45.928  0.00  0.00            
ATOM   1606  CB  SER X 208      36.216  52.299  44.740  0.00  0.00            
ATOM   1607  OG  SER X 208      36.703  53.603  44.532  0.00  0.00            
ATOM   1608  C   SER X 208      36.110  50.505  46.465  0.00  0.00            
ATOM   1609  O   SER X 208      35.381  50.672  47.442  0.00  0.00            
ATOM   1610  N   VAL X 209      36.252  49.306  45.886  0.00  0.00            
ATOM   1611  CA  VAL X 209      35.609  48.084  46.400  0.00  0.00            
ATOM   1612  CB  VAL X 209      35.852  46.873  45.470  0.00  0.00            
ATOM   1613  CG1 VAL X 209      35.247  45.576  46.023  0.00  0.00            
ATOM   1614  CG2 VAL X 209      35.232  47.104  44.087  0.00  0.00            
ATOM   1615  C   VAL X 209      36.076  47.789  47.830  0.00  0.00            
ATOM   1616  O   VAL X 209      35.247  47.502  48.690  0.00  0.00            
ATOM   1617  N   LEU X 210      37.373  47.926  48.129  0.00  0.00            
ATOM   1618  CA  LEU X 210      37.919  47.674  49.467  0.00  0.00            
ATOM   1619  CB  LEU X 210      39.452  47.570  49.380  0.00  0.00            
ATOM   1620  CG  LEU X 210      39.950  46.262  48.735  0.00  0.00            
ATOM   1621  CD1 LEU X 210      41.435  46.396  48.409  0.00  0.00            
ATOM   1622  CD2 LEU X 210      39.782  45.054  49.663  0.00  0.00            
ATOM   1623  C   LEU X 210      37.479  48.709  50.517  0.00  0.00            
ATOM   1624  O   LEU X 210      37.130  48.309  51.629  0.00  0.00            
ATOM   1625  N   VAL X 211      37.442  50.013  50.203  0.00  0.00            
ATOM   1626  CA  VAL X 211      36.984  51.040  51.173  0.00  0.00            
ATOM   1627  CB  VAL X 211      37.499  52.463  50.869  0.00  0.00            
ATOM   1628  CG1 VAL X 211      39.031  52.518  50.821  0.00  0.00            
ATOM   1629  CG2 VAL X 211      36.946  53.041  49.567  0.00  0.00            
ATOM   1630  C   VAL X 211      35.464  51.053  51.385  0.00  0.00            
ATOM   1631  O   VAL X 211      35.010  51.598  52.390  0.00  0.00            
ATOM   1632  N   LEU X 212      34.685  50.440  50.483  0.00  0.00            
ATOM   1633  CA  LEU X 212      33.238  50.235  50.634  0.00  0.00            
ATOM   1634  CB  LEU X 212      32.548  50.415  49.266  0.00  0.00            
ATOM   1635  CG  LEU X 212      32.446  51.873  48.777  0.00  0.00            
ATOM   1636  CD1 LEU X 212      31.946  51.895  47.331  0.00  0.00            
ATOM   1637  CD2 LEU X 212      31.454  52.684  49.616  0.00  0.00            
ATOM   1638  C   LEU X 212      32.868  48.865  51.230  0.00  0.00            
ATOM   1639  O   LEU X 212      31.838  48.766  51.898  0.00  0.00            
ATOM   1640  N   SER X 213      33.648  47.804  50.996  0.00  0.00            
ATOM   1641  CA  SER X 213      33.271  46.438  51.390  0.00  0.00            
ATOM   1642  CB  SER X 213      34.226  45.400  50.792  0.00  0.00            
ATOM   1643  OG  SER X 213      33.854  44.112  51.249  0.00  0.00            
ATOM   1644  C   SER X 213      33.237  46.263  52.916  0.00  0.00            
ATOM   1645  O   SER X 213      34.279  46.415  53.567  0.00  0.00            
ATOM   1646  N   PRO X 214      32.099  45.851  53.510  0.00  0.00            
ATOM   1647  CD  PRO X 214      30.819  45.591  52.861  0.00  0.00            
ATOM   1648  CG  PRO X 214      29.919  44.983  53.933  0.00  0.00            
ATOM   1649  CB  PRO X 214      30.480  45.574  55.224  0.00  0.00            
ATOM   1650  CA  PRO X 214      31.987  45.615  54.951  0.00  0.00            
ATOM   1651  C   PRO X 214      32.712  44.338  55.417  0.00  0.00            
ATOM   1652  O   PRO X 214      32.672  44.009  56.603  0.00  0.00            
ATOM   1653  N   LEU X 215      33.375  43.602  54.515  0.00  0.00            
ATOM   1654  CA  LEU X 215      34.222  42.443  54.829  0.00  0.00            
ATOM   1655  CB  LEU X 215      33.993  41.405  53.712  0.00  0.00            
ATOM   1656  CG  LEU X 215      34.586  40.004  53.956  0.00  0.00            
ATOM   1657  CD1 LEU X 215      34.069  39.354  55.242  0.00  0.00            
ATOM   1658  CD2 LEU X 215      34.198  39.101  52.784  0.00  0.00            
ATOM   1659  C   LEU X 215      35.710  42.825  54.995  0.00  0.00            
ATOM   1660  O   LEU X 215      36.469  42.106  55.644  0.00  0.00            
ATOM   1661  N   ALA X 216      36.123  43.973  54.443  0.00  0.00            
ATOM   1662  CA  ALA X 216      37.519  44.422  54.370  0.00  0.00            
ATOM   1663  CB  ALA X 216      37.770  44.919  52.939  0.00  0.00            
ATOM   1664  C   ALA X 216      37.918  45.467  55.440  0.00  0.00            
ATOM   1665  O   ALA X 216      38.995  46.064  55.354  0.00  0.00            
ATOM   1666  N   LYS X 217      37.056  45.718  56.435  0.00  0.00            
ATOM   1667  CA  LYS X 217      37.224  46.763  57.464  0.00  0.00            
ATOM   1668  CB  LYS X 217      35.853  47.012  58.129  0.00  0.00            
ATOM   1669  CG  LYS X 217      35.689  48.441  58.672  0.00  0.00            
ATOM   1670  CD  LYS X 217      34.268  48.673  59.218  0.00  0.00            
ATOM   1671  CE  LYS X 217      33.992  50.163  59.463  0.00  0.00            
ATOM   1672  NZ  LYS X 217      33.571  50.868  58.228  0.00  0.00            
ATOM   1673  C   LYS X 217      38.333  46.413  58.475  0.00  0.00            
ATOM   1674  O   LYS X 217      38.587  45.238  58.744  0.00  0.00            
ATOM   1675  N   ASN X 218      38.989  47.421  59.058  0.00  0.00            
ATOM   1676  CA  ASN X 218      40.091  47.269  60.031  0.00  0.00            
ATOM   1677  CB  ASN X 218      39.529  46.908  61.426  0.00  0.00            
ATOM   1678  CG  ASN X 218      38.823  48.053  62.135  0.00  0.00            
ATOM   1679  OD1 ASN X 218      38.804  49.199  61.707  0.00  0.00            
ATOM   1680  ND2 ASN X 218      38.259  47.788  63.286  0.00  0.00            
ATOM   1681  C   ASN X 218      41.278  46.386  59.558  0.00  0.00            
ATOM   1682  O   ASN X 218      41.924  45.699  60.358  0.00  0.00            
ATOM   1683  N   LEU X 219      41.589  46.417  58.257  0.00  0.00            
ATOM   1684  CA  LEU X 219      42.771  45.788  57.642  0.00  0.00            
ATOM   1685  CB  LEU X 219      42.334  44.952  56.422  0.00  0.00            
ATOM   1686  CG  LEU X 219      41.518  43.687  56.742  0.00  0.00            
ATOM   1687  CD1 LEU X 219      41.089  43.011  55.440  0.00  0.00            
ATOM   1688  CD2 LEU X 219      42.335  42.671  57.543  0.00  0.00            
ATOM   1689  C   LEU X 219      43.837  46.812  57.213  0.00  0.00            
ATOM   1690  O   LEU X 219      45.023  46.484  57.195  0.00  0.00            
ATOM   1691  N   PHE X 220      43.433  48.038  56.877  0.00  0.00            
ATOM   1692  CA  PHE X 220      44.304  49.102  56.363  0.00  0.00            
ATOM   1693  CB  PHE X 220      44.335  49.033  54.823  0.00  0.00            
ATOM   1694  CG  PHE X 220      42.963  49.013  54.171  0.00  0.00            
ATOM   1695  CD1 PHE X 220      42.419  47.799  53.709  0.00  0.00            
ATOM   1696  CE1 PHE X 220      41.114  47.761  53.186  0.00  0.00            
ATOM   1697  CZ  PHE X 220      40.346  48.937  53.133  0.00  0.00            
ATOM   1698  CE2 PHE X 220      40.890  50.152  53.583  0.00  0.00            
ATOM   1699  CD2 PHE X 220      42.202  50.194  54.085  0.00  0.00            
ATOM   1700  C   PHE X 220      43.877  50.488  56.872  0.00  0.00            
ATOM   1701  O   PHE X 220      42.811  50.653  57.467  0.00  0.00            
ATOM   1702  N   HIE X 221      44.726  51.490  56.641  0.00  0.00            
ATOM   1703  CA  HIE X 221      44.667  52.803  57.294  0.00  0.00            
ATOM   1704  CB  HIE X 221      45.873  52.903  58.245  0.00  0.00            
ATOM   1705  CG  HIE X 221      45.967  51.754  59.217  0.00  0.00            
ATOM   1706  ND1 HIE X 221      46.757  50.614  59.043  0.00  0.00            
ATOM   1707  CE1 HIE X 221      46.501  49.834  60.105  0.00  0.00            
ATOM   1708  NE2 HIE X 221      45.612  50.421  60.920  0.00  0.00            
ATOM   1709  CD2 HIE X 221      45.252  51.629  60.370  0.00  0.00            
ATOM   1710  C   HIE X 221      44.637  53.985  56.315  0.00  0.00            
ATOM   1711  O   HIE X 221      44.228  55.074  56.706  0.00  0.00            
ATOM   1712  N   ARG X 222      45.079  53.816  55.059  0.00  0.00            
ATOM   1713  CA  ARG X 222      45.057  54.842  53.990  0.00  0.00            
ATOM   1714  CB  ARG X 222      46.373  55.650  53.956  0.00  0.00            
ATOM   1715  CG  ARG X 222      46.773  56.458  55.204  0.00  0.00            
ATOM   1716  CD  ARG X 222      47.584  55.633  56.217  0.00  0.00            
ATOM   1717  NE  ARG X 222      47.881  56.340  57.480  0.00  0.00            
ATOM   1718  CZ  ARG X 222      47.054  56.778  58.416  0.00  0.00            
ATOM   1719  NH1 ARG X 222      45.755  56.752  58.329  0.00  0.00            
ATOM   1720  NH2 ARG X 222      47.563  57.250  59.509  0.00  0.00            
ATOM   1721  C   ARG X 222      44.820  54.200  52.612  0.00  0.00            
ATOM   1722  O   ARG X 222      45.074  53.005  52.453  0.00  0.00            
ATOM   1723  N   ALA X 223      44.381  54.974  51.616  0.00  0.00            
ATOM   1724  CA  ALA X 223      44.083  54.496  50.256  0.00  0.00            
ATOM   1725  CB  ALA X 223      42.566  54.282  50.164  0.00  0.00            
ATOM   1726  C   ALA X 223      44.588  55.433  49.132  0.00  0.00            
ATOM   1727  O   ALA X 223      44.618  56.650  49.303  0.00  0.00            
ATOM   1728  N   ILE X 224      44.940  54.884  47.960  0.00  0.00            
ATOM   1729  CA  ILE X 224      45.367  55.629  46.754  0.00  0.00            
ATOM   1730  CB  ILE X 224      46.917  55.712  46.665  0.00  0.00            
ATOM   1731  CG2 ILE X 224      47.337  56.546  45.435  0.00  0.00            
ATOM   1732  CG1 ILE X 224      47.589  56.265  47.944  0.00  0.00            
ATOM   1733  CD1 ILE X 224      49.125  56.284  47.896  0.00  0.00            
ATOM   1734  C   ILE X 224      44.817  54.960  45.476  0.00  0.00            
ATOM   1735  O   ILE X 224      45.067  53.772  45.260  0.00  0.00            
ATOM   1736  N   SER X 225      44.165  55.727  44.593  0.00  0.00            
ATOM   1737  CA  SER X 225      43.737  55.295  43.245  0.00  0.00            
ATOM   1738  CB  SER X 225      42.210  55.355  43.107  0.00  0.00            
ATOM   1739  OG  SER X 225      41.564  54.375  43.907  0.00  0.00            
ATOM   1740  C   SER X 225      44.402  56.136  42.139  0.00  0.00            
ATOM   1741  O   SER X 225      44.169  57.341  42.024  0.00  0.00            
ATOM   1742  N   GLU X 226      45.229  55.487  41.316  0.00  0.00            
ATOM   1743  CA  GLU X 226      46.064  56.076  40.252  0.00  0.00            
ATOM   1744  CB  GLU X 226      47.476  55.457  40.417  0.00  0.00            
ATOM   1745  CG  GLU X 226      48.616  55.806  39.439  0.00  0.00            
ATOM   1746  CD  GLU X 226      48.958  57.299  39.396  0.00  0.00            
ATOM   1747  OE1 GLU X 226      48.166  58.079  38.812  0.00  0.00            
ATOM   1748  OE2 GLU X 226      50.011  57.694  39.942  0.00  0.00            
ATOM   1749  C   GLU X 226      45.446  55.877  38.848  0.00  0.00            
ATOM   1750  O   GLU X 226      44.408  55.233  38.681  0.00  0.00            
ATOM   1751  N   SER X 227      46.089  56.400  37.797  0.00  0.00            
ATOM   1752  CA  SER X 227      45.744  56.193  36.374  0.00  0.00            
ATOM   1753  CB  SER X 227      45.970  54.730  35.956  0.00  0.00            
ATOM   1754  OG  SER X 227      45.013  53.863  36.547  0.00  0.00            
ATOM   1755  C   SER X 227      44.375  56.752  35.956  0.00  0.00            
ATOM   1756  O   SER X 227      43.771  56.299  34.986  0.00  0.00            
ATOM   1757  N   GLY X 228      43.876  57.740  36.704  0.00  0.00            
ATOM   1758  CA  GLY X 228      42.576  58.381  36.488  0.00  0.00            
ATOM   1759  C   GLY X 228      41.365  57.611  37.033  0.00  0.00            
ATOM   1760  O   GLY X 228      40.259  58.146  36.988  0.00  0.00            
ATOM   1761  N   VAL X 229      41.542  56.386  37.549  0.00  0.00            
ATOM   1762  CA  VAL X 229      40.441  55.457  37.861  0.00  0.00            
ATOM   1763  CB  VAL X 229      40.595  54.129  37.084  0.00  0.00            
ATOM   1764  CG1 VAL X 229      39.424  53.176  37.374  0.00  0.00            
ATOM   1765  CG2 VAL X 229      40.630  54.362  35.567  0.00  0.00            
ATOM   1766  C   VAL X 229      40.328  55.195  39.363  0.00  0.00            
ATOM   1767  O   VAL X 229      41.119  54.446  39.932  0.00  0.00            
ATOM   1768  N   ALA X 230      39.283  55.743  39.981  0.00  0.00            
ATOM   1769  CA  ALA X 230      38.756  55.299  41.276  0.00  0.00            
ATOM   1770  CB  ALA X 230      38.612  56.516  42.195  0.00  0.00            
ATOM   1771  C   ALA X 230      37.425  54.537  41.130  0.00  0.00            
ATOM   1772  O   ALA X 230      37.121  53.673  41.948  0.00  0.00            
ATOM   1773  N   LEU X 231      36.630  54.824  40.095  0.00  0.00            
ATOM   1774  CA  LEU X 231      35.374  54.136  39.776  0.00  0.00            
ATOM   1775  CB  LEU X 231      34.250  54.768  40.625  0.00  0.00            
ATOM   1776  CG  LEU X 231      32.843  54.172  40.434  0.00  0.00            
ATOM   1777  CD1 LEU X 231      32.775  52.689  40.804  0.00  0.00            
ATOM   1778  CD2 LEU X 231      31.848  54.928  41.319  0.00  0.00            
ATOM   1779  C   LEU X 231      35.090  54.252  38.271  0.00  0.00            
ATOM   1780  O   LEU X 231      35.422  55.269  37.662  0.00  0.00            
ATOM   1781  N   THR X 232      34.464  53.240  37.665  0.00  0.00            
ATOM   1782  CA  THR X 232      34.126  53.240  36.232  0.00  0.00            
ATOM   1783  CB  THR X 232      34.866  52.125  35.477  0.00  0.00            
ATOM   1784  CG2 THR X 232      36.370  52.057  35.730  0.00  0.00            
ATOM   1785  OG1 THR X 232      34.311  50.874  35.794  0.00  0.00            
ATOM   1786  C   THR X 232      32.622  53.132  35.955  0.00  0.00            
ATOM   1787  O   THR X 232      31.822  52.736  36.805  0.00  0.00            
ATOM   1788  N   SER X 233      32.246  53.423  34.710  0.00  0.00            
ATOM   1789  CA  SER X 233      30.955  53.067  34.102  0.00  0.00            
ATOM   1790  CB  SER X 233      30.510  54.193  33.154  0.00  0.00            
ATOM   1791  OG  SER X 233      30.417  55.436  33.833  0.00  0.00            
ATOM   1792  C   SER X 233      31.003  51.709  33.366  0.00  0.00            
ATOM   1793  O   SER X 233      30.031  51.319  32.716  0.00  0.00            
ATOM   1794  N   VAL X 234      32.139  50.993  33.413  0.00  0.00            
ATOM   1795  CA  VAL X 234      32.502  49.953  32.425  0.00  0.00            
ATOM   1796  CB  VAL X 234      33.618  50.462  31.483  0.00  0.00            
ATOM   1797  CG1 VAL X 234      33.876  49.489  30.323  0.00  0.00            
ATOM   1798  CG2 VAL X 234      33.283  51.826  30.864  0.00  0.00            
ATOM   1799  C   VAL X 234      32.937  48.628  33.058  0.00  0.00            
ATOM   1800  O   VAL X 234      32.521  47.572  32.585  0.00  0.00            
ATOM   1801  N   LEU X 235      33.759  48.652  34.112  0.00  0.00            
ATOM   1802  CA  LEU X 235      34.251  47.445  34.780  0.00  0.00            
ATOM   1803  CB  LEU X 235      35.615  47.738  35.431  0.00  0.00            
ATOM   1804  CG  LEU X 235      36.322  46.478  35.964  0.00  0.00            
ATOM   1805  CD1 LEU X 235      36.775  45.564  34.820  0.00  0.00            
ATOM   1806  CD2 LEU X 235      37.559  46.868  36.768  0.00  0.00            
ATOM   1807  C   LEU X 235      33.230  46.902  35.788  0.00  0.00            
ATOM   1808  O   LEU X 235      33.004  45.692  35.823  0.00  0.00            
ATOM   1809  N   VAL X 236      32.556  47.780  36.537  0.00  0.00            
ATOM   1810  CA  VAL X 236      31.410  47.410  37.378  0.00  0.00            
ATOM   1811  CB  VAL X 236      31.291  48.322  38.617  0.00  0.00            
ATOM   1812  CG1 VAL X 236      31.061  49.801  38.287  0.00  0.00            
ATOM   1813  CG2 VAL X 236      30.182  47.836  39.560  0.00  0.00            
ATOM   1814  C   VAL X 236      30.121  47.284  36.557  0.00  0.00            
ATOM   1815  O   VAL X 236      29.759  48.177  35.779  0.00  0.00            
ATOM   1816  N   LYS X 237      29.420  46.154  36.732  0.00  0.00            
ATOM   1817  CA  LYS X 237      28.195  45.793  36.000  0.00  0.00            
ATOM   1818  CB  LYS X 237      28.417  44.448  35.290  0.00  0.00            
ATOM   1819  CG  LYS X 237      27.229  43.963  34.436  0.00  0.00            
ATOM   1820  CD  LYS X 237      26.463  42.815  35.115  0.00  0.00            
ATOM   1821  CE  LYS X 237      25.418  42.170  34.198  0.00  0.00            
ATOM   1822  NZ  LYS X 237      24.263  43.056  33.930  0.00  0.00            
ATOM   1823  C   LYS X 237      26.963  45.803  36.909  0.00  0.00            
ATOM   1824  O   LYS X 237      26.907  45.068  37.899  0.00  0.00            
ATOM   1825  N   LYS X 238      25.959  46.615  36.561  0.00  0.00            
ATOM   1826  CA  LYS X 238      24.685  46.733  37.294  0.00  0.00            
ATOM   1827  CB  LYS X 238      23.976  48.047  36.913  0.00  0.00            
ATOM   1828  CG  LYS X 238      24.696  49.293  37.457  0.00  0.00            
ATOM   1829  CD  LYS X 238      23.870  50.561  37.192  0.00  0.00            
ATOM   1830  CE  LYS X 238      24.438  51.762  37.960  0.00  0.00            
ATOM   1831  NZ  LYS X 238      23.509  52.918  37.935  0.00  0.00            
ATOM   1832  C   LYS X 238      23.769  45.527  37.052  0.00  0.00            
ATOM   1833  O   LYS X 238      23.767  44.953  35.959  0.00  0.00            
ATOM   1834  N   GLY X 239      22.951  45.183  38.046  0.00  0.00            
ATOM   1835  CA  GLY X 239      21.942  44.122  37.961  0.00  0.00            
ATOM   1836  C   GLY X 239      22.477  42.690  38.118  0.00  0.00            
ATOM   1837  O   GLY X 239      23.567  42.460  38.657  0.00  0.00            
ATOM   1838  N   ASP X 240      21.679  41.724  37.654  0.00  0.00            
ATOM   1839  CA  ASP X 240      21.936  40.282  37.763  0.00  0.00            
ATOM   1840  CB  ASP X 240      20.671  39.509  37.335  0.00  0.00            
ATOM   1841  CG  ASP X 240      20.619  38.036  37.773  0.00  0.00            
ATOM   1842  OD1 ASP X 240      21.612  37.487  38.306  0.00  0.00            
ATOM   1843  OD2 ASP X 240      19.542  37.418  37.608  0.00  0.00            
ATOM   1844  C   ASP X 240      23.168  39.827  36.956  0.00  0.00            
ATOM   1845  O   ASP X 240      23.502  40.375  35.906  0.00  0.00            
ATOM   1846  N   VAL X 241      23.820  38.776  37.446  0.00  0.00            
ATOM   1847  CA  VAL X 241      25.049  38.159  36.925  0.00  0.00            
ATOM   1848  CB  VAL X 241      26.115  38.112  38.036  0.00  0.00            
ATOM   1849  CG1 VAL X 241      26.516  39.522  38.473  0.00  0.00            
ATOM   1850  CG2 VAL X 241      25.641  37.358  39.286  0.00  0.00            
ATOM   1851  C   VAL X 241      24.824  36.757  36.342  0.00  0.00            
ATOM   1852  O   VAL X 241      25.685  36.252  35.616  0.00  0.00            
ATOM   1853  N   LYS X 242      23.679  36.115  36.634  0.00  0.00            
ATOM   1854  CA  LYS X 242      23.370  34.759  36.150  0.00  0.00            
ATOM   1855  CB  LYS X 242      22.198  34.149  36.946  0.00  0.00            
ATOM   1856  CG  LYS X 242      22.069  32.654  36.612  0.00  0.00            
ATOM   1857  CD  LYS X 242      20.960  31.924  37.376  0.00  0.00            
ATOM   1858  CE  LYS X 242      20.993  30.482  36.865  0.00  0.00            
ATOM   1859  NZ  LYS X 242      19.911  29.632  37.400  0.00  0.00            
ATOM   1860  C   LYS X 242      23.184  34.665  34.619  0.00  0.00            
ATOM   1861  O   LYS X 242      23.685  33.696  34.051  0.00  0.00            
ATOM   1862  N   PRO X 243      22.560  35.632  33.914  0.00  0.00            
ATOM   1863  CD  PRO X 243      21.711  36.689  34.445  0.00  0.00            
ATOM   1864  CG  PRO X 243      20.878  37.177  33.266  0.00  0.00            
ATOM   1865  CB  PRO X 243      21.778  36.920  32.063  0.00  0.00            
ATOM   1866  CA  PRO X 243      22.510  35.631  32.445  0.00  0.00            
ATOM   1867  C   PRO X 243      23.893  35.563  31.780  0.00  0.00            
ATOM   1868  O   PRO X 243      24.090  34.801  30.831  0.00  0.00            
ATOM   1869  N   LEU X 244      24.870  36.307  32.311  0.00  0.00            
ATOM   1870  CA  LEU X 244      26.263  36.248  31.868  0.00  0.00            
ATOM   1871  CB  LEU X 244      27.019  37.427  32.507  0.00  0.00            
ATOM   1872  CG  LEU X 244      28.383  37.735  31.865  0.00  0.00            
ATOM   1873  CD1 LEU X 244      28.209  38.382  30.487  0.00  0.00            
ATOM   1874  CD2 LEU X 244      29.146  38.698  32.773  0.00  0.00            
ATOM   1875  C   LEU X 244      26.912  34.896  32.213  0.00  0.00            
ATOM   1876  O   LEU X 244      27.615  34.328  31.379  0.00  0.00            
ATOM   1877  N   ALA X 245      26.629  34.345  33.399  0.00  0.00            
ATOM   1878  CA  ALA X 245      27.119  33.028  33.814  0.00  0.00            
ATOM   1879  CB  ALA X 245      26.714  32.773  35.272  0.00  0.00            
ATOM   1880  C   ALA X 245      26.620  31.898  32.893  0.00  0.00            
ATOM   1881  O   ALA X 245      27.405  31.033  32.508  0.00  0.00            
ATOM   1882  N   GLU X 246      25.347  31.931  32.479  0.00  0.00            
ATOM   1883  CA  GLU X 246      24.793  30.978  31.509  0.00  0.00            
ATOM   1884  CB  GLU X 246      23.268  31.159  31.392  0.00  0.00            
ATOM   1885  CG  GLU X 246      22.615  30.009  30.607  0.00  0.00            
ATOM   1886  CD  GLU X 246      21.147  30.300  30.288  0.00  0.00            
ATOM   1887  OE1 GLU X 246      20.858  30.849  29.196  0.00  0.00            
ATOM   1888  OE2 GLU X 246      20.255  29.974  31.106  0.00  0.00            
ATOM   1889  C   GLU X 246      25.473  31.111  30.139  0.00  0.00            
ATOM   1890  O   GLU X 246      25.822  30.100  29.526  0.00  0.00            
ATOM   1891  N   GLN X 247      25.728  32.341  29.673  0.00  0.00            
ATOM   1892  CA  GLN X 247      26.421  32.540  28.400  0.00  0.00            
ATOM   1893  CB  GLN X 247      26.299  33.995  27.921  0.00  0.00            
ATOM   1894  CG  GLN X 247      26.612  34.107  26.416  0.00  0.00            
ATOM   1895  CD  GLN X 247      25.615  33.361  25.530  0.00  0.00            
ATOM   1896  OE1 GLN X 247      24.425  33.268  25.815  0.00  0.00            
ATOM   1897  NE2 GLN X 247      26.045  32.816  24.416  0.00  0.00            
ATOM   1898  C   GLN X 247      27.882  32.061  28.459  0.00  0.00            
ATOM   1899  O   GLN X 247      28.353  31.424  27.516  0.00  0.00            
ATOM   1900  N   ILE X 248      28.590  32.275  29.573  0.00  0.00            
ATOM   1901  CA  ILE X 248      29.934  31.714  29.802  0.00  0.00            
ATOM   1902  CB  ILE X 248      30.538  32.292  31.106  0.00  0.00            
ATOM   1903  CG2 ILE X 248      31.815  31.532  31.518  0.00  0.00            
ATOM   1904  CG1 ILE X 248      30.865  33.793  30.923  0.00  0.00            
ATOM   1905  CD1 ILE X 248      31.108  34.540  32.242  0.00  0.00            
ATOM   1906  C   ILE X 248      29.882  30.177  29.806  0.00  0.00            
ATOM   1907  O   ILE X 248      30.688  29.533  29.132  0.00  0.00            
ATOM   1908  N   ALA X 249      28.904  29.579  30.493  0.00  0.00            
ATOM   1909  CA  ALA X 249      28.746  28.129  30.567  0.00  0.00            
ATOM   1910  CB  ALA X 249      27.641  27.811  31.579  0.00  0.00            
ATOM   1911  C   ALA X 249      28.483  27.488  29.191  0.00  0.00            
ATOM   1912  O   ALA X 249      29.124  26.487  28.866  0.00  0.00            
ATOM   1913  N   ILE X 250      27.621  28.071  28.345  0.00  0.00            
ATOM   1914  CA  ILE X 250      27.392  27.544  26.987  0.00  0.00            
ATOM   1915  CB  ILE X 250      25.998  27.950  26.450  0.00  0.00            
ATOM   1916  CG2 ILE X 250      25.955  29.412  25.988  0.00  0.00            
ATOM   1917  CG1 ILE X 250      25.502  27.054  25.296  0.00  0.00            
ATOM   1918  CD1 ILE X 250      25.313  25.584  25.694  0.00  0.00            
ATOM   1919  C   ILE X 250      28.554  27.858  26.026  0.00  0.00            
ATOM   1920  O   ILE X 250      28.880  27.030  25.175  0.00  0.00            
ATOM   1921  N   THR X 251      29.288  28.962  26.229  0.00  0.00            
ATOM   1922  CA  THR X 251      30.568  29.220  25.526  0.00  0.00            
ATOM   1923  CB  THR X 251      31.189  30.573  25.931  0.00  0.00            
ATOM   1924  CG2 THR X 251      32.387  30.948  25.064  0.00  0.00            
ATOM   1925  OG1 THR X 251      30.285  31.650  25.787  0.00  0.00            
ATOM   1926  C   THR X 251      31.583  28.096  25.801  0.00  0.00            
ATOM   1927  O   THR X 251      32.305  27.677  24.894  0.00  0.00            
ATOM   1928  N   ALA X 252      31.587  27.555  27.026  0.00  0.00            
ATOM   1929  CA  ALA X 252      32.386  26.399  27.443  0.00  0.00            
ATOM   1930  CB  ALA X 252      32.684  26.556  28.940  0.00  0.00            
ATOM   1931  C   ALA X 252      31.751  25.022  27.119  0.00  0.00            
ATOM   1932  O   ALA X 252      32.369  23.986  27.370  0.00  0.00            
ATOM   1933  N   GLY X 253      30.531  24.978  26.570  0.00  0.00            
ATOM   1934  CA  GLY X 253      29.807  23.746  26.210  0.00  0.00            
ATOM   1935  C   GLY X 253      29.221  22.965  27.398  0.00  0.00            
ATOM   1936  O   GLY X 253      28.851  21.800  27.247  0.00  0.00            
ATOM   1937  N   CYS X 254      29.151  23.584  28.578  0.00  0.00            
ATOM   1938  CA  CYS X 254      28.724  22.961  29.832  0.00  0.00            
ATOM   1939  CB  CYS X 254      29.093  23.900  30.994  0.00  0.00            
ATOM   1940  SG  CYS X 254      30.889  24.151  31.104  0.00  0.00            
ATOM   1941  C   CYS X 254      27.216  22.649  29.883  0.00  0.00            
ATOM   1942  O   CYS X 254      26.407  23.180  29.112  0.00  0.00            
ATOM   1943  N   LYS X 255      26.827  21.849  30.880  0.00  0.00            
ATOM   1944  CA  LYS X 255      25.450  21.726  31.372  0.00  0.00            
ATOM   1945  CB  LYS X 255      25.385  20.491  32.288  0.00  0.00            
ATOM   1946  CG  LYS X 255      23.958  19.971  32.491  0.00  0.00            
ATOM   1947  CD  LYS X 255      23.960  18.710  33.361  0.00  0.00            
ATOM   1948  CE  LYS X 255      22.535  18.170  33.490  0.00  0.00            
ATOM   1949  NZ  LYS X 255      22.528  16.862  34.175  0.00  0.00            
ATOM   1950  C   LYS X 255      25.021  23.029  32.072  0.00  0.00            
ATOM   1951  O   LYS X 255      25.817  23.639  32.785  0.00  0.00            
ATOM   1952  N   THR X 256      23.784  23.472  31.856  0.00  0.00            
ATOM   1953  CA  THR X 256      23.294  24.839  32.155  0.00  0.00            
ATOM   1954  CB  THR X 256      23.041  25.628  30.853  0.00  0.00            
ATOM   1955  CG2 THR X 256      24.342  26.065  30.182  0.00  0.00            
ATOM   1956  OG1 THR X 256      22.323  24.839  29.927  0.00  0.00            
ATOM   1957  C   THR X 256      22.043  24.897  33.043  0.00  0.00            
ATOM   1958  O   THR X 256      21.518  25.988  33.289  0.00  0.00            
ATOM   1959  N   THR X 257      21.550  23.754  33.539  0.00  0.00            
ATOM   1960  CA  THR X 257      20.249  23.641  34.230  0.00  0.00            
ATOM   1961  CB  THR X 257      19.977  22.194  34.688  0.00  0.00            
ATOM   1962  CG2 THR X 257      18.478  21.930  34.812  0.00  0.00            
ATOM   1963  OG1 THR X 257      20.502  21.247  33.783  0.00  0.00            
ATOM   1964  C   THR X 257      20.108  24.544  35.460  0.00  0.00            
ATOM   1965  O   THR X 257      19.039  25.112  35.675  0.00  0.00            
ATOM   1966  N   THR X 258      21.164  24.689  36.265  0.00  0.00            
ATOM   1967  CA  THR X 258      21.198  25.533  37.475  0.00  0.00            
ATOM   1968  CB  THR X 258      20.816  24.749  38.749  0.00  0.00            
ATOM   1969  CG2 THR X 258      19.501  23.978  38.637  0.00  0.00            
ATOM   1970  OG1 THR X 258      21.825  23.829  39.092  0.00  0.00            
ATOM   1971  C   THR X 258      22.591  26.140  37.659  0.00  0.00            
ATOM   1972  O   THR X 258      23.570  25.638  37.101  0.00  0.00            
ATOM   1973  N   SER X 259      22.724  27.182  38.484  0.00  0.00            
ATOM   1974  CA  SER X 259      24.034  27.731  38.871  0.00  0.00            
ATOM   1975  CB  SER X 259      23.853  28.964  39.758  0.00  0.00            
ATOM   1976  OG  SER X 259      23.243  30.000  39.016  0.00  0.00            
ATOM   1977  C   SER X 259      24.906  26.696  39.589  0.00  0.00            
ATOM   1978  O   SER X 259      26.109  26.634  39.337  0.00  0.00            
ATOM   1979  N   ALA X 260      24.298  25.822  40.400  0.00  0.00            
ATOM   1980  CA  ALA X 260      24.990  24.728  41.080  0.00  0.00            
ATOM   1981  CB  ALA X 260      24.028  24.128  42.110  0.00  0.00            
ATOM   1982  C   ALA X 260      25.535  23.672  40.091  0.00  0.00            
ATOM   1983  O   ALA X 260      26.648  23.167  40.263  0.00  0.00            
ATOM   1984  N   VAL X 261      24.799  23.389  39.011  0.00  0.00            
ATOM   1985  CA  VAL X 261      25.246  22.533  37.898  0.00  0.00            
ATOM   1986  CB  VAL X 261      24.030  22.128  37.039  0.00  0.00            
ATOM   1987  CG1 VAL X 261      24.401  21.541  35.676  0.00  0.00            
ATOM   1988  CG2 VAL X 261      23.196  21.071  37.770  0.00  0.00            
ATOM   1989  C   VAL X 261      26.340  23.212  37.066  0.00  0.00            
ATOM   1990  O   VAL X 261      27.338  22.573  36.728  0.00  0.00            
ATOM   1991  N   MET X 262      26.212  24.510  36.773  0.00  0.00            
ATOM   1992  CA  MET X 262      27.223  25.258  36.011  0.00  0.00            
ATOM   1993  CB  MET X 262      26.693  26.652  35.632  0.00  0.00            
ATOM   1994  CG  MET X 262      25.609  26.542  34.553  0.00  0.00            
ATOM   1995  SD  MET X 262      24.974  28.097  33.868  0.00  0.00            
ATOM   1996  CE  MET X 262      24.118  28.822  35.290  0.00  0.00            
ATOM   1997  C   MET X 262      28.556  25.351  36.769  0.00  0.00            
ATOM   1998  O   MET X 262      29.609  25.095  36.181  0.00  0.00            
ATOM   1999  N   VAL X 263      28.530  25.625  38.081  0.00  0.00            
ATOM   2000  CA  VAL X 263      29.753  25.656  38.901  0.00  0.00            
ATOM   2001  CB  VAL X 263      29.532  26.411  40.230  0.00  0.00            
ATOM   2002  CG1 VAL X 263      28.800  25.600  41.297  0.00  0.00            
ATOM   2003  CG2 VAL X 263      30.858  26.892  40.820  0.00  0.00            
ATOM   2004  C   VAL X 263      30.368  24.261  39.079  0.00  0.00            
ATOM   2005  O   VAL X 263      31.591  24.151  39.086  0.00  0.00            
ATOM   2006  N   HIE X 264      29.569  23.181  39.103  0.00  0.00            
ATOM   2007  CA  HIE X 264      30.085  21.799  39.056  0.00  0.00            
ATOM   2008  CB  HIE X 264      28.937  20.792  39.234  0.00  0.00            
ATOM   2009  CG  HIE X 264      29.384  19.349  39.268  0.00  0.00            
ATOM   2010  ND1 HIE X 264      29.821  18.661  40.404  0.00  0.00            
ATOM   2011  CE1 HIE X 264      30.083  17.404  40.002  0.00  0.00            
ATOM   2012  NE2 HIE X 264      29.822  17.271  38.692  0.00  0.00            
ATOM   2013  CD2 HIE X 264      29.385  18.486  38.211  0.00  0.00            
ATOM   2014  C   HIE X 264      30.855  21.521  37.758  0.00  0.00            
ATOM   2015  O   HIE X 264      31.934  20.932  37.795  0.00  0.00            
ATOM   2016  N   CYS X 265      30.365  22.002  36.611  0.00  0.00            
ATOM   2017  CA  CYS X 265      31.079  21.858  35.337  0.00  0.00            
ATOM   2018  CB  CYS X 265      30.171  22.276  34.172  0.00  0.00            
ATOM   2019  SG  CYS X 265      28.654  21.273  34.130  0.00  0.00            
ATOM   2020  C   CYS X 265      32.407  22.642  35.342  0.00  0.00            
ATOM   2021  O   CYS X 265      33.447  22.096  34.976  0.00  0.00            
ATOM   2022  N   LEU X 266      32.417  23.889  35.836  0.00  0.00            
ATOM   2023  CA  LEU X 266      33.650  24.688  35.954  0.00  0.00            
ATOM   2024  CB  LEU X 266      33.302  26.173  36.168  0.00  0.00            
ATOM   2025  CG  LEU X 266      32.505  26.841  35.028  0.00  0.00            
ATOM   2026  CD1 LEU X 266      32.308  28.318  35.358  0.00  0.00            
ATOM   2027  CD2 LEU X 266      33.196  26.757  33.664  0.00  0.00            
ATOM   2028  C   LEU X 266      34.618  24.174  37.041  0.00  0.00            
ATOM   2029  O   LEU X 266      35.819  24.433  36.964  0.00  0.00            
ATOM   2030  N   ARG X 267      34.133  23.405  38.023  0.00  0.00            
ATOM   2031  CA  ARG X 267      34.943  22.630  38.982  0.00  0.00            
ATOM   2032  CB  ARG X 267      34.051  22.236  40.173  0.00  0.00            
ATOM   2033  CG  ARG X 267      33.981  23.360  41.211  0.00  0.00            
ATOM   2034  CD  ARG X 267      32.904  23.084  42.261  0.00  0.00            
ATOM   2035  NE  ARG X 267      32.855  24.189  43.227  0.00  0.00            
ATOM   2036  CZ  ARG X 267      31.841  24.574  43.970  0.00  0.00            
ATOM   2037  NH1 ARG X 267      30.704  23.952  44.036  0.00  0.00            
ATOM   2038  NH2 ARG X 267      31.953  25.659  44.670  0.00  0.00            
ATOM   2039  C   ARG X 267      35.586  21.396  38.349  0.00  0.00            
ATOM   2040  O   ARG X 267      36.735  21.090  38.656  0.00  0.00            
ATOM   2041  N   GLN X 268      34.879  20.708  37.451  0.00  0.00            
ATOM   2042  CA  GLN X 268      35.365  19.473  36.826  0.00  0.00            
ATOM   2043  CB  GLN X 268      34.181  18.541  36.519  0.00  0.00            
ATOM   2044  CG  GLN X 268      33.591  17.932  37.803  0.00  0.00            
ATOM   2045  CD  GLN X 268      34.602  17.095  38.585  0.00  0.00            
ATOM   2046  OE1 GLN X 268      35.495  16.456  38.033  0.00  0.00            
ATOM   2047  NE2 GLN X 268      34.512  17.067  39.894  0.00  0.00            
ATOM   2048  C   GLN X 268      36.249  19.688  35.591  0.00  0.00            
ATOM   2049  O   GLN X 268      37.177  18.897  35.392  0.00  0.00            
ATOM   2050  N   LYS X 269      36.031  20.742  34.794  0.00  0.00            
ATOM   2051  CA  LYS X 269      36.888  21.086  33.643  0.00  0.00            
ATOM   2052  CB  LYS X 269      36.331  22.317  32.908  0.00  0.00            
ATOM   2053  CG  LYS X 269      35.180  21.929  31.973  0.00  0.00            
ATOM   2054  CD  LYS X 269      34.715  23.123  31.126  0.00  0.00            
ATOM   2055  CE  LYS X 269      33.789  22.648  30.004  0.00  0.00            
ATOM   2056  NZ  LYS X 269      34.541  22.009  28.899  0.00  0.00            
ATOM   2057  C   LYS X 269      38.349  21.319  34.042  0.00  0.00            
ATOM   2058  O   LYS X 269      38.633  21.793  35.145  0.00  0.00            
ATOM   2059  N   THR X 270      39.279  21.008  33.138  0.00  0.00            
ATOM   2060  CA  THR X 270      40.711  21.302  33.332  0.00  0.00            
ATOM   2061  CB  THR X 270      41.614  20.574  32.320  0.00  0.00            
ATOM   2062  CG2 THR X 270      41.489  19.055  32.409  0.00  0.00            
ATOM   2063  OG1 THR X 270      41.339  20.941  30.986  0.00  0.00            
ATOM   2064  C   THR X 270      40.965  22.810  33.294  0.00  0.00            
ATOM   2065  O   THR X 270      40.240  23.540  32.614  0.00  0.00            
ATOM   2066  N   GLU X 271      42.008  23.313  33.968  0.00  0.00            
ATOM   2067  CA  GLU X 271      42.313  24.755  33.889  0.00  0.00            
ATOM   2068  CB  GLU X 271      43.340  25.219  34.941  0.00  0.00            
ATOM   2069  CG  GLU X 271      44.828  24.895  34.695  0.00  0.00            
ATOM   2070  CD  GLU X 271      45.242  23.477  35.101  0.00  0.00            
ATOM   2071  OE1 GLU X 271      44.730  22.945  36.116  0.00  0.00            
ATOM   2072  OE2 GLU X 271      46.105  22.865  34.432  0.00  0.00            
ATOM   2073  C   GLU X 271      42.676  25.196  32.459  0.00  0.00            
ATOM   2074  O   GLU X 271      42.467  26.346  32.089  0.00  0.00            
ATOM   2075  N   GLU X 272      43.119  24.261  31.617  0.00  0.00            
ATOM   2076  CA  GLU X 272      43.396  24.481  30.196  0.00  0.00            
ATOM   2077  CB  GLU X 272      44.276  23.343  29.675  0.00  0.00            
ATOM   2078  CG  GLU X 272      45.601  23.231  30.443  0.00  0.00            
ATOM   2079  CD  GLU X 272      46.498  22.167  29.814  0.00  0.00            
ATOM   2080  OE1 GLU X 272      46.966  22.368  28.668  0.00  0.00            
ATOM   2081  OE2 GLU X 272      46.721  21.105  30.438  0.00  0.00            
ATOM   2082  C   GLU X 272      42.126  24.629  29.336  0.00  0.00            
ATOM   2083  O   GLU X 272      42.181  25.204  28.253  0.00  0.00            
ATOM   2084  N   GLU X 273      40.957  24.172  29.794  0.00  0.00            
ATOM   2085  CA  GLU X 273      39.672  24.473  29.138  0.00  0.00            
ATOM   2086  CB  GLU X 273      38.616  23.439  29.547  0.00  0.00            
ATOM   2087  CG  GLU X 273      38.863  22.110  28.833  0.00  0.00            
ATOM   2088  CD  GLU X 273      38.144  20.960  29.533  0.00  0.00            
ATOM   2089  OE1 GLU X 273      38.784  20.288  30.382  0.00  0.00            
ATOM   2090  OE2 GLU X 273      36.953  20.707  29.246  0.00  0.00            
ATOM   2091  C   GLU X 273      39.201  25.895  29.461  0.00  0.00            
ATOM   2092  O   GLU X 273      38.624  26.565  28.604  0.00  0.00            
ATOM   2093  N   LEU X 274      39.516  26.393  30.660  0.00  0.00            
ATOM   2094  CA  LEU X 274      39.315  27.795  31.041  0.00  0.00            
ATOM   2095  CB  LEU X 274      39.475  27.924  32.571  0.00  0.00            
ATOM   2096  CG  LEU X 274      38.583  26.996  33.423  0.00  0.00            
ATOM   2097  CD1 LEU X 274      38.895  27.176  34.908  0.00  0.00            
ATOM   2098  CD2 LEU X 274      37.091  27.258  33.222  0.00  0.00            
ATOM   2099  C   LEU X 274      40.287  28.712  30.268  0.00  0.00            
ATOM   2100  O   LEU X 274      39.891  29.772  29.779  0.00  0.00            
ATOM   2101  N   LEU X 275      41.532  28.261  30.077  0.00  0.00            
ATOM   2102  CA  LEU X 275      42.587  28.918  29.292  0.00  0.00            
ATOM   2103  CB  LEU X 275      43.869  28.076  29.462  0.00  0.00            
ATOM   2104  CG  LEU X 275      45.197  28.840  29.402  0.00  0.00            
ATOM   2105  CD1 LEU X 275      45.376  29.688  30.662  0.00  0.00            
ATOM   2106  CD2 LEU X 275      46.341  27.826  29.342  0.00  0.00            
ATOM   2107  C   LEU X 275      42.227  29.058  27.801  0.00  0.00            
ATOM   2108  O   LEU X 275      42.430  30.115  27.204  0.00  0.00            
ATOM   2109  N   GLU X 276      41.655  28.008  27.207  0.00  0.00            
ATOM   2110  CA  GLU X 276      41.199  27.986  25.809  0.00  0.00            
ATOM   2111  CB  GLU X 276      41.009  26.525  25.379  0.00  0.00            
ATOM   2112  CG  GLU X 276      42.337  25.769  25.248  0.00  0.00            
ATOM   2113  CD  GLU X 276      42.849  25.755  23.813  0.00  0.00            
ATOM   2114  OE1 GLU X 276      42.583  24.754  23.103  0.00  0.00            
ATOM   2115  OE2 GLU X 276      43.529  26.718  23.400  0.00  0.00            
ATOM   2116  C   GLU X 276      39.886  28.758  25.619  0.00  0.00            
ATOM   2117  O   GLU X 276      39.728  29.503  24.647  0.00  0.00            
ATOM   2118  N   THR X 277      38.953  28.644  26.572  0.00  0.00            
ATOM   2119  CA  THR X 277      37.692  29.406  26.547  0.00  0.00            
ATOM   2120  CB  THR X 277      36.680  28.869  27.574  0.00  0.00            
ATOM   2121  CG2 THR X 277      35.309  29.535  27.468  0.00  0.00            
ATOM   2122  OG1 THR X 277      36.459  27.495  27.339  0.00  0.00            
ATOM   2123  C   THR X 277      37.946  30.905  26.735  0.00  0.00            
ATOM   2124  O   THR X 277      37.232  31.711  26.146  0.00  0.00            
ATOM   2125  N   THR X 278      39.019  31.296  27.436  0.00  0.00            
ATOM   2126  CA  THR X 278      39.479  32.696  27.547  0.00  0.00            
ATOM   2127  CB  THR X 278      40.636  32.800  28.566  0.00  0.00            
ATOM   2128  CG2 THR X 278      41.268  34.185  28.709  0.00  0.00            
ATOM   2129  OG1 THR X 278      40.161  32.481  29.859  0.00  0.00            
ATOM   2130  C   THR X 278      39.846  33.319  26.183  0.00  0.00            
ATOM   2131  O   THR X 278      39.783  34.540  26.045  0.00  0.00            
ATOM   2132  N   LEU X 279      40.152  32.519  25.148  0.00  0.00            
ATOM   2133  CA  LEU X 279      40.310  32.998  23.761  0.00  0.00            
ATOM   2134  CB  LEU X 279      41.353  32.135  23.023  0.00  0.00            
ATOM   2135  CG  LEU X 279      42.767  32.140  23.633  0.00  0.00            
ATOM   2136  CD1 LEU X 279      43.695  31.270  22.783  0.00  0.00            
ATOM   2137  CD2 LEU X 279      43.356  33.550  23.702  0.00  0.00            
ATOM   2138  C   LEU X 279      38.983  33.023  22.980  0.00  0.00            
ATOM   2139  O   LEU X 279      38.751  33.937  22.183  0.00  0.00            
ATOM   2140  N   LYS X 280      38.100  32.044  23.223  0.00  0.00            
ATOM   2141  CA  LYS X 280      36.787  31.908  22.563  0.00  0.00            
ATOM   2142  CB  LYS X 280      36.252  30.487  22.833  0.00  0.00            
ATOM   2143  CG  LYS X 280      34.929  30.172  22.111  0.00  0.00            
ATOM   2144  CD  LYS X 280      34.468  28.736  22.403  0.00  0.00            
ATOM   2145  CE  LYS X 280      33.128  28.454  21.712  0.00  0.00            
ATOM   2146  NZ  LYS X 280      32.666  27.064  21.943  0.00  0.00            
ATOM   2147  C   LYS X 280      35.783  32.982  23.004  0.00  0.00            
ATOM   2148  O   LYS X 280      35.033  33.494  22.172  0.00  0.00            
ATOM   2149  N   MET X 281      35.752  33.314  24.294  0.00  0.00            
ATOM   2150  CA  MET X 281      34.670  34.081  24.925  0.00  0.00            
ATOM   2151  CB  MET X 281      34.757  33.952  26.454  0.00  0.00            
ATOM   2152  CG  MET X 281      35.998  34.609  27.070  0.00  0.00            
ATOM   2153  SD  MET X 281      36.104  34.338  28.860  0.00  0.00            
ATOM   2154  CE  MET X 281      37.356  35.573  29.288  0.00  0.00            
ATOM   2155  C   MET X 281      34.550  35.542  24.467  0.00  0.00            
ATOM   2156  O   MET X 281      35.544  36.203  24.150  0.00  0.00            
ATOM   2157  N   LYS X 282      33.311  36.050  24.481  0.00  0.00            
ATOM   2158  CA  LYS X 282      32.867  37.334  23.902  0.00  0.00            
ATOM   2159  CB  LYS X 282      31.369  37.256  23.532  0.00  0.00            
ATOM   2160  CG  LYS X 282      31.026  36.074  22.612  0.00  0.00            
ATOM   2161  CD  LYS X 282      29.590  36.159  22.076  0.00  0.00            
ATOM   2162  CE  LYS X 282      29.316  34.974  21.139  0.00  0.00            
ATOM   2163  NZ  LYS X 282      28.112  35.186  20.301  0.00  0.00            
ATOM   2164  C   LYS X 282      33.194  38.557  24.775  0.00  0.00            
ATOM   2165  O   LYS X 282      32.375  39.465  24.925  0.00  0.00            
ATOM   2166  N   PHE X 283      34.376  38.574  25.386  0.00  0.00            
ATOM   2167  CA  PHE X 283      34.929  39.708  26.137  0.00  0.00            
ATOM   2168  CB  PHE X 283      35.306  39.275  27.557  0.00  0.00            
ATOM   2169  CG  PHE X 283      34.129  38.828  28.403  0.00  0.00            
ATOM   2170  CD1 PHE X 283      33.252  39.779  28.959  0.00  0.00            
ATOM   2171  CE1 PHE X 283      32.188  39.364  29.780  0.00  0.00            
ATOM   2172  CZ  PHE X 283      31.983  37.994  30.024  0.00  0.00            
ATOM   2173  CE2 PHE X 283      32.838  37.043  29.448  0.00  0.00            
ATOM   2174  CD2 PHE X 283      33.910  37.460  28.643  0.00  0.00            
ATOM   2175  C   PHE X 283      36.120  40.307  25.380  0.00  0.00            
ATOM   2176  O   PHE X 283      36.853  39.578  24.706  0.00  0.00            
ATOM   2177  N   LEU X 284      36.307  41.626  25.481  0.00  0.00            
ATOM   2178  CA  LEU X 284      37.261  42.411  24.684  0.00  0.00            
ATOM   2179  CB  LEU X 284      38.683  42.206  25.257  0.00  0.00            
ATOM   2180  CG  LEU X 284      39.718  43.304  24.940  0.00  0.00            
ATOM   2181  CD1 LEU X 284      39.341  44.671  25.520  0.00  0.00            
ATOM   2182  CD2 LEU X 284      41.067  42.913  25.548  0.00  0.00            
ATOM   2183  C   LEU X 284      37.095  42.191  23.156  0.00  0.00            
ATOM   2184  O   LEU X 284      38.071  42.177  22.395  0.00  0.00            
ATOM   2185  N   SER X 285      35.847  41.989  22.710  0.00  0.00            
ATOM   2186  CA  SER X 285      35.455  41.769  21.304  0.00  0.00            
ATOM   2187  CB  SER X 285      35.109  40.288  21.088  0.00  0.00            
ATOM   2188  OG  SER X 285      33.958  39.904  21.824  0.00  0.00            
ATOM   2189  C   SER X 285      34.284  42.655  20.849  0.00  0.00            
ATOM   2190  O   SER X 285      34.251  43.068  19.689  0.00  0.00            
ATOM   2191  N   LEU X 286      33.347  42.945  21.762  0.00  0.00            
ATOM   2192  CA  LEU X 286      32.248  43.916  21.701  0.00  0.00            
ATOM   2193  CB  LEU X 286      32.707  45.206  22.416  0.00  0.00            
ATOM   2194  CG  LEU X 286      31.590  46.235  22.688  0.00  0.00            
ATOM   2195  CD1 LEU X 286      30.496  45.682  23.606  0.00  0.00            
ATOM   2196  CD2 LEU X 286      32.191  47.469  23.359  0.00  0.00            
ATOM   2197  C   LEU X 286      31.656  44.160  20.299  0.00  0.00            
ATOM   2198  O   LEU X 286      31.896  45.198  19.682  0.00  0.00            
ATOM   2199  N   ASP X 287      30.831  43.234  19.809  0.00  0.00            
ATOM   2200  CA  ASP X 287      30.052  43.417  18.572  0.00  0.00            
ATOM   2201  CB  ASP X 287      29.608  42.038  18.071  0.00  0.00            
ATOM   2202  CG  ASP X 287      28.690  42.136  16.855  0.00  0.00            
ATOM   2203  OD1 ASP X 287      27.521  41.704  16.943  0.00  0.00            
ATOM   2204  OD2 ASP X 287      29.122  42.631  15.793  0.00  0.00            
ATOM   2205  C   ASP X 287      28.840  44.354  18.766  0.00  0.00            
ATOM   2206  O   ASP X 287      28.383  44.987  17.816  0.00  0.00            
ATOM   2207  N   LEU X 288      28.343  44.469  20.004  0.00  0.00            
ATOM   2208  CA  LEU X 288      27.223  45.310  20.463  0.00  0.00            
ATOM   2209  CB  LEU X 288      27.618  46.799  20.329  0.00  0.00            
ATOM   2210  CG  LEU X 288      26.659  47.807  20.992  0.00  0.00            
ATOM   2211  CD1 LEU X 288      26.517  47.577  22.497  0.00  0.00            
ATOM   2212  CD2 LEU X 288      27.190  49.228  20.796  0.00  0.00            
ATOM   2213  C   LEU X 288      25.825  44.984  19.887  0.00  0.00            
ATOM   2214  O   LEU X 288      24.829  45.255  20.556  0.00  0.00            
ATOM   2215  N   GLN X 289      25.712  44.353  18.714  0.00  0.00            
ATOM   2216  CA  GLN X 289      24.417  44.085  18.061  0.00  0.00            
ATOM   2217  CB  GLN X 289      24.644  43.572  16.627  0.00  0.00            
ATOM   2218  CG  GLN X 289      25.416  44.575  15.755  0.00  0.00            
ATOM   2219  CD  GLN X 289      25.737  44.030  14.371  0.00  0.00            
ATOM   2220  OE1 GLN X 289      25.085  44.339  13.379  0.00  0.00            
ATOM   2221  NE2 GLN X 289      26.774  43.239  14.225  0.00  0.00            
ATOM   2222  C   GLN X 289      23.535  43.095  18.847  0.00  0.00            
ATOM   2223  O   GLN X 289      22.312  43.256  18.883  0.00  0.00            
ATOM   2224  N   GLY X 290      24.141  42.098  19.501  0.00  0.00            
ATOM   2225  CA  GLY X 290      23.459  41.069  20.298  0.00  0.00            
ATOM   2226  C   GLY X 290      23.152  41.473  21.745  0.00  0.00            
ATOM   2227  O   GLY X 290      23.509  42.566  22.193  0.00  0.00            
ATOM   2228  N   ASP X 291      22.507  40.572  22.488  0.00  0.00            
ATOM   2229  CA  ASP X 291      22.097  40.754  23.893  0.00  0.00            
ATOM   2230  CB  ASP X 291      21.416  39.452  24.347  0.00  0.00            
ATOM   2231  CG  ASP X 291      20.777  39.566  25.730  0.00  0.00            
ATOM   2232  OD1 ASP X 291      21.441  39.235  26.740  0.00  0.00            
ATOM   2233  OD2 ASP X 291      19.599  39.994  25.810  0.00  0.00            
ATOM   2234  C   ASP X 291      23.274  41.103  24.838  0.00  0.00            
ATOM   2235  O   ASP X 291      24.400  40.665  24.584  0.00  0.00            
ATOM   2236  N   PRO X 292      23.066  41.821  25.964  0.00  0.00            
ATOM   2237  CD  PRO X 292      21.851  42.525  26.360  0.00  0.00            
ATOM   2238  CG  PRO X 292      22.303  43.618  27.321  0.00  0.00            
ATOM   2239  CB  PRO X 292      23.487  42.962  28.024  0.00  0.00            
ATOM   2240  CA  PRO X 292      24.142  42.147  26.905  0.00  0.00            
ATOM   2241  C   PRO X 292      24.914  40.944  27.470  0.00  0.00            
ATOM   2242  O   PRO X 292      26.053  41.125  27.899  0.00  0.00            
ATOM   2243  N   ARG X 293      24.364  39.717  27.442  0.00  0.00            
ATOM   2244  CA  ARG X 293      25.116  38.492  27.796  0.00  0.00            
ATOM   2245  CB  ARG X 293      24.136  37.334  28.064  0.00  0.00            
ATOM   2246  CG  ARG X 293      23.543  36.706  26.786  0.00  0.00            
ATOM   2247  CD  ARG X 293      22.399  35.730  27.088  0.00  0.00            
ATOM   2248  NE  ARG X 293      21.241  36.414  27.694  0.00  0.00            
ATOM   2249  CZ  ARG X 293      20.361  35.874  28.521  0.00  0.00            
ATOM   2250  NH1 ARG X 293      19.510  36.633  29.142  0.00  0.00            
ATOM   2251  NH2 ARG X 293      20.333  34.597  28.769  0.00  0.00            
ATOM   2252  C   ARG X 293      26.206  38.115  26.780  0.00  0.00            
ATOM   2253  O   ARG X 293      27.138  37.396  27.124  0.00  0.00            
ATOM   2254  N   GLU X 294      26.099  38.603  25.543  0.00  0.00            
ATOM   2255  CA  GLU X 294      27.082  38.454  24.455  0.00  0.00            
ATOM   2256  CB  GLU X 294      26.349  38.082  23.152  0.00  0.00            
ATOM   2257  CG  GLU X 294      25.509  36.802  23.228  0.00  0.00            
ATOM   2258  CD  GLU X 294      24.861  36.517  21.870  0.00  0.00            
ATOM   2259  OE1 GLU X 294      25.509  35.860  21.019  0.00  0.00            
ATOM   2260  OE2 GLU X 294      23.710  36.953  21.629  0.00  0.00            
ATOM   2261  C   GLU X 294      27.884  39.747  24.203  0.00  0.00            
ATOM   2262  O   GLU X 294      28.965  39.711  23.615  0.00  0.00            
ATOM   2263  N   SER X 295      27.338  40.893  24.621  0.00  0.00            
ATOM   2264  CA  SER X 295      27.799  42.250  24.287  0.00  0.00            
ATOM   2265  CB  SER X 295      26.660  43.023  23.604  0.00  0.00            
ATOM   2266  OG  SER X 295      26.260  42.391  22.398  0.00  0.00            
ATOM   2267  C   SER X 295      28.363  43.021  25.494  0.00  0.00            
ATOM   2268  O   SER X 295      28.250  44.247  25.556  0.00  0.00            
ATOM   2269  N   GLN X 296      28.956  42.329  26.473  0.00  0.00            
ATOM   2270  CA  GLN X 296      29.616  42.952  27.629  0.00  0.00            
ATOM   2271  CB  GLN X 296      29.338  42.119  28.890  0.00  0.00            
ATOM   2272  CG  GLN X 296      29.825  42.829  30.163  0.00  0.00            
ATOM   2273  CD  GLN X 296      29.335  42.163  31.446  0.00  0.00            
ATOM   2274  OE1 GLN X 296      28.171  41.814  31.592  0.00  0.00            
ATOM   2275  NE2 GLN X 296      30.187  41.978  32.428  0.00  0.00            
ATOM   2276  C   GLN X 296      31.128  43.153  27.368  0.00  0.00            
ATOM   2277  O   GLN X 296      31.775  42.227  26.869  0.00  0.00            
ATOM   2278  N   PRO X 297      31.735  44.315  27.697  0.00  0.00            
ATOM   2279  CD  PRO X 297      31.080  45.568  28.051  0.00  0.00            
ATOM   2280  CG  PRO X 297      32.043  46.673  27.624  0.00  0.00            
ATOM   2281  CB  PRO X 297      33.413  46.026  27.802  0.00  0.00            
ATOM   2282  CA  PRO X 297      33.162  44.553  27.449  0.00  0.00            
ATOM   2283  C   PRO X 297      34.113  43.624  28.221  0.00  0.00            
ATOM   2284  O   PRO X 297      34.991  43.019  27.610  0.00  0.00            
ATOM   2285  N   LEU X 298      33.944  43.491  29.543  0.00  0.00            
ATOM   2286  CA  LEU X 298      34.866  42.774  30.442  0.00  0.00            
ATOM   2287  CB  LEU X 298      35.768  43.793  31.175  0.00  0.00            
ATOM   2288  CG  LEU X 298      36.744  44.591  30.287  0.00  0.00            
ATOM   2289  CD1 LEU X 298      37.461  45.641  31.136  0.00  0.00            
ATOM   2290  CD2 LEU X 298      37.813  43.706  29.643  0.00  0.00            
ATOM   2291  C   LEU X 298      34.107  41.910  31.464  0.00  0.00            
ATOM   2292  O   LEU X 298      32.921  42.126  31.710  0.00  0.00            
ATOM   2293  N   LEU X 299      34.799  40.952  32.086  0.00  0.00            
ATOM   2294  CA  LEU X 299      34.285  40.115  33.178  0.00  0.00            
ATOM   2295  CB  LEU X 299      34.690  38.650  32.906  0.00  0.00            
ATOM   2296  CG  LEU X 299      34.107  37.603  33.879  0.00  0.00            
ATOM   2297  CD1 LEU X 299      32.581  37.675  33.982  0.00  0.00            
ATOM   2298  CD2 LEU X 299      34.478  36.201  33.390  0.00  0.00            
ATOM   2299  C   LEU X 299      34.740  40.681  34.539  0.00  0.00            
ATOM   2300  O   LEU X 299      35.558  40.087  35.235  0.00  0.00            
ATOM   2301  N   GLY X 300      34.269  41.890  34.863  0.00  0.00            
ATOM   2302  CA  GLY X 300      34.726  42.677  36.015  0.00  0.00            
ATOM   2303  C   GLY X 300      33.862  42.576  37.281  0.00  0.00            
ATOM   2304  O   GLY X 300      33.159  41.588  37.517  0.00  0.00            
ATOM   2305  N   THR X 301      33.899  43.652  38.071  0.00  0.00            
ATOM   2306  CA  THR X 301      33.222  43.868  39.363  0.00  0.00            
ATOM   2307  CB  THR X 301      33.547  45.297  39.858  0.00  0.00            
ATOM   2308  CG2 THR X 301      33.329  45.471  41.359  0.00  0.00            
ATOM   2309  OG1 THR X 301      34.885  45.656  39.573  0.00  0.00            
ATOM   2310  C   THR X 301      31.693  43.696  39.291  0.00  0.00            
ATOM   2311  O   THR X 301      31.055  44.103  38.311  0.00  0.00            
ATOM   2312  N   VAL X 302      31.082  43.123  40.337  0.00  0.00            
ATOM   2313  CA  VAL X 302      29.623  42.883  40.452  0.00  0.00            
ATOM   2314  CB  VAL X 302      29.258  41.446  40.020  0.00  0.00            
ATOM   2315  CG1 VAL X 302      29.573  41.197  38.542  0.00  0.00            
ATOM   2316  CG2 VAL X 302      29.934  40.367  40.874  0.00  0.00            
ATOM   2317  C   VAL X 302      29.093  43.125  41.873  0.00  0.00            
ATOM   2318  O   VAL X 302      29.874  43.342  42.797  0.00  0.00            
ATOM   2319  N   ILE X 303      27.773  43.044  42.073  0.00  0.00            
ATOM   2320  CA  ILE X 303      27.136  42.994  43.399  0.00  0.00            
ATOM   2321  CB  ILE X 303      25.886  43.910  43.460  0.00  0.00            
ATOM   2322  CG2 ILE X 303      25.306  43.878  44.888  0.00  0.00            
ATOM   2323  CG1 ILE X 303      26.137  45.406  43.135  0.00  0.00            
ATOM   2324  CD1 ILE X 303      26.376  45.772  41.663  0.00  0.00            
ATOM   2325  C   ILE X 303      26.815  41.522  43.726  0.00  0.00            
ATOM   2326  O   ILE X 303      25.863  40.953  43.179  0.00  0.00            
ATOM   2327  N   ASP X 304      27.616  40.893  44.595  0.00  0.00            
ATOM   2328  CA  ASP X 304      27.559  39.450  44.894  0.00  0.00            
ATOM   2329  CB  ASP X 304      28.989  38.893  44.995  0.00  0.00            
ATOM   2330  CG  ASP X 304      29.708  39.361  46.263  0.00  0.00            
ATOM   2331  OD1 ASP X 304      29.814  38.570  47.226  0.00  0.00            
ATOM   2332  OD2 ASP X 304      30.125  40.536  46.314  0.00  0.00            
ATOM   2333  C   ASP X 304      26.748  39.081  46.153  0.00  0.00            
ATOM   2334  O   ASP X 304      26.253  37.956  46.254  0.00  0.00            
ATOM   2335  N   GLY X 305      26.598  40.008  47.105  0.00  0.00            
ATOM   2336  CA  GLY X 305      25.855  39.805  48.356  0.00  0.00            
ATOM   2337  C   GLY X 305      26.660  39.225  49.532  0.00  0.00            
ATOM   2338  O   GLY X 305      26.069  38.937  50.575  0.00  0.00            
ATOM   2339  N   MET X 306      27.984  39.068  49.420  0.00  0.00            
ATOM   2340  CA  MET X 306      28.879  38.742  50.548  0.00  0.00            
ATOM   2341  CB  MET X 306      29.363  37.288  50.407  0.00  0.00            
ATOM   2342  CG  MET X 306      30.268  36.815  51.552  0.00  0.00            
ATOM   2343  SD  MET X 306      29.501  36.832  53.194  0.00  0.00            
ATOM   2344  CE  MET X 306      30.915  36.289  54.192  0.00  0.00            
ATOM   2345  C   MET X 306      30.048  39.732  50.674  0.00  0.00            
ATOM   2346  O   MET X 306      30.330  40.201  51.781  0.00  0.00            
ATOM   2347  N   LEU X 307      30.693  40.093  49.557  0.00  0.00            
ATOM   2348  CA  LEU X 307      31.786  41.074  49.520  0.00  0.00            
ATOM   2349  CB  LEU X 307      32.881  40.546  48.572  0.00  0.00            
ATOM   2350  CG  LEU X 307      34.209  41.328  48.640  0.00  0.00            
ATOM   2351  CD1 LEU X 307      35.378  40.407  48.290  0.00  0.00            
ATOM   2352  CD2 LEU X 307      34.260  42.509  47.666  0.00  0.00            
ATOM   2353  C   LEU X 307      31.279  42.488  49.184  0.00  0.00            
ATOM   2354  O   LEU X 307      31.710  43.448  49.827  0.00  0.00            
ATOM   2355  N   LEU X 308      30.343  42.616  48.238  0.00  0.00            
ATOM   2356  CA  LEU X 308      29.649  43.862  47.890  0.00  0.00            
ATOM   2357  CB  LEU X 308      30.176  44.361  46.529  0.00  0.00            
ATOM   2358  CG  LEU X 308      29.879  45.847  46.261  0.00  0.00            
ATOM   2359  CD1 LEU X 308      30.788  46.758  47.093  0.00  0.00            
ATOM   2360  CD2 LEU X 308      30.113  46.182  44.788  0.00  0.00            
ATOM   2361  C   LEU X 308      28.124  43.638  47.887  0.00  0.00            
ATOM   2362  O   LEU X 308      27.625  42.737  47.210  0.00  0.00            
ATOM   2363  N   LEU X 309      27.384  44.433  48.669  0.00  0.00            
ATOM   2364  CA  LEU X 309      26.012  44.106  49.100  0.00  0.00            
ATOM   2365  CB  LEU X 309      25.903  44.324  50.624  0.00  0.00            
ATOM   2366  CG  LEU X 309      26.976  43.650  51.509  0.00  0.00            
ATOM   2367  CD1 LEU X 309      26.550  43.754  52.973  0.00  0.00            
ATOM   2368  CD2 LEU X 309      27.209  42.173  51.189  0.00  0.00            
ATOM   2369  C   LEU X 309      24.896  44.877  48.363  0.00  0.00            
ATOM   2370  O   LEU X 309      23.756  44.403  48.297  0.00  0.00            
ATOM   2371  N   LYS X 310      25.210  46.055  47.809  0.00  0.00            
ATOM   2372  CA  LYS X 310      24.316  46.901  46.991  0.00  0.00            
ATOM   2373  CB  LYS X 310      23.599  47.973  47.842  0.00  0.00            
ATOM   2374  CG  LYS X 310      22.907  47.478  49.124  0.00  0.00            
ATOM   2375  CD  LYS X 310      22.057  48.601  49.743  0.00  0.00            
ATOM   2376  CE  LYS X 310      21.363  48.148  51.033  0.00  0.00            
ATOM   2377  NZ  LYS X 310      22.250  48.229  52.216  0.00  0.00            
ATOM   2378  C   LYS X 310      25.110  47.582  45.867  0.00  0.00            
ATOM   2379  O   LYS X 310      26.340  47.554  45.868  0.00  0.00            
ATOM   2380  N   THR X 311      24.420  48.218  44.920  0.00  0.00            
ATOM   2381  CA  THR X 311      25.049  49.009  43.839  0.00  0.00            
ATOM   2382  CB  THR X 311      23.982  49.509  42.848  0.00  0.00            
ATOM   2383  CG2 THR X 311      24.535  49.907  41.485  0.00  0.00            
ATOM   2384  OG1 THR X 311      23.035  48.493  42.606  0.00  0.00            
ATOM   2385  C   THR X 311      25.834  50.201  44.422  0.00  0.00            
ATOM   2386  O   THR X 311      25.368  50.782  45.403  0.00  0.00            
ATOM   2387  N   PRO X 312      26.994  50.620  43.868  0.00  0.00            
ATOM   2388  CD  PRO X 312      27.722  49.995  42.767  0.00  0.00            
ATOM   2389  CG  PRO X 312      29.170  50.467  42.899  0.00  0.00            
ATOM   2390  CB  PRO X 312      29.018  51.844  43.541  0.00  0.00            
ATOM   2391  CA  PRO X 312      27.850  51.628  44.508  0.00  0.00            
ATOM   2392  C   PRO X 312      27.171  52.955  44.884  0.00  0.00            
ATOM   2393  O   PRO X 312      27.480  53.511  45.936  0.00  0.00            
ATOM   2394  N   GLU X 313      26.236  53.476  44.086  0.00  0.00            
ATOM   2395  CA  GLU X 313      25.478  54.698  44.431  0.00  0.00            
ATOM   2396  CB  GLU X 313      24.874  55.313  43.160  0.00  0.00            
ATOM   2397  CG  GLU X 313      23.806  54.452  42.468  0.00  0.00            
ATOM   2398  CD  GLU X 313      23.588  54.961  41.041  0.00  0.00            
ATOM   2399  OE1 GLU X 313      22.753  55.879  40.843  0.00  0.00            
ATOM   2400  OE2 GLU X 313      24.307  54.511  40.113  0.00  0.00            
ATOM   2401  C   GLU X 313      24.436  54.514  45.556  0.00  0.00            
ATOM   2402  O   GLU X 313      24.058  55.490  46.206  0.00  0.00            
ATOM   2403  N   GLU X 314      24.029  53.273  45.848  0.00  0.00            
ATOM   2404  CA  GLU X 314      23.202  52.916  47.013  0.00  0.00            
ATOM   2405  CB  GLU X 314      22.496  51.562  46.799  0.00  0.00            
ATOM   2406  CG  GLU X 314      21.613  51.475  45.544  0.00  0.00            
ATOM   2407  CD  GLU X 314      21.083  50.051  45.320  0.00  0.00            
ATOM   2408  OE1 GLU X 314      21.176  49.536  44.179  0.00  0.00            
ATOM   2409  OE2 GLU X 314      20.556  49.429  46.268  0.00  0.00            
ATOM   2410  C   GLU X 314      24.051  52.831  48.293  0.00  0.00            
ATOM   2411  O   GLU X 314      23.609  53.256  49.359  0.00  0.00            
ATOM   2412  N   LEU X 315      25.286  52.317  48.192  0.00  0.00            
ATOM   2413  CA  LEU X 315      26.245  52.239  49.308  0.00  0.00            
ATOM   2414  CB  LEU X 315      27.460  51.391  48.887  0.00  0.00            
ATOM   2415  CG  LEU X 315      27.146  49.935  48.512  0.00  0.00            
ATOM   2416  CD1 LEU X 315      28.437  49.233  48.099  0.00  0.00            
ATOM   2417  CD2 LEU X 315      26.533  49.176  49.685  0.00  0.00            
ATOM   2418  C   LEU X 315      26.719  53.629  49.751  0.00  0.00            
ATOM   2419  O   LEU X 315      26.829  53.921  50.943  0.00  0.00            
ATOM   2420  N   GLN X 316      26.952  54.510  48.778  0.00  0.00            
ATOM   2421  CA  GLN X 316      27.307  55.906  49.019  0.00  0.00            
ATOM   2422  CB  GLN X 316      27.713  56.537  47.683  0.00  0.00            
ATOM   2423  CG  GLN X 316      29.095  56.063  47.207  0.00  0.00            
ATOM   2424  CD  GLN X 316      29.364  56.516  45.779  0.00  0.00            
ATOM   2425  OE1 GLN X 316      29.847  57.607  45.525  0.00  0.00            
ATOM   2426  NE2 GLN X 316      28.989  55.736  44.792  0.00  0.00            
ATOM   2427  C   GLN X 316      26.161  56.681  49.693  0.00  0.00            
ATOM   2428  O   GLN X 316      26.422  57.475  50.600  0.00  0.00            
ATOM   2429  N   ALA X 317      24.897  56.412  49.342  0.00  0.00            
ATOM   2430  CA  ALA X 317      23.729  57.034  49.978  0.00  0.00            
ATOM   2431  CB  ALA X 317      22.474  56.611  49.206  0.00  0.00            
ATOM   2432  C   ALA X 317      23.600  56.707  51.484  0.00  0.00            
ATOM   2433  O   ALA X 317      23.072  57.519  52.248  0.00  0.00            
ATOM   2434  N   GLU X 318      24.126  55.565  51.940  0.00  0.00            
ATOM   2435  CA  GLU X 318      24.177  55.166  53.359  0.00  0.00            
ATOM   2436  CB  GLU X 318      23.668  53.719  53.542  0.00  0.00            
ATOM   2437  CG  GLU X 318      24.481  52.658  52.788  0.00  0.00            
ATOM   2438  CD  GLU X 318      23.978  51.236  53.062  0.00  0.00            
ATOM   2439  OE1 GLU X 318      22.811  50.933  52.712  0.00  0.00            
ATOM   2440  OE2 GLU X 318      24.736  50.395  53.606  0.00  0.00            
ATOM   2441  C   GLU X 318      25.532  55.451  54.046  0.00  0.00            
ATOM   2442  O   GLU X 318      25.788  54.921  55.129  0.00  0.00            
ATOM   2443  N   ARG X 319      26.406  56.286  53.446  0.00  0.00            
ATOM   2444  CA  ARG X 319      27.716  56.717  54.003  0.00  0.00            
ATOM   2445  CB  ARG X 319      27.496  57.789  55.101  0.00  0.00            
ATOM   2446  CG  ARG X 319      27.255  59.201  54.547  0.00  0.00            
ATOM   2447  CD  ARG X 319      26.877  60.153  55.689  0.00  0.00            
ATOM   2448  NE  ARG X 319      27.125  61.574  55.372  0.00  0.00            
ATOM   2449  CZ  ARG X 319      26.802  62.601  56.140  0.00  0.00            
ATOM   2450  NH1 ARG X 319      26.080  62.461  57.215  0.00  0.00            
ATOM   2451  NH2 ARG X 319      27.200  63.804  55.848  0.00  0.00            
ATOM   2452  C   ARG X 319      28.626  55.557  54.463  0.00  0.00            
ATOM   2453  O   ARG X 319      29.478  55.725  55.336  0.00  0.00            
ATOM   2454  N   ASN X 320      28.451  54.369  53.883  0.00  0.00            
ATOM   2455  CA  ASN X 320      29.016  53.118  54.391  0.00  0.00            
ATOM   2456  CB  ASN X 320      27.958  52.025  54.175  0.00  0.00            
ATOM   2457  CG  ASN X 320      28.264  50.694  54.829  0.00  0.00            
ATOM   2458  OD1 ASN X 320      29.345  50.432  55.343  0.00  0.00            
ATOM   2459  ND2 ASN X 320      27.287  49.821  54.829  0.00  0.00            
ATOM   2460  C   ASN X 320      30.413  52.841  53.803  0.00  0.00            
ATOM   2461  O   ASN X 320      30.591  51.961  52.957  0.00  0.00            
ATOM   2462  N   PHE X 321      31.380  53.636  54.264  0.00  0.00            
ATOM   2463  CA  PHE X 321      32.817  53.541  53.987  0.00  0.00            
ATOM   2464  CB  PHE X 321      33.332  54.913  53.511  0.00  0.00            
ATOM   2465  CG  PHE X 321      32.833  55.416  52.169  0.00  0.00            
ATOM   2466  CD1 PHE X 321      33.588  55.167  51.008  0.00  0.00            
ATOM   2467  CE1 PHE X 321      33.211  55.740  49.781  0.00  0.00            
ATOM   2468  CZ  PHE X 321      32.076  56.565  49.711  0.00  0.00            
ATOM   2469  CE2 PHE X 321      31.301  56.797  50.863  0.00  0.00            
ATOM   2470  CD2 PHE X 321      31.683  56.225  52.091  0.00  0.00            
ATOM   2471  C   PHE X 321      33.599  53.130  55.252  0.00  0.00            
ATOM   2472  O   PHE X 321      33.073  53.191  56.366  0.00  0.00            
ATOM   2473  N   HIE X 322      34.889  52.812  55.105  0.00  0.00            
ATOM   2474  CA  HIE X 322      35.866  52.899  56.202  0.00  0.00            
ATOM   2475  CB  HIE X 322      36.904  51.770  56.084  0.00  0.00            
ATOM   2476  CG  HIE X 322      37.616  51.484  57.382  0.00  0.00            
ATOM   2477  ND1 HIE X 322      37.098  51.738  58.654  0.00  0.00            
ATOM   2478  CE1 HIE X 322      38.042  51.351  59.523  0.00  0.00            
ATOM   2479  NE2 HIE X 322      39.105  50.858  58.868  0.00  0.00            
ATOM   2480  CD2 HIE X 322      38.856  50.929  57.516  0.00  0.00            
ATOM   2481  C   HIE X 322      36.521  54.290  56.249  0.00  0.00            
ATOM   2482  O   HIE X 322      36.854  54.837  55.200  0.00  0.00            
ATOM   2483  N   THR X 323      36.742  54.874  57.434  0.00  0.00            
ATOM   2484  CA  THR X 323      37.178  56.290  57.619  0.00  0.00            
ATOM   2485  CB  THR X 323      36.750  56.847  58.995  0.00  0.00            
ATOM   2486  CG2 THR X 323      36.658  58.374  59.074  0.00  0.00            
ATOM   2487  OG1 THR X 323      35.455  56.392  59.322  0.00  0.00            
ATOM   2488  C   THR X 323      38.679  56.535  57.353  0.00  0.00            
ATOM   2489  O   THR X 323      39.360  57.260  58.082  0.00  0.00            
ATOM   2490  N   VAL X 324      39.224  55.914  56.306  0.00  0.00            
ATOM   2491  CA  VAL X 324      40.631  56.046  55.902  0.00  0.00            
ATOM   2492  CB  VAL X 324      41.156  54.759  55.234  0.00  0.00            
ATOM   2493  CG1 VAL X 324      41.114  53.591  56.229  0.00  0.00            
ATOM   2494  CG2 VAL X 324      40.405  54.337  53.963  0.00  0.00            
ATOM   2495  C   VAL X 324      40.847  57.275  55.003  0.00  0.00            
ATOM   2496  O   VAL X 324      40.029  57.526  54.115  0.00  0.00            
ATOM   2497  N   PRO X 325      41.938  58.047  55.163  0.00  0.00            
ATOM   2498  CD  PRO X 325      42.809  58.103  56.324  0.00  0.00            
ATOM   2499  CG  PRO X 325      43.451  59.482  56.268  0.00  0.00            
ATOM   2500  CB  PRO X 325      43.600  59.710  54.763  0.00  0.00            
ATOM   2501  CA  PRO X 325      42.330  59.070  54.193  0.00  0.00            
ATOM   2502  C   PRO X 325      42.557  58.480  52.792  0.00  0.00            
ATOM   2503  O   PRO X 325      43.028  57.345  52.665  0.00  0.00            
ATOM   2504  N   TYR X 326      42.241  59.249  51.745  0.00  0.00            
ATOM   2505  CA  TYR X 326      42.226  58.781  50.348  0.00  0.00            
ATOM   2506  CB  TYR X 326      40.759  58.473  49.974  0.00  0.00            
ATOM   2507  CG  TYR X 326      40.451  57.709  48.689  0.00  0.00            
ATOM   2508  CD1 TYR X 326      39.121  57.692  48.218  0.00  0.00            
ATOM   2509  CE1 TYR X 326      38.776  56.940  47.076  0.00  0.00            
ATOM   2510  CZ  TYR X 326      39.762  56.199  46.394  0.00  0.00            
ATOM   2511  OH  TYR X 326      39.436  55.478  45.294  0.00  0.00            
ATOM   2512  CE2 TYR X 326      41.091  56.211  46.858  0.00  0.00            
ATOM   2513  CD2 TYR X 326      41.426  56.957  48.002  0.00  0.00            
ATOM   2514  C   TYR X 326      42.875  59.797  49.385  0.00  0.00            
ATOM   2515  O   TYR X 326      42.665  61.004  49.531  0.00  0.00            
ATOM   2516  N   MET X 327      43.636  59.324  48.388  0.00  0.00            
ATOM   2517  CA  MET X 327      44.110  60.129  47.248  0.00  0.00            
ATOM   2518  CB  MET X 327      45.644  60.251  47.217  0.00  0.00            
ATOM   2519  CG  MET X 327      46.254  60.714  48.542  0.00  0.00            
ATOM   2520  SD  MET X 327      47.907  61.461  48.426  0.00  0.00            
ATOM   2521  CE  MET X 327      48.884  60.051  47.839  0.00  0.00            
ATOM   2522  C   MET X 327      43.605  59.586  45.903  0.00  0.00            
ATOM   2523  O   MET X 327      43.629  58.372  45.686  0.00  0.00            
ATOM   2524  N   VAL X 328      43.191  60.472  44.988  0.00  0.00            
ATOM   2525  CA  VAL X 328      42.641  60.111  43.661  0.00  0.00            
ATOM   2526  CB  VAL X 328      41.094  60.126  43.668  0.00  0.00            
ATOM   2527  CG1 VAL X 328      40.497  59.785  42.294  0.00  0.00            
ATOM   2528  CG2 VAL X 328      40.510  59.134  44.682  0.00  0.00            
ATOM   2529  C   VAL X 328      43.174  61.033  42.557  0.00  0.00            
ATOM   2530  O   VAL X 328      43.217  62.255  42.721  0.00  0.00            
ATOM   2531  N   GLY X 329      43.558  60.440  41.421  0.00  0.00            
ATOM   2532  CA  GLY X 329      44.094  61.150  40.254  0.00  0.00            
ATOM   2533  C   GLY X 329      43.096  61.464  39.130  0.00  0.00            
ATOM   2534  O   GLY X 329      42.107  60.759  38.921  0.00  0.00            
ATOM   2535  N   ILE X 330      43.424  62.500  38.357  0.00  0.00            
ATOM   2536  CA  ILE X 330      42.806  62.960  37.102  0.00  0.00            
ATOM   2537  CB  ILE X 330      42.086  64.315  37.342  0.00  0.00            
ATOM   2538  CG2 ILE X 330      41.533  64.892  36.028  0.00  0.00            
ATOM   2539  CG1 ILE X 330      40.923  64.233  38.366  0.00  0.00            
ATOM   2540  CD1 ILE X 330      41.317  64.522  39.821  0.00  0.00            
ATOM   2541  C   ILE X 330      43.942  63.093  36.067  0.00  0.00            
ATOM   2542  O   ILE X 330      44.983  63.668  36.394  0.00  0.00            
ATOM   2543  N   ASN X 331      43.808  62.550  34.847  0.00  0.00            
ATOM   2544  CA  ASN X 331      44.910  62.512  33.868  0.00  0.00            
ATOM   2545  CB  ASN X 331      45.867  61.370  34.268  0.00  0.00            
ATOM   2546  CG  ASN X 331      47.229  61.427  33.597  0.00  0.00            
ATOM   2547  OD1 ASN X 331      47.535  62.266  32.761  0.00  0.00            
ATOM   2548  ND2 ASN X 331      48.115  60.543  33.967  0.00  0.00            
ATOM   2549  C   ASN X 331      44.439  62.390  32.397  0.00  0.00            
ATOM   2550  O   ASN X 331      43.487  61.682  32.077  0.00  0.00            
ATOM   2551  N   LYS X 332      45.143  63.063  31.480  0.00  0.00            
ATOM   2552  CA  LYS X 332      44.642  63.530  30.171  0.00  0.00            
ATOM   2553  CB  LYS X 332      45.133  64.976  29.957  0.00  0.00            
ATOM   2554  CG  LYS X 332      46.667  65.077  29.867  0.00  0.00            
ATOM   2555  CD  LYS X 332      47.172  66.502  29.602  0.00  0.00            
ATOM   2556  CE  LYS X 332      46.749  66.995  28.215  0.00  0.00            
ATOM   2557  NZ  LYS X 332      47.256  68.354  27.932  0.00  0.00            
ATOM   2558  C   LYS X 332      44.872  62.622  28.942  0.00  0.00            
ATOM   2559  O   LYS X 332      44.633  63.075  27.819  0.00  0.00            
ATOM   2560  N   GLN X 333      45.311  61.372  29.119  0.00  0.00            
ATOM   2561  CA  GLN X 333      45.411  60.360  28.042  0.00  0.00            
ATOM   2562  CB  GLN X 333      46.779  60.408  27.332  0.00  0.00            
ATOM   2563  CG  GLN X 333      47.965  59.916  28.176  0.00  0.00            
ATOM   2564  CD  GLN X 333      48.247  60.861  29.331  0.00  0.00            
ATOM   2565  OE1 GLN X 333      48.646  62.001  29.136  0.00  0.00            
ATOM   2566  NE2 GLN X 333      47.996  60.470  30.555  0.00  0.00            
ATOM   2567  C   GLN X 333      45.040  58.925  28.471  0.00  0.00            
ATOM   2568  O   GLN X 333      45.324  57.950  27.772  0.00  0.00            
ATOM   2569  N   GLU X 334      44.394  58.760  29.625  0.00  0.00            
ATOM   2570  CA  GLU X 334      44.157  57.443  30.227  0.00  0.00            
ATOM   2571  CB  GLU X 334      44.032  57.567  31.754  0.00  0.00            
ATOM   2572  CG  GLU X 334      45.302  58.133  32.420  0.00  0.00            
ATOM   2573  CD  GLU X 334      46.545  57.326  32.132  0.00  0.00            
ATOM   2574  OE1 GLU X 334      47.468  57.823  31.457  0.00  0.00            
ATOM   2575  OE2 GLU X 334      46.621  56.145  32.597  0.00  0.00            
ATOM   2576  C   GLU X 334      42.991  56.668  29.577  0.00  0.00            
ATOM   2577  O   GLU X 334      42.693  55.538  29.973  0.00  0.00            
ATOM   2578  N   PHE X 335      42.379  57.223  28.525  0.00  0.00            
ATOM   2579  CA  PHE X 335      41.593  56.470  27.545  0.00  0.00            
ATOM   2580  CB  PHE X 335      40.897  57.457  26.588  0.00  0.00            
ATOM   2581  CG  PHE X 335      41.767  58.572  26.035  0.00  0.00            
ATOM   2582  CD1 PHE X 335      41.652  59.876  26.553  0.00  0.00            
ATOM   2583  CE1 PHE X 335      42.475  60.904  26.066  0.00  0.00            
ATOM   2584  CZ  PHE X 335      43.428  60.636  25.068  0.00  0.00            
ATOM   2585  CE2 PHE X 335      43.539  59.340  24.539  0.00  0.00            
ATOM   2586  CD2 PHE X 335      42.697  58.317  25.009  0.00  0.00            
ATOM   2587  C   PHE X 335      42.439  55.418  26.792  0.00  0.00            
ATOM   2588  O   PHE X 335      41.912  54.351  26.463  0.00  0.00            
ATOM   2589  N   GLY X 336      43.743  55.658  26.596  0.00  0.00            
ATOM   2590  CA  GLY X 336      44.663  54.728  25.931  0.00  0.00            
ATOM   2591  C   GLY X 336      44.268  54.398  24.484  0.00  0.00            
ATOM   2592  O   GLY X 336      43.700  55.228  23.781  0.00  0.00            
ATOM   2593  N   TRP X 337      44.546  53.173  24.036  0.00  0.00            
ATOM   2594  CA  TRP X 337      43.981  52.597  22.804  0.00  0.00            
ATOM   2595  CB  TRP X 337      45.077  51.774  22.112  0.00  0.00            
ATOM   2596  CG  TRP X 337      44.832  51.395  20.681  0.00  0.00            
ATOM   2597  CD1 TRP X 337      44.646  52.262  19.657  0.00  0.00            
ATOM   2598  NE1 TRP X 337      44.508  51.568  18.471  0.00  0.00            
ATOM   2599  CE2 TRP X 337      44.615  50.209  18.669  0.00  0.00            
ATOM   2600  CZ2 TRP X 337      44.571  49.109  17.800  0.00  0.00            
ATOM   2601  CH2 TRP X 337      44.703  47.812  18.324  0.00  0.00            
ATOM   2602  CZ3 TRP X 337      44.881  47.633  19.708  0.00  0.00            
ATOM   2603  CE3 TRP X 337      44.933  48.745  20.572  0.00  0.00            
ATOM   2604  CD2 TRP X 337      44.802  50.063  20.078  0.00  0.00            
ATOM   2605  C   TRP X 337      42.702  51.778  23.088  0.00  0.00            
ATOM   2606  O   TRP X 337      41.865  51.587  22.200  0.00  0.00            
ATOM   2607  N   LEU X 338      42.514  51.365  24.349  0.00  0.00            
ATOM   2608  CA  LEU X 338      41.369  50.604  24.852  0.00  0.00            
ATOM   2609  CB  LEU X 338      41.593  50.345  26.357  0.00  0.00            
ATOM   2610  CG  LEU X 338      40.473  49.560  27.070  0.00  0.00            
ATOM   2611  CD1 LEU X 338      40.357  48.125  26.557  0.00  0.00            
ATOM   2612  CD2 LEU X 338      40.759  49.518  28.570  0.00  0.00            
ATOM   2613  C   LEU X 338      40.028  51.307  24.587  0.00  0.00            
ATOM   2614  O   LEU X 338      39.154  50.734  23.939  0.00  0.00            
ATOM   2615  N   ILE X 339      39.853  52.548  25.056  0.00  0.00            
ATOM   2616  CA  ILE X 339      38.573  53.258  24.901  0.00  0.00            
ATOM   2617  CB  ILE X 339      38.393  54.379  25.954  0.00  0.00            
ATOM   2618  CG2 ILE X 339      37.026  55.072  25.803  0.00  0.00            
ATOM   2619  CG1 ILE X 339      38.576  53.893  27.413  0.00  0.00            
ATOM   2620  CD1 ILE X 339      37.635  52.771  27.872  0.00  0.00            
ATOM   2621  C   ILE X 339      38.338  53.722  23.448  0.00  0.00            
ATOM   2622  O   ILE X 339      37.241  53.471  22.950  0.00  0.00            
ATOM   2623  N   PRO X 340      39.306  54.332  22.724  0.00  0.00            
ATOM   2624  CD  PRO X 340      40.585  54.856  23.186  0.00  0.00            
ATOM   2625  CG  PRO X 340      40.823  56.114  22.357  0.00  0.00            
ATOM   2626  CB  PRO X 340      40.256  55.709  21.000  0.00  0.00            
ATOM   2627  CA  PRO X 340      39.064  54.810  21.360  0.00  0.00            
ATOM   2628  C   PRO X 340      38.883  53.688  20.332  0.00  0.00            
ATOM   2629  O   PRO X 340      37.956  53.751  19.528  0.00  0.00            
ATOM   2630  N   MET X 341      39.732  52.654  20.346  0.00  0.00            
ATOM   2631  CA  MET X 341      39.733  51.626  19.299  0.00  0.00            
ATOM   2632  CB  MET X 341      41.159  51.425  18.753  0.00  0.00            
ATOM   2633  CG  MET X 341      41.168  50.997  17.277  0.00  0.00            
ATOM   2634  SD  MET X 341      40.202  49.525  16.830  0.00  0.00            
ATOM   2635  CE  MET X 341      41.155  48.206  17.628  0.00  0.00            
ATOM   2636  C   MET X 341      39.089  50.324  19.784  0.00  0.00            
ATOM   2637  O   MET X 341      38.124  49.850  19.179  0.00  0.00            
ATOM   2638  N   GLN X 342      39.555  49.750  20.897  0.00  0.00            
ATOM   2639  CA  GLN X 342      39.076  48.425  21.313  0.00  0.00            
ATOM   2640  CB  GLN X 342      39.953  47.821  22.415  0.00  0.00            
ATOM   2641  CG  GLN X 342      41.414  47.644  21.964  0.00  0.00            
ATOM   2642  CD  GLN X 342      42.194  46.719  22.891  0.00  0.00            
ATOM   2643  OE1 GLN X 342      43.096  47.123  23.618  0.00  0.00            
ATOM   2644  NE2 GLN X 342      41.882  45.439  22.889  0.00  0.00            
ATOM   2645  C   GLN X 342      37.585  48.426  21.696  0.00  0.00            
ATOM   2646  O   GLN X 342      36.873  47.494  21.318  0.00  0.00            
ATOM   2647  N   LEU X 343      37.083  49.475  22.356  0.00  0.00            
ATOM   2648  CA  LEU X 343      35.663  49.607  22.716  0.00  0.00            
ATOM   2649  CB  LEU X 343      35.537  50.123  24.166  0.00  0.00            
ATOM   2650  CG  LEU X 343      35.546  49.016  25.240  0.00  0.00            
ATOM   2651  CD1 LEU X 343      36.882  48.279  25.348  0.00  0.00            
ATOM   2652  CD2 LEU X 343      35.232  49.625  26.607  0.00  0.00            
ATOM   2653  C   LEU X 343      34.828  50.463  21.739  0.00  0.00            
ATOM   2654  O   LEU X 343      33.600  50.403  21.814  0.00  0.00            
ATOM   2655  N   MET X 344      35.440  51.253  20.845  0.00  0.00            
ATOM   2656  CA  MET X 344      34.720  52.271  20.048  0.00  0.00            
ATOM   2657  CB  MET X 344      34.824  53.613  20.802  0.00  0.00            
ATOM   2658  CG  MET X 344      33.692  54.608  20.530  0.00  0.00            
ATOM   2659  SD  MET X 344      33.898  56.215  21.363  0.00  0.00            
ATOM   2660  CE  MET X 344      33.949  55.732  23.111  0.00  0.00            
ATOM   2661  C   MET X 344      35.139  52.370  18.560  0.00  0.00            
ATOM   2662  O   MET X 344      34.544  53.140  17.810  0.00  0.00            
ATOM   2663  N   SER X 345      36.097  51.558  18.092  0.00  0.00            
ATOM   2664  CA  SER X 345      36.549  51.444  16.687  0.00  0.00            
ATOM   2665  CB  SER X 345      35.442  50.817  15.821  0.00  0.00            
ATOM   2666  OG  SER X 345      35.282  49.436  16.096  0.00  0.00            
ATOM   2667  C   SER X 345      37.135  52.706  16.016  0.00  0.00            
ATOM   2668  O   SER X 345      37.385  52.691  14.805  0.00  0.00            
ATOM   2669  N   TYR X 346      37.389  53.796  16.740  0.00  0.00            
ATOM   2670  CA  TYR X 346      37.951  55.036  16.188  0.00  0.00            
ATOM   2671  CB  TYR X 346      37.568  56.206  17.105  0.00  0.00            
ATOM   2672  CG  TYR X 346      38.125  57.563  16.705  0.00  0.00            
ATOM   2673  CD1 TYR X 346      37.921  58.079  15.407  0.00  0.00            
ATOM   2674  CE1 TYR X 346      38.484  59.318  15.038  0.00  0.00            
ATOM   2675  CZ  TYR X 346      39.227  60.059  15.980  0.00  0.00            
ATOM   2676  OH  TYR X 346      39.827  61.231  15.638  0.00  0.00            
ATOM   2677  CE2 TYR X 346      39.397  59.562  17.288  0.00  0.00            
ATOM   2678  CD2 TYR X 346      38.855  58.315  17.645  0.00  0.00            
ATOM   2679  C   TYR X 346      39.483  54.930  15.994  0.00  0.00            
ATOM   2680  O   TYR X 346      40.187  54.637  16.965  0.00  0.00            
ATOM   2681  N   PRO X 347      40.033  55.172  14.781  0.00  0.00            
ATOM   2682  CD  PRO X 347      39.341  55.346  13.511  0.00  0.00            
ATOM   2683  CG  PRO X 347      40.315  54.858  12.441  0.00  0.00            
ATOM   2684  CB  PRO X 347      41.677  55.213  13.026  0.00  0.00            
ATOM   2685  CA  PRO X 347      41.476  55.110  14.544  0.00  0.00            
ATOM   2686  C   PRO X 347      42.229  56.221  15.288  0.00  0.00            
ATOM   2687  O   PRO X 347      42.034  57.411  15.022  0.00  0.00            
ATOM   2688  N   LEU X 348      43.135  55.853  16.197  0.00  0.00            
ATOM   2689  CA  LEU X 348      43.823  56.816  17.072  0.00  0.00            
ATOM   2690  CB  LEU X 348      44.294  56.062  18.332  0.00  0.00            
ATOM   2691  CG  LEU X 348      44.726  56.946  19.519  0.00  0.00            
ATOM   2692  CD1 LEU X 348      43.649  57.941  19.963  0.00  0.00            
ATOM   2693  CD2 LEU X 348      45.069  56.062  20.719  0.00  0.00            
ATOM   2694  C   LEU X 348      44.928  57.630  16.351  0.00  0.00            
ATOM   2695  O   LEU X 348      45.418  58.632  16.881  0.00  0.00            
ATOM   2696  N   SER X 349      45.293  57.228  15.128  0.00  0.00            
ATOM   2697  CA  SER X 349      46.283  57.871  14.247  0.00  0.00            
ATOM   2698  CB  SER X 349      46.920  56.805  13.340  0.00  0.00            
ATOM   2699  OG  SER X 349      45.940  55.936  12.790  0.00  0.00            
ATOM   2700  C   SER X 349      45.752  59.032  13.390  0.00  0.00            
ATOM   2701  O   SER X 349      46.563  59.798  12.860  0.00  0.00            
ATOM   2702  N   GLU X 350      44.432  59.191  13.250  0.00  0.00            
ATOM   2703  CA  GLU X 350      43.814  60.290  12.486  0.00  0.00            
ATOM   2704  CB  GLU X 350      42.350  59.958  12.147  0.00  0.00            
ATOM   2705  CG  GLU X 350      42.183  58.834  11.115  0.00  0.00            
ATOM   2706  CD  GLU X 350      42.716  59.232   9.736  0.00  0.00            
ATOM   2707  OE1 GLU X 350      42.045  60.014   9.022  0.00  0.00            
ATOM   2708  OE2 GLU X 350      43.823  58.765   9.369  0.00  0.00            
ATOM   2709  C   GLU X 350      43.865  61.622  13.250  0.00  0.00            
ATOM   2710  O   GLU X 350      43.612  61.669  14.451  0.00  0.00            
ATOM   2711  N   GLY X 351      44.141  62.731  12.560  0.00  0.00            
ATOM   2712  CA  GLY X 351      44.266  64.056  13.181  0.00  0.00            
ATOM   2713  C   GLY X 351      42.950  64.681  13.668  0.00  0.00            
ATOM   2714  O   GLY X 351      42.980  65.549  14.544  0.00  0.00            
ATOM   2715  N   GLN X 352      41.804  64.255  13.118  0.00  0.00            
ATOM   2716  CA  GLN X 352      40.508  64.934  13.260  0.00  0.00            
ATOM   2717  CB  GLN X 352      40.217  65.777  12.002  0.00  0.00            
ATOM   2718  CG  GLN X 352      40.011  65.014  10.683  0.00  0.00            
ATOM   2719  CD  GLN X 352      41.322  64.554  10.068  0.00  0.00            
ATOM   2720  OE1 GLN X 352      41.713  63.399  10.196  0.00  0.00            
ATOM   2721  NE2 GLN X 352      42.060  65.440   9.438  0.00  0.00            
ATOM   2722  C   GLN X 352      39.313  64.022  13.579  0.00  0.00            
ATOM   2723  O   GLN X 352      39.356  62.802  13.383  0.00  0.00            
ATOM   2724  N   LEU X 353      38.218  64.642  14.034  0.00  0.00            
ATOM   2725  CA  LEU X 353      36.904  64.027  14.229  0.00  0.00            
ATOM   2726  CB  LEU X 353      36.811  63.541  15.687  0.00  0.00            
ATOM   2727  CG  LEU X 353      35.518  62.784  16.036  0.00  0.00            
ATOM   2728  CD1 LEU X 353      35.377  61.471  15.270  0.00  0.00            
ATOM   2729  CD2 LEU X 353      35.526  62.455  17.526  0.00  0.00            
ATOM   2730  C   LEU X 353      35.776  65.022  13.893  0.00  0.00            
ATOM   2731  O   LEU X 353      35.768  66.150  14.383  0.00  0.00            
ATOM   2732  N   ASP X 354      34.812  64.592  13.079  0.00  0.00            
ATOM   2733  CA  ASP X 354      33.596  65.344  12.744  0.00  0.00            
ATOM   2734  CB  ASP X 354      33.160  64.940  11.326  0.00  0.00            
ATOM   2735  CG  ASP X 354      31.866  65.613  10.884  0.00  0.00            
ATOM   2736  OD1 ASP X 354      31.899  66.805  10.509  0.00  0.00            
ATOM   2737  OD2 ASP X 354      30.790  64.975  10.948  0.00  0.00            
ATOM   2738  C   ASP X 354      32.485  65.118  13.789  0.00  0.00            
ATOM   2739  O   ASP X 354      32.365  64.026  14.347  0.00  0.00            
ATOM   2740  N   GLN X 355      31.640  66.124  14.046  0.00  0.00            
ATOM   2741  CA  GLN X 355      30.543  66.047  15.028  0.00  0.00            
ATOM   2742  CB  GLN X 355      29.814  67.405  15.051  0.00  0.00            
ATOM   2743  CG  GLN X 355      28.667  67.493  16.075  0.00  0.00            
ATOM   2744  CD  GLN X 355      27.880  68.801  15.978  0.00  0.00            
ATOM   2745  OE1 GLN X 355      28.407  69.877  15.710  0.00  0.00            
ATOM   2746  NE2 GLN X 355      26.585  68.755  16.188  0.00  0.00            
ATOM   2747  C   GLN X 355      29.564  64.890  14.740  0.00  0.00            
ATOM   2748  O   GLN X 355      29.150  64.193  15.670  0.00  0.00            
ATOM   2749  N   LYS X 356      29.238  64.630  13.466  0.00  0.00            
ATOM   2750  CA  LYS X 356      28.361  63.518  13.068  0.00  0.00            
ATOM   2751  CB  LYS X 356      27.859  63.772  11.636  0.00  0.00            
ATOM   2752  CG  LYS X 356      26.720  62.840  11.199  0.00  0.00            
ATOM   2753  CD  LYS X 356      26.308  63.057   9.734  0.00  0.00            
ATOM   2754  CE  LYS X 356      25.812  64.482   9.444  0.00  0.00            
ATOM   2755  NZ  LYS X 356      25.235  64.583   8.083  0.00  0.00            
ATOM   2756  C   LYS X 356      29.060  62.163  13.241  0.00  0.00            
ATOM   2757  O   LYS X 356      28.403  61.196  13.628  0.00  0.00            
ATOM   2758  N   THR X 357      30.386  62.101  13.077  0.00  0.00            
ATOM   2759  CA  THR X 357      31.185  60.907  13.415  0.00  0.00            
ATOM   2760  CB  THR X 357      32.628  60.992  12.883  0.00  0.00            
ATOM   2761  CG2 THR X 357      33.363  59.655  12.985  0.00  0.00            
ATOM   2762  OG1 THR X 357      32.641  61.330  11.516  0.00  0.00            
ATOM   2763  C   THR X 357      31.198  60.676  14.926  0.00  0.00            
ATOM   2764  O   THR X 357      30.901  59.572  15.367  0.00  0.00            
ATOM   2765  N   ALA X 358      31.444  61.712  15.736  0.00  0.00            
ATOM   2766  CA  ALA X 358      31.419  61.629  17.200  0.00  0.00            
ATOM   2767  CB  ALA X 358      31.752  63.015  17.764  0.00  0.00            
ATOM   2768  C   ALA X 358      30.068  61.119  17.741  0.00  0.00            
ATOM   2769  O   ALA X 358      30.033  60.306  18.663  0.00  0.00            
ATOM   2770  N   MET X 359      28.957  61.538  17.127  0.00  0.00            
ATOM   2771  CA  MET X 359      27.615  61.019  17.409  0.00  0.00            
ATOM   2772  CB  MET X 359      26.612  61.910  16.663  0.00  0.00            
ATOM   2773  CG  MET X 359      25.183  61.369  16.605  0.00  0.00            
ATOM   2774  SD  MET X 359      23.923  62.647  16.341  0.00  0.00            
ATOM   2775  CE  MET X 359      24.593  63.563  14.926  0.00  0.00            
ATOM   2776  C   MET X 359      27.477  59.520  17.083  0.00  0.00            
ATOM   2777  O   MET X 359      26.977  58.767  17.918  0.00  0.00            
ATOM   2778  N   SER X 360      27.993  59.050  15.940  0.00  0.00            
ATOM   2779  CA  SER X 360      28.030  57.611  15.623  0.00  0.00            
ATOM   2780  CB  SER X 360      28.473  57.370  14.175  0.00  0.00            
ATOM   2781  OG  SER X 360      27.498  57.862  13.266  0.00  0.00            
ATOM   2782  C   SER X 360      28.921  56.819  16.592  0.00  0.00            
ATOM   2783  O   SER X 360      28.511  55.755  17.050  0.00  0.00            
ATOM   2784  N   LEU X 361      30.090  57.341  16.985  0.00  0.00            
ATOM   2785  CA  LEU X 361      30.974  56.715  17.985  0.00  0.00            
ATOM   2786  CB  LEU X 361      32.281  57.525  18.095  0.00  0.00            
ATOM   2787  CG  LEU X 361      33.189  57.551  16.852  0.00  0.00            
ATOM   2788  CD1 LEU X 361      34.426  58.395  17.163  0.00  0.00            
ATOM   2789  CD2 LEU X 361      33.642  56.162  16.409  0.00  0.00            
ATOM   2790  C   LEU X 361      30.306  56.595  19.370  0.00  0.00            
ATOM   2791  O   LEU X 361      30.471  55.587  20.065  0.00  0.00            
ATOM   2792  N   LEU X 362      29.495  57.584  19.757  0.00  0.00            
ATOM   2793  CA  LEU X 362      28.690  57.531  20.980  0.00  0.00            
ATOM   2794  CB  LEU X 362      28.224  58.949  21.352  0.00  0.00            
ATOM   2795  CG  LEU X 362      29.355  59.835  21.912  0.00  0.00            
ATOM   2796  CD1 LEU X 362      28.893  61.292  21.971  0.00  0.00            
ATOM   2797  CD2 LEU X 362      29.779  59.425  23.326  0.00  0.00            
ATOM   2798  C   LEU X 362      27.530  56.525  20.882  0.00  0.00            
ATOM   2799  O   LEU X 362      27.181  55.926  21.894  0.00  0.00            
ATOM   2800  N   TRP X 363      26.990  56.231  19.694  0.00  0.00            
ATOM   2801  CA  TRP X 363      26.075  55.091  19.510  0.00  0.00            
ATOM   2802  CB  TRP X 363      25.157  55.312  18.303  0.00  0.00            
ATOM   2803  CG  TRP X 363      24.131  56.403  18.447  0.00  0.00            
ATOM   2804  CD1 TRP X 363      23.391  56.672  19.551  0.00  0.00            
ATOM   2805  NE1 TRP X 363      22.540  57.733  19.304  0.00  0.00            
ATOM   2806  CE2 TRP X 363      22.658  58.177  18.008  0.00  0.00            
ATOM   2807  CZ2 TRP X 363      21.989  59.166  17.276  0.00  0.00            
ATOM   2808  CH2 TRP X 363      22.325  59.356  15.927  0.00  0.00            
ATOM   2809  CZ3 TRP X 363      23.311  58.552  15.328  0.00  0.00            
ATOM   2810  CE3 TRP X 363      23.976  57.560  16.073  0.00  0.00            
ATOM   2811  CD2 TRP X 363      23.673  57.351  17.435  0.00  0.00            
ATOM   2812  C   TRP X 363      26.796  53.730  19.472  0.00  0.00            
ATOM   2813  O   TRP X 363      26.264  52.767  20.031  0.00  0.00            
ATOM   2814  N   LYS X 364      28.041  53.654  18.965  0.00  0.00            
ATOM   2815  CA  LYS X 364      28.934  52.475  19.111  0.00  0.00            
ATOM   2816  CB  LYS X 364      30.215  52.612  18.251  0.00  0.00            
ATOM   2817  CG  LYS X 364      30.007  52.630  16.727  0.00  0.00            
ATOM   2818  CD  LYS X 364      31.356  52.592  15.984  0.00  0.00            
ATOM   2819  CE  LYS X 364      31.154  52.893  14.493  0.00  0.00            
ATOM   2820  NZ  LYS X 364      32.417  52.836  13.712  0.00  0.00            
ATOM   2821  C   LYS X 364      29.331  52.180  20.571  0.00  0.00            
ATOM   2822  O   LYS X 364      29.977  51.164  20.824  0.00  0.00            
ATOM   2823  N   SER X 365      28.976  53.044  21.527  0.00  0.00            
ATOM   2824  CA  SER X 365      29.300  52.913  22.961  0.00  0.00            
ATOM   2825  CB  SER X 365      30.550  53.747  23.273  0.00  0.00            
ATOM   2826  OG  SER X 365      30.409  55.093  22.858  0.00  0.00            
ATOM   2827  C   SER X 365      28.134  53.243  23.920  0.00  0.00            
ATOM   2828  O   SER X 365      28.308  53.227  25.141  0.00  0.00            
ATOM   2829  N   TYR X 366      26.929  53.479  23.385  0.00  0.00            
ATOM   2830  CA  TYR X 366      25.765  54.048  24.085  0.00  0.00            
ATOM   2831  CB  TYR X 366      24.544  54.016  23.141  0.00  0.00            
ATOM   2832  CG  TYR X 366      23.184  53.947  23.820  0.00  0.00            
ATOM   2833  CD1 TYR X 366      22.335  52.854  23.561  0.00  0.00            
ATOM   2834  CE1 TYR X 366      21.106  52.735  24.234  0.00  0.00            
ATOM   2835  CZ  TYR X 366      20.721  53.699  25.187  0.00  0.00            
ATOM   2836  OH  TYR X 366      19.530  53.593  25.837  0.00  0.00            
ATOM   2837  CE2 TYR X 366      21.573  54.792  25.450  0.00  0.00            
ATOM   2838  CD2 TYR X 366      22.789  54.930  24.752  0.00  0.00            
ATOM   2839  C   TYR X 366      25.442  53.455  25.476  0.00  0.00            
ATOM   2840  O   TYR X 366      25.327  54.241  26.424  0.00  0.00            
ATOM   2841  N   PRO X 367      25.305  52.125  25.671  0.00  0.00            
ATOM   2842  CD  PRO X 367      25.423  51.056  24.686  0.00  0.00            
ATOM   2843  CG  PRO X 367      25.374  49.757  25.486  0.00  0.00            
ATOM   2844  CB  PRO X 367      24.494  50.116  26.678  0.00  0.00            
ATOM   2845  CA  PRO X 367      24.855  51.579  26.956  0.00  0.00            
ATOM   2846  C   PRO X 367      25.875  51.728  28.099  0.00  0.00            
ATOM   2847  O   PRO X 367      25.522  51.478  29.252  0.00  0.00            
ATOM   2848  N   LEU X 368      27.110  52.163  27.818  0.00  0.00            
ATOM   2849  CA  LEU X 368      28.131  52.437  28.836  0.00  0.00            
ATOM   2850  CB  LEU X 368      29.525  52.121  28.258  0.00  0.00            
ATOM   2851  CG  LEU X 368      29.735  50.670  27.786  0.00  0.00            
ATOM   2852  CD1 LEU X 368      31.130  50.533  27.172  0.00  0.00            
ATOM   2853  CD2 LEU X 368      29.605  49.663  28.931  0.00  0.00            
ATOM   2854  C   LEU X 368      28.096  53.885  29.354  0.00  0.00            
ATOM   2855  O   LEU X 368      28.428  54.115  30.516  0.00  0.00            
ATOM   2856  N   VAL X 369      27.711  54.856  28.517  0.00  0.00            
ATOM   2857  CA  VAL X 369      28.018  56.291  28.715  0.00  0.00            
ATOM   2858  CB  VAL X 369      28.513  56.955  27.408  0.00  0.00            
ATOM   2859  CG1 VAL X 369      29.786  56.277  26.890  0.00  0.00            
ATOM   2860  CG2 VAL X 369      27.467  56.936  26.287  0.00  0.00            
ATOM   2861  C   VAL X 369      26.923  57.111  29.419  0.00  0.00            
ATOM   2862  O   VAL X 369      26.896  58.333  29.285  0.00  0.00            
ATOM   2863  N   CYS X 370      26.029  56.464  30.177  0.00  0.00            
ATOM   2864  CA  CYS X 370      24.952  57.045  31.008  0.00  0.00            
ATOM   2865  CB  CYS X 370      25.568  57.940  32.100  0.00  0.00            
ATOM   2866  SG  CYS X 370      26.877  57.109  33.048  0.00  0.00            
ATOM   2867  C   CYS X 370      23.818  57.792  30.269  0.00  0.00            
ATOM   2868  O   CYS X 370      22.658  57.698  30.681  0.00  0.00            
ATOM   2869  N   ILE X 371      24.132  58.537  29.209  0.00  0.00            
ATOM   2870  CA  ILE X 371      23.230  59.399  28.429  0.00  0.00            
ATOM   2871  CB  ILE X 371      24.086  60.365  27.562  0.00  0.00            
ATOM   2872  CG2 ILE X 371      23.227  61.220  26.617  0.00  0.00            
ATOM   2873  CG1 ILE X 371      24.940  61.285  28.470  0.00  0.00            
ATOM   2874  CD1 ILE X 371      25.896  62.231  27.733  0.00  0.00            
ATOM   2875  C   ILE X 371      22.260  58.552  27.585  0.00  0.00            
ATOM   2876  O   ILE X 371      22.665  57.551  26.987  0.00  0.00            
ATOM   2877  N   ALA X 372      20.986  58.949  27.519  0.00  0.00            
ATOM   2878  CA  ALA X 372      19.969  58.311  26.676  0.00  0.00            
ATOM   2879  CB  ALA X 372      18.611  58.922  27.032  0.00  0.00            
ATOM   2880  C   ALA X 372      20.276  58.454  25.167  0.00  0.00            
ATOM   2881  O   ALA X 372      20.763  59.498  24.727  0.00  0.00            
ATOM   2882  N   LYS X 373      19.968  57.436  24.342  0.00  0.00            
ATOM   2883  CA  LYS X 373      20.429  57.396  22.936  0.00  0.00            
ATOM   2884  CB  LYS X 373      20.136  56.041  22.262  0.00  0.00            
ATOM   2885  CG  LYS X 373      18.647  55.671  22.116  0.00  0.00            
ATOM   2886  CD  LYS X 373      18.461  54.328  21.387  0.00  0.00            
ATOM   2887  CE  LYS X 373      18.801  54.431  19.892  0.00  0.00            
ATOM   2888  NZ  LYS X 373      18.883  53.097  19.256  0.00  0.00            
ATOM   2889  C   LYS X 373      19.952  58.567  22.073  0.00  0.00            
ATOM   2890  O   LYS X 373      20.706  59.020  21.215  0.00  0.00            
ATOM   2891  N   GLU X 374      18.759  59.099  22.346  0.00  0.00            
ATOM   2892  CA  GLU X 374      18.202  60.262  21.640  0.00  0.00            
ATOM   2893  CB  GLU X 374      16.668  60.249  21.715  0.00  0.00            
ATOM   2894  CG  GLU X 374      16.112  60.492  23.128  0.00  0.00            
ATOM   2895  CD  GLU X 374      14.663  60.971  23.058  0.00  0.00            
ATOM   2896  OE1 GLU X 374      13.733  60.127  22.997  0.00  0.00            
ATOM   2897  OE2 GLU X 374      14.434  62.204  23.034  0.00  0.00            
ATOM   2898  C   GLU X 374      18.750  61.620  22.111  0.00  0.00            
ATOM   2899  O   GLU X 374      18.438  62.643  21.506  0.00  0.00            
ATOM   2900  N   LEU X 375      19.549  61.656  23.183  0.00  0.00            
ATOM   2901  CA  LEU X 375      20.137  62.881  23.743  0.00  0.00            
ATOM   2902  CB  LEU X 375      19.971  62.826  25.275  0.00  0.00            
ATOM   2903  CG  LEU X 375      20.242  64.152  26.010  0.00  0.00            
ATOM   2904  CD1 LEU X 375      19.212  65.230  25.665  0.00  0.00            
ATOM   2905  CD2 LEU X 375      20.169  63.933  27.518  0.00  0.00            
ATOM   2906  C   LEU X 375      21.591  63.100  23.274  0.00  0.00            
ATOM   2907  O   LEU X 375      22.130  64.199  23.390  0.00  0.00            
ATOM   2908  N   ILE X 376      22.212  62.087  22.663  0.00  0.00            
ATOM   2909  CA  ILE X 376      23.531  62.180  22.012  0.00  0.00            
ATOM   2910  CB  ILE X 376      23.960  60.772  21.520  0.00  0.00            
ATOM   2911  CG2 ILE X 376      25.163  60.830  20.562  0.00  0.00            
ATOM   2912  CG1 ILE X 376      24.287  59.882  22.746  0.00  0.00            
ATOM   2913  CD1 ILE X 376      24.408  58.386  22.433  0.00  0.00            
ATOM   2914  C   ILE X 376      23.591  63.278  20.915  0.00  0.00            
ATOM   2915  O   ILE X 376      24.586  64.014  20.902  0.00  0.00            
ATOM   2916  N   PRO X 377      22.569  63.481  20.050  0.00  0.00            
ATOM   2917  CD  PRO X 377      21.413  62.622  19.836  0.00  0.00            
ATOM   2918  CG  PRO X 377      20.923  62.909  18.423  0.00  0.00            
ATOM   2919  CB  PRO X 377      21.273  64.382  18.237  0.00  0.00            
ATOM   2920  CA  PRO X 377      22.542  64.584  19.076  0.00  0.00            
ATOM   2921  C   PRO X 377      22.537  65.983  19.709  0.00  0.00            
ATOM   2922  O   PRO X 377      23.060  66.931  19.123  0.00  0.00            
ATOM   2923  N   GLU X 378      21.969  66.124  20.908  0.00  0.00            
ATOM   2924  CA  GLU X 378      21.970  67.367  21.687  0.00  0.00            
ATOM   2925  CB  GLU X 378      20.796  67.327  22.674  0.00  0.00            
ATOM   2926  CG  GLU X 378      20.757  68.543  23.604  0.00  0.00            
ATOM   2927  CD  GLU X 378      19.516  68.540  24.496  0.00  0.00            
ATOM   2928  OE1 GLU X 378      18.385  68.335  23.988  0.00  0.00            
ATOM   2929  OE2 GLU X 378      19.658  68.828  25.706  0.00  0.00            
ATOM   2930  C   GLU X 378      23.308  67.582  22.399  0.00  0.00            
ATOM   2931  O   GLU X 378      23.905  68.651  22.282  0.00  0.00            
ATOM   2932  N   ALA X 379      23.820  66.559  23.091  0.00  0.00            
ATOM   2933  CA  ALA X 379      25.095  66.634  23.802  0.00  0.00            
ATOM   2934  CB  ALA X 379      25.323  65.295  24.514  0.00  0.00            
ATOM   2935  C   ALA X 379      26.259  66.986  22.856  0.00  0.00            
ATOM   2936  O   ALA X 379      27.106  67.814  23.189  0.00  0.00            
ATOM   2937  N   THR X 380      26.274  66.412  21.648  0.00  0.00            
ATOM   2938  CA  THR X 380      27.295  66.709  20.629  0.00  0.00            
ATOM   2939  CB  THR X 380      27.344  65.636  19.528  0.00  0.00            
ATOM   2940  CG2 THR X 380      27.978  64.338  20.024  0.00  0.00            
ATOM   2941  OG1 THR X 380      26.058  65.308  19.060  0.00  0.00            
ATOM   2942  C   THR X 380      27.155  68.110  20.021  0.00  0.00            
ATOM   2943  O   THR X 380      28.177  68.760  19.806  0.00  0.00            
ATOM   2944  N   GLU X 381      25.941  68.637  19.826  0.00  0.00            
ATOM   2945  CA  GLU X 381      25.734  70.023  19.364  0.00  0.00            
ATOM   2946  CB  GLU X 381      24.266  70.217  18.947  0.00  0.00            
ATOM   2947  CG  GLU X 381      24.003  71.541  18.202  0.00  0.00            
ATOM   2948  CD  GLU X 381      24.546  71.541  16.765  0.00  0.00            
ATOM   2949  OE1 GLU X 381      24.382  70.521  16.057  0.00  0.00            
ATOM   2950  OE2 GLU X 381      25.135  72.551  16.310  0.00  0.00            
ATOM   2951  C   GLU X 381      26.120  71.051  20.440  0.00  0.00            
ATOM   2952  O   GLU X 381      26.794  72.042  20.145  0.00  0.00            
ATOM   2953  N   LYS X 382      25.751  70.802  21.704  0.00  0.00            
ATOM   2954  CA  LYS X 382      26.114  71.658  22.843  0.00  0.00            
ATOM   2955  CB  LYS X 382      25.381  71.184  24.113  0.00  0.00            
ATOM   2956  CG  LYS X 382      23.893  71.572  24.092  0.00  0.00            
ATOM   2957  CD  LYS X 382      23.147  71.073  25.338  0.00  0.00            
ATOM   2958  CE  LYS X 382      21.730  71.657  25.345  0.00  0.00            
ATOM   2959  NZ  LYS X 382      20.910  71.149  26.468  0.00  0.00            
ATOM   2960  C   LYS X 382      27.627  71.708  23.063  0.00  0.00            
ATOM   2961  O   LYS X 382      28.158  72.783  23.331  0.00  0.00            
ATOM   2962  N   TYR X 383      28.325  70.579  22.927  0.00  0.00            
ATOM   2963  CA  TYR X 383      29.740  70.449  23.296  0.00  0.00            
ATOM   2964  CB  TYR X 383      29.911  69.086  23.974  0.00  0.00            
ATOM   2965  CG  TYR X 383      31.305  68.803  24.481  0.00  0.00            
ATOM   2966  CD1 TYR X 383      32.080  67.810  23.858  0.00  0.00            
ATOM   2967  CE1 TYR X 383      33.365  67.517  24.339  0.00  0.00            
ATOM   2968  CZ  TYR X 383      33.880  68.219  25.449  0.00  0.00            
ATOM   2969  OH  TYR X 383      35.102  67.908  25.952  0.00  0.00            
ATOM   2970  CE2 TYR X 383      33.107  69.225  26.064  0.00  0.00            
ATOM   2971  CD2 TYR X 383      31.817  69.513  25.583  0.00  0.00            
ATOM   2972  C   TYR X 383      30.737  70.652  22.135  0.00  0.00            
ATOM   2973  O   TYR X 383      31.708  71.401  22.284  0.00  0.00            
ATOM   2974  N   LEU X 384      30.507  70.017  20.976  0.00  0.00            
ATOM   2975  CA  LEU X 384      31.398  70.087  19.802  0.00  0.00            
ATOM   2976  CB  LEU X 384      31.472  68.720  19.091  0.00  0.00            
ATOM   2977  CG  LEU X 384      31.942  67.534  19.950  0.00  0.00            
ATOM   2978  CD1 LEU X 384      31.932  66.258  19.108  0.00  0.00            
ATOM   2979  CD2 LEU X 384      33.355  67.732  20.501  0.00  0.00            
ATOM   2980  C   LEU X 384      30.979  71.166  18.795  0.00  0.00            
ATOM   2981  O   LEU X 384      31.831  71.682  18.074  0.00  0.00            
ATOM   2982  N   GLY X 385      29.693  71.530  18.753  0.00  0.00            
ATOM   2983  CA  GLY X 385      29.198  72.613  17.902  0.00  0.00            
ATOM   2984  C   GLY X 385      29.874  73.953  18.214  0.00  0.00            
ATOM   2985  O   GLY X 385      30.287  74.216  19.352  0.00  0.00            
ATOM   2986  N   GLY X 386      30.016  74.800  17.195  0.00  0.00            
ATOM   2987  CA  GLY X 386      30.623  76.132  17.299  0.00  0.00            
ATOM   2988  C   GLY X 386      32.149  76.175  17.175  0.00  0.00            
ATOM   2989  O   GLY X 386      32.683  77.180  16.708  0.00  0.00            
ATOM   2990  N   THR X 387      32.855  75.088  17.499  0.00  0.00            
ATOM   2991  CA  THR X 387      34.260  74.909  17.103  0.00  0.00            
ATOM   2992  CB  THR X 387      34.988  73.955  18.065  0.00  0.00            
ATOM   2993  CG2 THR X 387      36.441  73.707  17.661  0.00  0.00            
ATOM   2994  OG1 THR X 387      35.028  74.514  19.367  0.00  0.00            
ATOM   2995  C   THR X 387      34.279  74.393  15.663  0.00  0.00            
ATOM   2996  O   THR X 387      33.747  73.321  15.386  0.00  0.00            
ATOM   2997  N   ASP X 388      34.865  75.142  14.726  0.00  0.00            
ATOM   2998  CA  ASP X 388      34.799  74.805  13.293  0.00  0.00            
ATOM   2999  CB  ASP X 388      34.990  76.091  12.471  0.00  0.00            
ATOM   3000  CG  ASP X 388      35.035  75.856  10.956  0.00  0.00            
ATOM   3001  OD1 ASP X 388      35.926  76.440  10.294  0.00  0.00            
ATOM   3002  OD2 ASP X 388      34.209  75.086  10.404  0.00  0.00            
ATOM   3003  C   ASP X 388      35.802  73.706  12.890  0.00  0.00            
ATOM   3004  O   ASP X 388      35.504  72.847  12.058  0.00  0.00            
ATOM   3005  N   ASP X 389      36.990  73.690  13.492  0.00  0.00            
ATOM   3006  CA  ASP X 389      38.055  72.759  13.113  0.00  0.00            
ATOM   3007  CB  ASP X 389      39.407  73.355  13.514  0.00  0.00            
ATOM   3008  CG  ASP X 389      40.595  72.505  13.063  0.00  0.00            
ATOM   3009  OD1 ASP X 389      40.432  71.554  12.263  0.00  0.00            
ATOM   3010  OD2 ASP X 389      41.729  72.806  13.502  0.00  0.00            
ATOM   3011  C   ASP X 389      37.848  71.354  13.703  0.00  0.00            
ATOM   3012  O   ASP X 389      37.862  71.154  14.922  0.00  0.00            
ATOM   3013  N   THR X 390      37.719  70.345  12.843  0.00  0.00            
ATOM   3014  CA  THR X 390      37.603  68.938  13.257  0.00  0.00            
ATOM   3015  CB  THR X 390      37.157  68.063  12.083  0.00  0.00            
ATOM   3016  CG2 THR X 390      35.744  68.421  11.618  0.00  0.00            
ATOM   3017  OG1 THR X 390      38.048  68.255  11.015  0.00  0.00            
ATOM   3018  C   THR X 390      38.882  68.381  13.896  0.00  0.00            
ATOM   3019  O   THR X 390      38.801  67.464  14.717  0.00  0.00            
ATOM   3020  N   VAL X 391      40.058  68.965  13.620  0.00  0.00            
ATOM   3021  CA  VAL X 391      41.316  68.645  14.331  0.00  0.00            
ATOM   3022  CB  VAL X 391      42.539  69.288  13.638  0.00  0.00            
ATOM   3023  CG1 VAL X 391      43.865  69.007  14.356  0.00  0.00            
ATOM   3024  CG2 VAL X 391      42.707  68.789  12.196  0.00  0.00            
ATOM   3025  C   VAL X 391      41.222  69.061  15.806  0.00  0.00            
ATOM   3026  O   VAL X 391      41.737  68.354  16.676  0.00  0.00            
ATOM   3027  N   LYS X 392      40.488  70.142  16.114  0.00  0.00            
ATOM   3028  CA  LYS X 392      40.207  70.576  17.491  0.00  0.00            
ATOM   3029  CB  LYS X 392      39.971  72.100  17.515  0.00  0.00            
ATOM   3030  CG  LYS X 392      39.837  72.695  18.929  0.00  0.00            
ATOM   3031  CD  LYS X 392      41.109  72.506  19.763  0.00  0.00            
ATOM   3032  CE  LYS X 392      40.964  73.067  21.176  0.00  0.00            
ATOM   3033  NZ  LYS X 392      42.247  72.951  21.903  0.00  0.00            
ATOM   3034  C   LYS X 392      39.055  69.792  18.129  0.00  0.00            
ATOM   3035  O   LYS X 392      39.157  69.402  19.292  0.00  0.00            
ATOM   3036  N   LYS X 393      37.999  69.470  17.367  0.00  0.00            
ATOM   3037  CA  LYS X 393      36.881  68.626  17.843  0.00  0.00            
ATOM   3038  CB  LYS X 393      35.734  68.593  16.812  0.00  0.00            
ATOM   3039  CG  LYS X 393      34.993  69.942  16.721  0.00  0.00            
ATOM   3040  CD  LYS X 393      33.883  69.992  15.652  0.00  0.00            
ATOM   3041  CE  LYS X 393      34.351  70.629  14.333  0.00  0.00            
ATOM   3042  NZ  LYS X 393      33.201  70.976  13.460  0.00  0.00            
ATOM   3043  C   LYS X 393      37.328  67.214  18.264  0.00  0.00            
ATOM   3044  O   LYS X 393      36.733  66.664  19.190  0.00  0.00            
ATOM   3045  N   LYS X 394      38.422  66.669  17.702  0.00  0.00            
ATOM   3046  CA  LYS X 394      39.093  65.464  18.241  0.00  0.00            
ATOM   3047  CB  LYS X 394      40.291  65.045  17.360  0.00  0.00            
ATOM   3048  CG  LYS X 394      41.067  63.861  17.975  0.00  0.00            
ATOM   3049  CD  LYS X 394      42.245  63.378  17.120  0.00  0.00            
ATOM   3050  CE  LYS X 394      43.069  62.371  17.933  0.00  0.00            
ATOM   3051  NZ  LYS X 394      44.137  61.753  17.120  0.00  0.00            
ATOM   3052  C   LYS X 394      39.518  65.646  19.704  0.00  0.00            
ATOM   3053  O   LYS X 394      39.176  64.810  20.533  0.00  0.00            
ATOM   3054  N   ASP X 395      40.243  66.713  20.039  0.00  0.00            
ATOM   3055  CA  ASP X 395      40.775  66.904  21.397  0.00  0.00            
ATOM   3056  CB  ASP X 395      41.781  68.061  21.411  0.00  0.00            
ATOM   3057  CG  ASP X 395      42.521  68.110  22.748  0.00  0.00            
ATOM   3058  OD1 ASP X 395      43.337  67.195  23.016  0.00  0.00            
ATOM   3059  OD2 ASP X 395      42.299  69.051  23.548  0.00  0.00            
ATOM   3060  C   ASP X 395      39.662  67.121  22.437  0.00  0.00            
ATOM   3061  O   ASP X 395      39.734  66.581  23.540  0.00  0.00            
ATOM   3062  N   LEU X 396      38.586  67.817  22.051  0.00  0.00            
ATOM   3063  CA  LEU X 396      37.368  67.913  22.862  0.00  0.00            
ATOM   3064  CB  LEU X 396      36.360  68.854  22.175  0.00  0.00            
ATOM   3065  CG  LEU X 396      36.781  70.335  22.095  0.00  0.00            
ATOM   3066  CD1 LEU X 396      35.752  71.114  21.270  0.00  0.00            
ATOM   3067  CD2 LEU X 396      36.869  70.987  23.476  0.00  0.00            
ATOM   3068  C   LEU X 396      36.742  66.527  23.111  0.00  0.00            
ATOM   3069  O   LEU X 396      36.292  66.249  24.223  0.00  0.00            
ATOM   3070  N   PHE X 397      36.730  65.630  22.122  0.00  0.00            
ATOM   3071  CA  PHE X 397      36.211  64.268  22.292  0.00  0.00            
ATOM   3072  CB  PHE X 397      35.999  63.635  20.912  0.00  0.00            
ATOM   3073  CG  PHE X 397      35.147  62.379  20.920  0.00  0.00            
ATOM   3074  CD1 PHE X 397      33.749  62.486  21.053  0.00  0.00            
ATOM   3075  CE1 PHE X 397      32.944  61.334  21.011  0.00  0.00            
ATOM   3076  CZ  PHE X 397      33.533  60.070  20.835  0.00  0.00            
ATOM   3077  CE2 PHE X 397      34.928  59.959  20.702  0.00  0.00            
ATOM   3078  CD2 PHE X 397      35.735  61.111  20.749  0.00  0.00            
ATOM   3079  C   PHE X 397      37.099  63.400  23.205  0.00  0.00            
ATOM   3080  O   PHE X 397      36.573  62.627  24.004  0.00  0.00            
ATOM   3081  N   LEU X 398      38.425  63.577  23.178  0.00  0.00            
ATOM   3082  CA  LEU X 398      39.355  62.921  24.115  0.00  0.00            
ATOM   3083  CB  LEU X 398      40.803  63.173  23.651  0.00  0.00            
ATOM   3084  CG  LEU X 398      41.175  62.558  22.285  0.00  0.00            
ATOM   3085  CD1 LEU X 398      42.639  62.859  21.962  0.00  0.00            
ATOM   3086  CD2 LEU X 398      40.963  61.043  22.220  0.00  0.00            
ATOM   3087  C   LEU X 398      39.134  63.370  25.578  0.00  0.00            
ATOM   3088  O   LEU X 398      39.231  62.565  26.509  0.00  0.00            
ATOM   3089  N   ASP X 399      38.753  64.633  25.779  0.00  0.00            
ATOM   3090  CA  ASP X 399      38.316  65.199  27.066  0.00  0.00            
ATOM   3091  CB  ASP X 399      38.443  66.728  26.929  0.00  0.00            
ATOM   3092  CG  ASP X 399      38.063  67.562  28.154  0.00  0.00            
ATOM   3093  OD1 ASP X 399      37.755  68.757  27.963  0.00  0.00            
ATOM   3094  OD2 ASP X 399      38.099  67.069  29.309  0.00  0.00            
ATOM   3095  C   ASP X 399      36.900  64.726  27.490  0.00  0.00            
ATOM   3096  O   ASP X 399      36.558  64.774  28.672  0.00  0.00            
ATOM   3097  N   LEU X 400      36.083  64.210  26.563  0.00  0.00            
ATOM   3098  CA  LEU X 400      34.764  63.624  26.849  0.00  0.00            
ATOM   3099  CB  LEU X 400      33.851  63.849  25.624  0.00  0.00            
ATOM   3100  CG  LEU X 400      32.363  63.461  25.769  0.00  0.00            
ATOM   3101  CD1 LEU X 400      31.589  64.052  24.586  0.00  0.00            
ATOM   3102  CD2 LEU X 400      32.096  61.952  25.734  0.00  0.00            
ATOM   3103  C   LEU X 400      34.878  62.149  27.266  0.00  0.00            
ATOM   3104  O   LEU X 400      34.378  61.767  28.326  0.00  0.00            
ATOM   3105  N   ILE X 401      35.534  61.311  26.452  0.00  0.00            
ATOM   3106  CA  ILE X 401      35.483  59.843  26.608  0.00  0.00            
ATOM   3107  CB  ILE X 401      36.094  59.102  25.397  0.00  0.00            
ATOM   3108  CG2 ILE X 401      35.240  59.361  24.144  0.00  0.00            
ATOM   3109  CG1 ILE X 401      37.590  59.439  25.194  0.00  0.00            
ATOM   3110  CD1 ILE X 401      38.257  58.708  24.024  0.00  0.00            
ATOM   3111  C   ILE X 401      36.088  59.336  27.924  0.00  0.00            
ATOM   3112  O   ILE X 401      35.630  58.324  28.448  0.00  0.00            
ATOM   3113  N   ALA X 402      37.069  60.039  28.496  0.00  0.00            
ATOM   3114  CA  ALA X 402      37.599  59.710  29.820  0.00  0.00            
ATOM   3115  CB  ALA X 402      38.894  60.498  30.027  0.00  0.00            
ATOM   3116  C   ALA X 402      36.582  60.010  30.933  0.00  0.00            
ATOM   3117  O   ALA X 402      36.334  59.172  31.801  0.00  0.00            
ATOM   3118  N   ASP X 403      35.951  61.187  30.889  0.00  0.00            
ATOM   3119  CA  ASP X 403      35.048  61.659  31.939  0.00  0.00            
ATOM   3120  CB  ASP X 403      34.768  63.162  31.749  0.00  0.00            
ATOM   3121  CG  ASP X 403      35.810  64.045  32.451  0.00  0.00            
ATOM   3122  OD1 ASP X 403      36.131  63.790  33.641  0.00  0.00            
ATOM   3123  OD2 ASP X 403      36.317  65.014  31.856  0.00  0.00            
ATOM   3124  C   ASP X 403      33.766  60.816  32.046  0.00  0.00            
ATOM   3125  O   ASP X 403      33.337  60.525  33.163  0.00  0.00            
ATOM   3126  N   VAL X 404      33.200  60.340  30.930  0.00  0.00            
ATOM   3127  CA  VAL X 404      31.998  59.475  30.955  0.00  0.00            
ATOM   3128  CB  VAL X 404      31.180  59.573  29.650  0.00  0.00            
ATOM   3129  CG1 VAL X 404      30.759  61.022  29.366  0.00  0.00            
ATOM   3130  CG2 VAL X 404      31.922  59.030  28.423  0.00  0.00            
ATOM   3131  C   VAL X 404      32.294  58.009  31.311  0.00  0.00            
ATOM   3132  O   VAL X 404      31.447  57.342  31.912  0.00  0.00            
ATOM   3133  N   MET X 405      33.488  57.500  30.979  0.00  0.00            
ATOM   3134  CA  MET X 405      33.865  56.102  31.244  0.00  0.00            
ATOM   3135  CB  MET X 405      34.859  55.598  30.184  0.00  0.00            
ATOM   3136  CG  MET X 405      34.274  55.521  28.766  0.00  0.00            
ATOM   3137  SD  MET X 405      32.891  54.370  28.538  0.00  0.00            
ATOM   3138  CE  MET X 405      32.750  54.422  26.731  0.00  0.00            
ATOM   3139  C   MET X 405      34.435  55.885  32.654  0.00  0.00            
ATOM   3140  O   MET X 405      34.241  54.805  33.217  0.00  0.00            
ATOM   3141  N   PHE X 406      35.125  56.876  33.233  0.00  0.00            
ATOM   3142  CA  PHE X 406      35.702  56.779  34.584  0.00  0.00            
ATOM   3143  CB  PHE X 406      37.053  56.040  34.511  0.00  0.00            
ATOM   3144  CG  PHE X 406      38.085  56.607  33.545  0.00  0.00            
ATOM   3145  CD1 PHE X 406      38.232  56.051  32.258  0.00  0.00            
ATOM   3146  CE1 PHE X 406      39.198  56.559  31.369  0.00  0.00            
ATOM   3147  CZ  PHE X 406      40.027  57.623  31.766  0.00  0.00            
ATOM   3148  CE2 PHE X 406      39.890  58.176  33.051  0.00  0.00            
ATOM   3149  CD2 PHE X 406      38.924  57.667  33.938  0.00  0.00            
ATOM   3150  C   PHE X 406      35.863  58.113  35.333  0.00  0.00            
ATOM   3151  O   PHE X 406      35.729  58.133  36.556  0.00  0.00            
ATOM   3152  N   GLY X 407      36.133  59.229  34.651  0.00  0.00            
ATOM   3153  CA  GLY X 407      36.566  60.470  35.305  0.00  0.00            
ATOM   3154  C   GLY X 407      35.524  61.111  36.231  0.00  0.00            
ATOM   3155  O   GLY X 407      35.845  61.437  37.377  0.00  0.00            
ATOM   3156  N   VAL X 408      34.271  61.247  35.786  0.00  0.00            
ATOM   3157  CA  VAL X 408      33.177  61.804  36.603  0.00  0.00            
ATOM   3158  CB  VAL X 408      31.988  62.258  35.726  0.00  0.00            
ATOM   3159  CG1 VAL X 408      30.745  62.631  36.538  0.00  0.00            
ATOM   3160  CG2 VAL X 408      32.386  63.493  34.908  0.00  0.00            
ATOM   3161  C   VAL X 408      32.796  60.857  37.756  0.00  0.00            
ATOM   3162  O   VAL X 408      32.792  61.320  38.898  0.00  0.00            
ATOM   3163  N   PRO X 409      32.587  59.537  37.546  0.00  0.00            
ATOM   3164  CD  PRO X 409      32.352  58.867  36.271  0.00  0.00            
ATOM   3165  CG  PRO X 409      31.728  57.515  36.613  0.00  0.00            
ATOM   3166  CB  PRO X 409      32.316  57.207  37.987  0.00  0.00            
ATOM   3167  CA  PRO X 409      32.424  58.585  38.651  0.00  0.00            
ATOM   3168  C   PRO X 409      33.567  58.619  39.683  0.00  0.00            
ATOM   3169  O   PRO X 409      33.305  58.528  40.883  0.00  0.00            
ATOM   3170  N   SER X 410      34.816  58.801  39.237  0.00  0.00            
ATOM   3171  CA  SER X 410      36.006  58.810  40.104  0.00  0.00            
ATOM   3172  CB  SER X 410      37.282  58.678  39.267  0.00  0.00            
ATOM   3173  OG  SER X 410      37.311  57.405  38.646  0.00  0.00            
ATOM   3174  C   SER X 410      36.104  60.040  41.016  0.00  0.00            
ATOM   3175  O   SER X 410      36.540  59.904  42.159  0.00  0.00            
ATOM   3176  N   VAL X 411      35.653  61.225  40.582  0.00  0.00            
ATOM   3177  CA  VAL X 411      35.534  62.383  41.496  0.00  0.00            
ATOM   3178  CB  VAL X 411      35.650  63.748  40.788  0.00  0.00            
ATOM   3179  CG1 VAL X 411      37.037  63.914  40.156  0.00  0.00            
ATOM   3180  CG2 VAL X 411      34.592  63.989  39.708  0.00  0.00            
ATOM   3181  C   VAL X 411      34.275  62.306  42.364  0.00  0.00            
ATOM   3182  O   VAL X 411      34.305  62.718  43.521  0.00  0.00            
ATOM   3183  N   ILE X 412      33.183  61.712  41.869  0.00  0.00            
ATOM   3184  CA  ILE X 412      31.945  61.550  42.645  0.00  0.00            
ATOM   3185  CB  ILE X 412      30.774  61.160  41.715  0.00  0.00            
ATOM   3186  CG2 ILE X 412      29.561  60.667  42.517  0.00  0.00            
ATOM   3187  CG1 ILE X 412      30.372  62.386  40.861  0.00  0.00            
ATOM   3188  CD1 ILE X 412      29.319  62.083  39.789  0.00  0.00            
ATOM   3189  C   ILE X 412      32.135  60.588  43.830  0.00  0.00            
ATOM   3190  O   ILE X 412      31.672  60.898  44.930  0.00  0.00            
ATOM   3191  N   VAL X 413      32.856  59.469  43.674  0.00  0.00            
ATOM   3192  CA  VAL X 413      33.134  58.577  44.820  0.00  0.00            
ATOM   3193  CB  VAL X 413      33.700  57.211  44.377  0.00  0.00            
ATOM   3194  CG1 VAL X 413      35.101  57.278  43.764  0.00  0.00            
ATOM   3195  CG2 VAL X 413      33.716  56.213  45.541  0.00  0.00            
ATOM   3196  C   VAL X 413      33.978  59.281  45.892  0.00  0.00            
ATOM   3197  O   VAL X 413      33.677  59.161  47.081  0.00  0.00            
ATOM   3198  N   ALA X 414      34.932  60.132  45.492  0.00  0.00            
ATOM   3199  CA  ALA X 414      35.677  60.992  46.413  0.00  0.00            
ATOM   3200  CB  ALA X 414      36.822  61.664  45.644  0.00  0.00            
ATOM   3201  C   ALA X 414      34.767  62.012  47.131  0.00  0.00            
ATOM   3202  O   ALA X 414      34.851  62.141  48.354  0.00  0.00            
ATOM   3203  N   ARG X 415      33.836  62.672  46.418  0.00  0.00            
ATOM   3204  CA  ARG X 415      32.824  63.579  47.009  0.00  0.00            
ATOM   3205  CB  ARG X 415      31.954  64.233  45.921  0.00  0.00            
ATOM   3206  CG  ARG X 415      32.678  65.324  45.128  0.00  0.00            
ATOM   3207  CD  ARG X 415      31.693  66.022  44.185  0.00  0.00            
ATOM   3208  NE  ARG X 415      32.290  67.213  43.564  0.00  0.00            
ATOM   3209  CZ  ARG X 415      31.688  68.066  42.759  0.00  0.00            
ATOM   3210  NH1 ARG X 415      30.455  67.919  42.357  0.00  0.00            
ATOM   3211  NH2 ARG X 415      32.345  69.104  42.348  0.00  0.00            
ATOM   3212  C   ARG X 415      31.899  62.893  48.017  0.00  0.00            
ATOM   3213  O   ARG X 415      31.413  63.551  48.936  0.00  0.00            
ATOM   3214  N   ASN X 416      31.640  61.594  47.877  0.00  0.00            
ATOM   3215  CA  ASN X 416      30.836  60.836  48.841  0.00  0.00            
ATOM   3216  CB  ASN X 416      30.119  59.686  48.120  0.00  0.00            
ATOM   3217  CG  ASN X 416      28.923  60.175  47.320  0.00  0.00            
ATOM   3218  OD1 ASN X 416      27.787  60.131  47.771  0.00  0.00            
ATOM   3219  ND2 ASN X 416      29.116  60.656  46.121  0.00  0.00            
ATOM   3220  C   ASN X 416      31.676  60.364  50.042  0.00  0.00            
ATOM   3221  O   ASN X 416      31.213  60.459  51.180  0.00  0.00            
ATOM   3222  N   HIE X 417      32.919  59.924  49.812  0.00  0.00            
ATOM   3223  CA  HIE X 417      33.848  59.487  50.864  0.00  0.00            
ATOM   3224  CB  HIE X 417      35.102  58.899  50.208  0.00  0.00            
ATOM   3225  CG  HIE X 417      36.096  58.388  51.217  0.00  0.00            
ATOM   3226  ND1 HIE X 417      35.857  57.356  52.127  0.00  0.00            
ATOM   3227  CE1 HIE X 417      37.004  57.200  52.802  0.00  0.00            
ATOM   3228  NE2 HIE X 417      37.911  58.102  52.406  0.00  0.00            
ATOM   3229  CD2 HIE X 417      37.359  58.867  51.405  0.00  0.00            
ATOM   3230  C   HIE X 417      34.233  60.619  51.825  0.00  0.00            
ATOM   3231  O   HIE X 417      34.190  60.435  53.046  0.00  0.00            
ATOM   3232  N   ARG X 418      34.541  61.810  51.289  0.00  0.00            
ATOM   3233  CA  ARG X 418      34.880  62.995  52.096  0.00  0.00            
ATOM   3234  CB  ARG X 418      35.535  64.084  51.222  0.00  0.00            
ATOM   3235  CG  ARG X 418      34.640  64.728  50.147  0.00  0.00            
ATOM   3236  CD  ARG X 418      33.959  66.024  50.602  0.00  0.00            
ATOM   3237  NE  ARG X 418      33.172  66.640  49.521  0.00  0.00            
ATOM   3238  CZ  ARG X 418      33.603  67.461  48.581  0.00  0.00            
ATOM   3239  NH1 ARG X 418      34.851  67.811  48.457  0.00  0.00            
ATOM   3240  NH2 ARG X 418      32.769  67.960  47.726  0.00  0.00            
ATOM   3241  C   ARG X 418      33.701  63.490  52.932  0.00  0.00            
ATOM   3242  O   ARG X 418      33.878  63.829  54.100  0.00  0.00            
ATOM   3243  N   ASP X 419      32.484  63.439  52.386  0.00  0.00            
ATOM   3244  CA  ASP X 419      31.248  63.743  53.120  0.00  0.00            
ATOM   3245  CB  ASP X 419      30.079  63.794  52.127  0.00  0.00            
ATOM   3246  CG  ASP X 419      28.737  63.880  52.852  0.00  0.00            
ATOM   3247  OD1 ASP X 419      28.070  62.831  53.018  0.00  0.00            
ATOM   3248  OD2 ASP X 419      28.359  64.972  53.327  0.00  0.00            
ATOM   3249  C   ASP X 419      30.963  62.738  54.253  0.00  0.00            
ATOM   3250  O   ASP X 419      30.419  63.121  55.290  0.00  0.00            
ATOM   3251  N   ALA X 420      31.369  61.475  54.092  0.00  0.00            
ATOM   3252  CA  ALA X 420      31.216  60.429  55.104  0.00  0.00            
ATOM   3253  CB  ALA X 420      31.250  59.062  54.406  0.00  0.00            
ATOM   3254  C   ALA X 420      32.206  60.544  56.290  0.00  0.00            
ATOM   3255  O   ALA X 420      32.172  59.698  57.186  0.00  0.00            
ATOM   3256  N   GLY X 421      33.042  61.592  56.348  0.00  0.00            
ATOM   3257  CA  GLY X 421      33.784  61.983  57.559  0.00  0.00            
ATOM   3258  C   GLY X 421      35.303  61.764  57.545  0.00  0.00            
ATOM   3259  O   GLY X 421      35.904  61.712  58.621  0.00  0.00            
ATOM   3260  N   ALA X 422      35.924  61.636  56.368  0.00  0.00            
ATOM   3261  CA  ALA X 422      37.374  61.469  56.196  0.00  0.00            
ATOM   3262  CB  ALA X 422      37.627  60.089  55.570  0.00  0.00            
ATOM   3263  C   ALA X 422      38.000  62.600  55.342  0.00  0.00            
ATOM   3264  O   ALA X 422      37.317  63.158  54.479  0.00  0.00            
ATOM   3265  N   PRO X 423      39.296  62.931  55.523  0.00  0.00            
ATOM   3266  CD  PRO X 423      40.183  62.461  56.580  0.00  0.00            
ATOM   3267  CG  PRO X 423      41.582  62.957  56.210  0.00  0.00            
ATOM   3268  CB  PRO X 423      41.300  64.207  55.379  0.00  0.00            
ATOM   3269  CA  PRO X 423      40.026  63.822  54.621  0.00  0.00            
ATOM   3270  C   PRO X 423      40.330  63.135  53.277  0.00  0.00            
ATOM   3271  O   PRO X 423      40.355  61.907  53.162  0.00  0.00            
ATOM   3272  N   THR X 424      40.558  63.922  52.225  0.00  0.00            
ATOM   3273  CA  THR X 424      40.829  63.428  50.858  0.00  0.00            
ATOM   3274  CB  THR X 424      39.499  63.122  50.140  0.00  0.00            
ATOM   3275  CG2 THR X 424      39.620  62.710  48.675  0.00  0.00            
ATOM   3276  OG1 THR X 424      38.866  62.037  50.780  0.00  0.00            
ATOM   3277  C   THR X 424      41.684  64.430  50.070  0.00  0.00            
ATOM   3278  O   THR X 424      41.596  65.637  50.311  0.00  0.00            
ATOM   3279  N   TYR X 425      42.523  63.946  49.148  0.00  0.00            
ATOM   3280  CA  TYR X 425      43.486  64.762  48.394  0.00  0.00            
ATOM   3281  CB  TYR X 425      44.875  64.599  49.038  0.00  0.00            
ATOM   3282  CG  TYR X 425      44.966  65.138  50.456  0.00  0.00            
ATOM   3283  CD1 TYR X 425      44.835  64.277  51.567  0.00  0.00            
ATOM   3284  CE1 TYR X 425      44.870  64.800  52.876  0.00  0.00            
ATOM   3285  CZ  TYR X 425      45.036  66.188  53.075  0.00  0.00            
ATOM   3286  OH  TYR X 425      45.031  66.718  54.326  0.00  0.00            
ATOM   3287  CE2 TYR X 425      45.177  67.046  51.964  0.00  0.00            
ATOM   3288  CD2 TYR X 425      45.147  66.518  50.661  0.00  0.00            
ATOM   3289  C   TYR X 425      43.484  64.404  46.894  0.00  0.00            
ATOM   3290  O   TYR X 425      43.831  63.289  46.506  0.00  0.00            
ATOM   3291  N   MET X 426      43.084  65.351  46.040  0.00  0.00            
ATOM   3292  CA  MET X 426      42.896  65.138  44.591  0.00  0.00            
ATOM   3293  CB  MET X 426      41.569  65.773  44.133  0.00  0.00            
ATOM   3294  CG  MET X 426      40.346  65.376  44.972  0.00  0.00            
ATOM   3295  SD  MET X 426      39.936  63.613  45.025  0.00  0.00            
ATOM   3296  CE  MET X 426      39.208  63.411  43.379  0.00  0.00            
ATOM   3297  C   MET X 426      44.063  65.720  43.778  0.00  0.00            
ATOM   3298  O   MET X 426      44.550  66.798  44.130  0.00  0.00            
ATOM   3299  N   TYR X 427      44.484  65.067  42.685  0.00  0.00            
ATOM   3300  CA  TYR X 427      45.543  65.576  41.791  0.00  0.00            
ATOM   3301  CB  TYR X 427      46.885  64.873  42.052  0.00  0.00            
ATOM   3302  CG  TYR X 427      46.947  63.380  41.764  0.00  0.00            
ATOM   3303  CD1 TYR X 427      47.379  62.917  40.502  0.00  0.00            
ATOM   3304  CE1 TYR X 427      47.517  61.534  40.260  0.00  0.00            
ATOM   3305  CZ  TYR X 427      47.213  60.610  41.283  0.00  0.00            
ATOM   3306  OH  TYR X 427      47.339  59.276  41.074  0.00  0.00            
ATOM   3307  CE2 TYR X 427      46.758  61.070  42.535  0.00  0.00            
ATOM   3308  CD2 TYR X 427      46.625  62.451  42.773  0.00  0.00            
ATOM   3309  C   TYR X 427      45.185  65.547  40.296  0.00  0.00            
ATOM   3310  O   TYR X 427      44.578  64.598  39.810  0.00  0.00            
ATOM   3311  N   GLU X 428      45.605  66.573  39.553  0.00  0.00            
ATOM   3312  CA  GLU X 428      45.366  66.767  38.115  0.00  0.00            
ATOM   3313  CB  GLU X 428      44.553  68.065  37.931  0.00  0.00            
ATOM   3314  CG  GLU X 428      44.030  68.358  36.512  0.00  0.00            
ATOM   3315  CD  GLU X 428      43.173  69.646  36.462  0.00  0.00            
ATOM   3316  OE1 GLU X 428      43.744  70.768  36.531  0.00  0.00            
ATOM   3317  OE2 GLU X 428      41.925  69.560  36.349  0.00  0.00            
ATOM   3318  C   GLU X 428      46.705  66.788  37.356  0.00  0.00            
ATOM   3319  O   GLU X 428      47.503  67.722  37.482  0.00  0.00            
ATOM   3320  N   PHE X 429      46.967  65.743  36.569  0.00  0.00            
ATOM   3321  CA  PHE X 429      48.138  65.660  35.695  0.00  0.00            
ATOM   3322  CB  PHE X 429      48.395  64.206  35.269  0.00  0.00            
ATOM   3323  CG  PHE X 429      49.439  63.436  36.056  0.00  0.00            
ATOM   3324  CD1 PHE X 429      49.091  62.248  36.727  0.00  0.00            
ATOM   3325  CE1 PHE X 429      50.083  61.472  37.353  0.00  0.00            
ATOM   3326  CZ  PHE X 429      51.425  61.888  37.325  0.00  0.00            
ATOM   3327  CE2 PHE X 429      51.776  63.076  36.659  0.00  0.00            
ATOM   3328  CD2 PHE X 429      50.788  63.842  36.017  0.00  0.00            
ATOM   3329  C   PHE X 429      47.975  66.543  34.452  0.00  0.00            
ATOM   3330  O   PHE X 429      46.943  66.505  33.773  0.00  0.00            
ATOM   3331  N   GLN X 430      49.039  67.277  34.118  0.00  0.00            
ATOM   3332  CA  GLN X 430      49.122  68.115  32.914  0.00  0.00            
ATOM   3333  CB  GLN X 430      49.184  69.593  33.332  0.00  0.00            
ATOM   3334  CG  GLN X 430      48.058  70.015  34.293  0.00  0.00            
ATOM   3335  CD  GLN X 430      48.002  71.525  34.475  0.00  0.00            
ATOM   3336  OE1 GLN X 430      47.031  72.184  34.121  0.00  0.00            
ATOM   3337  NE2 GLN X 430      49.030  72.139  35.014  0.00  0.00            
ATOM   3338  C   GLN X 430      50.306  67.750  31.994  0.00  0.00            
ATOM   3339  O   GLN X 430      50.316  68.161  30.829  0.00  0.00            
ATOM   3340  N   TYR X 431      51.291  66.990  32.493  0.00  0.00            
ATOM   3341  CA  TYR X 431      52.465  66.518  31.745  0.00  0.00            
ATOM   3342  CB  TYR X 431      53.544  67.614  31.755  0.00  0.00            
ATOM   3343  CG  TYR X 431      54.765  67.290  30.915  0.00  0.00            
ATOM   3344  CD1 TYR X 431      55.983  66.932  31.528  0.00  0.00            
ATOM   3345  CE1 TYR X 431      57.106  66.620  30.734  0.00  0.00            
ATOM   3346  CZ  TYR X 431      57.011  66.659  29.326  0.00  0.00            
ATOM   3347  OH  TYR X 431      58.094  66.362  28.559  0.00  0.00            
ATOM   3348  CE2 TYR X 431      55.789  67.017  28.718  0.00  0.00            
ATOM   3349  CD2 TYR X 431      54.670  67.331  29.511  0.00  0.00            
ATOM   3350  C   TYR X 431      53.031  65.205  32.327  0.00  0.00            
ATOM   3351  O   TYR X 431      53.012  65.012  33.546  0.00  0.00            
ATOM   3352  N   ARG X 432      53.597  64.344  31.468  0.00  0.00            
ATOM   3353  CA  ARG X 432      54.341  63.113  31.815  0.00  0.00            
ATOM   3354  CB  ARG X 432      53.574  61.899  31.252  0.00  0.00            
ATOM   3355  CG  ARG X 432      54.262  60.536  31.462  0.00  0.00            
ATOM   3356  CD  ARG X 432      53.426  59.374  30.911  0.00  0.00            
ATOM   3357  NE  ARG X 432      52.259  59.064  31.760  0.00  0.00            
ATOM   3358  CZ  ARG X 432      51.120  58.539  31.360  0.00  0.00            
ATOM   3359  NH1 ARG X 432      50.156  58.341  32.207  0.00  0.00            
ATOM   3360  NH2 ARG X 432      50.911  58.163  30.134  0.00  0.00            
ATOM   3361  C   ARG X 432      55.778  63.180  31.263  0.00  0.00            
ATOM   3362  O   ARG X 432      55.931  63.604  30.116  0.00  0.00            
ATOM   3363  N   PRO X 433      56.817  62.730  32.000  0.00  0.00            
ATOM   3364  CD  PRO X 433      56.790  62.322  33.399  0.00  0.00            
ATOM   3365  CG  PRO X 433      58.241  62.379  33.871  0.00  0.00            
ATOM   3366  CB  PRO X 433      59.011  62.006  32.607  0.00  0.00            
ATOM   3367  CA  PRO X 433      58.197  62.681  31.500  0.00  0.00            
ATOM   3368  C   PRO X 433      58.337  61.937  30.163  0.00  0.00            
ATOM   3369  O   PRO X 433      57.716  60.893  29.949  0.00  0.00            
ATOM   3370  N   SER X 434      59.162  62.460  29.257  0.00  0.00            
ATOM   3371  CA  SER X 434      59.127  62.161  27.813  0.00  0.00            
ATOM   3372  CB  SER X 434      59.449  63.439  27.021  0.00  0.00            
ATOM   3373  OG  SER X 434      60.611  64.077  27.523  0.00  0.00            
ATOM   3374  C   SER X 434      59.930  60.921  27.362  0.00  0.00            
ATOM   3375  O   SER X 434      60.468  60.891  26.255  0.00  0.00            
ATOM   3376  N   PHE X 435      59.988  59.873  28.190  0.00  0.00            
ATOM   3377  CA  PHE X 435      60.649  58.589  27.885  0.00  0.00            
ATOM   3378  CB  PHE X 435      60.636  57.706  29.138  0.00  0.00            
ATOM   3379  CG  PHE X 435      61.546  58.147  30.266  0.00  0.00            
ATOM   3380  CD1 PHE X 435      62.938  57.959  30.164  0.00  0.00            
ATOM   3381  CE1 PHE X 435      63.779  58.308  31.236  0.00  0.00            
ATOM   3382  CZ  PHE X 435      63.230  58.840  32.416  0.00  0.00            
ATOM   3383  CE2 PHE X 435      61.841  59.038  32.516  0.00  0.00            
ATOM   3384  CD2 PHE X 435      61.001  58.694  31.443  0.00  0.00            
ATOM   3385  C   PHE X 435      60.016  57.813  26.707  0.00  0.00            
ATOM   3386  O   PHE X 435      58.837  57.990  26.392  0.00  0.00            
ATOM   3387  N   SER X 436      60.794  56.929  26.072  0.00  0.00            
ATOM   3388  CA  SER X 436      60.420  56.208  24.843  0.00  0.00            
ATOM   3389  CB  SER X 436      61.674  55.999  23.988  0.00  0.00            
ATOM   3390  OG  SER X 436      62.565  55.081  24.598  0.00  0.00            
ATOM   3391  C   SER X 436      59.693  54.864  25.045  0.00  0.00            
ATOM   3392  O   SER X 436      59.799  54.240  26.108  0.00  0.00            
ATOM   3393  N   SER X 437      59.017  54.388  23.989  0.00  0.00            
ATOM   3394  CA  SER X 437      58.502  53.012  23.831  0.00  0.00            
ATOM   3395  CB  SER X 437      56.996  52.958  24.109  0.00  0.00            
ATOM   3396  OG  SER X 437      56.725  53.117  25.487  0.00  0.00            
ATOM   3397  C   SER X 437      58.745  52.429  22.427  0.00  0.00            
ATOM   3398  O   SER X 437      58.612  53.137  21.425  0.00  0.00            
ATOM   3399  N   ASP X 438      59.024  51.120  22.344  0.00  0.00            
ATOM   3400  CA  ASP X 438      59.332  50.378  21.102  0.00  0.00            
ATOM   3401  CB  ASP X 438      60.389  49.309  21.440  0.00  0.00            
ATOM   3402  CG  ASP X 438      60.800  48.437  20.247  0.00  0.00            
ATOM   3403  OD1 ASP X 438      61.482  48.943  19.317  0.00  0.00            
ATOM   3404  OD2 ASP X 438      60.490  47.228  20.222  0.00  0.00            
ATOM   3405  C   ASP X 438      58.096  49.740  20.423  0.00  0.00            
ATOM   3406  O   ASP X 438      58.071  49.588  19.198  0.00  0.00            
ATOM   3407  N   MET X 439      57.065  49.385  21.197  0.00  0.00            
ATOM   3408  CA  MET X 439      55.819  48.754  20.727  0.00  0.00            
ATOM   3409  CB  MET X 439      55.824  47.268  21.137  0.00  0.00            
ATOM   3410  CG  MET X 439      54.664  46.477  20.509  0.00  0.00            
ATOM   3411  SD  MET X 439      54.492  44.750  21.049  0.00  0.00            
ATOM   3412  CE  MET X 439      56.005  44.026  20.359  0.00  0.00            
ATOM   3413  C   MET X 439      54.555  49.468  21.235  0.00  0.00            
ATOM   3414  O   MET X 439      53.560  49.521  20.507  0.00  0.00            
ATOM   3415  N   LYS X 440      54.573  50.037  22.451  0.00  0.00            
ATOM   3416  CA  LYS X 440      53.410  50.726  23.043  0.00  0.00            
ATOM   3417  CB  LYS X 440      53.729  51.129  24.494  0.00  0.00            
ATOM   3418  CG  LYS X 440      52.460  51.432  25.302  0.00  0.00            
ATOM   3419  CD  LYS X 440      52.794  51.773  26.760  0.00  0.00            
ATOM   3420  CE  LYS X 440      51.495  51.930  27.556  0.00  0.00            
ATOM   3421  NZ  LYS X 440      51.720  52.658  28.824  0.00  0.00            
ATOM   3422  C   LYS X 440      52.978  51.943  22.188  0.00  0.00            
ATOM   3423  O   LYS X 440      53.867  52.669  21.729  0.00  0.00            
ATOM   3424  N   PRO X 441      51.672  52.238  21.988  0.00  0.00            
ATOM   3425  CD  PRO X 441      50.545  51.358  22.298  0.00  0.00            
ATOM   3426  CG  PRO X 441      49.557  51.533  21.151  0.00  0.00            
ATOM   3427  CB  PRO X 441      49.704  53.012  20.831  0.00  0.00            
ATOM   3428  CA  PRO X 441      51.192  53.303  21.082  0.00  0.00            
ATOM   3429  C   PRO X 441      51.442  54.778  21.490  0.00  0.00            
ATOM   3430  O   PRO X 441      50.628  55.656  21.184  0.00  0.00            
ATOM   3431  N   LYS X 442      52.579  55.108  22.123  0.00  0.00            
ATOM   3432  CA  LYS X 442      52.997  56.496  22.420  0.00  0.00            
ATOM   3433  CB  LYS X 442      54.372  56.502  23.115  0.00  0.00            
ATOM   3434  CG  LYS X 442      54.303  56.262  24.633  0.00  0.00            
ATOM   3435  CD  LYS X 442      55.702  56.425  25.252  0.00  0.00            
ATOM   3436  CE  LYS X 442      55.728  56.439  26.783  0.00  0.00            
ATOM   3437  NZ  LYS X 442      55.179  55.210  27.394  0.00  0.00            
ATOM   3438  C   LYS X 442      53.042  57.398  21.174  0.00  0.00            
ATOM   3439  O   LYS X 442      52.747  58.590  21.282  0.00  0.00            
ATOM   3440  N   THR X 443      53.296  56.848  19.980  0.00  0.00            
ATOM   3441  CA  THR X 443      53.210  57.596  18.704  0.00  0.00            
ATOM   3442  CB  THR X 443      53.628  56.755  17.487  0.00  0.00            
ATOM   3443  CG2 THR X 443      55.146  56.622  17.435  0.00  0.00            
ATOM   3444  OG1 THR X 443      53.043  55.464  17.487  0.00  0.00            
ATOM   3445  C   THR X 443      51.836  58.208  18.415  0.00  0.00            
ATOM   3446  O   THR X 443      51.749  59.150  17.629  0.00  0.00            
ATOM   3447  N   VAL X 444      50.771  57.737  19.071  0.00  0.00            
ATOM   3448  CA  VAL X 444      49.399  58.266  18.958  0.00  0.00            
ATOM   3449  CB  VAL X 444      48.508  57.310  18.136  0.00  0.00            
ATOM   3450  CG1 VAL X 444      49.015  57.164  16.698  0.00  0.00            
ATOM   3451  CG2 VAL X 444      48.389  55.914  18.758  0.00  0.00            
ATOM   3452  C   VAL X 444      48.783  58.623  20.322  0.00  0.00            
ATOM   3453  O   VAL X 444      47.565  58.749  20.433  0.00  0.00            
ATOM   3454  N   ILE X 445      49.619  58.778  21.359  0.00  0.00            
ATOM   3455  CA  ILE X 445      49.270  58.943  22.788  0.00  0.00            
ATOM   3456  CB  ILE X 445      48.880  60.396  23.181  0.00  0.00            
ATOM   3457  CG2 ILE X 445      50.004  61.372  22.783  0.00  0.00            
ATOM   3458  CG1 ILE X 445      47.511  60.862  22.631  0.00  0.00            
ATOM   3459  CD1 ILE X 445      46.968  62.124  23.316  0.00  0.00            
ATOM   3460  C   ILE X 445      48.358  57.852  23.385  0.00  0.00            
ATOM   3461  O   ILE X 445      47.724  58.061  24.418  0.00  0.00            
ATOM   3462  N   GLY X 446      48.340  56.653  22.795  0.00  0.00            
ATOM   3463  CA  GLY X 446      47.732  55.464  23.400  0.00  0.00            
ATOM   3464  C   GLY X 446      48.633  54.911  24.512  0.00  0.00            
ATOM   3465  O   GLY X 446      49.391  53.969  24.293  0.00  0.00            
ATOM   3466  N   ASP X 447      48.605  55.563  25.677  0.00  0.00            
ATOM   3467  CA  ASP X 447      49.608  55.391  26.736  0.00  0.00            
ATOM   3468  CB  ASP X 447      50.703  56.452  26.526  0.00  0.00            
ATOM   3469  CG  ASP X 447      51.922  56.287  27.442  0.00  0.00            
ATOM   3470  OD1 ASP X 447      52.390  55.139  27.626  0.00  0.00            
ATOM   3471  OD2 ASP X 447      52.447  57.332  27.909  0.00  0.00            
ATOM   3472  C   ASP X 447      48.979  55.425  28.144  0.00  0.00            
ATOM   3473  O   ASP X 447      49.392  56.193  29.015  0.00  0.00            
ATOM   3474  N   HIP X 448      47.963  54.592  28.396  0.00  0.00            
ATOM   3475  CA  HIP X 448      47.404  54.418  29.756  0.00  0.00            
ATOM   3476  CB  HIP X 448      46.026  53.719  29.682  0.00  0.00            
ATOM   3477  CG  HIP X 448      45.438  53.247  30.949  0.00  0.00            
ATOM   3478  ND1 HIP X 448      45.110  54.050  32.066  0.00  0.00            
ATOM   3479  CE1 HIP X 448      44.489  53.225  32.992  0.00  0.00            
ATOM   3480  NE2 HIP X 448      44.433  51.955  32.485  0.00  0.00            
ATOM   3481  CD2 HIP X 448      44.998  51.952  31.223  0.00  0.00            
ATOM   3482  C   HIP X 448      48.408  53.689  30.676  0.00  0.00            
ATOM   3483  O   HIP X 448      49.268  52.935  30.207  0.00  0.00            
ATOM   3484  N   GLY X 449      48.331  53.930  31.984  0.00  0.00            
ATOM   3485  CA  GLY X 449      49.031  53.164  33.017  0.00  0.00            
ATOM   3486  C   GLY X 449      50.557  53.293  33.037  0.00  0.00            
ATOM   3487  O   GLY X 449      51.227  52.353  33.467  0.00  0.00            
ATOM   3488  N   ASP X 450      51.127  54.392  32.540  0.00  0.00            
ATOM   3489  CA  ASP X 450      52.578  54.525  32.315  0.00  0.00            
ATOM   3490  CB  ASP X 450      52.820  55.222  30.972  0.00  0.00            
ATOM   3491  CG  ASP X 450      54.149  54.795  30.348  0.00  0.00            
ATOM   3492  OD1 ASP X 450      54.281  53.607  29.966  0.00  0.00            
ATOM   3493  OD2 ASP X 450      55.046  55.651  30.177  0.00  0.00            
ATOM   3494  C   ASP X 450      53.356  55.202  33.457  0.00  0.00            
ATOM   3495  O   ASP X 450      54.586  55.238  33.418  0.00  0.00            
ATOM   3496  N   GLU X 451      52.678  55.708  34.496  0.00  0.00            
ATOM   3497  CA  GLU X 451      53.334  56.343  35.658  0.00  0.00            
ATOM   3498  CB  GLU X 451      52.275  56.740  36.710  0.00  0.00            
ATOM   3499  CG  GLU X 451      51.888  58.225  36.678  0.00  0.00            
ATOM   3500  CD  GLU X 451      51.329  58.679  35.329  0.00  0.00            
ATOM   3501  OE1 GLU X 451      50.162  58.362  35.011  0.00  0.00            
ATOM   3502  OE2 GLU X 451      52.033  59.382  34.564  0.00  0.00            
ATOM   3503  C   GLU X 451      54.421  55.443  36.285  0.00  0.00            
ATOM   3504  O   GLU X 451      55.520  55.927  36.572  0.00  0.00            
ATOM   3505  N   LEU X 452      54.158  54.132  36.386  0.00  0.00            
ATOM   3506  CA  LEU X 452      55.067  53.093  36.902  0.00  0.00            
ATOM   3507  CB  LEU X 452      54.309  51.755  37.056  0.00  0.00            
ATOM   3508  CG  LEU X 452      53.499  51.237  35.850  0.00  0.00            
ATOM   3509  CD1 LEU X 452      54.336  50.984  34.598  0.00  0.00            
ATOM   3510  CD2 LEU X 452      52.800  49.930  36.227  0.00  0.00            
ATOM   3511  C   LEU X 452      56.407  52.927  36.149  0.00  0.00            
ATOM   3512  O   LEU X 452      57.307  52.246  36.643  0.00  0.00            
ATOM   3513  N   PHE X 453      56.567  53.548  34.976  0.00  0.00            
ATOM   3514  CA  PHE X 453      57.782  53.462  34.153  0.00  0.00            
ATOM   3515  CB  PHE X 453      57.503  52.499  32.990  0.00  0.00            
ATOM   3516  CG  PHE X 453      58.718  52.007  32.221  0.00  0.00            
ATOM   3517  CD1 PHE X 453      59.772  51.354  32.891  0.00  0.00            
ATOM   3518  CE1 PHE X 453      60.866  50.845  32.167  0.00  0.00            
ATOM   3519  CZ  PHE X 453      60.908  50.976  30.768  0.00  0.00            
ATOM   3520  CE2 PHE X 453      59.856  51.620  30.094  0.00  0.00            
ATOM   3521  CD2 PHE X 453      58.766  52.134  30.820  0.00  0.00            
ATOM   3522  C   PHE X 453      58.286  54.830  33.671  0.00  0.00            
ATOM   3523  O   PHE X 453      59.483  54.980  33.430  0.00  0.00            
ATOM   3524  N   SER X 454      57.411  55.841  33.591  0.00  0.00            
ATOM   3525  CA  SER X 454      57.783  57.210  33.209  0.00  0.00            
ATOM   3526  CB  SER X 454      56.700  57.833  32.314  0.00  0.00            
ATOM   3527  OG  SER X 454      56.792  57.332  30.988  0.00  0.00            
ATOM   3528  C   SER X 454      58.118  58.138  34.388  0.00  0.00            
ATOM   3529  O   SER X 454      58.882  59.076  34.181  0.00  0.00            
ATOM   3530  N   VAL X 455      57.604  57.926  35.613  0.00  0.00            
ATOM   3531  CA  VAL X 455      57.860  58.868  36.737  0.00  0.00            
ATOM   3532  CB  VAL X 455      56.779  59.973  36.766  0.00  0.00            
ATOM   3533  CG1 VAL X 455      55.436  59.487  37.316  0.00  0.00            
ATOM   3534  CG2 VAL X 455      57.220  61.206  37.564  0.00  0.00            
ATOM   3535  C   VAL X 455      58.041  58.231  38.121  0.00  0.00            
ATOM   3536  O   VAL X 455      58.773  58.787  38.940  0.00  0.00            
ATOM   3537  N   PHE X 456      57.442  57.071  38.402  0.00  0.00            
ATOM   3538  CA  PHE X 456      57.510  56.395  39.705  0.00  0.00            
ATOM   3539  CB  PHE X 456      56.428  55.309  39.726  0.00  0.00            
ATOM   3540  CG  PHE X 456      56.325  54.515  41.014  0.00  0.00            
ATOM   3541  CD1 PHE X 456      56.620  53.137  41.025  0.00  0.00            
ATOM   3542  CE1 PHE X 456      56.506  52.397  42.215  0.00  0.00            
ATOM   3543  CZ  PHE X 456      56.097  53.033  43.401  0.00  0.00            
ATOM   3544  CE2 PHE X 456      55.795  54.407  43.392  0.00  0.00            
ATOM   3545  CD2 PHE X 456      55.906  55.145  42.201  0.00  0.00            
ATOM   3546  C   PHE X 456      58.915  55.821  39.962  0.00  0.00            
ATOM   3547  O   PHE X 456      59.236  54.706  39.550  0.00  0.00            
ATOM   3548  N   GLY X 457      59.800  56.630  40.553  0.00  0.00            
ATOM   3549  CA  GLY X 457      61.228  56.341  40.739  0.00  0.00            
ATOM   3550  C   GLY X 457      62.083  56.313  39.462  0.00  0.00            
ATOM   3551  O   GLY X 457      63.296  56.499  39.537  0.00  0.00            
ATOM   3552  N   ALA X 458      61.472  56.127  38.289  0.00  0.00            
ATOM   3553  CA  ALA X 458      62.157  55.820  37.034  0.00  0.00            
ATOM   3554  CB  ALA X 458      61.103  55.671  35.934  0.00  0.00            
ATOM   3555  C   ALA X 458      63.303  56.775  36.621  0.00  0.00            
ATOM   3556  O   ALA X 458      64.318  56.262  36.155  0.00  0.00            
ATOM   3557  N   PRO X 459      63.258  58.110  36.825  0.00  0.00            
ATOM   3558  CD  PRO X 459      62.076  58.910  37.105  0.00  0.00            
ATOM   3559  CG  PRO X 459      62.359  60.271  36.476  0.00  0.00            
ATOM   3560  CB  PRO X 459      63.857  60.418  36.715  0.00  0.00            
ATOM   3561  CA  PRO X 459      64.397  58.996  36.528  0.00  0.00            
ATOM   3562  C   PRO X 459      65.672  58.756  37.368  0.00  0.00            
ATOM   3563  O   PRO X 459      66.744  59.245  37.009  0.00  0.00            
ATOM   3564  N   PHE X 460      65.586  57.988  38.461  0.00  0.00            
ATOM   3565  CA  PHE X 460      66.736  57.517  39.250  0.00  0.00            
ATOM   3566  CB  PHE X 460      66.372  57.516  40.745  0.00  0.00            
ATOM   3567  CG  PHE X 460      66.032  58.869  41.345  0.00  0.00            
ATOM   3568  CD1 PHE X 460      67.031  59.612  42.003  0.00  0.00            
ATOM   3569  CE1 PHE X 460      66.721  60.851  42.591  0.00  0.00            
ATOM   3570  CZ  PHE X 460      65.408  61.348  42.529  0.00  0.00            
ATOM   3571  CE2 PHE X 460      64.406  60.609  41.876  0.00  0.00            
ATOM   3572  CD2 PHE X 460      64.716  59.369  41.288  0.00  0.00            
ATOM   3573  C   PHE X 460      67.256  56.132  38.797  0.00  0.00            
ATOM   3574  O   PHE X 460      68.211  55.614  39.387  0.00  0.00            
ATOM   3575  N   LEU X 461      66.636  55.537  37.769  0.00  0.00            
ATOM   3576  CA  LEU X 461      66.930  54.205  37.221  0.00  0.00            
ATOM   3577  CB  LEU X 461      65.726  53.274  37.483  0.00  0.00            
ATOM   3578  CG  LEU X 461      65.334  53.075  38.961  0.00  0.00            
ATOM   3579  CD1 LEU X 461      64.074  52.214  39.051  0.00  0.00            
ATOM   3580  CD2 LEU X 461      66.435  52.382  39.765  0.00  0.00            
ATOM   3581  C   LEU X 461      67.261  54.255  35.715  0.00  0.00            
ATOM   3582  O   LEU X 461      68.237  53.637  35.286  0.00  0.00            
ATOM   3583  N   LYS X 462      66.486  55.008  34.921  0.00  0.00            
ATOM   3584  CA  LYS X 462      66.694  55.287  33.488  0.00  0.00            
ATOM   3585  CB  LYS X 462      65.364  55.212  32.711  0.00  0.00            
ATOM   3586  CG  LYS X 462      64.727  53.812  32.754  0.00  0.00            
ATOM   3587  CD  LYS X 462      63.561  53.630  31.766  0.00  0.00            
ATOM   3588  CE  LYS X 462      62.366  54.552  32.050  0.00  0.00            
ATOM   3589  NZ  LYS X 462      61.206  54.217  31.191  0.00  0.00            
ATOM   3590  C   LYS X 462      67.371  56.646  33.289  0.00  0.00            
ATOM   3591  O   LYS X 462      67.086  57.606  34.008  0.00  0.00            
ATOM   3592  N   GLU X 463      68.266  56.737  32.308  0.00  0.00            
ATOM   3593  CA  GLU X 463      69.196  57.870  32.152  0.00  0.00            
ATOM   3594  CB  GLU X 463      70.641  57.346  32.103  0.00  0.00            
ATOM   3595  CG  GLU X 463      70.972  56.554  30.833  0.00  0.00            
ATOM   3596  CD  GLU X 463      72.298  55.806  30.976  0.00  0.00            
ATOM   3597  OE1 GLU X 463      72.281  54.601  31.329  0.00  0.00            
ATOM   3598  OE2 GLU X 463      73.359  56.405  30.679  0.00  0.00            
ATOM   3599  C   GLU X 463      68.858  58.815  30.981  0.00  0.00            
ATOM   3600  O   GLU X 463      68.455  58.375  29.901  0.00  0.00            
ATOM   3601  N   GLY X 464      69.069  60.122  31.171  0.00  0.00            
ATOM   3602  CA  GLY X 464      68.917  61.162  30.140  0.00  0.00            
ATOM   3603  C   GLY X 464      67.719  62.106  30.295  0.00  0.00            
ATOM   3604  O   GLY X 464      67.501  62.950  29.418  0.00  0.00            
ATOM   3605  N   ALA X 465      66.961  62.000  31.389  0.00  0.00            
ATOM   3606  CA  ALA X 465      65.893  62.940  31.729  0.00  0.00            
ATOM   3607  CB  ALA X 465      64.958  62.279  32.749  0.00  0.00            
ATOM   3608  C   ALA X 465      66.451  64.284  32.242  0.00  0.00            
ATOM   3609  O   ALA X 465      67.614  64.391  32.651  0.00  0.00            
ATOM   3610  N   SER X 466      65.606  65.313  32.229  0.00  0.00            
ATOM   3611  CA  SER X 466      65.890  66.622  32.824  0.00  0.00            
ATOM   3612  CB  SER X 466      64.990  67.706  32.211  0.00  0.00            
ATOM   3613  OG  SER X 466      63.620  67.502  32.508  0.00  0.00            
ATOM   3614  C   SER X 466      65.762  66.583  34.350  0.00  0.00            
ATOM   3615  O   SER X 466      64.983  65.812  34.914  0.00  0.00            
ATOM   3616  N   GLU X 467      66.512  67.430  35.051  0.00  0.00            
ATOM   3617  CA  GLU X 467      66.496  67.472  36.515  0.00  0.00            
ATOM   3618  CB  GLU X 467      67.672  68.306  37.048  0.00  0.00            
ATOM   3619  CG  GLU X 467      69.052  67.644  36.849  0.00  0.00            
ATOM   3620  CD  GLU X 467      69.531  67.576  35.393  0.00  0.00            
ATOM   3621  OE1 GLU X 467      69.148  68.451  34.580  0.00  0.00            
ATOM   3622  OE2 GLU X 467      70.303  66.649  35.044  0.00  0.00            
ATOM   3623  C   GLU X 467      65.142  67.940  37.084  0.00  0.00            
ATOM   3624  O   GLU X 467      64.811  67.564  38.207  0.00  0.00            
ATOM   3625  N   GLU X 468      64.314  68.651  36.309  0.00  0.00            
ATOM   3626  CA  GLU X 468      62.916  68.967  36.654  0.00  0.00            
ATOM   3627  CB  GLU X 468      62.419  70.083  35.710  0.00  0.00            
ATOM   3628  CG  GLU X 468      61.048  70.695  36.052  0.00  0.00            
ATOM   3629  CD  GLU X 468      61.066  71.565  37.318  0.00  0.00            
ATOM   3630  OE1 GLU X 468      61.032  71.012  38.442  0.00  0.00            
ATOM   3631  OE2 GLU X 468      61.073  72.818  37.235  0.00  0.00            
ATOM   3632  C   GLU X 468      61.995  67.722  36.615  0.00  0.00            
ATOM   3633  O   GLU X 468      61.096  67.598  37.450  0.00  0.00            
ATOM   3634  N   GLU X 469      62.239  66.752  35.721  0.00  0.00            
ATOM   3635  CA  GLU X 469      61.549  65.444  35.724  0.00  0.00            
ATOM   3636  CB  GLU X 469      61.792  64.686  34.402  0.00  0.00            
ATOM   3637  CG  GLU X 469      61.097  65.309  33.182  0.00  0.00            
ATOM   3638  CD  GLU X 469      61.723  64.819  31.868  0.00  0.00            
ATOM   3639  OE1 GLU X 469      62.884  65.196  31.588  0.00  0.00            
ATOM   3640  OE2 GLU X 469      61.054  64.132  31.061  0.00  0.00            
ATOM   3641  C   GLU X 469      62.013  64.571  36.903  0.00  0.00            
ATOM   3642  O   GLU X 469      61.204  63.885  37.532  0.00  0.00            
ATOM   3643  N   ILE X 470      63.303  64.642  37.256  0.00  0.00            
ATOM   3644  CA  ILE X 470      63.852  64.004  38.465  0.00  0.00            
ATOM   3645  CB  ILE X 470      65.399  64.078  38.471  0.00  0.00            
ATOM   3646  CG2 ILE X 470      65.987  63.525  39.783  0.00  0.00            
ATOM   3647  CG1 ILE X 470      65.976  63.297  37.268  0.00  0.00            
ATOM   3648  CD1 ILE X 470      67.475  63.487  37.039  0.00  0.00            
ATOM   3649  C   ILE X 470      63.227  64.627  39.722  0.00  0.00            
ATOM   3650  O   ILE X 470      62.816  63.894  40.622  0.00  0.00            
ATOM   3651  N   ARG X 471      63.065  65.958  39.763  0.00  0.00            
ATOM   3652  CA  ARG X 471      62.401  66.669  40.867  0.00  0.00            
ATOM   3653  CB  ARG X 471      62.623  68.187  40.728  0.00  0.00            
ATOM   3654  CG  ARG X 471      62.185  68.942  41.995  0.00  0.00            
ATOM   3655  CD  ARG X 471      62.712  70.382  42.053  0.00  0.00            
ATOM   3656  NE  ARG X 471      62.112  71.266  41.035  0.00  0.00            
ATOM   3657  CZ  ARG X 471      61.987  72.576  41.110  0.00  0.00            
ATOM   3658  NH1 ARG X 471      61.328  73.212  40.195  0.00  0.00            
ATOM   3659  NH2 ARG X 471      62.506  73.286  42.067  0.00  0.00            
ATOM   3660  C   ARG X 471      60.924  66.291  40.972  0.00  0.00            
ATOM   3661  O   ARG X 471      60.454  66.034  42.076  0.00  0.00            
ATOM   3662  N   LEU X 472      60.212  66.153  39.849  0.00  0.00            
ATOM   3663  CA  LEU X 472      58.828  65.660  39.833  0.00  0.00            
ATOM   3664  CB  LEU X 472      58.275  65.716  38.394  0.00  0.00            
ATOM   3665  CG  LEU X 472      56.815  65.241  38.247  0.00  0.00            
ATOM   3666  CD1 LEU X 472      55.830  66.097  39.045  0.00  0.00            
ATOM   3667  CD2 LEU X 472      56.411  65.289  36.772  0.00  0.00            
ATOM   3668  C   LEU X 472      58.739  64.250  40.439  0.00  0.00            
ATOM   3669  O   LEU X 472      57.914  64.018  41.320  0.00  0.00            
ATOM   3670  N   SER X 473      59.635  63.341  40.037  0.00  0.00            
ATOM   3671  CA  SER X 473      59.737  61.986  40.600  0.00  0.00            
ATOM   3672  CB  SER X 473      60.825  61.213  39.856  0.00  0.00            
ATOM   3673  OG  SER X 473      60.810  59.855  40.234  0.00  0.00            
ATOM   3674  C   SER X 473      60.017  61.998  42.110  0.00  0.00            
ATOM   3675  O   SER X 473      59.315  61.340  42.882  0.00  0.00            
ATOM   3676  N   LYS X 474      60.991  62.808  42.551  0.00  0.00            
ATOM   3677  CA  LYS X 474      61.348  63.002  43.966  0.00  0.00            
ATOM   3678  CB  LYS X 474      62.546  63.972  44.037  0.00  0.00            
ATOM   3679  CG  LYS X 474      63.256  63.964  45.399  0.00  0.00            
ATOM   3680  CD  LYS X 474      64.529  64.828  45.374  0.00  0.00            
ATOM   3681  CE  LYS X 474      65.280  64.725  46.708  0.00  0.00            
ATOM   3682  NZ  LYS X 474      66.533  65.517  46.719  0.00  0.00            
ATOM   3683  C   LYS X 474      60.146  63.487  44.786  0.00  0.00            
ATOM   3684  O   LYS X 474      59.891  62.962  45.869  0.00  0.00            
ATOM   3685  N   MET X 475      59.365  64.426  44.247  0.00  0.00            
ATOM   3686  CA  MET X 475      58.171  64.962  44.906  0.00  0.00            
ATOM   3687  CB  MET X 475      57.730  66.278  44.245  0.00  0.00            
ATOM   3688  CG  MET X 475      58.754  67.393  44.505  0.00  0.00            
ATOM   3689  SD  MET X 475      58.321  69.053  43.911  0.00  0.00            
ATOM   3690  CE  MET X 475      58.006  68.758  42.147  0.00  0.00            
ATOM   3691  C   MET X 475      57.018  63.952  44.977  0.00  0.00            
ATOM   3692  O   MET X 475      56.445  63.798  46.053  0.00  0.00            
ATOM   3693  N   VAL X 476      56.694  63.210  43.907  0.00  0.00            
ATOM   3694  CA  VAL X 476      55.586  62.227  43.965  0.00  0.00            
ATOM   3695  CB  VAL X 476      55.070  61.766  42.586  0.00  0.00            
ATOM   3696  CG1 VAL X 476      54.517  62.950  41.782  0.00  0.00            
ATOM   3697  CG2 VAL X 476      56.108  61.024  41.742  0.00  0.00            
ATOM   3698  C   VAL X 476      55.889  61.034  44.875  0.00  0.00            
ATOM   3699  O   VAL X 476      54.981  60.547  45.552  0.00  0.00            
ATOM   3700  N   MET X 477      57.154  60.610  44.984  0.00  0.00            
ATOM   3701  CA  MET X 477      57.562  59.596  45.967  0.00  0.00            
ATOM   3702  CB  MET X 477      58.996  59.125  45.682  0.00  0.00            
ATOM   3703  CG  MET X 477      59.060  58.243  44.429  0.00  0.00            
ATOM   3704  SD  MET X 477      60.681  57.488  44.116  0.00  0.00            
ATOM   3705  CE  MET X 477      61.632  58.955  43.634  0.00  0.00            
ATOM   3706  C   MET X 477      57.429  60.118  47.407  0.00  0.00            
ATOM   3707  O   MET X 477      56.902  59.418  48.273  0.00  0.00            
ATOM   3708  N   LYS X 478      57.831  61.371  47.660  0.00  0.00            
ATOM   3709  CA  LYS X 478      57.696  62.020  48.975  0.00  0.00            
ATOM   3710  CB  LYS X 478      58.569  63.286  49.017  0.00  0.00            
ATOM   3711  CG  LYS X 478      60.052  62.899  49.147  0.00  0.00            
ATOM   3712  CD  LYS X 478      61.009  64.086  49.000  0.00  0.00            
ATOM   3713  CE  LYS X 478      62.480  63.640  49.046  0.00  0.00            
ATOM   3714  NZ  LYS X 478      62.897  63.128  50.374  0.00  0.00            
ATOM   3715  C   LYS X 478      56.235  62.278  49.361  0.00  0.00            
ATOM   3716  O   LYS X 478      55.881  62.026  50.510  0.00  0.00            
ATOM   3717  N   PHE X 479      55.363  62.654  48.419  0.00  0.00            
ATOM   3718  CA  PHE X 479      53.912  62.722  48.649  0.00  0.00            
ATOM   3719  CB  PHE X 479      53.175  63.238  47.396  0.00  0.00            
ATOM   3720  CG  PHE X 479      53.309  64.711  47.028  0.00  0.00            
ATOM   3721  CD1 PHE X 479      53.228  65.719  48.008  0.00  0.00            
ATOM   3722  CE1 PHE X 479      53.252  67.075  47.641  0.00  0.00            
ATOM   3723  CZ  PHE X 479      53.368  67.440  46.291  0.00  0.00            
ATOM   3724  CE2 PHE X 479      53.446  66.443  45.304  0.00  0.00            
ATOM   3725  CD2 PHE X 479      53.401  65.087  45.672  0.00  0.00            
ATOM   3726  C   PHE X 479      53.337  61.353  49.053  0.00  0.00            
ATOM   3727  O   PHE X 479      52.629  61.267  50.057  0.00  0.00            
ATOM   3728  N   TRP X 480      53.670  60.280  48.320  0.00  0.00            
ATOM   3729  CA  TRP X 480      53.213  58.912  48.618  0.00  0.00            
ATOM   3730  CB  TRP X 480      53.726  57.933  47.539  0.00  0.00            
ATOM   3731  CG  TRP X 480      52.750  57.531  46.467  0.00  0.00            
ATOM   3732  CD1 TRP X 480      52.506  56.254  46.089  0.00  0.00            
ATOM   3733  NE1 TRP X 480      51.563  56.225  45.082  0.00  0.00            
ATOM   3734  CE2 TRP X 480      51.155  57.495  44.741  0.00  0.00            
ATOM   3735  CZ2 TRP X 480      50.250  57.982  43.786  0.00  0.00            
ATOM   3736  CH2 TRP X 480      50.055  59.367  43.670  0.00  0.00            
ATOM   3737  CZ3 TRP X 480      50.782  60.246  44.492  0.00  0.00            
ATOM   3738  CE3 TRP X 480      51.696  59.747  45.439  0.00  0.00            
ATOM   3739  CD2 TRP X 480      51.903  58.358  45.602  0.00  0.00            
ATOM   3740  C   TRP X 480      53.656  58.451  50.016  0.00  0.00            
ATOM   3741  O   TRP X 480      52.852  57.898  50.767  0.00  0.00            
ATOM   3742  N   ALA X 481      54.912  58.702  50.392  0.00  0.00            
ATOM   3743  CA  ALA X 481      55.453  58.280  51.682  0.00  0.00            
ATOM   3744  CB  ALA X 481      56.973  58.279  51.579  0.00  0.00            
ATOM   3745  C   ALA X 481      54.955  59.130  52.867  0.00  0.00            
ATOM   3746  O   ALA X 481      54.618  58.576  53.913  0.00  0.00            
ATOM   3747  N   ASN X 482      54.827  60.453  52.702  0.00  0.00            
ATOM   3748  CA  ASN X 482      54.205  61.328  53.704  0.00  0.00            
ATOM   3749  CB  ASN X 482      54.264  62.784  53.216  0.00  0.00            
ATOM   3750  CG  ASN X 482      55.620  63.454  53.331  0.00  0.00            
ATOM   3751  OD1 ASN X 482      56.612  62.909  53.808  0.00  0.00            
ATOM   3752  ND2 ASN X 482      55.667  64.706  52.949  0.00  0.00            
ATOM   3753  C   ASN X 482      52.745  60.921  53.958  0.00  0.00            
ATOM   3754  O   ASN X 482      52.316  60.804  55.108  0.00  0.00            
ATOM   3755  N   PHE X 483      51.998  60.630  52.890  0.00  0.00            
ATOM   3756  CA  PHE X 483      50.637  60.118  52.992  0.00  0.00            
ATOM   3757  CB  PHE X 483      50.025  60.074  51.591  0.00  0.00            
ATOM   3758  CG  PHE X 483      48.610  59.548  51.571  0.00  0.00            
ATOM   3759  CD1 PHE X 483      47.542  60.374  51.967  0.00  0.00            
ATOM   3760  CE1 PHE X 483      46.225  59.888  51.933  0.00  0.00            
ATOM   3761  CZ  PHE X 483      45.981  58.578  51.488  0.00  0.00            
ATOM   3762  CE2 PHE X 483      47.048  57.749  51.108  0.00  0.00            
ATOM   3763  CD2 PHE X 483      48.365  58.227  51.163  0.00  0.00            
ATOM   3764  C   PHE X 483      50.593  58.757  53.706  0.00  0.00            
ATOM   3765  O   PHE X 483      49.786  58.583  54.618  0.00  0.00            
ATOM   3766  N   ALA X 484      51.512  57.835  53.401  0.00  0.00            
ATOM   3767  CA  ALA X 484      51.616  56.556  54.106  0.00  0.00            
ATOM   3768  CB  ALA X 484      52.627  55.672  53.365  0.00  0.00            
ATOM   3769  C   ALA X 484      51.968  56.701  55.603  0.00  0.00            
ATOM   3770  O   ALA X 484      51.479  55.918  56.419  0.00  0.00            
ATOM   3771  N   ARG X 485      52.766  57.713  55.979  0.00  0.00            
ATOM   3772  CA  ARG X 485      53.125  58.031  57.377  0.00  0.00            
ATOM   3773  CB  ARG X 485      54.373  58.939  57.407  0.00  0.00            
ATOM   3774  CG  ARG X 485      55.659  58.128  57.279  0.00  0.00            
ATOM   3775  CD  ARG X 485      56.909  58.982  57.530  0.00  0.00            
ATOM   3776  NE  ARG X 485      58.065  58.110  57.790  0.00  0.00            
ATOM   3777  CZ  ARG X 485      58.701  57.364  56.909  0.00  0.00            
ATOM   3778  NH1 ARG X 485      59.435  56.375  57.322  0.00  0.00            
ATOM   3779  NH2 ARG X 485      58.602  57.556  55.624  0.00  0.00            
ATOM   3780  C   ARG X 485      52.027  58.717  58.184  0.00  0.00            
ATOM   3781  O   ARG X 485      52.070  58.657  59.411  0.00  0.00            
ATOM   3782  N   ASN X 486      51.118  59.453  57.543  0.00  0.00            
ATOM   3783  CA  ASN X 486      50.325  60.471  58.246  0.00  0.00            
ATOM   3784  CB  ASN X 486      51.121  61.786  58.128  0.00  0.00            
ATOM   3785  CG  ASN X 486      50.612  62.900  59.023  0.00  0.00            
ATOM   3786  OD1 ASN X 486      50.156  62.686  60.141  0.00  0.00            
ATOM   3787  ND2 ASN X 486      50.699  64.120  58.561  0.00  0.00            
ATOM   3788  C   ASN X 486      48.876  60.638  57.747  0.00  0.00            
ATOM   3789  O   ASN X 486      48.094  61.342  58.383  0.00  0.00            
ATOM   3790  N   GLY X 487      48.495  60.034  56.618  0.00  0.00            
ATOM   3791  CA  GLY X 487      47.208  60.269  55.948  0.00  0.00            
ATOM   3792  C   GLY X 487      47.119  61.587  55.167  0.00  0.00            
ATOM   3793  O   GLY X 487      46.069  61.902  54.613  0.00  0.00            
ATOM   3794  N   ASN X 488      48.215  62.347  55.093  0.00  0.00            
ATOM   3795  CA  ASN X 488      48.313  63.635  54.410  0.00  0.00            
ATOM   3796  CB  ASN X 488      48.248  64.736  55.488  0.00  0.00            
ATOM   3797  CG  ASN X 488      48.273  66.152  54.941  0.00  0.00            
ATOM   3798  OD1 ASN X 488      48.528  66.403  53.775  0.00  0.00            
ATOM   3799  ND2 ASN X 488      48.032  67.140  55.761  0.00  0.00            
ATOM   3800  C   ASN X 488      49.627  63.687  53.599  0.00  0.00            
ATOM   3801  O   ASN X 488      50.681  63.423  54.183  0.00  0.00            
ATOM   3802  N   PRO X 489      49.620  64.023  52.294  0.00  0.00            
ATOM   3803  CD  PRO X 489      48.446  64.261  51.459  0.00  0.00            
ATOM   3804  CG  PRO X 489      48.975  64.843  50.156  0.00  0.00            
ATOM   3805  CB  PRO X 489      50.360  64.207  50.048  0.00  0.00            
ATOM   3806  CA  PRO X 489      50.848  64.134  51.500  0.00  0.00            
ATOM   3807  C   PRO X 489      51.741  65.338  51.879  0.00  0.00            
ATOM   3808  O   PRO X 489      52.941  65.312  51.601  0.00  0.00            
ATOM   3809  N   ASN X 490      51.197  66.377  52.525  0.00  0.00            
ATOM   3810  CA  ASN X 490      51.924  67.608  52.874  0.00  0.00            
ATOM   3811  CB  ASN X 490      50.949  68.643  53.466  0.00  0.00            
ATOM   3812  CG  ASN X 490      50.023  69.249  52.433  0.00  0.00            
ATOM   3813  OD1 ASN X 490      50.377  70.198  51.759  0.00  0.00            
ATOM   3814  ND2 ASN X 490      48.833  68.729  52.254  0.00  0.00            
ATOM   3815  C   ASN X 490      53.094  67.375  53.850  0.00  0.00            
ATOM   3816  O   ASN X 490      53.019  66.511  54.732  0.00  0.00            
ATOM   3817  N   GLY X 491      54.147  68.189  53.745  0.00  0.00            
ATOM   3818  CA  GLY X 491      55.303  68.151  54.645  0.00  0.00            
ATOM   3819  C   GLY X 491      56.382  69.206  54.365  0.00  0.00            
ATOM   3820  O   GLY X 491      56.318  69.979  53.405  0.00  0.00            
ATOM   3821  N   GLU X 492      57.398  69.229  55.225  0.00  0.00            
ATOM   3822  CA  GLU X 492      58.581  70.091  55.117  0.00  0.00            
ATOM   3823  CB  GLU X 492      59.393  69.959  56.423  0.00  0.00            
ATOM   3824  CG  GLU X 492      60.687  70.779  56.518  0.00  0.00            
ATOM   3825  CD  GLU X 492      60.475  72.291  56.352  0.00  0.00            
ATOM   3826  OE1 GLU X 492      60.189  72.995  57.352  0.00  0.00            
ATOM   3827  OE2 GLU X 492      60.585  72.803  55.209  0.00  0.00            
ATOM   3828  C   GLU X 492      59.398  69.730  53.860  0.00  0.00            
ATOM   3829  O   GLU X 492      59.557  68.550  53.533  0.00  0.00            
ATOM   3830  N   GLY X 493      59.899  70.737  53.138  0.00  0.00            
ATOM   3831  CA  GLY X 493      60.684  70.586  51.902  0.00  0.00            
ATOM   3832  C   GLY X 493      59.883  70.221  50.645  0.00  0.00            
ATOM   3833  O   GLY X 493      60.474  69.994  49.588  0.00  0.00            
ATOM   3834  N   LEU X 494      58.552  70.148  50.744  0.00  0.00            
ATOM   3835  CA  LEU X 494      57.659  69.598  49.720  0.00  0.00            
ATOM   3836  CB  LEU X 494      57.187  68.231  50.252  0.00  0.00            
ATOM   3837  CG  LEU X 494      56.508  67.312  49.227  0.00  0.00            
ATOM   3838  CD1 LEU X 494      57.471  66.837  48.138  0.00  0.00            
ATOM   3839  CD2 LEU X 494      55.988  66.075  49.952  0.00  0.00            
ATOM   3840  C   LEU X 494      56.488  70.564  49.430  0.00  0.00            
ATOM   3841  O   LEU X 494      56.008  71.197  50.379  0.00  0.00            
ATOM   3842  N   PRO X 495      55.997  70.711  48.179  0.00  0.00            
ATOM   3843  CD  PRO X 495      56.523  70.132  46.949  0.00  0.00            
ATOM   3844  CG  PRO X 495      56.065  71.057  45.825  0.00  0.00            
ATOM   3845  CB  PRO X 495      54.724  71.572  46.333  0.00  0.00            
ATOM   3846  CA  PRO X 495      54.928  71.665  47.850  0.00  0.00            
ATOM   3847  C   PRO X 495      53.611  71.417  48.601  0.00  0.00            
ATOM   3848  O   PRO X 495      53.308  70.289  48.995  0.00  0.00            
ATOM   3849  N   HIE X 496      52.816  72.469  48.805  0.00  0.00            
ATOM   3850  CA  HIE X 496      51.505  72.381  49.465  0.00  0.00            
ATOM   3851  CB  HIE X 496      51.055  73.768  49.944  0.00  0.00            
ATOM   3852  CG  HIE X 496      49.722  73.724  50.650  0.00  0.00            
ATOM   3853  ND1 HIE X 496      48.496  74.104  50.096  0.00  0.00            
ATOM   3854  CE1 HIE X 496      47.564  73.756  50.999  0.00  0.00            
ATOM   3855  NE2 HIE X 496      48.139  73.176  52.064  0.00  0.00            
ATOM   3856  CD2 HIE X 496      49.499  73.154  51.867  0.00  0.00            
ATOM   3857  C   HIE X 496      50.431  71.742  48.571  0.00  0.00            
ATOM   3858  O   HIE X 496      50.391  72.002  47.368  0.00  0.00            
ATOM   3859  N   TRP X 497      49.546  70.951  49.180  0.00  0.00            
ATOM   3860  CA  TRP X 497      48.409  70.265  48.563  0.00  0.00            
ATOM   3861  CB  TRP X 497      48.726  68.761  48.517  0.00  0.00            
ATOM   3862  CG  TRP X 497      47.862  67.873  47.666  0.00  0.00            
ATOM   3863  CD1 TRP X 497      46.568  68.069  47.313  0.00  0.00            
ATOM   3864  NE1 TRP X 497      46.143  67.028  46.514  0.00  0.00            
ATOM   3865  CE2 TRP X 497      47.108  66.058  46.387  0.00  0.00            
ATOM   3866  CZ2 TRP X 497      47.119  64.801  45.771  0.00  0.00            
ATOM   3867  CH2 TRP X 497      48.309  64.054  45.763  0.00  0.00            
ATOM   3868  CZ3 TRP X 497      49.465  64.581  46.363  0.00  0.00            
ATOM   3869  CE3 TRP X 497      49.432  65.834  47.008  0.00  0.00            
ATOM   3870  CD2 TRP X 497      48.244  66.597  47.057  0.00  0.00            
ATOM   3871  C   TRP X 497      47.114  70.582  49.353  0.00  0.00            
ATOM   3872  O   TRP X 497      46.989  70.148  50.507  0.00  0.00            
ATOM   3873  N   PRO X 498      46.156  71.332  48.766  0.00  0.00            
ATOM   3874  CD  PRO X 498      46.346  72.115  47.553  0.00  0.00            
ATOM   3875  CG  PRO X 498      45.295  73.220  47.594  0.00  0.00            
ATOM   3876  CB  PRO X 498      44.144  72.543  48.324  0.00  0.00            
ATOM   3877  CA  PRO X 498      44.857  71.674  49.366  0.00  0.00            
ATOM   3878  C   PRO X 498      43.963  70.491  49.768  0.00  0.00            
ATOM   3879  O   PRO X 498      44.120  69.370  49.286  0.00  0.00            
ATOM   3880  N   GLU X 499      42.987  70.761  50.635  0.00  0.00            
ATOM   3881  CA  GLU X 499      42.031  69.777  51.160  0.00  0.00            
ATOM   3882  CB  GLU X 499      41.551  70.214  52.559  0.00  0.00            
ATOM   3883  CG  GLU X 499      42.610  70.100  53.661  0.00  0.00            
ATOM   3884  CD  GLU X 499      42.202  70.927  54.887  0.00  0.00            
ATOM   3885  OE1 GLU X 499      41.337  70.484  55.686  0.00  0.00            
ATOM   3886  OE2 GLU X 499      42.739  72.050  55.055  0.00  0.00            
ATOM   3887  C   GLU X 499      40.799  69.607  50.255  0.00  0.00            
ATOM   3888  O   GLU X 499      40.125  70.585  49.926  0.00  0.00            
ATOM   3889  N   TYR X 500      40.410  68.356  49.981  0.00  0.00            
ATOM   3890  CA  TYR X 500      39.106  67.998  49.395  0.00  0.00            
ATOM   3891  CB  TYR X 500      39.311  66.902  48.335  0.00  0.00            
ATOM   3892  CG  TYR X 500      38.244  66.853  47.255  0.00  0.00            
ATOM   3893  CD1 TYR X 500      38.160  67.912  46.333  0.00  0.00            
ATOM   3894  CE1 TYR X 500      37.191  67.891  45.315  0.00  0.00            
ATOM   3895  CZ  TYR X 500      36.298  66.809  45.216  0.00  0.00            
ATOM   3896  OH  TYR X 500      35.326  66.847  44.273  0.00  0.00            
ATOM   3897  CE2 TYR X 500      36.401  65.725  46.114  0.00  0.00            
ATOM   3898  CD2 TYR X 500      37.373  65.749  47.136  0.00  0.00            
ATOM   3899  C   TYR X 500      38.054  67.619  50.463  0.00  0.00            
ATOM   3900  O   TYR X 500      37.004  67.060  50.148  0.00  0.00            
ATOM   3901  N   ASN X 501      38.336  67.890  51.744  0.00  0.00            
ATOM   3902  CA  ASN X 501      37.526  67.508  52.908  0.00  0.00            
ATOM   3903  CB  ASN X 501      38.339  67.879  54.163  0.00  0.00            
ATOM   3904  CG  ASN X 501      37.584  67.635  55.459  0.00  0.00            
ATOM   3905  OD1 ASN X 501      37.173  66.524  55.765  0.00  0.00            
ATOM   3906  ND2 ASN X 501      37.364  68.656  56.252  0.00  0.00            
ATOM   3907  C   ASN X 501      36.117  68.141  52.928  0.00  0.00            
ATOM   3908  O   ASN X 501      35.148  67.449  53.238  0.00  0.00            
ATOM   3909  N   GLN X 502      35.985  69.432  52.599  0.00  0.00            
ATOM   3910  CA  GLN X 502      34.711  70.185  52.559  0.00  0.00            
ATOM   3911  CB  GLN X 502      34.472  70.878  53.921  0.00  0.00            
ATOM   3912  CG  GLN X 502      34.125  69.945  55.096  0.00  0.00            
ATOM   3913  CD  GLN X 502      32.759  69.274  54.959  0.00  0.00            
ATOM   3914  OE1 GLN X 502      31.749  69.759  55.445  0.00  0.00            
ATOM   3915  NE2 GLN X 502      32.656  68.127  54.321  0.00  0.00            
ATOM   3916  C   GLN X 502      34.621  71.214  51.404  0.00  0.00            
ATOM   3917  O   GLN X 502      33.601  71.899  51.268  0.00  0.00            
ATOM   3918  N   LYS X 503      35.660  71.326  50.567  0.00  0.00            
ATOM   3919  CA  LYS X 503      35.757  72.207  49.386  0.00  0.00            
ATOM   3920  CB  LYS X 503      36.671  73.407  49.711  0.00  0.00            
ATOM   3921  CG  LYS X 503      36.214  74.304  50.873  0.00  0.00            
ATOM   3922  CD  LYS X 503      34.987  75.179  50.568  0.00  0.00            
ATOM   3923  CE  LYS X 503      34.688  76.059  51.790  0.00  0.00            
ATOM   3924  NZ  LYS X 503      33.831  77.224  51.474  0.00  0.00            
ATOM   3925  C   LYS X 503      36.294  71.434  48.172  0.00  0.00            
ATOM   3926  O   LYS X 503      36.661  70.266  48.282  0.00  0.00            
ATOM   3927  N   GLU X 504      36.371  72.085  47.013  0.00  0.00            
ATOM   3928  CA  GLU X 504      36.861  71.495  45.756  0.00  0.00            
ATOM   3929  CB  GLU X 504      35.980  71.960  44.582  0.00  0.00            
ATOM   3930  CG  GLU X 504      34.491  71.609  44.692  0.00  0.00            
ATOM   3931  CD  GLU X 504      34.225  70.105  44.799  0.00  0.00            
ATOM   3932  OE1 GLU X 504      33.544  69.695  45.765  0.00  0.00            
ATOM   3933  OE2 GLU X 504      34.611  69.335  43.890  0.00  0.00            
ATOM   3934  C   GLU X 504      38.373  71.733  45.504  0.00  0.00            
ATOM   3935  O   GLU X 504      38.789  72.017  44.376  0.00  0.00            
ATOM   3936  N   GLY X 505      39.202  71.665  46.554  0.00  0.00            
ATOM   3937  CA  GLY X 505      40.649  71.916  46.485  0.00  0.00            
ATOM   3938  C   GLY X 505      41.472  70.739  45.945  0.00  0.00            
ATOM   3939  O   GLY X 505      41.161  69.579  46.217  0.00  0.00            
ATOM   3940  N   TYR X 506      42.527  71.023  45.171  0.00  0.00            
ATOM   3941  CA  TYR X 506      43.347  69.992  44.515  0.00  0.00            
ATOM   3942  CB  TYR X 506      42.609  69.514  43.252  0.00  0.00            
ATOM   3943  CG  TYR X 506      42.647  70.417  42.032  0.00  0.00            
ATOM   3944  CD1 TYR X 506      41.757  71.504  41.890  0.00  0.00            
ATOM   3945  CE1 TYR X 506      41.677  72.197  40.661  0.00  0.00            
ATOM   3946  CZ  TYR X 506      42.503  71.813  39.582  0.00  0.00            
ATOM   3947  OH  TYR X 506      42.394  72.394  38.356  0.00  0.00            
ATOM   3948  CE2 TYR X 506      43.444  70.788  39.764  0.00  0.00            
ATOM   3949  CD2 TYR X 506      43.507  70.079  40.972  0.00  0.00            
ATOM   3950  C   TYR X 506      44.790  70.446  44.209  0.00  0.00            
ATOM   3951  O   TYR X 506      45.147  71.598  44.449  0.00  0.00            
ATOM   3952  N   LEU X 507      45.630  69.545  43.687  0.00  0.00            
ATOM   3953  CA  LEU X 507      47.005  69.821  43.233  0.00  0.00            
ATOM   3954  CB  LEU X 507      47.959  68.878  43.996  0.00  0.00            
ATOM   3955  CG  LEU X 507      49.459  69.149  43.772  0.00  0.00            
ATOM   3956  CD1 LEU X 507      49.953  70.300  44.647  0.00  0.00            
ATOM   3957  CD2 LEU X 507      50.298  67.924  44.130  0.00  0.00            
ATOM   3958  C   LEU X 507      47.132  69.630  41.709  0.00  0.00            
ATOM   3959  O   LEU X 507      46.651  68.632  41.177  0.00  0.00            
ATOM   3960  N   GLN X 508      47.824  70.527  41.005  0.00  0.00            
ATOM   3961  CA  GLN X 508      48.268  70.310  39.618  0.00  0.00            
ATOM   3962  CB  GLN X 508      48.115  71.593  38.788  0.00  0.00            
ATOM   3963  CG  GLN X 508      46.650  71.841  38.414  0.00  0.00            
ATOM   3964  CD  GLN X 508      46.447  73.051  37.510  0.00  0.00            
ATOM   3965  OE1 GLN X 508      47.218  74.005  37.476  0.00  0.00            
ATOM   3966  NE2 GLN X 508      45.389  73.057  36.737  0.00  0.00            
ATOM   3967  C   GLN X 508      49.720  69.820  39.584  0.00  0.00            
ATOM   3968  O   GLN X 508      50.556  70.357  40.313  0.00  0.00            
ATOM   3969  N   ILE X 509      50.023  68.836  38.726  0.00  0.00            
ATOM   3970  CA  ILE X 509      51.363  68.233  38.592  0.00  0.00            
ATOM   3971  CB  ILE X 509      51.482  66.898  39.370  0.00  0.00            
ATOM   3972  CG2 ILE X 509      51.529  67.171  40.880  0.00  0.00            
ATOM   3973  CG1 ILE X 509      50.372  65.885  39.017  0.00  0.00            
ATOM   3974  CD1 ILE X 509      50.568  64.507  39.663  0.00  0.00            
ATOM   3975  C   ILE X 509      51.823  68.070  37.132  0.00  0.00            
ATOM   3976  O   ILE X 509      51.057  67.698  36.237  0.00  0.00            
ATOM   3977  N   GLY X 510      53.115  68.330  36.914  0.00  0.00            
ATOM   3978  CA  GLY X 510      53.786  68.337  35.614  0.00  0.00            
ATOM   3979  C   GLY X 510      55.151  69.035  35.694  0.00  0.00            
ATOM   3980  O   GLY X 510      55.801  69.024  36.743  0.00  0.00            
ATOM   3981  N   ALA X 511      55.581  69.696  34.614  0.00  0.00            
ATOM   3982  CA  ALA X 511      56.790  70.535  34.612  0.00  0.00            
ATOM   3983  CB  ALA X 511      57.166  70.844  33.159  0.00  0.00            
ATOM   3984  C   ALA X 511      56.640  71.815  35.473  0.00  0.00            
ATOM   3985  O   ALA X 511      57.639  72.425  35.863  0.00  0.00            
ATOM   3986  N   ASN X 512      55.405  72.178  35.832  0.00  0.00            
ATOM   3987  CA  ASN X 512      55.040  72.977  37.005  0.00  0.00            
ATOM   3988  CB  ASN X 512      54.284  74.240  36.542  0.00  0.00            
ATOM   3989  CG  ASN X 512      53.921  75.167  37.693  0.00  0.00            
ATOM   3990  OD1 ASN X 512      54.669  75.314  38.652  0.00  0.00            
ATOM   3991  ND2 ASN X 512      52.775  75.806  37.654  0.00  0.00            
ATOM   3992  C   ASN X 512      54.192  72.125  37.976  0.00  0.00            
ATOM   3993  O   ASN X 512      53.340  71.356  37.528  0.00  0.00            
ATOM   3994  N   THR X 513      54.383  72.297  39.285  0.00  0.00            
ATOM   3995  CA  THR X 513      53.573  71.696  40.360  0.00  0.00            
ATOM   3996  CB  THR X 513      54.387  70.670  41.167  0.00  0.00            
ATOM   3997  CG2 THR X 513      53.646  70.126  42.390  0.00  0.00            
ATOM   3998  OG1 THR X 513      54.706  69.574  40.341  0.00  0.00            
ATOM   3999  C   THR X 513      53.048  72.801  41.274  0.00  0.00            
ATOM   4000  O   THR X 513      53.825  73.669  41.678  0.00  0.00            
ATOM   4001  N   GLN X 514      51.746  72.815  41.576  0.00  0.00            
ATOM   4002  CA  GLN X 514      51.115  73.899  42.347  0.00  0.00            
ATOM   4003  CB  GLN X 514      50.926  75.133  41.446  0.00  0.00            
ATOM   4004  CG  GLN X 514      49.975  74.902  40.256  0.00  0.00            
ATOM   4005  CD  GLN X 514      49.887  76.111  39.335  0.00  0.00            
ATOM   4006  OE1 GLN X 514      50.642  77.072  39.434  0.00  0.00            
ATOM   4007  NE2 GLN X 514      48.983  76.112  38.385  0.00  0.00            
ATOM   4008  C   GLN X 514      49.769  73.519  42.980  0.00  0.00            
ATOM   4009  O   GLN X 514      49.049  72.658  42.470  0.00  0.00            
ATOM   4010  N   ALA X 515      49.392  74.232  44.043  0.00  0.00            
ATOM   4011  CA  ALA X 515      48.058  74.196  44.629  0.00  0.00            
ATOM   4012  CB  ALA X 515      48.101  74.967  45.954  0.00  0.00            
ATOM   4013  C   ALA X 515      47.007  74.780  43.664  0.00  0.00            
ATOM   4014  O   ALA X 515      47.274  75.741  42.936  0.00  0.00            
ATOM   4015  N   ALA X 516      45.801  74.215  43.673  0.00  0.00            
ATOM   4016  CA  ALA X 516      44.700  74.574  42.785  0.00  0.00            
ATOM   4017  CB  ALA X 516      44.768  73.649  41.563  0.00  0.00            
ATOM   4018  C   ALA X 516      43.333  74.520  43.500  0.00  0.00            
ATOM   4019  O   ALA X 516      43.195  73.979  44.603  0.00  0.00            
ATOM   4020  N   GLN X 517      42.314  75.120  42.881  0.00  0.00            
ATOM   4021  CA  GLN X 517      40.982  75.319  43.466  0.00  0.00            
ATOM   4022  CB  GLN X 517      40.907  76.707  44.133  0.00  0.00            
ATOM   4023  CG  GLN X 517      41.150  77.904  43.194  0.00  0.00            
ATOM   4024  CD  GLN X 517      41.030  79.230  43.940  0.00  0.00            
ATOM   4025  OE1 GLN X 517      40.008  79.534  44.546  0.00  0.00            
ATOM   4026  NE2 GLN X 517      42.044  80.064  43.961  0.00  0.00            
ATOM   4027  C   GLN X 517      39.852  75.106  42.448  0.00  0.00            
ATOM   4028  O   GLN X 517      40.038  75.305  41.244  0.00  0.00            
ATOM   4029  N   LYS X 518      38.665  74.740  42.947  0.00  0.00            
ATOM   4030  CA  LYS X 518      37.432  74.494  42.179  0.00  0.00            
ATOM   4031  CB  LYS X 518      36.797  75.827  41.728  0.00  0.00            
ATOM   4032  CG  LYS X 518      36.547  76.775  42.919  0.00  0.00            
ATOM   4033  CD  LYS X 518      35.737  78.010  42.514  0.00  0.00            
ATOM   4034  CE  LYS X 518      35.493  78.930  43.715  0.00  0.00            
ATOM   4035  NZ  LYS X 518      34.619  80.072  43.357  0.00  0.00            
ATOM   4036  C   LYS X 518      37.572  73.412  41.092  0.00  0.00            
ATOM   4037  O   LYS X 518      37.226  73.639  39.931  0.00  0.00            
ATOM   4038  N   LEU X 519      38.070  72.234  41.490  0.00  0.00            
ATOM   4039  CA  LEU X 519      38.231  71.019  40.668  0.00  0.00            
ATOM   4040  CB  LEU X 519      38.597  69.854  41.620  0.00  0.00            
ATOM   4041  CG  LEU X 519      38.817  68.485  40.942  0.00  0.00            
ATOM   4042  CD1 LEU X 519      40.102  68.436  40.116  0.00  0.00            
ATOM   4043  CD2 LEU X 519      38.908  67.388  42.002  0.00  0.00            
ATOM   4044  C   LEU X 519      36.955  70.654  39.883  0.00  0.00            
ATOM   4045  O   LEU X 519      35.957  70.287  40.500  0.00  0.00            
ATOM   4046  N   LYS X 520      37.010  70.692  38.541  0.00  0.00            
ATOM   4047  CA  LYS X 520      36.019  70.134  37.579  0.00  0.00            
ATOM   4048  CB  LYS X 520      36.263  68.614  37.416  0.00  0.00            
ATOM   4049  CG  LYS X 520      37.678  68.265  36.916  0.00  0.00            
ATOM   4050  CD  LYS X 520      37.976  66.758  36.935  0.00  0.00            
ATOM   4051  CE  LYS X 520      37.093  65.893  36.026  0.00  0.00            
ATOM   4052  NZ  LYS X 520      37.348  66.142  34.591  0.00  0.00            
ATOM   4053  C   LYS X 520      34.522  70.444  37.832  0.00  0.00            
ATOM   4054  O   LYS X 520      33.651  69.797  37.253  0.00  0.00            
ATOM   4055  N   ASP X 521      34.181  71.397  38.696  0.00  0.00            
ATOM   4056  CA  ASP X 521      32.858  71.470  39.332  0.00  0.00            
ATOM   4057  CB  ASP X 521      32.940  72.519  40.456  0.00  0.00            
ATOM   4058  CG  ASP X 521      31.737  72.538  41.403  0.00  0.00            
ATOM   4059  OD1 ASP X 521      31.451  73.614  41.975  0.00  0.00            
ATOM   4060  OD2 ASP X 521      31.106  71.483  41.648  0.00  0.00            
ATOM   4061  C   ASP X 521      31.713  71.758  38.339  0.00  0.00            
ATOM   4062  O   ASP X 521      30.658  71.119  38.394  0.00  0.00            
ATOM   4063  N   LYS X 522      31.939  72.664  37.381  0.00  0.00            
ATOM   4064  CA  LYS X 522      30.965  73.053  36.344  0.00  0.00            
ATOM   4065  CB  LYS X 522      31.339  74.436  35.783  0.00  0.00            
ATOM   4066  CG  LYS X 522      31.665  75.537  36.809  0.00  0.00            
ATOM   4067  CD  LYS X 522      30.483  75.969  37.686  0.00  0.00            
ATOM   4068  CE  LYS X 522      30.865  77.299  38.352  0.00  0.00            
ATOM   4069  NZ  LYS X 522      29.728  77.970  39.020  0.00  0.00            
ATOM   4070  C   LYS X 522      30.890  72.029  35.201  0.00  0.00            
ATOM   4071  O   LYS X 522      29.851  71.875  34.559  0.00  0.00            
ATOM   4072  N   GLU X 523      31.980  71.297  34.971  0.00  0.00            
ATOM   4073  CA  GLU X 523      32.058  70.163  34.042  0.00  0.00            
ATOM   4074  CB  GLU X 523      33.551  69.845  33.821  0.00  0.00            
ATOM   4075  CG  GLU X 523      33.862  68.563  33.040  0.00  0.00            
ATOM   4076  CD  GLU X 523      35.373  68.442  32.792  0.00  0.00            
ATOM   4077  OE1 GLU X 523      36.165  68.453  33.754  0.00  0.00            
ATOM   4078  OE2 GLU X 523      35.798  68.354  31.611  0.00  0.00            
ATOM   4079  C   GLU X 523      31.238  68.974  34.575  0.00  0.00            
ATOM   4080  O   GLU X 523      30.379  68.446  33.867  0.00  0.00            
ATOM   4081  N   VAL X 524      31.409  68.618  35.855  0.00  0.00            
ATOM   4082  CA  VAL X 524      30.588  67.605  36.545  0.00  0.00            
ATOM   4083  CB  VAL X 524      31.106  67.373  37.983  0.00  0.00            
ATOM   4084  CG1 VAL X 524      30.184  66.478  38.825  0.00  0.00            
ATOM   4085  CG2 VAL X 524      32.483  66.695  37.966  0.00  0.00            
ATOM   4086  C   VAL X 524      29.106  67.999  36.544  0.00  0.00            
ATOM   4087  O   VAL X 524      28.252  67.145  36.294  0.00  0.00            
ATOM   4088  N   ALA X 525      28.782  69.279  36.763  0.00  0.00            
ATOM   4089  CA  ALA X 525      27.399  69.762  36.774  0.00  0.00            
ATOM   4090  CB  ALA X 525      27.394  71.240  37.184  0.00  0.00            
ATOM   4091  C   ALA X 525      26.678  69.551  35.425  0.00  0.00            
ATOM   4092  O   ALA X 525      25.535  69.087  35.407  0.00  0.00            
ATOM   4093  N   PHE X 526      27.347  69.826  34.302  0.00  0.00            
ATOM   4094  CA  PHE X 526      26.794  69.631  32.956  0.00  0.00            
ATOM   4095  CB  PHE X 526      27.714  70.348  31.961  0.00  0.00            
ATOM   4096  CG  PHE X 526      27.401  70.150  30.489  0.00  0.00            
ATOM   4097  CD1 PHE X 526      26.380  70.899  29.874  0.00  0.00            
ATOM   4098  CE1 PHE X 526      26.141  70.769  28.494  0.00  0.00            
ATOM   4099  CZ  PHE X 526      26.916  69.882  27.725  0.00  0.00            
ATOM   4100  CE2 PHE X 526      27.922  69.118  28.340  0.00  0.00            
ATOM   4101  CD2 PHE X 526      28.168  69.255  29.718  0.00  0.00            
ATOM   4102  C   PHE X 526      26.603  68.146  32.619  0.00  0.00            
ATOM   4103  O   PHE X 526      25.492  67.718  32.293  0.00  0.00            
ATOM   4104  N   TRP X 527      27.650  67.325  32.761  0.00  0.00            
ATOM   4105  CA  TRP X 527      27.571  65.913  32.371  0.00  0.00            
ATOM   4106  CB  TRP X 527      28.976  65.302  32.296  0.00  0.00            
ATOM   4107  CG  TRP X 527      29.801  65.844  31.164  0.00  0.00            
ATOM   4108  CD1 TRP X 527      30.890  66.637  31.282  0.00  0.00            
ATOM   4109  NE1 TRP X 527      31.328  67.024  30.030  0.00  0.00            
ATOM   4110  CE2 TRP X 527      30.563  66.465  29.031  0.00  0.00            
ATOM   4111  CZ2 TRP X 527      30.594  66.563  27.633  0.00  0.00            
ATOM   4112  CH2 TRP X 527      29.619  65.889  26.878  0.00  0.00            
ATOM   4113  CZ3 TRP X 527      28.641  65.116  27.528  0.00  0.00            
ATOM   4114  CE3 TRP X 527      28.621  65.023  28.935  0.00  0.00            
ATOM   4115  CD2 TRP X 527      29.577  65.700  29.725  0.00  0.00            
ATOM   4116  C   TRP X 527      26.602  65.110  33.251  0.00  0.00            
ATOM   4117  O   TRP X 527      25.804  64.343  32.716  0.00  0.00            
ATOM   4118  N   THR X 528      26.563  65.344  34.569  0.00  0.00            
ATOM   4119  CA  THR X 528      25.595  64.658  35.453  0.00  0.00            
ATOM   4120  CB  THR X 528      25.914  64.833  36.944  0.00  0.00            
ATOM   4121  CG2 THR X 528      27.234  64.183  37.350  0.00  0.00            
ATOM   4122  OG1 THR X 528      25.955  66.193  37.303  0.00  0.00            
ATOM   4123  C   THR X 528      24.137  65.061  35.193  0.00  0.00            
ATOM   4124  O   THR X 528      23.243  64.239  35.398  0.00  0.00            
ATOM   4125  N   ASN X 529      23.876  66.272  34.680  0.00  0.00            
ATOM   4126  CA  ASN X 529      22.539  66.682  34.237  0.00  0.00            
ATOM   4127  CB  ASN X 529      22.514  68.219  34.107  0.00  0.00            
ATOM   4128  CG  ASN X 529      21.131  68.781  33.818  0.00  0.00            
ATOM   4129  OD1 ASN X 529      20.857  69.310  32.746  0.00  0.00            
ATOM   4130  ND2 ASN X 529      20.232  68.735  34.774  0.00  0.00            
ATOM   4131  C   ASN X 529      22.129  65.944  32.945  0.00  0.00            
ATOM   4132  O   ASN X 529      21.022  65.411  32.866  0.00  0.00            
ATOM   4133  N   LEU X 530      23.038  65.804  31.971  0.00  0.00            
ATOM   4134  CA  LEU X 530      22.799  64.998  30.761  0.00  0.00            
ATOM   4135  CB  LEU X 530      23.937  65.224  29.748  0.00  0.00            
ATOM   4136  CG  LEU X 530      23.995  66.636  29.134  0.00  0.00            
ATOM   4137  CD1 LEU X 530      25.223  66.729  28.229  0.00  0.00            
ATOM   4138  CD2 LEU X 530      22.763  66.960  28.283  0.00  0.00            
ATOM   4139  C   LEU X 530      22.626  63.497  31.064  0.00  0.00            
ATOM   4140  O   LEU X 530      21.820  62.832  30.410  0.00  0.00            
ATOM   4141  N   PHE X 531      23.305  62.965  32.088  0.00  0.00            
ATOM   4142  CA  PHE X 531      23.109  61.587  32.568  0.00  0.00            
ATOM   4143  CB  PHE X 531      24.133  61.249  33.672  0.00  0.00            
ATOM   4144  CG  PHE X 531      25.621  61.210  33.351  0.00  0.00            
ATOM   4145  CD1 PHE X 531      26.127  61.405  32.049  0.00  0.00            
ATOM   4146  CE1 PHE X 531      27.510  61.332  31.805  0.00  0.00            
ATOM   4147  CZ  PHE X 531      28.400  61.070  32.861  0.00  0.00            
ATOM   4148  CE2 PHE X 531      27.904  60.874  34.161  0.00  0.00            
ATOM   4149  CD2 PHE X 531      26.521  60.942  34.402  0.00  0.00            
ATOM   4150  C   PHE X 531      21.692  61.331  33.125  0.00  0.00            
ATOM   4151  O   PHE X 531      21.300  60.168  33.236  0.00  0.00            
ATOM   4152  N   ALA X 532      20.942  62.383  33.482  0.00  0.00            
ATOM   4153  CA  ALA X 532      19.637  62.303  34.148  0.00  0.00            
ATOM   4154  CB  ALA X 532      19.738  63.121  35.442  0.00  0.00            
ATOM   4155  C   ALA X 532      18.439  62.758  33.283  0.00  0.00            
ATOM   4156  O   ALA X 532      17.286  62.507  33.650  0.00  0.00            
ATOM   4157  N   LYS X 533      18.679  63.426  32.148  0.00  0.00            
ATOM   4158  CA  LYS X 533      17.644  64.009  31.271  0.00  0.00            
ATOM   4159  CB  LYS X 533      18.287  65.150  30.466  0.00  0.00            
ATOM   4160  CG  LYS X 533      17.334  65.759  29.427  0.00  0.00            
ATOM   4161  CD  LYS X 533      17.914  67.038  28.817  0.00  0.00            
ATOM   4162  CE  LYS X 533      16.954  67.554  27.742  0.00  0.00            
ATOM   4163  NZ  LYS X 533      17.361  68.873  27.211  0.00  0.00            
ATOM   4164  C   LYS X 533      16.891  62.988  30.410  0.00  0.00            
ATOM   4165  O   LYS X 533      17.523  62.062  29.845  0.00  0.00            
ATOM   4166  OXT LYS X 533      15.654  63.139  30.297  0.00  0.00            
END
