# Supplementary material for: Insights into the Degradation of Polymer–Drug Conjugates by an Overexpressed Enzyme in Cancer Cells
Source: J Med Chem. 2023 Feb 14;66(4):2761–72. doi: 10.1021/acs.jmedchem.2c01781 (PMC9969400; doi:10.1021/acs.jmedchem.2c01781)
Supplement: Supplementary file 2 — jm2c01781_si_002.zip [file jm2c01781_si_002.zip › 2c-TI1.pdb]

CRYST1   87.853   87.853   87.853 109.47 109.47 109.47 P 1           1
ATOM      1  N   SER X   1      52.978  20.865  75.624  0.00  0.00            
ATOM      2  CA  SER X   1      52.623  20.841  74.194  0.00  0.00            
ATOM      3  CB  SER X   1      51.114  20.719  74.014  0.00  0.00            
ATOM      4  OG  SER X   1      50.657  19.564  74.691  0.00  0.00            
ATOM      5  C   SER X   1      53.151  22.089  73.499  0.00  0.00            
ATOM      6  O   SER X   1      52.757  23.189  73.874  0.00  0.00            
ATOM      7  N   SER X   2      54.068  21.952  72.532  0.00  0.00            
ATOM      8  CA  SER X   2      54.811  23.094  71.951  0.00  0.00            
ATOM      9  CB  SER X   2      56.321  22.854  72.045  0.00  0.00            
ATOM     10  OG  SER X   2      56.744  22.818  73.397  0.00  0.00            
ATOM     11  C   SER X   2      54.431  23.434  70.491  0.00  0.00            
ATOM     12  O   SER X   2      54.179  22.516  69.700  0.00  0.00            
ATOM     13  N   PRO X   3      54.459  24.725  70.089  0.00  0.00            
ATOM     14  CD  PRO X   3      54.752  25.869  70.937  0.00  0.00            
ATOM     15  CG  PRO X   3      55.005  27.047  70.011  0.00  0.00            
ATOM     16  CB  PRO X   3      54.123  26.732  68.809  0.00  0.00            
ATOM     17  CA  PRO X   3      54.055  25.198  68.760  0.00  0.00            
ATOM     18  C   PRO X   3      54.891  24.642  67.589  0.00  0.00            
ATOM     19  O   PRO X   3      56.039  24.215  67.784  0.00  0.00            
ATOM     20  N   PRO X   4      54.334  24.647  66.362  0.00  0.00            
ATOM     21  CD  PRO X   4      53.001  25.125  66.025  0.00  0.00            
ATOM     22  CG  PRO X   4      52.862  24.987  64.510  0.00  0.00            
ATOM     23  CB  PRO X   4      53.808  23.833  64.190  0.00  0.00            
ATOM     24  CA  PRO X   4      54.951  24.050  65.184  0.00  0.00            
ATOM     25  C   PRO X   4      56.077  24.914  64.601  0.00  0.00            
ATOM     26  O   PRO X   4      56.023  26.144  64.641  0.00  0.00            
ATOM     27  N   VAL X   5      57.085  24.256  64.027  0.00  0.00            
ATOM     28  CA  VAL X   5      58.318  24.865  63.498  0.00  0.00            
ATOM     29  CB  VAL X   5      59.545  24.458  64.347  0.00  0.00            
ATOM     30  CG1 VAL X   5      60.861  25.046  63.811  0.00  0.00            
ATOM     31  CG2 VAL X   5      59.414  24.935  65.798  0.00  0.00            
ATOM     32  C   VAL X   5      58.531  24.451  62.044  0.00  0.00            
ATOM     33  O   VAL X   5      58.347  23.284  61.700  0.00  0.00            
ATOM     34  N   VAL X   6      58.987  25.383  61.205  0.00  0.00            
ATOM     35  CA  VAL X   6      59.513  25.108  59.855  0.00  0.00            
ATOM     36  CB  VAL X   6      58.515  25.558  58.767  0.00  0.00            
ATOM     37  CG1 VAL X   6      59.099  25.442  57.355  0.00  0.00            
ATOM     38  CG2 VAL X   6      57.262  24.673  58.806  0.00  0.00            
ATOM     39  C   VAL X   6      60.896  25.745  59.696  0.00  0.00            
ATOM     40  O   VAL X   6      61.140  26.848  60.184  0.00  0.00            
ATOM     41  N   ASP X   7      61.811  25.044  59.022  0.00  0.00            
ATOM     42  CA  ASP X   7      63.219  25.421  58.848  0.00  0.00            
ATOM     43  CB  ASP X   7      64.090  24.311  59.457  0.00  0.00            
ATOM     44  CG  ASP X   7      65.581  24.539  59.209  0.00  0.00            
ATOM     45  OD1 ASP X   7      66.178  23.804  58.384  0.00  0.00            
ATOM     46  OD2 ASP X   7      66.147  25.459  59.839  0.00  0.00            
ATOM     47  C   ASP X   7      63.573  25.665  57.372  0.00  0.00            
ATOM     48  O   ASP X   7      63.263  24.843  56.510  0.00  0.00            
ATOM     49  N   THR X   8      64.261  26.772  57.082  0.00  0.00            
ATOM     50  CA  THR X   8      64.761  27.125  55.739  0.00  0.00            
ATOM     51  CB  THR X   8      63.861  28.171  55.051  0.00  0.00            
ATOM     52  CG2 THR X   8      62.394  27.752  54.954  0.00  0.00            
ATOM     53  OG1 THR X   8      63.906  29.423  55.711  0.00  0.00            
ATOM     54  C   THR X   8      66.193  27.661  55.814  0.00  0.00            
ATOM     55  O   THR X   8      66.628  28.096  56.883  0.00  0.00            
ATOM     56  N   VAL X   9      66.911  27.725  54.686  0.00  0.00            
ATOM     57  CA  VAL X   9      68.260  28.338  54.610  0.00  0.00            
ATOM     58  CB  VAL X   9      68.839  28.268  53.181  0.00  0.00            
ATOM     59  CG1 VAL X   9      69.173  26.828  52.791  0.00  0.00            
ATOM     60  CG2 VAL X   9      67.920  28.888  52.116  0.00  0.00            
ATOM     61  C   VAL X   9      68.310  29.797  55.092  0.00  0.00            
ATOM     62  O   VAL X   9      69.358  30.280  55.522  0.00  0.00            
ATOM     63  N   HIE X  10      67.173  30.498  55.067  0.00  0.00            
ATOM     64  CA  HIE X  10      67.037  31.876  55.548  0.00  0.00            
ATOM     65  CB  HIE X  10      65.870  32.534  54.804  0.00  0.00            
ATOM     66  CG  HIE X  10      66.001  32.571  53.296  0.00  0.00            
ATOM     67  ND1 HIE X  10      66.736  33.516  52.573  0.00  0.00            
ATOM     68  CE1 HIE X  10      66.499  33.253  51.274  0.00  0.00            
ATOM     69  NE2 HIE X  10      65.665  32.206  51.148  0.00  0.00            
ATOM     70  CD2 HIE X  10      65.344  31.763  52.412  0.00  0.00            
ATOM     71  C   HIE X  10      66.835  31.979  57.073  0.00  0.00            
ATOM     72  O   HIE X  10      67.114  33.027  57.654  0.00  0.00            
ATOM     73  N   GLY X  11      66.367  30.912  57.728  0.00  0.00            
ATOM     74  CA  GLY X  11      66.039  30.863  59.158  0.00  0.00            
ATOM     75  C   GLY X  11      64.821  29.983  59.468  0.00  0.00            
ATOM     76  O   GLY X  11      64.285  29.301  58.584  0.00  0.00            
ATOM     77  N   LYS X  12      64.374  30.005  60.732  0.00  0.00            
ATOM     78  CA  LYS X  12      63.228  29.222  61.235  0.00  0.00            
ATOM     79  CB  LYS X  12      63.618  28.473  62.521  0.00  0.00            
ATOM     80  CG  LYS X  12      64.537  27.284  62.227  0.00  0.00            
ATOM     81  CD  LYS X  12      65.032  26.635  63.529  0.00  0.00            
ATOM     82  CE  LYS X  12      65.970  25.447  63.281  0.00  0.00            
ATOM     83  NZ  LYS X  12      67.102  25.827  62.407  0.00  0.00            
ATOM     84  C   LYS X  12      61.986  30.079  61.467  0.00  0.00            
ATOM     85  O   LYS X  12      62.088  31.239  61.867  0.00  0.00            
ATOM     86  N   VAL X  13      60.814  29.480  61.266  0.00  0.00            
ATOM     87  CA  VAL X  13      59.490  30.097  61.443  0.00  0.00            
ATOM     88  CB  VAL X  13      58.720  30.157  60.104  0.00  0.00            
ATOM     89  CG1 VAL X  13      57.483  31.049  60.231  0.00  0.00            
ATOM     90  CG2 VAL X  13      59.558  30.736  58.955  0.00  0.00            
ATOM     91  C   VAL X  13      58.697  29.310  62.492  0.00  0.00            
ATOM     92  O   VAL X  13      58.651  28.080  62.430  0.00  0.00            
ATOM     93  N   LEU X  14      58.077  30.011  63.445  0.00  0.00            
ATOM     94  CA  LEU X  14      57.340  29.451  64.584  0.00  0.00            
ATOM     95  CB  LEU X  14      58.008  29.963  65.874  0.00  0.00            
ATOM     96  CG  LEU X  14      57.478  29.325  67.172  0.00  0.00            
ATOM     97  CD1 LEU X  14      57.913  27.866  67.293  0.00  0.00            
ATOM     98  CD2 LEU X  14      58.032  30.063  68.388  0.00  0.00            
ATOM     99  C   LEU X  14      55.853  29.834  64.509  0.00  0.00            
ATOM    100  O   LEU X  14      55.498  31.007  64.639  0.00  0.00            
ATOM    101  N   GLY X  15      54.990  28.845  64.287  0.00  0.00            
ATOM    102  CA  GLY X  15      53.554  29.029  64.060  0.00  0.00            
ATOM    103  C   GLY X  15      52.684  28.753  65.289  0.00  0.00            
ATOM    104  O   GLY X  15      53.144  28.838  66.431  0.00  0.00            
ATOM    105  N   LYS X  16      51.424  28.380  65.039  0.00  0.00            
ATOM    106  CA  LYS X  16      50.474  27.837  66.031  0.00  0.00            
ATOM    107  CB  LYS X  16      49.383  28.877  66.366  0.00  0.00            
ATOM    108  CG  LYS X  16      49.738  29.652  67.643  0.00  0.00            
ATOM    109  CD  LYS X  16      48.645  30.651  68.048  0.00  0.00            
ATOM    110  CE  LYS X  16      48.935  31.204  69.451  0.00  0.00            
ATOM    111  NZ  LYS X  16      47.873  32.129  69.916  0.00  0.00            
ATOM    112  C   LYS X  16      49.856  26.518  65.558  0.00  0.00            
ATOM    113  O   LYS X  16      49.600  26.346  64.367  0.00  0.00            
ATOM    114  N   PHE X  17      49.617  25.601  66.494  0.00  0.00            
ATOM    115  CA  PHE X  17      48.882  24.346  66.293  0.00  0.00            
ATOM    116  CB  PHE X  17      49.472  23.271  67.219  0.00  0.00            
ATOM    117  CG  PHE X  17      49.001  21.852  66.957  0.00  0.00            
ATOM    118  CD1 PHE X  17      47.803  21.379  67.528  0.00  0.00            
ATOM    119  CE1 PHE X  17      47.409  20.043  67.330  0.00  0.00            
ATOM    120  CZ  PHE X  17      48.216  19.170  66.583  0.00  0.00            
ATOM    121  CE2 PHE X  17      49.410  19.637  66.011  0.00  0.00            
ATOM    122  CD2 PHE X  17      49.794  20.979  66.186  0.00  0.00            
ATOM    123  C   PHE X  17      47.391  24.572  66.574  0.00  0.00            
ATOM    124  O   PHE X  17      47.043  25.138  67.616  0.00  0.00            
ATOM    125  N   VAL X  18      46.517  24.156  65.652  0.00  0.00            
ATOM    126  CA  VAL X  18      45.070  24.432  65.696  0.00  0.00            
ATOM    127  CB  VAL X  18      44.724  25.697  64.870  0.00  0.00            
ATOM    128  CG1 VAL X  18      43.240  26.072  64.984  0.00  0.00            
ATOM    129  CG2 VAL X  18      45.525  26.930  65.319  0.00  0.00            
ATOM    130  C   VAL X  18      44.260  23.228  65.199  0.00  0.00            
ATOM    131  O   VAL X  18      44.649  22.537  64.258  0.00  0.00            
ATOM    132  N   SER X  19      43.093  23.005  65.805  0.00  0.00            
ATOM    133  CA  SER X  19      42.078  22.044  65.360  0.00  0.00            
ATOM    134  CB  SER X  19      42.123  20.809  66.270  0.00  0.00            
ATOM    135  OG  SER X  19      41.264  19.775  65.825  0.00  0.00            
ATOM    136  C   SER X  19      40.683  22.691  65.306  0.00  0.00            
ATOM    137  O   SER X  19      40.439  23.735  65.920  0.00  0.00            
ATOM    138  N   LEU X  20      39.777  22.078  64.538  0.00  0.00            
ATOM    139  CA  LEU X  20      38.394  22.513  64.307  0.00  0.00            
ATOM    140  CB  LEU X  20      38.277  23.044  62.865  0.00  0.00            
ATOM    141  CG  LEU X  20      39.142  24.272  62.523  0.00  0.00            
ATOM    142  CD1 LEU X  20      39.106  24.515  61.014  0.00  0.00            
ATOM    143  CD2 LEU X  20      38.649  25.529  63.239  0.00  0.00            
ATOM    144  C   LEU X  20      37.434  21.333  64.536  0.00  0.00            
ATOM    145  O   LEU X  20      37.704  20.215  64.088  0.00  0.00            
ATOM    146  N   GLU X  21      36.326  21.533  65.251  0.00  0.00            
ATOM    147  CA  GLU X  21      35.411  20.439  65.619  0.00  0.00            
ATOM    148  CB  GLU X  21      34.591  20.813  66.863  0.00  0.00            
ATOM    149  CG  GLU X  21      33.852  19.601  67.448  0.00  0.00            
ATOM    150  CD  GLU X  21      33.141  19.968  68.754  0.00  0.00            
ATOM    151  OE1 GLU X  21      31.908  20.199  68.722  0.00  0.00            
ATOM    152  OE2 GLU X  21      33.816  20.058  69.810  0.00  0.00            
ATOM    153  C   GLU X  21      34.525  20.009  64.437  0.00  0.00            
ATOM    154  O   GLU X  21      33.727  20.799  63.922  0.00  0.00            
ATOM    155  N   GLY X  22      34.655  18.743  64.027  0.00  0.00            
ATOM    156  CA  GLY X  22      33.987  18.154  62.857  0.00  0.00            
ATOM    157  C   GLY X  22      34.906  17.877  61.655  0.00  0.00            
ATOM    158  O   GLY X  22      34.434  17.370  60.634  0.00  0.00            
ATOM    159  N   PHE X  23      36.201  18.202  61.764  0.00  0.00            
ATOM    160  CA  PHE X  23      37.197  18.098  60.687  0.00  0.00            
ATOM    161  CB  PHE X  23      37.957  19.427  60.572  0.00  0.00            
ATOM    162  CG  PHE X  23      37.133  20.594  60.055  0.00  0.00            
ATOM    163  CD1 PHE X  23      36.242  21.284  60.901  0.00  0.00            
ATOM    164  CE1 PHE X  23      35.522  22.393  60.421  0.00  0.00            
ATOM    165  CZ  PHE X  23      35.678  22.809  59.087  0.00  0.00            
ATOM    166  CE2 PHE X  23      36.541  22.104  58.232  0.00  0.00            
ATOM    167  CD2 PHE X  23      37.272  21.007  58.717  0.00  0.00            
ATOM    168  C   PHE X  23      38.161  16.913  60.884  0.00  0.00            
ATOM    169  O   PHE X  23      38.406  16.477  62.013  0.00  0.00            
ATOM    170  N   ALA X  24      38.730  16.387  59.797  0.00  0.00            
ATOM    171  CA  ALA X  24      39.487  15.129  59.789  0.00  0.00            
ATOM    172  CB  ALA X  24      39.572  14.647  58.335  0.00  0.00            
ATOM    173  C   ALA X  24      40.895  15.184  60.423  0.00  0.00            
ATOM    174  O   ALA X  24      41.386  14.154  60.896  0.00  0.00            
ATOM    175  N   GLN X  25      41.581  16.333  60.425  0.00  0.00            
ATOM    176  CA  GLN X  25      42.960  16.449  60.934  0.00  0.00            
ATOM    177  CB  GLN X  25      43.952  16.007  59.838  0.00  0.00            
ATOM    178  CG  GLN X  25      43.901  16.841  58.544  0.00  0.00            
ATOM    179  CD  GLN X  25      44.835  16.311  57.461  0.00  0.00            
ATOM    180  OE1 GLN X  25      45.315  15.185  57.492  0.00  0.00            
ATOM    181  NE2 GLN X  25      45.131  17.088  56.448  0.00  0.00            
ATOM    182  C   GLN X  25      43.318  17.848  61.482  0.00  0.00            
ATOM    183  O   GLN X  25      42.754  18.849  61.025  0.00  0.00            
ATOM    184  N   PRO X  26      44.265  17.951  62.438  0.00  0.00            
ATOM    185  CD  PRO X  26      44.885  16.855  63.174  0.00  0.00            
ATOM    186  CG  PRO X  26      45.990  17.481  64.025  0.00  0.00            
ATOM    187  CB  PRO X  26      45.491  18.908  64.241  0.00  0.00            
ATOM    188  CA  PRO X  26      44.798  19.228  62.915  0.00  0.00            
ATOM    189  C   PRO X  26      45.763  19.873  61.907  0.00  0.00            
ATOM    190  O   PRO X  26      46.350  19.206  61.045  0.00  0.00            
ATOM    191  N   VAL X  27      45.950  21.186  62.047  0.00  0.00            
ATOM    192  CA  VAL X  27      46.743  22.038  61.148  0.00  0.00            
ATOM    193  CB  VAL X  27      45.841  22.930  60.267  0.00  0.00            
ATOM    194  CG1 VAL X  27      44.981  22.089  59.315  0.00  0.00            
ATOM    195  CG2 VAL X  27      44.906  23.845  61.068  0.00  0.00            
ATOM    196  C   VAL X  27      47.766  22.883  61.913  0.00  0.00            
ATOM    197  O   VAL X  27      47.568  23.248  63.072  0.00  0.00            
ATOM    198  N   ALA X  28      48.860  23.217  61.234  0.00  0.00            
ATOM    199  CA  ALA X  28      49.823  24.229  61.641  0.00  0.00            
ATOM    200  CB  ALA X  28      51.235  23.652  61.486  0.00  0.00            
ATOM    201  C   ALA X  28      49.605  25.501  60.804  0.00  0.00            
ATOM    202  O   ALA X  28      49.475  25.433  59.577  0.00  0.00            
ATOM    203  N   ILE X  29      49.567  26.662  61.459  0.00  0.00            
ATOM    204  CA  ILE X  29      49.374  27.962  60.801  0.00  0.00            
ATOM    205  CB  ILE X  29      48.017  28.606  61.162  0.00  0.00            
ATOM    206  CG2 ILE X  29      46.881  27.647  60.760  0.00  0.00            
ATOM    207  CG1 ILE X  29      47.899  29.029  62.645  0.00  0.00            
ATOM    208  CD1 ILE X  29      46.600  29.776  62.972  0.00  0.00            
ATOM    209  C   ILE X  29      50.565  28.888  61.042  0.00  0.00            
ATOM    210  O   ILE X  29      51.091  28.961  62.154  0.00  0.00            
ATOM    211  N   PHE X  30      50.976  29.590  59.987  0.00  0.00            
ATOM    212  CA  PHE X  30      52.127  30.489  59.963  0.00  0.00            
ATOM    213  CB  PHE X  30      53.308  29.795  59.264  0.00  0.00            
ATOM    214  CG  PHE X  30      53.721  28.449  59.838  0.00  0.00            
ATOM    215  CD1 PHE X  30      53.149  27.261  59.340  0.00  0.00            
ATOM    216  CE1 PHE X  30      53.558  26.013  59.844  0.00  0.00            
ATOM    217  CZ  PHE X  30      54.546  25.948  60.842  0.00  0.00            
ATOM    218  CE2 PHE X  30      55.125  27.129  61.336  0.00  0.00            
ATOM    219  CD2 PHE X  30      54.705  28.377  60.842  0.00  0.00            
ATOM    220  C   PHE X  30      51.716  31.785  59.248  0.00  0.00            
ATOM    221  O   PHE X  30      51.392  31.783  58.061  0.00  0.00            
ATOM    222  N   LEU X  31      51.662  32.889  59.986  0.00  0.00            
ATOM    223  CA  LEU X  31      50.953  34.116  59.618  0.00  0.00            
ATOM    224  CB  LEU X  31      49.871  34.394  60.682  0.00  0.00            
ATOM    225  CG  LEU X  31      48.895  33.232  60.968  0.00  0.00            
ATOM    226  CD1 LEU X  31      47.978  33.613  62.128  0.00  0.00            
ATOM    227  CD2 LEU X  31      48.028  32.886  59.757  0.00  0.00            
ATOM    228  C   LEU X  31      51.918  35.303  59.490  0.00  0.00            
ATOM    229  O   LEU X  31      52.836  35.445  60.300  0.00  0.00            
ATOM    230  N   GLY X  32      51.696  36.183  58.511  0.00  0.00            
ATOM    231  CA  GLY X  32      52.485  37.408  58.334  0.00  0.00            
ATOM    232  C   GLY X  32      53.964  37.168  57.990  0.00  0.00            
ATOM    233  O   GLY X  32      54.834  37.853  58.528  0.00  0.00            
ATOM    234  N   ILE X  33      54.260  36.194  57.125  0.00  0.00            
ATOM    235  CA  ILE X  33      55.615  35.852  56.654  0.00  0.00            
ATOM    236  CB  ILE X  33      55.690  34.378  56.178  0.00  0.00            
ATOM    237  CG2 ILE X  33      57.163  33.983  55.950  0.00  0.00            
ATOM    238  CG1 ILE X  33      54.996  33.378  57.134  0.00  0.00            
ATOM    239  CD1 ILE X  33      54.975  31.945  56.587  0.00  0.00            
ATOM    240  C   ILE X  33      56.008  36.785  55.490  0.00  0.00            
ATOM    241  O   ILE X  33      55.220  36.912  54.551  0.00  0.00            
ATOM    242  N   PRO X  34      57.185  37.438  55.486  0.00  0.00            
ATOM    243  CD  PRO X  34      58.165  37.484  56.560  0.00  0.00            
ATOM    244  CG  PRO X  34      59.341  38.295  56.011  0.00  0.00            
ATOM    245  CB  PRO X  34      58.690  39.200  54.969  0.00  0.00            
ATOM    246  CA  PRO X  34      57.605  38.301  54.380  0.00  0.00            
ATOM    247  C   PRO X  34      58.124  37.499  53.176  0.00  0.00            
ATOM    248  O   PRO X  34      58.869  36.531  53.344  0.00  0.00            
ATOM    249  N   PHE X  35      57.786  37.939  51.959  0.00  0.00            
ATOM    250  CA  PHE X  35      58.225  37.302  50.700  0.00  0.00            
ATOM    251  CB  PHE X  35      56.985  36.869  49.904  0.00  0.00            
ATOM    252  CG  PHE X  35      56.072  37.996  49.455  0.00  0.00            
ATOM    253  CD1 PHE X  35      56.394  38.748  48.309  0.00  0.00            
ATOM    254  CE1 PHE X  35      55.543  39.780  47.878  0.00  0.00            
ATOM    255  CZ  PHE X  35      54.355  40.046  48.576  0.00  0.00            
ATOM    256  CE2 PHE X  35      54.024  39.293  49.715  0.00  0.00            
ATOM    257  CD2 PHE X  35      54.885  38.274  50.161  0.00  0.00            
ATOM    258  C   PHE X  35      59.184  38.158  49.846  0.00  0.00            
ATOM    259  O   PHE X  35      59.843  37.645  48.936  0.00  0.00            
ATOM    260  N   ALA X  36      59.270  39.458  50.136  0.00  0.00            
ATOM    261  CA  ALA X  36      60.111  40.443  49.455  0.00  0.00            
ATOM    262  CB  ALA X  36      59.327  41.019  48.268  0.00  0.00            
ATOM    263  C   ALA X  36      60.546  41.553  50.432  0.00  0.00            
ATOM    264  O   ALA X  36      59.929  41.727  51.493  0.00  0.00            
ATOM    265  N   LYS X  37      61.596  42.307  50.074  0.00  0.00            
ATOM    266  CA  LYS X  37      62.096  43.442  50.876  0.00  0.00            
ATOM    267  CB  LYS X  37      63.370  44.047  50.261  0.00  0.00            
ATOM    268  CG  LYS X  37      64.536  43.057  50.140  0.00  0.00            
ATOM    269  CD  LYS X  37      65.806  43.790  49.687  0.00  0.00            
ATOM    270  CE  LYS X  37      66.862  42.777  49.247  0.00  0.00            
ATOM    271  NZ  LYS X  37      68.077  43.440  48.723  0.00  0.00            
ATOM    272  C   LYS X  37      61.029  44.546  51.007  0.00  0.00            
ATOM    273  O   LYS X  37      60.326  44.801  50.023  0.00  0.00            
ATOM    274  N   PRO X  38      60.921  45.231  52.165  0.00  0.00            
ATOM    275  CD  PRO X  38      61.743  45.065  53.356  0.00  0.00            
ATOM    276  CG  PRO X  38      61.466  46.281  54.239  0.00  0.00            
ATOM    277  CB  PRO X  38      60.031  46.650  53.866  0.00  0.00            
ATOM    278  CA  PRO X  38      59.928  46.281  52.381  0.00  0.00            
ATOM    279  C   PRO X  38      60.192  47.479  51.442  0.00  0.00            
ATOM    280  O   PRO X  38      61.304  48.018  51.444  0.00  0.00            
ATOM    281  N   PRO X  39      59.208  47.913  50.629  0.00  0.00            
ATOM    282  CD  PRO X  39      57.860  47.360  50.540  0.00  0.00            
ATOM    283  CG  PRO X  39      57.204  48.019  49.327  0.00  0.00            
ATOM    284  CB  PRO X  39      58.410  48.380  48.460  0.00  0.00            
ATOM    285  CA  PRO X  39      59.422  48.838  49.514  0.00  0.00            
ATOM    286  C   PRO X  39      59.263  50.313  49.933  0.00  0.00            
ATOM    287  O   PRO X  39      58.601  51.096  49.248  0.00  0.00            
ATOM    288  N   LEU X  40      59.818  50.685  51.090  0.00  0.00            
ATOM    289  CA  LEU X  40      59.644  52.013  51.688  0.00  0.00            
ATOM    290  CB  LEU X  40      60.176  52.024  53.135  0.00  0.00            
ATOM    291  CG  LEU X  40      59.517  51.031  54.107  0.00  0.00            
ATOM    292  CD1 LEU X  40      60.169  51.145  55.483  0.00  0.00            
ATOM    293  CD2 LEU X  40      58.022  51.290  54.276  0.00  0.00            
ATOM    294  C   LEU X  40      60.338  53.113  50.870  0.00  0.00            
ATOM    295  O   LEU X  40      61.442  52.895  50.362  0.00  0.00            
ATOM    296  N   GLY X  41      59.723  54.300  50.803  0.00  0.00            
ATOM    297  CA  GLY X  41      60.354  55.558  50.366  0.00  0.00            
ATOM    298  C   GLY X  41      61.110  55.467  49.027  0.00  0.00            
ATOM    299  O   GLY X  41      60.466  55.393  47.977  0.00  0.00            
ATOM    300  N   PRO X  42      62.461  55.456  49.016  0.00  0.00            
ATOM    301  CD  PRO X  42      63.341  55.456  50.181  0.00  0.00            
ATOM    302  CG  PRO X  42      64.680  54.926  49.678  0.00  0.00            
ATOM    303  CB  PRO X  42      64.718  55.466  48.252  0.00  0.00            
ATOM    304  CA  PRO X  42      63.260  55.361  47.787  0.00  0.00            
ATOM    305  C   PRO X  42      63.031  54.073  46.971  0.00  0.00            
ATOM    306  O   PRO X  42      63.303  54.068  45.768  0.00  0.00            
ATOM    307  N   LEU X  43      62.508  52.998  47.578  0.00  0.00            
ATOM    308  CA  LEU X  43      62.164  51.738  46.898  0.00  0.00            
ATOM    309  CB  LEU X  43      62.551  50.536  47.782  0.00  0.00            
ATOM    310  CG  LEU X  43      64.064  50.374  48.030  0.00  0.00            
ATOM    311  CD1 LEU X  43      64.290  49.128  48.884  0.00  0.00            
ATOM    312  CD2 LEU X  43      64.874  50.204  46.741  0.00  0.00            
ATOM    313  C   LEU X  43      60.706  51.674  46.399  0.00  0.00            
ATOM    314  O   LEU X  43      60.269  50.643  45.884  0.00  0.00            
ATOM    315  N   ARG X  44      59.959  52.780  46.466  0.00  0.00            
ATOM    316  CA  ARG X  44      58.674  52.971  45.770  0.00  0.00            
ATOM    317  CB  ARG X  44      58.032  54.227  46.377  0.00  0.00            
ATOM    318  CG  ARG X  44      56.536  54.426  46.105  0.00  0.00            
ATOM    319  CD  ARG X  44      56.056  55.726  46.775  0.00  0.00            
ATOM    320  NE  ARG X  44      56.186  55.643  48.240  0.00  0.00            
ATOM    321  CZ  ARG X  44      56.573  56.555  49.109  0.00  0.00            
ATOM    322  NH1 ARG X  44      56.853  57.783  48.790  0.00  0.00            
ATOM    323  NH2 ARG X  44      56.679  56.228  50.357  0.00  0.00            
ATOM    324  C   ARG X  44      58.894  53.061  44.250  0.00  0.00            
ATOM    325  O   ARG X  44      59.961  53.498  43.805  0.00  0.00            
ATOM    326  N   PHE X  45      57.929  52.631  43.434  0.00  0.00            
ATOM    327  CA  PHE X  45      58.028  52.605  41.959  0.00  0.00            
ATOM    328  CB  PHE X  45      57.842  54.019  41.370  0.00  0.00            
ATOM    329  CG  PHE X  45      56.795  54.875  42.062  0.00  0.00            
ATOM    330  CD1 PHE X  45      55.432  54.521  42.022  0.00  0.00            
ATOM    331  CE1 PHE X  45      54.480  55.298  42.707  0.00  0.00            
ATOM    332  CZ  PHE X  45      54.887  56.431  43.434  0.00  0.00            
ATOM    333  CE2 PHE X  45      56.248  56.777  43.483  0.00  0.00            
ATOM    334  CD2 PHE X  45      57.198  56.006  42.795  0.00  0.00            
ATOM    335  C   PHE X  45      59.300  51.889  41.450  0.00  0.00            
ATOM    336  O   PHE X  45      60.044  52.408  40.617  0.00  0.00            
ATOM    337  N   THR X  46      59.617  50.733  42.039  0.00  0.00            
ATOM    338  CA  THR X  46      60.875  49.978  41.842  0.00  0.00            
ATOM    339  CB  THR X  46      61.860  50.301  42.982  0.00  0.00            
ATOM    340  CG2 THR X  46      63.243  49.696  42.785  0.00  0.00            
ATOM    341  OG1 THR X  46      62.063  51.697  43.110  0.00  0.00            
ATOM    342  C   THR X  46      60.583  48.465  41.823  0.00  0.00            
ATOM    343  O   THR X  46      59.686  48.048  42.562  0.00  0.00            
ATOM    344  N   PRO X  47      61.283  47.613  41.042  0.00  0.00            
ATOM    345  CD  PRO X  47      62.245  47.950  40.001  0.00  0.00            
ATOM    346  CG  PRO X  47      62.170  46.802  38.996  0.00  0.00            
ATOM    347  CB  PRO X  47      61.883  45.594  39.878  0.00  0.00            
ATOM    348  CA  PRO X  47      61.004  46.170  40.996  0.00  0.00            
ATOM    349  C   PRO X  47      61.250  45.421  42.326  0.00  0.00            
ATOM    350  O   PRO X  47      62.008  45.904  43.178  0.00  0.00            
ATOM    351  N   PRO X  48      60.661  44.223  42.509  0.00  0.00            
ATOM    352  CD  PRO X  48      59.608  43.638  41.687  0.00  0.00            
ATOM    353  CG  PRO X  48      58.866  42.663  42.596  0.00  0.00            
ATOM    354  CB  PRO X  48      59.948  42.191  43.560  0.00  0.00            
ATOM    355  CA  PRO X  48      60.888  43.394  43.692  0.00  0.00            
ATOM    356  C   PRO X  48      62.331  42.907  43.868  0.00  0.00            
ATOM    357  O   PRO X  48      63.064  42.694  42.895  0.00  0.00            
ATOM    358  N   GLN X  49      62.694  42.629  45.121  0.00  0.00            
ATOM    359  CA  GLN X  49      63.864  41.837  45.510  0.00  0.00            
ATOM    360  CB  GLN X  49      64.985  42.746  46.033  0.00  0.00            
ATOM    361  CG  GLN X  49      65.630  43.666  44.984  0.00  0.00            
ATOM    362  CD  GLN X  49      66.587  44.628  45.674  0.00  0.00            
ATOM    363  OE1 GLN X  49      67.796  44.422  45.739  0.00  0.00            
ATOM    364  NE2 GLN X  49      66.067  45.654  46.307  0.00  0.00            
ATOM    365  C   GLN X  49      63.461  40.835  46.612  0.00  0.00            
ATOM    366  O   GLN X  49      62.641  41.180  47.473  0.00  0.00            
ATOM    367  N   PRO X  50      64.032  39.617  46.636  0.00  0.00            
ATOM    368  CD  PRO X  50      65.062  39.114  45.736  0.00  0.00            
ATOM    369  CG  PRO X  50      65.557  37.806  46.352  0.00  0.00            
ATOM    370  CB  PRO X  50      64.338  37.310  47.130  0.00  0.00            
ATOM    371  CA  PRO X  50      63.697  38.605  47.635  0.00  0.00            
ATOM    372  C   PRO X  50      64.186  39.005  49.036  0.00  0.00            
ATOM    373  O   PRO X  50      65.177  39.727  49.189  0.00  0.00            
ATOM    374  N   ALA X  51      63.482  38.530  50.065  0.00  0.00            
ATOM    375  CA  ALA X  51      63.734  38.899  51.458  0.00  0.00            
ATOM    376  CB  ALA X  51      62.575  38.377  52.318  0.00  0.00            
ATOM    377  C   ALA X  51      65.108  38.418  51.974  0.00  0.00            
ATOM    378  O   ALA X  51      65.606  37.359  51.577  0.00  0.00            
ATOM    379  N   GLU X  52      65.698  39.192  52.889  0.00  0.00            
ATOM    380  CA  GLU X  52      66.957  38.884  53.587  0.00  0.00            
ATOM    381  CB  GLU X  52      67.435  40.128  54.366  0.00  0.00            
ATOM    382  CG  GLU X  52      67.839  41.306  53.470  0.00  0.00            
ATOM    383  CD  GLU X  52      68.482  42.422  54.306  0.00  0.00            
ATOM    384  OE1 GLU X  52      67.759  43.330  54.788  0.00  0.00            
ATOM    385  OE2 GLU X  52      69.717  42.389  54.504  0.00  0.00            
ATOM    386  C   GLU X  52      66.806  37.695  54.565  0.00  0.00            
ATOM    387  O   GLU X  52      65.683  37.402  55.000  0.00  0.00            
ATOM    388  N   PRO X  53      67.896  37.004  54.950  0.00  0.00            
ATOM    389  CD  PRO X  53      69.236  37.107  54.380  0.00  0.00            
ATOM    390  CG  PRO X  53      70.132  36.222  55.247  0.00  0.00            
ATOM    391  CB  PRO X  53      69.155  35.169  55.769  0.00  0.00            
ATOM    392  CA  PRO X  53      67.875  35.978  55.994  0.00  0.00            
ATOM    393  C   PRO X  53      67.808  36.568  57.417  0.00  0.00            
ATOM    394  O   PRO X  53      68.132  37.737  57.655  0.00  0.00            
ATOM    395  N   TRP X  54      67.412  35.738  58.387  0.00  0.00            
ATOM    396  CA  TRP X  54      67.311  36.089  59.812  0.00  0.00            
ATOM    397  CB  TRP X  54      65.845  36.360  60.165  0.00  0.00            
ATOM    398  CG  TRP X  54      64.940  35.170  60.122  0.00  0.00            
ATOM    399  CD1 TRP X  54      64.617  34.398  61.181  0.00  0.00            
ATOM    400  NE1 TRP X  54      63.789  33.372  60.774  0.00  0.00            
ATOM    401  CE2 TRP X  54      63.528  33.436  59.426  0.00  0.00            
ATOM    402  CZ2 TRP X  54      62.772  32.636  58.560  0.00  0.00            
ATOM    403  CH2 TRP X  54      62.689  32.987  57.204  0.00  0.00            
ATOM    404  CZ3 TRP X  54      63.367  34.126  56.735  0.00  0.00            
ATOM    405  CE3 TRP X  54      64.131  34.920  57.610  0.00  0.00            
ATOM    406  CD2 TRP X  54      64.240  34.590  58.979  0.00  0.00            
ATOM    407  C   TRP X  54      67.916  35.052  60.777  0.00  0.00            
ATOM    408  O   TRP X  54      68.266  35.428  61.895  0.00  0.00            
ATOM    409  N   SER X  55      68.075  33.786  60.369  0.00  0.00            
ATOM    410  CA  SER X  55      68.622  32.643  61.142  0.00  0.00            
ATOM    411  CB  SER X  55      70.080  32.892  61.549  0.00  0.00            
ATOM    412  OG  SER X  55      70.880  33.178  60.420  0.00  0.00            
ATOM    413  C   SER X  55      67.844  32.179  62.385  0.00  0.00            
ATOM    414  O   SER X  55      67.767  30.972  62.625  0.00  0.00            
ATOM    415  N   PHE X  56      67.290  33.090  63.188  0.00  0.00            
ATOM    416  CA  PHE X  56      66.638  32.773  64.466  0.00  0.00            
ATOM    417  CB  PHE X  56      66.648  34.026  65.365  0.00  0.00            
ATOM    418  CG  PHE X  56      65.875  35.239  64.873  0.00  0.00            
ATOM    419  CD1 PHE X  56      64.479  35.312  65.038  0.00  0.00            
ATOM    420  CE1 PHE X  56      63.771  36.456  64.631  0.00  0.00            
ATOM    421  CZ  PHE X  56      64.457  37.539  64.057  0.00  0.00            
ATOM    422  CE2 PHE X  56      65.852  37.481  63.907  0.00  0.00            
ATOM    423  CD2 PHE X  56      66.560  36.339  64.322  0.00  0.00            
ATOM    424  C   PHE X  56      65.241  32.134  64.309  0.00  0.00            
ATOM    425  O   PHE X  56      64.700  32.025  63.208  0.00  0.00            
ATOM    426  N   VAL X  57      64.644  31.698  65.423  0.00  0.00            
ATOM    427  CA  VAL X  57      63.263  31.184  65.484  0.00  0.00            
ATOM    428  CB  VAL X  57      63.101  30.223  66.683  0.00  0.00            
ATOM    429  CG1 VAL X  57      61.679  29.662  66.772  0.00  0.00            
ATOM    430  CG2 VAL X  57      64.052  29.021  66.574  0.00  0.00            
ATOM    431  C   VAL X  57      62.277  32.361  65.535  0.00  0.00            
ATOM    432  O   VAL X  57      62.097  32.977  66.589  0.00  0.00            
ATOM    433  N   LYS X  58      61.691  32.715  64.383  0.00  0.00            
ATOM    434  CA  LYS X  58      60.877  33.928  64.174  0.00  0.00            
ATOM    435  CB  LYS X  58      61.248  34.511  62.798  0.00  0.00            
ATOM    436  CG  LYS X  58      60.594  35.859  62.450  0.00  0.00            
ATOM    437  CD  LYS X  58      61.141  36.359  61.102  0.00  0.00            
ATOM    438  CE  LYS X  58      60.509  37.692  60.679  0.00  0.00            
ATOM    439  NZ  LYS X  58      61.005  38.117  59.347  0.00  0.00            
ATOM    440  C   LYS X  58      59.375  33.658  64.319  0.00  0.00            
ATOM    441  O   LYS X  58      58.852  32.725  63.709  0.00  0.00            
ATOM    442  N   ASN X  59      58.681  34.484  65.101  0.00  0.00            
ATOM    443  CA  ASN X  59      57.246  34.363  65.381  0.00  0.00            
ATOM    444  CB  ASN X  59      56.923  35.253  66.599  0.00  0.00            
ATOM    445  CG  ASN X  59      55.463  35.277  67.042  0.00  0.00            
ATOM    446  OD1 ASN X  59      54.526  35.011  66.300  0.00  0.00            
ATOM    447  ND2 ASN X  59      55.219  35.665  68.270  0.00  0.00            
ATOM    448  C   ASN X  59      56.389  34.695  64.143  0.00  0.00            
ATOM    449  O   ASN X  59      56.516  35.773  63.555  0.00  0.00            
ATOM    450  N   ALA X  60      55.485  33.781  63.784  0.00  0.00            
ATOM    451  CA  ALA X  60      54.515  33.924  62.701  0.00  0.00            
ATOM    452  CB  ALA X  60      55.010  33.096  61.508  0.00  0.00            
ATOM    453  C   ALA X  60      53.091  33.555  63.171  0.00  0.00            
ATOM    454  O   ALA X  60      52.478  32.622  62.654  0.00  0.00            
ATOM    455  N   THR X  61      52.564  34.254  64.182  0.00  0.00            
ATOM    456  CA  THR X  61      51.260  33.935  64.817  0.00  0.00            
ATOM    457  CB  THR X  61      51.442  33.402  66.243  0.00  0.00            
ATOM    458  CG2 THR X  61      52.287  32.137  66.277  0.00  0.00            
ATOM    459  OG1 THR X  61      52.051  34.369  67.064  0.00  0.00            
ATOM    460  C   THR X  61      50.232  35.072  64.811  0.00  0.00            
ATOM    461  O   THR X  61      49.160  34.930  65.396  0.00  0.00            
ATOM    462  N   SER X  62      50.522  36.180  64.127  0.00  0.00            
ATOM    463  CA  SER X  62      49.626  37.340  63.993  0.00  0.00            
ATOM    464  CB  SER X  62      50.183  38.530  64.784  0.00  0.00            
ATOM    465  OG  SER X  62      50.442  38.174  66.134  0.00  0.00            
ATOM    466  C   SER X  62      49.444  37.719  62.520  0.00  0.00            
ATOM    467  O   SER X  62      50.380  37.595  61.726  0.00  0.00            
ATOM    468  N   TYR X  63      48.256  38.188  62.133  0.00  0.00            
ATOM    469  CA  TYR X  63      47.977  38.606  60.752  0.00  0.00            
ATOM    470  CB  TYR X  63      46.461  38.733  60.536  0.00  0.00            
ATOM    471  CG  TYR X  63      45.771  37.454  60.109  0.00  0.00            
ATOM    472  CD1 TYR X  63      45.671  36.375  61.007  0.00  0.00            
ATOM    473  CE1 TYR X  63      45.022  35.190  60.615  0.00  0.00            
ATOM    474  CZ  TYR X  63      44.405  35.106  59.354  0.00  0.00            
ATOM    475  OH  TYR X  63      43.687  34.001  59.037  0.00  0.00            
ATOM    476  CE2 TYR X  63      44.488  36.194  58.459  0.00  0.00            
ATOM    477  CD2 TYR X  63      45.198  37.351  58.826  0.00  0.00            
ATOM    478  C   TYR X  63      48.713  39.913  60.383  0.00  0.00            
ATOM    479  O   TYR X  63      49.016  40.720  61.268  0.00  0.00            
ATOM    480  N   PRO X  64      49.010  40.144  59.089  0.00  0.00            
ATOM    481  CD  PRO X  64      48.702  39.275  57.957  0.00  0.00            
ATOM    482  CG  PRO X  64      49.065  40.074  56.707  0.00  0.00            
ATOM    483  CB  PRO X  64      50.215  40.946  57.204  0.00  0.00            
ATOM    484  CA  PRO X  64      49.811  41.284  58.645  0.00  0.00            
ATOM    485  C   PRO X  64      49.081  42.642  58.735  0.00  0.00            
ATOM    486  O   PRO X  64      47.839  42.690  58.771  0.00  0.00            
ATOM    487  N   PRO X  65      49.832  43.764  58.706  0.00  0.00            
ATOM    488  CD  PRO X  65      51.292  43.847  58.732  0.00  0.00            
ATOM    489  CG  PRO X  65      51.648  45.186  58.089  0.00  0.00            
ATOM    490  CB  PRO X  65      50.449  46.056  58.461  0.00  0.00            
ATOM    491  CA  PRO X  65      49.275  45.075  58.375  0.00  0.00            
ATOM    492  C   PRO X  65      48.666  45.067  56.964  0.00  0.00            
ATOM    493  O   PRO X  65      49.121  44.333  56.084  0.00  0.00            
ATOM    494  N   MET X  66      47.649  45.897  56.737  0.00  0.00            
ATOM    495  CA  MET X  66      47.001  46.044  55.429  0.00  0.00            
ATOM    496  CB  MET X  66      45.516  46.402  55.593  0.00  0.00            
ATOM    497  CG  MET X  66      45.256  47.767  56.240  0.00  0.00            
ATOM    498  SD  MET X  66      43.540  47.981  56.782  0.00  0.00            
ATOM    499  CE  MET X  66      43.627  49.668  57.436  0.00  0.00            
ATOM    500  C   MET X  66      47.767  47.019  54.524  0.00  0.00            
ATOM    501  O   MET X  66      48.347  48.002  54.990  0.00  0.00            
ATOM    502  N   CYS X  67      47.767  46.744  53.222  0.00  0.00            
ATOM    503  CA  CYS X  67      48.515  47.493  52.213  0.00  0.00            
ATOM    504  CB  CYS X  67      48.784  46.554  51.019  0.00  0.00            
ATOM    505  SG  CYS X  67      47.264  45.703  50.483  0.00  0.00            
ATOM    506  C   CYS X  67      47.801  48.777  51.758  0.00  0.00            
ATOM    507  O   CYS X  67      46.672  48.720  51.280  0.00  0.00            
ATOM    508  N   THR X  68      48.490  49.923  51.804  0.00  0.00            
ATOM    509  CA  THR X  68      48.323  51.027  50.824  0.00  0.00            
ATOM    510  CB  THR X  68      49.171  50.736  49.563  0.00  0.00            
ATOM    511  CG2 THR X  68      50.655  50.562  49.891  0.00  0.00            
ATOM    512  OG1 THR X  68      48.726  49.566  48.904  0.00  0.00            
ATOM    513  C   THR X  68      46.874  51.419  50.441  0.00  0.00            
ATOM    514  O   THR X  68      46.558  51.528  49.253  0.00  0.00            
ATOM    515  N   GLN X  69      45.963  51.584  51.409  0.00  0.00            
ATOM    516  CA  GLN X  69      44.534  51.849  51.162  0.00  0.00            
ATOM    517  CB  GLN X  69      43.793  50.517  50.933  0.00  0.00            
ATOM    518  CG  GLN X  69      43.614  49.661  52.201  0.00  0.00            
ATOM    519  CD  GLN X  69      43.241  48.230  51.840  0.00  0.00            
ATOM    520  OE1 GLN X  69      42.092  47.817  51.890  0.00  0.00            
ATOM    521  NE2 GLN X  69      44.205  47.444  51.425  0.00  0.00            
ATOM    522  C   GLN X  69      43.857  52.673  52.268  0.00  0.00            
ATOM    523  O   GLN X  69      44.409  52.836  53.352  0.00  0.00            
ATOM    524  N   ASP X  70      42.646  53.168  52.003  0.00  0.00            
ATOM    525  CA  ASP X  70      41.824  53.948  52.943  0.00  0.00            
ATOM    526  CB  ASP X  70      40.465  54.208  52.268  0.00  0.00            
ATOM    527  CG  ASP X  70      39.410  54.908  53.135  0.00  0.00            
ATOM    528  OD1 ASP X  70      39.719  55.432  54.229  0.00  0.00            
ATOM    529  OD2 ASP X  70      38.233  54.931  52.708  0.00  0.00            
ATOM    530  C   ASP X  70      41.643  53.263  54.329  0.00  0.00            
ATOM    531  O   ASP X  70      41.047  52.181  54.405  0.00  0.00            
ATOM    532  N   PRO X  71      42.071  53.896  55.447  0.00  0.00            
ATOM    533  CD  PRO X  71      42.790  55.160  55.500  0.00  0.00            
ATOM    534  CG  PRO X  71      42.784  55.597  56.958  0.00  0.00            
ATOM    535  CB  PRO X  71      42.823  54.259  57.687  0.00  0.00            
ATOM    536  CA  PRO X  71      41.935  53.367  56.808  0.00  0.00            
ATOM    537  C   PRO X  71      40.492  53.320  57.341  0.00  0.00            
ATOM    538  O   PRO X  71      40.302  52.932  58.497  0.00  0.00            
ATOM    539  N   LYS X  72      39.483  53.711  56.550  0.00  0.00            
ATOM    540  CA  LYS X  72      38.053  53.465  56.816  0.00  0.00            
ATOM    541  CB  LYS X  72      37.204  54.667  56.363  0.00  0.00            
ATOM    542  CG  LYS X  72      37.643  55.995  57.010  0.00  0.00            
ATOM    543  CD  LYS X  72      36.783  57.188  56.564  0.00  0.00            
ATOM    544  CE  LYS X  72      36.745  57.413  55.044  0.00  0.00            
ATOM    545  NZ  LYS X  72      38.083  57.701  54.480  0.00  0.00            
ATOM    546  C   LYS X  72      37.604  52.158  56.152  0.00  0.00            
ATOM    547  O   LYS X  72      37.305  51.187  56.848  0.00  0.00            
ATOM    548  N   ALA X  73      37.683  52.075  54.820  0.00  0.00            
ATOM    549  CA  ALA X  73      37.346  50.866  54.059  0.00  0.00            
ATOM    550  CB  ALA X  73      37.568  51.149  52.568  0.00  0.00            
ATOM    551  C   ALA X  73      38.153  49.629  54.506  0.00  0.00            
ATOM    552  O   ALA X  73      37.587  48.544  54.662  0.00  0.00            
ATOM    553  N   GLY X  74      39.454  49.788  54.778  0.00  0.00            
ATOM    554  CA  GLY X  74      40.316  48.718  55.291  0.00  0.00            
ATOM    555  C   GLY X  74      39.989  48.293  56.731  0.00  0.00            
ATOM    556  O   GLY X  74      40.141  47.121  57.080  0.00  0.00            
ATOM    557  N   GLN X  75      39.470  49.206  57.561  0.00  0.00            
ATOM    558  CA  GLN X  75      39.032  48.913  58.933  0.00  0.00            
ATOM    559  CB  GLN X  75      38.940  50.239  59.711  0.00  0.00            
ATOM    560  CG  GLN X  75      38.542  50.124  61.191  0.00  0.00            
ATOM    561  CD  GLN X  75      38.886  51.403  61.963  0.00  0.00            
ATOM    562  OE1 GLN X  75      39.950  51.518  62.570  0.00  0.00            
ATOM    563  NE2 GLN X  75      38.068  52.431  61.923  0.00  0.00            
ATOM    564  C   GLN X  75      37.736  48.084  58.932  0.00  0.00            
ATOM    565  O   GLN X  75      37.665  47.065  59.621  0.00  0.00            
ATOM    566  N   LEU X  76      36.770  48.426  58.072  0.00  0.00            
ATOM    567  CA  LEU X  76      35.561  47.617  57.848  0.00  0.00            
ATOM    568  CB  LEU X  76      34.569  48.410  56.975  0.00  0.00            
ATOM    569  CG  LEU X  76      34.032  49.708  57.612  0.00  0.00            
ATOM    570  CD1 LEU X  76      33.153  50.442  56.602  0.00  0.00            
ATOM    571  CD2 LEU X  76      33.196  49.439  58.866  0.00  0.00            
ATOM    572  C   LEU X  76      35.883  46.247  57.220  0.00  0.00            
ATOM    573  O   LEU X  76      35.324  45.229  57.633  0.00  0.00            
ATOM    574  N   LEU X  77      36.841  46.180  56.288  0.00  0.00            
ATOM    575  CA  LEU X  77      37.322  44.910  55.728  0.00  0.00            
ATOM    576  CB  LEU X  77      38.291  45.211  54.569  0.00  0.00            
ATOM    577  CG  LEU X  77      38.792  43.968  53.811  0.00  0.00            
ATOM    578  CD1 LEU X  77      37.652  43.184  53.155  0.00  0.00            
ATOM    579  CD2 LEU X  77      39.767  44.393  52.716  0.00  0.00            
ATOM    580  C   LEU X  77      37.981  44.014  56.792  0.00  0.00            
ATOM    581  O   LEU X  77      37.866  42.791  56.722  0.00  0.00            
ATOM    582  N   SER X  78      38.658  44.615  57.773  0.00  0.00            
ATOM    583  CA  SER X  78      39.388  43.897  58.826  0.00  0.00            
ATOM    584  CB  SER X  78      40.491  44.788  59.408  0.00  0.00            
ATOM    585  OG  SER X  78      41.427  45.177  58.417  0.00  0.00            
ATOM    586  C   SER X  78      38.501  43.402  59.975  0.00  0.00            
ATOM    587  O   SER X  78      38.850  42.393  60.585  0.00  0.00            
ATOM    588  N   GLU X  79      37.406  44.104  60.301  0.00  0.00            
ATOM    589  CA  GLU X  79      36.616  43.884  61.534  0.00  0.00            
ATOM    590  CB  GLU X  79      36.982  44.972  62.562  0.00  0.00            
ATOM    591  CG  GLU X  79      38.288  44.677  63.314  0.00  0.00            
ATOM    592  CD  GLU X  79      38.056  43.844  64.582  0.00  0.00            
ATOM    593  OE1 GLU X  79      38.389  44.335  65.688  0.00  0.00            
ATOM    594  OE2 GLU X  79      37.573  42.686  64.517  0.00  0.00            
ATOM    595  C   GLU X  79      35.084  43.802  61.355  0.00  0.00            
ATOM    596  O   GLU X  79      34.379  43.548  62.334  0.00  0.00            
ATOM    597  N   LEU X  80      34.545  43.983  60.142  0.00  0.00            
ATOM    598  CA  LEU X  80      33.122  43.755  59.839  0.00  0.00            
ATOM    599  CB  LEU X  80      32.452  45.083  59.431  0.00  0.00            
ATOM    600  CG  LEU X  80      30.950  44.954  59.102  0.00  0.00            
ATOM    601  CD1 LEU X  80      30.117  44.493  60.301  0.00  0.00            
ATOM    602  CD2 LEU X  80      30.412  46.304  58.639  0.00  0.00            
ATOM    603  C   LEU X  80      32.925  42.652  58.793  0.00  0.00            
ATOM    604  O   LEU X  80      32.161  41.714  59.030  0.00  0.00            
ATOM    605  N   PHE X  81      33.623  42.716  57.657  0.00  0.00            
ATOM    606  CA  PHE X  81      33.502  41.747  56.550  0.00  0.00            
ATOM    607  CB  PHE X  81      33.688  42.483  55.208  0.00  0.00            
ATOM    608  CG  PHE X  81      32.784  43.698  55.027  0.00  0.00            
ATOM    609  CD1 PHE X  81      31.385  43.566  55.146  0.00  0.00            
ATOM    610  CE1 PHE X  81      30.551  44.694  55.045  0.00  0.00            
ATOM    611  CZ  PHE X  81      31.108  45.961  54.802  0.00  0.00            
ATOM    612  CE2 PHE X  81      32.498  46.095  54.647  0.00  0.00            
ATOM    613  CD2 PHE X  81      33.334  44.968  54.762  0.00  0.00            
ATOM    614  C   PHE X  81      34.398  40.497  56.730  0.00  0.00            
ATOM    615  O   PHE X  81      34.852  39.883  55.760  0.00  0.00            
ATOM    616  N   THR X  82      34.682  40.145  57.986  0.00  0.00            
ATOM    617  CA  THR X  82      35.736  39.223  58.432  0.00  0.00            
ATOM    618  CB  THR X  82      36.047  39.473  59.926  0.00  0.00            
ATOM    619  CG2 THR X  82      37.495  39.137  60.265  0.00  0.00            
ATOM    620  OG1 THR X  82      35.852  40.819  60.300  0.00  0.00            
ATOM    621  C   THR X  82      35.401  37.736  58.254  0.00  0.00            
ATOM    622  O   THR X  82      34.278  37.307  58.521  0.00  0.00            
ATOM    623  N   ASN X  83      36.407  36.927  57.902  0.00  0.00            
ATOM    624  CA  ASN X  83      36.413  35.455  58.022  0.00  0.00            
ATOM    625  CB  ASN X  83      36.673  34.901  56.609  0.00  0.00            
ATOM    626  CG  ASN X  83      36.669  33.385  56.493  0.00  0.00            
ATOM    627  OD1 ASN X  83      36.150  32.651  57.321  0.00  0.00            
ATOM    628  ND2 ASN X  83      37.242  32.866  55.436  0.00  0.00            
ATOM    629  C   ASN X  83      37.460  34.973  59.063  0.00  0.00            
ATOM    630  O   ASN X  83      37.253  33.987  59.772  0.00  0.00            
ATOM    631  N   ARG X  84      38.563  35.723  59.192  0.00  0.00            
ATOM    632  CA  ARG X  84      39.629  35.610  60.202  0.00  0.00            
ATOM    633  CB  ARG X  84      40.552  36.830  60.020  0.00  0.00            
ATOM    634  CG  ARG X  84      41.690  36.961  61.043  0.00  0.00            
ATOM    635  CD  ARG X  84      42.431  38.297  60.893  0.00  0.00            
ATOM    636  NE  ARG X  84      41.557  39.460  61.161  0.00  0.00            
ATOM    637  CZ  ARG X  84      41.006  39.791  62.318  0.00  0.00            
ATOM    638  NH1 ARG X  84      41.289  39.206  63.443  0.00  0.00            
ATOM    639  NH2 ARG X  84      40.127  40.736  62.398  0.00  0.00            
ATOM    640  C   ARG X  84      39.112  35.515  61.648  0.00  0.00            
ATOM    641  O   ARG X  84      38.169  36.210  62.045  0.00  0.00            
ATOM    642  N   LYS X  85      39.819  34.718  62.452  0.00  0.00            
ATOM    643  CA  LYS X  85      39.658  34.542  63.906  0.00  0.00            
ATOM    644  CB  LYS X  85      39.392  33.049  64.177  0.00  0.00            
ATOM    645  CG  LYS X  85      38.072  32.482  63.616  0.00  0.00            
ATOM    646  CD  LYS X  85      36.852  32.687  64.524  0.00  0.00            
ATOM    647  CE  LYS X  85      36.958  31.832  65.794  0.00  0.00            
ATOM    648  NZ  LYS X  85      35.785  31.989  66.683  0.00  0.00            
ATOM    649  C   LYS X  85      40.896  35.025  64.687  0.00  0.00            
ATOM    650  O   LYS X  85      40.746  35.687  65.717  0.00  0.00            
ATOM    651  N   GLU X  86      42.108  34.750  64.196  0.00  0.00            
ATOM    652  CA  GLU X  86      43.369  35.083  64.889  0.00  0.00            
ATOM    653  CB  GLU X  86      44.478  34.104  64.448  0.00  0.00            
ATOM    654  CG  GLU X  86      45.804  34.191  65.224  0.00  0.00            
ATOM    655  CD  GLU X  86      45.601  34.200  66.744  0.00  0.00            
ATOM    656  OE1 GLU X  86      46.007  35.199  67.390  0.00  0.00            
ATOM    657  OE2 GLU X  86      44.965  33.262  67.277  0.00  0.00            
ATOM    658  C   GLU X  86      43.760  36.569  64.737  0.00  0.00            
ATOM    659  O   GLU X  86      43.252  37.272  63.861  0.00  0.00            
ATOM    660  N   ASN X  87      44.616  37.076  65.630  0.00  0.00            
ATOM    661  CA  ASN X  87      44.729  38.504  65.923  0.00  0.00            
ATOM    662  CB  ASN X  87      45.435  38.687  67.281  0.00  0.00            
ATOM    663  CG  ASN X  87      46.947  38.737  67.154  0.00  0.00            
ATOM    664  OD1 ASN X  87      47.544  39.809  67.176  0.00  0.00            
ATOM    665  ND2 ASN X  87      47.592  37.612  66.973  0.00  0.00            
ATOM    666  C   ASN X  87      45.351  39.388  64.817  0.00  0.00            
ATOM    667  O   ASN X  87      46.195  38.938  64.039  0.00  0.00            
ATOM    668  N   ILE X  88      44.984  40.679  64.818  0.00  0.00            
ATOM    669  CA  ILE X  88      45.540  41.738  63.948  0.00  0.00            
ATOM    670  CB  ILE X  88      44.491  42.276  62.943  0.00  0.00            
ATOM    671  CG2 ILE X  88      44.336  41.295  61.777  0.00  0.00            
ATOM    672  CG1 ILE X  88      43.143  42.632  63.611  0.00  0.00            
ATOM    673  CD1 ILE X  88      42.217  43.444  62.701  0.00  0.00            
ATOM    674  C   ILE X  88      46.117  42.935  64.732  0.00  0.00            
ATOM    675  O   ILE X  88      45.604  43.273  65.805  0.00  0.00            
ATOM    676  N   PRO X  89      47.120  43.647  64.179  0.00  0.00            
ATOM    677  CD  PRO X  89      47.981  43.210  63.082  0.00  0.00            
ATOM    678  CG  PRO X  89      48.925  44.375  62.789  0.00  0.00            
ATOM    679  CB  PRO X  89      48.981  45.107  64.130  0.00  0.00            
ATOM    680  CA  PRO X  89      47.547  44.967  64.655  0.00  0.00            
ATOM    681  C   PRO X  89      46.640  46.122  64.169  0.00  0.00            
ATOM    682  O   PRO X  89      46.831  47.262  64.590  0.00  0.00            
ATOM    683  N   LEU X  90      45.683  45.853  63.264  0.00  0.00            
ATOM    684  CA  LEU X  90      44.759  46.823  62.642  0.00  0.00            
ATOM    685  CB  LEU X  90      43.577  47.097  63.597  0.00  0.00            
ATOM    686  CG  LEU X  90      42.359  47.837  62.998  0.00  0.00            
ATOM    687  CD1 LEU X  90      41.854  47.258  61.674  0.00  0.00            
ATOM    688  CD2 LEU X  90      41.200  47.770  63.992  0.00  0.00            
ATOM    689  C   LEU X  90      45.495  48.058  62.072  0.00  0.00            
ATOM    690  O   LEU X  90      45.092  49.214  62.246  0.00  0.00            
ATOM    691  N   LYS X  91      46.626  47.773  61.419  0.00  0.00            
ATOM    692  CA  LYS X  91      47.701  48.702  61.039  0.00  0.00            
ATOM    693  CB  LYS X  91      48.999  48.141  61.648  0.00  0.00            
ATOM    694  CG  LYS X  91      50.299  48.904  61.349  0.00  0.00            
ATOM    695  CD  LYS X  91      51.474  48.153  62.001  0.00  0.00            
ATOM    696  CE  LYS X  91      52.829  48.817  61.740  0.00  0.00            
ATOM    697  NZ  LYS X  91      53.029  50.020  62.574  0.00  0.00            
ATOM    698  C   LYS X  91      47.767  48.844  59.519  0.00  0.00            
ATOM    699  O   LYS X  91      47.650  47.848  58.808  0.00  0.00            
ATOM    700  N   LEU X  92      47.963  50.066  59.030  0.00  0.00            
ATOM    701  CA  LEU X  92      48.037  50.412  57.606  0.00  0.00            
ATOM    702  CB  LEU X  92      47.058  51.577  57.363  0.00  0.00            
ATOM    703  CG  LEU X  92      47.169  52.265  55.993  0.00  0.00            
ATOM    704  CD1 LEU X  92      46.942  51.321  54.813  0.00  0.00            
ATOM    705  CD2 LEU X  92      46.134  53.381  55.920  0.00  0.00            
ATOM    706  C   LEU X  92      49.478  50.768  57.222  0.00  0.00            
ATOM    707  O   LEU X  92      50.040  51.704  57.793  0.00  0.00            
ATOM    708  N   SER X  93      50.067  50.076  56.247  0.00  0.00            
ATOM    709  CA  SER X  93      51.502  50.196  55.943  0.00  0.00            
ATOM    710  CB  SER X  93      52.270  49.041  56.595  0.00  0.00            
ATOM    711  OG  SER X  93      52.156  49.057  58.006  0.00  0.00            
ATOM    712  C   SER X  93      51.832  50.229  54.447  0.00  0.00            
ATOM    713  O   SER X  93      51.109  49.689  53.604  0.00  0.00            
ATOM    714  N   GLU X  94      52.995  50.808  54.144  0.00  0.00            
ATOM    715  CA  GLU X  94      53.781  50.545  52.933  0.00  0.00            
ATOM    716  CB  GLU X  94      54.580  51.815  52.602  0.00  0.00            
ATOM    717  CG  GLU X  94      55.428  51.670  51.335  0.00  0.00            
ATOM    718  CD  GLU X  94      55.987  53.020  50.877  0.00  0.00            
ATOM    719  OE1 GLU X  94      55.750  53.373  49.699  0.00  0.00            
ATOM    720  OE2 GLU X  94      56.631  53.760  51.657  0.00  0.00            
ATOM    721  C   GLU X  94      54.682  49.305  53.127  0.00  0.00            
ATOM    722  O   GLU X  94      54.849  48.504  52.206  0.00  0.00            
ATOM    723  N   ASP X  95      55.165  49.079  54.354  0.00  0.00            
ATOM    724  CA  ASP X  95      55.663  47.791  54.858  0.00  0.00            
ATOM    725  CB  ASP X  95      56.341  48.019  56.223  0.00  0.00            
ATOM    726  CG  ASP X  95      56.735  46.716  56.924  0.00  0.00            
ATOM    727  OD1 ASP X  95      56.516  46.589  58.153  0.00  0.00            
ATOM    728  OD2 ASP X  95      57.334  45.831  56.269  0.00  0.00            
ATOM    729  C   ASP X  95      54.511  46.771  54.947  0.00  0.00            
ATOM    730  O   ASP X  95      53.931  46.545  56.008  0.00  0.00            
ATOM    731  N   CYS X  96      54.132  46.194  53.806  0.00  0.00            
ATOM    732  CA  CYS X  96      52.934  45.363  53.661  0.00  0.00            
ATOM    733  CB  CYS X  96      51.814  46.247  53.097  0.00  0.00            
ATOM    734  SG  CYS X  96      52.228  46.823  51.421  0.00  0.00            
ATOM    735  C   CYS X  96      53.136  44.073  52.838  0.00  0.00            
ATOM    736  O   CYS X  96      52.161  43.359  52.585  0.00  0.00            
ATOM    737  N   LEU X  97      54.372  43.744  52.439  0.00  0.00            
ATOM    738  CA  LEU X  97      54.680  42.594  51.576  0.00  0.00            
ATOM    739  CB  LEU X  97      55.878  42.911  50.661  0.00  0.00            
ATOM    740  CG  LEU X  97      55.693  44.140  49.750  0.00  0.00            
ATOM    741  CD1 LEU X  97      56.841  44.184  48.744  0.00  0.00            
ATOM    742  CD2 LEU X  97      54.383  44.136  48.959  0.00  0.00            
ATOM    743  C   LEU X  97      54.854  41.305  52.394  0.00  0.00            
ATOM    744  O   LEU X  97      55.974  40.843  52.647  0.00  0.00            
ATOM    745  N   TYR X  98      53.711  40.754  52.812  0.00  0.00            
ATOM    746  CA  TYR X  98      53.574  39.569  53.662  0.00  0.00            
ATOM    747  CB  TYR X  98      53.194  40.000  55.089  0.00  0.00            
ATOM    748  CG  TYR X  98      54.181  40.929  55.775  0.00  0.00            
ATOM    749  CD1 TYR X  98      53.993  42.323  55.727  0.00  0.00            
ATOM    750  CE1 TYR X  98      54.932  43.187  56.324  0.00  0.00            
ATOM    751  CZ  TYR X  98      56.044  42.654  57.007  0.00  0.00            
ATOM    752  OH  TYR X  98      56.975  43.474  57.564  0.00  0.00            
ATOM    753  CE2 TYR X  98      56.204  41.257  57.102  0.00  0.00            
ATOM    754  CD2 TYR X  98      55.283  40.399  56.472  0.00  0.00            
ATOM    755  C   TYR X  98      52.529  38.575  53.118  0.00  0.00            
ATOM    756  O   TYR X  98      51.643  38.942  52.343  0.00  0.00            
ATOM    757  N   LEU X  99      52.613  37.317  53.556  0.00  0.00            
ATOM    758  CA  LEU X  99      51.668  36.238  53.252  0.00  0.00            
ATOM    759  CB  LEU X  99      52.162  35.459  52.010  0.00  0.00            
ATOM    760  CG  LEU X  99      53.542  34.771  52.076  0.00  0.00            
ATOM    761  CD1 LEU X  99      53.533  33.471  52.886  0.00  0.00            
ATOM    762  CD2 LEU X  99      53.977  34.404  50.654  0.00  0.00            
ATOM    763  C   LEU X  99      51.375  35.350  54.478  0.00  0.00            
ATOM    764  O   LEU X  99      52.099  35.385  55.474  0.00  0.00            
ATOM    765  N   ASN X 100      50.319  34.542  54.394  0.00  0.00            
ATOM    766  CA  ASN X 100      49.953  33.512  55.373  0.00  0.00            
ATOM    767  CB  ASN X 100      48.514  33.737  55.863  0.00  0.00            
ATOM    768  CG  ASN X 100      48.274  34.947  56.743  0.00  0.00            
ATOM    769  OD1 ASN X 100      49.161  35.666  57.177  0.00  0.00            
ATOM    770  ND2 ASN X 100      47.024  35.169  57.066  0.00  0.00            
ATOM    771  C   ASN X 100      50.031  32.115  54.740  0.00  0.00            
ATOM    772  O   ASN X 100      49.714  31.965  53.561  0.00  0.00            
ATOM    773  N   ILE X 101      50.353  31.094  55.538  0.00  0.00            
ATOM    774  CA  ILE X 101      50.324  29.672  55.170  0.00  0.00            
ATOM    775  CB  ILE X 101      51.755  29.091  55.026  0.00  0.00            
ATOM    776  CG2 ILE X 101      51.698  27.611  54.589  0.00  0.00            
ATOM    777  CG1 ILE X 101      52.610  29.920  54.038  0.00  0.00            
ATOM    778  CD1 ILE X 101      54.065  29.453  53.918  0.00  0.00            
ATOM    779  C   ILE X 101      49.521  28.893  56.221  0.00  0.00            
ATOM    780  O   ILE X 101      49.749  29.034  57.425  0.00  0.00            
ATOM    781  N   TYR X 102      48.625  28.022  55.761  0.00  0.00            
ATOM    782  CA  TYR X 102      47.858  27.080  56.575  0.00  0.00            
ATOM    783  CB  TYR X 102      46.362  27.475  56.601  0.00  0.00            
ATOM    784  CG  TYR X 102      46.051  28.960  56.424  0.00  0.00            
ATOM    785  CD1 TYR X 102      45.857  29.460  55.124  0.00  0.00            
ATOM    786  CE1 TYR X 102      45.585  30.821  54.906  0.00  0.00            
ATOM    787  CZ  TYR X 102      45.496  31.705  56.000  0.00  0.00            
ATOM    788  OH  TYR X 102      45.250  33.026  55.783  0.00  0.00            
ATOM    789  CE2 TYR X 102      45.682  31.210  57.311  0.00  0.00            
ATOM    790  CD2 TYR X 102      45.969  29.842  57.521  0.00  0.00            
ATOM    791  C   TYR X 102      48.102  25.671  56.004  0.00  0.00            
ATOM    792  O   TYR X 102      47.792  25.404  54.841  0.00  0.00            
ATOM    793  N   THR X 103      48.715  24.779  56.786  0.00  0.00            
ATOM    794  CA  THR X 103      49.200  23.466  56.317  0.00  0.00            
ATOM    795  CB  THR X 103      50.723  23.514  56.060  0.00  0.00            
ATOM    796  CG2 THR X 103      51.579  23.768  57.300  0.00  0.00            
ATOM    797  OG1 THR X 103      51.181  22.312  55.490  0.00  0.00            
ATOM    798  C   THR X 103      48.809  22.350  57.296  0.00  0.00            
ATOM    799  O   THR X 103      48.745  22.600  58.501  0.00  0.00            
ATOM    800  N   PRO X 104      48.527  21.114  56.844  0.00  0.00            
ATOM    801  CD  PRO X 104      48.289  20.722  55.463  0.00  0.00            
ATOM    802  CG  PRO X 104      47.535  19.402  55.561  0.00  0.00            
ATOM    803  CB  PRO X 104      48.147  18.769  56.810  0.00  0.00            
ATOM    804  CA  PRO X 104      48.328  19.969  57.738  0.00  0.00            
ATOM    805  C   PRO X 104      49.496  19.773  58.717  0.00  0.00            
ATOM    806  O   PRO X 104      50.655  19.967  58.348  0.00  0.00            
ATOM    807  N   ALA X 105      49.209  19.389  59.965  0.00  0.00            
ATOM    808  CA  ALA X 105      50.193  19.452  61.055  0.00  0.00            
ATOM    809  CB  ALA X 105      49.449  19.321  62.388  0.00  0.00            
ATOM    810  C   ALA X 105      51.373  18.454  60.966  0.00  0.00            
ATOM    811  O   ALA X 105      52.309  18.555  61.762  0.00  0.00            
ATOM    812  N   ASP X 106      51.365  17.510  60.019  0.00  0.00            
ATOM    813  CA  ASP X 106      52.488  16.596  59.783  0.00  0.00            
ATOM    814  CB  ASP X 106      51.991  15.308  59.119  0.00  0.00            
ATOM    815  CG  ASP X 106      53.111  14.269  59.063  0.00  0.00            
ATOM    816  OD1 ASP X 106      53.658  14.044  57.959  0.00  0.00            
ATOM    817  OD2 ASP X 106      53.432  13.693  60.131  0.00  0.00            
ATOM    818  C   ASP X 106      53.601  17.280  58.966  0.00  0.00            
ATOM    819  O   ASP X 106      53.471  17.475  57.752  0.00  0.00            
ATOM    820  N   LEU X 107      54.698  17.640  59.639  0.00  0.00            
ATOM    821  CA  LEU X 107      55.822  18.414  59.087  0.00  0.00            
ATOM    822  CB  LEU X 107      55.978  19.715  59.901  0.00  0.00            
ATOM    823  CG  LEU X 107      54.769  20.672  59.867  0.00  0.00            
ATOM    824  CD1 LEU X 107      55.025  21.861  60.794  0.00  0.00            
ATOM    825  CD2 LEU X 107      54.490  21.217  58.463  0.00  0.00            
ATOM    826  C   LEU X 107      57.150  17.633  59.046  0.00  0.00            
ATOM    827  O   LEU X 107      58.043  17.961  58.261  0.00  0.00            
ATOM    828  N   THR X 108      57.288  16.594  59.871  0.00  0.00            
ATOM    829  CA  THR X 108      58.550  15.884  60.175  0.00  0.00            
ATOM    830  CB  THR X 108      58.451  15.199  61.552  0.00  0.00            
ATOM    831  CG2 THR X 108      58.556  16.216  62.685  0.00  0.00            
ATOM    832  OG1 THR X 108      57.198  14.559  61.699  0.00  0.00            
ATOM    833  C   THR X 108      59.037  14.892  59.107  0.00  0.00            
ATOM    834  O   THR X 108      60.061  14.237  59.312  0.00  0.00            
ATOM    835  N   LYS X 109      58.347  14.783  57.961  0.00  0.00            
ATOM    836  CA  LYS X 109      58.744  13.983  56.781  0.00  0.00            
ATOM    837  CB  LYS X 109      57.857  12.726  56.623  0.00  0.00            
ATOM    838  CG  LYS X 109      57.731  11.871  57.895  0.00  0.00            
ATOM    839  CD  LYS X 109      56.483  12.227  58.718  0.00  0.00            
ATOM    840  CE  LYS X 109      56.682  11.804  60.170  0.00  0.00            
ATOM    841  NZ  LYS X 109      55.462  12.041  60.968  0.00  0.00            
ATOM    842  C   LYS X 109      58.784  14.794  55.473  0.00  0.00            
ATOM    843  O   LYS X 109      58.998  14.204  54.408  0.00  0.00            
ATOM    844  N   LYS X 110      58.615  16.125  55.542  0.00  0.00            
ATOM    845  CA  LYS X 110      58.685  17.093  54.423  0.00  0.00            
ATOM    846  CB  LYS X 110      60.162  17.431  54.122  0.00  0.00            
ATOM    847  CG  LYS X 110      60.304  18.733  53.320  0.00  0.00            
ATOM    848  CD  LYS X 110      61.749  18.993  52.871  0.00  0.00            
ATOM    849  CE  LYS X 110      61.810  20.326  52.116  0.00  0.00            
ATOM    850  NZ  LYS X 110      63.132  20.573  51.496  0.00  0.00            
ATOM    851  C   LYS X 110      57.852  16.653  53.202  0.00  0.00            
ATOM    852  O   LYS X 110      58.390  16.322  52.141  0.00  0.00            
ATOM    853  N   ASN X 111      56.535  16.605  53.405  0.00  0.00            
ATOM    854  CA  ASN X 111      55.511  16.072  52.498  0.00  0.00            
ATOM    855  CB  ASN X 111      54.182  16.102  53.291  0.00  0.00            
ATOM    856  CG  ASN X 111      53.108  15.135  52.827  0.00  0.00            
ATOM    857  OD1 ASN X 111      53.242  14.429  51.842  0.00  0.00            
ATOM    858  ND2 ASN X 111      52.027  15.045  53.563  0.00  0.00            
ATOM    859  C   ASN X 111      55.437  16.827  51.146  0.00  0.00            
ATOM    860  O   ASN X 111      56.044  17.891  50.977  0.00  0.00            
ATOM    861  N   ARG X 112      54.700  16.285  50.166  0.00  0.00            
ATOM    862  CA  ARG X 112      54.546  16.848  48.802  0.00  0.00            
ATOM    863  CB  ARG X 112      55.302  16.000  47.761  0.00  0.00            
ATOM    864  CG  ARG X 112      56.777  15.738  48.102  0.00  0.00            
ATOM    865  CD  ARG X 112      57.538  15.150  46.908  0.00  0.00            
ATOM    866  NE  ARG X 112      57.030  13.824  46.506  0.00  0.00            
ATOM    867  CZ  ARG X 112      57.534  13.063  45.555  0.00  0.00            
ATOM    868  NH1 ARG X 112      57.072  11.872  45.319  0.00  0.00            
ATOM    869  NH2 ARG X 112      58.518  13.449  44.799  0.00  0.00            
ATOM    870  C   ARG X 112      53.078  17.070  48.415  0.00  0.00            
ATOM    871  O   ARG X 112      52.644  16.682  47.329  0.00  0.00            
ATOM    872  N   LEU X 113      52.309  17.689  49.306  0.00  0.00            
ATOM    873  CA  LEU X 113      50.880  17.958  49.121  0.00  0.00            
ATOM    874  CB  LEU X 113      50.305  18.498  50.442  0.00  0.00            
ATOM    875  CG  LEU X 113      50.392  17.538  51.639  0.00  0.00            
ATOM    876  CD1 LEU X 113      49.761  18.213  52.853  0.00  0.00            
ATOM    877  CD2 LEU X 113      49.668  16.219  51.371  0.00  0.00            
ATOM    878  C   LEU X 113      50.597  18.962  47.983  0.00  0.00            
ATOM    879  O   LEU X 113      51.444  19.812  47.692  0.00  0.00            
ATOM    880  N   PRO X 114      49.397  18.936  47.372  0.00  0.00            
ATOM    881  CD  PRO X 114      48.325  17.969  47.578  0.00  0.00            
ATOM    882  CG  PRO X 114      47.059  18.653  47.074  0.00  0.00            
ATOM    883  CB  PRO X 114      47.590  19.535  45.945  0.00  0.00            
ATOM    884  CA  PRO X 114      48.945  20.006  46.483  0.00  0.00            
ATOM    885  C   PRO X 114      48.831  21.345  47.233  0.00  0.00            
ATOM    886  O   PRO X 114      48.482  21.379  48.418  0.00  0.00            
ATOM    887  N   VAL X 115      49.096  22.452  46.532  0.00  0.00            
ATOM    888  CA  VAL X 115      49.083  23.817  47.092  0.00  0.00            
ATOM    889  CB  VAL X 115      50.476  24.476  46.994  0.00  0.00            
ATOM    890  CG1 VAL X 115      50.539  25.781  47.801  0.00  0.00            
ATOM    891  CG2 VAL X 115      51.598  23.558  47.499  0.00  0.00            
ATOM    892  C   VAL X 115      48.040  24.689  46.388  0.00  0.00            
ATOM    893  O   VAL X 115      47.990  24.705  45.160  0.00  0.00            
ATOM    894  N   MET X 116      47.255  25.459  47.147  0.00  0.00            
ATOM    895  CA  MET X 116      46.339  26.491  46.640  0.00  0.00            
ATOM    896  CB  MET X 116      44.884  26.157  47.001  0.00  0.00            
ATOM    897  CG  MET X 116      44.368  24.930  46.238  0.00  0.00            
ATOM    898  SD  MET X 116      42.612  24.546  46.501  0.00  0.00            
ATOM    899  CE  MET X 116      41.821  25.924  45.622  0.00  0.00            
ATOM    900  C   MET X 116      46.723  27.881  47.169  0.00  0.00            
ATOM    901  O   MET X 116      46.854  28.069  48.378  0.00  0.00            
ATOM    902  N   VAL X 117      46.881  28.860  46.273  0.00  0.00            
ATOM    903  CA  VAL X 117      47.322  30.230  46.603  0.00  0.00            
ATOM    904  CB  VAL X 117      48.648  30.579  45.892  0.00  0.00            
ATOM    905  CG1 VAL X 117      49.197  31.927  46.378  0.00  0.00            
ATOM    906  CG2 VAL X 117      49.740  29.521  46.116  0.00  0.00            
ATOM    907  C   VAL X 117      46.236  31.250  46.251  0.00  0.00            
ATOM    908  O   VAL X 117      45.938  31.452  45.076  0.00  0.00            
ATOM    909  N   TRP X 118      45.670  31.907  47.265  0.00  0.00            
ATOM    910  CA  TRP X 118      44.651  32.954  47.144  0.00  0.00            
ATOM    911  CB  TRP X 118      43.743  32.956  48.387  0.00  0.00            
ATOM    912  CG  TRP X 118      42.381  32.353  48.214  0.00  0.00            
ATOM    913  CD1 TRP X 118      41.243  33.049  47.983  0.00  0.00            
ATOM    914  NE1 TRP X 118      40.171  32.182  47.903  0.00  0.00            
ATOM    915  CE2 TRP X 118      40.567  30.872  48.071  0.00  0.00            
ATOM    916  CZ2 TRP X 118      39.871  29.654  48.070  0.00  0.00            
ATOM    917  CH2 TRP X 118      40.580  28.460  48.283  0.00  0.00            
ATOM    918  CZ3 TRP X 118      41.972  28.498  48.492  0.00  0.00            
ATOM    919  CE3 TRP X 118      42.663  29.727  48.483  0.00  0.00            
ATOM    920  CD2 TRP X 118      41.979  30.946  48.273  0.00  0.00            
ATOM    921  C   TRP X 118      45.265  34.346  46.938  0.00  0.00            
ATOM    922  O   TRP X 118      46.103  34.795  47.727  0.00  0.00            
ATOM    923  N   ILE X 119      44.769  35.049  45.919  0.00  0.00            
ATOM    924  CA  ILE X 119      45.069  36.444  45.580  0.00  0.00            
ATOM    925  CB  ILE X 119      45.518  36.558  44.099  0.00  0.00            
ATOM    926  CG2 ILE X 119      45.952  38.006  43.802  0.00  0.00            
ATOM    927  CG1 ILE X 119      46.641  35.543  43.767  0.00  0.00            
ATOM    928  CD1 ILE X 119      47.218  35.645  42.348  0.00  0.00            
ATOM    929  C   ILE X 119      43.820  37.293  45.865  0.00  0.00            
ATOM    930  O   ILE X 119      42.746  37.029  45.314  0.00  0.00            
ATOM    931  N   HID X 120      43.942  38.309  46.726  0.00  0.00            
ATOM    932  CA  HID X 120      42.804  39.156  47.105  0.00  0.00            
ATOM    933  CB  HID X 120      43.104  39.940  48.396  0.00  0.00            
ATOM    934  CG  HID X 120      44.202  40.972  48.308  0.00  0.00            
ATOM    935  ND1 HID X 120      44.139  42.205  47.693  0.00  0.00            
ATOM    936  CE1 HID X 120      45.300  42.845  47.933  0.00  0.00            
ATOM    937  NE2 HID X 120      46.116  42.079  48.678  0.00  0.00            
ATOM    938  CD2 HID X 120      45.417  40.895  48.930  0.00  0.00            
ATOM    939  C   HID X 120      42.321  40.065  45.959  0.00  0.00            
ATOM    940  O   HID X 120      43.081  40.441  45.062  0.00  0.00            
ATOM    941  N   GLY X 121      41.041  40.440  46.013  0.00  0.00            
ATOM    942  CA  GLY X 121      40.416  41.408  45.130  0.00  0.00            
ATOM    943  C   GLY X 121      40.411  42.786  45.798  0.00  0.00            
ATOM    944  O   GLY X 121      41.394  43.241  46.372  0.00  0.00            
ATOM    945  N   GLY X 122      39.217  43.496  45.708  0.00  0.00            
ATOM    946  CA  GLY X 122      39.069  44.816  46.327  0.00  0.00            
ATOM    947  C   GLY X 122      39.111  45.955  45.318  0.00  0.00            
ATOM    948  O   GLY X 122      39.639  47.027  45.592  0.00  0.00            
ATOM    949  N   GLY X 123      38.602  45.730  44.040  0.00  0.00            
ATOM    950  CA  GLY X 123      38.550  46.820  43.056  0.00  0.00            
ATOM    951  C   GLY X 123      39.942  47.351  42.655  0.00  0.00            
ATOM    952  O   GLY X 123      40.027  48.451  42.119  0.00  0.00            
ATOM    953  N   LEU X 124      41.022  46.609  42.941  0.00  0.00            
ATOM    954  CA  LEU X 124      42.427  47.036  42.809  0.00  0.00            
ATOM    955  CB  LEU X 124      42.763  47.166  41.305  0.00  0.00            
ATOM    956  CG  LEU X 124      44.214  46.847  40.907  0.00  0.00            
ATOM    957  CD1 LEU X 124      44.517  45.349  41.029  0.00  0.00            
ATOM    958  CD2 LEU X 124      44.424  47.249  39.446  0.00  0.00            
ATOM    959  C   LEU X 124      42.820  48.268  43.672  0.00  0.00            
ATOM    960  O   LEU X 124      43.855  48.893  43.434  0.00  0.00            
ATOM    961  N   MET X 125      42.008  48.603  44.687  0.00  0.00            
ATOM    962  CA  MET X 125      42.091  49.857  45.458  0.00  0.00            
ATOM    963  CB  MET X 125      41.040  50.816  44.866  0.00  0.00            
ATOM    964  CG  MET X 125      41.202  52.275  45.307  0.00  0.00            
ATOM    965  SD  MET X 125      42.718  53.066  44.706  0.00  0.00            
ATOM    966  CE  MET X 125      42.528  54.701  45.461  0.00  0.00            
ATOM    967  C   MET X 125      41.880  49.694  46.982  0.00  0.00            
ATOM    968  O   MET X 125      42.427  50.478  47.756  0.00  0.00            
ATOM    969  N   VAL X 126      41.094  48.703  47.424  0.00  0.00            
ATOM    970  CA  VAL X 126      40.658  48.488  48.823  0.00  0.00            
ATOM    971  CB  VAL X 126      39.378  49.306  49.154  0.00  0.00            
ATOM    972  CG1 VAL X 126      39.677  50.794  49.371  0.00  0.00            
ATOM    973  CG2 VAL X 126      38.281  49.210  48.081  0.00  0.00            
ATOM    974  C   VAL X 126      40.470  46.989  49.146  0.00  0.00            
ATOM    975  O   VAL X 126      39.355  46.509  49.371  0.00  0.00            
ATOM    976  N   GLY X 127      41.561  46.216  49.137  0.00  0.00            
ATOM    977  CA  GLY X 127      41.589  44.790  49.509  0.00  0.00            
ATOM    978  C   GLY X 127      42.881  44.403  50.236  0.00  0.00            
ATOM    979  O   GLY X 127      43.906  45.043  50.029  0.00  0.00            
ATOM    980  N   ALA X 128      42.845  43.400  51.117  0.00  0.00            
ATOM    981  CA  ALA X 128      43.974  43.033  51.983  0.00  0.00            
ATOM    982  CB  ALA X 128      43.963  43.968  53.203  0.00  0.00            
ATOM    983  C   ALA X 128      43.904  41.565  52.443  0.00  0.00            
ATOM    984  O   ALA X 128      42.843  40.940  52.398  0.00  0.00            
ATOM    985  N   ALA X 129      45.013  41.027  52.962  0.00  0.00            
ATOM    986  CA  ALA X 129      45.066  39.677  53.536  0.00  0.00            
ATOM    987  CB  ALA X 129      46.502  39.154  53.417  0.00  0.00            
ATOM    988  C   ALA X 129      44.545  39.599  54.989  0.00  0.00            
ATOM    989  O   ALA X 129      44.166  38.520  55.448  0.00  0.00            
ATOM    990  N   SER X 130      44.468  40.727  55.708  0.00  0.00            
ATOM    991  CA  SER X 130      44.150  40.862  57.150  0.00  0.00            
ATOM    992  CB  SER X 130      44.468  42.298  57.605  0.00  0.00            
ATOM    993  OG  SER X 130      45.694  42.742  57.044  0.00  0.00            
ATOM    994  C   SER X 130      42.716  40.459  57.577  0.00  0.00            
ATOM    995  O   SER X 130      42.246  40.842  58.649  0.00  0.00            
ATOM    996  N   THR X 131      42.005  39.694  56.745  0.00  0.00            
ATOM    997  CA  THR X 131      40.571  39.363  56.865  0.00  0.00            
ATOM    998  CB  THR X 131      39.782  40.335  55.968  0.00  0.00            
ATOM    999  CG2 THR X 131      40.022  40.135  54.471  0.00  0.00            
ATOM   1000  OG1 THR X 131      38.401  40.226  56.192  0.00  0.00            
ATOM   1001  C   THR X 131      40.226  37.897  56.538  0.00  0.00            
ATOM   1002  O   THR X 131      39.175  37.411  56.961  0.00  0.00            
ATOM   1003  N   TYR X 132      41.109  37.170  55.837  0.00  0.00            
ATOM   1004  CA  TYR X 132      40.880  35.800  55.344  0.00  0.00            
ATOM   1005  CB  TYR X 132      41.808  35.536  54.144  0.00  0.00            
ATOM   1006  CG  TYR X 132      41.292  36.064  52.820  0.00  0.00            
ATOM   1007  CD1 TYR X 132      41.540  37.395  52.429  0.00  0.00            
ATOM   1008  CE1 TYR X 132      41.045  37.871  51.199  0.00  0.00            
ATOM   1009  CZ  TYR X 132      40.301  37.014  50.360  0.00  0.00            
ATOM   1010  OH  TYR X 132      39.799  37.474  49.186  0.00  0.00            
ATOM   1011  CE2 TYR X 132      40.064  35.679  50.745  0.00  0.00            
ATOM   1012  CD2 TYR X 132      40.564  35.206  51.971  0.00  0.00            
ATOM   1013  C   TYR X 132      41.088  34.709  56.408  0.00  0.00            
ATOM   1014  O   TYR X 132      41.847  34.892  57.355  0.00  0.00            
ATOM   1015  N   ASP X 133      40.493  33.530  56.210  0.00  0.00            
ATOM   1016  CA  ASP X 133      40.811  32.299  56.952  0.00  0.00            
ATOM   1017  CB  ASP X 133      39.796  32.097  58.082  0.00  0.00            
ATOM   1018  CG  ASP X 133      40.246  31.019  59.063  0.00  0.00            
ATOM   1019  OD1 ASP X 133      40.904  31.368  60.071  0.00  0.00            
ATOM   1020  OD2 ASP X 133      39.931  29.828  58.835  0.00  0.00            
ATOM   1021  C   ASP X 133      40.853  31.092  55.996  0.00  0.00            
ATOM   1022  O   ASP X 133      39.997  30.971  55.114  0.00  0.00            
ATOM   1023  N   GLY X 134      41.869  30.230  56.126  0.00  0.00            
ATOM   1024  CA  GLY X 134      42.178  29.155  55.164  0.00  0.00            
ATOM   1025  C   GLY X 134      42.276  27.742  55.753  0.00  0.00            
ATOM   1026  O   GLY X 134      42.707  26.822  55.060  0.00  0.00            
ATOM   1027  N   LEU X 135      41.924  27.551  57.030  0.00  0.00            
ATOM   1028  CA  LEU X 135      42.176  26.298  57.753  0.00  0.00            
ATOM   1029  CB  LEU X 135      42.000  26.518  59.269  0.00  0.00            
ATOM   1030  CG  LEU X 135      43.157  27.248  59.981  0.00  0.00            
ATOM   1031  CD1 LEU X 135      43.265  28.728  59.612  0.00  0.00            
ATOM   1032  CD2 LEU X 135      42.949  27.158  61.494  0.00  0.00            
ATOM   1033  C   LEU X 135      41.285  25.136  57.278  0.00  0.00            
ATOM   1034  O   LEU X 135      41.738  23.991  57.282  0.00  0.00            
ATOM   1035  N   ALA X 136      40.042  25.410  56.861  0.00  0.00            
ATOM   1036  CA  ALA X 136      39.023  24.386  56.605  0.00  0.00            
ATOM   1037  CB  ALA X 136      37.744  25.099  56.142  0.00  0.00            
ATOM   1038  C   ALA X 136      39.453  23.298  55.598  0.00  0.00            
ATOM   1039  O   ALA X 136      39.254  22.109  55.853  0.00  0.00            
ATOM   1040  N   LEU X 137      40.081  23.677  54.476  0.00  0.00            
ATOM   1041  CA  LEU X 137      40.494  22.714  53.446  0.00  0.00            
ATOM   1042  CB  LEU X 137      40.763  23.460  52.126  0.00  0.00            
ATOM   1043  CG  LEU X 137      40.929  22.525  50.910  0.00  0.00            
ATOM   1044  CD1 LEU X 137      39.607  21.872  50.500  0.00  0.00            
ATOM   1045  CD2 LEU X 137      41.465  23.310  49.713  0.00  0.00            
ATOM   1046  C   LEU X 137      41.707  21.878  53.890  0.00  0.00            
ATOM   1047  O   LEU X 137      41.736  20.665  53.670  0.00  0.00            
ATOM   1048  N   ALA X 138      42.677  22.500  54.567  0.00  0.00            
ATOM   1049  CA  ALA X 138      43.836  21.809  55.134  0.00  0.00            
ATOM   1050  CB  ALA X 138      44.814  22.868  55.663  0.00  0.00            
ATOM   1051  C   ALA X 138      43.422  20.800  56.222  0.00  0.00            
ATOM   1052  O   ALA X 138      43.960  19.691  56.279  0.00  0.00            
ATOM   1053  N   ALA X 139      42.413  21.145  57.026  0.00  0.00            
ATOM   1054  CA  ALA X 139      41.873  20.304  58.090  0.00  0.00            
ATOM   1055  CB  ALA X 139      41.094  21.213  59.051  0.00  0.00            
ATOM   1056  C   ALA X 139      41.019  19.113  57.599  0.00  0.00            
ATOM   1057  O   ALA X 139      40.709  18.237  58.405  0.00  0.00            
ATOM   1058  N   HIE X 140      40.652  19.040  56.307  0.00  0.00            
ATOM   1059  CA  HIE X 140      39.768  17.977  55.785  0.00  0.00            
ATOM   1060  CB  HIE X 140      38.356  18.544  55.548  0.00  0.00            
ATOM   1061  CG  HIE X 140      37.278  17.593  56.000  0.00  0.00            
ATOM   1062  ND1 HIE X 140      37.124  17.139  57.311  0.00  0.00            
ATOM   1063  CE1 HIE X 140      36.059  16.322  57.293  0.00  0.00            
ATOM   1064  NE2 HIE X 140      35.551  16.240  56.053  0.00  0.00            
ATOM   1065  CD2 HIE X 140      36.310  17.032  55.219  0.00  0.00            
ATOM   1066  C   HIE X 140      40.278  17.239  54.540  0.00  0.00            
ATOM   1067  O   HIE X 140      40.203  16.012  54.485  0.00  0.00            
ATOM   1068  N   GLU X 141      40.812  17.945  53.540  0.00  0.00            
ATOM   1069  CA  GLU X 141      41.217  17.374  52.239  0.00  0.00            
ATOM   1070  CB  GLU X 141      40.481  18.092  51.085  0.00  0.00            
ATOM   1071  CG  GLU X 141      39.178  17.387  50.681  0.00  0.00            
ATOM   1072  CD  GLU X 141      39.433  15.956  50.185  0.00  0.00            
ATOM   1073  OE1 GLU X 141      38.925  14.997  50.806  0.00  0.00            
ATOM   1074  OE2 GLU X 141      40.192  15.744  49.208  0.00  0.00            
ATOM   1075  C   GLU X 141      42.737  17.311  52.018  0.00  0.00            
ATOM   1076  O   GLU X 141      43.185  16.965  50.924  0.00  0.00            
ATOM   1077  N   ASN X 142      43.537  17.586  53.054  0.00  0.00            
ATOM   1078  CA  ASN X 142      44.996  17.421  53.034  0.00  0.00            
ATOM   1079  CB  ASN X 142      45.306  15.905  53.067  0.00  0.00            
ATOM   1080  CG  ASN X 142      46.703  15.558  53.545  0.00  0.00            
ATOM   1081  OD1 ASN X 142      47.314  16.277  54.325  0.00  0.00            
ATOM   1082  ND2 ASN X 142      47.201  14.409  53.160  0.00  0.00            
ATOM   1083  C   ASN X 142      45.673  18.238  51.904  0.00  0.00            
ATOM   1084  O   ASN X 142      46.430  17.715  51.086  0.00  0.00            
ATOM   1085  N   VAL X 143      45.334  19.529  51.837  0.00  0.00            
ATOM   1086  CA  VAL X 143      45.840  20.529  50.874  0.00  0.00            
ATOM   1087  CB  VAL X 143      44.682  21.116  50.029  0.00  0.00            
ATOM   1088  CG1 VAL X 143      45.165  22.052  48.913  0.00  0.00            
ATOM   1089  CG2 VAL X 143      43.826  20.028  49.364  0.00  0.00            
ATOM   1090  C   VAL X 143      46.544  21.645  51.653  0.00  0.00            
ATOM   1091  O   VAL X 143      46.093  21.998  52.741  0.00  0.00            
ATOM   1092  N   VAL X 144      47.622  22.223  51.116  0.00  0.00            
ATOM   1093  CA  VAL X 144      48.261  23.419  51.698  0.00  0.00            
ATOM   1094  CB  VAL X 144      49.785  23.419  51.477  0.00  0.00            
ATOM   1095  CG1 VAL X 144      50.457  24.643  52.115  0.00  0.00            
ATOM   1096  CG2 VAL X 144      50.410  22.163  52.092  0.00  0.00            
ATOM   1097  C   VAL X 144      47.616  24.676  51.118  0.00  0.00            
ATOM   1098  O   VAL X 144      47.502  24.803  49.900  0.00  0.00            
ATOM   1099  N   VAL X 145      47.209  25.614  51.973  0.00  0.00            
ATOM   1100  CA  VAL X 145      46.530  26.857  51.574  0.00  0.00            
ATOM   1101  CB  VAL X 145      45.121  26.939  52.199  0.00  0.00            
ATOM   1102  CG1 VAL X 145      44.366  28.202  51.759  0.00  0.00            
ATOM   1103  CG2 VAL X 145      44.258  25.733  51.798  0.00  0.00            
ATOM   1104  C   VAL X 145      47.406  28.064  51.918  0.00  0.00            
ATOM   1105  O   VAL X 145      48.041  28.098  52.972  0.00  0.00            
ATOM   1106  N   VAL X 146      47.451  29.060  51.032  0.00  0.00            
ATOM   1107  CA  VAL X 146      48.274  30.275  51.163  0.00  0.00            
ATOM   1108  CB  VAL X 146      49.507  30.191  50.231  0.00  0.00            
ATOM   1109  CG1 VAL X 146      50.457  31.390  50.361  0.00  0.00            
ATOM   1110  CG2 VAL X 146      50.340  28.922  50.472  0.00  0.00            
ATOM   1111  C   VAL X 146      47.433  31.513  50.834  0.00  0.00            
ATOM   1112  O   VAL X 146      46.700  31.496  49.849  0.00  0.00            
ATOM   1113  N   THR X 147      47.566  32.601  51.600  0.00  0.00            
ATOM   1114  CA  THR X 147      46.982  33.925  51.279  0.00  0.00            
ATOM   1115  CB  THR X 147      46.112  34.490  52.425  0.00  0.00            
ATOM   1116  CG2 THR X 147      45.213  35.633  51.952  0.00  0.00            
ATOM   1117  OG1 THR X 147      45.281  33.531  53.041  0.00  0.00            
ATOM   1118  C   THR X 147      48.111  34.924  51.028  0.00  0.00            
ATOM   1119  O   THR X 147      48.945  35.093  51.917  0.00  0.00            
ATOM   1120  N   ILE X 148      48.147  35.611  49.879  0.00  0.00            
ATOM   1121  CA  ILE X 148      49.169  36.640  49.583  0.00  0.00            
ATOM   1122  CB  ILE X 148      49.963  36.333  48.288  0.00  0.00            
ATOM   1123  CG2 ILE X 148      50.577  34.922  48.363  0.00  0.00            
ATOM   1124  CG1 ILE X 148      49.140  36.517  46.991  0.00  0.00            
ATOM   1125  CD1 ILE X 148      50.011  36.520  45.727  0.00  0.00            
ATOM   1126  C   ILE X 148      48.591  38.064  49.588  0.00  0.00            
ATOM   1127  O   ILE X 148      47.404  38.253  49.325  0.00  0.00            
ATOM   1128  N   GLN X 149      49.437  39.066  49.856  0.00  0.00            
ATOM   1129  CA  GLN X 149      49.088  40.492  49.818  0.00  0.00            
ATOM   1130  CB  GLN X 149      49.180  41.071  51.239  0.00  0.00            
ATOM   1131  CG  GLN X 149      48.574  42.477  51.341  0.00  0.00            
ATOM   1132  CD  GLN X 149      48.369  42.895  52.788  0.00  0.00            
ATOM   1133  OE1 GLN X 149      47.268  42.837  53.318  0.00  0.00            
ATOM   1134  NE2 GLN X 149      49.411  43.300  53.477  0.00  0.00            
ATOM   1135  C   GLN X 149      49.969  41.267  48.826  0.00  0.00            
ATOM   1136  O   GLN X 149      51.158  40.981  48.704  0.00  0.00            
ATOM   1137  N   TYR X 150      49.397  42.256  48.133  0.00  0.00            
ATOM   1138  CA  TYR X 150      50.096  43.097  47.150  0.00  0.00            
ATOM   1139  CB  TYR X 150      49.926  42.501  45.744  0.00  0.00            
ATOM   1140  CG  TYR X 150      48.502  42.444  45.215  0.00  0.00            
ATOM   1141  CD1 TYR X 150      47.642  41.398  45.603  0.00  0.00            
ATOM   1142  CE1 TYR X 150      46.309  41.369  45.149  0.00  0.00            
ATOM   1143  CZ  TYR X 150      45.833  42.380  44.287  0.00  0.00            
ATOM   1144  OH  TYR X 150      44.538  42.380  43.875  0.00  0.00            
ATOM   1145  CE2 TYR X 150      46.708  43.402  43.863  0.00  0.00            
ATOM   1146  CD2 TYR X 150      48.035  43.440  44.335  0.00  0.00            
ATOM   1147  C   TYR X 150      49.629  44.562  47.207  0.00  0.00            
ATOM   1148  O   TYR X 150      48.551  44.855  47.725  0.00  0.00            
ATOM   1149  N   ARG X 151      50.444  45.501  46.701  0.00  0.00            
ATOM   1150  CA  ARG X 151      50.144  46.947  46.754  0.00  0.00            
ATOM   1151  CB  ARG X 151      51.434  47.767  46.634  0.00  0.00            
ATOM   1152  CG  ARG X 151      52.271  47.678  47.923  0.00  0.00            
ATOM   1153  CD  ARG X 151      53.640  48.346  47.763  0.00  0.00            
ATOM   1154  NE  ARG X 151      54.447  47.577  46.810  0.00  0.00            
ATOM   1155  CZ  ARG X 151      55.484  47.956  46.101  0.00  0.00            
ATOM   1156  NH1 ARG X 151      56.015  49.143  46.149  0.00  0.00            
ATOM   1157  NH2 ARG X 151      56.018  47.081  45.314  0.00  0.00            
ATOM   1158  C   ARG X 151      49.102  47.385  45.720  0.00  0.00            
ATOM   1159  O   ARG X 151      49.049  46.864  44.606  0.00  0.00            
ATOM   1160  N   LEU X 152      48.303  48.381  46.102  0.00  0.00            
ATOM   1161  CA  LEU X 152      47.104  48.852  45.395  0.00  0.00            
ATOM   1162  CB  LEU X 152      45.874  48.570  46.284  0.00  0.00            
ATOM   1163  CG  LEU X 152      45.627  47.087  46.627  0.00  0.00            
ATOM   1164  CD1 LEU X 152      44.307  46.958  47.383  0.00  0.00            
ATOM   1165  CD2 LEU X 152      45.536  46.196  45.387  0.00  0.00            
ATOM   1166  C   LEU X 152      47.196  50.343  45.017  0.00  0.00            
ATOM   1167  O   LEU X 152      48.142  51.031  45.408  0.00  0.00            
ATOM   1168  N   GLY X 153      46.229  50.842  44.239  0.00  0.00            
ATOM   1169  CA  GLY X 153      46.107  52.272  43.917  0.00  0.00            
ATOM   1170  C   GLY X 153      47.371  52.878  43.291  0.00  0.00            
ATOM   1171  O   GLY X 153      47.978  52.276  42.398  0.00  0.00            
ATOM   1172  N   ILE X 154      47.798  54.055  43.771  0.00  0.00            
ATOM   1173  CA  ILE X 154      49.022  54.730  43.292  0.00  0.00            
ATOM   1174  CB  ILE X 154      49.202  56.115  43.969  0.00  0.00            
ATOM   1175  CG2 ILE X 154      49.478  56.030  45.484  0.00  0.00            
ATOM   1176  CG1 ILE X 154      50.313  56.916  43.251  0.00  0.00            
ATOM   1177  CD1 ILE X 154      50.582  58.305  43.845  0.00  0.00            
ATOM   1178  C   ILE X 154      50.269  53.847  43.455  0.00  0.00            
ATOM   1179  O   ILE X 154      51.071  53.732  42.527  0.00  0.00            
ATOM   1180  N   TRP X 155      50.403  53.172  44.600  0.00  0.00            
ATOM   1181  CA  TRP X 155      51.531  52.291  44.906  0.00  0.00            
ATOM   1182  CB  TRP X 155      51.424  51.822  46.359  0.00  0.00            
ATOM   1183  CG  TRP X 155      51.815  52.809  47.411  0.00  0.00            
ATOM   1184  CD1 TRP X 155      53.078  52.967  47.859  0.00  0.00            
ATOM   1185  NE1 TRP X 155      53.091  53.846  48.918  0.00  0.00            
ATOM   1186  CE2 TRP X 155      51.825  54.300  49.218  0.00  0.00            
ATOM   1187  CZ2 TRP X 155      51.321  55.133  50.227  0.00  0.00            
ATOM   1188  CH2 TRP X 155      49.943  55.405  50.269  0.00  0.00            
ATOM   1189  CZ3 TRP X 155      49.091  54.842  49.301  0.00  0.00            
ATOM   1190  CE3 TRP X 155      49.605  53.990  48.303  0.00  0.00            
ATOM   1191  CD2 TRP X 155      50.984  53.687  48.239  0.00  0.00            
ATOM   1192  C   TRP X 155      51.588  51.072  43.982  0.00  0.00            
ATOM   1193  O   TRP X 155      52.681  50.625  43.633  0.00  0.00            
ATOM   1194  N   GLY X 156      50.431  50.545  43.578  0.00  0.00            
ATOM   1195  CA  GLY X 156      50.327  49.387  42.694  0.00  0.00            
ATOM   1196  C   GLY X 156      50.506  49.711  41.207  0.00  0.00            
ATOM   1197  O   GLY X 156      51.137  48.926  40.499  0.00  0.00            
ATOM   1198  N   PHE X 157      49.970  50.840  40.716  0.00  0.00            
ATOM   1199  CA  PHE X 157      49.700  51.013  39.273  0.00  0.00            
ATOM   1200  CB  PHE X 157      48.252  50.561  38.986  0.00  0.00            
ATOM   1201  CG  PHE X 157      48.066  49.078  39.268  0.00  0.00            
ATOM   1202  CD1 PHE X 157      48.464  48.131  38.304  0.00  0.00            
ATOM   1203  CE1 PHE X 157      48.479  46.762  38.623  0.00  0.00            
ATOM   1204  CZ  PHE X 157      48.109  46.334  39.910  0.00  0.00            
ATOM   1205  CE2 PHE X 157      47.689  47.274  40.868  0.00  0.00            
ATOM   1206  CD2 PHE X 157      47.645  48.642  40.540  0.00  0.00            
ATOM   1207  C   PHE X 157      50.052  52.387  38.662  0.00  0.00            
ATOM   1208  O   PHE X 157      49.756  52.624  37.488  0.00  0.00            
ATOM   1209  N   PHE X 158      50.745  53.279  39.380  0.00  0.00            
ATOM   1210  CA  PHE X 158      51.320  54.494  38.775  0.00  0.00            
ATOM   1211  CB  PHE X 158      51.954  55.358  39.872  0.00  0.00            
ATOM   1212  CG  PHE X 158      52.567  56.654  39.375  0.00  0.00            
ATOM   1213  CD1 PHE X 158      51.764  57.800  39.216  0.00  0.00            
ATOM   1214  CE1 PHE X 158      52.333  59.003  38.760  0.00  0.00            
ATOM   1215  CZ  PHE X 158      53.701  59.057  38.444  0.00  0.00            
ATOM   1216  CE2 PHE X 158      54.505  57.912  38.593  0.00  0.00            
ATOM   1217  CD2 PHE X 158      53.940  56.715  39.065  0.00  0.00            
ATOM   1218  C   PHE X 158      52.348  54.159  37.671  0.00  0.00            
ATOM   1219  O   PHE X 158      53.218  53.308  37.873  0.00  0.00            
ATOM   1220  N   SER X 159      52.261  54.834  36.517  0.00  0.00            
ATOM   1221  CA  SER X 159      53.151  54.637  35.357  0.00  0.00            
ATOM   1222  CB  SER X 159      52.588  53.529  34.457  0.00  0.00            
ATOM   1223  OG  SER X 159      53.395  53.342  33.307  0.00  0.00            
ATOM   1224  C   SER X 159      53.313  55.910  34.516  0.00  0.00            
ATOM   1225  O   SER X 159      52.349  56.653  34.326  0.00  0.00            
ATOM   1226  N   THR X 160      54.507  56.116  33.956  0.00  0.00            
ATOM   1227  CA  THR X 160      54.840  57.134  32.938  0.00  0.00            
ATOM   1228  CB  THR X 160      55.984  58.039  33.421  0.00  0.00            
ATOM   1229  CG2 THR X 160      55.625  58.816  34.689  0.00  0.00            
ATOM   1230  OG1 THR X 160      57.116  57.252  33.703  0.00  0.00            
ATOM   1231  C   THR X 160      55.214  56.516  31.578  0.00  0.00            
ATOM   1232  O   THR X 160      55.551  57.241  30.638  0.00  0.00            
ATOM   1233  N   GLY X 161      55.151  55.182  31.457  0.00  0.00            
ATOM   1234  CA  GLY X 161      55.432  54.439  30.222  0.00  0.00            
ATOM   1235  C   GLY X 161      56.911  54.395  29.805  0.00  0.00            
ATOM   1236  O   GLY X 161      57.196  54.239  28.615  0.00  0.00            
ATOM   1237  N   ASP X 162      57.843  54.584  30.742  0.00  0.00            
ATOM   1238  CA  ASP X 162      59.288  54.720  30.499  0.00  0.00            
ATOM   1239  CB  ASP X 162      59.575  56.212  30.250  0.00  0.00            
ATOM   1240  CG  ASP X 162      61.037  56.479  29.908  0.00  0.00            
ATOM   1241  OD1 ASP X 162      61.549  55.894  28.926  0.00  0.00            
ATOM   1242  OD2 ASP X 162      61.716  57.229  30.646  0.00  0.00            
ATOM   1243  C   ASP X 162      60.121  54.155  31.676  0.00  0.00            
ATOM   1244  O   ASP X 162      59.577  53.890  32.746  0.00  0.00            
ATOM   1245  N   GLU X 163      61.440  53.983  31.506  0.00  0.00            
ATOM   1246  CA  GLU X 163      62.378  53.306  32.439  0.00  0.00            
ATOM   1247  CB  GLU X 163      63.731  53.104  31.719  0.00  0.00            
ATOM   1248  CG  GLU X 163      64.377  51.730  31.950  0.00  0.00            
ATOM   1249  CD  GLU X 163      64.091  50.783  30.782  0.00  0.00            
ATOM   1250  OE1 GLU X 163      63.101  50.013  30.807  0.00  0.00            
ATOM   1251  OE2 GLU X 163      64.837  50.806  29.776  0.00  0.00            
ATOM   1252  C   GLU X 163      62.592  53.988  33.821  0.00  0.00            
ATOM   1253  O   GLU X 163      63.501  53.631  34.581  0.00  0.00            
ATOM   1254  N   HID X 164      61.770  54.986  34.151  0.00  0.00            
ATOM   1255  CA  HID X 164      61.700  55.649  35.458  0.00  0.00            
ATOM   1256  CB  HID X 164      62.053  57.135  35.277  0.00  0.00            
ATOM   1257  CG  HID X 164      61.007  57.924  34.527  0.00  0.00            
ATOM   1258  ND1 HID X 164      60.928  58.130  33.167  0.00  0.00            
ATOM   1259  CE1 HID X 164      59.834  58.864  32.916  0.00  0.00            
ATOM   1260  NE2 HID X 164      59.179  59.130  34.058  0.00  0.00            
ATOM   1261  CD2 HID X 164      59.932  58.557  35.085  0.00  0.00            
ATOM   1262  C   HID X 164      60.349  55.440  36.180  0.00  0.00            
ATOM   1263  O   HID X 164      60.240  55.753  37.366  0.00  0.00            
ATOM   1264  N   SER X 165      59.318  54.920  35.498  0.00  0.00            
ATOM   1265  CA  SER X 165      58.097  54.357  36.102  0.00  0.00            
ATOM   1266  CB  SER X 165      57.200  55.450  36.708  0.00  0.00            
ATOM   1267  OG  SER X 165      57.642  55.737  38.017  0.00  0.00            
ATOM   1268  C   SER X 165      57.306  53.526  35.079  0.00  0.00            
ATOM   1269  O   SER X 165      56.316  53.987  34.508  0.00  0.00            
ATOM   1270  N   ARG X 166      57.716  52.272  34.858  0.00  0.00            
ATOM   1271  CA  ARG X 166      57.042  51.334  33.937  0.00  0.00            
ATOM   1272  CB  ARG X 166      57.923  50.090  33.730  0.00  0.00            
ATOM   1273  CG  ARG X 166      59.220  50.360  32.950  0.00  0.00            
ATOM   1274  CD  ARG X 166      58.954  50.763  31.499  0.00  0.00            
ATOM   1275  NE  ARG X 166      60.186  50.796  30.694  0.00  0.00            
ATOM   1276  CZ  ARG X 166      60.250  50.986  29.390  0.00  0.00            
ATOM   1277  NH1 ARG X 166      61.395  50.869  28.800  0.00  0.00            
ATOM   1278  NH2 ARG X 166      59.223  51.278  28.650  0.00  0.00            
ATOM   1279  C   ARG X 166      55.629  50.947  34.391  0.00  0.00            
ATOM   1280  O   ARG X 166      54.698  51.039  33.590  0.00  0.00            
ATOM   1281  N   GLY X 167      55.434  50.599  35.665  0.00  0.00            
ATOM   1282  CA  GLY X 167      54.123  50.262  36.244  0.00  0.00            
ATOM   1283  C   GLY X 167      53.929  48.774  36.566  0.00  0.00            
ATOM   1284  O   GLY X 167      54.880  47.995  36.565  0.00  0.00            
ATOM   1285  N   ASN X 168      52.677  48.387  36.847  0.00  0.00            
ATOM   1286  CA  ASN X 168      52.267  47.037  37.278  0.00  0.00            
ATOM   1287  CB  ASN X 168      52.316  46.053  36.086  0.00  0.00            
ATOM   1288  CG  ASN X 168      51.231  46.291  35.055  0.00  0.00            
ATOM   1289  OD1 ASN X 168      50.207  46.911  35.310  0.00  0.00            
ATOM   1290  ND2 ASN X 168      51.402  45.783  33.862  0.00  0.00            
ATOM   1291  C   ASN X 168      52.955  46.517  38.562  0.00  0.00            
ATOM   1292  O   ASN X 168      53.046  45.308  38.776  0.00  0.00            
ATOM   1293  N   TRP X 169      53.387  47.415  39.453  0.00  0.00            
ATOM   1294  CA  TRP X 169      54.048  47.088  40.725  0.00  0.00            
ATOM   1295  CB  TRP X 169      54.316  48.378  41.519  0.00  0.00            
ATOM   1296  CG  TRP X 169      54.720  49.579  40.714  0.00  0.00            
ATOM   1297  CD1 TRP X 169      53.959  50.681  40.525  0.00  0.00            
ATOM   1298  NE1 TRP X 169      54.605  51.556  39.677  0.00  0.00            
ATOM   1299  CE2 TRP X 169      55.837  51.073  39.302  0.00  0.00            
ATOM   1300  CZ2 TRP X 169      56.841  51.586  38.474  0.00  0.00            
ATOM   1301  CH2 TRP X 169      57.993  50.816  38.249  0.00  0.00            
ATOM   1302  CZ3 TRP X 169      58.128  49.556  38.860  0.00  0.00            
ATOM   1303  CE3 TRP X 169      57.115  49.057  39.703  0.00  0.00            
ATOM   1304  CD2 TRP X 169      55.940  49.801  39.942  0.00  0.00            
ATOM   1305  C   TRP X 169      53.232  46.108  41.584  0.00  0.00            
ATOM   1306  O   TRP X 169      53.807  45.179  42.147  0.00  0.00            
ATOM   1307  N   GLY X 170      51.904  46.263  41.635  0.00  0.00            
ATOM   1308  CA  GLY X 170      51.015  45.364  42.382  0.00  0.00            
ATOM   1309  C   GLY X 170      51.026  43.926  41.849  0.00  0.00            
ATOM   1310  O   GLY X 170      51.154  42.978  42.620  0.00  0.00            
ATOM   1311  N   HIE X 171      50.989  43.745  40.526  0.00  0.00            
ATOM   1312  CA  HIE X 171      51.094  42.414  39.907  0.00  0.00            
ATOM   1313  CB  HIE X 171      50.648  42.479  38.441  0.00  0.00            
ATOM   1314  CG  HIE X 171      49.211  42.880  38.210  0.00  0.00            
ATOM   1315  ND1 HIE X 171      48.155  42.715  39.108  0.00  0.00            
ATOM   1316  CE1 HIE X 171      47.055  43.150  38.472  0.00  0.00            
ATOM   1317  NE2 HIE X 171      47.369  43.592  37.242  0.00  0.00            
ATOM   1318  CD2 HIE X 171      48.723  43.419  37.054  0.00  0.00            
ATOM   1319  C   HIE X 171      52.515  41.838  40.025  0.00  0.00            
ATOM   1320  O   HIE X 171      52.682  40.632  40.200  0.00  0.00            
ATOM   1321  N   LEU X 172      53.549  42.685  40.001  0.00  0.00            
ATOM   1322  CA  LEU X 172      54.935  42.271  40.251  0.00  0.00            
ATOM   1323  CB  LEU X 172      55.894  43.409  39.853  0.00  0.00            
ATOM   1324  CG  LEU X 172      56.031  43.634  38.334  0.00  0.00            
ATOM   1325  CD1 LEU X 172      56.787  44.937  38.072  0.00  0.00            
ATOM   1326  CD2 LEU X 172      56.800  42.498  37.652  0.00  0.00            
ATOM   1327  C   LEU X 172      55.160  41.806  41.704  0.00  0.00            
ATOM   1328  O   LEU X 172      55.935  40.876  41.920  0.00  0.00            
ATOM   1329  N   ASP X 173      54.442  42.357  42.691  0.00  0.00            
ATOM   1330  CA  ASP X 173      54.461  41.830  44.066  0.00  0.00            
ATOM   1331  CB  ASP X 173      53.772  42.799  45.047  0.00  0.00            
ATOM   1332  CG  ASP X 173      54.504  44.125  45.287  0.00  0.00            
ATOM   1333  OD1 ASP X 173      55.742  44.221  45.093  0.00  0.00            
ATOM   1334  OD2 ASP X 173      53.840  45.105  45.690  0.00  0.00            
ATOM   1335  C   ASP X 173      53.813  40.431  44.142  0.00  0.00            
ATOM   1336  O   ASP X 173      54.333  39.554  44.832  0.00  0.00            
ATOM   1337  N   GLN X 174      52.740  40.170  43.378  0.00  0.00            
ATOM   1338  CA  GLN X 174      52.155  38.821  43.264  0.00  0.00            
ATOM   1339  CB  GLN X 174      50.861  38.830  42.427  0.00  0.00            
ATOM   1340  CG  GLN X 174      49.731  39.721  42.969  0.00  0.00            
ATOM   1341  CD  GLN X 174      48.590  39.878  41.962  0.00  0.00            
ATOM   1342  OE1 GLN X 174      48.364  39.054  41.090  0.00  0.00            
ATOM   1343  NE2 GLN X 174      47.831  40.947  42.034  0.00  0.00            
ATOM   1344  C   GLN X 174      53.157  37.823  42.652  0.00  0.00            
ATOM   1345  O   GLN X 174      53.306  36.706  43.152  0.00  0.00            
ATOM   1346  N   VAL X 175      53.900  38.231  41.615  0.00  0.00            
ATOM   1347  CA  VAL X 175      54.989  37.426  41.028  0.00  0.00            
ATOM   1348  CB  VAL X 175      55.532  38.081  39.738  0.00  0.00            
ATOM   1349  CG1 VAL X 175      56.791  37.391  39.196  0.00  0.00            
ATOM   1350  CG2 VAL X 175      54.476  38.029  38.624  0.00  0.00            
ATOM   1351  C   VAL X 175      56.101  37.171  42.054  0.00  0.00            
ATOM   1352  O   VAL X 175      56.548  36.032  42.187  0.00  0.00            
ATOM   1353  N   ALA X 176      56.505  38.175  42.838  0.00  0.00            
ATOM   1354  CA  ALA X 176      57.511  38.021  43.892  0.00  0.00            
ATOM   1355  CB  ALA X 176      57.840  39.405  44.454  0.00  0.00            
ATOM   1356  C   ALA X 176      57.082  37.045  45.005  0.00  0.00            
ATOM   1357  O   ALA X 176      57.923  36.307  45.531  0.00  0.00            
ATOM   1358  N   ALA X 177      55.786  36.986  45.328  0.00  0.00            
ATOM   1359  CA  ALA X 177      55.228  35.987  46.238  0.00  0.00            
ATOM   1360  CB  ALA X 177      53.829  36.439  46.668  0.00  0.00            
ATOM   1361  C   ALA X 177      55.221  34.576  45.616  0.00  0.00            
ATOM   1362  O   ALA X 177      55.644  33.619  46.263  0.00  0.00            
ATOM   1363  N   LEU X 178      54.821  34.426  44.347  0.00  0.00            
ATOM   1364  CA  LEU X 178      54.818  33.127  43.651  0.00  0.00            
ATOM   1365  CB  LEU X 178      54.024  33.251  42.337  0.00  0.00            
ATOM   1366  CG  LEU X 178      52.505  33.450  42.523  0.00  0.00            
ATOM   1367  CD1 LEU X 178      51.858  33.770  41.174  0.00  0.00            
ATOM   1368  CD2 LEU X 178      51.820  32.201  43.087  0.00  0.00            
ATOM   1369  C   LEU X 178      56.236  32.567  43.412  0.00  0.00            
ATOM   1370  O   LEU X 178      56.432  31.349  43.487  0.00  0.00            
ATOM   1371  N   ARG X 179      57.233  33.442  43.210  0.00  0.00            
ATOM   1372  CA  ARG X 179      58.670  33.105  43.243  0.00  0.00            
ATOM   1373  CB  ARG X 179      59.510  34.342  42.888  0.00  0.00            
ATOM   1374  CG  ARG X 179      59.530  34.734  41.403  0.00  0.00            
ATOM   1375  CD  ARG X 179      60.286  36.064  41.327  0.00  0.00            
ATOM   1376  NE  ARG X 179      60.460  36.597  39.968  0.00  0.00            
ATOM   1377  CZ  ARG X 179      60.908  37.810  39.699  0.00  0.00            
ATOM   1378  NH1 ARG X 179      61.076  38.167  38.465  0.00  0.00            
ATOM   1379  NH2 ARG X 179      61.188  38.673  40.639  0.00  0.00            
ATOM   1380  C   ARG X 179      59.104  32.602  44.621  0.00  0.00            
ATOM   1381  O   ARG X 179      59.778  31.575  44.702  0.00  0.00            
ATOM   1382  N   TRP X 180      58.693  33.286  45.693  0.00  0.00            
ATOM   1383  CA  TRP X 180      59.022  32.906  47.073  0.00  0.00            
ATOM   1384  CB  TRP X 180      58.589  34.018  48.034  0.00  0.00            
ATOM   1385  CG  TRP X 180      58.943  33.776  49.468  0.00  0.00            
ATOM   1386  CD1 TRP X 180      60.043  34.248  50.095  0.00  0.00            
ATOM   1387  NE1 TRP X 180      60.054  33.802  51.401  0.00  0.00            
ATOM   1388  CE2 TRP X 180      58.979  32.988  51.677  0.00  0.00            
ATOM   1389  CZ2 TRP X 180      58.588  32.270  52.816  0.00  0.00            
ATOM   1390  CH2 TRP X 180      57.419  31.492  52.764  0.00  0.00            
ATOM   1391  CZ3 TRP X 180      56.660  31.450  51.580  0.00  0.00            
ATOM   1392  CE3 TRP X 180      57.059  32.184  50.447  0.00  0.00            
ATOM   1393  CD2 TRP X 180      58.235  32.965  50.460  0.00  0.00            
ATOM   1394  C   TRP X 180      58.397  31.563  47.476  0.00  0.00            
ATOM   1395  O   TRP X 180      59.039  30.778  48.175  0.00  0.00            
ATOM   1396  N   VAL X 181      57.185  31.262  46.990  0.00  0.00            
ATOM   1397  CA  VAL X 181      56.531  29.951  47.152  0.00  0.00            
ATOM   1398  CB  VAL X 181      55.101  29.972  46.562  0.00  0.00            
ATOM   1399  CG1 VAL X 181      54.459  28.588  46.393  0.00  0.00            
ATOM   1400  CG2 VAL X 181      54.165  30.781  47.473  0.00  0.00            
ATOM   1401  C   VAL X 181      57.402  28.846  46.548  0.00  0.00            
ATOM   1402  O   VAL X 181      57.715  27.888  47.249  0.00  0.00            
ATOM   1403  N   GLN X 182      57.896  29.002  45.314  0.00  0.00            
ATOM   1404  CA  GLN X 182      58.832  28.039  44.709  0.00  0.00            
ATOM   1405  CB  GLN X 182      59.103  28.464  43.253  0.00  0.00            
ATOM   1406  CG  GLN X 182      59.824  27.386  42.426  0.00  0.00            
ATOM   1407  CD  GLN X 182      59.873  27.739  40.940  0.00  0.00            
ATOM   1408  OE1 GLN X 182      60.921  28.011  40.370  0.00  0.00            
ATOM   1409  NE2 GLN X 182      58.749  27.767  40.259  0.00  0.00            
ATOM   1410  C   GLN X 182      60.137  27.903  45.524  0.00  0.00            
ATOM   1411  O   GLN X 182      60.711  26.817  45.624  0.00  0.00            
ATOM   1412  N   ASP X 183      60.583  28.990  46.157  0.00  0.00            
ATOM   1413  CA  ASP X 183      61.806  29.063  46.963  0.00  0.00            
ATOM   1414  CB  ASP X 183      62.241  30.544  46.998  0.00  0.00            
ATOM   1415  CG  ASP X 183      63.675  30.772  47.477  0.00  0.00            
ATOM   1416  OD1 ASP X 183      64.608  30.481  46.693  0.00  0.00            
ATOM   1417  OD2 ASP X 183      63.901  31.300  48.594  0.00  0.00            
ATOM   1418  C   ASP X 183      61.685  28.438  48.375  0.00  0.00            
ATOM   1419  O   ASP X 183      62.719  28.178  48.999  0.00  0.00            
ATOM   1420  N   ASN X 184      60.467  28.199  48.898  0.00  0.00            
ATOM   1421  CA  ASN X 184      60.253  27.818  50.310  0.00  0.00            
ATOM   1422  CB  ASN X 184      59.997  29.102  51.131  0.00  0.00            
ATOM   1423  CG  ASN X 184      61.199  30.023  51.155  0.00  0.00            
ATOM   1424  OD1 ASN X 184      62.109  29.868  51.961  0.00  0.00            
ATOM   1425  ND2 ASN X 184      61.273  30.960  50.245  0.00  0.00            
ATOM   1426  C   ASN X 184      59.142  26.788  50.620  0.00  0.00            
ATOM   1427  O   ASN X 184      59.192  26.180  51.692  0.00  0.00            
ATOM   1428  N   ILE X 185      58.129  26.580  49.768  0.00  0.00            
ATOM   1429  CA  ILE X 185      56.909  25.839  50.156  0.00  0.00            
ATOM   1430  CB  ILE X 185      55.784  26.046  49.113  0.00  0.00            
ATOM   1431  CG2 ILE X 185      56.014  25.219  47.835  0.00  0.00            
ATOM   1432  CG1 ILE X 185      54.364  25.751  49.643  0.00  0.00            
ATOM   1433  CD1 ILE X 185      53.897  26.711  50.745  0.00  0.00            
ATOM   1434  C   ILE X 185      57.150  24.353  50.478  0.00  0.00            
ATOM   1435  O   ILE X 185      56.396  23.775  51.266  0.00  0.00            
ATOM   1436  N   ALA X 186      58.229  23.752  49.959  0.00  0.00            
ATOM   1437  CA  ALA X 186      58.581  22.361  50.250  0.00  0.00            
ATOM   1438  CB  ALA X 186      59.789  21.966  49.393  0.00  0.00            
ATOM   1439  C   ALA X 186      58.805  22.101  51.750  0.00  0.00            
ATOM   1440  O   ALA X 186      58.391  21.065  52.266  0.00  0.00            
ATOM   1441  N   SER X 187      59.376  23.060  52.485  0.00  0.00            
ATOM   1442  CA  SER X 187      59.595  22.949  53.937  0.00  0.00            
ATOM   1443  CB  SER X 187      60.554  24.056  54.382  0.00  0.00            
ATOM   1444  OG  SER X 187      61.789  23.896  53.711  0.00  0.00            
ATOM   1445  C   SER X 187      58.293  22.977  54.757  0.00  0.00            
ATOM   1446  O   SER X 187      58.258  22.440  55.868  0.00  0.00            
ATOM   1447  N   PHE X 188      57.209  23.524  54.190  0.00  0.00            
ATOM   1448  CA  PHE X 188      55.854  23.570  54.765  0.00  0.00            
ATOM   1449  CB  PHE X 188      55.196  24.922  54.421  0.00  0.00            
ATOM   1450  CG  PHE X 188      55.875  26.150  55.004  0.00  0.00            
ATOM   1451  CD1 PHE X 188      56.923  26.782  54.307  0.00  0.00            
ATOM   1452  CE1 PHE X 188      57.552  27.918  54.850  0.00  0.00            
ATOM   1453  CZ  PHE X 188      57.135  28.426  56.093  0.00  0.00            
ATOM   1454  CE2 PHE X 188      56.084  27.804  56.788  0.00  0.00            
ATOM   1455  CD2 PHE X 188      55.451  26.673  56.241  0.00  0.00            
ATOM   1456  C   PHE X 188      54.959  22.386  54.330  0.00  0.00            
ATOM   1457  O   PHE X 188      53.761  22.387  54.624  0.00  0.00            
ATOM   1458  N   GLY X 189      55.510  21.391  53.620  0.00  0.00            
ATOM   1459  CA  GLY X 189      54.803  20.172  53.198  0.00  0.00            
ATOM   1460  C   GLY X 189      54.044  20.266  51.866  0.00  0.00            
ATOM   1461  O   GLY X 189      53.405  19.294  51.463  0.00  0.00            
ATOM   1462  N   GLY X 190      54.105  21.405  51.167  0.00  0.00            
ATOM   1463  CA  GLY X 190      53.507  21.590  49.838  0.00  0.00            
ATOM   1464  C   GLY X 190      54.505  21.316  48.710  0.00  0.00            
ATOM   1465  O   GLY X 190      55.700  21.536  48.880  0.00  0.00            
ATOM   1466  N   ASN X 191      54.059  20.836  47.549  0.00  0.00            
ATOM   1467  CA  ASN X 191      54.932  20.587  46.397  0.00  0.00            
ATOM   1468  CB  ASN X 191      54.386  19.385  45.602  0.00  0.00            
ATOM   1469  CG  ASN X 191      55.296  18.964  44.457  0.00  0.00            
ATOM   1470  OD1 ASN X 191      56.380  19.493  44.257  0.00  0.00            
ATOM   1471  ND2 ASN X 191      54.903  18.004  43.664  0.00  0.00            
ATOM   1472  C   ASN X 191      55.077  21.845  45.507  0.00  0.00            
ATOM   1473  O   ASN X 191      54.074  22.275  44.927  0.00  0.00            
ATOM   1474  N   PRO X 192      56.298  22.389  45.292  0.00  0.00            
ATOM   1475  CD  PRO X 192      57.537  22.056  45.986  0.00  0.00            
ATOM   1476  CG  PRO X 192      58.514  23.186  45.671  0.00  0.00            
ATOM   1477  CB  PRO X 192      58.064  23.656  44.291  0.00  0.00            
ATOM   1478  CA  PRO X 192      56.544  23.442  44.298  0.00  0.00            
ATOM   1479  C   PRO X 192      56.053  23.085  42.885  0.00  0.00            
ATOM   1480  O   PRO X 192      55.627  23.970  42.145  0.00  0.00            
ATOM   1481  N   GLY X 193      56.072  21.795  42.531  0.00  0.00            
ATOM   1482  CA  GLY X 193      55.619  21.234  41.257  0.00  0.00            
ATOM   1483  C   GLY X 193      54.112  20.958  41.140  0.00  0.00            
ATOM   1484  O   GLY X 193      53.711  20.283  40.191  0.00  0.00            
ATOM   1485  N   SER X 194      53.282  21.411  42.091  0.00  0.00            
ATOM   1486  CA  SER X 194      51.827  21.169  42.095  0.00  0.00            
ATOM   1487  CB  SER X 194      51.531  19.837  42.799  0.00  0.00            
ATOM   1488  OG  SER X 194      50.282  19.312  42.387  0.00  0.00            
ATOM   1489  C   SER X 194      51.036  22.347  42.696  0.00  0.00            
ATOM   1490  O   SER X 194      50.248  22.191  43.639  0.00  0.00            
ATOM   1491  N   VAL X 195      51.259  23.553  42.159  0.00  0.00            
ATOM   1492  CA  VAL X 195      50.687  24.816  42.667  0.00  0.00            
ATOM   1493  CB  VAL X 195      51.773  25.911  42.766  0.00  0.00            
ATOM   1494  CG1 VAL X 195      51.210  27.235  43.300  0.00  0.00            
ATOM   1495  CG2 VAL X 195      52.919  25.496  43.700  0.00  0.00            
ATOM   1496  C   VAL X 195      49.498  25.285  41.819  0.00  0.00            
ATOM   1497  O   VAL X 195      49.627  25.537  40.620  0.00  0.00            
ATOM   1498  N   THR X 196      48.343  25.464  42.457  0.00  0.00            
ATOM   1499  CA  THR X 196      47.132  26.062  41.874  0.00  0.00            
ATOM   1500  CB  THR X 196      45.897  25.207  42.213  0.00  0.00            
ATOM   1501  CG2 THR X 196      44.613  25.728  41.567  0.00  0.00            
ATOM   1502  OG1 THR X 196      46.075  23.880  41.755  0.00  0.00            
ATOM   1503  C   THR X 196      46.961  27.495  42.390  0.00  0.00            
ATOM   1504  O   THR X 196      47.021  27.720  43.599  0.00  0.00            
ATOM   1505  N   ILE X 197      46.726  28.468  41.505  0.00  0.00            
ATOM   1506  CA  ILE X 197      46.439  29.866  41.888  0.00  0.00            
ATOM   1507  CB  ILE X 197      47.311  30.880  41.111  0.00  0.00            
ATOM   1508  CG2 ILE X 197      48.793  30.653  41.466  0.00  0.00            
ATOM   1509  CG1 ILE X 197      47.086  30.835  39.583  0.00  0.00            
ATOM   1510  CD1 ILE X 197      47.792  31.970  38.829  0.00  0.00            
ATOM   1511  C   ILE X 197      44.938  30.178  41.814  0.00  0.00            
ATOM   1512  O   ILE X 197      44.229  29.640  40.965  0.00  0.00            
ATOM   1513  N   PHE X 198      44.453  31.037  42.709  0.00  0.00            
ATOM   1514  CA  PHE X 198      43.035  31.340  42.919  0.00  0.00            
ATOM   1515  CB  PHE X 198      42.561  30.547  44.153  0.00  0.00            
ATOM   1516  CG  PHE X 198      41.058  30.391  44.312  0.00  0.00            
ATOM   1517  CD1 PHE X 198      40.480  29.116  44.175  0.00  0.00            
ATOM   1518  CE1 PHE X 198      39.097  28.935  44.352  0.00  0.00            
ATOM   1519  CZ  PHE X 198      38.286  30.036  44.670  0.00  0.00            
ATOM   1520  CE2 PHE X 198      38.855  31.313  44.812  0.00  0.00            
ATOM   1521  CD2 PHE X 198      40.241  31.489  44.644  0.00  0.00            
ATOM   1522  C   PHE X 198      42.852  32.849  43.127  0.00  0.00            
ATOM   1523  O   PHE X 198      43.582  33.449  43.914  0.00  0.00            
ATOM   1524  N   GLY X 199      41.869  33.473  42.476  0.00  0.00            
ATOM   1525  CA  GLY X 199      41.565  34.896  42.673  0.00  0.00            
ATOM   1526  C   GLY X 199      40.072  35.203  42.609  0.00  0.00            
ATOM   1527  O   GLY X 199      39.355  34.650  41.781  0.00  0.00            
ATOM   1528  N   GLU X 200      39.591  36.116  43.455  0.00  0.00            
ATOM   1529  CA  GLU X 200      38.189  36.565  43.466  0.00  0.00            
ATOM   1530  CB  GLU X 200      37.521  36.236  44.812  0.00  0.00            
ATOM   1531  CG  GLU X 200      37.987  37.116  45.982  0.00  0.00            
ATOM   1532  CD  GLU X 200      37.263  36.740  47.277  0.00  0.00            
ATOM   1533  OE1 GLU X 200      36.087  37.135  47.470  0.00  0.00            
ATOM   1534  OE2 GLU X 200      37.860  36.032  48.125  0.00  0.00            
ATOM   1535  C   GLU X 200      38.065  38.049  43.087  0.00  0.00            
ATOM   1536  O   GLU X 200      38.964  38.835  43.411  0.00  0.00            
ATOM   1537  N1  MOL X 201      36.987  38.437  42.383  0.00  0.00            
ATOM   1538  C1  MOL X 201      36.681  39.845  41.983  0.00  0.00            
ATOM   1539  C2  MOL X 201      36.224  40.660  43.206  0.00  0.00            
ATOM   1540  O1  MOL X 201      35.636  41.870  42.692  0.00  0.00            
ATOM   1541  C3  MOL X 201      37.867  40.426  41.213  0.00  0.00            
ATOM   1542  O2  MOL X 201      38.299  39.827  40.229  0.00  0.00            
ATOM   1543  C4  MOL X 201      32.780  43.491  50.872  0.00  0.00            
ATOM   1544  C5  MOL X 201      33.360  42.964  49.731  0.00  0.00            
ATOM   1545  N2  MOL X 201      32.854  43.308  48.479  0.00  0.00            
ATOM   1546  C6  MOL X 201      31.730  44.126  48.395  0.00  0.00            
ATOM   1547  O3  MOL X 201      31.211  44.426  47.334  0.00  0.00            
ATOM   1548  N3  MOL X 201      31.188  44.653  49.555  0.00  0.00            
ATOM   1549  C7  MOL X 201      31.660  44.369  50.739  0.00  0.00            
ATOM   1550  N4  MOL X 201      31.083  44.949  51.801  0.00  0.00            
ATOM   1551  C8  MOL X 201      33.526  42.900  47.218  0.00  0.00            
ATOM   1552  C9  MOL X 201      34.541  43.931  46.665  0.00  0.00            
ATOM   1553  C10 MOL X 201      35.585  43.123  45.836  0.00  0.00            
ATOM   1554  C11 MOL X 201      35.524  41.733  46.523  0.00  0.00            
ATOM   1555  O4  MOL X 201      34.318  41.684  47.338  0.00  0.00            
ATOM   1556  C12 MOL X 201      36.752  41.505  47.409  0.00  0.00            
ATOM   1557  O5  MOL X 201      36.988  40.114  47.586  0.00  0.00            
ATOM   1558  O6  MOL X 201      35.047  43.055  44.526  0.00  0.00            
ATOM   1559  F1  MOL X 201      33.916  44.912  45.993  0.00  0.00            
ATOM   1560  F2  MOL X 201      35.154  44.591  47.682  0.00  0.00            
ATOM   1561  C13 MOL X 201      35.966  43.124  43.376  0.00  0.00            
ATOM   1562  O7  MOL X 201      37.217  43.228  43.688  0.00  0.00            
ATOM   1563  C14 MOL X 201      35.433  44.218  42.397  0.00  0.00            
ATOM   1564  C15 MOL X 201      35.211  45.558  43.067  0.00  0.00            
ATOM   1565  O8  MOL X 201      34.122  43.758  41.911  0.00  0.00            
ATOM   1566  O9  MOL X 201      34.516  44.779  39.934  0.00  0.00            
ATOM   1567  C16 MOL X 201      33.752  44.187  40.662  0.00  0.00            
ATOM   1568  C17 MOL X 201      32.291  43.852  40.328  0.00  0.00            
ATOM   1569  O10 MOL X 201      31.569  43.900  41.559  0.00  0.00            
ATOM   1570  C18 MOL X 201      32.187  42.509  39.635  0.00  0.00            
ATOM   1571  N   ALA X 202      38.528  41.543  41.702  0.00  0.00            
ATOM   1572  CA  ALA X 202      39.672  42.079  40.940  0.00  0.00            
ATOM   1573  CB  ALA X 202      40.048  43.448  41.525  0.00  0.00            
ATOM   1574  C   ALA X 202      40.893  41.116  40.927  0.00  0.00            
ATOM   1575  O   ALA X 202      41.700  41.154  39.995  0.00  0.00            
ATOM   1576  N   GLY X 203      41.015  40.214  41.907  0.00  0.00            
ATOM   1577  CA  GLY X 203      42.019  39.145  41.902  0.00  0.00            
ATOM   1578  C   GLY X 203      41.739  38.093  40.821  0.00  0.00            
ATOM   1579  O   GLY X 203      42.667  37.547  40.233  0.00  0.00            
ATOM   1580  N   GLY X 204      40.466  37.865  40.489  0.00  0.00            
ATOM   1581  CA  GLY X 204      40.031  36.933  39.445  0.00  0.00            
ATOM   1582  C   GLY X 204      40.409  37.374  38.026  0.00  0.00            
ATOM   1583  O   GLY X 204      40.769  36.521  37.214  0.00  0.00            
ATOM   1584  N   GLU X 205      40.434  38.685  37.748  0.00  0.00            
ATOM   1585  CA  GLU X 205      41.046  39.234  36.522  0.00  0.00            
ATOM   1586  CB  GLU X 205      40.451  40.617  36.175  0.00  0.00            
ATOM   1587  CG  GLU X 205      40.972  41.138  34.818  0.00  0.00            
ATOM   1588  CD  GLU X 205      40.318  42.439  34.326  0.00  0.00            
ATOM   1589  OE1 GLU X 205      40.971  43.189  33.558  0.00  0.00            
ATOM   1590  OE2 GLU X 205      39.128  42.693  34.604  0.00  0.00            
ATOM   1591  C   GLU X 205      42.584  39.269  36.609  0.00  0.00            
ATOM   1592  O   GLU X 205      43.256  39.058  35.601  0.00  0.00            
ATOM   1593  N   SER X 206      43.167  39.448  37.800  0.00  0.00            
ATOM   1594  CA  SER X 206      44.632  39.407  37.975  0.00  0.00            
ATOM   1595  CB  SER X 206      45.037  39.817  39.396  0.00  0.00            
ATOM   1596  OG  SER X 206      44.539  41.110  39.711  0.00  0.00            
ATOM   1597  C   SER X 206      45.214  38.029  37.610  0.00  0.00            
ATOM   1598  O   SER X 206      46.225  37.953  36.911  0.00  0.00            
ATOM   1599  N   VAL X 207      44.526  36.931  37.951  0.00  0.00            
ATOM   1600  CA  VAL X 207      44.875  35.573  37.476  0.00  0.00            
ATOM   1601  CB  VAL X 207      43.982  34.507  38.151  0.00  0.00            
ATOM   1602  CG1 VAL X 207      44.285  33.088  37.659  0.00  0.00            
ATOM   1603  CG2 VAL X 207      44.202  34.467  39.671  0.00  0.00            
ATOM   1604  C   VAL X 207      44.816  35.476  35.940  0.00  0.00            
ATOM   1605  O   VAL X 207      45.719  34.899  35.329  0.00  0.00            
ATOM   1606  N   SER X 208      43.835  36.118  35.294  0.00  0.00            
ATOM   1607  CA  SER X 208      43.745  36.210  33.824  0.00  0.00            
ATOM   1608  CB  SER X 208      42.402  36.804  33.388  0.00  0.00            
ATOM   1609  OG  SER X 208      41.348  35.980  33.836  0.00  0.00            
ATOM   1610  C   SER X 208      44.884  37.014  33.180  0.00  0.00            
ATOM   1611  O   SER X 208      45.183  36.792  32.005  0.00  0.00            
ATOM   1612  N   VAL X 209      45.551  37.911  33.918  0.00  0.00            
ATOM   1613  CA  VAL X 209      46.787  38.592  33.478  0.00  0.00            
ATOM   1614  CB  VAL X 209      46.958  39.960  34.180  0.00  0.00            
ATOM   1615  CG1 VAL X 209      48.259  40.668  33.773  0.00  0.00            
ATOM   1616  CG2 VAL X 209      45.805  40.911  33.826  0.00  0.00            
ATOM   1617  C   VAL X 209      48.015  37.693  33.676  0.00  0.00            
ATOM   1618  O   VAL X 209      48.880  37.640  32.800  0.00  0.00            
ATOM   1619  N   LEU X 210      48.083  36.915  34.763  0.00  0.00            
ATOM   1620  CA  LEU X 210      49.192  35.980  35.014  0.00  0.00            
ATOM   1621  CB  LEU X 210      49.067  35.376  36.429  0.00  0.00            
ATOM   1622  CG  LEU X 210      49.304  36.373  37.584  0.00  0.00            
ATOM   1623  CD1 LEU X 210      48.960  35.712  38.920  0.00  0.00            
ATOM   1624  CD2 LEU X 210      50.760  36.842  37.663  0.00  0.00            
ATOM   1625  C   LEU X 210      49.305  34.885  33.934  0.00  0.00            
ATOM   1626  O   LEU X 210      50.420  34.536  33.544  0.00  0.00            
ATOM   1627  N   VAL X 211      48.189  34.398  33.371  0.00  0.00            
ATOM   1628  CA  VAL X 211      48.200  33.472  32.209  0.00  0.00            
ATOM   1629  CB  VAL X 211      46.964  32.548  32.167  0.00  0.00            
ATOM   1630  CG1 VAL X 211      46.900  31.652  33.410  0.00  0.00            
ATOM   1631  CG2 VAL X 211      45.646  33.313  32.025  0.00  0.00            
ATOM   1632  C   VAL X 211      48.410  34.160  30.848  0.00  0.00            
ATOM   1633  O   VAL X 211      48.564  33.473  29.836  0.00  0.00            
ATOM   1634  N   LEU X 212      48.448  35.496  30.799  0.00  0.00            
ATOM   1635  CA  LEU X 212      48.647  36.301  29.581  0.00  0.00            
ATOM   1636  CB  LEU X 212      47.582  37.416  29.597  0.00  0.00            
ATOM   1637  CG  LEU X 212      47.392  38.169  28.270  0.00  0.00            
ATOM   1638  CD1 LEU X 212      46.806  37.262  27.185  0.00  0.00            
ATOM   1639  CD2 LEU X 212      46.434  39.343  28.480  0.00  0.00            
ATOM   1640  C   LEU X 212      50.080  36.866  29.462  0.00  0.00            
ATOM   1641  O   LEU X 212      50.562  37.120  28.357  0.00  0.00            
ATOM   1642  N   SER X 213      50.766  37.050  30.594  0.00  0.00            
ATOM   1643  CA  SER X 213      52.142  37.555  30.669  0.00  0.00            
ATOM   1644  CB  SER X 213      52.447  37.962  32.113  0.00  0.00            
ATOM   1645  OG  SER X 213      53.799  38.364  32.237  0.00  0.00            
ATOM   1646  C   SER X 213      53.192  36.521  30.216  0.00  0.00            
ATOM   1647  O   SER X 213      53.154  35.383  30.700  0.00  0.00            
ATOM   1648  N   PRO X 214      54.195  36.909  29.400  0.00  0.00            
ATOM   1649  CD  PRO X 214      54.308  38.187  28.704  0.00  0.00            
ATOM   1650  CG  PRO X 214      55.664  38.172  27.998  0.00  0.00            
ATOM   1651  CB  PRO X 214      55.912  36.681  27.781  0.00  0.00            
ATOM   1652  CA  PRO X 214      55.337  36.057  29.057  0.00  0.00            
ATOM   1653  C   PRO X 214      56.401  35.989  30.169  0.00  0.00            
ATOM   1654  O   PRO X 214      57.282  35.131  30.116  0.00  0.00            
ATOM   1655  N   LEU X 215      56.351  36.878  31.171  0.00  0.00            
ATOM   1656  CA  LEU X 215      57.301  36.916  32.293  0.00  0.00            
ATOM   1657  CB  LEU X 215      57.533  38.388  32.686  0.00  0.00            
ATOM   1658  CG  LEU X 215      58.505  38.602  33.866  0.00  0.00            
ATOM   1659  CD1 LEU X 215      59.911  38.074  33.573  0.00  0.00            
ATOM   1660  CD2 LEU X 215      58.615  40.094  34.178  0.00  0.00            
ATOM   1661  C   LEU X 215      56.827  36.056  33.475  0.00  0.00            
ATOM   1662  O   LEU X 215      57.631  35.376  34.112  0.00  0.00            
ATOM   1663  N   ALA X 216      55.517  36.016  33.742  0.00  0.00            
ATOM   1664  CA  ALA X 216      54.922  35.260  34.852  0.00  0.00            
ATOM   1665  CB  ALA X 216      53.557  35.880  35.184  0.00  0.00            
ATOM   1666  C   ALA X 216      54.854  33.728  34.622  0.00  0.00            
ATOM   1667  O   ALA X 216      53.951  33.062  35.137  0.00  0.00            
ATOM   1668  N   LYS X 217      55.771  33.159  33.827  0.00  0.00            
ATOM   1669  CA  LYS X 217      55.847  31.726  33.493  0.00  0.00            
ATOM   1670  CB  LYS X 217      56.337  31.533  32.044  0.00  0.00            
ATOM   1671  CG  LYS X 217      55.360  32.150  31.029  0.00  0.00            
ATOM   1672  CD  LYS X 217      55.620  31.725  29.576  0.00  0.00            
ATOM   1673  CE  LYS X 217      57.032  32.055  29.084  0.00  0.00            
ATOM   1674  NZ  LYS X 217      57.136  31.872  27.620  0.00  0.00            
ATOM   1675  C   LYS X 217      56.691  30.934  34.496  0.00  0.00            
ATOM   1676  O   LYS X 217      57.547  31.493  35.183  0.00  0.00            
ATOM   1677  N   ASN X 218      56.455  29.620  34.537  0.00  0.00            
ATOM   1678  CA  ASN X 218      57.166  28.631  35.361  0.00  0.00            
ATOM   1679  CB  ASN X 218      58.602  28.429  34.834  0.00  0.00            
ATOM   1680  CG  ASN X 218      58.700  28.378  33.319  0.00  0.00            
ATOM   1681  OD1 ASN X 218      57.960  27.662  32.655  0.00  0.00            
ATOM   1682  ND2 ASN X 218      59.571  29.158  32.728  0.00  0.00            
ATOM   1683  C   ASN X 218      57.081  28.915  36.878  0.00  0.00            
ATOM   1684  O   ASN X 218      58.081  28.826  37.600  0.00  0.00            
ATOM   1685  N   LEU X 219      55.887  29.298  37.350  0.00  0.00            
ATOM   1686  CA  LEU X 219      55.602  29.642  38.753  0.00  0.00            
ATOM   1687  CB  LEU X 219      55.476  31.176  38.867  0.00  0.00            
ATOM   1688  CG  LEU X 219      56.791  31.958  38.681  0.00  0.00            
ATOM   1689  CD1 LEU X 219      56.497  33.459  38.680  0.00  0.00            
ATOM   1690  CD2 LEU X 219      57.795  31.677  39.799  0.00  0.00            
ATOM   1691  C   LEU X 219      54.351  28.949  39.331  0.00  0.00            
ATOM   1692  O   LEU X 219      54.140  29.004  40.543  0.00  0.00            
ATOM   1693  N   PHE X 220      53.516  28.324  38.495  0.00  0.00            
ATOM   1694  CA  PHE X 220      52.303  27.591  38.893  0.00  0.00            
ATOM   1695  CB  PHE X 220      51.175  28.593  39.222  0.00  0.00            
ATOM   1696  CG  PHE X 220      50.824  29.575  38.118  0.00  0.00            
ATOM   1697  CD1 PHE X 220      51.518  30.797  38.017  0.00  0.00            
ATOM   1698  CE1 PHE X 220      51.207  31.707  36.993  0.00  0.00            
ATOM   1699  CZ  PHE X 220      50.185  31.408  36.076  0.00  0.00            
ATOM   1700  CE2 PHE X 220      49.476  30.198  36.185  0.00  0.00            
ATOM   1701  CD2 PHE X 220      49.796  29.280  37.201  0.00  0.00            
ATOM   1702  C   PHE X 220      51.881  26.568  37.818  0.00  0.00            
ATOM   1703  O   PHE X 220      52.541  26.441  36.781  0.00  0.00            
ATOM   1704  N   HIE X 221      50.802  25.820  38.073  0.00  0.00            
ATOM   1705  CA  HIE X 221      50.393  24.633  37.301  0.00  0.00            
ATOM   1706  CB  HIE X 221      50.710  23.380  38.139  0.00  0.00            
ATOM   1707  CG  HIE X 221      52.177  23.254  38.447  0.00  0.00            
ATOM   1708  ND1 HIE X 221      52.861  23.939  39.457  0.00  0.00            
ATOM   1709  CE1 HIE X 221      54.161  23.669  39.254  0.00  0.00            
ATOM   1710  NE2 HIE X 221      54.314  22.838  38.209  0.00  0.00            
ATOM   1711  CD2 HIE X 221      53.074  22.574  37.681  0.00  0.00            
ATOM   1712  C   HIE X 221      48.915  24.617  36.890  0.00  0.00            
ATOM   1713  O   HIE X 221      48.584  23.966  35.900  0.00  0.00            
ATOM   1714  N   ARG X 222      48.035  25.305  37.630  0.00  0.00            
ATOM   1715  CA  ARG X 222      46.568  25.388  37.430  0.00  0.00            
ATOM   1716  CB  ARG X 222      45.887  24.250  38.212  0.00  0.00            
ATOM   1717  CG  ARG X 222      46.055  22.845  37.606  0.00  0.00            
ATOM   1718  CD  ARG X 222      45.585  21.755  38.574  0.00  0.00            
ATOM   1719  NE  ARG X 222      46.517  21.619  39.709  0.00  0.00            
ATOM   1720  CZ  ARG X 222      47.531  20.774  39.813  0.00  0.00            
ATOM   1721  NH1 ARG X 222      47.831  19.882  38.918  0.00  0.00            
ATOM   1722  NH2 ARG X 222      48.302  20.817  40.852  0.00  0.00            
ATOM   1723  C   ARG X 222      46.038  26.742  37.929  0.00  0.00            
ATOM   1724  O   ARG X 222      46.700  27.371  38.757  0.00  0.00            
ATOM   1725  N   ALA X 223      44.861  27.180  37.474  0.00  0.00            
ATOM   1726  CA  ALA X 223      44.298  28.499  37.812  0.00  0.00            
ATOM   1727  CB  ALA X 223      44.709  29.469  36.699  0.00  0.00            
ATOM   1728  C   ALA X 223      42.765  28.505  38.032  0.00  0.00            
ATOM   1729  O   ALA X 223      42.046  27.717  37.417  0.00  0.00            
ATOM   1730  N   ILE X 224      42.260  29.398  38.898  0.00  0.00            
ATOM   1731  CA  ILE X 224      40.823  29.592  39.191  0.00  0.00            
ATOM   1732  CB  ILE X 224      40.377  28.778  40.441  0.00  0.00            
ATOM   1733  CG2 ILE X 224      38.864  28.958  40.693  0.00  0.00            
ATOM   1734  CG1 ILE X 224      40.731  27.274  40.302  0.00  0.00            
ATOM   1735  CD1 ILE X 224      40.283  26.367  41.457  0.00  0.00            
ATOM   1736  C   ILE X 224      40.475  31.089  39.354  0.00  0.00            
ATOM   1737  O   ILE X 224      41.202  31.819  40.032  0.00  0.00            
ATOM   1738  N   SER X 225      39.334  31.526  38.798  0.00  0.00            
ATOM   1739  CA  SER X 225      38.777  32.890  38.956  0.00  0.00            
ATOM   1740  CB  SER X 225      38.828  33.656  37.627  0.00  0.00            
ATOM   1741  OG  SER X 225      40.147  33.832  37.140  0.00  0.00            
ATOM   1742  C   SER X 225      37.321  32.878  39.466  0.00  0.00            
ATOM   1743  O   SER X 225      36.450  32.266  38.841  0.00  0.00            
ATOM   1744  N   GLU X 226      37.009  33.576  40.567  0.00  0.00            
ATOM   1745  CA  GLU X 226      35.721  33.452  41.286  0.00  0.00            
ATOM   1746  CB  GLU X 226      35.919  32.577  42.542  0.00  0.00            
ATOM   1747  CG  GLU X 226      34.689  31.692  42.825  0.00  0.00            
ATOM   1748  CD  GLU X 226      34.811  30.925  44.140  0.00  0.00            
ATOM   1749  OE1 GLU X 226      34.693  29.679  44.121  0.00  0.00            
ATOM   1750  OE2 GLU X 226      34.996  31.584  45.190  0.00  0.00            
ATOM   1751  C   GLU X 226      34.987  34.778  41.627  0.00  0.00            
ATOM   1752  O   GLU X 226      35.534  35.888  41.572  0.00  0.00            
ATOM   1753  N   SER X 227      33.714  34.626  42.019  0.00  0.00            
ATOM   1754  CA  SER X 227      32.713  35.669  42.285  0.00  0.00            
ATOM   1755  CB  SER X 227      33.060  36.518  43.514  0.00  0.00            
ATOM   1756  OG  SER X 227      33.314  35.725  44.669  0.00  0.00            
ATOM   1757  C   SER X 227      32.373  36.500  41.040  0.00  0.00            
ATOM   1758  O   SER X 227      32.345  37.729  41.082  0.00  0.00            
ATOM   1759  N   GLY X 228      32.115  35.814  39.920  0.00  0.00            
ATOM   1760  CA  GLY X 228      31.625  36.411  38.671  0.00  0.00            
ATOM   1761  C   GLY X 228      32.642  37.241  37.879  0.00  0.00            
ATOM   1762  O   GLY X 228      32.229  38.006  37.012  0.00  0.00            
ATOM   1763  N   VAL X 229      33.943  37.112  38.162  0.00  0.00            
ATOM   1764  CA  VAL X 229      35.012  37.839  37.465  0.00  0.00            
ATOM   1765  CB  VAL X 229      35.509  39.062  38.266  0.00  0.00            
ATOM   1766  CG1 VAL X 229      36.525  39.867  37.442  0.00  0.00            
ATOM   1767  CG2 VAL X 229      34.375  40.022  38.647  0.00  0.00            
ATOM   1768  C   VAL X 229      36.181  36.908  37.145  0.00  0.00            
ATOM   1769  O   VAL X 229      37.036  36.645  37.987  0.00  0.00            
ATOM   1770  N   ALA X 230      36.266  36.496  35.882  0.00  0.00            
ATOM   1771  CA  ALA X 230      37.533  36.176  35.225  0.00  0.00            
ATOM   1772  CB  ALA X 230      37.364  34.888  34.412  0.00  0.00            
ATOM   1773  C   ALA X 230      38.034  37.356  34.368  0.00  0.00            
ATOM   1774  O   ALA X 230      39.235  37.477  34.136  0.00  0.00            
ATOM   1775  N   LEU X 231      37.140  38.244  33.915  0.00  0.00            
ATOM   1776  CA  LEU X 231      37.476  39.454  33.164  0.00  0.00            
ATOM   1777  CB  LEU X 231      37.672  39.051  31.687  0.00  0.00            
ATOM   1778  CG  LEU X 231      38.044  40.188  30.720  0.00  0.00            
ATOM   1779  CD1 LEU X 231      39.329  40.892  31.149  0.00  0.00            
ATOM   1780  CD2 LEU X 231      38.256  39.626  29.316  0.00  0.00            
ATOM   1781  C   LEU X 231      36.377  40.519  33.322  0.00  0.00            
ATOM   1782  O   LEU X 231      35.191  40.199  33.275  0.00  0.00            
ATOM   1783  N   THR X 232      36.769  41.784  33.463  0.00  0.00            
ATOM   1784  CA  THR X 232      35.888  42.962  33.420  0.00  0.00            
ATOM   1785  CB  THR X 232      36.076  43.880  34.643  0.00  0.00            
ATOM   1786  CG2 THR X 232      36.022  43.159  35.989  0.00  0.00            
ATOM   1787  OG1 THR X 232      37.304  44.566  34.561  0.00  0.00            
ATOM   1788  C   THR X 232      36.101  43.791  32.149  0.00  0.00            
ATOM   1789  O   THR X 232      37.097  43.644  31.430  0.00  0.00            
ATOM   1790  N   SER X 233      35.192  44.729  31.898  0.00  0.00            
ATOM   1791  CA  SER X 233      35.281  45.727  30.829  0.00  0.00            
ATOM   1792  CB  SER X 233      33.910  46.396  30.698  0.00  0.00            
ATOM   1793  OG  SER X 233      33.583  47.024  31.923  0.00  0.00            
ATOM   1794  C   SER X 233      36.342  46.820  31.053  0.00  0.00            
ATOM   1795  O   SER X 233      36.827  47.389  30.071  0.00  0.00            
ATOM   1796  N   VAL X 234      36.725  47.132  32.302  0.00  0.00            
ATOM   1797  CA  VAL X 234      37.231  48.475  32.690  0.00  0.00            
ATOM   1798  CB  VAL X 234      36.092  49.225  33.427  0.00  0.00            
ATOM   1799  CG1 VAL X 234      35.730  48.576  34.771  0.00  0.00            
ATOM   1800  CG2 VAL X 234      36.359  50.717  33.656  0.00  0.00            
ATOM   1801  C   VAL X 234      38.561  48.505  33.476  0.00  0.00            
ATOM   1802  O   VAL X 234      39.150  49.575  33.648  0.00  0.00            
ATOM   1803  N   LEU X 235      39.091  47.364  33.929  0.00  0.00            
ATOM   1804  CA  LEU X 235      40.273  47.297  34.809  0.00  0.00            
ATOM   1805  CB  LEU X 235      40.111  46.094  35.766  0.00  0.00            
ATOM   1806  CG  LEU X 235      40.871  46.208  37.104  0.00  0.00            
ATOM   1807  CD1 LEU X 235      40.234  47.249  38.030  0.00  0.00            
ATOM   1808  CD2 LEU X 235      40.849  44.861  37.828  0.00  0.00            
ATOM   1809  C   LEU X 235      41.636  47.345  34.068  0.00  0.00            
ATOM   1810  O   LEU X 235      42.622  46.767  34.531  0.00  0.00            
ATOM   1811  N   VAL X 236      41.721  48.032  32.924  0.00  0.00            
ATOM   1812  CA  VAL X 236      42.956  48.262  32.137  0.00  0.00            
ATOM   1813  CB  VAL X 236      43.059  47.304  30.926  0.00  0.00            
ATOM   1814  CG1 VAL X 236      44.351  47.482  30.112  0.00  0.00            
ATOM   1815  CG2 VAL X 236      42.999  45.826  31.316  0.00  0.00            
ATOM   1816  C   VAL X 236      42.977  49.700  31.616  0.00  0.00            
ATOM   1817  O   VAL X 236      41.954  50.177  31.115  0.00  0.00            
ATOM   1818  N   LYS X 237      44.136  50.372  31.652  0.00  0.00            
ATOM   1819  CA  LYS X 237      44.338  51.668  30.979  0.00  0.00            
ATOM   1820  CB  LYS X 237      45.255  52.569  31.832  0.00  0.00            
ATOM   1821  CG  LYS X 237      45.447  53.989  31.262  0.00  0.00            
ATOM   1822  CD  LYS X 237      44.166  54.842  31.302  0.00  0.00            
ATOM   1823  CE  LYS X 237      44.398  56.250  30.741  0.00  0.00            
ATOM   1824  NZ  LYS X 237      44.390  56.284  29.259  0.00  0.00            
ATOM   1825  C   LYS X 237      44.883  51.462  29.561  0.00  0.00            
ATOM   1826  O   LYS X 237      45.988  50.946  29.393  0.00  0.00            
ATOM   1827  N   LYS X 238      44.127  51.894  28.549  0.00  0.00            
ATOM   1828  CA  LYS X 238      44.546  51.954  27.133  0.00  0.00            
ATOM   1829  CB  LYS X 238      43.341  51.650  26.219  0.00  0.00            
ATOM   1830  CG  LYS X 238      42.719  50.266  26.472  0.00  0.00            
ATOM   1831  CD  LYS X 238      41.706  49.917  25.372  0.00  0.00            
ATOM   1832  CE  LYS X 238      41.078  48.538  25.597  0.00  0.00            
ATOM   1833  NZ  LYS X 238      39.965  48.569  26.571  0.00  0.00            
ATOM   1834  C   LYS X 238      45.175  53.315  26.792  0.00  0.00            
ATOM   1835  O   LYS X 238      45.160  54.233  27.615  0.00  0.00            
ATOM   1836  N   GLY X 239      45.712  53.458  25.580  0.00  0.00            
ATOM   1837  CA  GLY X 239      46.167  54.743  25.037  0.00  0.00            
ATOM   1838  C   GLY X 239      47.384  55.314  25.769  0.00  0.00            
ATOM   1839  O   GLY X 239      48.388  54.617  25.951  0.00  0.00            
ATOM   1840  N   ASP X 240      47.299  56.579  26.181  0.00  0.00            
ATOM   1841  CA  ASP X 240      48.346  57.316  26.899  0.00  0.00            
ATOM   1842  CB  ASP X 240      48.348  58.763  26.371  0.00  0.00            
ATOM   1843  CG  ASP X 240      49.490  59.643  26.878  0.00  0.00            
ATOM   1844  OD1 ASP X 240      49.549  60.824  26.462  0.00  0.00            
ATOM   1845  OD2 ASP X 240      50.322  59.180  27.692  0.00  0.00            
ATOM   1846  C   ASP X 240      48.136  57.240  28.426  0.00  0.00            
ATOM   1847  O   ASP X 240      47.037  57.491  28.930  0.00  0.00            
ATOM   1848  N   VAL X 241      49.188  56.910  29.184  0.00  0.00            
ATOM   1849  CA  VAL X 241      49.155  56.810  30.662  0.00  0.00            
ATOM   1850  CB  VAL X 241      50.000  55.624  31.172  0.00  0.00            
ATOM   1851  CG1 VAL X 241      49.544  54.305  30.540  0.00  0.00            
ATOM   1852  CG2 VAL X 241      51.507  55.804  30.940  0.00  0.00            
ATOM   1853  C   VAL X 241      49.573  58.104  31.373  0.00  0.00            
ATOM   1854  O   VAL X 241      49.412  58.222  32.593  0.00  0.00            
ATOM   1855  N   LYS X 242      50.122  59.072  30.630  0.00  0.00            
ATOM   1856  CA  LYS X 242      50.750  60.283  31.175  0.00  0.00            
ATOM   1857  CB  LYS X 242      51.772  60.831  30.165  0.00  0.00            
ATOM   1858  CG  LYS X 242      52.889  59.820  29.840  0.00  0.00            
ATOM   1859  CD  LYS X 242      53.995  60.412  28.952  0.00  0.00            
ATOM   1860  CE  LYS X 242      53.509  61.032  27.632  0.00  0.00            
ATOM   1861  NZ  LYS X 242      52.788  60.060  26.780  0.00  0.00            
ATOM   1862  C   LYS X 242      49.755  61.357  31.659  0.00  0.00            
ATOM   1863  O   LYS X 242      50.057  61.971  32.687  0.00  0.00            
ATOM   1864  N   PRO X 243      48.570  61.568  31.045  0.00  0.00            
ATOM   1865  CD  PRO X 243      48.212  61.194  29.685  0.00  0.00            
ATOM   1866  CG  PRO X 243      47.169  62.214  29.235  0.00  0.00            
ATOM   1867  CB  PRO X 243      46.437  62.539  30.536  0.00  0.00            
ATOM   1868  CA  PRO X 243      47.552  62.472  31.589  0.00  0.00            
ATOM   1869  C   PRO X 243      47.026  62.026  32.960  0.00  0.00            
ATOM   1870  O   PRO X 243      46.825  62.865  33.843  0.00  0.00            
ATOM   1871  N   LEU X 244      46.852  60.715  33.171  0.00  0.00            
ATOM   1872  CA  LEU X 244      46.548  60.110  34.475  0.00  0.00            
ATOM   1873  CB  LEU X 244      46.282  58.606  34.253  0.00  0.00            
ATOM   1874  CG  LEU X 244      46.013  57.773  35.520  0.00  0.00            
ATOM   1875  CD1 LEU X 244      44.829  58.296  36.333  0.00  0.00            
ATOM   1876  CD2 LEU X 244      45.707  56.332  35.113  0.00  0.00            
ATOM   1877  C   LEU X 244      47.664  60.380  35.498  0.00  0.00            
ATOM   1878  O   LEU X 244      47.389  60.873  36.592  0.00  0.00            
ATOM   1879  N   ALA X 245      48.924  60.139  35.122  0.00  0.00            
ATOM   1880  CA  ALA X 245      50.074  60.407  35.986  0.00  0.00            
ATOM   1881  CB  ALA X 245      51.339  59.902  35.285  0.00  0.00            
ATOM   1882  C   ALA X 245      50.200  61.893  36.381  0.00  0.00            
ATOM   1883  O   ALA X 245      50.567  62.191  37.517  0.00  0.00            
ATOM   1884  N   GLU X 246      49.850  62.827  35.487  0.00  0.00            
ATOM   1885  CA  GLU X 246      49.937  64.266  35.762  0.00  0.00            
ATOM   1886  CB  GLU X 246      49.812  65.074  34.459  0.00  0.00            
ATOM   1887  CG  GLU X 246      50.076  66.570  34.697  0.00  0.00            
ATOM   1888  CD  GLU X 246      50.059  67.367  33.390  0.00  0.00            
ATOM   1889  OE1 GLU X 246      48.970  67.491  32.774  0.00  0.00            
ATOM   1890  OE2 GLU X 246      51.128  67.881  32.974  0.00  0.00            
ATOM   1891  C   GLU X 246      48.926  64.725  36.826  0.00  0.00            
ATOM   1892  O   GLU X 246      49.336  65.376  37.785  0.00  0.00            
ATOM   1893  N   GLN X 247      47.637  64.354  36.734  0.00  0.00            
ATOM   1894  CA  GLN X 247      46.679  64.710  37.799  0.00  0.00            
ATOM   1895  CB  GLN X 247      45.222  64.356  37.439  0.00  0.00            
ATOM   1896  CG  GLN X 247      44.560  65.379  36.499  0.00  0.00            
ATOM   1897  CD  GLN X 247      43.032  65.281  36.508  0.00  0.00            
ATOM   1898  OE1 GLN X 247      42.315  66.158  36.969  0.00  0.00            
ATOM   1899  NE2 GLN X 247      42.448  64.223  35.995  0.00  0.00            
ATOM   1900  C   GLN X 247      47.065  64.073  39.143  0.00  0.00            
ATOM   1901  O   GLN X 247      46.905  64.712  40.185  0.00  0.00            
ATOM   1902  N   ILE X 248      47.633  62.862  39.145  0.00  0.00            
ATOM   1903  CA  ILE X 248      48.142  62.220  40.367  0.00  0.00            
ATOM   1904  CB  ILE X 248      48.495  60.740  40.085  0.00  0.00            
ATOM   1905  CG2 ILE X 248      49.256  60.120  41.269  0.00  0.00            
ATOM   1906  CG1 ILE X 248      47.205  59.931  39.803  0.00  0.00            
ATOM   1907  CD1 ILE X 248      47.455  58.521  39.248  0.00  0.00            
ATOM   1908  C   ILE X 248      49.310  63.026  40.967  0.00  0.00            
ATOM   1909  O   ILE X 248      49.262  63.376  42.147  0.00  0.00            
ATOM   1910  N   ALA X 249      50.323  63.384  40.172  0.00  0.00            
ATOM   1911  CA  ALA X 249      51.498  64.126  40.643  0.00  0.00            
ATOM   1912  CB  ALA X 249      52.550  64.103  39.533  0.00  0.00            
ATOM   1913  C   ALA X 249      51.179  65.569  41.086  0.00  0.00            
ATOM   1914  O   ALA X 249      51.758  66.060  42.058  0.00  0.00            
ATOM   1915  N   ILE X 250      50.219  66.227  40.426  0.00  0.00            
ATOM   1916  CA  ILE X 250      49.677  67.526  40.848  0.00  0.00            
ATOM   1917  CB  ILE X 250      48.809  68.125  39.716  0.00  0.00            
ATOM   1918  CG2 ILE X 250      47.960  69.300  40.214  0.00  0.00            
ATOM   1919  CG1 ILE X 250      49.642  68.560  38.484  0.00  0.00            
ATOM   1920  CD1 ILE X 250      50.561  69.777  38.679  0.00  0.00            
ATOM   1921  C   ILE X 250      48.908  67.389  42.173  0.00  0.00            
ATOM   1922  O   ILE X 250      49.132  68.177  43.093  0.00  0.00            
ATOM   1923  N   THR X 251      48.073  66.355  42.332  0.00  0.00            
ATOM   1924  CA  THR X 251      47.339  66.100  43.592  0.00  0.00            
ATOM   1925  CB  THR X 251      46.291  64.982  43.425  0.00  0.00            
ATOM   1926  CG2 THR X 251      45.320  64.888  44.601  0.00  0.00            
ATOM   1927  OG1 THR X 251      45.467  65.242  42.308  0.00  0.00            
ATOM   1928  C   THR X 251      48.291  65.777  44.751  0.00  0.00            
ATOM   1929  O   THR X 251      48.032  66.180  45.885  0.00  0.00            
ATOM   1930  N   ALA X 252      49.436  65.148  44.469  0.00  0.00            
ATOM   1931  CA  ALA X 252      50.521  64.904  45.425  0.00  0.00            
ATOM   1932  CB  ALA X 252      51.319  63.695  44.925  0.00  0.00            
ATOM   1933  C   ALA X 252      51.444  66.121  45.680  0.00  0.00            
ATOM   1934  O   ALA X 252      52.334  66.038  46.525  0.00  0.00            
ATOM   1935  N   GLY X 253      51.274  67.245  44.970  0.00  0.00            
ATOM   1936  CA  GLY X 253      52.011  68.493  45.222  0.00  0.00            
ATOM   1937  C   GLY X 253      53.503  68.413  44.882  0.00  0.00            
ATOM   1938  O   GLY X 253      54.348  68.673  45.739  0.00  0.00            
ATOM   1939  N   CYS X 254      53.830  68.000  43.654  0.00  0.00            
ATOM   1940  CA  CYS X 254      55.204  67.794  43.174  0.00  0.00            
ATOM   1941  CB  CYS X 254      55.358  66.305  42.818  0.00  0.00            
ATOM   1942  SG  CYS X 254      55.161  65.266  44.298  0.00  0.00            
ATOM   1943  C   CYS X 254      55.558  68.685  41.963  0.00  0.00            
ATOM   1944  O   CYS X 254      54.668  69.148  41.243  0.00  0.00            
ATOM   1945  N   LYS X 255      56.862  68.854  41.684  0.00  0.00            
ATOM   1946  CA  LYS X 255      57.366  69.348  40.384  0.00  0.00            
ATOM   1947  CB  LYS X 255      58.883  69.623  40.438  0.00  0.00            
ATOM   1948  CG  LYS X 255      59.354  70.663  41.468  0.00  0.00            
ATOM   1949  CD  LYS X 255      60.871  70.874  41.304  0.00  0.00            
ATOM   1950  CE  LYS X 255      61.522  71.719  42.407  0.00  0.00            
ATOM   1951  NZ  LYS X 255      61.055  73.124  42.407  0.00  0.00            
ATOM   1952  C   LYS X 255      57.098  68.299  39.296  0.00  0.00            
ATOM   1953  O   LYS X 255      57.512  67.147  39.458  0.00  0.00            
ATOM   1954  N   THR X 256      56.467  68.663  38.180  0.00  0.00            
ATOM   1955  CA  THR X 256      56.015  67.695  37.159  0.00  0.00            
ATOM   1956  CB  THR X 256      54.559  67.952  36.729  0.00  0.00            
ATOM   1957  CG2 THR X 256      53.583  67.828  37.897  0.00  0.00            
ATOM   1958  OG1 THR X 256      54.389  69.236  36.161  0.00  0.00            
ATOM   1959  C   THR X 256      56.900  67.609  35.914  0.00  0.00            
ATOM   1960  O   THR X 256      56.994  66.538  35.311  0.00  0.00            
ATOM   1961  N   THR X 257      57.550  68.702  35.502  0.00  0.00            
ATOM   1962  CA  THR X 257      58.018  68.853  34.107  0.00  0.00            
ATOM   1963  CB  THR X 257      58.075  70.329  33.688  0.00  0.00            
ATOM   1964  CG2 THR X 257      56.697  70.979  33.802  0.00  0.00            
ATOM   1965  OG1 THR X 257      58.961  71.060  34.510  0.00  0.00            
ATOM   1966  C   THR X 257      59.321  68.129  33.748  0.00  0.00            
ATOM   1967  O   THR X 257      59.628  68.003  32.565  0.00  0.00            
ATOM   1968  N   THR X 258      60.068  67.600  34.722  0.00  0.00            
ATOM   1969  CA  THR X 258      61.140  66.611  34.484  0.00  0.00            
ATOM   1970  CB  THR X 258      62.520  67.148  34.911  0.00  0.00            
ATOM   1971  CG2 THR X 258      63.633  66.130  34.662  0.00  0.00            
ATOM   1972  OG1 THR X 258      62.869  68.292  34.152  0.00  0.00            
ATOM   1973  C   THR X 258      60.773  65.319  35.217  0.00  0.00            
ATOM   1974  O   THR X 258      60.737  65.286  36.449  0.00  0.00            
ATOM   1975  N   SER X 259      60.451  64.249  34.489  0.00  0.00            
ATOM   1976  CA  SER X 259      59.712  63.107  35.056  0.00  0.00            
ATOM   1977  CB  SER X 259      59.132  62.248  33.937  0.00  0.00            
ATOM   1978  OG  SER X 259      58.525  63.064  32.950  0.00  0.00            
ATOM   1979  C   SER X 259      60.528  62.244  36.029  0.00  0.00            
ATOM   1980  O   SER X 259      60.004  61.840  37.066  0.00  0.00            
ATOM   1981  N   ALA X 260      61.829  62.053  35.793  0.00  0.00            
ATOM   1982  CA  ALA X 260      62.737  61.422  36.758  0.00  0.00            
ATOM   1983  CB  ALA X 260      64.121  61.309  36.107  0.00  0.00            
ATOM   1984  C   ALA X 260      62.807  62.188  38.099  0.00  0.00            
ATOM   1985  O   ALA X 260      62.890  61.570  39.164  0.00  0.00            
ATOM   1986  N   VAL X 261      62.703  63.524  38.065  0.00  0.00            
ATOM   1987  CA  VAL X 261      62.617  64.379  39.266  0.00  0.00            
ATOM   1988  CB  VAL X 261      63.040  65.833  38.961  0.00  0.00            
ATOM   1989  CG1 VAL X 261      62.969  66.732  40.203  0.00  0.00            
ATOM   1990  CG2 VAL X 261      64.478  65.890  38.435  0.00  0.00            
ATOM   1991  C   VAL X 261      61.215  64.325  39.880  0.00  0.00            
ATOM   1992  O   VAL X 261      61.090  64.310  41.100  0.00  0.00            
ATOM   1993  N   MET X 262      60.156  64.206  39.072  0.00  0.00            
ATOM   1994  CA  MET X 262      58.781  64.002  39.554  0.00  0.00            
ATOM   1995  CB  MET X 262      57.815  64.030  38.358  0.00  0.00            
ATOM   1996  CG  MET X 262      56.340  63.966  38.765  0.00  0.00            
ATOM   1997  SD  MET X 262      55.183  64.066  37.367  0.00  0.00            
ATOM   1998  CE  MET X 262      55.530  62.515  36.490  0.00  0.00            
ATOM   1999  C   MET X 262      58.660  62.693  40.353  0.00  0.00            
ATOM   2000  O   MET X 262      58.085  62.687  41.439  0.00  0.00            
ATOM   2001  N   VAL X 263      59.278  61.605  39.880  0.00  0.00            
ATOM   2002  CA  VAL X 263      59.362  60.338  40.626  0.00  0.00            
ATOM   2003  CB  VAL X 263      59.812  59.185  39.708  0.00  0.00            
ATOM   2004  CG1 VAL X 263      60.081  57.879  40.467  0.00  0.00            
ATOM   2005  CG2 VAL X 263      58.701  58.900  38.691  0.00  0.00            
ATOM   2006  C   VAL X 263      60.241  60.470  41.873  0.00  0.00            
ATOM   2007  O   VAL X 263      59.878  59.929  42.915  0.00  0.00            
ATOM   2008  N   HIE X 264      61.327  61.253  41.838  0.00  0.00            
ATOM   2009  CA  HIE X 264      62.105  61.558  43.051  0.00  0.00            
ATOM   2010  CB  HIE X 264      63.419  62.266  42.688  0.00  0.00            
ATOM   2011  CG  HIE X 264      64.382  62.345  43.848  0.00  0.00            
ATOM   2012  ND1 HIE X 264      64.724  61.281  44.693  0.00  0.00            
ATOM   2013  CE1 HIE X 264      65.479  61.825  45.665  0.00  0.00            
ATOM   2014  NE2 HIE X 264      65.664  63.135  45.444  0.00  0.00            
ATOM   2015  CD2 HIE X 264      64.983  63.483  44.300  0.00  0.00            
ATOM   2016  C   HIE X 264      61.294  62.363  44.082  0.00  0.00            
ATOM   2017  O   HIE X 264      61.415  62.125  45.280  0.00  0.00            
ATOM   2018  N   CYS X 265      60.400  63.260  43.653  0.00  0.00            
ATOM   2019  CA  CYS X 265      59.442  63.917  44.550  0.00  0.00            
ATOM   2020  CB  CYS X 265      58.675  65.026  43.813  0.00  0.00            
ATOM   2021  SG  CYS X 265      59.781  66.302  43.143  0.00  0.00            
ATOM   2022  C   CYS X 265      58.472  62.885  45.156  0.00  0.00            
ATOM   2023  O   CYS X 265      58.317  62.823  46.373  0.00  0.00            
ATOM   2024  N   LEU X 266      57.885  62.007  44.334  0.00  0.00            
ATOM   2025  CA  LEU X 266      56.945  60.967  44.781  0.00  0.00            
ATOM   2026  CB  LEU X 266      56.203  60.404  43.553  0.00  0.00            
ATOM   2027  CG  LEU X 266      55.288  61.405  42.819  0.00  0.00            
ATOM   2028  CD1 LEU X 266      54.859  60.826  41.470  0.00  0.00            
ATOM   2029  CD2 LEU X 266      54.025  61.713  43.625  0.00  0.00            
ATOM   2030  C   LEU X 266      57.602  59.847  45.624  0.00  0.00            
ATOM   2031  O   LEU X 266      56.894  59.139  46.341  0.00  0.00            
ATOM   2032  N   ARG X 267      58.934  59.696  45.585  0.00  0.00            
ATOM   2033  CA  ARG X 267      59.746  58.859  46.498  0.00  0.00            
ATOM   2034  CB  ARG X 267      60.983  58.323  45.748  0.00  0.00            
ATOM   2035  CG  ARG X 267      60.671  57.164  44.779  0.00  0.00            
ATOM   2036  CD  ARG X 267      61.902  56.843  43.921  0.00  0.00            
ATOM   2037  NE  ARG X 267      61.708  55.689  43.014  0.00  0.00            
ATOM   2038  CZ  ARG X 267      62.397  55.454  41.906  0.00  0.00            
ATOM   2039  NH1 ARG X 267      63.344  56.249  41.496  0.00  0.00            
ATOM   2040  NH2 ARG X 267      62.152  54.412  41.162  0.00  0.00            
ATOM   2041  C   ARG X 267      60.167  59.588  47.788  0.00  0.00            
ATOM   2042  O   ARG X 267      60.508  58.921  48.763  0.00  0.00            
ATOM   2043  N   GLN X 268      60.127  60.924  47.825  0.00  0.00            
ATOM   2044  CA  GLN X 268      60.396  61.743  49.022  0.00  0.00            
ATOM   2045  CB  GLN X 268      61.086  63.055  48.627  0.00  0.00            
ATOM   2046  CG  GLN X 268      62.572  62.878  48.284  0.00  0.00            
ATOM   2047  CD  GLN X 268      63.130  64.161  47.685  0.00  0.00            
ATOM   2048  OE1 GLN X 268      63.866  64.920  48.297  0.00  0.00            
ATOM   2049  NE2 GLN X 268      62.783  64.462  46.458  0.00  0.00            
ATOM   2050  C   GLN X 268      59.131  62.054  49.838  0.00  0.00            
ATOM   2051  O   GLN X 268      59.200  62.044  51.070  0.00  0.00            
ATOM   2052  N   LYS X 269      57.982  62.289  49.186  0.00  0.00            
ATOM   2053  CA  LYS X 269      56.660  62.432  49.831  0.00  0.00            
ATOM   2054  CB  LYS X 269      55.564  62.573  48.757  0.00  0.00            
ATOM   2055  CG  LYS X 269      55.578  63.915  48.001  0.00  0.00            
ATOM   2056  CD  LYS X 269      54.985  65.069  48.819  0.00  0.00            
ATOM   2057  CE  LYS X 269      54.973  66.355  47.986  0.00  0.00            
ATOM   2058  NZ  LYS X 269      54.181  67.414  48.648  0.00  0.00            
ATOM   2059  C   LYS X 269      56.367  61.223  50.728  0.00  0.00            
ATOM   2060  O   LYS X 269      56.654  60.089  50.337  0.00  0.00            
ATOM   2061  N   THR X 270      55.821  61.450  51.921  0.00  0.00            
ATOM   2062  CA  THR X 270      55.662  60.383  52.925  0.00  0.00            
ATOM   2063  CB  THR X 270      55.595  60.925  54.363  0.00  0.00            
ATOM   2064  CG2 THR X 270      56.806  61.794  54.703  0.00  0.00            
ATOM   2065  OG1 THR X 270      54.433  61.685  54.608  0.00  0.00            
ATOM   2066  C   THR X 270      54.477  59.460  52.630  0.00  0.00            
ATOM   2067  O   THR X 270      53.533  59.841  51.936  0.00  0.00            
ATOM   2068  N   GLU X 271      54.474  58.247  53.198  0.00  0.00            
ATOM   2069  CA  GLU X 271      53.317  57.332  53.108  0.00  0.00            
ATOM   2070  CB  GLU X 271      53.665  55.927  53.642  0.00  0.00            
ATOM   2071  CG  GLU X 271      53.943  55.880  55.153  0.00  0.00            
ATOM   2072  CD  GLU X 271      54.224  54.455  55.642  0.00  0.00            
ATOM   2073  OE1 GLU X 271      53.277  53.755  56.066  0.00  0.00            
ATOM   2074  OE2 GLU X 271      55.402  54.025  55.637  0.00  0.00            
ATOM   2075  C   GLU X 271      52.044  57.894  53.777  0.00  0.00            
ATOM   2076  O   GLU X 271      50.944  57.397  53.542  0.00  0.00            
ATOM   2077  N   GLU X 272      52.176  58.954  54.576  0.00  0.00            
ATOM   2078  CA  GLU X 272      51.062  59.696  55.169  0.00  0.00            
ATOM   2079  CB  GLU X 272      51.505  60.283  56.517  0.00  0.00            
ATOM   2080  CG  GLU X 272      51.827  59.192  57.556  0.00  0.00            
ATOM   2081  CD  GLU X 272      52.583  59.758  58.761  0.00  0.00            
ATOM   2082  OE1 GLU X 272      51.931  60.158  59.759  0.00  0.00            
ATOM   2083  OE2 GLU X 272      53.838  59.808  58.709  0.00  0.00            
ATOM   2084  C   GLU X 272      50.523  60.779  54.212  0.00  0.00            
ATOM   2085  O   GLU X 272      49.306  60.949  54.138  0.00  0.00            
ATOM   2086  N   GLU X 273      51.365  61.450  53.410  0.00  0.00            
ATOM   2087  CA  GLU X 273      50.894  62.403  52.384  0.00  0.00            
ATOM   2088  CB  GLU X 273      51.962  63.463  52.052  0.00  0.00            
ATOM   2089  CG  GLU X 273      51.346  64.607  51.216  0.00  0.00            
ATOM   2090  CD  GLU X 273      52.193  65.884  51.108  0.00  0.00            
ATOM   2091  OE1 GLU X 273      51.934  66.706  50.192  0.00  0.00            
ATOM   2092  OE2 GLU X 273      53.122  66.102  51.924  0.00  0.00            
ATOM   2093  C   GLU X 273      50.389  61.696  51.115  0.00  0.00            
ATOM   2094  O   GLU X 273      49.432  62.150  50.485  0.00  0.00            
ATOM   2095  N   LEU X 274      50.953  60.536  50.757  0.00  0.00            
ATOM   2096  CA  LEU X 274      50.374  59.675  49.717  0.00  0.00            
ATOM   2097  CB  LEU X 274      51.385  58.601  49.286  0.00  0.00            
ATOM   2098  CG  LEU X 274      52.654  59.131  48.587  0.00  0.00            
ATOM   2099  CD1 LEU X 274      53.463  57.940  48.076  0.00  0.00            
ATOM   2100  CD2 LEU X 274      52.362  60.044  47.391  0.00  0.00            
ATOM   2101  C   LEU X 274      49.035  59.059  50.163  0.00  0.00            
ATOM   2102  O   LEU X 274      48.150  58.842  49.328  0.00  0.00            
ATOM   2103  N   LEU X 275      48.830  58.866  51.471  0.00  0.00            
ATOM   2104  CA  LEU X 275      47.516  58.536  52.021  0.00  0.00            
ATOM   2105  CB  LEU X 275      47.672  57.915  53.418  0.00  0.00            
ATOM   2106  CG  LEU X 275      46.333  57.556  54.089  0.00  0.00            
ATOM   2107  CD1 LEU X 275      45.507  56.568  53.258  0.00  0.00            
ATOM   2108  CD2 LEU X 275      46.607  56.938  55.456  0.00  0.00            
ATOM   2109  C   LEU X 275      46.562  59.743  51.989  0.00  0.00            
ATOM   2110  O   LEU X 275      45.447  59.594  51.496  0.00  0.00            
ATOM   2111  N   GLU X 276      46.990  60.949  52.386  0.00  0.00            
ATOM   2112  CA  GLU X 276      46.175  62.170  52.215  0.00  0.00            
ATOM   2113  CB  GLU X 276      46.926  63.434  52.671  0.00  0.00            
ATOM   2114  CG  GLU X 276      47.042  63.583  54.192  0.00  0.00            
ATOM   2115  CD  GLU X 276      47.822  64.840  54.605  0.00  0.00            
ATOM   2116  OE1 GLU X 276      47.441  65.499  55.604  0.00  0.00            
ATOM   2117  OE2 GLU X 276      48.863  65.160  53.983  0.00  0.00            
ATOM   2118  C   GLU X 276      45.755  62.363  50.748  0.00  0.00            
ATOM   2119  O   GLU X 276      44.597  62.683  50.484  0.00  0.00            
ATOM   2120  N   THR X 277      46.670  62.097  49.807  0.00  0.00            
ATOM   2121  CA  THR X 277      46.454  62.110  48.348  0.00  0.00            
ATOM   2122  CB  THR X 277      47.788  61.895  47.610  0.00  0.00            
ATOM   2123  CG2 THR X 277      47.674  61.969  46.088  0.00  0.00            
ATOM   2124  OG1 THR X 277      48.695  62.910  47.970  0.00  0.00            
ATOM   2125  C   THR X 277      45.417  61.066  47.917  0.00  0.00            
ATOM   2126  O   THR X 277      44.472  61.395  47.200  0.00  0.00            
ATOM   2127  N   THR X 278      45.534  59.827  48.405  0.00  0.00            
ATOM   2128  CA  THR X 278      44.551  58.742  48.193  0.00  0.00            
ATOM   2129  CB  THR X 278      45.067  57.446  48.844  0.00  0.00            
ATOM   2130  CG2 THR X 278      44.115  56.264  48.690  0.00  0.00            
ATOM   2131  OG1 THR X 278      46.282  57.067  48.228  0.00  0.00            
ATOM   2132  C   THR X 278      43.161  59.118  48.729  0.00  0.00            
ATOM   2133  O   THR X 278      42.137  58.820  48.111  0.00  0.00            
ATOM   2134  N   LEU X 279      43.118  59.866  49.831  0.00  0.00            
ATOM   2135  CA  LEU X 279      41.897  60.359  50.468  0.00  0.00            
ATOM   2136  CB  LEU X 279      42.146  60.455  51.987  0.00  0.00            
ATOM   2137  CG  LEU X 279      42.399  59.095  52.674  0.00  0.00            
ATOM   2138  CD1 LEU X 279      42.825  59.319  54.123  0.00  0.00            
ATOM   2139  CD2 LEU X 279      41.151  58.214  52.683  0.00  0.00            
ATOM   2140  C   LEU X 279      41.344  61.664  49.855  0.00  0.00            
ATOM   2141  O   LEU X 279      40.328  62.155  50.342  0.00  0.00            
ATOM   2142  N   LYS X 280      41.939  62.215  48.780  0.00  0.00            
ATOM   2143  CA  LYS X 280      41.399  63.384  48.038  0.00  0.00            
ATOM   2144  CB  LYS X 280      42.130  64.678  48.455  0.00  0.00            
ATOM   2145  CG  LYS X 280      43.606  64.725  48.036  0.00  0.00            
ATOM   2146  CD  LYS X 280      44.339  65.937  48.633  0.00  0.00            
ATOM   2147  CE  LYS X 280      45.859  65.783  48.469  0.00  0.00            
ATOM   2148  NZ  LYS X 280      46.558  67.084  48.522  0.00  0.00            
ATOM   2149  C   LYS X 280      41.301  63.235  46.511  0.00  0.00            
ATOM   2150  O   LYS X 280      40.623  64.053  45.887  0.00  0.00            
ATOM   2151  N   MET X 281      41.921  62.215  45.908  0.00  0.00            
ATOM   2152  CA  MET X 281      41.773  61.868  44.478  0.00  0.00            
ATOM   2153  CB  MET X 281      42.821  60.818  44.067  0.00  0.00            
ATOM   2154  CG  MET X 281      42.738  59.514  44.871  0.00  0.00            
ATOM   2155  SD  MET X 281      43.837  58.172  44.329  0.00  0.00            
ATOM   2156  CE  MET X 281      45.477  58.934  44.456  0.00  0.00            
ATOM   2157  C   MET X 281      40.339  61.430  44.109  0.00  0.00            
ATOM   2158  O   MET X 281      39.574  60.992  44.972  0.00  0.00            
ATOM   2159  N   LYS X 282      39.961  61.534  42.826  0.00  0.00            
ATOM   2160  CA  LYS X 282      38.561  61.408  42.354  0.00  0.00            
ATOM   2161  CB  LYS X 282      38.281  62.464  41.261  0.00  0.00            
ATOM   2162  CG  LYS X 282      38.817  62.108  39.859  0.00  0.00            
ATOM   2163  CD  LYS X 282      38.722  63.285  38.872  0.00  0.00            
ATOM   2164  CE  LYS X 282      39.799  64.349  39.131  0.00  0.00            
ATOM   2165  NZ  LYS X 282      39.666  65.497  38.206  0.00  0.00            
ATOM   2166  C   LYS X 282      38.098  59.985  41.987  0.00  0.00            
ATOM   2167  O   LYS X 282      37.041  59.822  41.379  0.00  0.00            
ATOM   2168  N   PHE X 283      38.871  58.953  42.328  0.00  0.00            
ATOM   2169  CA  PHE X 283      38.596  57.561  41.937  0.00  0.00            
ATOM   2170  CB  PHE X 283      39.916  56.815  41.701  0.00  0.00            
ATOM   2171  CG  PHE X 283      40.794  57.487  40.660  0.00  0.00            
ATOM   2172  CD1 PHE X 283      40.344  57.624  39.332  0.00  0.00            
ATOM   2173  CE1 PHE X 283      41.123  58.323  38.394  0.00  0.00            
ATOM   2174  CZ  PHE X 283      42.353  58.883  38.778  0.00  0.00            
ATOM   2175  CE2 PHE X 283      42.814  58.733  40.096  0.00  0.00            
ATOM   2176  CD2 PHE X 283      42.033  58.037  41.034  0.00  0.00            
ATOM   2177  C   PHE X 283      37.654  56.819  42.900  0.00  0.00            
ATOM   2178  O   PHE X 283      37.486  57.199  44.064  0.00  0.00            
ATOM   2179  N   LEU X 284      37.021  55.757  42.389  0.00  0.00            
ATOM   2180  CA  LEU X 284      35.792  55.148  42.923  0.00  0.00            
ATOM   2181  CB  LEU X 284      36.042  54.367  44.236  0.00  0.00            
ATOM   2182  CG  LEU X 284      37.147  53.290  44.158  0.00  0.00            
ATOM   2183  CD1 LEU X 284      37.311  52.599  45.512  0.00  0.00            
ATOM   2184  CD2 LEU X 284      36.842  52.200  43.126  0.00  0.00            
ATOM   2185  C   LEU X 284      34.599  56.132  42.938  0.00  0.00            
ATOM   2186  O   LEU X 284      33.761  56.119  43.836  0.00  0.00            
ATOM   2187  N   SER X 285      34.536  56.977  41.906  0.00  0.00            
ATOM   2188  CA  SER X 285      33.416  57.840  41.499  0.00  0.00            
ATOM   2189  CB  SER X 285      33.599  59.268  42.035  0.00  0.00            
ATOM   2190  OG  SER X 285      33.416  59.396  43.440  0.00  0.00            
ATOM   2191  C   SER X 285      33.371  57.892  39.956  0.00  0.00            
ATOM   2192  O   SER X 285      34.312  57.437  39.302  0.00  0.00            
ATOM   2193  N   LEU X 286      32.304  58.438  39.363  0.00  0.00            
ATOM   2194  CA  LEU X 286      32.215  58.728  37.921  0.00  0.00            
ATOM   2195  CB  LEU X 286      31.765  57.448  37.182  0.00  0.00            
ATOM   2196  CG  LEU X 286      31.624  57.575  35.652  0.00  0.00            
ATOM   2197  CD1 LEU X 286      32.938  57.948  34.959  0.00  0.00            
ATOM   2198  CD2 LEU X 286      31.150  56.246  35.059  0.00  0.00            
ATOM   2199  C   LEU X 286      31.236  59.883  37.650  0.00  0.00            
ATOM   2200  O   LEU X 286      30.127  59.881  38.185  0.00  0.00            
ATOM   2201  N   ASP X 287      31.603  60.836  36.787  0.00  0.00            
ATOM   2202  CA  ASP X 287      30.730  61.975  36.434  0.00  0.00            
ATOM   2203  CB  ASP X 287      31.081  63.135  37.382  0.00  0.00            
ATOM   2204  CG  ASP X 287      29.928  64.096  37.677  0.00  0.00            
ATOM   2205  OD1 ASP X 287      28.733  63.730  37.546  0.00  0.00            
ATOM   2206  OD2 ASP X 287      30.233  65.228  38.122  0.00  0.00            
ATOM   2207  C   ASP X 287      30.800  62.381  34.941  0.00  0.00            
ATOM   2208  O   ASP X 287      29.821  62.893  34.386  0.00  0.00            
ATOM   2209  N   LEU X 288      31.909  62.053  34.263  0.00  0.00            
ATOM   2210  CA  LEU X 288      32.061  61.969  32.802  0.00  0.00            
ATOM   2211  CB  LEU X 288      31.236  60.749  32.315  0.00  0.00            
ATOM   2212  CG  LEU X 288      31.533  60.237  30.892  0.00  0.00            
ATOM   2213  CD1 LEU X 288      32.906  59.573  30.813  0.00  0.00            
ATOM   2214  CD2 LEU X 288      30.485  59.197  30.493  0.00  0.00            
ATOM   2215  C   LEU X 288      31.811  63.290  32.036  0.00  0.00            
ATOM   2216  O   LEU X 288      31.017  63.322  31.092  0.00  0.00            
ATOM   2217  N   GLN X 289      32.462  64.391  32.431  0.00  0.00            
ATOM   2218  CA  GLN X 289      32.343  65.698  31.757  0.00  0.00            
ATOM   2219  CB  GLN X 289      31.839  66.772  32.735  0.00  0.00            
ATOM   2220  CG  GLN X 289      30.527  66.398  33.441  0.00  0.00            
ATOM   2221  CD  GLN X 289      30.090  67.434  34.469  0.00  0.00            
ATOM   2222  OE1 GLN X 289      30.700  68.474  34.690  0.00  0.00            
ATOM   2223  NE2 GLN X 289      29.008  67.193  35.159  0.00  0.00            
ATOM   2224  C   GLN X 289      33.664  66.141  31.103  0.00  0.00            
ATOM   2225  O   GLN X 289      34.693  66.283  31.774  0.00  0.00            
ATOM   2226  N   GLY X 290      33.622  66.432  29.800  0.00  0.00            
ATOM   2227  CA  GLY X 290      34.764  66.929  29.034  0.00  0.00            
ATOM   2228  C   GLY X 290      35.867  65.889  28.797  0.00  0.00            
ATOM   2229  O   GLY X 290      35.593  64.764  28.373  0.00  0.00            
ATOM   2230  N   ASP X 291      37.120  66.281  29.027  0.00  0.00            
ATOM   2231  CA  ASP X 291      38.335  65.600  28.556  0.00  0.00            
ATOM   2232  CB  ASP X 291      39.545  66.344  29.146  0.00  0.00            
ATOM   2233  CG  ASP X 291      40.871  65.925  28.514  0.00  0.00            
ATOM   2234  OD1 ASP X 291      41.395  64.835  28.832  0.00  0.00            
ATOM   2235  OD2 ASP X 291      41.446  66.706  27.721  0.00  0.00            
ATOM   2236  C   ASP X 291      38.397  64.090  28.899  0.00  0.00            
ATOM   2237  O   ASP X 291      38.068  63.699  30.025  0.00  0.00            
ATOM   2238  N   PRO X 292      38.861  63.214  27.981  0.00  0.00            
ATOM   2239  CD  PRO X 292      39.308  63.514  26.628  0.00  0.00            
ATOM   2240  CG  PRO X 292      40.055  62.272  26.154  0.00  0.00            
ATOM   2241  CB  PRO X 292      39.256  61.161  26.825  0.00  0.00            
ATOM   2242  CA  PRO X 292      38.894  61.764  28.188  0.00  0.00            
ATOM   2243  C   PRO X 292      39.836  61.289  29.309  0.00  0.00            
ATOM   2244  O   PRO X 292      39.831  60.095  29.626  0.00  0.00            
ATOM   2245  N   ARG X 293      40.613  62.177  29.950  0.00  0.00            
ATOM   2246  CA  ARG X 293      41.341  61.877  31.198  0.00  0.00            
ATOM   2247  CB  ARG X 293      42.540  62.834  31.341  0.00  0.00            
ATOM   2248  CG  ARG X 293      42.213  64.170  32.036  0.00  0.00            
ATOM   2249  CD  ARG X 293      43.375  65.166  31.928  0.00  0.00            
ATOM   2250  NE  ARG X 293      43.457  65.710  30.564  0.00  0.00            
ATOM   2251  CZ  ARG X 293      44.117  66.777  30.162  0.00  0.00            
ATOM   2252  NH1 ARG X 293      43.890  67.262  28.981  0.00  0.00            
ATOM   2253  NH2 ARG X 293      44.983  67.401  30.906  0.00  0.00            
ATOM   2254  C   ARG X 293      40.438  61.841  32.442  0.00  0.00            
ATOM   2255  O   ARG X 293      40.809  61.226  33.441  0.00  0.00            
ATOM   2256  N   GLU X 294      39.252  62.450  32.403  0.00  0.00            
ATOM   2257  CA  GLU X 294      38.252  62.371  33.486  0.00  0.00            
ATOM   2258  CB  GLU X 294      37.319  63.593  33.419  0.00  0.00            
ATOM   2259  CG  GLU X 294      38.030  64.911  33.753  0.00  0.00            
ATOM   2260  CD  GLU X 294      38.525  64.932  35.202  0.00  0.00            
ATOM   2261  OE1 GLU X 294      39.751  64.831  35.438  0.00  0.00            
ATOM   2262  OE2 GLU X 294      37.701  65.073  36.137  0.00  0.00            
ATOM   2263  C   GLU X 294      37.425  61.073  33.435  0.00  0.00            
ATOM   2264  O   GLU X 294      36.816  60.673  34.431  0.00  0.00            
ATOM   2265  N   SER X 295      37.438  60.393  32.285  0.00  0.00            
ATOM   2266  CA  SER X 295      36.623  59.213  31.966  0.00  0.00            
ATOM   2267  CB  SER X 295      36.473  59.104  30.439  0.00  0.00            
ATOM   2268  OG  SER X 295      36.047  60.347  29.898  0.00  0.00            
ATOM   2269  C   SER X 295      37.135  57.894  32.575  0.00  0.00            
ATOM   2270  O   SER X 295      36.604  56.828  32.260  0.00  0.00            
ATOM   2271  N   GLN X 296      38.160  57.931  33.438  0.00  0.00            
ATOM   2272  CA  GLN X 296      38.639  56.780  34.217  0.00  0.00            
ATOM   2273  CB  GLN X 296      40.176  56.795  34.350  0.00  0.00            
ATOM   2274  CG  GLN X 296      40.955  56.401  33.082  0.00  0.00            
ATOM   2275  CD  GLN X 296      41.109  57.541  32.083  0.00  0.00            
ATOM   2276  OE1 GLN X 296      42.019  58.352  32.180  0.00  0.00            
ATOM   2277  NE2 GLN X 296      40.255  57.642  31.092  0.00  0.00            
ATOM   2278  C   GLN X 296      37.989  56.786  35.619  0.00  0.00            
ATOM   2279  O   GLN X 296      38.272  57.698  36.399  0.00  0.00            
ATOM   2280  N   PRO X 297      37.140  55.800  35.976  0.00  0.00            
ATOM   2281  CD  PRO X 297      36.569  54.798  35.085  0.00  0.00            
ATOM   2282  CG  PRO X 297      35.574  53.996  35.919  0.00  0.00            
ATOM   2283  CB  PRO X 297      35.223  54.932  37.075  0.00  0.00            
ATOM   2284  CA  PRO X 297      36.505  55.740  37.299  0.00  0.00            
ATOM   2285  C   PRO X 297      37.392  55.101  38.383  0.00  0.00            
ATOM   2286  O   PRO X 297      37.250  55.417  39.565  0.00  0.00            
ATOM   2287  N   LEU X 298      38.305  54.199  38.002  0.00  0.00            
ATOM   2288  CA  LEU X 298      39.225  53.499  38.907  0.00  0.00            
ATOM   2289  CB  LEU X 298      38.496  52.325  39.602  0.00  0.00            
ATOM   2290  CG  LEU X 298      38.425  50.972  38.862  0.00  0.00            
ATOM   2291  CD1 LEU X 298      37.737  49.942  39.760  0.00  0.00            
ATOM   2292  CD2 LEU X 298      37.633  51.029  37.555  0.00  0.00            
ATOM   2293  C   LEU X 298      40.523  53.073  38.196  0.00  0.00            
ATOM   2294  O   LEU X 298      40.561  52.986  36.964  0.00  0.00            
ATOM   2295  N   LEU X 299      41.574  52.803  38.975  0.00  0.00            
ATOM   2296  CA  LEU X 299      42.893  52.383  38.491  0.00  0.00            
ATOM   2297  CB  LEU X 299      43.958  52.540  39.602  0.00  0.00            
ATOM   2298  CG  LEU X 299      44.310  53.959  40.100  0.00  0.00            
ATOM   2299  CD1 LEU X 299      44.676  54.911  38.960  0.00  0.00            
ATOM   2300  CD2 LEU X 299      43.216  54.610  40.949  0.00  0.00            
ATOM   2301  C   LEU X 299      42.859  50.929  37.990  0.00  0.00            
ATOM   2302  O   LEU X 299      42.091  50.105  38.494  0.00  0.00            
ATOM   2303  N   GLY X 300      43.718  50.606  37.023  0.00  0.00            
ATOM   2304  CA  GLY X 300      43.788  49.287  36.391  0.00  0.00            
ATOM   2305  C   GLY X 300      45.183  48.906  35.889  0.00  0.00            
ATOM   2306  O   GLY X 300      46.141  49.676  35.996  0.00  0.00            
ATOM   2307  N   THR X 301      45.282  47.709  35.310  0.00  0.00            
ATOM   2308  CA  THR X 301      46.512  47.170  34.708  0.00  0.00            
ATOM   2309  CB  THR X 301      46.270  45.744  34.180  0.00  0.00            
ATOM   2310  CG2 THR X 301      47.534  45.044  33.684  0.00  0.00            
ATOM   2311  OG1 THR X 301      45.745  44.922  35.202  0.00  0.00            
ATOM   2312  C   THR X 301      47.023  48.078  33.580  0.00  0.00            
ATOM   2313  O   THR X 301      46.240  48.621  32.796  0.00  0.00            
ATOM   2314  N   VAL X 302      48.345  48.223  33.487  0.00  0.00            
ATOM   2315  CA  VAL X 302      49.063  49.012  32.470  0.00  0.00            
ATOM   2316  CB  VAL X 302      50.105  49.917  33.169  0.00  0.00            
ATOM   2317  CG1 VAL X 302      50.943  50.745  32.188  0.00  0.00            
ATOM   2318  CG2 VAL X 302      49.421  50.903  34.131  0.00  0.00            
ATOM   2319  C   VAL X 302      49.713  48.073  31.445  0.00  0.00            
ATOM   2320  O   VAL X 302      50.034  46.931  31.770  0.00  0.00            
ATOM   2321  N   ILE X 303      49.954  48.528  30.214  0.00  0.00            
ATOM   2322  CA  ILE X 303      50.778  47.796  29.235  0.00  0.00            
ATOM   2323  CB  ILE X 303      50.240  47.994  27.798  0.00  0.00            
ATOM   2324  CG2 ILE X 303      50.942  47.018  26.840  0.00  0.00            
ATOM   2325  CG1 ILE X 303      48.706  47.822  27.668  0.00  0.00            
ATOM   2326  CD1 ILE X 303      48.112  46.550  28.291  0.00  0.00            
ATOM   2327  C   ILE X 303      52.253  48.191  29.437  0.00  0.00            
ATOM   2328  O   ILE X 303      52.834  48.951  28.661  0.00  0.00            
ATOM   2329  N   ASP X 304      52.840  47.757  30.554  0.00  0.00            
ATOM   2330  CA  ASP X 304      54.119  48.261  31.078  0.00  0.00            
ATOM   2331  CB  ASP X 304      54.250  47.827  32.546  0.00  0.00            
ATOM   2332  CG  ASP X 304      54.610  46.348  32.676  0.00  0.00            
ATOM   2333  OD1 ASP X 304      55.778  46.057  32.999  0.00  0.00            
ATOM   2334  OD2 ASP X 304      53.748  45.483  32.414  0.00  0.00            
ATOM   2335  C   ASP X 304      55.359  47.834  30.263  0.00  0.00            
ATOM   2336  O   ASP X 304      56.377  48.530  30.259  0.00  0.00            
ATOM   2337  N   GLY X 305      55.278  46.715  29.542  0.00  0.00            
ATOM   2338  CA  GLY X 305      56.336  46.190  28.674  0.00  0.00            
ATOM   2339  C   GLY X 305      57.379  45.282  29.348  0.00  0.00            
ATOM   2340  O   GLY X 305      58.147  44.635  28.628  0.00  0.00            
ATOM   2341  N   MET X 306      57.392  45.178  30.683  0.00  0.00            
ATOM   2342  CA  MET X 306      58.142  44.153  31.424  0.00  0.00            
ATOM   2343  CB  MET X 306      58.777  44.770  32.685  0.00  0.00            
ATOM   2344  CG  MET X 306      59.646  43.783  33.469  0.00  0.00            
ATOM   2345  SD  MET X 306      60.447  44.519  34.922  0.00  0.00            
ATOM   2346  CE  MET X 306      61.429  43.093  35.464  0.00  0.00            
ATOM   2347  C   MET X 306      57.228  42.962  31.742  0.00  0.00            
ATOM   2348  O   MET X 306      57.564  41.828  31.396  0.00  0.00            
ATOM   2349  N   LEU X 307      56.049  43.213  32.326  0.00  0.00            
ATOM   2350  CA  LEU X 307      55.067  42.175  32.657  0.00  0.00            
ATOM   2351  CB  LEU X 307      54.409  42.523  34.006  0.00  0.00            
ATOM   2352  CG  LEU X 307      53.536  41.394  34.585  0.00  0.00            
ATOM   2353  CD1 LEU X 307      54.367  40.215  35.097  0.00  0.00            
ATOM   2354  CD2 LEU X 307      52.719  41.924  35.759  0.00  0.00            
ATOM   2355  C   LEU X 307      54.033  41.948  31.538  0.00  0.00            
ATOM   2356  O   LEU X 307      53.734  40.791  31.237  0.00  0.00            
ATOM   2357  N   LEU X 308      53.499  43.009  30.921  0.00  0.00            
ATOM   2358  CA  LEU X 308      52.485  42.938  29.855  0.00  0.00            
ATOM   2359  CB  LEU X 308      51.112  43.244  30.484  0.00  0.00            
ATOM   2360  CG  LEU X 308      49.917  43.146  29.518  0.00  0.00            
ATOM   2361  CD1 LEU X 308      49.719  41.731  28.969  0.00  0.00            
ATOM   2362  CD2 LEU X 308      48.635  43.544  30.250  0.00  0.00            
ATOM   2363  C   LEU X 308      52.825  43.893  28.695  0.00  0.00            
ATOM   2364  O   LEU X 308      53.001  45.092  28.907  0.00  0.00            
ATOM   2365  N   LEU X 309      52.948  43.367  27.470  0.00  0.00            
ATOM   2366  CA  LEU X 309      53.576  44.067  26.332  0.00  0.00            
ATOM   2367  CB  LEU X 309      54.646  43.145  25.704  0.00  0.00            
ATOM   2368  CG  LEU X 309      55.954  42.939  26.500  0.00  0.00            
ATOM   2369  CD1 LEU X 309      55.800  42.271  27.870  0.00  0.00            
ATOM   2370  CD2 LEU X 309      56.906  42.070  25.680  0.00  0.00            
ATOM   2371  C   LEU X 309      52.573  44.560  25.264  0.00  0.00            
ATOM   2372  O   LEU X 309      52.892  45.478  24.500  0.00  0.00            
ATOM   2373  N   LYS X 310      51.370  43.978  25.225  0.00  0.00            
ATOM   2374  CA  LYS X 310      50.234  44.315  24.342  0.00  0.00            
ATOM   2375  CB  LYS X 310      50.154  43.289  23.197  0.00  0.00            
ATOM   2376  CG  LYS X 310      51.149  43.493  22.048  0.00  0.00            
ATOM   2377  CD  LYS X 310      51.005  42.362  21.015  0.00  0.00            
ATOM   2378  CE  LYS X 310      51.852  42.643  19.771  0.00  0.00            
ATOM   2379  NZ  LYS X 310      51.948  41.459  18.886  0.00  0.00            
ATOM   2380  C   LYS X 310      48.926  44.291  25.148  0.00  0.00            
ATOM   2381  O   LYS X 310      48.871  43.646  26.194  0.00  0.00            
ATOM   2382  N   THR X 311      47.860  44.945  24.676  0.00  0.00            
ATOM   2383  CA  THR X 311      46.537  44.841  25.331  0.00  0.00            
ATOM   2384  CB  THR X 311      45.524  45.896  24.850  0.00  0.00            
ATOM   2385  CG2 THR X 311      45.960  47.335  25.107  0.00  0.00            
ATOM   2386  OG1 THR X 311      45.247  45.762  23.480  0.00  0.00            
ATOM   2387  C   THR X 311      45.916  43.442  25.172  0.00  0.00            
ATOM   2388  O   THR X 311      46.228  42.738  24.207  0.00  0.00            
ATOM   2389  N   PRO X 312      44.989  43.019  26.055  0.00  0.00            
ATOM   2390  CD  PRO X 312      44.643  43.627  27.331  0.00  0.00            
ATOM   2391  CG  PRO X 312      44.067  42.487  28.163  0.00  0.00            
ATOM   2392  CB  PRO X 312      43.368  41.624  27.114  0.00  0.00            
ATOM   2393  CA  PRO X 312      44.279  41.748  25.892  0.00  0.00            
ATOM   2394  C   PRO X 312      43.501  41.656  24.571  0.00  0.00            
ATOM   2395  O   PRO X 312      43.535  40.624  23.912  0.00  0.00            
ATOM   2396  N   GLU X 313      42.900  42.758  24.117  0.00  0.00            
ATOM   2397  CA  GLU X 313      42.255  42.896  22.801  0.00  0.00            
ATOM   2398  CB  GLU X 313      41.798  44.360  22.701  0.00  0.00            
ATOM   2399  CG  GLU X 313      40.904  44.683  21.502  0.00  0.00            
ATOM   2400  CD  GLU X 313      40.577  46.178  21.504  0.00  0.00            
ATOM   2401  OE1 GLU X 313      41.487  46.989  21.194  0.00  0.00            
ATOM   2402  OE2 GLU X 313      39.422  46.560  21.823  0.00  0.00            
ATOM   2403  C   GLU X 313      43.177  42.527  21.612  0.00  0.00            
ATOM   2404  O   GLU X 313      42.709  41.983  20.607  0.00  0.00            
ATOM   2405  N   GLU X 314      44.486  42.779  21.733  0.00  0.00            
ATOM   2406  CA  GLU X 314      45.526  42.399  20.761  0.00  0.00            
ATOM   2407  CB  GLU X 314      46.736  43.340  20.920  0.00  0.00            
ATOM   2408  CG  GLU X 314      46.488  44.796  20.504  0.00  0.00            
ATOM   2409  CD  GLU X 314      47.598  45.697  21.059  0.00  0.00            
ATOM   2410  OE1 GLU X 314      47.357  46.376  22.092  0.00  0.00            
ATOM   2411  OE2 GLU X 314      48.727  45.691  20.518  0.00  0.00            
ATOM   2412  C   GLU X 314      45.987  40.940  20.946  0.00  0.00            
ATOM   2413  O   GLU X 314      46.184  40.214  19.967  0.00  0.00            
ATOM   2414  N   LEU X 315      46.153  40.492  22.196  0.00  0.00            
ATOM   2415  CA  LEU X 315      46.698  39.171  22.542  0.00  0.00            
ATOM   2416  CB  LEU X 315      47.326  39.231  23.945  0.00  0.00            
ATOM   2417  CG  LEU X 315      48.596  40.095  24.034  0.00  0.00            
ATOM   2418  CD1 LEU X 315      49.006  40.262  25.495  0.00  0.00            
ATOM   2419  CD2 LEU X 315      49.773  39.468  23.279  0.00  0.00            
ATOM   2420  C   LEU X 315      45.675  38.028  22.452  0.00  0.00            
ATOM   2421  O   LEU X 315      46.072  36.882  22.247  0.00  0.00            
ATOM   2422  N   GLN X 316      44.375  38.319  22.542  0.00  0.00            
ATOM   2423  CA  GLN X 316      43.288  37.379  22.238  0.00  0.00            
ATOM   2424  CB  GLN X 316      41.945  37.999  22.654  0.00  0.00            
ATOM   2425  CG  GLN X 316      41.718  38.037  24.177  0.00  0.00            
ATOM   2426  CD  GLN X 316      40.585  38.985  24.569  0.00  0.00            
ATOM   2427  OE1 GLN X 316      39.776  39.414  23.749  0.00  0.00            
ATOM   2428  NE2 GLN X 316      40.483  39.352  25.829  0.00  0.00            
ATOM   2429  C   GLN X 316      43.259  37.029  20.743  0.00  0.00            
ATOM   2430  O   GLN X 316      43.074  35.865  20.389  0.00  0.00            
ATOM   2431  N   ALA X 317      43.522  37.997  19.856  0.00  0.00            
ATOM   2432  CA  ALA X 317      43.629  37.747  18.416  0.00  0.00            
ATOM   2433  CB  ALA X 317      43.683  39.092  17.682  0.00  0.00            
ATOM   2434  C   ALA X 317      44.840  36.850  18.083  0.00  0.00            
ATOM   2435  O   ALA X 317      44.726  35.931  17.271  0.00  0.00            
ATOM   2436  N   GLU X 318      45.969  37.051  18.770  0.00  0.00            
ATOM   2437  CA  GLU X 318      47.185  36.222  18.653  0.00  0.00            
ATOM   2438  CB  GLU X 318      48.431  37.113  18.828  0.00  0.00            
ATOM   2439  CG  GLU X 318      48.513  38.152  17.695  0.00  0.00            
ATOM   2440  CD  GLU X 318      49.759  39.036  17.775  0.00  0.00            
ATOM   2441  OE1 GLU X 318      50.895  38.522  17.653  0.00  0.00            
ATOM   2442  OE2 GLU X 318      49.624  40.281  17.847  0.00  0.00            
ATOM   2443  C   GLU X 318      47.181  34.980  19.578  0.00  0.00            
ATOM   2444  O   GLU X 318      48.139  34.199  19.587  0.00  0.00            
ATOM   2445  N   ARG X 319      46.077  34.764  20.312  0.00  0.00            
ATOM   2446  CA  ARG X 319      45.775  33.610  21.183  0.00  0.00            
ATOM   2447  CB  ARG X 319      45.419  32.409  20.282  0.00  0.00            
ATOM   2448  CG  ARG X 319      44.560  31.294  20.907  0.00  0.00            
ATOM   2449  CD  ARG X 319      43.243  31.732  21.576  0.00  0.00            
ATOM   2450  NE  ARG X 319      42.488  32.751  20.819  0.00  0.00            
ATOM   2451  CZ  ARG X 319      42.087  32.722  19.562  0.00  0.00            
ATOM   2452  NH1 ARG X 319      42.090  31.650  18.822  0.00  0.00            
ATOM   2453  NH2 ARG X 319      41.690  33.830  19.021  0.00  0.00            
ATOM   2454  C   ARG X 319      46.838  33.304  22.251  0.00  0.00            
ATOM   2455  O   ARG X 319      46.992  32.161  22.671  0.00  0.00            
ATOM   2456  N   ASN X 320      47.574  34.316  22.716  0.00  0.00            
ATOM   2457  CA  ASN X 320      48.807  34.148  23.503  0.00  0.00            
ATOM   2458  CB  ASN X 320      49.735  35.345  23.223  0.00  0.00            
ATOM   2459  CG  ASN X 320      51.158  35.059  23.667  0.00  0.00            
ATOM   2460  OD1 ASN X 320      51.652  35.596  24.650  0.00  0.00            
ATOM   2461  ND2 ASN X 320      51.841  34.180  22.974  0.00  0.00            
ATOM   2462  C   ASN X 320      48.571  33.845  25.007  0.00  0.00            
ATOM   2463  O   ASN X 320      49.087  34.524  25.896  0.00  0.00            
ATOM   2464  N   PHE X 321      47.767  32.823  25.298  0.00  0.00            
ATOM   2465  CA  PHE X 321      47.426  32.353  26.645  0.00  0.00            
ATOM   2466  CB  PHE X 321      45.930  31.987  26.695  0.00  0.00            
ATOM   2467  CG  PHE X 321      44.944  33.147  26.763  0.00  0.00            
ATOM   2468  CD1 PHE X 321      44.026  33.210  27.829  0.00  0.00            
ATOM   2469  CE1 PHE X 321      43.061  34.229  27.882  0.00  0.00            
ATOM   2470  CZ  PHE X 321      43.025  35.218  26.884  0.00  0.00            
ATOM   2471  CE2 PHE X 321      43.946  35.173  25.825  0.00  0.00            
ATOM   2472  CD2 PHE X 321      44.888  34.131  25.754  0.00  0.00            
ATOM   2473  C   PHE X 321      48.314  31.164  27.062  0.00  0.00            
ATOM   2474  O   PHE X 321      48.879  30.465  26.214  0.00  0.00            
ATOM   2475  N   HIE X 322      48.432  30.923  28.372  0.00  0.00            
ATOM   2476  CA  HIE X 322      49.142  29.764  28.933  0.00  0.00            
ATOM   2477  CB  HIE X 322      49.596  30.068  30.373  0.00  0.00            
ATOM   2478  CG  HIE X 322      50.648  29.120  30.905  0.00  0.00            
ATOM   2479  ND1 HIE X 322      51.407  28.230  30.138  0.00  0.00            
ATOM   2480  CE1 HIE X 322      52.187  27.560  31.000  0.00  0.00            
ATOM   2481  NE2 HIE X 322      51.974  27.996  32.250  0.00  0.00            
ATOM   2482  CD2 HIE X 322      51.005  28.975  32.213  0.00  0.00            
ATOM   2483  C   HIE X 322      48.302  28.475  28.851  0.00  0.00            
ATOM   2484  O   HIE X 322      47.076  28.518  28.829  0.00  0.00            
ATOM   2485  N   THR X 323      48.957  27.316  28.846  0.00  0.00            
ATOM   2486  CA  THR X 323      48.391  25.975  28.583  0.00  0.00            
ATOM   2487  CB  THR X 323      49.412  25.141  27.790  0.00  0.00            
ATOM   2488  CG2 THR X 323      49.578  25.661  26.363  0.00  0.00            
ATOM   2489  OG1 THR X 323      50.676  25.227  28.417  0.00  0.00            
ATOM   2490  C   THR X 323      47.908  25.219  29.833  0.00  0.00            
ATOM   2491  O   THR X 323      47.599  24.028  29.761  0.00  0.00            
ATOM   2492  N   VAL X 324      47.834  25.891  30.987  0.00  0.00            
ATOM   2493  CA  VAL X 324      47.447  25.307  32.288  0.00  0.00            
ATOM   2494  CB  VAL X 324      47.989  26.142  33.465  0.00  0.00            
ATOM   2495  CG1 VAL X 324      49.506  25.970  33.567  0.00  0.00            
ATOM   2496  CG2 VAL X 324      47.669  27.642  33.380  0.00  0.00            
ATOM   2497  C   VAL X 324      45.926  25.126  32.446  0.00  0.00            
ATOM   2498  O   VAL X 324      45.183  26.025  32.046  0.00  0.00            
ATOM   2499  N   PRO X 325      45.430  24.032  33.065  0.00  0.00            
ATOM   2500  CD  PRO X 325      46.166  22.847  33.487  0.00  0.00            
ATOM   2501  CG  PRO X 325      45.130  21.729  33.596  0.00  0.00            
ATOM   2502  CB  PRO X 325      43.852  22.469  33.985  0.00  0.00            
ATOM   2503  CA  PRO X 325      43.997  23.838  33.310  0.00  0.00            
ATOM   2504  C   PRO X 325      43.369  24.954  34.161  0.00  0.00            
ATOM   2505  O   PRO X 325      44.007  25.476  35.083  0.00  0.00            
ATOM   2506  N   TYR X 326      42.105  25.286  33.872  0.00  0.00            
ATOM   2507  CA  TYR X 326      41.400  26.444  34.445  0.00  0.00            
ATOM   2508  CB  TYR X 326      41.289  27.538  33.365  0.00  0.00            
ATOM   2509  CG  TYR X 326      41.441  28.958  33.882  0.00  0.00            
ATOM   2510  CD1 TYR X 326      42.654  29.645  33.685  0.00  0.00            
ATOM   2511  CE1 TYR X 326      42.814  30.954  34.174  0.00  0.00            
ATOM   2512  CZ  TYR X 326      41.770  31.569  34.892  0.00  0.00            
ATOM   2513  OH  TYR X 326      41.934  32.840  35.334  0.00  0.00            
ATOM   2514  CE2 TYR X 326      40.552  30.889  35.086  0.00  0.00            
ATOM   2515  CD2 TYR X 326      40.382  29.596  34.557  0.00  0.00            
ATOM   2516  C   TYR X 326      40.010  26.092  35.013  0.00  0.00            
ATOM   2517  O   TYR X 326      39.332  25.213  34.476  0.00  0.00            
ATOM   2518  N   MET X 327      39.533  26.817  36.035  0.00  0.00            
ATOM   2519  CA  MET X 327      38.099  26.860  36.388  0.00  0.00            
ATOM   2520  CB  MET X 327      37.751  25.956  37.585  0.00  0.00            
ATOM   2521  CG  MET X 327      38.188  24.499  37.405  0.00  0.00            
ATOM   2522  SD  MET X 327      37.385  23.286  38.496  0.00  0.00            
ATOM   2523  CE  MET X 327      37.854  23.928  40.123  0.00  0.00            
ATOM   2524  C   MET X 327      37.573  28.284  36.635  0.00  0.00            
ATOM   2525  O   MET X 327      38.314  29.157  37.086  0.00  0.00            
ATOM   2526  N   VAL X 328      36.286  28.526  36.364  0.00  0.00            
ATOM   2527  CA  VAL X 328      35.636  29.833  36.601  0.00  0.00            
ATOM   2528  CB  VAL X 328      35.405  30.624  35.295  0.00  0.00            
ATOM   2529  CG1 VAL X 328      34.874  32.036  35.579  0.00  0.00            
ATOM   2530  CG2 VAL X 328      36.685  30.778  34.463  0.00  0.00            
ATOM   2531  C   VAL X 328      34.315  29.665  37.350  0.00  0.00            
ATOM   2532  O   VAL X 328      33.430  28.942  36.889  0.00  0.00            
ATOM   2533  N   GLY X 329      34.177  30.373  38.477  0.00  0.00            
ATOM   2534  CA  GLY X 329      32.954  30.424  39.284  0.00  0.00            
ATOM   2535  C   GLY X 329      32.105  31.660  38.985  0.00  0.00            
ATOM   2536  O   GLY X 329      32.436  32.772  39.410  0.00  0.00            
ATOM   2537  N   ILE X 330      31.012  31.464  38.253  0.00  0.00            
ATOM   2538  CA  ILE X 330      30.040  32.479  37.828  0.00  0.00            
ATOM   2539  CB  ILE X 330      29.401  32.044  36.482  0.00  0.00            
ATOM   2540  CG2 ILE X 330      28.338  33.041  35.987  0.00  0.00            
ATOM   2541  CG1 ILE X 330      30.443  31.796  35.361  0.00  0.00            
ATOM   2542  CD1 ILE X 330      31.287  33.013  34.950  0.00  0.00            
ATOM   2543  C   ILE X 330      28.983  32.706  38.921  0.00  0.00            
ATOM   2544  O   ILE X 330      28.551  31.771  39.594  0.00  0.00            
ATOM   2545  N   ASN X 331      28.531  33.950  39.087  0.00  0.00            
ATOM   2546  CA  ASN X 331      27.350  34.289  39.886  0.00  0.00            
ATOM   2547  CB  ASN X 331      27.770  34.447  41.367  0.00  0.00            
ATOM   2548  CG  ASN X 331      26.622  34.228  42.335  0.00  0.00            
ATOM   2549  OD1 ASN X 331      25.456  34.245  41.963  0.00  0.00            
ATOM   2550  ND2 ASN X 331      26.886  33.992  43.596  0.00  0.00            
ATOM   2551  C   ASN X 331      26.638  35.515  39.260  0.00  0.00            
ATOM   2552  O   ASN X 331      27.264  36.279  38.517  0.00  0.00            
ATOM   2553  N   LYS X 332      25.325  35.678  39.474  0.00  0.00            
ATOM   2554  CA  LYS X 332      24.452  36.492  38.592  0.00  0.00            
ATOM   2555  CB  LYS X 332      23.127  35.743  38.354  0.00  0.00            
ATOM   2556  CG  LYS X 332      23.342  34.481  37.502  0.00  0.00            
ATOM   2557  CD  LYS X 332      22.017  33.759  37.225  0.00  0.00            
ATOM   2558  CE  LYS X 332      22.248  32.506  36.374  0.00  0.00            
ATOM   2559  NZ  LYS X 332      22.452  32.819  34.941  0.00  0.00            
ATOM   2560  C   LYS X 332      24.200  37.940  39.033  0.00  0.00            
ATOM   2561  O   LYS X 332      23.815  38.762  38.203  0.00  0.00            
ATOM   2562  N   GLN X 333      24.432  38.275  40.301  0.00  0.00            
ATOM   2563  CA  GLN X 333      24.124  39.593  40.891  0.00  0.00            
ATOM   2564  CB  GLN X 333      22.967  39.471  41.902  0.00  0.00            
ATOM   2565  CG  GLN X 333      23.276  38.751  43.225  0.00  0.00            
ATOM   2566  CD  GLN X 333      23.513  37.254  43.072  0.00  0.00            
ATOM   2567  OE1 GLN X 333      22.598  36.438  43.081  0.00  0.00            
ATOM   2568  NE2 GLN X 333      24.737  36.809  42.916  0.00  0.00            
ATOM   2569  C   GLN X 333      25.360  40.348  41.419  0.00  0.00            
ATOM   2570  O   GLN X 333      25.266  41.204  42.292  0.00  0.00            
ATOM   2571  N   GLU X 334      26.541  40.049  40.874  0.00  0.00            
ATOM   2572  CA  GLU X 334      27.844  40.478  41.408  0.00  0.00            
ATOM   2573  CB  GLU X 334      28.950  39.555  40.853  0.00  0.00            
ATOM   2574  CG  GLU X 334      28.780  38.081  41.247  0.00  0.00            
ATOM   2575  CD  GLU X 334      28.601  37.897  42.737  0.00  0.00            
ATOM   2576  OE1 GLU X 334      27.482  37.578  43.179  0.00  0.00            
ATOM   2577  OE2 GLU X 334      29.597  38.083  43.513  0.00  0.00            
ATOM   2578  C   GLU X 334      28.189  41.972  41.218  0.00  0.00            
ATOM   2579  O   GLU X 334      29.345  42.366  41.371  0.00  0.00            
ATOM   2580  N   PHE X 335      27.210  42.829  40.922  0.00  0.00            
ATOM   2581  CA  PHE X 335      27.402  44.282  40.855  0.00  0.00            
ATOM   2582  CB  PHE X 335      26.239  44.919  40.073  0.00  0.00            
ATOM   2583  CG  PHE X 335      24.843  44.439  40.439  0.00  0.00            
ATOM   2584  CD1 PHE X 335      24.165  43.533  39.598  0.00  0.00            
ATOM   2585  CE1 PHE X 335      22.875  43.082  39.932  0.00  0.00            
ATOM   2586  CZ  PHE X 335      22.253  43.541  41.107  0.00  0.00            
ATOM   2587  CE2 PHE X 335      22.921  44.455  41.939  0.00  0.00            
ATOM   2588  CD2 PHE X 335      24.213  44.899  41.611  0.00  0.00            
ATOM   2589  C   PHE X 335      27.625  44.913  42.244  0.00  0.00            
ATOM   2590  O   PHE X 335      28.398  45.870  42.352  0.00  0.00            
ATOM   2591  N   GLY X 336      27.046  44.347  43.312  0.00  0.00            
ATOM   2592  CA  GLY X 336      27.251  44.804  44.692  0.00  0.00            
ATOM   2593  C   GLY X 336      26.778  46.242  44.943  0.00  0.00            
ATOM   2594  O   GLY X 336      25.955  46.782  44.204  0.00  0.00            
ATOM   2595  N   TRP X 337      27.331  46.887  45.974  0.00  0.00            
ATOM   2596  CA  TRP X 337      27.086  48.308  46.254  0.00  0.00            
ATOM   2597  CB  TRP X 337      27.533  48.603  47.694  0.00  0.00            
ATOM   2598  CG  TRP X 337      27.472  50.040  48.122  0.00  0.00            
ATOM   2599  CD1 TRP X 337      26.385  50.673  48.618  0.00  0.00            
ATOM   2600  NE1 TRP X 337      26.700  51.987  48.906  0.00  0.00            
ATOM   2601  CE2 TRP X 337      28.019  52.266  48.618  0.00  0.00            
ATOM   2602  CZ2 TRP X 337      28.808  53.416  48.758  0.00  0.00            
ATOM   2603  CH2 TRP X 337      30.163  53.365  48.389  0.00  0.00            
ATOM   2604  CZ3 TRP X 337      30.708  52.170  47.887  0.00  0.00            
ATOM   2605  CE3 TRP X 337      29.907  51.020  47.751  0.00  0.00            
ATOM   2606  CD2 TRP X 337      28.541  51.037  48.112  0.00  0.00            
ATOM   2607  C   TRP X 337      27.782  49.234  45.239  0.00  0.00            
ATOM   2608  O   TRP X 337      27.155  50.149  44.705  0.00  0.00            
ATOM   2609  N   LEU X 338      29.065  48.990  44.939  0.00  0.00            
ATOM   2610  CA  LEU X 338      29.924  49.926  44.199  0.00  0.00            
ATOM   2611  CB  LEU X 338      31.339  49.321  44.104  0.00  0.00            
ATOM   2612  CG  LEU X 338      32.383  50.157  43.338  0.00  0.00            
ATOM   2613  CD1 LEU X 338      32.687  51.492  44.020  0.00  0.00            
ATOM   2614  CD2 LEU X 338      33.687  49.368  43.222  0.00  0.00            
ATOM   2615  C   LEU X 338      29.383  50.293  42.809  0.00  0.00            
ATOM   2616  O   LEU X 338      29.322  51.477  42.473  0.00  0.00            
ATOM   2617  N   ILE X 339      29.000  49.305  41.991  0.00  0.00            
ATOM   2618  CA  ILE X 339      28.651  49.558  40.585  0.00  0.00            
ATOM   2619  CB  ILE X 339      28.669  48.263  39.728  0.00  0.00            
ATOM   2620  CG2 ILE X 339      27.836  48.407  38.440  0.00  0.00            
ATOM   2621  CG1 ILE X 339      30.097  47.858  39.293  0.00  0.00            
ATOM   2622  CD1 ILE X 339      31.084  47.552  40.425  0.00  0.00            
ATOM   2623  C   ILE X 339      27.372  50.412  40.485  0.00  0.00            
ATOM   2624  O   ILE X 339      27.462  51.505  39.923  0.00  0.00            
ATOM   2625  N   PRO X 340      26.214  50.027  41.062  0.00  0.00            
ATOM   2626  CD  PRO X 340      25.893  48.768  41.711  0.00  0.00            
ATOM   2627  CG  PRO X 340      24.434  48.513  41.353  0.00  0.00            
ATOM   2628  CB  PRO X 340      23.834  49.919  41.364  0.00  0.00            
ATOM   2629  CA  PRO X 340      25.002  50.835  40.961  0.00  0.00            
ATOM   2630  C   PRO X 340      25.089  52.094  41.834  0.00  0.00            
ATOM   2631  O   PRO X 340      24.924  53.212  41.349  0.00  0.00            
ATOM   2632  N   MET X 341      25.402  51.933  43.122  0.00  0.00            
ATOM   2633  CA  MET X 341      25.129  52.954  44.139  0.00  0.00            
ATOM   2634  CB  MET X 341      24.815  52.286  45.492  0.00  0.00            
ATOM   2635  CG  MET X 341      23.696  51.234  45.379  0.00  0.00            
ATOM   2636  SD  MET X 341      23.341  50.273  46.875  0.00  0.00            
ATOM   2637  CE  MET X 341      22.803  51.588  47.995  0.00  0.00            
ATOM   2638  C   MET X 341      26.236  54.011  44.256  0.00  0.00            
ATOM   2639  O   MET X 341      26.032  55.027  44.926  0.00  0.00            
ATOM   2640  N   GLN X 342      27.384  53.817  43.593  0.00  0.00            
ATOM   2641  CA  GLN X 342      28.519  54.749  43.633  0.00  0.00            
ATOM   2642  CB  GLN X 342      29.533  54.201  44.656  0.00  0.00            
ATOM   2643  CG  GLN X 342      30.818  55.026  44.823  0.00  0.00            
ATOM   2644  CD  GLN X 342      30.611  56.456  45.323  0.00  0.00            
ATOM   2645  OE1 GLN X 342      29.528  56.896  45.694  0.00  0.00            
ATOM   2646  NE2 GLN X 342      31.658  57.243  45.363  0.00  0.00            
ATOM   2647  C   GLN X 342      29.142  55.063  42.257  0.00  0.00            
ATOM   2648  O   GLN X 342      29.563  56.202  42.052  0.00  0.00            
ATOM   2649  N   LEU X 343      29.169  54.129  41.294  0.00  0.00            
ATOM   2650  CA  LEU X 343      29.693  54.380  39.935  0.00  0.00            
ATOM   2651  CB  LEU X 343      30.563  53.198  39.470  0.00  0.00            
ATOM   2652  CG  LEU X 343      31.788  52.892  40.353  0.00  0.00            
ATOM   2653  CD1 LEU X 343      32.577  51.735  39.736  0.00  0.00            
ATOM   2654  CD2 LEU X 343      32.731  54.089  40.497  0.00  0.00            
ATOM   2655  C   LEU X 343      28.607  54.721  38.896  0.00  0.00            
ATOM   2656  O   LEU X 343      28.893  55.419  37.922  0.00  0.00            
ATOM   2657  N   MET X 344      27.361  54.287  39.105  0.00  0.00            
ATOM   2658  CA  MET X 344      26.189  54.709  38.318  0.00  0.00            
ATOM   2659  CB  MET X 344      25.352  53.485  37.916  0.00  0.00            
ATOM   2660  CG  MET X 344      26.123  52.509  37.020  0.00  0.00            
ATOM   2661  SD  MET X 344      25.193  51.015  36.579  0.00  0.00            
ATOM   2662  CE  MET X 344      26.344  50.324  35.362  0.00  0.00            
ATOM   2663  C   MET X 344      25.328  55.763  39.040  0.00  0.00            
ATOM   2664  O   MET X 344      24.472  56.382  38.410  0.00  0.00            
ATOM   2665  N   SER X 345      25.567  56.001  40.337  0.00  0.00            
ATOM   2666  CA  SER X 345      24.772  56.882  41.217  0.00  0.00            
ATOM   2667  CB  SER X 345      25.115  58.359  40.993  0.00  0.00            
ATOM   2668  OG  SER X 345      26.480  58.573  41.310  0.00  0.00            
ATOM   2669  C   SER X 345      23.263  56.579  41.169  0.00  0.00            
ATOM   2670  O   SER X 345      22.421  57.459  40.949  0.00  0.00            
ATOM   2671  N   TYR X 346      22.944  55.290  41.322  0.00  0.00            
ATOM   2672  CA  TYR X 346      21.652  54.676  41.025  0.00  0.00            
ATOM   2673  CB  TYR X 346      21.810  53.960  39.676  0.00  0.00            
ATOM   2674  CG  TYR X 346      20.550  53.317  39.148  0.00  0.00            
ATOM   2675  CD1 TYR X 346      19.455  54.127  38.795  0.00  0.00            
ATOM   2676  CE1 TYR X 346      18.274  53.538  38.315  0.00  0.00            
ATOM   2677  CZ  TYR X 346      18.195  52.139  38.163  0.00  0.00            
ATOM   2678  OH  TYR X 346      17.046  51.571  37.723  0.00  0.00            
ATOM   2679  CE2 TYR X 346      19.302  51.328  38.490  0.00  0.00            
ATOM   2680  CD2 TYR X 346      20.477  51.918  38.994  0.00  0.00            
ATOM   2681  C   TYR X 346      21.215  53.700  42.146  0.00  0.00            
ATOM   2682  O   TYR X 346      22.013  52.852  42.555  0.00  0.00            
ATOM   2683  N   PRO X 347      19.977  53.798  42.675  0.00  0.00            
ATOM   2684  CD  PRO X 347      18.954  54.771  42.305  0.00  0.00            
ATOM   2685  CG  PRO X 347      17.726  54.438  43.147  0.00  0.00            
ATOM   2686  CB  PRO X 347      18.343  53.838  44.408  0.00  0.00            
ATOM   2687  CA  PRO X 347      19.556  53.064  43.873  0.00  0.00            
ATOM   2688  C   PRO X 347      19.210  51.585  43.629  0.00  0.00            
ATOM   2689  O   PRO X 347      18.628  51.220  42.605  0.00  0.00            
ATOM   2690  N   LEU X 348      19.446  50.738  44.639  0.00  0.00            
ATOM   2691  CA  LEU X 348      18.911  49.365  44.728  0.00  0.00            
ATOM   2692  CB  LEU X 348      20.013  48.395  45.199  0.00  0.00            
ATOM   2693  CG  LEU X 348      21.198  48.201  44.232  0.00  0.00            
ATOM   2694  CD1 LEU X 348      22.177  47.192  44.837  0.00  0.00            
ATOM   2695  CD2 LEU X 348      20.755  47.673  42.864  0.00  0.00            
ATOM   2696  C   LEU X 348      17.659  49.270  45.626  0.00  0.00            
ATOM   2697  O   LEU X 348      16.936  48.271  45.580  0.00  0.00            
ATOM   2698  N   SER X 349      17.368  50.318  46.401  0.00  0.00            
ATOM   2699  CA  SER X 349      16.187  50.456  47.272  0.00  0.00            
ATOM   2700  CB  SER X 349      16.431  51.602  48.266  0.00  0.00            
ATOM   2701  OG  SER X 349      16.743  52.805  47.575  0.00  0.00            
ATOM   2702  C   SER X 349      14.870  50.715  46.525  0.00  0.00            
ATOM   2703  O   SER X 349      13.804  50.496  47.091  0.00  0.00            
ATOM   2704  N   GLU X 350      14.935  51.180  45.274  0.00  0.00            
ATOM   2705  CA  GLU X 350      13.791  51.584  44.437  0.00  0.00            
ATOM   2706  CB  GLU X 350      14.172  52.918  43.778  0.00  0.00            
ATOM   2707  CG  GLU X 350      13.041  53.601  43.007  0.00  0.00            
ATOM   2708  CD  GLU X 350      13.559  54.865  42.320  0.00  0.00            
ATOM   2709  OE1 GLU X 350      14.333  54.738  41.343  0.00  0.00            
ATOM   2710  OE2 GLU X 350      13.162  55.992  42.694  0.00  0.00            
ATOM   2711  C   GLU X 350      13.427  50.492  43.405  0.00  0.00            
ATOM   2712  O   GLU X 350      14.308  49.740  42.978  0.00  0.00            
ATOM   2713  N   GLY X 351      12.153  50.354  43.021  0.00  0.00            
ATOM   2714  CA  GLY X 351      11.639  49.138  42.362  0.00  0.00            
ATOM   2715  C   GLY X 351      11.707  49.055  40.826  0.00  0.00            
ATOM   2716  O   GLY X 351      11.796  47.949  40.289  0.00  0.00            
ATOM   2717  N   GLN X 352      11.649  50.178  40.101  0.00  0.00            
ATOM   2718  CA  GLN X 352      11.311  50.202  38.662  0.00  0.00            
ATOM   2719  CB  GLN X 352       9.791  50.401  38.484  0.00  0.00            
ATOM   2720  CG  GLN X 352       9.151  51.587  39.232  0.00  0.00            
ATOM   2721  CD  GLN X 352       8.931  51.325  40.719  0.00  0.00            
ATOM   2722  OE1 GLN X 352       9.662  51.811  41.573  0.00  0.00            
ATOM   2723  NE2 GLN X 352       7.950  50.530  41.086  0.00  0.00            
ATOM   2724  C   GLN X 352      12.115  51.217  37.824  0.00  0.00            
ATOM   2725  O   GLN X 352      12.653  52.187  38.359  0.00  0.00            
ATOM   2726  N   LEU X 353      12.207  50.991  36.506  0.00  0.00            
ATOM   2727  CA  LEU X 353      12.989  51.785  35.539  0.00  0.00            
ATOM   2728  CB  LEU X 353      14.351  51.086  35.336  0.00  0.00            
ATOM   2729  CG  LEU X 353      15.283  51.700  34.270  0.00  0.00            
ATOM   2730  CD1 LEU X 353      15.710  53.134  34.583  0.00  0.00            
ATOM   2731  CD2 LEU X 353      16.543  50.840  34.153  0.00  0.00            
ATOM   2732  C   LEU X 353      12.257  51.916  34.194  0.00  0.00            
ATOM   2733  O   LEU X 353      11.865  50.906  33.613  0.00  0.00            
ATOM   2734  N   ASP X 354      12.131  53.138  33.672  0.00  0.00            
ATOM   2735  CA  ASP X 354      11.549  53.417  32.349  0.00  0.00            
ATOM   2736  CB  ASP X 354      10.689  54.692  32.399  0.00  0.00            
ATOM   2737  CG  ASP X 354      11.503  55.980  32.292  0.00  0.00            
ATOM   2738  OD1 ASP X 354      11.797  56.614  33.333  0.00  0.00            
ATOM   2739  OD2 ASP X 354      11.842  56.383  31.153  0.00  0.00            
ATOM   2740  C   ASP X 354      12.582  53.436  31.200  0.00  0.00            
ATOM   2741  O   ASP X 354      13.762  53.744  31.397  0.00  0.00            
ATOM   2742  N   GLN X 355      12.124  53.129  29.980  0.00  0.00            
ATOM   2743  CA  GLN X 355      12.957  52.945  28.779  0.00  0.00            
ATOM   2744  CB  GLN X 355      12.019  52.672  27.585  0.00  0.00            
ATOM   2745  CG  GLN X 355      12.737  52.250  26.290  0.00  0.00            
ATOM   2746  CD  GLN X 355      13.319  50.839  26.326  0.00  0.00            
ATOM   2747  OE1 GLN X 355      13.000  50.011  27.170  0.00  0.00            
ATOM   2748  NE2 GLN X 355      14.182  50.506  25.397  0.00  0.00            
ATOM   2749  C   GLN X 355      13.881  54.141  28.473  0.00  0.00            
ATOM   2750  O   GLN X 355      15.086  53.964  28.278  0.00  0.00            
ATOM   2751  N   LYS X 356      13.342  55.367  28.443  0.00  0.00            
ATOM   2752  CA  LYS X 356      14.119  56.578  28.121  0.00  0.00            
ATOM   2753  CB  LYS X 356      13.177  57.716  27.704  0.00  0.00            
ATOM   2754  CG  LYS X 356      12.771  57.569  26.227  0.00  0.00            
ATOM   2755  CD  LYS X 356      11.800  58.648  25.728  0.00  0.00            
ATOM   2756  CE  LYS X 356      12.238  60.060  26.130  0.00  0.00            
ATOM   2757  NZ  LYS X 356      11.718  61.086  25.204  0.00  0.00            
ATOM   2758  C   LYS X 356      15.067  57.009  29.242  0.00  0.00            
ATOM   2759  O   LYS X 356      16.098  57.614  28.949  0.00  0.00            
ATOM   2760  N   THR X 357      14.784  56.653  30.496  0.00  0.00            
ATOM   2761  CA  THR X 357      15.735  56.834  31.607  0.00  0.00            
ATOM   2762  CB  THR X 357      15.011  56.799  32.958  0.00  0.00            
ATOM   2763  CG2 THR X 357      15.946  56.973  34.155  0.00  0.00            
ATOM   2764  OG1 THR X 357      14.096  57.875  32.992  0.00  0.00            
ATOM   2765  C   THR X 357      16.874  55.814  31.550  0.00  0.00            
ATOM   2766  O   THR X 357      18.020  56.181  31.806  0.00  0.00            
ATOM   2767  N   ALA X 358      16.618  54.571  31.123  0.00  0.00            
ATOM   2768  CA  ALA X 358      17.675  53.578  30.899  0.00  0.00            
ATOM   2769  CB  ALA X 358      17.031  52.236  30.531  0.00  0.00            
ATOM   2770  C   ALA X 358      18.695  54.043  29.836  0.00  0.00            
ATOM   2771  O   ALA X 358      19.901  53.878  30.024  0.00  0.00            
ATOM   2772  N   MET X 359      18.233  54.708  28.768  0.00  0.00            
ATOM   2773  CA  MET X 359      19.100  55.316  27.743  0.00  0.00            
ATOM   2774  CB  MET X 359      18.236  55.888  26.607  0.00  0.00            
ATOM   2775  CG  MET X 359      17.548  54.794  25.779  0.00  0.00            
ATOM   2776  SD  MET X 359      16.251  55.364  24.639  0.00  0.00            
ATOM   2777  CE  MET X 359      17.055  56.777  23.830  0.00  0.00            
ATOM   2778  C   MET X 359      20.019  56.420  28.303  0.00  0.00            
ATOM   2779  O   MET X 359      21.176  56.523  27.887  0.00  0.00            
ATOM   2780  N   SER X 360      19.545  57.223  29.263  0.00  0.00            
ATOM   2781  CA  SER X 360      20.371  58.220  29.969  0.00  0.00            
ATOM   2782  CB  SER X 360      19.487  59.196  30.761  0.00  0.00            
ATOM   2783  OG  SER X 360      18.542  59.809  29.905  0.00  0.00            
ATOM   2784  C   SER X 360      21.374  57.553  30.917  0.00  0.00            
ATOM   2785  O   SER X 360      22.562  57.885  30.909  0.00  0.00            
ATOM   2786  N   LEU X 361      20.920  56.565  31.692  0.00  0.00            
ATOM   2787  CA  LEU X 361      21.732  55.851  32.679  0.00  0.00            
ATOM   2788  CB  LEU X 361      20.779  54.941  33.475  0.00  0.00            
ATOM   2789  CG  LEU X 361      21.422  54.152  34.628  0.00  0.00            
ATOM   2790  CD1 LEU X 361      22.101  55.056  35.657  0.00  0.00            
ATOM   2791  CD2 LEU X 361      20.327  53.355  35.338  0.00  0.00            
ATOM   2792  C   LEU X 361      22.894  55.078  32.031  0.00  0.00            
ATOM   2793  O   LEU X 361      24.013  55.103  32.544  0.00  0.00            
ATOM   2794  N   LEU X 362      22.666  54.450  30.872  0.00  0.00            
ATOM   2795  CA  LEU X 362      23.714  53.779  30.094  0.00  0.00            
ATOM   2796  CB  LEU X 362      23.063  52.908  29.004  0.00  0.00            
ATOM   2797  CG  LEU X 362      22.388  51.634  29.549  0.00  0.00            
ATOM   2798  CD1 LEU X 362      21.542  50.983  28.458  0.00  0.00            
ATOM   2799  CD2 LEU X 362      23.408  50.596  30.028  0.00  0.00            
ATOM   2800  C   LEU X 362      24.726  54.769  29.494  0.00  0.00            
ATOM   2801  O   LEU X 362      25.924  54.493  29.517  0.00  0.00            
ATOM   2802  N   TRP X 363      24.281  55.943  29.031  0.00  0.00            
ATOM   2803  CA  TRP X 363      25.162  57.005  28.520  0.00  0.00            
ATOM   2804  CB  TRP X 363      24.290  58.127  27.944  0.00  0.00            
ATOM   2805  CG  TRP X 363      24.986  59.353  27.436  0.00  0.00            
ATOM   2806  CD1 TRP X 363      25.409  60.388  28.199  0.00  0.00            
ATOM   2807  NE1 TRP X 363      25.933  61.378  27.392  0.00  0.00            
ATOM   2808  CE2 TRP X 363      25.853  61.041  26.059  0.00  0.00            
ATOM   2809  CZ2 TRP X 363      26.200  61.719  24.881  0.00  0.00            
ATOM   2810  CH2 TRP X 363      25.927  61.118  23.640  0.00  0.00            
ATOM   2811  CZ3 TRP X 363      25.315  59.853  23.598  0.00  0.00            
ATOM   2812  CE3 TRP X 363      24.985  59.173  24.787  0.00  0.00            
ATOM   2813  CD2 TRP X 363      25.246  59.749  26.051  0.00  0.00            
ATOM   2814  C   TRP X 363      26.139  57.506  29.595  0.00  0.00            
ATOM   2815  O   TRP X 363      27.352  57.489  29.383  0.00  0.00            
ATOM   2816  N   LYS X 364      25.653  57.820  30.806  0.00  0.00            
ATOM   2817  CA  LYS X 364      26.511  58.190  31.956  0.00  0.00            
ATOM   2818  CB  LYS X 364      25.752  59.168  32.874  0.00  0.00            
ATOM   2819  CG  LYS X 364      26.678  59.966  33.815  0.00  0.00            
ATOM   2820  CD  LYS X 364      26.079  61.310  34.251  0.00  0.00            
ATOM   2821  CE  LYS X 364      24.714  61.145  34.926  0.00  0.00            
ATOM   2822  NZ  LYS X 364      24.141  62.449  35.325  0.00  0.00            
ATOM   2823  C   LYS X 364      27.173  56.981  32.654  0.00  0.00            
ATOM   2824  O   LYS X 364      27.785  57.114  33.715  0.00  0.00            
ATOM   2825  N   SER X 365      27.112  55.813  32.008  0.00  0.00            
ATOM   2826  CA  SER X 365      27.858  54.590  32.335  0.00  0.00            
ATOM   2827  CB  SER X 365      26.899  53.439  32.660  0.00  0.00            
ATOM   2828  OG  SER X 365      26.032  53.788  33.717  0.00  0.00            
ATOM   2829  C   SER X 365      28.825  54.158  31.218  0.00  0.00            
ATOM   2830  O   SER X 365      29.426  53.091  31.332  0.00  0.00            
ATOM   2831  N   TYR X 366      29.010  54.955  30.153  0.00  0.00            
ATOM   2832  CA  TYR X 366      29.800  54.607  28.957  0.00  0.00            
ATOM   2833  CB  TYR X 366      29.990  55.866  28.095  0.00  0.00            
ATOM   2834  CG  TYR X 366      30.888  55.701  26.880  0.00  0.00            
ATOM   2835  CD1 TYR X 366      32.129  56.368  26.815  0.00  0.00            
ATOM   2836  CE1 TYR X 366      32.935  56.261  25.664  0.00  0.00            
ATOM   2837  CZ  TYR X 366      32.505  55.482  24.567  0.00  0.00            
ATOM   2838  OH  TYR X 366      33.261  55.386  23.438  0.00  0.00            
ATOM   2839  CE2 TYR X 366      31.276  54.796  24.647  0.00  0.00            
ATOM   2840  CD2 TYR X 366      30.469  54.908  25.795  0.00  0.00            
ATOM   2841  C   TYR X 366      31.142  53.882  29.226  0.00  0.00            
ATOM   2842  O   TYR X 366      31.315  52.788  28.681  0.00  0.00            
ATOM   2843  N   PRO X 367      32.063  54.376  30.087  0.00  0.00            
ATOM   2844  CD  PRO X 367      32.030  55.636  30.823  0.00  0.00            
ATOM   2845  CG  PRO X 367      33.215  55.587  31.788  0.00  0.00            
ATOM   2846  CB  PRO X 367      34.229  54.749  31.017  0.00  0.00            
ATOM   2847  CA  PRO X 367      33.345  53.701  30.332  0.00  0.00            
ATOM   2848  C   PRO X 367      33.244  52.412  31.169  0.00  0.00            
ATOM   2849  O   PRO X 367      34.247  51.710  31.301  0.00  0.00            
ATOM   2850  N   LEU X 368      32.067  52.098  31.727  0.00  0.00            
ATOM   2851  CA  LEU X 368      31.761  50.841  32.420  0.00  0.00            
ATOM   2852  CB  LEU X 368      30.742  51.087  33.557  0.00  0.00            
ATOM   2853  CG  LEU X 368      31.041  52.246  34.527  0.00  0.00            
ATOM   2854  CD1 LEU X 368      29.894  52.399  35.528  0.00  0.00            
ATOM   2855  CD2 LEU X 368      32.334  52.023  35.310  0.00  0.00            
ATOM   2856  C   LEU X 368      31.198  49.786  31.450  0.00  0.00            
ATOM   2857  O   LEU X 368      31.500  48.603  31.591  0.00  0.00            
ATOM   2858  N   VAL X 369      30.382  50.201  30.471  0.00  0.00            
ATOM   2859  CA  VAL X 369      29.700  49.286  29.529  0.00  0.00            
ATOM   2860  CB  VAL X 369      28.244  49.714  29.255  0.00  0.00            
ATOM   2861  CG1 VAL X 369      27.417  49.702  30.547  0.00  0.00            
ATOM   2862  CG2 VAL X 369      28.117  51.101  28.610  0.00  0.00            
ATOM   2863  C   VAL X 369      30.466  49.058  28.221  0.00  0.00            
ATOM   2864  O   VAL X 369      30.308  48.001  27.612  0.00  0.00            
ATOM   2865  N   CYS X 370      31.321  50.001  27.810  0.00  0.00            
ATOM   2866  CA  CYS X 370      32.224  49.896  26.654  0.00  0.00            
ATOM   2867  CB  CYS X 370      33.420  49.005  27.018  0.00  0.00            
ATOM   2868  SG  CYS X 370      34.331  49.692  28.434  0.00  0.00            
ATOM   2869  C   CYS X 370      31.530  49.526  25.320  0.00  0.00            
ATOM   2870  O   CYS X 370      32.048  48.736  24.520  0.00  0.00            
ATOM   2871  N   ILE X 371      30.356  50.120  25.079  0.00  0.00            
ATOM   2872  CA  ILE X 371      29.564  50.043  23.837  0.00  0.00            
ATOM   2873  CB  ILE X 371      28.291  49.180  24.008  0.00  0.00            
ATOM   2874  CG2 ILE X 371      28.681  47.698  24.152  0.00  0.00            
ATOM   2875  CG1 ILE X 371      27.409  49.659  25.185  0.00  0.00            
ATOM   2876  CD1 ILE X 371      26.044  48.967  25.274  0.00  0.00            
ATOM   2877  C   ILE X 371      29.227  51.456  23.336  0.00  0.00            
ATOM   2878  O   ILE X 371      29.069  52.376  24.137  0.00  0.00            
ATOM   2879  N   ALA X 372      29.160  51.640  22.016  0.00  0.00            
ATOM   2880  CA  ALA X 372      29.172  52.965  21.393  0.00  0.00            
ATOM   2881  CB  ALA X 372      29.462  52.792  19.902  0.00  0.00            
ATOM   2882  C   ALA X 372      27.915  53.828  21.624  0.00  0.00            
ATOM   2883  O   ALA X 372      26.789  53.326  21.694  0.00  0.00            
ATOM   2884  N   LYS X 373      28.107  55.154  21.644  0.00  0.00            
ATOM   2885  CA  LYS X 373      27.060  56.178  21.852  0.00  0.00            
ATOM   2886  CB  LYS X 373      27.738  57.561  21.890  0.00  0.00            
ATOM   2887  CG  LYS X 373      28.523  57.776  23.198  0.00  0.00            
ATOM   2888  CD  LYS X 373      29.407  59.034  23.186  0.00  0.00            
ATOM   2889  CE  LYS X 373      30.641  58.849  22.289  0.00  0.00            
ATOM   2890  NZ  LYS X 373      31.612  59.956  22.458  0.00  0.00            
ATOM   2891  C   LYS X 373      25.929  56.136  20.810  0.00  0.00            
ATOM   2892  O   LYS X 373      24.774  56.372  21.160  0.00  0.00            
ATOM   2893  N   GLU X 374      26.231  55.762  19.566  0.00  0.00            
ATOM   2894  CA  GLU X 374      25.242  55.504  18.498  0.00  0.00            
ATOM   2895  CB  GLU X 374      26.032  55.286  17.195  0.00  0.00            
ATOM   2896  CG  GLU X 374      25.209  55.007  15.924  0.00  0.00            
ATOM   2897  CD  GLU X 374      24.365  56.187  15.427  0.00  0.00            
ATOM   2898  OE1 GLU X 374      23.541  55.988  14.499  0.00  0.00            
ATOM   2899  OE2 GLU X 374      24.565  57.344  15.875  0.00  0.00            
ATOM   2900  C   GLU X 374      24.354  54.271  18.776  0.00  0.00            
ATOM   2901  O   GLU X 374      23.181  54.234  18.392  0.00  0.00            
ATOM   2902  N   LEU X 375      24.922  53.255  19.437  0.00  0.00            
ATOM   2903  CA  LEU X 375      24.322  51.929  19.610  0.00  0.00            
ATOM   2904  CB  LEU X 375      25.429  50.855  19.591  0.00  0.00            
ATOM   2905  CG  LEU X 375      26.217  50.756  18.271  0.00  0.00            
ATOM   2906  CD1 LEU X 375      27.393  49.797  18.437  0.00  0.00            
ATOM   2907  CD2 LEU X 375      25.360  50.231  17.118  0.00  0.00            
ATOM   2908  C   LEU X 375      23.488  51.816  20.889  0.00  0.00            
ATOM   2909  O   LEU X 375      22.511  51.072  20.894  0.00  0.00            
ATOM   2910  N   ILE X 376      23.830  52.551  21.956  0.00  0.00            
ATOM   2911  CA  ILE X 376      23.123  52.505  23.252  0.00  0.00            
ATOM   2912  CB  ILE X 376      23.752  53.519  24.248  0.00  0.00            
ATOM   2913  CG2 ILE X 376      22.810  53.857  25.423  0.00  0.00            
ATOM   2914  CG1 ILE X 376      25.085  52.940  24.780  0.00  0.00            
ATOM   2915  CD1 ILE X 376      25.955  53.940  25.555  0.00  0.00            
ATOM   2916  C   ILE X 376      21.585  52.629  23.112  0.00  0.00            
ATOM   2917  O   ILE X 376      20.890  51.799  23.706  0.00  0.00            
ATOM   2918  N   PRO X 377      21.013  53.559  22.316  0.00  0.00            
ATOM   2919  CD  PRO X 377      21.658  54.712  21.698  0.00  0.00            
ATOM   2920  CG  PRO X 377      20.551  55.745  21.511  0.00  0.00            
ATOM   2921  CB  PRO X 377      19.341  54.862  21.222  0.00  0.00            
ATOM   2922  CA  PRO X 377      19.560  53.650  22.133  0.00  0.00            
ATOM   2923  C   PRO X 377      18.914  52.380  21.552  0.00  0.00            
ATOM   2924  O   PRO X 377      17.901  51.915  22.080  0.00  0.00            
ATOM   2925  N   GLU X 378      19.513  51.781  20.516  0.00  0.00            
ATOM   2926  CA  GLU X 378      18.998  50.566  19.864  0.00  0.00            
ATOM   2927  CB  GLU X 378      19.572  50.450  18.440  0.00  0.00            
ATOM   2928  CG  GLU X 378      18.883  49.340  17.623  0.00  0.00            
ATOM   2929  CD  GLU X 378      19.481  49.123  16.225  0.00  0.00            
ATOM   2930  OE1 GLU X 378      20.521  49.729  15.875  0.00  0.00            
ATOM   2931  OE2 GLU X 378      18.951  48.269  15.475  0.00  0.00            
ATOM   2932  C   GLU X 378      19.284  49.301  20.690  0.00  0.00            
ATOM   2933  O   GLU X 378      18.438  48.415  20.768  0.00  0.00            
ATOM   2934  N   ALA X 379      20.424  49.230  21.383  0.00  0.00            
ATOM   2935  CA  ALA X 379      20.722  48.153  22.325  0.00  0.00            
ATOM   2936  CB  ALA X 379      22.168  48.310  22.812  0.00  0.00            
ATOM   2937  C   ALA X 379      19.715  48.141  23.490  0.00  0.00            
ATOM   2938  O   ALA X 379      19.221  47.079  23.867  0.00  0.00            
ATOM   2939  N   THR X 380      19.331  49.316  24.003  0.00  0.00            
ATOM   2940  CA  THR X 380      18.256  49.444  25.005  0.00  0.00            
ATOM   2941  CB  THR X 380      18.167  50.874  25.575  0.00  0.00            
ATOM   2942  CG2 THR X 380      17.405  50.918  26.899  0.00  0.00            
ATOM   2943  OG1 THR X 380      19.436  51.394  25.894  0.00  0.00            
ATOM   2944  C   THR X 380      16.900  49.032  24.410  0.00  0.00            
ATOM   2945  O   THR X 380      16.112  48.351  25.066  0.00  0.00            
ATOM   2946  N   GLU X 381      16.630  49.380  23.149  0.00  0.00            
ATOM   2947  CA  GLU X 381      15.393  49.025  22.433  0.00  0.00            
ATOM   2948  CB  GLU X 381      15.366  49.793  21.101  0.00  0.00            
ATOM   2949  CG  GLU X 381      13.992  49.836  20.431  0.00  0.00            
ATOM   2950  CD  GLU X 381      14.075  50.628  19.121  0.00  0.00            
ATOM   2951  OE1 GLU X 381      13.932  50.025  18.032  0.00  0.00            
ATOM   2952  OE2 GLU X 381      14.300  51.863  19.152  0.00  0.00            
ATOM   2953  C   GLU X 381      15.260  47.507  22.217  0.00  0.00            
ATOM   2954  O   GLU X 381      14.186  46.941  22.421  0.00  0.00            
ATOM   2955  N   LYS X 382      16.356  46.822  21.867  0.00  0.00            
ATOM   2956  CA  LYS X 382      16.392  45.370  21.628  0.00  0.00            
ATOM   2957  CB  LYS X 382      17.534  45.048  20.648  0.00  0.00            
ATOM   2958  CG  LYS X 382      17.177  45.502  19.219  0.00  0.00            
ATOM   2959  CD  LYS X 382      18.261  45.126  18.194  0.00  0.00            
ATOM   2960  CE  LYS X 382      17.690  45.004  16.773  0.00  0.00            
ATOM   2961  NZ  LYS X 382      17.158  46.277  16.229  0.00  0.00            
ATOM   2962  C   LYS X 382      16.464  44.539  22.915  0.00  0.00            
ATOM   2963  O   LYS X 382      15.807  43.496  22.991  0.00  0.00            
ATOM   2964  N   TYR X 383      17.190  45.001  23.939  0.00  0.00            
ATOM   2965  CA  TYR X 383      17.357  44.264  25.201  0.00  0.00            
ATOM   2966  CB  TYR X 383      18.726  44.590  25.827  0.00  0.00            
ATOM   2967  CG  TYR X 383      19.287  43.523  26.761  0.00  0.00            
ATOM   2968  CD1 TYR X 383      18.780  43.345  28.067  0.00  0.00            
ATOM   2969  CE1 TYR X 383      19.322  42.358  28.918  0.00  0.00            
ATOM   2970  CZ  TYR X 383      20.399  41.563  28.476  0.00  0.00            
ATOM   2971  OH  TYR X 383      20.964  40.628  29.285  0.00  0.00            
ATOM   2972  CE2 TYR X 383      20.910  41.744  27.175  0.00  0.00            
ATOM   2973  CD2 TYR X 383      20.351  42.712  26.320  0.00  0.00            
ATOM   2974  C   TYR X 383      16.213  44.497  26.206  0.00  0.00            
ATOM   2975  O   TYR X 383      15.879  43.569  26.944  0.00  0.00            
ATOM   2976  N   LEU X 384      15.624  45.702  26.249  0.00  0.00            
ATOM   2977  CA  LEU X 384      14.611  46.100  27.246  0.00  0.00            
ATOM   2978  CB  LEU X 384      15.205  47.196  28.161  0.00  0.00            
ATOM   2979  CG  LEU X 384      16.459  46.811  28.968  0.00  0.00            
ATOM   2980  CD1 LEU X 384      16.936  48.000  29.803  0.00  0.00            
ATOM   2981  CD2 LEU X 384      16.208  45.655  29.934  0.00  0.00            
ATOM   2982  C   LEU X 384      13.272  46.587  26.653  0.00  0.00            
ATOM   2983  O   LEU X 384      12.274  46.616  27.376  0.00  0.00            
ATOM   2984  N   GLY X 385      13.210  46.971  25.373  0.00  0.00            
ATOM   2985  CA  GLY X 385      12.019  47.589  24.764  0.00  0.00            
ATOM   2986  C   GLY X 385      10.798  46.667  24.628  0.00  0.00            
ATOM   2987  O   GLY X 385       9.667  47.158  24.562  0.00  0.00            
ATOM   2988  N   GLY X 386      11.000  45.345  24.629  0.00  0.00            
ATOM   2989  CA  GLY X 386       9.939  44.331  24.677  0.00  0.00            
ATOM   2990  C   GLY X 386       9.445  43.989  26.092  0.00  0.00            
ATOM   2991  O   GLY X 386       8.378  43.385  26.232  0.00  0.00            
ATOM   2992  N   THR X 387      10.183  44.384  27.136  0.00  0.00            
ATOM   2993  CA  THR X 387       9.835  44.182  28.554  0.00  0.00            
ATOM   2994  CB  THR X 387      11.091  43.866  29.387  0.00  0.00            
ATOM   2995  CG2 THR X 387      10.757  43.346  30.784  0.00  0.00            
ATOM   2996  OG1 THR X 387      11.873  42.884  28.749  0.00  0.00            
ATOM   2997  C   THR X 387       9.152  45.446  29.071  0.00  0.00            
ATOM   2998  O   THR X 387       9.820  46.393  29.481  0.00  0.00            
ATOM   2999  N   ASP X 388       7.825  45.507  28.972  0.00  0.00            
ATOM   3000  CA  ASP X 388       7.075  46.764  29.091  0.00  0.00            
ATOM   3001  CB  ASP X 388       5.889  46.713  28.118  0.00  0.00            
ATOM   3002  CG  ASP X 388       5.319  48.097  27.808  0.00  0.00            
ATOM   3003  OD1 ASP X 388       4.071  48.239  27.848  0.00  0.00            
ATOM   3004  OD2 ASP X 388       6.116  49.007  27.459  0.00  0.00            
ATOM   3005  C   ASP X 388       6.658  47.103  30.532  0.00  0.00            
ATOM   3006  O   ASP X 388       6.526  48.276  30.876  0.00  0.00            
ATOM   3007  N   ASP X 389       6.540  46.094  31.396  0.00  0.00            
ATOM   3008  CA  ASP X 389       6.528  46.259  32.854  0.00  0.00            
ATOM   3009  CB  ASP X 389       6.325  44.870  33.483  0.00  0.00            
ATOM   3010  CG  ASP X 389       6.587  44.843  34.990  0.00  0.00            
ATOM   3011  OD1 ASP X 389       7.009  43.779  35.500  0.00  0.00            
ATOM   3012  OD2 ASP X 389       6.378  45.868  35.676  0.00  0.00            
ATOM   3013  C   ASP X 389       7.845  46.885  33.350  0.00  0.00            
ATOM   3014  O   ASP X 389       8.890  46.231  33.321  0.00  0.00            
ATOM   3015  N   THR X 390       7.814  48.121  33.859  0.00  0.00            
ATOM   3016  CA  THR X 390       9.034  48.811  34.326  0.00  0.00            
ATOM   3017  CB  THR X 390       8.843  50.325  34.502  0.00  0.00            
ATOM   3018  CG2 THR X 390       8.579  51.029  33.173  0.00  0.00            
ATOM   3019  OG1 THR X 390       7.788  50.629  35.379  0.00  0.00            
ATOM   3020  C   THR X 390       9.665  48.201  35.585  0.00  0.00            
ATOM   3021  O   THR X 390      10.853  48.431  35.833  0.00  0.00            
ATOM   3022  N   VAL X 391       8.944  47.362  36.345  0.00  0.00            
ATOM   3023  CA  VAL X 391       9.532  46.572  37.445  0.00  0.00            
ATOM   3024  CB  VAL X 391       8.455  45.965  38.370  0.00  0.00            
ATOM   3025  CG1 VAL X 391       9.073  45.143  39.510  0.00  0.00            
ATOM   3026  CG2 VAL X 391       7.577  47.045  39.013  0.00  0.00            
ATOM   3027  C   VAL X 391      10.444  45.488  36.866  0.00  0.00            
ATOM   3028  O   VAL X 391      11.638  45.461  37.184  0.00  0.00            
ATOM   3029  N   LYS X 392       9.938  44.645  35.952  0.00  0.00            
ATOM   3030  CA  LYS X 392      10.760  43.632  35.270  0.00  0.00            
ATOM   3031  CB  LYS X 392       9.859  42.601  34.564  0.00  0.00            
ATOM   3032  CG  LYS X 392      10.602  41.352  34.049  0.00  0.00            
ATOM   3033  CD  LYS X 392      11.078  40.417  35.175  0.00  0.00            
ATOM   3034  CE  LYS X 392      12.020  39.347  34.616  0.00  0.00            
ATOM   3035  NZ  LYS X 392      12.490  38.414  35.666  0.00  0.00            
ATOM   3036  C   LYS X 392      11.802  44.258  34.332  0.00  0.00            
ATOM   3037  O   LYS X 392      12.896  43.713  34.211  0.00  0.00            
ATOM   3038  N   LYS X 393      11.547  45.438  33.749  0.00  0.00            
ATOM   3039  CA  LYS X 393      12.547  46.188  32.964  0.00  0.00            
ATOM   3040  CB  LYS X 393      11.914  47.428  32.301  0.00  0.00            
ATOM   3041  CG  LYS X 393      12.743  47.904  31.096  0.00  0.00            
ATOM   3042  CD  LYS X 393      12.347  49.293  30.566  0.00  0.00            
ATOM   3043  CE  LYS X 393      10.945  49.386  29.947  0.00  0.00            
ATOM   3044  NZ  LYS X 393      10.900  48.780  28.599  0.00  0.00            
ATOM   3045  C   LYS X 393      13.772  46.559  33.812  0.00  0.00            
ATOM   3046  O   LYS X 393      14.892  46.411  33.329  0.00  0.00            
ATOM   3047  N   LYS X 394      13.602  46.942  35.089  0.00  0.00            
ATOM   3048  CA  LYS X 394      14.741  47.125  36.013  0.00  0.00            
ATOM   3049  CB  LYS X 394      14.321  47.881  37.286  0.00  0.00            
ATOM   3050  CG  LYS X 394      15.580  48.253  38.088  0.00  0.00            
ATOM   3051  CD  LYS X 394      15.292  49.083  39.338  0.00  0.00            
ATOM   3052  CE  LYS X 394      16.638  49.355  40.018  0.00  0.00            
ATOM   3053  NZ  LYS X 394      16.464  50.118  41.265  0.00  0.00            
ATOM   3054  C   LYS X 394      15.429  45.800  36.359  0.00  0.00            
ATOM   3055  O   LYS X 394      16.653  45.717  36.327  0.00  0.00            
ATOM   3056  N   ASP X 395      14.660  44.750  36.633  0.00  0.00            
ATOM   3057  CA  ASP X 395      15.186  43.411  36.941  0.00  0.00            
ATOM   3058  CB  ASP X 395      13.982  42.526  37.284  0.00  0.00            
ATOM   3059  CG  ASP X 395      14.352  41.153  37.833  0.00  0.00            
ATOM   3060  OD1 ASP X 395      13.671  40.173  37.464  0.00  0.00            
ATOM   3061  OD2 ASP X 395      15.259  41.060  38.693  0.00  0.00            
ATOM   3062  C   ASP X 395      16.025  42.814  35.786  0.00  0.00            
ATOM   3063  O   ASP X 395      16.994  42.086  36.026  0.00  0.00            
ATOM   3064  N   LEU X 396      15.692  43.180  34.542  0.00  0.00            
ATOM   3065  CA  LEU X 396      16.413  42.845  33.312  0.00  0.00            
ATOM   3066  CB  LEU X 396      15.363  42.704  32.192  0.00  0.00            
ATOM   3067  CG  LEU X 396      15.880  42.102  30.873  0.00  0.00            
ATOM   3068  CD1 LEU X 396      16.386  40.669  31.031  0.00  0.00            
ATOM   3069  CD2 LEU X 396      14.745  42.067  29.853  0.00  0.00            
ATOM   3070  C   LEU X 396      17.533  43.854  32.966  0.00  0.00            
ATOM   3071  O   LEU X 396      18.519  43.483  32.336  0.00  0.00            
ATOM   3072  N   PHE X 397      17.467  45.104  33.432  0.00  0.00            
ATOM   3073  CA  PHE X 397      18.610  46.029  33.406  0.00  0.00            
ATOM   3074  CB  PHE X 397      18.135  47.448  33.752  0.00  0.00            
ATOM   3075  CG  PHE X 397      19.254  48.454  33.942  0.00  0.00            
ATOM   3076  CD1 PHE X 397      19.838  49.087  32.829  0.00  0.00            
ATOM   3077  CE1 PHE X 397      20.892  50.000  33.012  0.00  0.00            
ATOM   3078  CZ  PHE X 397      21.368  50.279  34.305  0.00  0.00            
ATOM   3079  CE2 PHE X 397      20.780  49.657  35.419  0.00  0.00            
ATOM   3080  CD2 PHE X 397      19.724  48.746  35.238  0.00  0.00            
ATOM   3081  C   PHE X 397      19.736  45.554  34.342  0.00  0.00            
ATOM   3082  O   PHE X 397      20.903  45.560  33.955  0.00  0.00            
ATOM   3083  N   LEU X 398      19.392  45.043  35.531  0.00  0.00            
ATOM   3084  CA  LEU X 398      20.335  44.408  36.465  0.00  0.00            
ATOM   3085  CB  LEU X 398      19.639  44.226  37.828  0.00  0.00            
ATOM   3086  CG  LEU X 398      19.281  45.534  38.565  0.00  0.00            
ATOM   3087  CD1 LEU X 398      18.520  45.206  39.850  0.00  0.00            
ATOM   3088  CD2 LEU X 398      20.509  46.368  38.936  0.00  0.00            
ATOM   3089  C   LEU X 398      20.920  43.076  35.936  0.00  0.00            
ATOM   3090  O   LEU X 398      21.927  42.589  36.452  0.00  0.00            
ATOM   3091  N   ASP X 399      20.322  42.499  34.891  0.00  0.00            
ATOM   3092  CA  ASP X 399      20.864  41.377  34.109  0.00  0.00            
ATOM   3093  CB  ASP X 399      19.669  40.600  33.538  0.00  0.00            
ATOM   3094  CG  ASP X 399      20.053  39.343  32.774  0.00  0.00            
ATOM   3095  OD1 ASP X 399      20.309  38.307  33.434  0.00  0.00            
ATOM   3096  OD2 ASP X 399      20.059  39.376  31.522  0.00  0.00            
ATOM   3097  C   ASP X 399      21.822  41.868  33.005  0.00  0.00            
ATOM   3098  O   ASP X 399      22.936  41.358  32.878  0.00  0.00            
ATOM   3099  N   LEU X 400      21.414  42.913  32.271  0.00  0.00            
ATOM   3100  CA  LEU X 400      22.186  43.585  31.219  0.00  0.00            
ATOM   3101  CB  LEU X 400      21.317  44.742  30.668  0.00  0.00            
ATOM   3102  CG  LEU X 400      21.735  45.380  29.329  0.00  0.00            
ATOM   3103  CD1 LEU X 400      20.678  46.414  28.928  0.00  0.00            
ATOM   3104  CD2 LEU X 400      23.078  46.114  29.378  0.00  0.00            
ATOM   3105  C   LEU X 400      23.547  44.072  31.743  0.00  0.00            
ATOM   3106  O   LEU X 400      24.586  43.699  31.194  0.00  0.00            
ATOM   3107  N   ILE X 401      23.558  44.873  32.818  0.00  0.00            
ATOM   3108  CA  ILE X 401      24.800  45.478  33.331  0.00  0.00            
ATOM   3109  CB  ILE X 401      24.550  46.616  34.348  0.00  0.00            
ATOM   3110  CG2 ILE X 401      23.723  47.734  33.687  0.00  0.00            
ATOM   3111  CG1 ILE X 401      23.941  46.122  35.680  0.00  0.00            
ATOM   3112  CD1 ILE X 401      23.752  47.221  36.733  0.00  0.00            
ATOM   3113  C   ILE X 401      25.776  44.437  33.890  0.00  0.00            
ATOM   3114  O   ILE X 401      26.985  44.620  33.772  0.00  0.00            
ATOM   3115  N   ALA X 402      25.270  43.337  34.458  0.00  0.00            
ATOM   3116  CA  ALA X 402      26.105  42.271  35.000  0.00  0.00            
ATOM   3117  CB  ALA X 402      25.226  41.340  35.847  0.00  0.00            
ATOM   3118  C   ALA X 402      26.842  41.523  33.880  0.00  0.00            
ATOM   3119  O   ALA X 402      28.064  41.366  33.928  0.00  0.00            
ATOM   3120  N   ASP X 403      26.125  41.127  32.824  0.00  0.00            
ATOM   3121  CA  ASP X 403      26.732  40.436  31.688  0.00  0.00            
ATOM   3122  CB  ASP X 403      25.643  39.835  30.790  0.00  0.00            
ATOM   3123  CG  ASP X 403      25.053  38.525  31.327  0.00  0.00            
ATOM   3124  OD1 ASP X 403      23.880  38.214  31.005  0.00  0.00            
ATOM   3125  OD2 ASP X 403      25.745  37.774  32.056  0.00  0.00            
ATOM   3126  C   ASP X 403      27.686  41.342  30.895  0.00  0.00            
ATOM   3127  O   ASP X 403      28.823  40.936  30.653  0.00  0.00            
ATOM   3128  N   VAL X 404      27.288  42.569  30.532  0.00  0.00            
ATOM   3129  CA  VAL X 404      28.115  43.431  29.662  0.00  0.00            
ATOM   3130  CB  VAL X 404      27.263  44.547  29.017  0.00  0.00            
ATOM   3131  CG1 VAL X 404      27.013  45.734  29.955  0.00  0.00            
ATOM   3132  CG2 VAL X 404      27.900  45.080  27.728  0.00  0.00            
ATOM   3133  C   VAL X 404      29.371  43.981  30.357  0.00  0.00            
ATOM   3134  O   VAL X 404      30.358  44.274  29.680  0.00  0.00            
ATOM   3135  N   MET X 405      29.367  44.111  31.692  0.00  0.00            
ATOM   3136  CA  MET X 405      30.506  44.643  32.456  0.00  0.00            
ATOM   3137  CB  MET X 405      29.983  45.473  33.639  0.00  0.00            
ATOM   3138  CG  MET X 405      31.095  46.286  34.309  0.00  0.00            
ATOM   3139  SD  MET X 405      30.543  47.368  35.652  0.00  0.00            
ATOM   3140  CE  MET X 405      32.142  48.114  36.061  0.00  0.00            
ATOM   3141  C   MET X 405      31.496  43.558  32.915  0.00  0.00            
ATOM   3142  O   MET X 405      32.692  43.841  33.010  0.00  0.00            
ATOM   3143  N   PHE X 406      31.038  42.332  33.200  0.00  0.00            
ATOM   3144  CA  PHE X 406      31.913  41.244  33.672  0.00  0.00            
ATOM   3145  CB  PHE X 406      32.131  41.375  35.194  0.00  0.00            
ATOM   3146  CG  PHE X 406      30.884  41.601  36.038  0.00  0.00            
ATOM   3147  CD1 PHE X 406      30.521  42.907  36.425  0.00  0.00            
ATOM   3148  CE1 PHE X 406      29.366  43.125  37.198  0.00  0.00            
ATOM   3149  CZ  PHE X 406      28.569  42.036  37.591  0.00  0.00            
ATOM   3150  CE2 PHE X 406      28.926  40.732  37.208  0.00  0.00            
ATOM   3151  CD2 PHE X 406      30.087  40.514  36.444  0.00  0.00            
ATOM   3152  C   PHE X 406      31.450  39.825  33.303  0.00  0.00            
ATOM   3153  O   PHE X 406      32.290  38.990  32.965  0.00  0.00            
ATOM   3154  N   GLY X 407      30.147  39.528  33.315  0.00  0.00            
ATOM   3155  CA  GLY X 407      29.634  38.160  33.157  0.00  0.00            
ATOM   3156  C   GLY X 407      29.936  37.515  31.798  0.00  0.00            
ATOM   3157  O   GLY X 407      30.319  36.349  31.751  0.00  0.00            
ATOM   3158  N   VAL X 408      29.816  38.263  30.697  0.00  0.00            
ATOM   3159  CA  VAL X 408      30.123  37.798  29.330  0.00  0.00            
ATOM   3160  CB  VAL X 408      29.171  38.455  28.308  0.00  0.00            
ATOM   3161  CG1 VAL X 408      29.666  38.400  26.860  0.00  0.00            
ATOM   3162  CG2 VAL X 408      27.813  37.744  28.382  0.00  0.00            
ATOM   3163  C   VAL X 408      31.613  37.927  28.977  0.00  0.00            
ATOM   3164  O   VAL X 408      32.159  36.956  28.448  0.00  0.00            
ATOM   3165  N   PRO X 409      32.334  39.015  29.325  0.00  0.00            
ATOM   3166  CD  PRO X 409      31.829  40.338  29.671  0.00  0.00            
ATOM   3167  CG  PRO X 409      33.007  41.293  29.490  0.00  0.00            
ATOM   3168  CB  PRO X 409      34.209  40.404  29.810  0.00  0.00            
ATOM   3169  CA  PRO X 409      33.798  39.044  29.237  0.00  0.00            
ATOM   3170  C   PRO X 409      34.475  37.864  29.960  0.00  0.00            
ATOM   3171  O   PRO X 409      35.403  37.264  29.418  0.00  0.00            
ATOM   3172  N   SER X 410      33.950  37.447  31.120  0.00  0.00            
ATOM   3173  CA  SER X 410      34.419  36.266  31.869  0.00  0.00            
ATOM   3174  CB  SER X 410      33.810  36.238  33.274  0.00  0.00            
ATOM   3175  OG  SER X 410      34.235  37.375  34.003  0.00  0.00            
ATOM   3176  C   SER X 410      34.166  34.916  31.174  0.00  0.00            
ATOM   3177  O   SER X 410      34.716  33.905  31.604  0.00  0.00            
ATOM   3178  N   VAL X 411      33.391  34.885  30.084  0.00  0.00            
ATOM   3179  CA  VAL X 411      33.256  33.724  29.183  0.00  0.00            
ATOM   3180  CB  VAL X 411      31.773  33.475  28.829  0.00  0.00            
ATOM   3181  CG1 VAL X 411      31.591  32.302  27.862  0.00  0.00            
ATOM   3182  CG2 VAL X 411      30.966  33.135  30.091  0.00  0.00            
ATOM   3183  C   VAL X 411      34.142  33.888  27.940  0.00  0.00            
ATOM   3184  O   VAL X 411      34.795  32.932  27.529  0.00  0.00            
ATOM   3185  N   ILE X 412      34.260  35.098  27.379  0.00  0.00            
ATOM   3186  CA  ILE X 412      35.138  35.394  26.224  0.00  0.00            
ATOM   3187  CB  ILE X 412      34.929  36.859  25.762  0.00  0.00            
ATOM   3188  CG2 ILE X 412      35.952  37.271  24.684  0.00  0.00            
ATOM   3189  CG1 ILE X 412      33.491  37.052  25.216  0.00  0.00            
ATOM   3190  CD1 ILE X 412      33.069  38.520  25.068  0.00  0.00            
ATOM   3191  C   ILE X 412      36.617  35.090  26.542  0.00  0.00            
ATOM   3192  O   ILE X 412      37.335  34.544  25.697  0.00  0.00            
ATOM   3193  N   VAL X 413      37.066  35.367  27.773  0.00  0.00            
ATOM   3194  CA  VAL X 413      38.414  34.996  28.244  0.00  0.00            
ATOM   3195  CB  VAL X 413      38.721  35.680  29.593  0.00  0.00            
ATOM   3196  CG1 VAL X 413      37.909  35.143  30.775  0.00  0.00            
ATOM   3197  CG2 VAL X 413      40.205  35.605  29.951  0.00  0.00            
ATOM   3198  C   VAL X 413      38.610  33.472  28.272  0.00  0.00            
ATOM   3199  O   VAL X 413      39.601  32.975  27.739  0.00  0.00            
ATOM   3200  N   ALA X 414      37.619  32.715  28.756  0.00  0.00            
ATOM   3201  CA  ALA X 414      37.660  31.252  28.794  0.00  0.00            
ATOM   3202  CB  ALA X 414      36.513  30.755  29.684  0.00  0.00            
ATOM   3203  C   ALA X 414      37.618  30.627  27.384  0.00  0.00            
ATOM   3204  O   ALA X 414      38.331  29.657  27.119  0.00  0.00            
ATOM   3205  N   ARG X 415      36.857  31.215  26.444  0.00  0.00            
ATOM   3206  CA  ARG X 415      36.846  30.811  25.021  0.00  0.00            
ATOM   3207  CB  ARG X 415      35.726  31.529  24.246  0.00  0.00            
ATOM   3208  CG  ARG X 415      34.324  31.044  24.645  0.00  0.00            
ATOM   3209  CD  ARG X 415      33.271  31.481  23.619  0.00  0.00            
ATOM   3210  NE  ARG X 415      31.930  30.964  23.953  0.00  0.00            
ATOM   3211  CZ  ARG X 415      30.822  31.144  23.257  0.00  0.00            
ATOM   3212  NH1 ARG X 415      30.794  31.772  22.121  0.00  0.00            
ATOM   3213  NH2 ARG X 415      29.699  30.676  23.704  0.00  0.00            
ATOM   3214  C   ARG X 415      38.196  31.018  24.325  0.00  0.00            
ATOM   3215  O   ARG X 415      38.517  30.270  23.401  0.00  0.00            
ATOM   3216  N   ASN X 416      39.008  31.976  24.777  0.00  0.00            
ATOM   3217  CA  ASN X 416      40.399  32.116  24.338  0.00  0.00            
ATOM   3218  CB  ASN X 416      40.876  33.557  24.575  0.00  0.00            
ATOM   3219  CG  ASN X 416      40.446  34.471  23.452  0.00  0.00            
ATOM   3220  OD1 ASN X 416      41.180  34.664  22.495  0.00  0.00            
ATOM   3221  ND2 ASN X 416      39.254  35.014  23.501  0.00  0.00            
ATOM   3222  C   ASN X 416      41.317  31.096  25.028  0.00  0.00            
ATOM   3223  O   ASN X 416      42.082  30.404  24.353  0.00  0.00            
ATOM   3224  N   HIE X 417      41.211  30.964  26.354  0.00  0.00            
ATOM   3225  CA  HIE X 417      42.072  30.087  27.153  0.00  0.00            
ATOM   3226  CB  HIE X 417      41.755  30.280  28.642  0.00  0.00            
ATOM   3227  CG  HIE X 417      42.787  29.626  29.520  0.00  0.00            
ATOM   3228  ND1 HIE X 417      44.053  30.150  29.789  0.00  0.00            
ATOM   3229  CE1 HIE X 417      44.691  29.213  30.502  0.00  0.00            
ATOM   3230  NE2 HIE X 417      43.904  28.141  30.682  0.00  0.00            
ATOM   3231  CD2 HIE X 417      42.693  28.383  30.071  0.00  0.00            
ATOM   3232  C   HIE X 417      41.966  28.611  26.743  0.00  0.00            
ATOM   3233  O   HIE X 417      42.992  27.946  26.603  0.00  0.00            
ATOM   3234  N   ARG X 418      40.755  28.105  26.469  0.00  0.00            
ATOM   3235  CA  ARG X 418      40.538  26.714  26.024  0.00  0.00            
ATOM   3236  CB  ARG X 418      39.049  26.350  26.153  0.00  0.00            
ATOM   3237  CG  ARG X 418      38.147  27.004  25.089  0.00  0.00            
ATOM   3238  CD  ARG X 418      36.685  26.679  25.378  0.00  0.00            
ATOM   3239  NE  ARG X 418      35.774  27.208  24.353  0.00  0.00            
ATOM   3240  CZ  ARG X 418      34.461  27.091  24.357  0.00  0.00            
ATOM   3241  NH1 ARG X 418      33.786  26.414  25.233  0.00  0.00            
ATOM   3242  NH2 ARG X 418      33.768  27.682  23.440  0.00  0.00            
ATOM   3243  C   ARG X 418      41.078  26.426  24.619  0.00  0.00            
ATOM   3244  O   ARG X 418      41.599  25.338  24.365  0.00  0.00            
ATOM   3245  N   ASP X 419      41.003  27.403  23.712  0.00  0.00            
ATOM   3246  CA  ASP X 419      41.497  27.245  22.342  0.00  0.00            
ATOM   3247  CB  ASP X 419      40.883  28.315  21.428  0.00  0.00            
ATOM   3248  CG  ASP X 419      41.368  28.192  19.978  0.00  0.00            
ATOM   3249  OD1 ASP X 419      40.844  27.333  19.224  0.00  0.00            
ATOM   3250  OD2 ASP X 419      42.257  28.969  19.563  0.00  0.00            
ATOM   3251  C   ASP X 419      43.032  27.236  22.304  0.00  0.00            
ATOM   3252  O   ASP X 419      43.610  26.449  21.554  0.00  0.00            
ATOM   3253  N   ALA X 420      43.695  28.002  23.177  0.00  0.00            
ATOM   3254  CA  ALA X 420      45.156  28.031  23.295  0.00  0.00            
ATOM   3255  CB  ALA X 420      45.532  29.171  24.246  0.00  0.00            
ATOM   3256  C   ALA X 420      45.795  26.684  23.716  0.00  0.00            
ATOM   3257  O   ALA X 420      46.954  26.445  23.366  0.00  0.00            
ATOM   3258  N   GLY X 421      45.051  25.786  24.382  0.00  0.00            
ATOM   3259  CA  GLY X 421      45.467  24.395  24.634  0.00  0.00            
ATOM   3260  C   GLY X 421      44.911  23.730  25.904  0.00  0.00            
ATOM   3261  O   GLY X 421      44.875  22.500  25.977  0.00  0.00            
ATOM   3262  N   ALA X 422      44.487  24.503  26.903  0.00  0.00            
ATOM   3263  CA  ALA X 422      44.123  23.999  28.229  0.00  0.00            
ATOM   3264  CB  ALA X 422      44.164  25.173  29.204  0.00  0.00            
ATOM   3265  C   ALA X 422      42.735  23.319  28.320  0.00  0.00            
ATOM   3266  O   ALA X 422      41.790  23.748  27.650  0.00  0.00            
ATOM   3267  N   PRO X 423      42.555  22.342  29.232  0.00  0.00            
ATOM   3268  CD  PRO X 423      43.588  21.497  29.807  0.00  0.00            
ATOM   3269  CG  PRO X 423      42.865  20.211  30.198  0.00  0.00            
ATOM   3270  CB  PRO X 423      41.484  20.707  30.624  0.00  0.00            
ATOM   3271  CA  PRO X 423      41.243  21.952  29.756  0.00  0.00            
ATOM   3272  C   PRO X 423      40.595  23.079  30.582  0.00  0.00            
ATOM   3273  O   PRO X 423      41.290  23.908  31.178  0.00  0.00            
ATOM   3274  N   THR X 424      39.263  23.126  30.666  0.00  0.00            
ATOM   3275  CA  THR X 424      38.526  24.120  31.472  0.00  0.00            
ATOM   3276  CB  THR X 424      38.329  25.424  30.674  0.00  0.00            
ATOM   3277  CG2 THR X 424      37.550  26.511  31.418  0.00  0.00            
ATOM   3278  OG1 THR X 424      39.586  25.994  30.383  0.00  0.00            
ATOM   3279  C   THR X 424      37.182  23.580  31.978  0.00  0.00            
ATOM   3280  O   THR X 424      36.468  22.896  31.244  0.00  0.00            
ATOM   3281  N   TYR X 425      36.806  23.935  33.213  0.00  0.00            
ATOM   3282  CA  TYR X 425      35.491  23.634  33.803  0.00  0.00            
ATOM   3283  CB  TYR X 425      35.622  22.571  34.904  0.00  0.00            
ATOM   3284  CG  TYR X 425      36.093  21.208  34.439  0.00  0.00            
ATOM   3285  CD1 TYR X 425      37.468  20.901  34.432  0.00  0.00            
ATOM   3286  CE1 TYR X 425      37.904  19.633  34.005  0.00  0.00            
ATOM   3287  CZ  TYR X 425      36.962  18.669  33.585  0.00  0.00            
ATOM   3288  OH  TYR X 425      37.394  17.451  33.167  0.00  0.00            
ATOM   3289  CE2 TYR X 425      35.584  18.974  33.600  0.00  0.00            
ATOM   3290  CD2 TYR X 425      35.152  20.242  34.029  0.00  0.00            
ATOM   3291  C   TYR X 425      34.821  24.900  34.362  0.00  0.00            
ATOM   3292  O   TYR X 425      35.434  25.668  35.101  0.00  0.00            
ATOM   3293  N   MET X 426      33.543  25.110  34.040  0.00  0.00            
ATOM   3294  CA  MET X 426      32.773  26.290  34.463  0.00  0.00            
ATOM   3295  CB  MET X 426      32.132  26.972  33.239  0.00  0.00            
ATOM   3296  CG  MET X 426      33.115  27.278  32.097  0.00  0.00            
ATOM   3297  SD  MET X 426      34.435  28.473  32.431  0.00  0.00            
ATOM   3298  CE  MET X 426      33.556  30.025  32.101  0.00  0.00            
ATOM   3299  C   MET X 426      31.712  25.890  35.498  0.00  0.00            
ATOM   3300  O   MET X 426      31.025  24.881  35.306  0.00  0.00            
ATOM   3301  N   TYR X 427      31.562  26.669  36.572  0.00  0.00            
ATOM   3302  CA  TYR X 427      30.537  26.475  37.607  0.00  0.00            
ATOM   3303  CB  TYR X 427      31.132  25.882  38.899  0.00  0.00            
ATOM   3304  CG  TYR X 427      32.238  26.653  39.615  0.00  0.00            
ATOM   3305  CD1 TYR X 427      31.962  27.325  40.825  0.00  0.00            
ATOM   3306  CE1 TYR X 427      33.009  27.910  41.569  0.00  0.00            
ATOM   3307  CZ  TYR X 427      34.339  27.842  41.104  0.00  0.00            
ATOM   3308  OH  TYR X 427      35.354  28.394  41.821  0.00  0.00            
ATOM   3309  CE2 TYR X 427      34.611  27.199  39.879  0.00  0.00            
ATOM   3310  CD2 TYR X 427      33.567  26.599  39.144  0.00  0.00            
ATOM   3311  C   TYR X 427      29.735  27.756  37.869  0.00  0.00            
ATOM   3312  O   TYR X 427      30.221  28.858  37.632  0.00  0.00            
ATOM   3313  N   GLU X 428      28.496  27.619  38.342  0.00  0.00            
ATOM   3314  CA  GLU X 428      27.569  28.729  38.580  0.00  0.00            
ATOM   3315  CB  GLU X 428      26.586  28.826  37.401  0.00  0.00            
ATOM   3316  CG  GLU X 428      25.660  30.044  37.502  0.00  0.00            
ATOM   3317  CD  GLU X 428      24.698  30.100  36.313  0.00  0.00            
ATOM   3318  OE1 GLU X 428      24.839  30.977  35.432  0.00  0.00            
ATOM   3319  OE2 GLU X 428      23.745  29.293  36.254  0.00  0.00            
ATOM   3320  C   GLU X 428      26.840  28.583  39.926  0.00  0.00            
ATOM   3321  O   GLU X 428      26.155  27.588  40.174  0.00  0.00            
ATOM   3322  N   PHE X 429      26.961  29.592  40.792  0.00  0.00            
ATOM   3323  CA  PHE X 429      26.289  29.629  42.094  0.00  0.00            
ATOM   3324  CB  PHE X 429      27.035  30.572  43.044  0.00  0.00            
ATOM   3325  CG  PHE X 429      28.411  30.105  43.482  0.00  0.00            
ATOM   3326  CD1 PHE X 429      29.559  30.534  42.788  0.00  0.00            
ATOM   3327  CE1 PHE X 429      30.835  30.141  43.225  0.00  0.00            
ATOM   3328  CZ  PHE X 429      30.970  29.319  44.358  0.00  0.00            
ATOM   3329  CE2 PHE X 429      29.827  28.884  45.050  0.00  0.00            
ATOM   3330  CD2 PHE X 429      28.548  29.277  44.613  0.00  0.00            
ATOM   3331  C   PHE X 429      24.815  30.044  41.959  0.00  0.00            
ATOM   3332  O   PHE X 429      24.482  31.039  41.306  0.00  0.00            
ATOM   3333  N   GLN X 430      23.922  29.284  42.597  0.00  0.00            
ATOM   3334  CA  GLN X 430      22.462  29.432  42.498  0.00  0.00            
ATOM   3335  CB  GLN X 430      21.933  28.328  41.562  0.00  0.00            
ATOM   3336  CG  GLN X 430      22.303  28.534  40.076  0.00  0.00            
ATOM   3337  CD  GLN X 430      21.515  29.641  39.373  0.00  0.00            
ATOM   3338  OE1 GLN X 430      20.689  30.351  39.939  0.00  0.00            
ATOM   3339  NE2 GLN X 430      21.687  29.824  38.088  0.00  0.00            
ATOM   3340  C   GLN X 430      21.739  29.455  43.864  0.00  0.00            
ATOM   3341  O   GLN X 430      20.510  29.566  43.906  0.00  0.00            
ATOM   3342  N   TYR X 431      22.477  29.384  44.978  0.00  0.00            
ATOM   3343  CA  TYR X 431      22.000  29.586  46.357  0.00  0.00            
ATOM   3344  CB  TYR X 431      21.279  28.317  46.840  0.00  0.00            
ATOM   3345  CG  TYR X 431      21.005  28.239  48.332  0.00  0.00            
ATOM   3346  CD1 TYR X 431      21.812  27.417  49.144  0.00  0.00            
ATOM   3347  CE1 TYR X 431      21.563  27.329  50.525  0.00  0.00            
ATOM   3348  CZ  TYR X 431      20.507  28.062  51.102  0.00  0.00            
ATOM   3349  OH  TYR X 431      20.259  27.919  52.431  0.00  0.00            
ATOM   3350  CE2 TYR X 431      19.705  28.896  50.293  0.00  0.00            
ATOM   3351  CD2 TYR X 431      19.959  28.987  48.909  0.00  0.00            
ATOM   3352  C   TYR X 431      23.179  29.914  47.290  0.00  0.00            
ATOM   3353  O   TYR X 431      24.289  29.419  47.079  0.00  0.00            
ATOM   3354  N   ARG X 432      22.934  30.701  48.348  0.00  0.00            
ATOM   3355  CA  ARG X 432      23.899  31.027  49.413  0.00  0.00            
ATOM   3356  CB  ARG X 432      24.349  32.495  49.262  0.00  0.00            
ATOM   3357  CG  ARG X 432      25.223  32.787  48.023  0.00  0.00            
ATOM   3358  CD  ARG X 432      25.253  34.302  47.760  0.00  0.00            
ATOM   3359  NE  ARG X 432      26.314  34.730  46.818  0.00  0.00            
ATOM   3360  CZ  ARG X 432      26.415  35.929  46.270  0.00  0.00            
ATOM   3361  NH1 ARG X 432      27.518  36.300  45.699  0.00  0.00            
ATOM   3362  NH2 ARG X 432      25.443  36.793  46.278  0.00  0.00            
ATOM   3363  C   ARG X 432      23.273  30.764  50.807  0.00  0.00            
ATOM   3364  O   ARG X 432      22.162  31.238  51.065  0.00  0.00            
ATOM   3365  N   PRO X 433      23.955  30.055  51.732  0.00  0.00            
ATOM   3366  CD  PRO X 433      25.135  29.236  51.500  0.00  0.00            
ATOM   3367  CG  PRO X 433      25.130  28.193  52.613  0.00  0.00            
ATOM   3368  CB  PRO X 433      24.546  28.980  53.782  0.00  0.00            
ATOM   3369  CA  PRO X 433      23.469  29.827  53.101  0.00  0.00            
ATOM   3370  C   PRO X 433      23.164  31.114  53.887  0.00  0.00            
ATOM   3371  O   PRO X 433      23.683  32.190  53.569  0.00  0.00            
ATOM   3372  N   SER X 434      22.316  31.009  54.916  0.00  0.00            
ATOM   3373  CA  SER X 434      21.648  32.142  55.590  0.00  0.00            
ATOM   3374  CB  SER X 434      20.310  31.684  56.183  0.00  0.00            
ATOM   3375  OG  SER X 434      19.444  31.267  55.140  0.00  0.00            
ATOM   3376  C   SER X 434      22.517  32.890  56.616  0.00  0.00            
ATOM   3377  O   SER X 434      22.070  33.231  57.718  0.00  0.00            
ATOM   3378  N   PHE X 435      23.759  33.191  56.244  0.00  0.00            
ATOM   3379  CA  PHE X 435      24.673  34.035  57.012  0.00  0.00            
ATOM   3380  CB  PHE X 435      26.104  33.521  56.840  0.00  0.00            
ATOM   3381  CG  PHE X 435      26.263  32.070  57.262  0.00  0.00            
ATOM   3382  CD1 PHE X 435      26.005  31.684  58.591  0.00  0.00            
ATOM   3383  CE1 PHE X 435      26.092  30.330  58.958  0.00  0.00            
ATOM   3384  CZ  PHE X 435      26.479  29.363  58.015  0.00  0.00            
ATOM   3385  CE2 PHE X 435      26.740  29.745  56.689  0.00  0.00            
ATOM   3386  CD2 PHE X 435      26.604  31.092  56.311  0.00  0.00            
ATOM   3387  C   PHE X 435      24.499  35.515  56.642  0.00  0.00            
ATOM   3388  O   PHE X 435      24.394  35.876  55.466  0.00  0.00            
ATOM   3389  N   SER X 436      24.429  36.374  57.658  0.00  0.00            
ATOM   3390  CA  SER X 436      23.927  37.747  57.548  0.00  0.00            
ATOM   3391  CB  SER X 436      23.103  38.068  58.799  0.00  0.00            
ATOM   3392  OG  SER X 436      22.427  39.307  58.678  0.00  0.00            
ATOM   3393  C   SER X 436      25.049  38.767  57.314  0.00  0.00            
ATOM   3394  O   SER X 436      26.164  38.606  57.816  0.00  0.00            
ATOM   3395  N   SER X 437      24.739  39.827  56.563  0.00  0.00            
ATOM   3396  CA  SER X 437      25.656  40.916  56.203  0.00  0.00            
ATOM   3397  CB  SER X 437      26.264  40.671  54.821  0.00  0.00            
ATOM   3398  OG  SER X 437      26.922  39.421  54.735  0.00  0.00            
ATOM   3399  C   SER X 437      24.897  42.246  56.195  0.00  0.00            
ATOM   3400  O   SER X 437      24.311  42.645  55.186  0.00  0.00            
ATOM   3401  N   ASP X 438      24.861  42.927  57.338  0.00  0.00            
ATOM   3402  CA  ASP X 438      23.970  44.069  57.570  0.00  0.00            
ATOM   3403  CB  ASP X 438      23.833  44.274  59.082  0.00  0.00            
ATOM   3404  CG  ASP X 438      22.469  44.852  59.437  0.00  0.00            
ATOM   3405  OD1 ASP X 438      22.404  45.901  60.123  0.00  0.00            
ATOM   3406  OD2 ASP X 438      21.445  44.212  59.094  0.00  0.00            
ATOM   3407  C   ASP X 438      24.369  45.366  56.836  0.00  0.00            
ATOM   3408  O   ASP X 438      23.542  46.273  56.687  0.00  0.00            
ATOM   3409  N   MET X 439      25.603  45.432  56.319  0.00  0.00            
ATOM   3410  CA  MET X 439      26.105  46.504  55.444  0.00  0.00            
ATOM   3411  CB  MET X 439      27.313  47.213  56.082  0.00  0.00            
ATOM   3412  CG  MET X 439      26.969  47.889  57.413  0.00  0.00            
ATOM   3413  SD  MET X 439      28.270  49.009  57.999  0.00  0.00            
ATOM   3414  CE  MET X 439      27.591  49.432  59.626  0.00  0.00            
ATOM   3415  C   MET X 439      26.386  46.024  54.004  0.00  0.00            
ATOM   3416  O   MET X 439      27.274  46.549  53.330  0.00  0.00            
ATOM   3417  N   LYS X 440      25.644  45.017  53.513  0.00  0.00            
ATOM   3418  CA  LYS X 440      25.672  44.554  52.109  0.00  0.00            
ATOM   3419  CB  LYS X 440      26.426  43.222  51.990  0.00  0.00            
ATOM   3420  CG  LYS X 440      27.914  43.291  52.375  0.00  0.00            
ATOM   3421  CD  LYS X 440      28.722  42.142  51.750  0.00  0.00            
ATOM   3422  CE  LYS X 440      28.193  40.751  52.139  0.00  0.00            
ATOM   3423  NZ  LYS X 440      28.506  39.723  51.128  0.00  0.00            
ATOM   3424  C   LYS X 440      24.255  44.400  51.521  0.00  0.00            
ATOM   3425  O   LYS X 440      23.316  44.232  52.294  0.00  0.00            
ATOM   3426  N   PRO X 441      24.062  44.372  50.183  0.00  0.00            
ATOM   3427  CD  PRO X 441      25.075  44.638  49.166  0.00  0.00            
ATOM   3428  CG  PRO X 441      24.353  45.384  48.051  0.00  0.00            
ATOM   3429  CB  PRO X 441      22.990  44.704  48.060  0.00  0.00            
ATOM   3430  CA  PRO X 441      22.735  44.357  49.538  0.00  0.00            
ATOM   3431  C   PRO X 441      21.878  43.074  49.684  0.00  0.00            
ATOM   3432  O   PRO X 441      21.055  42.796  48.811  0.00  0.00            
ATOM   3433  N   LYS X 442      22.027  42.274  50.752  0.00  0.00            
ATOM   3434  CA  LYS X 442      21.287  41.004  50.948  0.00  0.00            
ATOM   3435  CB  LYS X 442      21.864  40.220  52.141  0.00  0.00            
ATOM   3436  CG  LYS X 442      23.274  39.684  51.849  0.00  0.00            
ATOM   3437  CD  LYS X 442      23.723  38.639  52.881  0.00  0.00            
ATOM   3438  CE  LYS X 442      24.983  37.952  52.350  0.00  0.00            
ATOM   3439  NZ  LYS X 442      25.727  37.219  53.395  0.00  0.00            
ATOM   3440  C   LYS X 442      19.773  41.197  51.120  0.00  0.00            
ATOM   3441  O   LYS X 442      18.982  40.368  50.669  0.00  0.00            
ATOM   3442  N   THR X 443      19.363  42.331  51.688  0.00  0.00            
ATOM   3443  CA  THR X 443      17.957  42.772  51.788  0.00  0.00            
ATOM   3444  CB  THR X 443      17.877  44.083  52.590  0.00  0.00            
ATOM   3445  CG2 THR X 443      18.244  43.876  54.057  0.00  0.00            
ATOM   3446  OG1 THR X 443      18.790  45.018  52.056  0.00  0.00            
ATOM   3447  C   THR X 443      17.290  42.994  50.424  0.00  0.00            
ATOM   3448  O   THR X 443      16.060  43.000  50.331  0.00  0.00            
ATOM   3449  N   VAL X 444      18.081  43.160  49.358  0.00  0.00            
ATOM   3450  CA  VAL X 444      17.642  43.473  47.986  0.00  0.00            
ATOM   3451  CB  VAL X 444      17.834  44.975  47.679  0.00  0.00            
ATOM   3452  CG1 VAL X 444      16.951  45.856  48.569  0.00  0.00            
ATOM   3453  CG2 VAL X 444      19.288  45.442  47.818  0.00  0.00            
ATOM   3454  C   VAL X 444      18.298  42.573  46.922  0.00  0.00            
ATOM   3455  O   VAL X 444      18.297  42.912  45.741  0.00  0.00            
ATOM   3456  N   ILE X 445      18.859  41.427  47.334  0.00  0.00            
ATOM   3457  CA  ILE X 445      19.444  40.364  46.487  0.00  0.00            
ATOM   3458  CB  ILE X 445      18.391  39.300  46.090  0.00  0.00            
ATOM   3459  CG2 ILE X 445      17.892  38.591  47.362  0.00  0.00            
ATOM   3460  CG1 ILE X 445      17.214  39.873  45.267  0.00  0.00            
ATOM   3461  CD1 ILE X 445      16.182  38.815  44.869  0.00  0.00            
ATOM   3462  C   ILE X 445      20.347  40.859  45.334  0.00  0.00            
ATOM   3463  O   ILE X 445      20.249  40.408  44.188  0.00  0.00            
ATOM   3464  N   GLY X 446      21.227  41.813  45.655  0.00  0.00            
ATOM   3465  CA  GLY X 446      22.202  42.426  44.740  0.00  0.00            
ATOM   3466  C   GLY X 446      23.653  42.341  45.227  0.00  0.00            
ATOM   3467  O   GLY X 446      24.427  43.268  45.000  0.00  0.00            
ATOM   3468  N   ASP X 447      23.999  41.307  45.997  0.00  0.00            
ATOM   3469  CA  ASP X 447      25.232  41.228  46.788  0.00  0.00            
ATOM   3470  CB  ASP X 447      24.869  40.697  48.183  0.00  0.00            
ATOM   3471  CG  ASP X 447      26.085  40.454  49.070  0.00  0.00            
ATOM   3472  OD1 ASP X 447      26.983  41.320  49.128  0.00  0.00            
ATOM   3473  OD2 ASP X 447      26.158  39.383  49.711  0.00  0.00            
ATOM   3474  C   ASP X 447      26.361  40.420  46.109  0.00  0.00            
ATOM   3475  O   ASP X 447      26.136  39.371  45.504  0.00  0.00            
ATOM   3476  N   HIP X 448      27.600  40.895  46.257  0.00  0.00            
ATOM   3477  CA  HIP X 448      28.817  40.408  45.602  0.00  0.00            
ATOM   3478  CB  HIP X 448      29.439  41.596  44.831  0.00  0.00            
ATOM   3479  CG  HIP X 448      30.742  41.345  44.180  0.00  0.00            
ATOM   3480  ND1 HIP X 448      31.132  40.186  43.493  0.00  0.00            
ATOM   3481  CE1 HIP X 448      32.405  40.386  42.997  0.00  0.00            
ATOM   3482  NE2 HIP X 448      32.824  41.645  43.354  0.00  0.00            
ATOM   3483  CD2 HIP X 448      31.803  42.256  44.080  0.00  0.00            
ATOM   3484  C   HIP X 448      29.827  39.782  46.592  0.00  0.00            
ATOM   3485  O   HIP X 448      30.135  40.357  47.642  0.00  0.00            
ATOM   3486  N   GLY X 449      30.413  38.636  46.228  0.00  0.00            
ATOM   3487  CA  GLY X 449      31.544  38.033  46.944  0.00  0.00            
ATOM   3488  C   GLY X 449      31.167  37.407  48.288  0.00  0.00            
ATOM   3489  O   GLY X 449      31.793  37.708  49.304  0.00  0.00            
ATOM   3490  N   ASP X 450      30.120  36.581  48.319  0.00  0.00            
ATOM   3491  CA  ASP X 450      29.641  35.891  49.534  0.00  0.00            
ATOM   3492  CB  ASP X 450      28.106  35.997  49.603  0.00  0.00            
ATOM   3493  CG  ASP X 450      27.582  36.096  51.038  0.00  0.00            
ATOM   3494  OD1 ASP X 450      27.954  37.065  51.737  0.00  0.00            
ATOM   3495  OD2 ASP X 450      26.741  35.269  51.468  0.00  0.00            
ATOM   3496  C   ASP X 450      30.113  34.423  49.617  0.00  0.00            
ATOM   3497  O   ASP X 450      29.833  33.722  50.587  0.00  0.00            
ATOM   3498  N   GLU X 451      30.819  33.935  48.592  0.00  0.00            
ATOM   3499  CA  GLU X 451      31.117  32.511  48.388  0.00  0.00            
ATOM   3500  CB  GLU X 451      31.796  32.320  47.018  0.00  0.00            
ATOM   3501  CG  GLU X 451      30.871  32.530  45.803  0.00  0.00            
ATOM   3502  CD  GLU X 451      30.308  33.950  45.662  0.00  0.00            
ATOM   3503  OE1 GLU X 451      31.088  34.926  45.773  0.00  0.00            
ATOM   3504  OE2 GLU X 451      29.077  34.097  45.472  0.00  0.00            
ATOM   3505  C   GLU X 451      31.984  31.911  49.510  0.00  0.00            
ATOM   3506  O   GLU X 451      31.673  30.833  50.018  0.00  0.00            
ATOM   3507  N   LEU X 452      33.028  32.617  49.954  0.00  0.00            
ATOM   3508  CA  LEU X 452      33.898  32.179  51.054  0.00  0.00            
ATOM   3509  CB  LEU X 452      35.327  32.654  50.736  0.00  0.00            
ATOM   3510  CG  LEU X 452      36.426  32.245  51.735  0.00  0.00            
ATOM   3511  CD1 LEU X 452      36.527  30.735  51.946  0.00  0.00            
ATOM   3512  CD2 LEU X 452      37.779  32.720  51.207  0.00  0.00            
ATOM   3513  C   LEU X 452      33.373  32.614  52.439  0.00  0.00            
ATOM   3514  O   LEU X 452      33.681  31.973  53.443  0.00  0.00            
ATOM   3515  N   PHE X 453      32.524  33.644  52.505  0.00  0.00            
ATOM   3516  CA  PHE X 453      31.842  34.082  53.730  0.00  0.00            
ATOM   3517  CB  PHE X 453      31.331  35.516  53.511  0.00  0.00            
ATOM   3518  CG  PHE X 453      30.840  36.215  54.765  0.00  0.00            
ATOM   3519  CD1 PHE X 453      31.745  36.941  55.562  0.00  0.00            
ATOM   3520  CE1 PHE X 453      31.291  37.620  56.706  0.00  0.00            
ATOM   3521  CZ  PHE X 453      29.932  37.566  57.060  0.00  0.00            
ATOM   3522  CE2 PHE X 453      29.025  36.837  56.272  0.00  0.00            
ATOM   3523  CD2 PHE X 453      29.478  36.165  55.122  0.00  0.00            
ATOM   3524  C   PHE X 453      30.696  33.139  54.151  0.00  0.00            
ATOM   3525  O   PHE X 453      30.407  33.030  55.349  0.00  0.00            
ATOM   3526  N   SER X 454      30.068  32.454  53.180  0.00  0.00            
ATOM   3527  CA  SER X 454      28.837  31.676  53.391  0.00  0.00            
ATOM   3528  CB  SER X 454      27.643  32.406  52.763  0.00  0.00            
ATOM   3529  OG  SER X 454      27.445  33.667  53.361  0.00  0.00            
ATOM   3530  C   SER X 454      28.828  30.238  52.857  0.00  0.00            
ATOM   3531  O   SER X 454      28.104  29.421  53.423  0.00  0.00            
ATOM   3532  N   VAL X 455      29.575  29.891  51.798  0.00  0.00            
ATOM   3533  CA  VAL X 455      29.480  28.563  51.140  0.00  0.00            
ATOM   3534  CB  VAL X 455      29.271  28.671  49.609  0.00  0.00            
ATOM   3535  CG1 VAL X 455      28.870  27.311  49.021  0.00  0.00            
ATOM   3536  CG2 VAL X 455      28.182  29.680  49.215  0.00  0.00            
ATOM   3537  C   VAL X 455      30.686  27.674  51.458  0.00  0.00            
ATOM   3538  O   VAL X 455      30.517  26.552  51.940  0.00  0.00            
ATOM   3539  N   PHE X 456      31.908  28.158  51.228  0.00  0.00            
ATOM   3540  CA  PHE X 456      33.135  27.376  51.415  0.00  0.00            
ATOM   3541  CB  PHE X 456      34.236  27.952  50.517  0.00  0.00            
ATOM   3542  CG  PHE X 456      35.474  27.083  50.417  0.00  0.00            
ATOM   3543  CD1 PHE X 456      36.511  27.203  51.363  0.00  0.00            
ATOM   3544  CE1 PHE X 456      37.669  26.416  51.244  0.00  0.00            
ATOM   3545  CZ  PHE X 456      37.787  25.501  50.183  0.00  0.00            
ATOM   3546  CE2 PHE X 456      36.741  25.356  49.256  0.00  0.00            
ATOM   3547  CD2 PHE X 456      35.590  26.153  49.367  0.00  0.00            
ATOM   3548  C   PHE X 456      33.551  27.341  52.895  0.00  0.00            
ATOM   3549  O   PHE X 456      33.912  28.368  53.471  0.00  0.00            
ATOM   3550  N   GLY X 457      33.476  26.173  53.541  0.00  0.00            
ATOM   3551  CA  GLY X 457      33.832  25.956  54.953  0.00  0.00            
ATOM   3552  C   GLY X 457      32.867  26.561  55.989  0.00  0.00            
ATOM   3553  O   GLY X 457      32.622  25.943  57.025  0.00  0.00            
ATOM   3554  N   ALA X 458      32.262  27.721  55.715  0.00  0.00            
ATOM   3555  CA  ALA X 458      31.405  28.446  56.659  0.00  0.00            
ATOM   3556  CB  ALA X 458      30.924  29.746  56.001  0.00  0.00            
ATOM   3557  C   ALA X 458      30.243  27.609  57.253  0.00  0.00            
ATOM   3558  O   ALA X 458      30.041  27.705  58.465  0.00  0.00            
ATOM   3559  N   PRO X 459      29.540  26.726  56.504  0.00  0.00            
ATOM   3560  CD  PRO X 459      29.491  26.643  55.050  0.00  0.00            
ATOM   3561  CG  PRO X 459      28.102  26.102  54.724  0.00  0.00            
ATOM   3562  CB  PRO X 459      27.880  25.121  55.871  0.00  0.00            
ATOM   3563  CA  PRO X 459      28.512  25.842  57.069  0.00  0.00            
ATOM   3564  C   PRO X 459      29.019  24.829  58.109  0.00  0.00            
ATOM   3565  O   PRO X 459      28.247  24.411  58.971  0.00  0.00            
ATOM   3566  N   PHE X 460      30.298  24.438  58.071  0.00  0.00            
ATOM   3567  CA  PHE X 460      30.902  23.601  59.118  0.00  0.00            
ATOM   3568  CB  PHE X 460      32.186  22.926  58.602  0.00  0.00            
ATOM   3569  CG  PHE X 460      32.014  21.678  57.751  0.00  0.00            
ATOM   3570  CD1 PHE X 460      32.536  20.449  58.207  0.00  0.00            
ATOM   3571  CE1 PHE X 460      32.430  19.293  57.415  0.00  0.00            
ATOM   3572  CZ  PHE X 460      31.804  19.358  56.159  0.00  0.00            
ATOM   3573  CE2 PHE X 460      31.288  20.580  55.694  0.00  0.00            
ATOM   3574  CD2 PHE X 460      31.397  21.740  56.485  0.00  0.00            
ATOM   3575  C   PHE X 460      31.215  24.425  60.378  0.00  0.00            
ATOM   3576  O   PHE X 460      31.038  23.931  61.491  0.00  0.00            
ATOM   3577  N   LEU X 461      31.662  25.674  60.209  0.00  0.00            
ATOM   3578  CA  LEU X 461      32.158  26.534  61.289  0.00  0.00            
ATOM   3579  CB  LEU X 461      33.161  27.547  60.695  0.00  0.00            
ATOM   3580  CG  LEU X 461      34.413  26.921  60.048  0.00  0.00            
ATOM   3581  CD1 LEU X 461      35.229  27.994  59.329  0.00  0.00            
ATOM   3582  CD2 LEU X 461      35.313  26.243  61.080  0.00  0.00            
ATOM   3583  C   LEU X 461      31.028  27.246  62.054  0.00  0.00            
ATOM   3584  O   LEU X 461      30.910  27.086  63.274  0.00  0.00            
ATOM   3585  N   LYS X 462      30.195  28.008  61.335  0.00  0.00            
ATOM   3586  CA  LYS X 462      29.162  28.915  61.866  0.00  0.00            
ATOM   3587  CB  LYS X 462      28.817  29.968  60.794  0.00  0.00            
ATOM   3588  CG  LYS X 462      29.983  30.888  60.387  0.00  0.00            
ATOM   3589  CD  LYS X 462      29.516  31.946  59.370  0.00  0.00            
ATOM   3590  CE  LYS X 462      30.667  32.891  59.000  0.00  0.00            
ATOM   3591  NZ  LYS X 462      30.230  33.981  58.091  0.00  0.00            
ATOM   3592  C   LYS X 462      27.903  28.169  62.338  0.00  0.00            
ATOM   3593  O   LYS X 462      27.725  26.974  62.087  0.00  0.00            
ATOM   3594  N   GLU X 463      27.022  28.861  63.057  0.00  0.00            
ATOM   3595  CA  GLU X 463      25.758  28.312  63.583  0.00  0.00            
ATOM   3596  CB  GLU X 463      25.528  28.850  65.006  0.00  0.00            
ATOM   3597  CG  GLU X 463      25.092  30.324  65.026  0.00  0.00            
ATOM   3598  CD  GLU X 463      25.542  31.072  66.283  0.00  0.00            
ATOM   3599  OE1 GLU X 463      26.104  32.186  66.127  0.00  0.00            
ATOM   3600  OE2 GLU X 463      25.329  30.583  67.419  0.00  0.00            
ATOM   3601  C   GLU X 463      24.555  28.570  62.650  0.00  0.00            
ATOM   3602  O   GLU X 463      24.482  29.619  62.009  0.00  0.00            
ATOM   3603  N   GLY X 464      23.588  27.647  62.602  0.00  0.00            
ATOM   3604  CA  GLY X 464      22.340  27.815  61.842  0.00  0.00            
ATOM   3605  C   GLY X 464      22.372  27.372  60.369  0.00  0.00            
ATOM   3606  O   GLY X 464      21.648  27.957  59.557  0.00  0.00            
ATOM   3607  N   ALA X 465      23.184  26.369  60.012  0.00  0.00            
ATOM   3608  CA  ALA X 465      23.177  25.717  58.695  0.00  0.00            
ATOM   3609  CB  ALA X 465      24.496  26.026  57.977  0.00  0.00            
ATOM   3610  C   ALA X 465      22.900  24.201  58.793  0.00  0.00            
ATOM   3611  O   ALA X 465      23.321  23.540  59.747  0.00  0.00            
ATOM   3612  N   SER X 466      22.203  23.645  57.796  0.00  0.00            
ATOM   3613  CA  SER X 466      21.679  22.269  57.795  0.00  0.00            
ATOM   3614  CB  SER X 466      20.219  22.282  57.321  0.00  0.00            
ATOM   3615  OG  SER X 466      20.100  22.464  55.915  0.00  0.00            
ATOM   3616  C   SER X 466      22.537  21.279  56.988  0.00  0.00            
ATOM   3617  O   SER X 466      23.464  21.669  56.278  0.00  0.00            
ATOM   3618  N   GLU X 467      22.229  19.982  57.063  0.00  0.00            
ATOM   3619  CA  GLU X 467      22.992  18.920  56.385  0.00  0.00            
ATOM   3620  CB  GLU X 467      22.431  17.535  56.749  0.00  0.00            
ATOM   3621  CG  GLU X 467      20.949  17.344  56.394  0.00  0.00            
ATOM   3622  CD  GLU X 467      20.553  15.868  56.416  0.00  0.00            
ATOM   3623  OE1 GLU X 467      20.808  15.167  57.426  0.00  0.00            
ATOM   3624  OE2 GLU X 467      19.994  15.394  55.398  0.00  0.00            
ATOM   3625  C   GLU X 467      23.096  19.082  54.853  0.00  0.00            
ATOM   3626  O   GLU X 467      24.103  18.693  54.269  0.00  0.00            
ATOM   3627  N   GLU X 468      22.121  19.706  54.185  0.00  0.00            
ATOM   3628  CA  GLU X 468      22.210  19.998  52.744  0.00  0.00            
ATOM   3629  CB  GLU X 468      20.801  20.298  52.198  0.00  0.00            
ATOM   3630  CG  GLU X 468      20.655  20.131  50.677  0.00  0.00            
ATOM   3631  CD  GLU X 468      20.773  18.663  50.240  0.00  0.00            
ATOM   3632  OE1 GLU X 468      19.904  17.832  50.600  0.00  0.00            
ATOM   3633  OE2 GLU X 468      21.761  18.316  49.551  0.00  0.00            
ATOM   3634  C   GLU X 468      23.220  21.127  52.432  0.00  0.00            
ATOM   3635  O   GLU X 468      23.772  21.172  51.329  0.00  0.00            
ATOM   3636  N   GLU X 469      23.524  22.003  53.399  0.00  0.00            
ATOM   3637  CA  GLU X 469      24.611  22.994  53.318  0.00  0.00            
ATOM   3638  CB  GLU X 469      24.374  24.204  54.242  0.00  0.00            
ATOM   3639  CG  GLU X 469      23.234  25.139  53.827  0.00  0.00            
ATOM   3640  CD  GLU X 469      21.854  24.531  54.066  0.00  0.00            
ATOM   3641  OE1 GLU X 469      21.370  24.571  55.224  0.00  0.00            
ATOM   3642  OE2 GLU X 469      21.254  24.017  53.096  0.00  0.00            
ATOM   3643  C   GLU X 469      25.965  22.360  53.666  0.00  0.00            
ATOM   3644  O   GLU X 469      26.975  22.711  53.057  0.00  0.00            
ATOM   3645  N   ILE X 470      25.994  21.390  54.589  0.00  0.00            
ATOM   3646  CA  ILE X 470      27.179  20.558  54.853  0.00  0.00            
ATOM   3647  CB  ILE X 470      26.946  19.636  56.075  0.00  0.00            
ATOM   3648  CG2 ILE X 470      28.053  18.581  56.246  0.00  0.00            
ATOM   3649  CG1 ILE X 470      26.759  20.434  57.387  0.00  0.00            
ATOM   3650  CD1 ILE X 470      27.981  21.235  57.861  0.00  0.00            
ATOM   3651  C   ILE X 470      27.557  19.775  53.589  0.00  0.00            
ATOM   3652  O   ILE X 470      28.705  19.860  53.151  0.00  0.00            
ATOM   3653  N   ARG X 471      26.595  19.103  52.937  0.00  0.00            
ATOM   3654  CA  ARG X 471      26.797  18.398  51.657  0.00  0.00            
ATOM   3655  CB  ARG X 471      25.511  17.654  51.247  0.00  0.00            
ATOM   3656  CG  ARG X 471      25.296  16.365  52.052  0.00  0.00            
ATOM   3657  CD  ARG X 471      24.129  15.524  51.515  0.00  0.00            
ATOM   3658  NE  ARG X 471      22.802  16.141  51.732  0.00  0.00            
ATOM   3659  CZ  ARG X 471      21.994  15.901  52.750  0.00  0.00            
ATOM   3660  NH1 ARG X 471      20.768  16.325  52.762  0.00  0.00            
ATOM   3661  NH2 ARG X 471      22.344  15.223  53.800  0.00  0.00            
ATOM   3662  C   ARG X 471      27.267  19.328  50.535  0.00  0.00            
ATOM   3663  O   ARG X 471      28.181  18.952  49.801  0.00  0.00            
ATOM   3664  N   LEU X 472      26.716  20.544  50.438  0.00  0.00            
ATOM   3665  CA  LEU X 472      27.128  21.564  49.461  0.00  0.00            
ATOM   3666  CB  LEU X 472      26.097  22.712  49.491  0.00  0.00            
ATOM   3667  CG  LEU X 472      26.415  23.933  48.604  0.00  0.00            
ATOM   3668  CD1 LEU X 472      26.531  23.574  47.122  0.00  0.00            
ATOM   3669  CD2 LEU X 472      25.311  24.979  48.764  0.00  0.00            
ATOM   3670  C   LEU X 472      28.561  22.064  49.718  0.00  0.00            
ATOM   3671  O   LEU X 472      29.373  22.112  48.795  0.00  0.00            
ATOM   3672  N   SER X 473      28.897  22.383  50.970  0.00  0.00            
ATOM   3673  CA  SER X 473      30.235  22.850  51.357  0.00  0.00            
ATOM   3674  CB  SER X 473      30.204  23.340  52.806  0.00  0.00            
ATOM   3675  OG  SER X 473      31.258  24.249  53.026  0.00  0.00            
ATOM   3676  C   SER X 473      31.294  21.755  51.174  0.00  0.00            
ATOM   3677  O   SER X 473      32.377  22.004  50.641  0.00  0.00            
ATOM   3678  N   LYS X 474      30.950  20.510  51.528  0.00  0.00            
ATOM   3679  CA  LYS X 474      31.763  19.313  51.275  0.00  0.00            
ATOM   3680  CB  LYS X 474      31.085  18.113  51.961  0.00  0.00            
ATOM   3681  CG  LYS X 474      31.935  16.836  51.942  0.00  0.00            
ATOM   3682  CD  LYS X 474      31.317  15.759  52.849  0.00  0.00            
ATOM   3683  CE  LYS X 474      32.270  14.566  52.937  0.00  0.00            
ATOM   3684  NZ  LYS X 474      31.911  13.640  54.034  0.00  0.00            
ATOM   3685  C   LYS X 474      31.988  19.097  49.776  0.00  0.00            
ATOM   3686  O   LYS X 474      33.122  18.854  49.375  0.00  0.00            
ATOM   3687  N   MET X 475      30.954  19.279  48.951  0.00  0.00            
ATOM   3688  CA  MET X 475      31.030  19.139  47.493  0.00  0.00            
ATOM   3689  CB  MET X 475      29.615  19.256  46.897  0.00  0.00            
ATOM   3690  CG  MET X 475      29.574  19.015  45.388  0.00  0.00            
ATOM   3691  SD  MET X 475      27.905  18.928  44.674  0.00  0.00            
ATOM   3692  CE  MET X 475      27.339  20.636  44.893  0.00  0.00            
ATOM   3693  C   MET X 475      32.018  20.134  46.862  0.00  0.00            
ATOM   3694  O   MET X 475      32.869  19.710  46.082  0.00  0.00            
ATOM   3695  N   VAL X 476      31.985  21.425  47.227  0.00  0.00            
ATOM   3696  CA  VAL X 476      32.960  22.406  46.695  0.00  0.00            
ATOM   3697  CB  VAL X 476      32.534  23.877  46.881  0.00  0.00            
ATOM   3698  CG1 VAL X 476      31.272  24.177  46.064  0.00  0.00            
ATOM   3699  CG2 VAL X 476      32.278  24.289  48.334  0.00  0.00            
ATOM   3700  C   VAL X 476      34.382  22.168  47.213  0.00  0.00            
ATOM   3701  O   VAL X 476      35.326  22.213  46.427  0.00  0.00            
ATOM   3702  N   MET X 477      34.560  21.811  48.493  0.00  0.00            
ATOM   3703  CA  MET X 477      35.884  21.452  49.029  0.00  0.00            
ATOM   3704  CB  MET X 477      35.808  21.242  50.552  0.00  0.00            
ATOM   3705  CG  MET X 477      35.674  22.577  51.300  0.00  0.00            
ATOM   3706  SD  MET X 477      35.784  22.481  53.111  0.00  0.00            
ATOM   3707  CE  MET X 477      34.163  21.777  53.519  0.00  0.00            
ATOM   3708  C   MET X 477      36.478  20.222  48.319  0.00  0.00            
ATOM   3709  O   MET X 477      37.658  20.229  47.963  0.00  0.00            
ATOM   3710  N   LYS X 478      35.659  19.200  48.039  0.00  0.00            
ATOM   3711  CA  LYS X 478      36.044  18.006  47.269  0.00  0.00            
ATOM   3712  CB  LYS X 478      34.922  16.959  47.365  0.00  0.00            
ATOM   3713  CG  LYS X 478      34.859  16.245  48.725  0.00  0.00            
ATOM   3714  CD  LYS X 478      35.938  15.163  48.846  0.00  0.00            
ATOM   3715  CE  LYS X 478      35.714  14.332  50.110  0.00  0.00            
ATOM   3716  NZ  LYS X 478      36.753  13.291  50.248  0.00  0.00            
ATOM   3717  C   LYS X 478      36.366  18.329  45.809  0.00  0.00            
ATOM   3718  O   LYS X 478      37.417  17.910  45.327  0.00  0.00            
ATOM   3719  N   PHE X 479      35.530  19.111  45.118  0.00  0.00            
ATOM   3720  CA  PHE X 479      35.798  19.548  43.743  0.00  0.00            
ATOM   3721  CB  PHE X 479      34.668  20.453  43.225  0.00  0.00            
ATOM   3722  CG  PHE X 479      33.345  19.832  42.812  0.00  0.00            
ATOM   3723  CD1 PHE X 479      33.289  18.588  42.155  0.00  0.00            
ATOM   3724  CE1 PHE X 479      32.069  18.099  41.655  0.00  0.00            
ATOM   3725  CZ  PHE X 479      30.898  18.857  41.806  0.00  0.00            
ATOM   3726  CE2 PHE X 479      30.947  20.104  42.450  0.00  0.00            
ATOM   3727  CD2 PHE X 479      32.166  20.590  42.951  0.00  0.00            
ATOM   3728  C   PHE X 479      37.121  20.316  43.630  0.00  0.00            
ATOM   3729  O   PHE X 479      37.928  20.010  42.748  0.00  0.00            
ATOM   3730  N   TRP X 480      37.367  21.297  44.509  0.00  0.00            
ATOM   3731  CA  TRP X 480      38.574  22.128  44.433  0.00  0.00            
ATOM   3732  CB  TRP X 480      38.485  23.336  45.380  0.00  0.00            
ATOM   3733  CG  TRP X 480      37.411  24.378  45.182  0.00  0.00            
ATOM   3734  CD1 TRP X 480      37.321  25.496  45.942  0.00  0.00            
ATOM   3735  NE1 TRP X 480      36.169  26.188  45.637  0.00  0.00            
ATOM   3736  CE2 TRP X 480      35.448  25.560  44.652  0.00  0.00            
ATOM   3737  CZ2 TRP X 480      34.211  25.850  44.062  0.00  0.00            
ATOM   3738  CH2 TRP X 480      33.740  25.030  43.026  0.00  0.00            
ATOM   3739  CZ3 TRP X 480      34.533  23.966  42.570  0.00  0.00            
ATOM   3740  CE3 TRP X 480      35.775  23.688  43.174  0.00  0.00            
ATOM   3741  CD2 TRP X 480      36.253  24.443  44.272  0.00  0.00            
ATOM   3742  C   TRP X 480      39.823  21.290  44.736  0.00  0.00            
ATOM   3743  O   TRP X 480      40.824  21.421  44.035  0.00  0.00            
ATOM   3744  N   ALA X 481      39.753  20.373  45.709  0.00  0.00            
ATOM   3745  CA  ALA X 481      40.849  19.461  46.033  0.00  0.00            
ATOM   3746  CB  ALA X 481      40.522  18.774  47.361  0.00  0.00            
ATOM   3747  C   ALA X 481      41.138  18.446  44.906  0.00  0.00            
ATOM   3748  O   ALA X 481      42.299  18.233  44.557  0.00  0.00            
ATOM   3749  N   ASN X 482      40.105  17.871  44.277  0.00  0.00            
ATOM   3750  CA  ASN X 482      40.255  16.994  43.108  0.00  0.00            
ATOM   3751  CB  ASN X 482      38.878  16.424  42.718  0.00  0.00            
ATOM   3752  CG  ASN X 482      38.373  15.314  43.624  0.00  0.00            
ATOM   3753  OD1 ASN X 482      39.095  14.733  44.425  0.00  0.00            
ATOM   3754  ND2 ASN X 482      37.121  14.952  43.480  0.00  0.00            
ATOM   3755  C   ASN X 482      40.903  17.737  41.927  0.00  0.00            
ATOM   3756  O   ASN X 482      41.857  17.237  41.326  0.00  0.00            
ATOM   3757  N   PHE X 483      40.461  18.965  41.636  0.00  0.00            
ATOM   3758  CA  PHE X 483      41.093  19.807  40.618  0.00  0.00            
ATOM   3759  CB  PHE X 483      40.248  21.065  40.393  0.00  0.00            
ATOM   3760  CG  PHE X 483      40.849  22.017  39.376  0.00  0.00            
ATOM   3761  CD1 PHE X 483      40.668  21.794  37.997  0.00  0.00            
ATOM   3762  CE1 PHE X 483      41.229  22.681  37.059  0.00  0.00            
ATOM   3763  CZ  PHE X 483      41.948  23.805  37.501  0.00  0.00            
ATOM   3764  CE2 PHE X 483      42.127  24.031  38.876  0.00  0.00            
ATOM   3765  CD2 PHE X 483      41.594  23.128  39.812  0.00  0.00            
ATOM   3766  C   PHE X 483      42.551  20.142  40.976  0.00  0.00            
ATOM   3767  O   PHE X 483      43.432  19.985  40.132  0.00  0.00            
ATOM   3768  N   ALA X 484      42.838  20.495  42.232  0.00  0.00            
ATOM   3769  CA  ALA X 484      44.189  20.783  42.722  0.00  0.00            
ATOM   3770  CB  ALA X 484      44.072  21.435  44.107  0.00  0.00            
ATOM   3771  C   ALA X 484      45.135  19.559  42.744  0.00  0.00            
ATOM   3772  O   ALA X 484      46.342  19.744  42.912  0.00  0.00            
ATOM   3773  N   ARG X 485      44.620  18.334  42.550  0.00  0.00            
ATOM   3774  CA  ARG X 485      45.401  17.090  42.387  0.00  0.00            
ATOM   3775  CB  ARG X 485      44.785  15.985  43.272  0.00  0.00            
ATOM   3776  CG  ARG X 485      45.049  16.199  44.772  0.00  0.00            
ATOM   3777  CD  ARG X 485      44.526  15.045  45.644  0.00  0.00            
ATOM   3778  NE  ARG X 485      43.050  14.965  45.675  0.00  0.00            
ATOM   3779  CZ  ARG X 485      42.243  15.366  46.640  0.00  0.00            
ATOM   3780  NH1 ARG X 485      40.955  15.242  46.543  0.00  0.00            
ATOM   3781  NH2 ARG X 485      42.657  15.889  47.755  0.00  0.00            
ATOM   3782  C   ARG X 485      45.517  16.614  40.930  0.00  0.00            
ATOM   3783  O   ARG X 485      46.575  16.112  40.545  0.00  0.00            
ATOM   3784  N   ASN X 486      44.455  16.752  40.129  0.00  0.00            
ATOM   3785  CA  ASN X 486      44.287  16.067  38.832  0.00  0.00            
ATOM   3786  CB  ASN X 486      43.120  15.074  39.019  0.00  0.00            
ATOM   3787  CG  ASN X 486      42.997  13.994  37.948  0.00  0.00            
ATOM   3788  OD1 ASN X 486      43.941  13.623  37.261  0.00  0.00            
ATOM   3789  ND2 ASN X 486      41.822  13.426  37.814  0.00  0.00            
ATOM   3790  C   ASN X 486      44.018  17.008  37.633  0.00  0.00            
ATOM   3791  O   ASN X 486      43.963  16.557  36.489  0.00  0.00            
ATOM   3792  N   GLY X 487      43.763  18.300  37.868  0.00  0.00            
ATOM   3793  CA  GLY X 487      43.248  19.222  36.842  0.00  0.00            
ATOM   3794  C   GLY X 487      41.807  18.914  36.397  0.00  0.00            
ATOM   3795  O   GLY X 487      41.372  19.388  35.349  0.00  0.00            
ATOM   3796  N   ASN X 488      41.077  18.100  37.168  0.00  0.00            
ATOM   3797  CA  ASN X 488      39.714  17.630  36.905  0.00  0.00            
ATOM   3798  CB  ASN X 488      39.820  16.258  36.205  0.00  0.00            
ATOM   3799  CG  ASN X 488      38.492  15.553  35.968  0.00  0.00            
ATOM   3800  OD1 ASN X 488      37.410  16.084  36.179  0.00  0.00            
ATOM   3801  ND2 ASN X 488      38.537  14.317  35.533  0.00  0.00            
ATOM   3802  C   ASN X 488      38.949  17.523  38.244  0.00  0.00            
ATOM   3803  O   ASN X 488      39.432  16.821  39.136  0.00  0.00            
ATOM   3804  N   PRO X 489      37.782  18.173  38.421  0.00  0.00            
ATOM   3805  CD  PRO X 489      37.148  19.086  37.477  0.00  0.00            
ATOM   3806  CG  PRO X 489      35.805  19.463  38.091  0.00  0.00            
ATOM   3807  CB  PRO X 489      36.068  19.320  39.590  0.00  0.00            
ATOM   3808  CA  PRO X 489      37.033  18.132  39.680  0.00  0.00            
ATOM   3809  C   PRO X 489      36.292  16.801  39.939  0.00  0.00            
ATOM   3810  O   PRO X 489      35.969  16.509  41.092  0.00  0.00            
ATOM   3811  N   ASN X 490      36.029  15.985  38.907  0.00  0.00            
ATOM   3812  CA  ASN X 490      35.243  14.745  39.019  0.00  0.00            
ATOM   3813  CB  ASN X 490      35.002  14.140  37.618  0.00  0.00            
ATOM   3814  CG  ASN X 490      34.039  14.931  36.744  0.00  0.00            
ATOM   3815  OD1 ASN X 490      32.835  14.698  36.747  0.00  0.00            
ATOM   3816  ND2 ASN X 490      34.519  15.878  35.973  0.00  0.00            
ATOM   3817  C   ASN X 490      35.893  13.702  39.961  0.00  0.00            
ATOM   3818  O   ASN X 490      37.123  13.591  40.025  0.00  0.00            
ATOM   3819  N   GLY X 491      35.058  12.920  40.656  0.00  0.00            
ATOM   3820  CA  GLY X 491      35.461  11.871  41.605  0.00  0.00            
ATOM   3821  C   GLY X 491      34.262  11.160  42.256  0.00  0.00            
ATOM   3822  O   GLY X 491      33.112  11.554  42.058  0.00  0.00            
ATOM   3823  N   GLU X 492      34.508  10.101  43.033  0.00  0.00            
ATOM   3824  CA  GLU X 492      33.432   9.296  43.641  0.00  0.00            
ATOM   3825  CB  GLU X 492      33.969   7.925  44.084  0.00  0.00            
ATOM   3826  CG  GLU X 492      32.870   6.994  44.632  0.00  0.00            
ATOM   3827  CD  GLU X 492      33.331   5.533  44.728  0.00  0.00            
ATOM   3828  OE1 GLU X 492      33.303   4.935  45.836  0.00  0.00            
ATOM   3829  OE2 GLU X 492      33.692   4.954  43.673  0.00  0.00            
ATOM   3830  C   GLU X 492      32.705  10.046  44.770  0.00  0.00            
ATOM   3831  O   GLU X 492      33.342  10.674  45.618  0.00  0.00            
ATOM   3832  N   GLY X 493      31.369   9.966  44.791  0.00  0.00            
ATOM   3833  CA  GLY X 493      30.499  10.706  45.720  0.00  0.00            
ATOM   3834  C   GLY X 493      30.105  12.116  45.254  0.00  0.00            
ATOM   3835  O   GLY X 493      29.466  12.858  46.003  0.00  0.00            
ATOM   3836  N   LEU X 494      30.470  12.494  44.025  0.00  0.00            
ATOM   3837  CA  LEU X 494      30.162  13.789  43.406  0.00  0.00            
ATOM   3838  CB  LEU X 494      31.484  14.462  42.989  0.00  0.00            
ATOM   3839  CG  LEU X 494      32.440  14.759  44.160  0.00  0.00            
ATOM   3840  CD1 LEU X 494      33.822  15.119  43.622  0.00  0.00            
ATOM   3841  CD2 LEU X 494      31.937  15.920  45.019  0.00  0.00            
ATOM   3842  C   LEU X 494      29.211  13.621  42.204  0.00  0.00            
ATOM   3843  O   LEU X 494      29.184  12.542  41.595  0.00  0.00            
ATOM   3844  N   PRO X 495      28.445  14.659  41.819  0.00  0.00            
ATOM   3845  CD  PRO X 495      28.310  15.950  42.488  0.00  0.00            
ATOM   3846  CG  PRO X 495      27.465  16.821  41.556  0.00  0.00            
ATOM   3847  CB  PRO X 495      26.621  15.789  40.816  0.00  0.00            
ATOM   3848  CA  PRO X 495      27.591  14.619  40.634  0.00  0.00            
ATOM   3849  C   PRO X 495      28.389  14.738  39.322  0.00  0.00            
ATOM   3850  O   PRO X 495      29.590  15.028  39.318  0.00  0.00            
ATOM   3851  N   HIE X 496      27.711  14.543  38.189  0.00  0.00            
ATOM   3852  CA  HIE X 496      28.263  14.784  36.848  0.00  0.00            
ATOM   3853  CB  HIE X 496      27.310  14.209  35.786  0.00  0.00            
ATOM   3854  CG  HIE X 496      27.702  14.551  34.367  0.00  0.00            
ATOM   3855  ND1 HIE X 496      28.954  14.319  33.789  0.00  0.00            
ATOM   3856  CE1 HIE X 496      28.875  14.801  32.536  0.00  0.00            
ATOM   3857  NE2 HIE X 496      27.653  15.306  32.300  0.00  0.00            
ATOM   3858  CD2 HIE X 496      26.901  15.162  33.446  0.00  0.00            
ATOM   3859  C   HIE X 496      28.516  16.279  36.592  0.00  0.00            
ATOM   3860  O   HIE X 496      27.631  17.107  36.814  0.00  0.00            
ATOM   3861  N   TRP X 497      29.698  16.605  36.058  0.00  0.00            
ATOM   3862  CA  TRP X 497      30.088  17.943  35.599  0.00  0.00            
ATOM   3863  CB  TRP X 497      31.058  18.549  36.630  0.00  0.00            
ATOM   3864  CG  TRP X 497      31.469  19.991  36.489  0.00  0.00            
ATOM   3865  CD1 TRP X 497      31.259  20.820  35.436  0.00  0.00            
ATOM   3866  NE1 TRP X 497      31.776  22.070  35.711  0.00  0.00            
ATOM   3867  CE2 TRP X 497      32.411  22.097  36.928  0.00  0.00            
ATOM   3868  CZ2 TRP X 497      33.132  23.091  37.601  0.00  0.00            
ATOM   3869  CH2 TRP X 497      33.623  22.825  38.888  0.00  0.00            
ATOM   3870  CZ3 TRP X 497      33.374  21.575  39.481  0.00  0.00            
ATOM   3871  CE3 TRP X 497      32.672  20.573  38.782  0.00  0.00            
ATOM   3872  CD2 TRP X 497      32.186  20.801  37.476  0.00  0.00            
ATOM   3873  C   TRP X 497      30.723  17.831  34.195  0.00  0.00            
ATOM   3874  O   TRP X 497      31.776  17.194  34.066  0.00  0.00            
ATOM   3875  N   PRO X 498      30.112  18.394  33.132  0.00  0.00            
ATOM   3876  CD  PRO X 498      28.800  19.029  33.115  0.00  0.00            
ATOM   3877  CG  PRO X 498      28.656  19.658  31.731  0.00  0.00            
ATOM   3878  CB  PRO X 498      29.513  18.751  30.851  0.00  0.00            
ATOM   3879  CA  PRO X 498      30.676  18.380  31.778  0.00  0.00            
ATOM   3880  C   PRO X 498      31.867  19.341  31.621  0.00  0.00            
ATOM   3881  O   PRO X 498      31.972  20.336  32.337  0.00  0.00            
ATOM   3882  N   GLU X 499      32.757  19.067  30.662  0.00  0.00            
ATOM   3883  CA  GLU X 499      33.900  19.942  30.360  0.00  0.00            
ATOM   3884  CB  GLU X 499      35.132  19.142  29.895  0.00  0.00            
ATOM   3885  CG  GLU X 499      34.962  18.311  28.612  0.00  0.00            
ATOM   3886  CD  GLU X 499      34.294  16.960  28.879  0.00  0.00            
ATOM   3887  OE1 GLU X 499      33.063  16.823  28.665  0.00  0.00            
ATOM   3888  OE2 GLU X 499      34.993  16.006  29.296  0.00  0.00            
ATOM   3889  C   GLU X 499      33.554  21.082  29.384  0.00  0.00            
ATOM   3890  O   GLU X 499      32.746  20.920  28.461  0.00  0.00            
ATOM   3891  N   TYR X 500      34.222  22.227  29.554  0.00  0.00            
ATOM   3892  CA  TYR X 500      34.047  23.442  28.745  0.00  0.00            
ATOM   3893  CB  TYR X 500      34.068  24.662  29.686  0.00  0.00            
ATOM   3894  CG  TYR X 500      33.679  25.981  29.038  0.00  0.00            
ATOM   3895  CD1 TYR X 500      32.329  26.224  28.722  0.00  0.00            
ATOM   3896  CE1 TYR X 500      31.971  27.396  28.031  0.00  0.00            
ATOM   3897  CZ  TYR X 500      32.962  28.318  27.643  0.00  0.00            
ATOM   3898  OH  TYR X 500      32.623  29.351  26.834  0.00  0.00            
ATOM   3899  CE2 TYR X 500      34.304  28.114  28.023  0.00  0.00            
ATOM   3900  CD2 TYR X 500      34.660  26.945  28.724  0.00  0.00            
ATOM   3901  C   TYR X 500      35.068  23.555  27.592  0.00  0.00            
ATOM   3902  O   TYR X 500      35.107  24.562  26.892  0.00  0.00            
ATOM   3903  N   ASN X 501      35.913  22.537  27.386  0.00  0.00            
ATOM   3904  CA  ASN X 501      37.081  22.533  26.487  0.00  0.00            
ATOM   3905  CB  ASN X 501      37.676  21.113  26.486  0.00  0.00            
ATOM   3906  CG  ASN X 501      38.111  20.588  27.845  0.00  0.00            
ATOM   3907  OD1 ASN X 501      38.120  21.277  28.851  0.00  0.00            
ATOM   3908  ND2 ASN X 501      38.462  19.331  27.916  0.00  0.00            
ATOM   3909  C   ASN X 501      36.799  22.990  25.035  0.00  0.00            
ATOM   3910  O   ASN X 501      37.670  23.592  24.401  0.00  0.00            
ATOM   3911  N   GLN X 502      35.583  22.770  24.520  0.00  0.00            
ATOM   3912  CA  GLN X 502      35.085  23.440  23.306  0.00  0.00            
ATOM   3913  CB  GLN X 502      35.550  22.685  22.048  0.00  0.00            
ATOM   3914  CG  GLN X 502      34.922  21.296  21.879  0.00  0.00            
ATOM   3915  CD  GLN X 502      35.565  20.520  20.735  0.00  0.00            
ATOM   3916  OE1 GLN X 502      35.766  21.020  19.633  0.00  0.00            
ATOM   3917  NE2 GLN X 502      35.877  19.262  20.930  0.00  0.00            
ATOM   3918  C   GLN X 502      33.564  23.685  23.267  0.00  0.00            
ATOM   3919  O   GLN X 502      33.118  24.493  22.455  0.00  0.00            
ATOM   3920  N   LYS X 503      32.759  23.030  24.115  0.00  0.00            
ATOM   3921  CA  LYS X 503      31.290  23.171  24.186  0.00  0.00            
ATOM   3922  CB  LYS X 503      30.620  21.788  24.076  0.00  0.00            
ATOM   3923  CG  LYS X 503      30.901  21.022  22.772  0.00  0.00            
ATOM   3924  CD  LYS X 503      30.593  21.840  21.509  0.00  0.00            
ATOM   3925  CE  LYS X 503      30.760  20.987  20.252  0.00  0.00            
ATOM   3926  NZ  LYS X 503      30.444  21.782  19.047  0.00  0.00            
ATOM   3927  C   LYS X 503      30.844  23.920  25.443  0.00  0.00            
ATOM   3928  O   LYS X 503      31.581  24.004  26.420  0.00  0.00            
ATOM   3929  N   GLU X 504      29.635  24.482  25.426  0.00  0.00            
ATOM   3930  CA  GLU X 504      29.169  25.446  26.437  0.00  0.00            
ATOM   3931  CB  GLU X 504      28.275  26.525  25.796  0.00  0.00            
ATOM   3932  CG  GLU X 504      28.867  27.218  24.563  0.00  0.00            
ATOM   3933  CD  GLU X 504      30.291  27.722  24.802  0.00  0.00            
ATOM   3934  OE1 GLU X 504      31.235  27.084  24.285  0.00  0.00            
ATOM   3935  OE2 GLU X 504      30.478  28.765  25.470  0.00  0.00            
ATOM   3936  C   GLU X 504      28.540  24.805  27.692  0.00  0.00            
ATOM   3937  O   GLU X 504      27.517  25.276  28.198  0.00  0.00            
ATOM   3938  N   GLY X 505      29.149  23.718  28.177  0.00  0.00            
ATOM   3939  CA  GLY X 505      28.708  22.957  29.348  0.00  0.00            
ATOM   3940  C   GLY X 505      29.242  23.508  30.673  0.00  0.00            
ATOM   3941  O   GLY X 505      30.364  24.010  30.749  0.00  0.00            
ATOM   3942  N   TYR X 506      28.429  23.414  31.727  0.00  0.00            
ATOM   3943  CA  TYR X 506      28.743  23.920  33.069  0.00  0.00            
ATOM   3944  CB  TYR X 506      28.495  25.442  33.119  0.00  0.00            
ATOM   3945  CG  TYR X 506      27.080  25.954  32.891  0.00  0.00            
ATOM   3946  CD1 TYR X 506      26.485  25.863  31.616  0.00  0.00            
ATOM   3947  CE1 TYR X 506      25.247  26.479  31.363  0.00  0.00            
ATOM   3948  CZ  TYR X 506      24.603  27.213  32.374  0.00  0.00            
ATOM   3949  OH  TYR X 506      23.438  27.851  32.092  0.00  0.00            
ATOM   3950  CE2 TYR X 506      25.186  27.296  33.656  0.00  0.00            
ATOM   3951  CD2 TYR X 506      26.416  26.659  33.916  0.00  0.00            
ATOM   3952  C   TYR X 506      27.976  23.164  34.168  0.00  0.00            
ATOM   3953  O   TYR X 506      27.142  22.307  33.871  0.00  0.00            
ATOM   3954  N   LEU X 507      28.263  23.463  35.440  0.00  0.00            
ATOM   3955  CA  LEU X 507      27.567  22.915  36.613  0.00  0.00            
ATOM   3956  CB  LEU X 507      28.576  22.108  37.453  0.00  0.00            
ATOM   3957  CG  LEU X 507      27.987  21.447  38.715  0.00  0.00            
ATOM   3958  CD1 LEU X 507      27.109  20.246  38.370  0.00  0.00            
ATOM   3959  CD2 LEU X 507      29.101  20.950  39.630  0.00  0.00            
ATOM   3960  C   LEU X 507      26.914  24.033  37.440  0.00  0.00            
ATOM   3961  O   LEU X 507      27.577  25.002  37.801  0.00  0.00            
ATOM   3962  N   GLN X 508      25.639  23.876  37.793  0.00  0.00            
ATOM   3963  CA  GLN X 508      24.931  24.735  38.747  0.00  0.00            
ATOM   3964  CB  GLN X 508      23.487  24.964  38.274  0.00  0.00            
ATOM   3965  CG  GLN X 508      23.470  25.951  37.099  0.00  0.00            
ATOM   3966  CD  GLN X 508      22.094  26.176  36.484  0.00  0.00            
ATOM   3967  OE1 GLN X 508      21.154  25.401  36.608  0.00  0.00            
ATOM   3968  NE2 GLN X 508      21.915  27.259  35.774  0.00  0.00            
ATOM   3969  C   GLN X 508      24.983  24.134  40.157  0.00  0.00            
ATOM   3970  O   GLN X 508      24.730  22.937  40.334  0.00  0.00            
ATOM   3971  N   ILE X 509      25.306  24.957  41.160  0.00  0.00            
ATOM   3972  CA  ILE X 509      25.483  24.538  42.561  0.00  0.00            
ATOM   3973  CB  ILE X 509      26.980  24.450  42.950  0.00  0.00            
ATOM   3974  CG2 ILE X 509      27.653  23.304  42.171  0.00  0.00            
ATOM   3975  CG1 ILE X 509      27.741  25.782  42.750  0.00  0.00            
ATOM   3976  CD1 ILE X 509      29.183  25.760  43.272  0.00  0.00            
ATOM   3977  C   ILE X 509      24.676  25.401  43.544  0.00  0.00            
ATOM   3978  O   ILE X 509      24.607  26.626  43.429  0.00  0.00            
ATOM   3979  N   GLY X 510      24.068  24.736  44.526  0.00  0.00            
ATOM   3980  CA  GLY X 510      23.144  25.306  45.504  0.00  0.00            
ATOM   3981  C   GLY X 510      22.411  24.195  46.264  0.00  0.00            
ATOM   3982  O   GLY X 510      22.887  23.059  46.294  0.00  0.00            
ATOM   3983  N   ALA X 511      21.245  24.496  46.845  0.00  0.00            
ATOM   3984  CA  ALA X 511      20.396  23.483  47.486  0.00  0.00            
ATOM   3985  CB  ALA X 511      19.273  24.200  48.246  0.00  0.00            
ATOM   3986  C   ALA X 511      19.849  22.460  46.463  0.00  0.00            
ATOM   3987  O   ALA X 511      19.799  21.257  46.739  0.00  0.00            
ATOM   3988  N   ASN X 512      19.501  22.919  45.255  0.00  0.00            
ATOM   3989  CA  ASN X 512      19.427  22.109  44.035  0.00  0.00            
ATOM   3990  CB  ASN X 512      18.196  22.554  43.212  0.00  0.00            
ATOM   3991  CG  ASN X 512      17.837  21.604  42.079  0.00  0.00            
ATOM   3992  OD1 ASN X 512      18.326  20.488  41.980  0.00  0.00            
ATOM   3993  ND2 ASN X 512      16.957  21.989  41.184  0.00  0.00            
ATOM   3994  C   ASN X 512      20.751  22.213  43.242  0.00  0.00            
ATOM   3995  O   ASN X 512      21.451  23.226  43.314  0.00  0.00            
ATOM   3996  N   THR X 513      21.090  21.187  42.462  0.00  0.00            
ATOM   3997  CA  THR X 513      22.274  21.161  41.589  0.00  0.00            
ATOM   3998  CB  THR X 513      23.529  20.685  42.351  0.00  0.00            
ATOM   3999  CG2 THR X 513      23.359  19.364  43.103  0.00  0.00            
ATOM   4000  OG1 THR X 513      24.619  20.505  41.474  0.00  0.00            
ATOM   4001  C   THR X 513      22.019  20.312  40.343  0.00  0.00            
ATOM   4002  O   THR X 513      21.303  19.309  40.400  0.00  0.00            
ATOM   4003  N   GLN X 514      22.592  20.724  39.209  0.00  0.00            
ATOM   4004  CA  GLN X 514      22.545  20.006  37.933  0.00  0.00            
ATOM   4005  CB  GLN X 514      21.169  20.173  37.259  0.00  0.00            
ATOM   4006  CG  GLN X 514      20.674  21.624  37.093  0.00  0.00            
ATOM   4007  CD  GLN X 514      20.004  22.190  38.343  0.00  0.00            
ATOM   4008  OE1 GLN X 514      20.514  23.063  39.031  0.00  0.00            
ATOM   4009  NE2 GLN X 514      18.820  21.734  38.685  0.00  0.00            
ATOM   4010  C   GLN X 514      23.647  20.482  36.977  0.00  0.00            
ATOM   4011  O   GLN X 514      24.061  21.642  37.019  0.00  0.00            
ATOM   4012  N   ALA X 515      24.078  19.615  36.060  0.00  0.00            
ATOM   4013  CA  ALA X 515      24.769  20.035  34.843  0.00  0.00            
ATOM   4014  CB  ALA X 515      25.238  18.786  34.088  0.00  0.00            
ATOM   4015  C   ALA X 515      23.854  20.925  33.973  0.00  0.00            
ATOM   4016  O   ALA X 515      22.627  20.787  34.005  0.00  0.00            
ATOM   4017  N   ALA X 516      24.438  21.822  33.182  0.00  0.00            
ATOM   4018  CA  ALA X 516      23.721  22.743  32.302  0.00  0.00            
ATOM   4019  CB  ALA X 516      23.471  24.041  33.083  0.00  0.00            
ATOM   4020  C   ALA X 516      24.464  22.977  30.970  0.00  0.00            
ATOM   4021  O   ALA X 516      25.628  22.597  30.806  0.00  0.00            
ATOM   4022  N   GLN X 517      23.761  23.576  30.004  0.00  0.00            
ATOM   4023  CA  GLN X 517      24.178  23.757  28.608  0.00  0.00            
ATOM   4024  CB  GLN X 517      23.506  22.680  27.727  0.00  0.00            
ATOM   4025  CG  GLN X 517      21.966  22.725  27.656  0.00  0.00            
ATOM   4026  CD  GLN X 517      21.258  22.135  28.878  0.00  0.00            
ATOM   4027  OE1 GLN X 517      20.937  22.826  29.844  0.00  0.00            
ATOM   4028  NE2 GLN X 517      20.971  20.852  28.874  0.00  0.00            
ATOM   4029  C   GLN X 517      23.896  25.185  28.094  0.00  0.00            
ATOM   4030  O   GLN X 517      23.022  25.882  28.622  0.00  0.00            
ATOM   4031  N   LYS X 518      24.613  25.615  27.046  0.00  0.00            
ATOM   4032  CA  LYS X 518      24.583  26.981  26.476  0.00  0.00            
ATOM   4033  CB  LYS X 518      23.273  27.257  25.706  0.00  0.00            
ATOM   4034  CG  LYS X 518      22.982  26.223  24.613  0.00  0.00            
ATOM   4035  CD  LYS X 518      21.875  26.716  23.674  0.00  0.00            
ATOM   4036  CE  LYS X 518      21.572  25.641  22.630  0.00  0.00            
ATOM   4037  NZ  LYS X 518      20.712  26.149  21.540  0.00  0.00            
ATOM   4038  C   LYS X 518      24.940  28.100  27.471  0.00  0.00            
ATOM   4039  O   LYS X 518      24.224  29.100  27.554  0.00  0.00            
ATOM   4040  N   LEU X 519      26.048  27.952  28.208  0.00  0.00            
ATOM   4041  CA  LEU X 519      26.607  28.991  29.091  0.00  0.00            
ATOM   4042  CB  LEU X 519      27.984  28.523  29.610  0.00  0.00            
ATOM   4043  CG  LEU X 519      28.667  29.511  30.579  0.00  0.00            
ATOM   4044  CD1 LEU X 519      27.891  29.689  31.885  0.00  0.00            
ATOM   4045  CD2 LEU X 519      30.064  29.005  30.932  0.00  0.00            
ATOM   4046  C   LEU X 519      26.737  30.348  28.367  0.00  0.00            
ATOM   4047  O   LEU X 519      27.609  30.515  27.514  0.00  0.00            
ATOM   4048  N   LYS X 520      25.857  31.299  28.708  0.00  0.00            
ATOM   4049  CA  LYS X 520      25.738  32.660  28.139  0.00  0.00            
ATOM   4050  CB  LYS X 520      26.722  33.624  28.835  0.00  0.00            
ATOM   4051  CG  LYS X 520      26.648  33.628  30.372  0.00  0.00            
ATOM   4052  CD  LYS X 520      27.492  34.782  30.933  0.00  0.00            
ATOM   4053  CE  LYS X 520      27.593  34.780  32.463  0.00  0.00            
ATOM   4054  NZ  LYS X 520      26.338  35.223  33.107  0.00  0.00            
ATOM   4055  C   LYS X 520      25.823  32.766  26.599  0.00  0.00            
ATOM   4056  O   LYS X 520      26.202  33.813  26.080  0.00  0.00            
ATOM   4057  N   ASP X 521      25.537  31.704  25.841  0.00  0.00            
ATOM   4058  CA  ASP X 521      26.006  31.592  24.448  0.00  0.00            
ATOM   4059  CB  ASP X 521      25.776  30.159  23.953  0.00  0.00            
ATOM   4060  CG  ASP X 521      26.198  29.991  22.492  0.00  0.00            
ATOM   4061  OD1 ASP X 521      27.404  30.139  22.181  0.00  0.00            
ATOM   4062  OD2 ASP X 521      25.316  29.716  21.646  0.00  0.00            
ATOM   4063  C   ASP X 521      25.382  32.628  23.492  0.00  0.00            
ATOM   4064  O   ASP X 521      26.100  33.276  22.722  0.00  0.00            
ATOM   4065  N   LYS X 522      24.061  32.826  23.574  0.00  0.00            
ATOM   4066  CA  LYS X 522      23.324  33.859  22.827  0.00  0.00            
ATOM   4067  CB  LYS X 522      21.825  33.633  23.083  0.00  0.00            
ATOM   4068  CG  LYS X 522      20.917  34.730  22.512  0.00  0.00            
ATOM   4069  CD  LYS X 522      19.428  34.348  22.496  0.00  0.00            
ATOM   4070  CE  LYS X 522      18.912  33.876  23.858  0.00  0.00            
ATOM   4071  NZ  LYS X 522      17.470  33.538  23.814  0.00  0.00            
ATOM   4072  C   LYS X 522      23.778  35.273  23.202  0.00  0.00            
ATOM   4073  O   LYS X 522      23.870  36.143  22.332  0.00  0.00            
ATOM   4074  N   GLU X 523      24.104  35.491  24.473  0.00  0.00            
ATOM   4075  CA  GLU X 523      24.607  36.762  24.996  0.00  0.00            
ATOM   4076  CB  GLU X 523      24.535  36.782  26.534  0.00  0.00            
ATOM   4077  CG  GLU X 523      23.142  36.459  27.104  0.00  0.00            
ATOM   4078  CD  GLU X 523      22.975  34.991  27.521  0.00  0.00            
ATOM   4079  OE1 GLU X 523      22.999  34.087  26.655  0.00  0.00            
ATOM   4080  OE2 GLU X 523      22.791  34.736  28.737  0.00  0.00            
ATOM   4081  C   GLU X 523      26.033  37.058  24.507  0.00  0.00            
ATOM   4082  O   GLU X 523      26.304  38.173  24.066  0.00  0.00            
ATOM   4083  N   VAL X 524      26.931  36.063  24.493  0.00  0.00            
ATOM   4084  CA  VAL X 524      28.280  36.190  23.908  0.00  0.00            
ATOM   4085  CB  VAL X 524      29.119  34.907  24.119  0.00  0.00            
ATOM   4086  CG1 VAL X 524      30.489  34.997  23.431  0.00  0.00            
ATOM   4087  CG2 VAL X 524      29.411  34.617  25.599  0.00  0.00            
ATOM   4088  C   VAL X 524      28.186  36.542  22.419  0.00  0.00            
ATOM   4089  O   VAL X 524      28.877  37.458  21.968  0.00  0.00            
ATOM   4090  N   ALA X 525      27.297  35.888  21.662  0.00  0.00            
ATOM   4091  CA  ALA X 525      27.099  36.169  20.236  0.00  0.00            
ATOM   4092  CB  ALA X 525      26.161  35.106  19.654  0.00  0.00            
ATOM   4093  C   ALA X 525      26.579  37.597  19.972  0.00  0.00            
ATOM   4094  O   ALA X 525      27.035  38.248  19.028  0.00  0.00            
ATOM   4095  N   PHE X 526      25.689  38.102  20.833  0.00  0.00            
ATOM   4096  CA  PHE X 526      25.145  39.461  20.764  0.00  0.00            
ATOM   4097  CB  PHE X 526      23.906  39.536  21.674  0.00  0.00            
ATOM   4098  CG  PHE X 526      23.226  40.893  21.738  0.00  0.00            
ATOM   4099  CD1 PHE X 526      22.453  41.348  20.652  0.00  0.00            
ATOM   4100  CE1 PHE X 526      21.811  42.599  20.715  0.00  0.00            
ATOM   4101  CZ  PHE X 526      21.934  43.396  21.867  0.00  0.00            
ATOM   4102  CE2 PHE X 526      22.704  42.943  22.953  0.00  0.00            
ATOM   4103  CD2 PHE X 526      23.350  41.695  22.889  0.00  0.00            
ATOM   4104  C   PHE X 526      26.199  40.520  21.127  0.00  0.00            
ATOM   4105  O   PHE X 526      26.503  41.402  20.322  0.00  0.00            
ATOM   4106  N   TRP X 527      26.816  40.422  22.310  0.00  0.00            
ATOM   4107  CA  TRP X 527      27.739  41.454  22.790  0.00  0.00            
ATOM   4108  CB  TRP X 527      28.014  41.273  24.287  0.00  0.00            
ATOM   4109  CG  TRP X 527      26.837  41.512  25.189  0.00  0.00            
ATOM   4110  CD1 TRP X 527      26.271  40.595  26.005  0.00  0.00            
ATOM   4111  NE1 TRP X 527      25.206  41.152  26.683  0.00  0.00            
ATOM   4112  CE2 TRP X 527      25.019  42.468  26.326  0.00  0.00            
ATOM   4113  CZ2 TRP X 527      24.081  43.437  26.709  0.00  0.00            
ATOM   4114  CH2 TRP X 527      24.139  44.714  26.126  0.00  0.00            
ATOM   4115  CZ3 TRP X 527      25.142  45.007  25.184  0.00  0.00            
ATOM   4116  CE3 TRP X 527      26.094  44.033  24.824  0.00  0.00            
ATOM   4117  CD2 TRP X 527      26.051  42.733  25.374  0.00  0.00            
ATOM   4118  C   TRP X 527      29.033  41.531  21.971  0.00  0.00            
ATOM   4119  O   TRP X 527      29.499  42.634  21.701  0.00  0.00            
ATOM   4120  N   THR X 528      29.576  40.414  21.470  0.00  0.00            
ATOM   4121  CA  THR X 528      30.775  40.440  20.597  0.00  0.00            
ATOM   4122  CB  THR X 528      31.346  39.037  20.345  0.00  0.00            
ATOM   4123  CG2 THR X 528      31.956  38.428  21.606  0.00  0.00            
ATOM   4124  OG1 THR X 528      30.335  38.177  19.871  0.00  0.00            
ATOM   4125  C   THR X 528      30.534  41.129  19.247  0.00  0.00            
ATOM   4126  O   THR X 528      31.462  41.733  18.702  0.00  0.00            
ATOM   4127  N   ASN X 529      29.296  41.119  18.730  0.00  0.00            
ATOM   4128  CA  ASN X 529      28.901  41.879  17.535  0.00  0.00            
ATOM   4129  CB  ASN X 529      27.609  41.256  16.968  0.00  0.00            
ATOM   4130  CG  ASN X 529      27.089  41.959  15.723  0.00  0.00            
ATOM   4131  OD1 ASN X 529      26.126  42.709  15.760  0.00  0.00            
ATOM   4132  ND2 ASN X 529      27.692  41.768  14.575  0.00  0.00            
ATOM   4133  C   ASN X 529      28.766  43.392  17.821  0.00  0.00            
ATOM   4134  O   ASN X 529      28.906  44.200  16.904  0.00  0.00            
ATOM   4135  N   LEU X 530      28.563  43.796  19.082  0.00  0.00            
ATOM   4136  CA  LEU X 530      28.555  45.202  19.511  0.00  0.00            
ATOM   4137  CB  LEU X 530      27.507  45.389  20.626  0.00  0.00            
ATOM   4138  CG  LEU X 530      26.050  45.123  20.188  0.00  0.00            
ATOM   4139  CD1 LEU X 530      25.128  45.211  21.403  0.00  0.00            
ATOM   4140  CD2 LEU X 530      25.551  46.138  19.155  0.00  0.00            
ATOM   4141  C   LEU X 530      29.950  45.700  19.935  0.00  0.00            
ATOM   4142  O   LEU X 530      30.299  46.847  19.653  0.00  0.00            
ATOM   4143  N   PHE X 531      30.787  44.850  20.541  0.00  0.00            
ATOM   4144  CA  PHE X 531      32.186  45.164  20.874  0.00  0.00            
ATOM   4145  CB  PHE X 531      32.778  44.060  21.766  0.00  0.00            
ATOM   4146  CG  PHE X 531      32.127  43.809  23.122  0.00  0.00            
ATOM   4147  CD1 PHE X 531      31.408  44.813  23.807  0.00  0.00            
ATOM   4148  CE1 PHE X 531      30.863  44.556  25.078  0.00  0.00            
ATOM   4149  CZ  PHE X 531      31.036  43.298  25.680  0.00  0.00            
ATOM   4150  CE2 PHE X 531      31.750  42.293  25.004  0.00  0.00            
ATOM   4151  CD2 PHE X 531      32.295  42.550  23.733  0.00  0.00            
ATOM   4152  C   PHE X 531      33.059  45.365  19.622  0.00  0.00            
ATOM   4153  O   PHE X 531      33.996  46.164  19.649  0.00  0.00            
ATOM   4154  N   ALA X 532      32.705  44.733  18.497  0.00  0.00            
ATOM   4155  CA  ALA X 532      33.321  44.958  17.183  0.00  0.00            
ATOM   4156  CB  ALA X 532      32.805  43.868  16.233  0.00  0.00            
ATOM   4157  C   ALA X 532      33.076  46.369  16.591  0.00  0.00            
ATOM   4158  O   ALA X 532      33.640  46.693  15.540  0.00  0.00            
ATOM   4159  N   LYS X 533      32.247  47.200  17.243  0.00  0.00            
ATOM   4160  CA  LYS X 533      31.803  48.528  16.784  0.00  0.00            
ATOM   4161  CB  LYS X 533      30.282  48.467  16.537  0.00  0.00            
ATOM   4162  CG  LYS X 533      29.825  47.443  15.482  0.00  0.00            
ATOM   4163  CD  LYS X 533      28.290  47.384  15.466  0.00  0.00            
ATOM   4164  CE  LYS X 533      27.696  46.530  14.341  0.00  0.00            
ATOM   4165  NZ  LYS X 533      28.082  45.103  14.411  0.00  0.00            
ATOM   4166  C   LYS X 533      32.214  49.640  17.759  0.00  0.00            
ATOM   4167  O   LYS X 533      33.415  49.725  18.101  0.00  0.00            
ATOM   4168  OXT LYS X 533      31.366  50.455  18.186  0.00  0.00            
END
