# Supplementary material for: Insights into the Degradation of Polymer–Drug Conjugates by an Overexpressed Enzyme in Cancer Cells
Source: J Med Chem. 2023 Feb 14;66(4):2761–72. doi: 10.1021/acs.jmedchem.2c01781 (PMC9969400; doi:10.1021/acs.jmedchem.2c01781)
Supplement: Supplementary file 2 — jm2c01781_si_002.zip [file jm2c01781_si_002.zip › 3a-TI1.pdb]

CRYST1   89.116   89.116   89.116 109.47 109.47 109.47 P 1           1
ATOM      1  N   SER X   1      76.001  71.986  47.536  1.00  0.00           N
ATOM      2  CA  SER X   1      74.613  72.361  47.219  1.00  0.00           C
ATOM      3  CB  SER X   1      73.962  71.339  46.291  1.00  0.00           C
ATOM      4  OG  SER X   1      74.739  71.184  45.121  1.00  0.00           O
ATOM      5  C   SER X   1      73.763  72.504  48.476  1.00  0.00           C
ATOM      6  O   SER X   1      73.615  71.546  49.235  1.00  0.00           O
ATOM      7  N   SER X   2      73.127  73.667  48.658  1.00  0.00           N
ATOM      8  CA  SER X   2      72.007  73.860  49.598  1.00  0.00           C
ATOM      9  CB  SER X   2      71.440  75.281  49.464  1.00  0.00           C
ATOM     10  OG  SER X   2      72.369  76.254  49.912  1.00  0.00           O
ATOM     11  C   SER X   2      70.874  72.859  49.308  1.00  0.00           C
ATOM     12  O   SER X   2      70.701  72.477  48.145  1.00  0.00           O
ATOM     13  N   PRO X   3      70.079  72.431  50.306  1.00  0.00           N
ATOM     14  CD  PRO X   3      70.084  72.878  51.692  1.00  0.00           C
ATOM     15  CG  PRO X   3      68.810  72.303  52.310  1.00  0.00           C
ATOM     16  CB  PRO X   3      68.613  71.009  51.523  1.00  0.00           C
ATOM     17  CA  PRO X   3      69.085  71.376  50.116  1.00  0.00           C
ATOM     18  C   PRO X   3      67.926  71.806  49.192  1.00  0.00           C
ATOM     19  O   PRO X   3      67.664  73.013  49.068  1.00  0.00           O
ATOM     20  N   PRO X   4      67.226  70.855  48.534  1.00  0.00           N
ATOM     21  CD  PRO X   4      67.447  69.414  48.575  1.00  0.00           C
ATOM     22  CG  PRO X   4      66.900  68.881  47.254  1.00  0.00           C
ATOM     23  CB  PRO X   4      65.739  69.812  46.960  1.00  0.00           C
ATOM     24  CA  PRO X   4      66.214  71.160  47.522  1.00  0.00           C
ATOM     25  C   PRO X   4      65.037  71.958  48.079  1.00  0.00           C
ATOM     26  O   PRO X   4      64.280  71.462  48.910  1.00  0.00           O
ATOM     27  N   VAL X   5      64.837  73.171  47.569  1.00  0.00           N
ATOM     28  CA  VAL X   5      63.622  73.966  47.793  1.00  0.00           C
ATOM     29  CB  VAL X   5      63.900  75.230  48.636  1.00  0.00           C
ATOM     30  CG1 VAL X   5      62.647  76.099  48.830  1.00  0.00           C
ATOM     31  CG2 VAL X   5      64.399  74.852  50.036  1.00  0.00           C
ATOM     32  C   VAL X   5      62.996  74.293  46.443  1.00  0.00           C
ATOM     33  O   VAL X   5      63.720  74.531  45.470  1.00  0.00           O
ATOM     34  N   VAL X   6      61.664  74.304  46.377  1.00  0.00           N
ATOM     35  CA  VAL X   6      60.895  74.813  45.228  1.00  0.00           C
ATOM     36  CB  VAL X   6      60.375  73.696  44.299  1.00  0.00           C
ATOM     37  CG1 VAL X   6      61.515  72.874  43.696  1.00  0.00           C
ATOM     38  CG2 VAL X   6      59.400  72.735  44.980  1.00  0.00           C
ATOM     39  C   VAL X   6      59.742  75.703  45.687  1.00  0.00           C
ATOM     40  O   VAL X   6      59.234  75.552  46.800  1.00  0.00           O
ATOM     41  N   ASP X   7      59.322  76.620  44.816  1.00  0.00           N
ATOM     42  CA  ASP X   7      58.235  77.576  45.053  1.00  0.00           C
ATOM     43  CB  ASP X   7      58.790  78.996  44.852  1.00  0.00           C
ATOM     44  CG  ASP X   7      57.727  80.087  44.988  1.00  0.00           C
ATOM     45  OD1 ASP X   7      57.132  80.480  43.959  1.00  0.00           O
ATOM     46  OD2 ASP X   7      57.518  80.614  46.107  1.00  0.00           O
ATOM     47  C   ASP X   7      57.021  77.294  44.150  1.00  0.00           C
ATOM     48  O   ASP X   7      57.155  77.084  42.942  1.00  0.00           O
ATOM     49  N   THR X   8      55.823  77.339  44.733  1.00  0.00           N
ATOM     50  CA  THR X   8      54.524  77.348  44.033  1.00  0.00           C
ATOM     51  CB  THR X   8      53.684  76.095  44.347  1.00  0.00           C
ATOM     52  CG2 THR X   8      54.404  74.775  44.074  1.00  0.00           C
ATOM     53  OG1 THR X   8      53.263  76.080  45.698  1.00  0.00           O
ATOM     54  C   THR X   8      53.737  78.596  44.432  1.00  0.00           C
ATOM     55  O   THR X   8      54.030  79.200  45.469  1.00  0.00           O
ATOM     56  N   VAL X   9      52.685  78.964  43.693  1.00  0.00           N
ATOM     57  CA  VAL X   9      51.834  80.128  44.038  1.00  0.00           C
ATOM     58  CB  VAL X   9      50.766  80.414  42.963  1.00  0.00           C
ATOM     59  CG1 VAL X   9      51.423  80.776  41.629  1.00  0.00           C
ATOM     60  CG2 VAL X   9      49.792  79.249  42.753  1.00  0.00           C
ATOM     61  C   VAL X   9      51.173  80.041  45.425  1.00  0.00           C
ATOM     62  O   VAL X   9      50.755  81.066  45.967  1.00  0.00           O
ATOM     63  N   HIE X  10      51.117  78.855  46.042  1.00  0.00           N
ATOM     64  CA  HIE X  10      50.620  78.637  47.409  1.00  0.00           C
ATOM     65  CB  HIE X  10      49.898  77.285  47.454  1.00  0.00           C
ATOM     66  CG  HIE X  10      48.460  77.319  47.006  1.00  0.00           C
ATOM     67  ND1 HIE X  10      47.820  78.361  46.322  1.00  0.00           N
ATOM     68  CE1 HIE X  10      46.555  77.942  46.132  1.00  0.00           C
ATOM     69  NE2 HIE X  10      46.374  76.731  46.683  1.00  0.00           N
ATOM     70  CD2 HIE X  10      47.561  76.323  47.239  1.00  0.00           C
ATOM     71  C   HIE X  10      51.697  78.704  48.501  1.00  0.00           C
ATOM     72  O   HIE X  10      51.373  79.041  49.644  1.00  0.00           O
ATOM     73  N   GLY X  11      52.959  78.419  48.174  1.00  0.00           N
ATOM     74  CA  GLY X  11      54.083  78.416  49.115  1.00  0.00           C
ATOM     75  C   GLY X  11      55.245  77.515  48.689  1.00  0.00           C
ATOM     76  O   GLY X  11      55.271  77.000  47.564  1.00  0.00           O
ATOM     77  N   LYS X  12      56.213  77.338  49.597  1.00  0.00           N
ATOM     78  CA  LYS X  12      57.458  76.577  49.380  1.00  0.00           C
ATOM     79  CB  LYS X  12      58.665  77.438  49.797  1.00  0.00           C
ATOM     80  CG  LYS X  12      58.942  78.599  48.829  1.00  0.00           C
ATOM     81  CD  LYS X  12      60.038  79.523  49.388  1.00  0.00           C
ATOM     82  CE  LYS X  12      60.378  80.706  48.470  1.00  0.00           C
ATOM     83  NZ  LYS X  12      59.200  81.559  48.187  1.00  0.00           N
ATOM     84  C   LYS X  12      57.479  75.228  50.109  1.00  0.00           C
ATOM     85  O   LYS X  12      56.844  75.065  51.152  1.00  0.00           O
ATOM     86  N   VAL X  13      58.265  74.284  49.588  1.00  0.00           N
ATOM     87  CA  VAL X  13      58.569  72.986  50.229  1.00  0.00           C
ATOM     88  CB  VAL X  13      57.762  71.812  49.630  1.00  0.00           C
ATOM     89  CG1 VAL X  13      56.271  71.921  49.959  1.00  0.00           C
ATOM     90  CG2 VAL X  13      57.912  71.674  48.109  1.00  0.00           C
ATOM     91  C   VAL X  13      60.067  72.669  50.182  1.00  0.00           C
ATOM     92  O   VAL X  13      60.740  73.011  49.210  1.00  0.00           O
ATOM     93  N   LEU X  14      60.565  72.002  51.226  1.00  0.00           N
ATOM     94  CA  LEU X  14      61.951  71.565  51.428  1.00  0.00           C
ATOM     95  CB  LEU X  14      62.427  72.110  52.788  1.00  0.00           C
ATOM     96  CG  LEU X  14      63.782  71.588  53.301  1.00  0.00           C
ATOM     97  CD1 LEU X  14      64.949  71.957  52.387  1.00  0.00           C
ATOM     98  CD2 LEU X  14      64.058  72.197  54.674  1.00  0.00           C
ATOM     99  C   LEU X  14      62.050  70.034  51.343  1.00  0.00           C
ATOM    100  O   LEU X  14      61.505  69.317  52.185  1.00  0.00           O
ATOM    101  N   GLY X  15      62.748  69.553  50.316  1.00  0.00           N
ATOM    102  CA  GLY X  15      63.015  68.142  50.037  1.00  0.00           C
ATOM    103  C   GLY X  15      64.438  67.716  50.408  1.00  0.00           C
ATOM    104  O   GLY X  15      65.061  68.273  51.315  1.00  0.00           O
ATOM    105  N   LYS X  16      64.953  66.704  49.699  1.00  0.00           N
ATOM    106  CA  LYS X  16      66.233  66.027  49.986  1.00  0.00           C
ATOM    107  CB  LYS X  16      65.884  64.842  50.904  1.00  0.00           C
ATOM    108  CG  LYS X  16      67.053  63.965  51.374  1.00  0.00           C
ATOM    109  CD  LYS X  16      66.471  62.838  52.241  1.00  0.00           C
ATOM    110  CE  LYS X  16      67.546  61.924  52.828  1.00  0.00           C
ATOM    111  NZ  LYS X  16      66.918  60.857  53.637  1.00  0.00           N
ATOM    112  C   LYS X  16      66.924  65.563  48.699  1.00  0.00           C
ATOM    113  O   LYS X  16      66.258  65.000  47.832  1.00  0.00           O
ATOM    114  N   PHE X  17      68.237  65.769  48.565  1.00  0.00           N
ATOM    115  CA  PHE X  17      69.044  65.139  47.506  1.00  0.00           C
ATOM    116  CB  PHE X  17      70.302  65.962  47.183  1.00  0.00           C
ATOM    117  CG  PHE X  17      70.094  67.257  46.423  1.00  0.00           C
ATOM    118  CD1 PHE X  17      69.461  67.255  45.164  1.00  0.00           C
ATOM    119  CE1 PHE X  17      69.316  68.458  44.448  1.00  0.00           C
ATOM    120  CZ  PHE X  17      69.819  69.659  44.975  1.00  0.00           C
ATOM    121  CE2 PHE X  17      70.471  69.657  46.217  1.00  0.00           C
ATOM    122  CD2 PHE X  17      70.607  68.461  46.941  1.00  0.00           C
ATOM    123  C   PHE X  17      69.460  63.718  47.907  1.00  0.00           C
ATOM    124  O   PHE X  17      69.849  63.489  49.058  1.00  0.00           O
ATOM    125  N   VAL X  18      69.439  62.781  46.958  1.00  0.00           N
ATOM    126  CA  VAL X  18      69.853  61.381  47.142  1.00  0.00           C
ATOM    127  CB  VAL X  18      68.627  60.478  47.427  1.00  0.00           C
ATOM    128  CG1 VAL X  18      69.026  59.014  47.657  1.00  0.00           C
ATOM    129  CG2 VAL X  18      67.841  60.926  48.670  1.00  0.00           C
ATOM    130  C   VAL X  18      70.624  60.884  45.910  1.00  0.00           C
ATOM    131  O   VAL X  18      70.227  61.149  44.772  1.00  0.00           O
ATOM    132  N   SER X  19      71.695  60.121  46.150  1.00  0.00           N
ATOM    133  CA  SER X  19      72.446  59.355  45.145  1.00  0.00           C
ATOM    134  CB  SER X  19      73.755  60.064  44.775  1.00  0.00           C
ATOM    135  OG  SER X  19      73.529  61.233  44.012  1.00  0.00           O
ATOM    136  C   SER X  19      72.798  57.948  45.650  1.00  0.00           C
ATOM    137  O   SER X  19      73.162  57.795  46.817  1.00  0.00           O
ATOM    138  N   LEU X  20      72.761  56.932  44.778  1.00  0.00           N
ATOM    139  CA  LEU X  20      73.202  55.553  45.075  1.00  0.00           C
ATOM    140  CB  LEU X  20      72.003  54.621  45.344  1.00  0.00           C
ATOM    141  CG  LEU X  20      71.199  54.973  46.616  1.00  0.00           C
ATOM    142  CD1 LEU X  20      69.859  55.617  46.254  1.00  0.00           C
ATOM    143  CD2 LEU X  20      70.930  53.730  47.466  1.00  0.00           C
ATOM    144  C   LEU X  20      74.104  54.984  43.965  1.00  0.00           C
ATOM    145  O   LEU X  20      74.141  55.498  42.848  1.00  0.00           O
ATOM    146  N   GLU X  21      74.880  53.940  44.259  1.00  0.00           N
ATOM    147  CA  GLU X  21      75.921  53.408  43.354  1.00  0.00           C
ATOM    148  CB  GLU X  21      76.890  52.510  44.139  1.00  0.00           C
ATOM    149  CG  GLU X  21      77.632  53.219  45.281  1.00  0.00           C
ATOM    150  CD  GLU X  21      78.524  54.359  44.787  1.00  0.00           C
ATOM    151  OE1 GLU X  21      78.041  55.514  44.692  1.00  0.00           O
ATOM    152  OE2 GLU X  21      79.728  54.127  44.524  1.00  0.00           O
ATOM    153  C   GLU X  21      75.378  52.662  42.119  1.00  0.00           C
ATOM    154  O   GLU X  21      76.085  52.503  41.121  1.00  0.00           O
ATOM    155  N   GLY X  22      74.107  52.252  42.127  1.00  0.00           N
ATOM    156  CA  GLY X  22      73.427  51.699  40.948  1.00  0.00           C
ATOM    157  C   GLY X  22      73.212  52.701  39.804  1.00  0.00           C
ATOM    158  O   GLY X  22      72.914  52.286  38.682  1.00  0.00           O
ATOM    159  N   PHE X  23      73.397  54.000  40.066  1.00  0.00           N
ATOM    160  CA  PHE X  23      73.186  55.103  39.125  1.00  0.00           C
ATOM    161  CB  PHE X  23      71.897  55.866  39.488  1.00  0.00           C
ATOM    162  CG  PHE X  23      70.773  55.038  40.085  1.00  0.00           C
ATOM    163  CD1 PHE X  23      69.935  54.276  39.253  1.00  0.00           C
ATOM    164  CE1 PHE X  23      68.920  53.481  39.812  1.00  0.00           C
ATOM    165  CZ  PHE X  23      68.729  53.457  41.205  1.00  0.00           C
ATOM    166  CE2 PHE X  23      69.556  54.231  42.038  1.00  0.00           C
ATOM    167  CD2 PHE X  23      70.577  55.019  41.479  1.00  0.00           C
ATOM    168  C   PHE X  23      74.393  56.057  39.117  1.00  0.00           C
ATOM    169  O   PHE X  23      75.274  55.986  39.979  1.00  0.00           O
ATOM    170  N   ALA X  24      74.430  56.988  38.167  1.00  0.00           N
ATOM    171  CA  ALA X  24      75.508  57.964  37.973  1.00  0.00           C
ATOM    172  CB  ALA X  24      76.288  57.545  36.727  1.00  0.00           C
ATOM    173  C   ALA X  24      75.008  59.425  37.911  1.00  0.00           C
ATOM    174  O   ALA X  24      75.701  60.303  37.384  1.00  0.00           O
ATOM    175  N   GLN X  25      73.804  59.682  38.430  1.00  0.00           N
ATOM    176  CA  GLN X  25      73.119  60.976  38.416  1.00  0.00           C
ATOM    177  CB  GLN X  25      72.092  60.956  37.270  1.00  0.00           C
ATOM    178  CG  GLN X  25      71.464  62.322  36.954  1.00  0.00           C
ATOM    179  CD  GLN X  25      70.174  62.141  36.162  1.00  0.00           C
ATOM    180  OE1 GLN X  25      70.168  62.029  34.944  1.00  0.00           O
ATOM    181  NE2 GLN X  25      69.051  62.062  36.844  1.00  0.00           N
ATOM    182  C   GLN X  25      72.410  61.220  39.769  1.00  0.00           C
ATOM    183  O   GLN X  25      71.764  60.295  40.274  1.00  0.00           O
ATOM    184  N   PRO X  26      72.479  62.433  40.348  1.00  0.00           N
ATOM    185  CD  PRO X  26      73.424  63.486  39.997  1.00  0.00           C
ATOM    186  CG  PRO X  26      73.163  64.640  40.960  1.00  0.00           C
ATOM    187  CB  PRO X  26      72.479  63.983  42.158  1.00  0.00           C
ATOM    188  CA  PRO X  26      71.727  62.794  41.552  1.00  0.00           C
ATOM    189  C   PRO X  26      70.245  63.111  41.277  1.00  0.00           C
ATOM    190  O   PRO X  26      69.870  63.601  40.204  1.00  0.00           O
ATOM    191  N   VAL X  27      69.397  62.864  42.279  1.00  0.00           N
ATOM    192  CA  VAL X  27      67.939  63.094  42.253  1.00  0.00           C
ATOM    193  CB  VAL X  27      67.195  61.744  42.112  1.00  0.00           C
ATOM    194  CG1 VAL X  27      65.671  61.827  42.291  1.00  0.00           C
ATOM    195  CG2 VAL X  27      67.443  61.141  40.721  1.00  0.00           C
ATOM    196  C   VAL X  27      67.506  63.865  43.506  1.00  0.00           C
ATOM    197  O   VAL X  27      68.054  63.665  44.589  1.00  0.00           O
ATOM    198  N   ALA X  28      66.517  64.748  43.366  1.00  0.00           N
ATOM    199  CA  ALA X  28      65.818  65.405  44.468  1.00  0.00           C
ATOM    200  CB  ALA X  28      65.691  66.902  44.164  1.00  0.00           C
ATOM    201  C   ALA X  28      64.446  64.748  44.703  1.00  0.00           C
ATOM    202  O   ALA X  28      63.725  64.441  43.748  1.00  0.00           O
ATOM    203  N   ILE X  29      64.076  64.551  45.971  1.00  0.00           N
ATOM    204  CA  ILE X  29      62.806  63.931  46.378  1.00  0.00           C
ATOM    205  CB  ILE X  29      63.015  62.505  46.945  1.00  0.00           C
ATOM    206  CG2 ILE X  29      63.751  61.634  45.910  1.00  0.00           C
ATOM    207  CG1 ILE X  29      63.748  62.485  48.307  1.00  0.00           C
ATOM    208  CD1 ILE X  29      63.857  61.091  48.937  1.00  0.00           C
ATOM    209  C   ILE X  29      62.008  64.834  47.327  1.00  0.00           C
ATOM    210  O   ILE X  29      62.583  65.521  48.176  1.00  0.00           O
ATOM    211  N   PHE X  30      60.680  64.811  47.178  1.00  0.00           N
ATOM    212  CA  PHE X  30      59.715  65.577  47.972  1.00  0.00           C
ATOM    213  CB  PHE X  30      59.280  66.837  47.201  1.00  0.00           C
ATOM    214  CG  PHE X  30      60.375  67.824  46.826  1.00  0.00           C
ATOM    215  CD1 PHE X  30      61.138  67.624  45.658  1.00  0.00           C
ATOM    216  CE1 PHE X  30      62.105  68.570  45.271  1.00  0.00           C
ATOM    217  CZ  PHE X  30      62.303  69.728  46.042  1.00  0.00           C
ATOM    218  CE2 PHE X  30      61.541  69.937  47.205  1.00  0.00           C
ATOM    219  CD2 PHE X  30      60.581  68.986  47.597  1.00  0.00           C
ATOM    220  C   PHE X  30      58.493  64.694  48.287  1.00  0.00           C
ATOM    221  O   PHE X  30      57.773  64.273  47.384  1.00  0.00           O
ATOM    222  N   LEU X  31      58.263  64.381  49.561  1.00  0.00           N
ATOM    223  CA  LEU X  31      57.256  63.427  50.044  1.00  0.00           C
ATOM    224  CB  LEU X  31      57.946  62.377  50.943  1.00  0.00           C
ATOM    225  CG  LEU X  31      58.721  61.234  50.254  1.00  0.00           C
ATOM    226  CD1 LEU X  31      59.766  61.668  49.224  1.00  0.00           C
ATOM    227  CD2 LEU X  31      59.457  60.438  51.335  1.00  0.00           C
ATOM    228  C   LEU X  31      56.137  64.132  50.830  1.00  0.00           C
ATOM    229  O   LEU X  31      56.392  65.096  51.552  1.00  0.00           O
ATOM    230  N   GLY X  32      54.915  63.598  50.783  1.00  0.00           N
ATOM    231  CA  GLY X  32      53.821  63.985  51.680  1.00  0.00           C
ATOM    232  C   GLY X  32      53.269  65.391  51.435  1.00  0.00           C
ATOM    233  O   GLY X  32      53.121  66.164  52.386  1.00  0.00           O
ATOM    234  N   ILE X  33      52.965  65.725  50.176  1.00  0.00           N
ATOM    235  CA  ILE X  33      52.346  67.003  49.775  1.00  0.00           C
ATOM    236  CB  ILE X  33      53.069  67.589  48.537  1.00  0.00           C
ATOM    237  CG2 ILE X  33      52.385  68.890  48.072  1.00  0.00           C
ATOM    238  CG1 ILE X  33      54.567  67.844  48.847  1.00  0.00           C
ATOM    239  CD1 ILE X  33      55.396  68.317  47.646  1.00  0.00           C
ATOM    240  C   ILE X  33      50.837  66.791  49.517  1.00  0.00           C
ATOM    241  O   ILE X  33      50.497  65.908  48.724  1.00  0.00           O
ATOM    242  N   PRO X  34      49.920  67.552  50.155  1.00  0.00           N
ATOM    243  CD  PRO X  34      50.189  68.522  51.208  1.00  0.00           C
ATOM    244  CG  PRO X  34      48.848  69.158  51.579  1.00  0.00           C
ATOM    245  CB  PRO X  34      47.816  68.122  51.135  1.00  0.00           C
ATOM    246  CA  PRO X  34      48.476  67.439  49.931  1.00  0.00           C
ATOM    247  C   PRO X  34      48.054  68.095  48.609  1.00  0.00           C
ATOM    248  O   PRO X  34      48.370  69.263  48.366  1.00  0.00           O
ATOM    249  N   PHE X  35      47.302  67.370  47.771  1.00  0.00           N
ATOM    250  CA  PHE X  35      46.916  67.832  46.423  1.00  0.00           C
ATOM    251  CB  PHE X  35      47.227  66.731  45.397  1.00  0.00           C
ATOM    252  CG  PHE X  35      46.390  65.469  45.501  1.00  0.00           C
ATOM    253  CD1 PHE X  35      45.070  65.451  45.006  1.00  0.00           C
ATOM    254  CE1 PHE X  35      44.305  64.275  45.075  1.00  0.00           C
ATOM    255  CZ  PHE X  35      44.865  63.105  45.613  1.00  0.00           C
ATOM    256  CE2 PHE X  35      46.183  63.114  46.099  1.00  0.00           C
ATOM    257  CD2 PHE X  35      46.943  64.296  46.048  1.00  0.00           C
ATOM    258  C   PHE X  35      45.468  68.347  46.297  1.00  0.00           C
ATOM    259  O   PHE X  35      45.111  68.949  45.285  1.00  0.00           O
ATOM    260  N   ALA X  36      44.623  68.116  47.304  1.00  0.00           N
ATOM    261  CA  ALA X  36      43.223  68.550  47.365  1.00  0.00           C
ATOM    262  CB  ALA X  36      42.336  67.455  46.755  1.00  0.00           C
ATOM    263  C   ALA X  36      42.813  68.841  48.820  1.00  0.00           C
ATOM    264  O   ALA X  36      43.463  68.345  49.748  1.00  0.00           O
ATOM    265  N   LYS X  37      41.732  69.610  49.028  1.00  0.00           N
ATOM    266  CA  LYS X  37      41.184  69.897  50.368  1.00  0.00           C
ATOM    267  CB  LYS X  37      40.016  70.893  50.233  1.00  0.00           C
ATOM    268  CG  LYS X  37      39.513  71.423  51.585  1.00  0.00           C
ATOM    269  CD  LYS X  37      38.385  72.453  51.422  1.00  0.00           C
ATOM    270  CE  LYS X  37      37.961  72.958  52.805  1.00  0.00           C
ATOM    271  NZ  LYS X  37      36.956  74.041  52.726  1.00  0.00           N
ATOM    272  C   LYS X  37      40.754  68.586  51.066  1.00  0.00           C
ATOM    273  O   LYS X  37      40.060  67.788  50.425  1.00  0.00           O
ATOM    274  N   PRO X  38      41.129  68.337  52.337  1.00  0.00           N
ATOM    275  CD  PRO X  38      41.877  69.220  53.221  1.00  0.00           C
ATOM    276  CG  PRO X  38      41.697  68.645  54.623  1.00  0.00           C
ATOM    277  CB  PRO X  38      41.609  67.145  54.355  1.00  0.00           C
ATOM    278  CA  PRO X  38      40.920  67.042  52.990  1.00  0.00           C
ATOM    279  C   PRO X  38      39.426  66.674  53.113  1.00  0.00           C
ATOM    280  O   PRO X  38      38.659  67.447  53.698  1.00  0.00           O
ATOM    281  N   PRO X  39      38.988  65.501  52.605  1.00  0.00           N
ATOM    282  CD  PRO X  39      39.810  64.504  51.924  1.00  0.00           C
ATOM    283  CG  PRO X  39      38.855  63.412  51.444  1.00  0.00           C
ATOM    284  CB  PRO X  39      37.539  64.171  51.280  1.00  0.00           C
ATOM    285  CA  PRO X  39      37.574  65.127  52.477  1.00  0.00           C
ATOM    286  C   PRO X  39      36.998  64.531  53.779  1.00  0.00           C
ATOM    287  O   PRO X  39      36.401  63.453  53.787  1.00  0.00           O
ATOM    288  N   LEU X  40      37.213  65.222  54.898  1.00  0.00           N
ATOM    289  CA  LEU X  40      36.833  64.788  56.244  1.00  0.00           C
ATOM    290  CB  LEU X  40      37.638  65.617  57.266  1.00  0.00           C
ATOM    291  CG  LEU X  40      39.146  65.288  57.295  1.00  0.00           C
ATOM    292  CD1 LEU X  40      39.940  66.455  57.880  1.00  0.00           C
ATOM    293  CD2 LEU X  40      39.436  64.053  58.149  1.00  0.00           C
ATOM    294  C   LEU X  40      35.315  64.918  56.479  1.00  0.00           C
ATOM    295  O   LEU X  40      34.730  65.966  56.186  1.00  0.00           O
ATOM    296  N   GLY X  41      34.692  63.884  57.055  1.00  0.00           N
ATOM    297  CA  GLY X  41      33.322  63.932  57.595  1.00  0.00           C
ATOM    298  C   GLY X  41      32.260  64.436  56.595  1.00  0.00           C
ATOM    299  O   GLY X  41      31.990  63.745  55.609  1.00  0.00           O
ATOM    300  N   PRO X  42      31.673  65.638  56.784  1.00  0.00           N
ATOM    301  CD  PRO X  42      31.799  66.481  57.965  1.00  0.00           C
ATOM    302  CG  PRO X  42      30.643  67.473  57.905  1.00  0.00           C
ATOM    303  CB  PRO X  42      30.424  67.639  56.405  1.00  0.00           C
ATOM    304  CA  PRO X  42      30.718  66.241  55.848  1.00  0.00           C
ATOM    305  C   PRO X  42      31.179  66.340  54.386  1.00  0.00           C
ATOM    306  O   PRO X  42      30.329  66.426  53.502  1.00  0.00           O
ATOM    307  N   LEU X  43      32.488  66.319  54.102  1.00  0.00           N
ATOM    308  CA  LEU X  43      33.033  66.373  52.735  1.00  0.00           C
ATOM    309  CB  LEU X  43      34.366  67.146  52.737  1.00  0.00           C
ATOM    310  CG  LEU X  43      34.260  68.630  53.140  1.00  0.00           C
ATOM    311  CD1 LEU X  43      35.642  69.277  53.030  1.00  0.00           C
ATOM    312  CD2 LEU X  43      33.295  69.420  52.252  1.00  0.00           C
ATOM    313  C   LEU X  43      33.130  65.001  52.035  1.00  0.00           C
ATOM    314  O   LEU X  43      33.618  64.925  50.899  1.00  0.00           O
ATOM    315  N   ARG X  44      32.636  63.927  52.666  1.00  0.00           N
ATOM    316  CA  ARG X  44      32.397  62.619  52.029  1.00  0.00           C
ATOM    317  CB  ARG X  44      32.072  61.556  53.087  1.00  0.00           C
ATOM    318  CG  ARG X  44      33.227  61.257  54.051  1.00  0.00           C
ATOM    319  CD  ARG X  44      32.689  60.441  55.228  1.00  0.00           C
ATOM    320  NE  ARG X  44      33.674  60.344  56.312  1.00  0.00           N
ATOM    321  CZ  ARG X  44      33.424  60.252  57.600  1.00  0.00           C
ATOM    322  NH1 ARG X  44      32.231  60.041  58.056  1.00  0.00           N
ATOM    323  NH2 ARG X  44      34.385  60.389  58.461  1.00  0.00           N
ATOM    324  C   ARG X  44      31.255  62.700  51.009  1.00  0.00           C
ATOM    325  O   ARG X  44      30.254  63.385  51.232  1.00  0.00           O
ATOM    326  N   PHE X  45      31.368  61.945  49.919  1.00  0.00           N
ATOM    327  CA  PHE X  45      30.341  61.814  48.874  1.00  0.00           C
ATOM    328  CB  PHE X  45      29.149  60.972  49.383  1.00  0.00           C
ATOM    329  CG  PHE X  45      29.522  59.835  50.319  1.00  0.00           C
ATOM    330  CD1 PHE X  45      30.238  58.720  49.842  1.00  0.00           C
ATOM    331  CE1 PHE X  45      30.688  57.735  50.739  1.00  0.00           C
ATOM    332  CZ  PHE X  45      30.401  57.844  52.111  1.00  0.00           C
ATOM    333  CE2 PHE X  45      29.668  58.945  52.585  1.00  0.00           C
ATOM    334  CD2 PHE X  45      29.229  59.937  51.692  1.00  0.00           C
ATOM    335  C   PHE X  45      29.930  63.164  48.244  1.00  0.00           C
ATOM    336  O   PHE X  45      28.748  63.509  48.183  1.00  0.00           O
ATOM    337  N   THR X  46      30.909  63.979  47.842  1.00  0.00           N
ATOM    338  CA  THR X  46      30.710  65.255  47.121  1.00  0.00           C
ATOM    339  CB  THR X  46      30.227  66.369  48.077  1.00  0.00           C
ATOM    340  CG2 THR X  46      31.110  66.595  49.303  1.00  0.00           C
ATOM    341  OG1 THR X  46      30.131  67.612  47.423  1.00  0.00           O
ATOM    342  C   THR X  46      31.997  65.656  46.366  1.00  0.00           C
ATOM    343  O   THR X  46      33.091  65.339  46.858  1.00  0.00           O
ATOM    344  N   PRO X  47      31.926  66.308  45.182  1.00  0.00           N
ATOM    345  CD  PRO X  47      30.715  66.660  44.446  1.00  0.00           C
ATOM    346  CG  PRO X  47      31.154  66.909  43.005  1.00  0.00           C
ATOM    347  CB  PRO X  47      32.570  67.448  43.175  1.00  0.00           C
ATOM    348  CA  PRO X  47      33.102  66.654  44.372  1.00  0.00           C
ATOM    349  C   PRO X  47      34.173  67.455  45.137  1.00  0.00           C
ATOM    350  O   PRO X  47      33.824  68.295  45.971  1.00  0.00           O
ATOM    351  N   PRO X  48      35.476  67.219  44.891  1.00  0.00           N
ATOM    352  CD  PRO X  48      36.020  66.319  43.884  1.00  0.00           C
ATOM    353  CG  PRO X  48      37.525  66.573  43.862  1.00  0.00           C
ATOM    354  CB  PRO X  48      37.816  67.018  45.294  1.00  0.00           C
ATOM    355  CA  PRO X  48      36.558  67.804  45.683  1.00  0.00           C
ATOM    356  C   PRO X  48      36.718  69.320  45.477  1.00  0.00           C
ATOM    357  O   PRO X  48      36.230  69.889  44.493  1.00  0.00           O
ATOM    358  N   GLN X  49      37.405  69.973  46.416  1.00  0.00           N
ATOM    359  CA  GLN X  49      37.742  71.405  46.409  1.00  0.00           C
ATOM    360  CB  GLN X  49      37.257  72.047  47.726  1.00  0.00           C
ATOM    361  CG  GLN X  49      35.756  72.389  47.759  1.00  0.00           C
ATOM    362  CD  GLN X  49      35.450  73.799  47.248  1.00  0.00           C
ATOM    363  OE1 GLN X  49      35.789  74.795  47.868  1.00  0.00           O
ATOM    364  NE2 GLN X  49      34.779  73.963  46.128  1.00  0.00           N
ATOM    365  C   GLN X  49      39.261  71.634  46.203  1.00  0.00           C
ATOM    366  O   GLN X  49      40.069  70.741  46.502  1.00  0.00           O
ATOM    367  N   PRO X  50      39.681  72.825  45.723  1.00  0.00           N
ATOM    368  CD  PRO X  50      38.847  73.903  45.201  1.00  0.00           C
ATOM    369  CG  PRO X  50      39.766  74.736  44.310  1.00  0.00           C
ATOM    370  CB  PRO X  50      41.122  74.600  44.997  1.00  0.00           C
ATOM    371  CA  PRO X  50      41.095  73.188  45.599  1.00  0.00           C
ATOM    372  C   PRO X  50      41.833  73.165  46.945  1.00  0.00           C
ATOM    373  O   PRO X  50      41.261  73.528  47.976  1.00  0.00           O
ATOM    374  N   ALA X  51      43.116  72.795  46.933  1.00  0.00           N
ATOM    375  CA  ALA X  51      43.987  72.901  48.105  1.00  0.00           C
ATOM    376  CB  ALA X  51      45.265  72.094  47.839  1.00  0.00           C
ATOM    377  C   ALA X  51      44.275  74.374  48.473  1.00  0.00           C
ATOM    378  O   ALA X  51      44.090  75.286  47.659  1.00  0.00           O
ATOM    379  N   GLU X  52      44.714  74.623  49.709  1.00  0.00           N
ATOM    380  CA  GLU X  52      44.867  75.973  50.278  1.00  0.00           C
ATOM    381  CB  GLU X  52      44.089  76.061  51.598  1.00  0.00           C
ATOM    382  CG  GLU X  52      42.578  75.960  51.354  1.00  0.00           C
ATOM    383  CD  GLU X  52      41.820  76.174  52.658  1.00  0.00           C
ATOM    384  OE1 GLU X  52      41.497  75.177  53.343  1.00  0.00           O
ATOM    385  OE2 GLU X  52      41.579  77.347  53.033  1.00  0.00           O
ATOM    386  C   GLU X  52      46.337  76.409  50.455  1.00  0.00           C
ATOM    387  O   GLU X  52      47.218  75.549  50.571  1.00  0.00           O
ATOM    388  N   PRO X  53      46.624  77.728  50.465  1.00  0.00           N
ATOM    389  CD  PRO X  53      45.692  78.820  50.198  1.00  0.00           C
ATOM    390  CG  PRO X  53      46.493  80.111  50.347  1.00  0.00           C
ATOM    391  CB  PRO X  53      47.910  79.669  50.002  1.00  0.00           C
ATOM    392  CA  PRO X  53      47.978  78.261  50.595  1.00  0.00           C
ATOM    393  C   PRO X  53      48.506  78.283  52.036  1.00  0.00           C
ATOM    394  O   PRO X  53      47.742  78.283  53.004  1.00  0.00           O
ATOM    395  N   TRP X  54      49.835  78.349  52.159  1.00  0.00           N
ATOM    396  CA  TRP X  54      50.560  78.376  53.440  1.00  0.00           C
ATOM    397  CB  TRP X  54      50.990  76.938  53.766  1.00  0.00           C
ATOM    398  CG  TRP X  54      52.034  76.372  52.847  1.00  0.00           C
ATOM    399  CD1 TRP X  54      53.363  76.421  53.070  1.00  0.00           C
ATOM    400  NE1 TRP X  54      54.043  75.861  52.008  1.00  0.00           N
ATOM    401  CE2 TRP X  54      53.181  75.425  51.029  1.00  0.00           C
ATOM    402  CZ2 TRP X  54      53.381  74.828  49.777  1.00  0.00           C
ATOM    403  CH2 TRP X  54      52.265  74.480  48.999  1.00  0.00           C
ATOM    404  CZ3 TRP X  54      50.971  74.718  49.494  1.00  0.00           C
ATOM    405  CE3 TRP X  54      50.782  75.332  50.748  1.00  0.00           C
ATOM    406  CD2 TRP X  54      51.881  75.713  51.547  1.00  0.00           C
ATOM    407  C   TRP X  54      51.785  79.316  53.457  1.00  0.00           C
ATOM    408  O   TRP X  54      52.231  79.732  54.527  1.00  0.00           O
ATOM    409  N   SER X  55      52.330  79.670  52.287  1.00  0.00           N
ATOM    410  CA  SER X  55      53.578  80.420  52.045  1.00  0.00           C
ATOM    411  CB  SER X  55      53.467  81.870  52.526  1.00  0.00           C
ATOM    412  OG  SER X  55      54.482  82.641  51.911  1.00  0.00           O
ATOM    413  C   SER X  55      54.877  79.778  52.559  1.00  0.00           C
ATOM    414  O   SER X  55      55.808  79.599  51.769  1.00  0.00           O
ATOM    415  N   PHE X  56      54.956  79.452  53.854  1.00  0.00           N
ATOM    416  CA  PHE X  56      56.195  79.100  54.562  1.00  0.00           C
ATOM    417  CB  PHE X  56      55.917  79.024  56.077  1.00  0.00           C
ATOM    418  CG  PHE X  56      55.249  77.765  56.610  1.00  0.00           C
ATOM    419  CD1 PHE X  56      53.856  77.722  56.811  1.00  0.00           C
ATOM    420  CE1 PHE X  56      53.257  76.586  57.386  1.00  0.00           C
ATOM    421  CZ  PHE X  56      54.051  75.491  57.773  1.00  0.00           C
ATOM    422  CE2 PHE X  56      55.441  75.528  57.574  1.00  0.00           C
ATOM    423  CD2 PHE X  56      56.038  76.664  56.998  1.00  0.00           C
ATOM    424  C   PHE X  56      56.892  77.838  54.021  1.00  0.00           C
ATOM    425  O   PHE X  56      56.284  77.016  53.342  1.00  0.00           O
ATOM    426  N   VAL X  57      58.181  77.657  54.320  1.00  0.00           N
ATOM    427  CA  VAL X  57      58.933  76.469  53.877  1.00  0.00           C
ATOM    428  CB  VAL X  57      60.455  76.716  53.911  1.00  0.00           C
ATOM    429  CG1 VAL X  57      61.226  75.494  53.399  1.00  0.00           C
ATOM    430  CG2 VAL X  57      60.859  77.904  53.030  1.00  0.00           C
ATOM    431  C   VAL X  57      58.524  75.245  54.710  1.00  0.00           C
ATOM    432  O   VAL X  57      58.975  75.082  55.848  1.00  0.00           O
ATOM    433  N   LYS X  58      57.659  74.396  54.137  1.00  0.00           N
ATOM    434  CA  LYS X  58      57.187  73.124  54.718  1.00  0.00           C
ATOM    435  CB  LYS X  58      55.791  72.783  54.161  1.00  0.00           C
ATOM    436  CG  LYS X  58      54.701  73.586  54.878  1.00  0.00           C
ATOM    437  CD  LYS X  58      53.294  73.171  54.433  1.00  0.00           C
ATOM    438  CE  LYS X  58      52.270  73.889  55.312  1.00  0.00           C
ATOM    439  NZ  LYS X  58      50.889  73.393  55.115  1.00  0.00           N
ATOM    440  C   LYS X  58      58.163  71.968  54.480  1.00  0.00           C
ATOM    441  O   LYS X  58      58.884  71.960  53.484  1.00  0.00           O
ATOM    442  N   ASN X  59      58.159  70.964  55.359  1.00  0.00           N
ATOM    443  CA  ASN X  59      58.965  69.750  55.197  1.00  0.00           C
ATOM    444  CB  ASN X  59      59.151  69.068  56.568  1.00  0.00           C
ATOM    445  CG  ASN X  59      59.860  67.728  56.449  1.00  0.00           C
ATOM    446  OD1 ASN X  59      59.240  66.674  56.380  1.00  0.00           O
ATOM    447  ND2 ASN X  59      61.162  67.707  56.338  1.00  0.00           N
ATOM    448  C   ASN X  59      58.352  68.793  54.154  1.00  0.00           C
ATOM    449  O   ASN X  59      57.130  68.640  54.071  1.00  0.00           O
ATOM    450  N   ALA X  60      59.214  68.106  53.400  1.00  0.00           N
ATOM    451  CA  ALA X  60      58.832  67.079  52.436  1.00  0.00           C
ATOM    452  CB  ALA X  60      58.710  67.736  51.051  1.00  0.00           C
ATOM    453  C   ALA X  60      59.766  65.843  52.471  1.00  0.00           C
ATOM    454  O   ALA X  60      60.148  65.330  51.419  1.00  0.00           O
ATOM    455  N   THR X  61      60.167  65.354  53.656  1.00  0.00           N
ATOM    456  CA  THR X  61      61.128  64.226  53.794  1.00  0.00           C
ATOM    457  CB  THR X  61      62.471  64.677  54.397  1.00  0.00           C
ATOM    458  CG2 THR X  61      63.100  65.844  53.634  1.00  0.00           C
ATOM    459  OG1 THR X  61      62.329  65.081  55.737  1.00  0.00           O
ATOM    460  C   THR X  61      60.587  62.973  54.510  1.00  0.00           C
ATOM    461  O   THR X  61      61.313  61.981  54.655  1.00  0.00           O
ATOM    462  N   SER X  62      59.306  62.959  54.896  1.00  0.00           N
ATOM    463  CA  SER X  62      58.636  61.837  55.589  1.00  0.00           C
ATOM    464  CB  SER X  62      58.313  62.225  57.037  1.00  0.00           C
ATOM    465  OG  SER X  62      59.502  62.588  57.719  1.00  0.00           O
ATOM    466  C   SER X  62      57.371  61.371  54.851  1.00  0.00           C
ATOM    467  O   SER X  62      56.717  62.156  54.161  1.00  0.00           O
ATOM    468  N   TYR X  63      57.025  60.089  54.965  1.00  0.00           N
ATOM    469  CA  TYR X  63      55.989  59.448  54.144  1.00  0.00           C
ATOM    470  CB  TYR X  63      56.262  57.941  54.071  1.00  0.00           C
ATOM    471  CG  TYR X  63      57.529  57.563  53.320  1.00  0.00           C
ATOM    472  CD1 TYR X  63      57.471  57.298  51.938  1.00  0.00           C
ATOM    473  CE1 TYR X  63      58.642  56.958  51.232  1.00  0.00           C
ATOM    474  CZ  TYR X  63      59.879  56.881  51.908  1.00  0.00           C
ATOM    475  OH  TYR X  63      61.020  56.583  51.231  1.00  0.00           O
ATOM    476  CE2 TYR X  63      59.936  57.137  53.293  1.00  0.00           C
ATOM    477  CD2 TYR X  63      58.764  57.476  53.996  1.00  0.00           C
ATOM    478  C   TYR X  63      54.556  59.721  54.657  1.00  0.00           C
ATOM    479  O   TYR X  63      54.337  59.689  55.872  1.00  0.00           O
ATOM    480  N   PRO X  64      53.566  59.953  53.768  1.00  0.00           N
ATOM    481  CD  PRO X  64      53.718  60.118  52.327  1.00  0.00           C
ATOM    482  CG  PRO X  64      52.304  60.189  51.751  1.00  0.00           C
ATOM    483  CB  PRO X  64      51.485  60.747  52.913  1.00  0.00           C
ATOM    484  CA  PRO X  64      52.164  60.151  54.153  1.00  0.00           C
ATOM    485  C   PRO X  64      51.471  58.852  54.636  1.00  0.00           C
ATOM    486  O   PRO X  64      51.920  57.751  54.290  1.00  0.00           O
ATOM    487  N   PRO X  65      50.374  58.964  55.417  1.00  0.00           N
ATOM    488  CD  PRO X  65      49.752  60.215  55.841  1.00  0.00           C
ATOM    489  CG  PRO X  65      48.411  59.834  56.458  1.00  0.00           C
ATOM    490  CB  PRO X  65      48.708  58.454  57.040  1.00  0.00           C
ATOM    491  CA  PRO X  65      49.635  57.830  55.988  1.00  0.00           C
ATOM    492  C   PRO X  65      48.830  57.038  54.944  1.00  0.00           C
ATOM    493  O   PRO X  65      48.558  57.525  53.845  1.00  0.00           O
ATOM    494  N   MET X  66      48.390  55.829  55.310  1.00  0.00           N
ATOM    495  CA  MET X  66      47.540  54.978  54.465  1.00  0.00           C
ATOM    496  CB  MET X  66      47.550  53.522  54.960  1.00  0.00           C
ATOM    497  CG  MET X  66      48.922  52.845  54.872  1.00  0.00           C
ATOM    498  SD  MET X  66      48.883  51.050  55.162  1.00  0.00           S
ATOM    499  CE  MET X  66      48.412  51.000  56.914  1.00  0.00           C
ATOM    500  C   MET X  66      46.088  55.476  54.431  1.00  0.00           C
ATOM    501  O   MET X  66      45.507  55.801  55.468  1.00  0.00           O
ATOM    502  N   CYS X  67      45.466  55.461  53.253  1.00  0.00           N
ATOM    503  CA  CYS X  67      44.049  55.773  53.075  1.00  0.00           C
ATOM    504  CB  CYS X  67      43.822  56.207  51.614  1.00  0.00           C
ATOM    505  SG  CYS X  67      44.482  54.973  50.453  1.00  0.00           S
ATOM    506  C   CYS X  67      43.135  54.592  53.461  1.00  0.00           C
ATOM    507  O   CYS X  67      43.336  53.469  53.008  1.00  0.00           O
ATOM    508  N   THR X  68      42.067  54.848  54.222  1.00  0.00           N
ATOM    509  CA  THR X  68      40.778  54.116  54.114  1.00  0.00           C
ATOM    510  CB  THR X  68      39.935  54.731  52.969  1.00  0.00           C
ATOM    511  CG2 THR X  68      39.625  56.209  53.213  1.00  0.00           C
ATOM    512  OG1 THR X  68      40.607  54.669  51.726  1.00  0.00           O
ATOM    513  C   THR X  68      40.820  52.565  54.017  1.00  0.00           C
ATOM    514  O   THR X  68      40.098  51.991  53.198  1.00  0.00           O
ATOM    515  N   GLN X  69      41.655  51.853  54.795  1.00  0.00           N
ATOM    516  CA  GLN X  69      41.851  50.390  54.661  1.00  0.00           C
ATOM    517  CB  GLN X  69      42.956  50.107  53.623  1.00  0.00           C
ATOM    518  CG  GLN X  69      44.387  50.438  54.091  1.00  0.00           C
ATOM    519  CD  GLN X  69      45.355  50.556  52.915  1.00  0.00           C
ATOM    520  OE1 GLN X  69      46.147  49.670  52.611  1.00  0.00           O
ATOM    521  NE2 GLN X  69      45.295  51.650  52.197  1.00  0.00           N
ATOM    522  C   GLN X  69      42.134  49.640  55.978  1.00  0.00           C
ATOM    523  O   GLN X  69      42.601  50.230  56.950  1.00  0.00           O
ATOM    524  N   ASP X  70      41.888  48.323  55.981  1.00  0.00           N
ATOM    525  CA  ASP X  70      42.253  47.390  57.064  1.00  0.00           C
ATOM    526  CB  ASP X  70      41.797  45.973  56.667  1.00  0.00           C
ATOM    527  CG  ASP X  70      42.334  44.849  57.567  1.00  0.00           C
ATOM    528  OD1 ASP X  70      42.185  44.926  58.808  1.00  0.00           O
ATOM    529  OD2 ASP X  70      42.849  43.844  57.021  1.00  0.00           O
ATOM    530  C   ASP X  70      43.773  47.391  57.343  1.00  0.00           C
ATOM    531  O   ASP X  70      44.553  47.085  56.434  1.00  0.00           O
ATOM    532  N   PRO X  71      44.231  47.654  58.584  1.00  0.00           N
ATOM    533  CD  PRO X  71      43.447  47.961  59.774  1.00  0.00           C
ATOM    534  CG  PRO X  71      44.427  47.864  60.943  1.00  0.00           C
ATOM    535  CB  PRO X  71      45.739  48.309  60.304  1.00  0.00           C
ATOM    536  CA  PRO X  71      45.660  47.723  58.890  1.00  0.00           C
ATOM    537  C   PRO X  71      46.368  46.363  58.795  1.00  0.00           C
ATOM    538  O   PRO X  71      47.578  46.332  58.561  1.00  0.00           O
ATOM    539  N   LYS X  72      45.655  45.235  58.941  1.00  0.00           N
ATOM    540  CA  LYS X  72      46.249  43.889  58.853  1.00  0.00           C
ATOM    541  CB  LYS X  72      45.252  42.853  59.413  1.00  0.00           C
ATOM    542  CG  LYS X  72      45.877  41.560  59.965  1.00  0.00           C
ATOM    543  CD  LYS X  72      46.575  40.685  58.915  1.00  0.00           C
ATOM    544  CE  LYS X  72      46.899  39.313  59.514  1.00  0.00           C
ATOM    545  NZ  LYS X  72      47.582  38.448  58.528  1.00  0.00           N
ATOM    546  C   LYS X  72      46.705  43.599  57.418  1.00  0.00           C
ATOM    547  O   LYS X  72      47.892  43.361  57.189  1.00  0.00           O
ATOM    548  N   ALA X  73      45.797  43.711  56.446  1.00  0.00           N
ATOM    549  CA  ALA X  73      46.121  43.571  55.024  1.00  0.00           C
ATOM    550  CB  ALA X  73      44.803  43.431  54.253  1.00  0.00           C
ATOM    551  C   ALA X  73      46.984  44.734  54.484  1.00  0.00           C
ATOM    552  O   ALA X  73      47.864  44.512  53.648  1.00  0.00           O
ATOM    553  N   GLY X  74      46.772  45.960  54.983  1.00  0.00           N
ATOM    554  CA  GLY X  74      47.494  47.164  54.557  1.00  0.00           C
ATOM    555  C   GLY X  74      48.970  47.191  54.970  1.00  0.00           C
ATOM    556  O   GLY X  74      49.824  47.504  54.138  1.00  0.00           O
ATOM    557  N   GLN X  75      49.300  46.815  56.214  1.00  0.00           N
ATOM    558  CA  GLN X  75      50.693  46.736  56.693  1.00  0.00           C
ATOM    559  CB  GLN X  75      50.722  46.775  58.233  1.00  0.00           C
ATOM    560  CG  GLN X  75      52.135  47.021  58.794  1.00  0.00           C
ATOM    561  CD  GLN X  75      52.160  47.085  60.317  1.00  0.00           C
ATOM    562  OE1 GLN X  75      52.556  46.147  61.000  1.00  0.00           O
ATOM    563  NE2 GLN X  75      51.732  48.175  60.908  1.00  0.00           N
ATOM    564  C   GLN X  75      51.433  45.505  56.138  1.00  0.00           C
ATOM    565  O   GLN X  75      52.653  45.545  55.968  1.00  0.00           O
ATOM    566  N   LEU X  76      50.710  44.429  55.799  1.00  0.00           N
ATOM    567  CA  LEU X  76      51.277  43.279  55.089  1.00  0.00           C
ATOM    568  CB  LEU X  76      50.247  42.131  55.089  1.00  0.00           C
ATOM    569  CG  LEU X  76      50.741  40.830  54.428  1.00  0.00           C
ATOM    570  CD1 LEU X  76      51.833  40.134  55.241  1.00  0.00           C
ATOM    571  CD2 LEU X  76      49.578  39.849  54.283  1.00  0.00           C
ATOM    572  C   LEU X  76      51.726  43.687  53.674  1.00  0.00           C
ATOM    573  O   LEU X  76      52.900  43.541  53.333  1.00  0.00           O
ATOM    574  N   LEU X  77      50.827  44.277  52.874  1.00  0.00           N
ATOM    575  CA  LEU X  77      51.154  44.719  51.513  1.00  0.00           C
ATOM    576  CB  LEU X  77      49.861  45.165  50.800  1.00  0.00           C
ATOM    577  CG  LEU X  77      50.033  45.437  49.290  1.00  0.00           C
ATOM    578  CD1 LEU X  77      50.321  44.155  48.502  1.00  0.00           C
ATOM    579  CD2 LEU X  77      48.750  46.044  48.720  1.00  0.00           C
ATOM    580  C   LEU X  77      52.233  45.820  51.509  1.00  0.00           C
ATOM    581  O   LEU X  77      53.159  45.755  50.700  1.00  0.00           O
ATOM    582  N   SER X  78      52.159  46.768  52.457  1.00  0.00           N
ATOM    583  CA  SER X  78      53.114  47.883  52.596  1.00  0.00           C
ATOM    584  CB  SER X  78      52.862  48.691  53.875  1.00  0.00           C
ATOM    585  OG  SER X  78      51.655  49.423  53.807  1.00  0.00           O
ATOM    586  C   SER X  78      54.573  47.442  52.670  1.00  0.00           C
ATOM    587  O   SER X  78      55.436  48.175  52.203  1.00  0.00           O
ATOM    588  N   GLU X  79      54.875  46.278  53.255  1.00  0.00           N
ATOM    589  CA  GLU X  79      56.262  45.852  53.475  1.00  0.00           C
ATOM    590  CB  GLU X  79      56.534  45.678  54.980  1.00  0.00           C
ATOM    591  CG  GLU X  79      56.332  46.966  55.804  1.00  0.00           C
ATOM    592  CD  GLU X  79      57.049  48.196  55.223  1.00  0.00           C
ATOM    593  OE1 GLU X  79      58.172  48.074  54.676  1.00  0.00           O
ATOM    594  OE2 GLU X  79      56.475  49.308  55.259  1.00  0.00           O
ATOM    595  C   GLU X  79      56.695  44.631  52.656  1.00  0.00           C
ATOM    596  O   GLU X  79      57.903  44.456  52.476  1.00  0.00           O
ATOM    597  N   LEU X  80      55.767  43.830  52.110  1.00  0.00           N
ATOM    598  CA  LEU X  80      56.083  42.703  51.212  1.00  0.00           C
ATOM    599  CB  LEU X  80      55.019  41.593  51.346  1.00  0.00           C
ATOM    600  CG  LEU X  80      55.344  40.532  52.414  1.00  0.00           C
ATOM    601  CD1 LEU X  80      55.364  41.093  53.835  1.00  0.00           C
ATOM    602  CD2 LEU X  80      54.308  39.408  52.361  1.00  0.00           C
ATOM    603  C   LEU X  80      56.244  43.119  49.741  1.00  0.00           C
ATOM    604  O   LEU X  80      57.072  42.537  49.039  1.00  0.00           O
ATOM    605  N   PHE X  81      55.484  44.117  49.276  1.00  0.00           N
ATOM    606  CA  PHE X  81      55.423  44.518  47.860  1.00  0.00           C
ATOM    607  CB  PHE X  81      53.938  44.768  47.534  1.00  0.00           C
ATOM    608  CG  PHE X  81      53.549  45.087  46.098  1.00  0.00           C
ATOM    609  CD1 PHE X  81      52.535  46.034  45.851  1.00  0.00           C
ATOM    610  CE1 PHE X  81      52.110  46.292  44.536  1.00  0.00           C
ATOM    611  CZ  PHE X  81      52.678  45.591  43.461  1.00  0.00           C
ATOM    612  CE2 PHE X  81      53.688  44.644  43.699  1.00  0.00           C
ATOM    613  CD2 PHE X  81      54.130  44.401  45.013  1.00  0.00           C
ATOM    614  C   PHE X  81      56.314  45.729  47.520  1.00  0.00           C
ATOM    615  O   PHE X  81      56.612  45.973  46.353  1.00  0.00           O
ATOM    616  N   THR X  82      56.756  46.491  48.527  1.00  0.00           N
ATOM    617  CA  THR X  82      57.332  47.833  48.342  1.00  0.00           C
ATOM    618  CB  THR X  82      57.470  48.569  49.685  1.00  0.00           C
ATOM    619  CG2 THR X  82      58.444  47.918  50.669  1.00  0.00           C
ATOM    620  OG1 THR X  82      57.906  49.888  49.459  1.00  0.00           O
ATOM    621  C   THR X  82      58.647  47.915  47.557  1.00  0.00           C
ATOM    622  O   THR X  82      59.593  47.153  47.764  1.00  0.00           O
ATOM    623  N   ASN X  83      58.747  48.963  46.734  1.00  0.00           N
ATOM    624  CA  ASN X  83      59.975  49.373  46.051  1.00  0.00           C
ATOM    625  CB  ASN X  83      59.551  50.249  44.852  1.00  0.00           C
ATOM    626  CG  ASN X  83      60.526  50.258  43.686  1.00  0.00           C
ATOM    627  OD1 ASN X  83      61.631  49.732  43.723  1.00  0.00           O
ATOM    628  ND2 ASN X  83      60.154  50.869  42.594  1.00  0.00           N
ATOM    629  C   ASN X  83      60.984  50.078  46.995  1.00  0.00           C
ATOM    630  O   ASN X  83      62.137  50.305  46.617  1.00  0.00           O
ATOM    631  N   ARG X  84      60.581  50.417  48.233  1.00  0.00           N
ATOM    632  CA  ARG X  84      61.427  51.091  49.233  1.00  0.00           C
ATOM    633  CB  ARG X  84      60.621  51.462  50.489  1.00  0.00           C
ATOM    634  CG  ARG X  84      59.660  52.643  50.308  1.00  0.00           C
ATOM    635  CD  ARG X  84      59.044  53.029  51.662  1.00  0.00           C
ATOM    636  NE  ARG X  84      57.788  52.315  51.962  1.00  0.00           N
ATOM    637  CZ  ARG X  84      57.564  51.295  52.772  1.00  0.00           C
ATOM    638  NH1 ARG X  84      58.494  50.613  53.375  1.00  0.00           N
ATOM    639  NH2 ARG X  84      56.350  50.929  53.039  1.00  0.00           N
ATOM    640  C   ARG X  84      62.619  50.242  49.676  1.00  0.00           C
ATOM    641  O   ARG X  84      62.472  49.039  49.909  1.00  0.00           O
ATOM    642  N   LYS X  85      63.762  50.900  49.898  1.00  0.00           N
ATOM    643  CA  LYS X  85      64.971  50.324  50.524  1.00  0.00           C
ATOM    644  CB  LYS X  85      66.209  51.120  50.053  1.00  0.00           C
ATOM    645  CG  LYS X  85      67.330  50.264  49.437  1.00  0.00           C
ATOM    646  CD  LYS X  85      68.180  49.468  50.440  1.00  0.00           C
ATOM    647  CE  LYS X  85      69.291  48.729  49.679  1.00  0.00           C
ATOM    648  NZ  LYS X  85      70.373  48.241  50.566  1.00  0.00           N
ATOM    649  C   LYS X  85      64.889  50.240  52.059  1.00  0.00           C
ATOM    650  O   LYS X  85      65.705  49.549  52.662  1.00  0.00           O
ATOM    651  N   GLU X  86      63.911  50.895  52.693  1.00  0.00           N
ATOM    652  CA  GLU X  86      63.639  50.797  54.139  1.00  0.00           C
ATOM    653  CB  GLU X  86      64.013  52.096  54.875  1.00  0.00           C
ATOM    654  CG  GLU X  86      65.517  52.377  54.948  1.00  0.00           C
ATOM    655  CD  GLU X  86      65.805  53.438  56.019  1.00  0.00           C
ATOM    656  OE1 GLU X  86      66.512  53.129  57.010  1.00  0.00           O
ATOM    657  OE2 GLU X  86      65.295  54.581  55.920  1.00  0.00           O
ATOM    658  C   GLU X  86      62.172  50.472  54.462  1.00  0.00           C
ATOM    659  O   GLU X  86      61.260  50.851  53.723  1.00  0.00           O
ATOM    660  N   ASN X  87      61.949  49.838  55.619  1.00  0.00           N
ATOM    661  CA  ASN X  87      60.641  49.702  56.270  1.00  0.00           C
ATOM    662  CB  ASN X  87      60.708  48.465  57.190  1.00  0.00           C
ATOM    663  CG  ASN X  87      59.492  48.206  58.066  1.00  0.00           C
ATOM    664  OD1 ASN X  87      58.495  48.907  58.067  1.00  0.00           O
ATOM    665  ND2 ASN X  87      59.545  47.189  58.889  1.00  0.00           N
ATOM    666  C   ASN X  87      60.258  51.013  56.994  1.00  0.00           C
ATOM    667  O   ASN X  87      61.099  51.609  57.679  1.00  0.00           O
ATOM    668  N   ILE X  88      59.006  51.465  56.841  1.00  0.00           N
ATOM    669  CA  ILE X  88      58.502  52.764  57.324  1.00  0.00           C
ATOM    670  CB  ILE X  88      58.088  53.657  56.130  1.00  0.00           C
ATOM    671  CG2 ILE X  88      57.596  55.036  56.605  1.00  0.00           C
ATOM    672  CG1 ILE X  88      59.194  53.838  55.066  1.00  0.00           C
ATOM    673  CD1 ILE X  88      60.492  54.499  55.539  1.00  0.00           C
ATOM    674  C   ILE X  88      57.305  52.577  58.279  1.00  0.00           C
ATOM    675  O   ILE X  88      56.351  51.882  57.911  1.00  0.00           O
ATOM    676  N   PRO X  89      57.286  53.212  59.470  1.00  0.00           N
ATOM    677  CD  PRO X  89      58.390  53.940  60.084  1.00  0.00           C
ATOM    678  CG  PRO X  89      57.849  54.538  61.383  1.00  0.00           C
ATOM    679  CB  PRO X  89      56.680  53.619  61.735  1.00  0.00           C
ATOM    680  CA  PRO X  89      56.132  53.191  60.370  1.00  0.00           C
ATOM    681  C   PRO X  89      55.004  54.108  59.860  1.00  0.00           C
ATOM    682  O   PRO X  89      55.151  55.337  59.803  1.00  0.00           O
ATOM    683  N   LEU X  90      53.861  53.511  59.512  1.00  0.00           N
ATOM    684  CA  LEU X  90      52.665  54.172  58.975  1.00  0.00           C
ATOM    685  CB  LEU X  90      52.462  53.774  57.499  1.00  0.00           C
ATOM    686  CG  LEU X  90      53.587  54.188  56.530  1.00  0.00           C
ATOM    687  CD1 LEU X  90      53.247  53.706  55.120  1.00  0.00           C
ATOM    688  CD2 LEU X  90      53.783  55.705  56.468  1.00  0.00           C
ATOM    689  C   LEU X  90      51.409  53.843  59.805  1.00  0.00           C
ATOM    690  O   LEU X  90      51.356  52.825  60.503  1.00  0.00           O
ATOM    691  N   LYS X  91      50.384  54.698  59.693  1.00  0.00           N
ATOM    692  CA  LYS X  91      49.034  54.527  60.265  1.00  0.00           C
ATOM    693  CB  LYS X  91      48.912  55.327  61.582  1.00  0.00           C
ATOM    694  CG  LYS X  91      49.761  54.721  62.709  1.00  0.00           C
ATOM    695  CD  LYS X  91      49.573  55.455  64.043  1.00  0.00           C
ATOM    696  CE  LYS X  91      50.598  55.006  65.093  1.00  0.00           C
ATOM    697  NZ  LYS X  91      50.407  53.608  65.550  1.00  0.00           N
ATOM    698  C   LYS X  91      47.936  54.919  59.263  1.00  0.00           C
ATOM    699  O   LYS X  91      48.217  55.452  58.189  1.00  0.00           O
ATOM    700  N   LEU X  92      46.685  54.633  59.622  1.00  0.00           N
ATOM    701  CA  LEU X  92      45.453  54.927  58.879  1.00  0.00           C
ATOM    702  CB  LEU X  92      44.378  53.971  59.451  1.00  0.00           C
ATOM    703  CG  LEU X  92      42.971  53.895  58.825  1.00  0.00           C
ATOM    704  CD1 LEU X  92      42.032  55.025  59.252  1.00  0.00           C
ATOM    705  CD2 LEU X  92      42.991  53.798  57.301  1.00  0.00           C
ATOM    706  C   LEU X  92      45.064  56.419  58.969  1.00  0.00           C
ATOM    707  O   LEU X  92      45.231  57.055  60.017  1.00  0.00           O
ATOM    708  N   SER X  93      44.522  56.985  57.886  1.00  0.00           N
ATOM    709  CA  SER X  93      43.952  58.340  57.848  1.00  0.00           C
ATOM    710  CB  SER X  93      45.052  59.332  57.463  1.00  0.00           C
ATOM    711  OG  SER X  93      44.694  60.642  57.850  1.00  0.00           O
ATOM    712  C   SER X  93      42.762  58.476  56.884  1.00  0.00           C
ATOM    713  O   SER X  93      42.698  57.786  55.863  1.00  0.00           O
ATOM    714  N   GLU X  94      41.844  59.403  57.186  1.00  0.00           N
ATOM    715  CA  GLU X  94      40.882  59.962  56.219  1.00  0.00           C
ATOM    716  CB  GLU X  94      39.530  60.230  56.904  1.00  0.00           C
ATOM    717  CG  GLU X  94      38.558  60.936  55.945  1.00  0.00           C
ATOM    718  CD  GLU X  94      37.106  60.847  56.406  1.00  0.00           C
ATOM    719  OE1 GLU X  94      36.331  60.147  55.718  1.00  0.00           O
ATOM    720  OE2 GLU X  94      36.711  61.475  57.420  1.00  0.00           O
ATOM    721  C   GLU X  94      41.431  61.226  55.532  1.00  0.00           C
ATOM    722  O   GLU X  94      41.223  61.415  54.334  1.00  0.00           O
ATOM    723  N   ASP X  95      42.200  62.053  56.246  1.00  0.00           N
ATOM    724  CA  ASP X  95      43.067  63.058  55.624  1.00  0.00           C
ATOM    725  CB  ASP X  95      43.492  64.095  56.677  1.00  0.00           C
ATOM    726  CG  ASP X  95      44.309  65.270  56.124  1.00  0.00           C
ATOM    727  OD1 ASP X  95      44.627  66.188  56.911  1.00  0.00           O
ATOM    728  OD2 ASP X  95      44.656  65.296  54.919  1.00  0.00           O
ATOM    729  C   ASP X  95      44.243  62.309  54.973  1.00  0.00           C
ATOM    730  O   ASP X  95      45.239  61.992  55.626  1.00  0.00           O
ATOM    731  N   CYS X  96      44.062  61.908  53.712  1.00  0.00           N
ATOM    732  CA  CYS X  96      44.909  60.941  53.011  1.00  0.00           C
ATOM    733  CB  CYS X  96      44.302  59.542  53.199  1.00  0.00           C
ATOM    734  SG  CYS X  96      42.695  59.410  52.357  1.00  0.00           S
ATOM    735  C   CYS X  96      45.168  61.262  51.522  1.00  0.00           C
ATOM    736  O   CYS X  96      45.872  60.496  50.860  1.00  0.00           O
ATOM    737  N   LEU X  97      44.675  62.393  50.999  1.00  0.00           N
ATOM    738  CA  LEU X  97      44.894  62.834  49.613  1.00  0.00           C
ATOM    739  CB  LEU X  97      43.677  63.635  49.106  1.00  0.00           C
ATOM    740  CG  LEU X  97      42.336  62.873  49.099  1.00  0.00           C
ATOM    741  CD1 LEU X  97      41.287  63.707  48.362  1.00  0.00           C
ATOM    742  CD2 LEU X  97      42.415  61.504  48.420  1.00  0.00           C
ATOM    743  C   LEU X  97      46.231  63.587  49.465  1.00  0.00           C
ATOM    744  O   LEU X  97      46.276  64.822  49.381  1.00  0.00           O
ATOM    745  N   TYR X  98      47.317  62.806  49.455  1.00  0.00           N
ATOM    746  CA  TYR X  98      48.713  63.247  49.332  1.00  0.00           C
ATOM    747  CB  TYR X  98      49.496  62.971  50.633  1.00  0.00           C
ATOM    748  CG  TYR X  98      48.991  63.720  51.849  1.00  0.00           C
ATOM    749  CD1 TYR X  98      47.855  63.243  52.521  1.00  0.00           C
ATOM    750  CE1 TYR X  98      47.283  63.987  53.564  1.00  0.00           C
ATOM    751  CZ  TYR X  98      47.885  65.188  53.981  1.00  0.00           C
ATOM    752  OH  TYR X  98      47.304  65.926  54.961  1.00  0.00           O
ATOM    753  CE2 TYR X  98      49.088  65.617  53.383  1.00  0.00           C
ATOM    754  CD2 TYR X  98      49.628  64.891  52.303  1.00  0.00           C
ATOM    755  C   TYR X  98      49.423  62.575  48.148  1.00  0.00           C
ATOM    756  O   TYR X  98      48.979  61.547  47.628  1.00  0.00           O
ATOM    757  N   LEU X  99      50.556  63.150  47.742  1.00  0.00           N
ATOM    758  CA  LEU X  99      51.461  62.593  46.738  1.00  0.00           C
ATOM    759  CB  LEU X  99      51.062  63.116  45.341  1.00  0.00           C
ATOM    760  CG  LEU X  99      50.974  64.643  45.134  1.00  0.00           C
ATOM    761  CD1 LEU X  99      52.341  65.318  45.038  1.00  0.00           C
ATOM    762  CD2 LEU X  99      50.236  64.923  43.822  1.00  0.00           C
ATOM    763  C   LEU X  99      52.944  62.799  47.096  1.00  0.00           C
ATOM    764  O   LEU X  99      53.286  63.622  47.952  1.00  0.00           O
ATOM    765  N   ASN X 100      53.809  62.038  46.418  1.00  0.00           N
ATOM    766  CA  ASN X 100      55.273  62.126  46.490  1.00  0.00           C
ATOM    767  CB  ASN X 100      55.860  60.837  47.100  1.00  0.00           C
ATOM    768  CG  ASN X 100      55.295  60.412  48.449  1.00  0.00           C
ATOM    769  OD1 ASN X 100      54.872  61.203  49.274  1.00  0.00           O
ATOM    770  ND2 ASN X 100      55.300  59.135  48.740  1.00  0.00           N
ATOM    771  C   ASN X 100      55.848  62.363  45.077  1.00  0.00           C
ATOM    772  O   ASN X 100      55.295  61.859  44.096  1.00  0.00           O
ATOM    773  N   ILE X 101      56.958  63.100  44.976  1.00  0.00           N
ATOM    774  CA  ILE X 101      57.587  63.562  43.726  1.00  0.00           C
ATOM    775  CB  ILE X 101      57.335  65.080  43.509  1.00  0.00           C
ATOM    776  CG2 ILE X 101      57.958  65.557  42.180  1.00  0.00           C
ATOM    777  CG1 ILE X 101      55.827  65.426  43.552  1.00  0.00           C
ATOM    778  CD1 ILE X 101      55.521  66.928  43.528  1.00  0.00           C
ATOM    779  C   ILE X 101      59.094  63.260  43.748  1.00  0.00           C
ATOM    780  O   ILE X 101      59.769  63.478  44.756  1.00  0.00           O
ATOM    781  N   TYR X 102      59.620  62.807  42.609  1.00  0.00           N
ATOM    782  CA  TYR X 102      61.024  62.477  42.361  1.00  0.00           C
ATOM    783  CB  TYR X 102      61.178  60.945  42.242  1.00  0.00           C
ATOM    784  CG  TYR X 102      60.651  60.118  43.412  1.00  0.00           C
ATOM    785  CD1 TYR X 102      59.264  59.907  43.573  1.00  0.00           C
ATOM    786  CE1 TYR X 102      58.774  59.177  44.674  1.00  0.00           C
ATOM    787  CZ  TYR X 102      59.675  58.633  45.614  1.00  0.00           C
ATOM    788  OH  TYR X 102      59.215  57.925  46.679  1.00  0.00           O
ATOM    789  CE2 TYR X 102      61.064  58.788  45.423  1.00  0.00           C
ATOM    790  CD2 TYR X 102      61.546  59.527  44.324  1.00  0.00           C
ATOM    791  C   TYR X 102      61.464  63.187  41.066  1.00  0.00           C
ATOM    792  O   TYR X 102      60.812  63.035  40.030  1.00  0.00           O
ATOM    793  N   THR X 103      62.535  63.987  41.103  1.00  0.00           N
ATOM    794  CA  THR X 103      62.978  64.810  39.957  1.00  0.00           C
ATOM    795  CB  THR X 103      62.342  66.214  40.017  1.00  0.00           C
ATOM    796  CG2 THR X 103      62.752  67.063  41.222  1.00  0.00           C
ATOM    797  OG1 THR X 103      62.675  66.953  38.867  1.00  0.00           O
ATOM    798  C   THR X 103      64.510  64.891  39.853  1.00  0.00           C
ATOM    799  O   THR X 103      65.182  64.951  40.886  1.00  0.00           O
ATOM    800  N   PRO X 104      65.113  64.898  38.646  1.00  0.00           N
ATOM    801  CD  PRO X 104      64.494  64.635  37.356  1.00  0.00           C
ATOM    802  CG  PRO X 104      65.642  64.231  36.438  1.00  0.00           C
ATOM    803  CB  PRO X 104      66.795  65.087  36.961  1.00  0.00           C
ATOM    804  CA  PRO X 104      66.556  65.085  38.476  1.00  0.00           C
ATOM    805  C   PRO X 104      67.061  66.374  39.139  1.00  0.00           C
ATOM    806  O   PRO X 104      66.391  67.410  39.105  1.00  0.00           O
ATOM    807  N   ALA X 105      68.258  66.335  39.730  1.00  0.00           N
ATOM    808  CA  ALA X 105      68.805  67.444  40.523  1.00  0.00           C
ATOM    809  CB  ALA X 105      70.004  66.900  41.303  1.00  0.00           C
ATOM    810  C   ALA X 105      69.192  68.708  39.716  1.00  0.00           C
ATOM    811  O   ALA X 105      69.637  69.696  40.308  1.00  0.00           O
ATOM    812  N   ASP X 106      69.050  68.693  38.387  1.00  0.00           N
ATOM    813  CA  ASP X 106      69.364  69.806  37.484  1.00  0.00           C
ATOM    814  CB  ASP X 106      70.865  69.764  37.150  1.00  0.00           C
ATOM    815  CG  ASP X 106      71.477  71.132  36.839  1.00  0.00           C
ATOM    816  OD1 ASP X 106      72.723  71.233  36.949  1.00  0.00           O
ATOM    817  OD2 ASP X 106      70.741  72.105  36.540  1.00  0.00           O
ATOM    818  C   ASP X 106      68.512  69.746  36.197  1.00  0.00           C
ATOM    819  O   ASP X 106      67.903  68.716  35.898  1.00  0.00           O
ATOM    820  N   LEU X 107      68.505  70.834  35.418  1.00  0.00           N
ATOM    821  CA  LEU X 107      67.780  70.998  34.149  1.00  0.00           C
ATOM    822  CB  LEU X 107      66.498  71.823  34.410  1.00  0.00           C
ATOM    823  CG  LEU X 107      65.504  71.858  33.229  1.00  0.00           C
ATOM    824  CD1 LEU X 107      64.863  70.492  32.992  1.00  0.00           C
ATOM    825  CD2 LEU X 107      64.377  72.852  33.506  1.00  0.00           C
ATOM    826  C   LEU X 107      68.712  71.597  33.074  1.00  0.00           C
ATOM    827  O   LEU X 107      68.485  72.691  32.555  1.00  0.00           O
ATOM    828  N   THR X 108      69.816  70.908  32.775  1.00  0.00           N
ATOM    829  CA  THR X 108      70.985  71.478  32.062  1.00  0.00           C
ATOM    830  CB  THR X 108      72.198  70.543  32.161  1.00  0.00           C
ATOM    831  CG2 THR X 108      72.617  70.251  33.601  1.00  0.00           C
ATOM    832  OG1 THR X 108      71.897  69.305  31.561  1.00  0.00           O
ATOM    833  C   THR X 108      70.764  71.834  30.584  1.00  0.00           C
ATOM    834  O   THR X 108      71.600  72.509  29.973  1.00  0.00           O
ATOM    835  N   LYS X 109      69.637  71.407  30.000  1.00  0.00           N
ATOM    836  CA  LYS X 109      69.224  71.702  28.615  1.00  0.00           C
ATOM    837  CB  LYS X 109      68.953  70.399  27.835  1.00  0.00           C
ATOM    838  CG  LYS X 109      69.815  69.164  28.169  1.00  0.00           C
ATOM    839  CD  LYS X 109      71.296  69.257  27.772  1.00  0.00           C
ATOM    840  CE  LYS X 109      71.966  67.924  28.142  1.00  0.00           C
ATOM    841  NZ  LYS X 109      73.386  67.860  27.728  1.00  0.00           N
ATOM    842  C   LYS X 109      68.033  72.684  28.543  1.00  0.00           C
ATOM    843  O   LYS X 109      67.482  72.906  27.466  1.00  0.00           O
ATOM    844  N   LYS X 110      67.633  73.275  29.680  1.00  0.00           N
ATOM    845  CA  LYS X 110      66.597  74.318  29.879  1.00  0.00           C
ATOM    846  CB  LYS X 110      67.064  75.616  29.194  1.00  0.00           C
ATOM    847  CG  LYS X 110      66.287  76.852  29.671  1.00  0.00           C
ATOM    848  CD  LYS X 110      66.927  78.130  29.124  1.00  0.00           C
ATOM    849  CE  LYS X 110      66.199  79.363  29.666  1.00  0.00           C
ATOM    850  NZ  LYS X 110      66.867  80.605  29.221  1.00  0.00           N
ATOM    851  C   LYS X 110      65.134  73.970  29.546  1.00  0.00           C
ATOM    852  O   LYS X 110      64.247  74.423  30.269  1.00  0.00           O
ATOM    853  N   ASN X 111      64.854  73.183  28.504  1.00  0.00           N
ATOM    854  CA  ASN X 111      63.490  72.770  28.142  1.00  0.00           C
ATOM    855  CB  ASN X 111      63.464  72.350  26.656  1.00  0.00           C
ATOM    856  CG  ASN X 111      62.082  72.020  26.103  1.00  0.00           C
ATOM    857  OD1 ASN X 111      61.836  70.950  25.560  1.00  0.00           O
ATOM    858  ND2 ASN X 111      61.142  72.931  26.165  1.00  0.00           N
ATOM    859  C   ASN X 111      62.979  71.690  29.118  1.00  0.00           C
ATOM    860  O   ASN X 111      63.666  70.688  29.354  1.00  0.00           O
ATOM    861  N   ARG X 112      61.794  71.899  29.705  1.00  0.00           N
ATOM    862  CA  ARG X 112      61.257  71.096  30.822  1.00  0.00           C
ATOM    863  CB  ARG X 112      60.061  71.831  31.461  1.00  0.00           C
ATOM    864  CG  ARG X 112      60.558  73.043  32.271  1.00  0.00           C
ATOM    865  CD  ARG X 112      59.430  73.829  32.948  1.00  0.00           C
ATOM    866  NE  ARG X 112      59.984  74.863  33.845  1.00  0.00           N
ATOM    867  CZ  ARG X 112      60.033  76.174  33.684  1.00  0.00           C
ATOM    868  NH1 ARG X 112      60.516  76.895  34.648  1.00  0.00           N
ATOM    869  NH2 ARG X 112      59.625  76.802  32.622  1.00  0.00           N
ATOM    870  C   ARG X 112      60.966  69.636  30.445  1.00  0.00           C
ATOM    871  O   ARG X 112      60.759  69.304  29.276  1.00  0.00           O
ATOM    872  N   LEU X 113      61.005  68.754  31.444  1.00  0.00           N
ATOM    873  CA  LEU X 113      61.101  67.294  31.283  1.00  0.00           C
ATOM    874  CB  LEU X 113      61.823  66.710  32.512  1.00  0.00           C
ATOM    875  CG  LEU X 113      63.226  67.268  32.804  1.00  0.00           C
ATOM    876  CD1 LEU X 113      63.797  66.593  34.050  1.00  0.00           C
ATOM    877  CD2 LEU X 113      64.194  67.049  31.643  1.00  0.00           C
ATOM    878  C   LEU X 113      59.732  66.600  31.125  1.00  0.00           C
ATOM    879  O   LEU X 113      58.748  67.077  31.692  1.00  0.00           O
ATOM    880  N   PRO X 114      59.643  65.440  30.447  1.00  0.00           N
ATOM    881  CD  PRO X 114      60.699  64.766  29.706  1.00  0.00           C
ATOM    882  CG  PRO X 114      60.226  63.324  29.546  1.00  0.00           C
ATOM    883  CB  PRO X 114      58.706  63.454  29.508  1.00  0.00           C
ATOM    884  CA  PRO X 114      58.444  64.602  30.486  1.00  0.00           C
ATOM    885  C   PRO X 114      58.158  64.084  31.906  1.00  0.00           C
ATOM    886  O   PRO X 114      59.070  63.890  32.718  1.00  0.00           O
ATOM    887  N   VAL X 115      56.875  63.842  32.188  1.00  0.00           N
ATOM    888  CA  VAL X 115      56.364  63.466  33.516  1.00  0.00           C
ATOM    889  CB  VAL X 115      55.395  64.541  34.055  1.00  0.00           C
ATOM    890  CG1 VAL X 115      54.978  64.262  35.507  1.00  0.00           C
ATOM    891  CG2 VAL X 115      56.000  65.953  34.008  1.00  0.00           C
ATOM    892  C   VAL X 115      55.679  62.098  33.467  1.00  0.00           C
ATOM    893  O   VAL X 115      54.896  61.826  32.556  1.00  0.00           O
ATOM    894  N   MET X 116      55.925  61.261  34.476  1.00  0.00           N
ATOM    895  CA  MET X 116      55.236  59.991  34.725  1.00  0.00           C
ATOM    896  CB  MET X 116      56.277  58.858  34.757  1.00  0.00           C
ATOM    897  CG  MET X 116      55.637  57.467  34.854  1.00  0.00           C
ATOM    898  SD  MET X 116      54.652  56.983  33.411  1.00  0.00           S
ATOM    899  CE  MET X 116      55.971  56.507  32.262  1.00  0.00           C
ATOM    900  C   MET X 116      54.443  60.059  36.040  1.00  0.00           C
ATOM    901  O   MET X 116      54.991  60.463  37.066  1.00  0.00           O
ATOM    902  N   VAL X 117      53.174  59.639  36.032  1.00  0.00           N
ATOM    903  CA  VAL X 117      52.286  59.632  37.211  1.00  0.00           C
ATOM    904  CB  VAL X 117      51.113  60.622  37.050  1.00  0.00           C
ATOM    905  CG1 VAL X 117      50.313  60.734  38.356  1.00  0.00           C
ATOM    906  CG2 VAL X 117      51.590  62.035  36.681  1.00  0.00           C
ATOM    907  C   VAL X 117      51.769  58.217  37.480  1.00  0.00           C
ATOM    908  O   VAL X 117      51.083  57.635  36.641  1.00  0.00           O
ATOM    909  N   TRP X 118      52.090  57.676  38.656  1.00  0.00           N
ATOM    910  CA  TRP X 118      51.737  56.320  39.086  1.00  0.00           C
ATOM    911  CB  TRP X 118      52.941  55.705  39.825  1.00  0.00           C
ATOM    912  CG  TRP X 118      53.069  54.206  39.862  1.00  0.00           C
ATOM    913  CD1 TRP X 118      52.067  53.304  39.990  1.00  0.00           C
ATOM    914  NE1 TRP X 118      52.579  52.022  40.001  1.00  0.00           N
ATOM    915  CE2 TRP X 118      53.950  52.025  39.877  1.00  0.00           C
ATOM    916  CZ2 TRP X 118      54.910  51.004  39.837  1.00  0.00           C
ATOM    917  CH2 TRP X 118      56.267  51.340  39.690  1.00  0.00           C
ATOM    918  CZ3 TRP X 118      56.645  52.692  39.585  1.00  0.00           C
ATOM    919  CE3 TRP X 118      55.672  53.711  39.647  1.00  0.00           C
ATOM    920  CD2 TRP X 118      54.297  53.407  39.789  1.00  0.00           C
ATOM    921  C   TRP X 118      50.459  56.328  39.943  1.00  0.00           C
ATOM    922  O   TRP X 118      50.414  56.959  41.005  1.00  0.00           O
ATOM    923  N   ILE X 119      49.440  55.599  39.482  1.00  0.00           N
ATOM    924  CA  ILE X 119      48.200  55.262  40.192  1.00  0.00           C
ATOM    925  CB  ILE X 119      47.004  55.232  39.205  1.00  0.00           C
ATOM    926  CG2 ILE X 119      45.692  55.001  39.975  1.00  0.00           C
ATOM    927  CG1 ILE X 119      46.884  56.471  38.284  1.00  0.00           C
ATOM    928  CD1 ILE X 119      46.750  57.820  38.999  1.00  0.00           C
ATOM    929  C   ILE X 119      48.387  53.883  40.840  1.00  0.00           C
ATOM    930  O   ILE X 119      48.564  52.894  40.130  1.00  0.00           O
ATOM    931  N   HID X 120      48.384  53.798  42.172  1.00  0.00           N
ATOM    932  CA  HID X 120      48.689  52.538  42.861  1.00  0.00           C
ATOM    933  CB  HID X 120      49.020  52.789  44.342  1.00  0.00           C
ATOM    934  CG  HID X 120      47.910  53.347  45.198  1.00  0.00           C
ATOM    935  ND1 HID X 120      46.822  52.653  45.679  1.00  0.00           N
ATOM    936  CE1 HID X 120      46.127  53.476  46.485  1.00  0.00           C
ATOM    937  NE2 HID X 120      46.728  54.677  46.562  1.00  0.00           N
ATOM    938  CD2 HID X 120      47.865  54.596  45.752  1.00  0.00           C
ATOM    939  C   HID X 120      47.598  51.465  42.698  1.00  0.00           C
ATOM    940  O   HID X 120      46.399  51.768  42.689  1.00  0.00           O
ATOM    941  N   GLY X 121      48.013  50.196  42.645  1.00  0.00           N
ATOM    942  CA  GLY X 121      47.148  49.039  42.782  1.00  0.00           C
ATOM    943  C   GLY X 121      46.704  48.822  44.238  1.00  0.00           C
ATOM    944  O   GLY X 121      46.920  49.641  45.141  1.00  0.00           O
ATOM    945  N   GLY X 122      46.053  47.633  44.491  1.00  0.00           N
ATOM    946  CA  GLY X 122      45.475  47.324  45.804  1.00  0.00           C
ATOM    947  C   GLY X 122      44.041  46.809  45.757  1.00  0.00           C
ATOM    948  O   GLY X 122      43.338  46.791  46.771  1.00  0.00           O
ATOM    949  N   GLY X 123      43.513  46.389  44.543  1.00  0.00           N
ATOM    950  CA  GLY X 123      42.224  45.694  44.489  1.00  0.00           C
ATOM    951  C   GLY X 123      41.029  46.592  44.841  1.00  0.00           C
ATOM    952  O   GLY X 123      39.995  46.061  45.229  1.00  0.00           O
ATOM    953  N   LEU X 124      41.181  47.924  44.785  1.00  0.00           N
ATOM    954  CA  LEU X 124      40.236  48.935  45.302  1.00  0.00           C
ATOM    955  CB  LEU X 124      38.974  49.017  44.409  1.00  0.00           C
ATOM    956  CG  LEU X 124      39.212  49.225  42.900  1.00  0.00           C
ATOM    957  CD1 LEU X 124      37.867  49.261  42.170  1.00  0.00           C
ATOM    958  CD2 LEU X 124      39.959  50.527  42.596  1.00  0.00           C
ATOM    959  C   LEU X 124      39.893  48.798  46.808  1.00  0.00           C
ATOM    960  O   LEU X 124      38.972  49.458  47.294  1.00  0.00           O
ATOM    961  N   MET X 125      40.630  47.969  47.558  1.00  0.00           N
ATOM    962  CA  MET X 125      40.333  47.580  48.949  1.00  0.00           C
ATOM    963  CB  MET X 125      39.975  46.081  48.985  1.00  0.00           C
ATOM    964  CG  MET X 125      41.118  45.167  48.516  1.00  0.00           C
ATOM    965  SD  MET X 125      40.822  43.387  48.660  1.00  0.00           S
ATOM    966  CE  MET X 125      42.392  42.798  47.960  1.00  0.00           C
ATOM    967  C   MET X 125      41.465  47.902  49.942  1.00  0.00           C
ATOM    968  O   MET X 125      41.191  48.123  51.125  1.00  0.00           O
ATOM    969  N   VAL X 126      42.709  47.942  49.461  1.00  0.00           N
ATOM    970  CA  VAL X 126      43.948  48.328  50.159  1.00  0.00           C
ATOM    971  CB  VAL X 126      44.722  47.088  50.675  1.00  0.00           C
ATOM    972  CG1 VAL X 126      43.937  46.314  51.740  1.00  0.00           C
ATOM    973  CG2 VAL X 126      45.128  46.108  49.567  1.00  0.00           C
ATOM    974  C   VAL X 126      44.810  49.176  49.204  1.00  0.00           C
ATOM    975  O   VAL X 126      44.371  49.504  48.103  1.00  0.00           O
ATOM    976  N   GLY X 127      46.034  49.520  49.602  1.00  0.00           N
ATOM    977  CA  GLY X 127      47.026  50.195  48.757  1.00  0.00           C
ATOM    978  C   GLY X 127      47.357  51.612  49.221  1.00  0.00           C
ATOM    979  O   GLY X 127      46.499  52.293  49.774  1.00  0.00           O
ATOM    980  N   ALA X 128      48.605  52.051  49.046  1.00  0.00           N
ATOM    981  CA  ALA X 128      49.063  53.371  49.488  1.00  0.00           C
ATOM    982  CB  ALA X 128      49.451  53.281  50.972  1.00  0.00           C
ATOM    983  C   ALA X 128      50.249  53.876  48.651  1.00  0.00           C
ATOM    984  O   ALA X 128      51.157  53.111  48.323  1.00  0.00           O
ATOM    985  N   ALA X 129      50.310  55.182  48.371  1.00  0.00           N
ATOM    986  CA  ALA X 129      51.395  55.777  47.576  1.00  0.00           C
ATOM    987  CB  ALA X 129      51.062  57.247  47.307  1.00  0.00           C
ATOM    988  C   ALA X 129      52.780  55.629  48.241  1.00  0.00           C
ATOM    989  O   ALA X 129      53.797  55.518  47.555  1.00  0.00           O
ATOM    990  N   SER X 130      52.816  55.546  49.575  1.00  0.00           N
ATOM    991  CA  SER X 130      54.026  55.311  50.377  1.00  0.00           C
ATOM    992  CB  SER X 130      53.695  55.514  51.862  1.00  0.00           C
ATOM    993  OG  SER X 130      53.251  56.847  52.044  1.00  0.00           O
ATOM    994  C   SER X 130      54.686  53.940  50.149  1.00  0.00           C
ATOM    995  O   SER X 130      55.808  53.730  50.601  1.00  0.00           O
ATOM    996  N   THR X 131      54.048  53.017  49.420  1.00  0.00           N
ATOM    997  CA  THR X 131      54.621  51.712  49.024  1.00  0.00           C
ATOM    998  CB  THR X 131      53.464  50.714  48.797  1.00  0.00           C
ATOM    999  CG2 THR X 131      53.865  49.272  48.491  1.00  0.00           C
ATOM   1000  OG1 THR X 131      52.695  50.648  49.978  1.00  0.00           O
ATOM   1001  C   THR X 131      55.552  51.815  47.797  1.00  0.00           C
ATOM   1002  O   THR X 131      56.340  50.899  47.546  1.00  0.00           O
ATOM   1003  N   TYR X 132      55.521  52.930  47.057  1.00  0.00           N
ATOM   1004  CA  TYR X 132      56.144  53.098  45.733  1.00  0.00           C
ATOM   1005  CB  TYR X 132      55.062  53.519  44.719  1.00  0.00           C
ATOM   1006  CG  TYR X 132      53.908  52.538  44.588  1.00  0.00           C
ATOM   1007  CD1 TYR X 132      52.917  52.491  45.587  1.00  0.00           C
ATOM   1008  CE1 TYR X 132      51.903  51.523  45.536  1.00  0.00           C
ATOM   1009  CZ  TYR X 132      51.827  50.636  44.447  1.00  0.00           C
ATOM   1010  OH  TYR X 132      50.821  49.724  44.417  1.00  0.00           O
ATOM   1011  CE2 TYR X 132      52.773  50.726  43.404  1.00  0.00           C
ATOM   1012  CD2 TYR X 132      53.824  51.662  43.486  1.00  0.00           C
ATOM   1013  C   TYR X 132      57.310  54.103  45.765  1.00  0.00           C
ATOM   1014  O   TYR X 132      57.345  54.995  46.612  1.00  0.00           O
ATOM   1015  N   ASP X 133      58.255  53.988  44.827  1.00  0.00           N
ATOM   1016  CA  ASP X 133      59.473  54.815  44.737  1.00  0.00           C
ATOM   1017  CB  ASP X 133      60.635  54.054  45.400  1.00  0.00           C
ATOM   1018  CG  ASP X 133      61.838  54.944  45.720  1.00  0.00           C
ATOM   1019  OD1 ASP X 133      62.125  55.169  46.921  1.00  0.00           O
ATOM   1020  OD2 ASP X 133      62.527  55.409  44.785  1.00  0.00           O
ATOM   1021  C   ASP X 133      59.791  55.210  43.275  1.00  0.00           C
ATOM   1022  O   ASP X 133      59.606  54.408  42.355  1.00  0.00           O
ATOM   1023  N   GLY X 134      60.238  56.450  43.047  1.00  0.00           N
ATOM   1024  CA  GLY X 134      60.442  57.034  41.711  1.00  0.00           C
ATOM   1025  C   GLY X 134      61.884  57.431  41.369  1.00  0.00           C
ATOM   1026  O   GLY X 134      62.104  58.043  40.323  1.00  0.00           O
ATOM   1027  N   LEU X 135      62.864  57.142  42.236  1.00  0.00           N
ATOM   1028  CA  LEU X 135      64.244  57.604  42.040  1.00  0.00           C
ATOM   1029  CB  LEU X 135      65.014  57.489  43.368  1.00  0.00           C
ATOM   1030  CG  LEU X 135      66.457  58.039  43.328  1.00  0.00           C
ATOM   1031  CD1 LEU X 135      66.841  58.616  44.691  1.00  0.00           C
ATOM   1032  CD2 LEU X 135      67.500  56.968  42.990  1.00  0.00           C
ATOM   1033  C   LEU X 135      64.951  56.892  40.879  1.00  0.00           C
ATOM   1034  O   LEU X 135      65.600  57.563  40.081  1.00  0.00           O
ATOM   1035  N   ALA X 136      64.831  55.566  40.759  1.00  0.00           N
ATOM   1036  CA  ALA X 136      65.586  54.781  39.778  1.00  0.00           C
ATOM   1037  CB  ALA X 136      65.266  53.296  39.994  1.00  0.00           C
ATOM   1038  C   ALA X 136      65.327  55.206  38.320  1.00  0.00           C
ATOM   1039  O   ALA X 136      66.275  55.372  37.549  1.00  0.00           O
ATOM   1040  N   LEU X 137      64.064  55.443  37.946  1.00  0.00           N
ATOM   1041  CA  LEU X 137      63.710  55.898  36.597  1.00  0.00           C
ATOM   1042  CB  LEU X 137      62.188  55.743  36.417  1.00  0.00           C
ATOM   1043  CG  LEU X 137      61.651  56.157  35.032  1.00  0.00           C
ATOM   1044  CD1 LEU X 137      62.246  55.324  33.894  1.00  0.00           C
ATOM   1045  CD2 LEU X 137      60.131  55.988  34.994  1.00  0.00           C
ATOM   1046  C   LEU X 137      64.207  57.333  36.327  1.00  0.00           C
ATOM   1047  O   LEU X 137      64.749  57.607  35.253  1.00  0.00           O
ATOM   1048  N   ALA X 138      64.093  58.230  37.313  1.00  0.00           N
ATOM   1049  CA  ALA X 138      64.599  59.602  37.219  1.00  0.00           C
ATOM   1050  CB  ALA X 138      64.081  60.391  38.430  1.00  0.00           C
ATOM   1051  C   ALA X 138      66.138  59.658  37.119  1.00  0.00           C
ATOM   1052  O   ALA X 138      66.679  60.465  36.358  1.00  0.00           O
ATOM   1053  N   ALA X 139      66.840  58.782  37.848  1.00  0.00           N
ATOM   1054  CA  ALA X 139      68.298  58.684  37.874  1.00  0.00           C
ATOM   1055  CB  ALA X 139      68.709  57.900  39.127  1.00  0.00           C
ATOM   1056  C   ALA X 139      68.884  58.049  36.600  1.00  0.00           C
ATOM   1057  O   ALA X 139      69.948  58.469  36.142  1.00  0.00           O
ATOM   1058  N   HIE X 140      68.209  57.061  35.999  1.00  0.00           N
ATOM   1059  CA  HIE X 140      68.662  56.455  34.740  1.00  0.00           C
ATOM   1060  CB  HIE X 140      68.093  55.038  34.580  1.00  0.00           C
ATOM   1061  CG  HIE X 140      68.853  53.983  35.343  1.00  0.00           C
ATOM   1062  ND1 HIE X 140      70.237  53.783  35.288  1.00  0.00           N
ATOM   1063  CE1 HIE X 140      70.474  52.676  36.009  1.00  0.00           C
ATOM   1064  NE2 HIE X 140      69.329  52.189  36.513  1.00  0.00           N
ATOM   1065  CD2 HIE X 140      68.295  53.000  36.105  1.00  0.00           C
ATOM   1066  C   HIE X 140      68.340  57.313  33.513  1.00  0.00           C
ATOM   1067  O   HIE X 140      69.224  57.528  32.679  1.00  0.00           O
ATOM   1068  N   GLU X 141      67.104  57.803  33.377  1.00  0.00           N
ATOM   1069  CA  GLU X 141      66.594  58.359  32.109  1.00  0.00           C
ATOM   1070  CB  GLU X 141      65.471  57.469  31.548  1.00  0.00           C
ATOM   1071  CG  GLU X 141      65.890  56.013  31.268  1.00  0.00           C
ATOM   1072  CD  GLU X 141      67.036  55.870  30.253  1.00  0.00           C
ATOM   1073  OE1 GLU X 141      67.185  56.701  29.322  1.00  0.00           O
ATOM   1074  OE2 GLU X 141      67.806  54.887  30.348  1.00  0.00           O
ATOM   1075  C   GLU X 141      66.190  59.844  32.155  1.00  0.00           C
ATOM   1076  O   GLU X 141      65.688  60.364  31.156  1.00  0.00           O
ATOM   1077  N   ASN X 142      66.469  60.550  33.260  1.00  0.00           N
ATOM   1078  CA  ASN X 142      66.364  62.015  33.356  1.00  0.00           C
ATOM   1079  CB  ASN X 142      67.499  62.612  32.502  1.00  0.00           C
ATOM   1080  CG  ASN X 142      67.818  64.075  32.734  1.00  0.00           C
ATOM   1081  OD1 ASN X 142      67.334  64.740  33.639  1.00  0.00           O
ATOM   1082  ND2 ASN X 142      68.701  64.600  31.917  1.00  0.00           N
ATOM   1083  C   ASN X 142      64.938  62.538  33.056  1.00  0.00           C
ATOM   1084  O   ASN X 142      64.719  63.374  32.175  1.00  0.00           O
ATOM   1085  N   VAL X 143      63.958  61.989  33.783  1.00  0.00           N
ATOM   1086  CA  VAL X 143      62.513  62.293  33.702  1.00  0.00           C
ATOM   1087  CB  VAL X 143      61.730  61.173  32.979  1.00  0.00           C
ATOM   1088  CG1 VAL X 143      62.282  60.892  31.576  1.00  0.00           C
ATOM   1089  CG2 VAL X 143      61.713  59.842  33.747  1.00  0.00           C
ATOM   1090  C   VAL X 143      61.930  62.531  35.102  1.00  0.00           C
ATOM   1091  O   VAL X 143      62.539  62.128  36.093  1.00  0.00           O
ATOM   1092  N   VAL X 144      60.754  63.160  35.205  1.00  0.00           N
ATOM   1093  CA  VAL X 144      60.083  63.426  36.497  1.00  0.00           C
ATOM   1094  CB  VAL X 144      59.446  64.830  36.517  1.00  0.00           C
ATOM   1095  CG1 VAL X 144      58.797  65.162  37.867  1.00  0.00           C
ATOM   1096  CG2 VAL X 144      60.506  65.904  36.247  1.00  0.00           C
ATOM   1097  C   VAL X 144      59.051  62.339  36.806  1.00  0.00           C
ATOM   1098  O   VAL X 144      58.291  61.940  35.924  1.00  0.00           O
ATOM   1099  N   VAL X 145      58.994  61.872  38.058  1.00  0.00           N
ATOM   1100  CA  VAL X 145      58.106  60.781  38.499  1.00  0.00           C
ATOM   1101  CB  VAL X 145      58.901  59.488  38.786  1.00  0.00           C
ATOM   1102  CG1 VAL X 145      57.962  58.302  39.055  1.00  0.00           C
ATOM   1103  CG2 VAL X 145      59.818  59.093  37.618  1.00  0.00           C
ATOM   1104  C   VAL X 145      57.283  61.206  39.719  1.00  0.00           C
ATOM   1105  O   VAL X 145      57.813  61.783  40.668  1.00  0.00           O
ATOM   1106  N   VAL X 146      55.984  60.900  39.711  1.00  0.00           N
ATOM   1107  CA  VAL X 146      55.021  61.222  40.778  1.00  0.00           C
ATOM   1108  CB  VAL X 146      54.049  62.335  40.324  1.00  0.00           C
ATOM   1109  CG1 VAL X 146      53.148  62.810  41.472  1.00  0.00           C
ATOM   1110  CG2 VAL X 146      54.779  63.570  39.773  1.00  0.00           C
ATOM   1111  C   VAL X 146      54.240  59.965  41.174  1.00  0.00           C
ATOM   1112  O   VAL X 146      53.831  59.198  40.306  1.00  0.00           O
ATOM   1113  N   THR X 147      53.980  59.764  42.468  1.00  0.00           N
ATOM   1114  CA  THR X 147      53.111  58.682  42.982  1.00  0.00           C
ATOM   1115  CB  THR X 147      53.899  57.650  43.815  1.00  0.00           C
ATOM   1116  CG2 THR X 147      55.091  57.041  43.073  1.00  0.00           C
ATOM   1117  OG1 THR X 147      54.423  58.237  44.986  1.00  0.00           O
ATOM   1118  C   THR X 147      51.976  59.286  43.812  1.00  0.00           C
ATOM   1119  O   THR X 147      52.267  59.990  44.786  1.00  0.00           O
ATOM   1120  N   ILE X 148      50.712  59.032  43.450  1.00  0.00           N
ATOM   1121  CA  ILE X 148      49.528  59.688  44.052  1.00  0.00           C
ATOM   1122  CB  ILE X 148      48.728  60.513  43.006  1.00  0.00           C
ATOM   1123  CG2 ILE X 148      49.673  61.409  42.182  1.00  0.00           C
ATOM   1124  CG1 ILE X 148      47.865  59.681  42.026  1.00  0.00           C
ATOM   1125  CD1 ILE X 148      46.444  59.386  42.530  1.00  0.00           C
ATOM   1126  C   ILE X 148      48.643  58.693  44.813  1.00  0.00           C
ATOM   1127  O   ILE X 148      48.617  57.511  44.473  1.00  0.00           O
ATOM   1128  N   GLN X 149      47.910  59.169  45.825  1.00  0.00           N
ATOM   1129  CA  GLN X 149      47.013  58.356  46.659  1.00  0.00           C
ATOM   1130  CB  GLN X 149      47.469  58.485  48.119  1.00  0.00           C
ATOM   1131  CG  GLN X 149      46.831  57.439  49.038  1.00  0.00           C
ATOM   1132  CD  GLN X 149      47.642  57.278  50.313  1.00  0.00           C
ATOM   1133  OE1 GLN X 149      48.526  56.439  50.402  1.00  0.00           O
ATOM   1134  NE2 GLN X 149      47.414  58.099  51.312  1.00  0.00           N
ATOM   1135  C   GLN X 149      45.533  58.736  46.477  1.00  0.00           C
ATOM   1136  O   GLN X 149      45.212  59.913  46.323  1.00  0.00           O
ATOM   1137  N   TYR X 150      44.632  57.751  46.523  1.00  0.00           N
ATOM   1138  CA  TYR X 150      43.178  57.919  46.357  1.00  0.00           C
ATOM   1139  CB  TYR X 150      42.790  57.606  44.901  1.00  0.00           C
ATOM   1140  CG  TYR X 150      43.057  56.181  44.438  1.00  0.00           C
ATOM   1141  CD1 TYR X 150      44.343  55.803  43.999  1.00  0.00           C
ATOM   1142  CE1 TYR X 150      44.595  54.477  43.597  1.00  0.00           C
ATOM   1143  CZ  TYR X 150      43.559  53.519  43.624  1.00  0.00           C
ATOM   1144  OH  TYR X 150      43.796  52.233  43.254  1.00  0.00           O
ATOM   1145  CE2 TYR X 150      42.265  53.905  44.035  1.00  0.00           C
ATOM   1146  CD2 TYR X 150      42.016  55.231  44.443  1.00  0.00           C
ATOM   1147  C   TYR X 150      42.390  57.056  47.360  1.00  0.00           C
ATOM   1148  O   TYR X 150      42.945  56.118  47.936  1.00  0.00           O
ATOM   1149  N   ARG X 151      41.109  57.369  47.613  1.00  0.00           N
ATOM   1150  CA  ARG X 151      40.285  56.638  48.601  1.00  0.00           C
ATOM   1151  CB  ARG X 151      39.236  57.565  49.221  1.00  0.00           C
ATOM   1152  CG  ARG X 151      39.893  58.636  50.111  1.00  0.00           C
ATOM   1153  CD  ARG X 151      38.887  59.704  50.541  1.00  0.00           C
ATOM   1154  NE  ARG X 151      38.393  60.429  49.360  1.00  0.00           N
ATOM   1155  CZ  ARG X 151      37.214  60.986  49.195  1.00  0.00           C
ATOM   1156  NH1 ARG X 151      36.317  61.056  50.137  1.00  0.00           N
ATOM   1157  NH2 ARG X 151      36.930  61.500  48.041  1.00  0.00           N
ATOM   1158  C   ARG X 151      39.646  55.366  48.040  1.00  0.00           C
ATOM   1159  O   ARG X 151      39.331  55.261  46.855  1.00  0.00           O
ATOM   1160  N   LEU X 152      39.437  54.403  48.936  1.00  0.00           N
ATOM   1161  CA  LEU X 152      39.146  52.999  48.629  1.00  0.00           C
ATOM   1162  CB  LEU X 152      40.232  52.141  49.310  1.00  0.00           C
ATOM   1163  CG  LEU X 152      41.680  52.461  48.880  1.00  0.00           C
ATOM   1164  CD1 LEU X 152      42.638  51.764  49.838  1.00  0.00           C
ATOM   1165  CD2 LEU X 152      41.966  51.993  47.454  1.00  0.00           C
ATOM   1166  C   LEU X 152      37.737  52.577  49.082  1.00  0.00           C
ATOM   1167  O   LEU X 152      37.084  53.279  49.858  1.00  0.00           O
ATOM   1168  N   GLY X 153      37.281  51.409  48.618  1.00  0.00           N
ATOM   1169  CA  GLY X 153      36.085  50.717  49.113  1.00  0.00           C
ATOM   1170  C   GLY X 153      34.844  51.606  49.260  1.00  0.00           C
ATOM   1171  O   GLY X 153      34.415  52.252  48.303  1.00  0.00           O
ATOM   1172  N   ILE X 154      34.255  51.649  50.460  1.00  0.00           N
ATOM   1173  CA  ILE X 154      33.019  52.410  50.715  1.00  0.00           C
ATOM   1174  CB  ILE X 154      32.360  52.024  52.064  1.00  0.00           C
ATOM   1175  CG2 ILE X 154      32.072  50.511  52.099  1.00  0.00           C
ATOM   1176  CG1 ILE X 154      33.163  52.428  53.323  1.00  0.00           C
ATOM   1177  CD1 ILE X 154      32.768  53.795  53.891  1.00  0.00           C
ATOM   1178  C   ILE X 154      33.217  53.925  50.567  1.00  0.00           C
ATOM   1179  O   ILE X 154      32.314  54.603  50.083  1.00  0.00           O
ATOM   1180  N   TRP X 155      34.399  54.464  50.888  1.00  0.00           N
ATOM   1181  CA  TRP X 155      34.702  55.888  50.683  1.00  0.00           C
ATOM   1182  CB  TRP X 155      36.038  56.248  51.340  1.00  0.00           C
ATOM   1183  CG  TRP X 155      36.034  56.437  52.821  1.00  0.00           C
ATOM   1184  CD1 TRP X 155      35.849  57.626  53.431  1.00  0.00           C
ATOM   1185  NE1 TRP X 155      36.065  57.497  54.786  1.00  0.00           N
ATOM   1186  CE2 TRP X 155      36.386  56.198  55.123  1.00  0.00           C
ATOM   1187  CZ2 TRP X 155      36.737  55.579  56.331  1.00  0.00           C
ATOM   1188  CH2 TRP X 155      37.019  54.203  56.341  1.00  0.00           C
ATOM   1189  CZ3 TRP X 155      36.943  53.462  55.148  1.00  0.00           C
ATOM   1190  CE3 TRP X 155      36.607  54.096  53.935  1.00  0.00           C
ATOM   1191  CD2 TRP X 155      36.329  55.481  53.888  1.00  0.00           C
ATOM   1192  C   TRP X 155      34.765  56.246  49.196  1.00  0.00           C
ATOM   1193  O   TRP X 155      34.247  57.290  48.793  1.00  0.00           O
ATOM   1194  N   GLY X 156      35.386  55.379  48.392  1.00  0.00           N
ATOM   1195  CA  GLY X 156      35.558  55.583  46.955  1.00  0.00           C
ATOM   1196  C   GLY X 156      34.299  55.309  46.125  1.00  0.00           C
ATOM   1197  O   GLY X 156      34.108  55.959  45.099  1.00  0.00           O
ATOM   1198  N   PHE X 157      33.437  54.375  46.547  1.00  0.00           N
ATOM   1199  CA  PHE X 157      32.426  53.781  45.656  1.00  0.00           C
ATOM   1200  CB  PHE X 157      32.966  52.439  45.130  1.00  0.00           C
ATOM   1201  CG  PHE X 157      34.260  52.586  44.349  1.00  0.00           C
ATOM   1202  CD1 PHE X 157      34.228  53.106  43.042  1.00  0.00           C
ATOM   1203  CE1 PHE X 157      35.425  53.327  42.341  1.00  0.00           C
ATOM   1204  CZ  PHE X 157      36.660  53.038  42.947  1.00  0.00           C
ATOM   1205  CE2 PHE X 157      36.697  52.514  44.252  1.00  0.00           C
ATOM   1206  CD2 PHE X 157      35.498  52.282  44.950  1.00  0.00           C
ATOM   1207  C   PHE X 157      31.003  53.647  46.226  1.00  0.00           C
ATOM   1208  O   PHE X 157      30.126  53.175  45.505  1.00  0.00           O
ATOM   1209  N   PHE X 158      30.711  54.080  47.462  1.00  0.00           N
ATOM   1210  CA  PHE X 158      29.327  54.065  47.966  1.00  0.00           C
ATOM   1211  CB  PHE X 158      29.274  54.446  49.452  1.00  0.00           C
ATOM   1212  CG  PHE X 158      27.874  54.491  50.041  1.00  0.00           C
ATOM   1213  CD1 PHE X 158      27.284  53.321  50.557  1.00  0.00           C
ATOM   1214  CE1 PHE X 158      25.986  53.361  51.099  1.00  0.00           C
ATOM   1215  CZ  PHE X 158      25.266  54.566  51.110  1.00  0.00           C
ATOM   1216  CE2 PHE X 158      25.852  55.736  50.597  1.00  0.00           C
ATOM   1217  CD2 PHE X 158      27.156  55.702  50.071  1.00  0.00           C
ATOM   1218  C   PHE X 158      28.407  54.967  47.120  1.00  0.00           C
ATOM   1219  O   PHE X 158      28.590  56.187  47.044  1.00  0.00           O
ATOM   1220  N   SER X 159      27.396  54.350  46.509  1.00  0.00           N
ATOM   1221  CA  SER X 159      26.376  54.986  45.676  1.00  0.00           C
ATOM   1222  CB  SER X 159      26.564  54.583  44.211  1.00  0.00           C
ATOM   1223  OG  SER X 159      25.582  55.206  43.409  1.00  0.00           O
ATOM   1224  C   SER X 159      24.991  54.558  46.144  1.00  0.00           C
ATOM   1225  O   SER X 159      24.746  53.370  46.351  1.00  0.00           O
ATOM   1226  N   THR X 160      24.080  55.518  46.269  1.00  0.00           N
ATOM   1227  CA  THR X 160      22.641  55.286  46.447  1.00  0.00           C
ATOM   1228  CB  THR X 160      22.024  56.360  47.361  1.00  0.00           C
ATOM   1229  CG2 THR X 160      22.422  56.136  48.820  1.00  0.00           C
ATOM   1230  OG1 THR X 160      22.466  57.654  47.014  1.00  0.00           O
ATOM   1231  C   THR X 160      21.904  55.213  45.106  1.00  0.00           C
ATOM   1232  O   THR X 160      20.694  54.994  45.082  1.00  0.00           O
ATOM   1233  N   GLY X 161      22.602  55.378  43.973  1.00  0.00           N
ATOM   1234  CA  GLY X 161      21.992  55.378  42.639  1.00  0.00           C
ATOM   1235  C   GLY X 161      21.012  56.539  42.431  1.00  0.00           C
ATOM   1236  O   GLY X 161      20.018  56.387  41.721  1.00  0.00           O
ATOM   1237  N   ASP X 162      21.242  57.663  43.112  1.00  0.00           N
ATOM   1238  CA  ASP X 162      20.440  58.890  43.083  1.00  0.00           C
ATOM   1239  CB  ASP X 162      19.187  58.728  43.968  1.00  0.00           C
ATOM   1240  CG  ASP X 162      19.451  58.354  45.426  1.00  0.00           C
ATOM   1241  OD1 ASP X 162      18.648  57.568  45.984  1.00  0.00           O
ATOM   1242  OD2 ASP X 162      20.413  58.869  46.034  1.00  0.00           O
ATOM   1243  C   ASP X 162      21.297  60.113  43.474  1.00  0.00           C
ATOM   1244  O   ASP X 162      22.474  59.987  43.810  1.00  0.00           O
ATOM   1245  N   GLU X 163      20.722  61.317  43.415  1.00  0.00           N
ATOM   1246  CA  GLU X 163      21.421  62.610  43.570  1.00  0.00           C
ATOM   1247  CB  GLU X 163      20.553  63.708  42.912  1.00  0.00           C
ATOM   1248  CG  GLU X 163      20.729  63.856  41.385  1.00  0.00           C
ATOM   1249  CD  GLU X 163      20.787  62.541  40.592  1.00  0.00           C
ATOM   1250  OE1 GLU X 163      21.855  62.211  40.025  1.00  0.00           O
ATOM   1251  OE2 GLU X 163      19.768  61.819  40.482  1.00  0.00           O
ATOM   1252  C   GLU X 163      21.863  62.942  45.024  1.00  0.00           C
ATOM   1253  O   GLU X 163      22.190  64.094  45.345  1.00  0.00           O
ATOM   1254  N   HID X 164      21.909  61.935  45.907  1.00  0.00           N
ATOM   1255  CA  HID X 164      22.560  62.001  47.223  1.00  0.00           C
ATOM   1256  CB  HID X 164      21.692  61.286  48.271  1.00  0.00           C
ATOM   1257  CG  HID X 164      20.306  61.869  48.397  1.00  0.00           C
ATOM   1258  ND1 HID X 164      19.931  62.910  49.213  1.00  0.00           N
ATOM   1259  CE1 HID X 164      18.632  63.171  48.998  1.00  0.00           C
ATOM   1260  NE2 HID X 164      18.131  62.323  48.080  1.00  0.00           N
ATOM   1261  CD2 HID X 164      19.195  61.497  47.690  1.00  0.00           C
ATOM   1262  C   HID X 164      23.998  61.443  47.173  1.00  0.00           C
ATOM   1263  O   HID X 164      24.916  62.075  47.700  1.00  0.00           O
ATOM   1264  N   SER X 165      24.229  60.316  46.485  1.00  0.00           N
ATOM   1265  CA  SER X 165      25.563  59.857  46.066  1.00  0.00           C
ATOM   1266  CB  SER X 165      26.273  59.068  47.176  1.00  0.00           C
ATOM   1267  OG  SER X 165      27.583  58.702  46.749  1.00  0.00           O
ATOM   1268  C   SER X 165      25.468  58.959  44.832  1.00  0.00           C
ATOM   1269  O   SER X 165      24.849  57.896  44.881  1.00  0.00           O
ATOM   1270  N   ARG X 166      26.166  59.338  43.758  1.00  0.00           N
ATOM   1271  CA  ARG X 166      26.329  58.539  42.532  1.00  0.00           C
ATOM   1272  CB  ARG X 166      26.229  59.490  41.327  1.00  0.00           C
ATOM   1273  CG  ARG X 166      24.819  60.038  41.048  1.00  0.00           C
ATOM   1274  CD  ARG X 166      23.904  58.961  40.449  1.00  0.00           C
ATOM   1275  NE  ARG X 166      22.575  59.488  40.095  1.00  0.00           N
ATOM   1276  CZ  ARG X 166      21.574  58.794  39.588  1.00  0.00           C
ATOM   1277  NH1 ARG X 166      20.405  59.329  39.424  1.00  0.00           N
ATOM   1278  NH2 ARG X 166      21.674  57.554  39.219  1.00  0.00           N
ATOM   1279  C   ARG X 166      27.602  57.672  42.502  1.00  0.00           C
ATOM   1280  O   ARG X 166      27.822  56.948  41.535  1.00  0.00           O
ATOM   1281  N   GLY X 167      28.430  57.706  43.551  1.00  0.00           N
ATOM   1282  CA  GLY X 167      29.660  56.904  43.663  1.00  0.00           C
ATOM   1283  C   GLY X 167      30.839  57.419  42.822  1.00  0.00           C
ATOM   1284  O   GLY X 167      30.931  58.610  42.540  1.00  0.00           O
ATOM   1285  N   ASN X 168      31.773  56.526  42.464  1.00  0.00           N
ATOM   1286  CA  ASN X 168      33.009  56.786  41.688  1.00  0.00           C
ATOM   1287  CB  ASN X 168      32.664  56.933  40.190  1.00  0.00           C
ATOM   1288  CG  ASN X 168      32.184  55.637  39.555  1.00  0.00           C
ATOM   1289  OD1 ASN X 168      32.325  54.550  40.105  1.00  0.00           O
ATOM   1290  ND2 ASN X 168      31.610  55.707  38.379  1.00  0.00           N
ATOM   1291  C   ASN X 168      33.965  57.878  42.233  1.00  0.00           C
ATOM   1292  O   ASN X 168      34.926  58.270  41.564  1.00  0.00           O
ATOM   1293  N   TRP X 169      33.772  58.312  43.481  1.00  0.00           N
ATOM   1294  CA  TRP X 169      34.602  59.291  44.190  1.00  0.00           C
ATOM   1295  CB  TRP X 169      34.065  59.432  45.626  1.00  0.00           C
ATOM   1296  CG  TRP X 169      32.594  59.714  45.721  1.00  0.00           C
ATOM   1297  CD1 TRP X 169      31.654  58.891  46.243  1.00  0.00           C
ATOM   1298  NE1 TRP X 169      30.403  59.467  46.100  1.00  0.00           N
ATOM   1299  CE2 TRP X 169      30.480  60.687  45.466  1.00  0.00           C
ATOM   1300  CZ2 TRP X 169      29.518  61.631  45.087  1.00  0.00           C
ATOM   1301  CH2 TRP X 169      29.928  62.794  44.413  1.00  0.00           C
ATOM   1302  CZ3 TRP X 169      31.293  63.010  44.154  1.00  0.00           C
ATOM   1303  CE3 TRP X 169      32.255  62.074  44.577  1.00  0.00           C
ATOM   1304  CD2 TRP X 169      31.872  60.881  45.227  1.00  0.00           C
ATOM   1305  C   TRP X 169      36.095  58.928  44.212  1.00  0.00           C
ATOM   1306  O   TRP X 169      36.934  59.824  44.118  1.00  0.00           O
ATOM   1307  N   GLY X 170      36.428  57.632  44.273  1.00  0.00           N
ATOM   1308  CA  GLY X 170      37.808  57.129  44.279  1.00  0.00           C
ATOM   1309  C   GLY X 170      38.575  57.379  42.974  1.00  0.00           C
ATOM   1310  O   GLY X 170      39.780  57.614  43.014  1.00  0.00           O
ATOM   1311  N   HIE X 171      37.896  57.418  41.820  1.00  0.00           N
ATOM   1312  CA  HIE X 171      38.510  57.840  40.550  1.00  0.00           C
ATOM   1313  CB  HIE X 171      37.829  57.135  39.367  1.00  0.00           C
ATOM   1314  CG  HIE X 171      38.160  55.666  39.306  1.00  0.00           C
ATOM   1315  ND1 HIE X 171      37.293  54.624  39.633  1.00  0.00           N
ATOM   1316  CE1 HIE X 171      38.010  53.496  39.508  1.00  0.00           C
ATOM   1317  NE2 HIE X 171      39.271  53.778  39.135  1.00  0.00           N
ATOM   1318  CD2 HIE X 171      39.379  55.142  38.988  1.00  0.00           C
ATOM   1319  C   HIE X 171      38.512  59.363  40.392  1.00  0.00           C
ATOM   1320  O   HIE X 171      39.447  59.916  39.815  1.00  0.00           O
ATOM   1321  N   LEU X 172      37.531  60.068  40.966  1.00  0.00           N
ATOM   1322  CA  LEU X 172      37.523  61.535  40.990  1.00  0.00           C
ATOM   1323  CB  LEU X 172      36.126  62.011  41.430  1.00  0.00           C
ATOM   1324  CG  LEU X 172      35.893  63.531  41.328  1.00  0.00           C
ATOM   1325  CD1 LEU X 172      35.998  64.050  39.892  1.00  0.00           C
ATOM   1326  CD2 LEU X 172      34.490  63.861  41.840  1.00  0.00           C
ATOM   1327  C   LEU X 172      38.680  62.111  41.839  1.00  0.00           C
ATOM   1328  O   LEU X 172      39.235  63.148  41.479  1.00  0.00           O
ATOM   1329  N   ASP X 173      39.127  61.399  42.883  1.00  0.00           N
ATOM   1330  CA  ASP X 173      40.364  61.718  43.623  1.00  0.00           C
ATOM   1331  CB  ASP X 173      40.574  60.724  44.785  1.00  0.00           C
ATOM   1332  CG  ASP X 173      39.623  60.858  45.981  1.00  0.00           C
ATOM   1333  OD1 ASP X 173      38.849  61.840  46.069  1.00  0.00           O
ATOM   1334  OD2 ASP X 173      39.660  59.974  46.867  1.00  0.00           O
ATOM   1335  C   ASP X 173      41.605  61.674  42.704  1.00  0.00           C
ATOM   1336  O   ASP X 173      42.468  62.550  42.774  1.00  0.00           O
ATOM   1337  N   GLN X 174      41.684  60.691  41.797  1.00  0.00           N
ATOM   1338  CA  GLN X 174      42.791  60.560  40.836  1.00  0.00           C
ATOM   1339  CB  GLN X 174      42.741  59.188  40.137  1.00  0.00           C
ATOM   1340  CG  GLN X 174      42.776  57.979  41.094  1.00  0.00           C
ATOM   1341  CD  GLN X 174      42.571  56.644  40.378  1.00  0.00           C
ATOM   1342  OE1 GLN X 174      42.554  56.546  39.162  1.00  0.00           O
ATOM   1343  NE2 GLN X 174      42.400  55.558  41.100  1.00  0.00           N
ATOM   1344  C   GLN X 174      42.772  61.698  39.798  1.00  0.00           C
ATOM   1345  O   GLN X 174      43.822  62.243  39.452  1.00  0.00           O
ATOM   1346  N   VAL X 175      41.584  62.123  39.348  1.00  0.00           N
ATOM   1347  CA  VAL X 175      41.418  63.304  38.477  1.00  0.00           C
ATOM   1348  CB  VAL X 175      39.968  63.402  37.953  1.00  0.00           C
ATOM   1349  CG1 VAL X 175      39.730  64.656  37.103  1.00  0.00           C
ATOM   1350  CG2 VAL X 175      39.618  62.196  37.069  1.00  0.00           C
ATOM   1351  C   VAL X 175      41.852  64.588  39.202  1.00  0.00           C
ATOM   1352  O   VAL X 175      42.572  65.403  38.623  1.00  0.00           O
ATOM   1353  N   ALA X 176      41.502  64.747  40.483  1.00  0.00           N
ATOM   1354  CA  ALA X 176      41.939  65.876  41.308  1.00  0.00           C
ATOM   1355  CB  ALA X 176      41.179  65.822  42.637  1.00  0.00           C
ATOM   1356  C   ALA X 176      43.470  65.919  41.512  1.00  0.00           C
ATOM   1357  O   ALA X 176      44.054  67.007  41.546  1.00  0.00           O
ATOM   1358  N   ALA X 177      44.135  64.759  41.574  1.00  0.00           N
ATOM   1359  CA  ALA X 177      45.596  64.670  41.577  1.00  0.00           C
ATOM   1360  CB  ALA X 177      46.011  63.251  41.986  1.00  0.00           C
ATOM   1361  C   ALA X 177      46.208  65.069  40.219  1.00  0.00           C
ATOM   1362  O   ALA X 177      47.163  65.845  40.176  1.00  0.00           O
ATOM   1363  N   LEU X 178      45.644  64.604  39.097  1.00  0.00           N
ATOM   1364  CA  LEU X 178      46.132  64.939  37.750  1.00  0.00           C
ATOM   1365  CB  LEU X 178      45.441  64.031  36.717  1.00  0.00           C
ATOM   1366  CG  LEU X 178      45.913  62.564  36.751  1.00  0.00           C
ATOM   1367  CD1 LEU X 178      44.984  61.702  35.897  1.00  0.00           C
ATOM   1368  CD2 LEU X 178      47.335  62.405  36.203  1.00  0.00           C
ATOM   1369  C   LEU X 178      45.961  66.430  37.402  1.00  0.00           C
ATOM   1370  O   LEU X 178      46.820  66.998  36.720  1.00  0.00           O
ATOM   1371  N   ARG X 179      44.913  67.088  37.918  1.00  0.00           N
ATOM   1372  CA  ARG X 179      44.753  68.557  37.880  1.00  0.00           C
ATOM   1373  CB  ARG X 179      43.381  68.942  38.449  1.00  0.00           C
ATOM   1374  CG  ARG X 179      42.213  68.607  37.513  1.00  0.00           C
ATOM   1375  CD  ARG X 179      40.912  68.786  38.289  1.00  0.00           C
ATOM   1376  NE  ARG X 179      39.722  68.391  37.522  1.00  0.00           N
ATOM   1377  CZ  ARG X 179      38.543  68.137  38.051  1.00  0.00           C
ATOM   1378  NH1 ARG X 179      37.548  67.797  37.293  1.00  0.00           N
ATOM   1379  NH2 ARG X 179      38.310  68.203  39.330  1.00  0.00           N
ATOM   1380  C   ARG X 179      45.850  69.283  38.657  1.00  0.00           C
ATOM   1381  O   ARG X 179      46.398  70.263  38.149  1.00  0.00           O
ATOM   1382  N   TRP X 180      46.202  68.783  39.844  1.00  0.00           N
ATOM   1383  CA  TRP X 180      47.270  69.350  40.673  1.00  0.00           C
ATOM   1384  CB  TRP X 180      47.239  68.719  42.070  1.00  0.00           C
ATOM   1385  CG  TRP X 180      48.122  69.391  43.078  1.00  0.00           C
ATOM   1386  CD1 TRP X 180      47.706  70.309  43.977  1.00  0.00           C
ATOM   1387  NE1 TRP X 180      48.777  70.753  44.726  1.00  0.00           N
ATOM   1388  CE2 TRP X 180      49.951  70.145  44.340  1.00  0.00           C
ATOM   1389  CZ2 TRP X 180      51.283  70.282  44.760  1.00  0.00           C
ATOM   1390  CH2 TRP X 180      52.282  69.520  44.130  1.00  0.00           C
ATOM   1391  CZ3 TRP X 180      51.935  68.637  43.091  1.00  0.00           C
ATOM   1392  CE3 TRP X 180      50.594  68.504  42.682  1.00  0.00           C
ATOM   1393  CD2 TRP X 180      49.565  69.258  43.290  1.00  0.00           C
ATOM   1394  C   TRP X 180      48.649  69.192  40.021  1.00  0.00           C
ATOM   1395  O   TRP X 180      49.433  70.139  40.027  1.00  0.00           O
ATOM   1396  N   VAL X 181      48.938  68.039  39.401  1.00  0.00           N
ATOM   1397  CA  VAL X 181      50.203  67.803  38.675  1.00  0.00           C
ATOM   1398  CB  VAL X 181      50.303  66.348  38.166  1.00  0.00           C
ATOM   1399  CG1 VAL X 181      51.486  66.119  37.214  1.00  0.00           C
ATOM   1400  CG2 VAL X 181      50.494  65.384  39.347  1.00  0.00           C
ATOM   1401  C   VAL X 181      50.381  68.826  37.549  1.00  0.00           C
ATOM   1402  O   VAL X 181      51.396  69.520  37.533  1.00  0.00           O
ATOM   1403  N   GLN X 182      49.383  69.014  36.677  1.00  0.00           N
ATOM   1404  CA  GLN X 182      49.428  70.035  35.617  1.00  0.00           C
ATOM   1405  CB  GLN X 182      48.098  69.994  34.840  1.00  0.00           C
ATOM   1406  CG  GLN X 182      48.055  71.005  33.683  1.00  0.00           C
ATOM   1407  CD  GLN X 182      46.768  70.898  32.877  1.00  0.00           C
ATOM   1408  OE1 GLN X 182      45.803  71.618  33.082  1.00  0.00           O
ATOM   1409  NE2 GLN X 182      46.692  70.000  31.925  1.00  0.00           N
ATOM   1410  C   GLN X 182      49.692  71.447  36.177  1.00  0.00           C
ATOM   1411  O   GLN X 182      50.424  72.237  35.583  1.00  0.00           O
ATOM   1412  N   ASP X 183      49.123  71.752  37.341  1.00  0.00           N
ATOM   1413  CA  ASP X 183      49.135  73.074  37.966  1.00  0.00           C
ATOM   1414  CB  ASP X 183      47.837  73.154  38.779  1.00  0.00           C
ATOM   1415  CG  ASP X 183      47.481  74.540  39.300  1.00  0.00           C
ATOM   1416  OD1 ASP X 183      47.049  74.621  40.472  1.00  0.00           O
ATOM   1417  OD2 ASP X 183      47.477  75.530  38.531  1.00  0.00           O
ATOM   1418  C   ASP X 183      50.392  73.372  38.815  1.00  0.00           C
ATOM   1419  O   ASP X 183      50.592  74.524  39.210  1.00  0.00           O
ATOM   1420  N   ASN X 184      51.255  72.381  39.097  1.00  0.00           N
ATOM   1421  CA  ASN X 184      52.416  72.533  39.997  1.00  0.00           C
ATOM   1422  CB  ASN X 184      52.061  71.957  41.385  1.00  0.00           C
ATOM   1423  CG  ASN X 184      50.936  72.689  42.093  1.00  0.00           C
ATOM   1424  OD1 ASN X 184      51.146  73.641  42.835  1.00  0.00           O
ATOM   1425  ND2 ASN X 184      49.712  72.295  41.855  1.00  0.00           N
ATOM   1426  C   ASN X 184      53.739  71.900  39.509  1.00  0.00           C
ATOM   1427  O   ASN X 184      54.800  72.295  39.998  1.00  0.00           O
ATOM   1428  N   ILE X 185      53.735  70.922  38.592  1.00  0.00           N
ATOM   1429  CA  ILE X 185      54.935  70.116  38.286  1.00  0.00           C
ATOM   1430  CB  ILE X 185      54.550  68.854  37.480  1.00  0.00           C
ATOM   1431  CG2 ILE X 185      54.280  69.174  35.999  1.00  0.00           C
ATOM   1432  CG1 ILE X 185      55.579  67.710  37.604  1.00  0.00           C
ATOM   1433  CD1 ILE X 185      55.668  67.121  39.020  1.00  0.00           C
ATOM   1434  C   ILE X 185      56.089  70.912  37.645  1.00  0.00           C
ATOM   1435  O   ILE X 185      57.252  70.531  37.799  1.00  0.00           O
ATOM   1436  N   ALA X 186      55.812  72.060  37.022  1.00  0.00           N
ATOM   1437  CA  ALA X 186      56.833  72.971  36.499  1.00  0.00           C
ATOM   1438  CB  ALA X 186      56.133  74.021  35.638  1.00  0.00           C
ATOM   1439  C   ALA X 186      57.717  73.615  37.589  1.00  0.00           C
ATOM   1440  O   ALA X 186      58.856  74.007  37.310  1.00  0.00           O
ATOM   1441  N   SER X 187      57.274  73.659  38.852  1.00  0.00           N
ATOM   1442  CA  SER X 187      58.151  74.001  39.987  1.00  0.00           C
ATOM   1443  CB  SER X 187      57.325  74.183  41.264  1.00  0.00           C
ATOM   1444  OG  SER X 187      56.451  75.287  41.118  1.00  0.00           O
ATOM   1445  C   SER X 187      59.241  72.941  40.211  1.00  0.00           C
ATOM   1446  O   SER X 187      60.348  73.277  40.627  1.00  0.00           O
ATOM   1447  N   PHE X 188      58.960  71.684  39.852  1.00  0.00           N
ATOM   1448  CA  PHE X 188      59.834  70.509  39.979  1.00  0.00           C
ATOM   1449  CB  PHE X 188      59.021  69.339  40.571  1.00  0.00           C
ATOM   1450  CG  PHE X 188      58.289  69.631  41.874  1.00  0.00           C
ATOM   1451  CD1 PHE X 188      57.019  70.242  41.853  1.00  0.00           C
ATOM   1452  CE1 PHE X 188      56.333  70.503  43.052  1.00  0.00           C
ATOM   1453  CZ  PHE X 188      56.908  70.139  44.282  1.00  0.00           C
ATOM   1454  CE2 PHE X 188      58.169  69.517  44.308  1.00  0.00           C
ATOM   1455  CD2 PHE X 188      58.862  69.270  43.109  1.00  0.00           C
ATOM   1456  C   PHE X 188      60.514  70.116  38.645  1.00  0.00           C
ATOM   1457  O   PHE X 188      60.993  68.990  38.498  1.00  0.00           O
ATOM   1458  N   GLY X 189      60.523  71.015  37.650  1.00  0.00           N
ATOM   1459  CA  GLY X 189      61.172  70.823  36.341  1.00  0.00           C
ATOM   1460  C   GLY X 189      60.371  70.033  35.294  1.00  0.00           C
ATOM   1461  O   GLY X 189      60.854  69.853  34.174  1.00  0.00           O
ATOM   1462  N   GLY X 190      59.160  69.570  35.621  1.00  0.00           N
ATOM   1463  CA  GLY X 190      58.294  68.835  34.694  1.00  0.00           C
ATOM   1464  C   GLY X 190      57.548  69.738  33.705  1.00  0.00           C
ATOM   1465  O   GLY X 190      57.277  70.902  33.985  1.00  0.00           O
ATOM   1466  N   ASN X 191      57.195  69.191  32.544  1.00  0.00           N
ATOM   1467  CA  ASN X 191      56.455  69.867  31.482  1.00  0.00           C
ATOM   1468  CB  ASN X 191      57.094  69.462  30.141  1.00  0.00           C
ATOM   1469  CG  ASN X 191      56.451  70.104  28.926  1.00  0.00           C
ATOM   1470  OD1 ASN X 191      55.392  70.714  28.976  1.00  0.00           O
ATOM   1471  ND2 ASN X 191      57.065  69.961  27.779  1.00  0.00           N
ATOM   1472  C   ASN X 191      54.951  69.514  31.561  1.00  0.00           C
ATOM   1473  O   ASN X 191      54.588  68.361  31.303  1.00  0.00           O
ATOM   1474  N   PRO X 192      54.050  70.475  31.851  1.00  0.00           N
ATOM   1475  CD  PRO X 192      54.326  71.882  32.117  1.00  0.00           C
ATOM   1476  CG  PRO X 192      52.971  72.583  32.106  1.00  0.00           C
ATOM   1477  CB  PRO X 192      52.022  71.484  32.579  1.00  0.00           C
ATOM   1478  CA  PRO X 192      52.615  70.205  31.977  1.00  0.00           C
ATOM   1479  C   PRO X 192      51.933  69.804  30.655  1.00  0.00           C
ATOM   1480  O   PRO X 192      50.805  69.310  30.681  1.00  0.00           O
ATOM   1481  N   GLY X 193      52.589  69.974  29.502  1.00  0.00           N
ATOM   1482  CA  GLY X 193      52.133  69.495  28.190  1.00  0.00           C
ATOM   1483  C   GLY X 193      52.646  68.100  27.796  1.00  0.00           C
ATOM   1484  O   GLY X 193      52.479  67.705  26.638  1.00  0.00           O
ATOM   1485  N   SER X 194      53.304  67.372  28.710  1.00  0.00           N
ATOM   1486  CA  SER X 194      53.976  66.095  28.421  1.00  0.00           C
ATOM   1487  CB  SER X 194      55.434  66.384  28.041  1.00  0.00           C
ATOM   1488  OG  SER X 194      55.958  65.338  27.243  1.00  0.00           O
ATOM   1489  C   SER X 194      53.857  65.082  29.576  1.00  0.00           C
ATOM   1490  O   SER X 194      54.855  64.628  30.142  1.00  0.00           O
ATOM   1491  N   VAL X 195      52.618  64.741  29.952  1.00  0.00           N
ATOM   1492  CA  VAL X 195      52.307  63.894  31.120  1.00  0.00           C
ATOM   1493  CB  VAL X 195      51.302  64.588  32.065  1.00  0.00           C
ATOM   1494  CG1 VAL X 195      51.136  63.801  33.372  1.00  0.00           C
ATOM   1495  CG2 VAL X 195      51.735  66.018  32.431  1.00  0.00           C
ATOM   1496  C   VAL X 195      51.820  62.499  30.702  1.00  0.00           C
ATOM   1497  O   VAL X 195      50.907  62.359  29.888  1.00  0.00           O
ATOM   1498  N   THR X 196      52.413  61.460  31.288  1.00  0.00           N
ATOM   1499  CA  THR X 196      52.115  60.037  31.047  1.00  0.00           C
ATOM   1500  CB  THR X 196      53.391  59.297  30.602  1.00  0.00           C
ATOM   1501  CG2 THR X 196      53.129  57.872  30.111  1.00  0.00           C
ATOM   1502  OG1 THR X 196      54.026  60.004  29.552  1.00  0.00           O
ATOM   1503  C   THR X 196      51.546  59.399  32.319  1.00  0.00           C
ATOM   1504  O   THR X 196      52.070  59.656  33.403  1.00  0.00           O
ATOM   1505  N   ILE X 197      50.503  58.566  32.211  1.00  0.00           N
ATOM   1506  CA  ILE X 197      49.908  57.842  33.355  1.00  0.00           C
ATOM   1507  CB  ILE X 197      48.390  58.102  33.500  1.00  0.00           C
ATOM   1508  CG2 ILE X 197      48.144  59.604  33.734  1.00  0.00           C
ATOM   1509  CG1 ILE X 197      47.560  57.569  32.310  1.00  0.00           C
ATOM   1510  CD1 ILE X 197      46.045  57.608  32.554  1.00  0.00           C
ATOM   1511  C   ILE X 197      50.247  56.343  33.345  1.00  0.00           C
ATOM   1512  O   ILE X 197      50.363  55.735  32.279  1.00  0.00           O
ATOM   1513  N   PHE X 198      50.400  55.760  34.536  1.00  0.00           N
ATOM   1514  CA  PHE X 198      50.873  54.390  34.766  1.00  0.00           C
ATOM   1515  CB  PHE X 198      52.402  54.459  34.910  1.00  0.00           C
ATOM   1516  CG  PHE X 198      53.155  53.159  35.132  1.00  0.00           C
ATOM   1517  CD1 PHE X 198      54.144  53.088  36.131  1.00  0.00           C
ATOM   1518  CE1 PHE X 198      54.914  51.922  36.282  1.00  0.00           C
ATOM   1519  CZ  PHE X 198      54.711  50.827  35.428  1.00  0.00           C
ATOM   1520  CE2 PHE X 198      53.734  50.897  34.423  1.00  0.00           C
ATOM   1521  CD2 PHE X 198      52.941  52.049  34.292  1.00  0.00           C
ATOM   1522  C   PHE X 198      50.212  53.765  36.008  1.00  0.00           C
ATOM   1523  O   PHE X 198      49.853  54.487  36.937  1.00  0.00           O
ATOM   1524  N   GLY X 199      50.065  52.439  36.053  1.00  0.00           N
ATOM   1525  CA  GLY X 199      49.561  51.711  37.227  1.00  0.00           C
ATOM   1526  C   GLY X 199      49.372  50.212  36.976  1.00  0.00           C
ATOM   1527  O   GLY X 199      49.268  49.779  35.825  1.00  0.00           O
ATOM   1528  N   GLU X 200      49.325  49.421  38.051  1.00  0.00           N
ATOM   1529  CA  GLU X 200      49.269  47.962  38.020  1.00  0.00           C
ATOM   1530  CB  GLU X 200      50.538  47.363  38.662  1.00  0.00           C
ATOM   1531  CG  GLU X 200      50.633  47.320  40.200  1.00  0.00           C
ATOM   1532  CD  GLU X 200      50.663  48.679  40.921  1.00  0.00           C
ATOM   1533  OE1 GLU X 200      50.419  48.689  42.150  1.00  0.00           O
ATOM   1534  OE2 GLU X 200      51.011  49.718  40.313  1.00  0.00           O
ATOM   1535  C   GLU X 200      47.963  47.434  38.634  1.00  0.00           C
ATOM   1536  O   GLU X 200      47.564  47.866  39.710  1.00  0.00           O
ATOM   1537  N1  MOL X 201      47.318  46.518  37.891  1.00  0.00           N
ATOM   1538  C1  MOL X 201      46.333  45.614  38.477  1.00  0.00           C
ATOM   1539  C2  MOL X 201      46.840  44.886  39.740  1.00  0.00           C
ATOM   1540  O1  MOL X 201      46.200  43.576  39.732  1.00  0.00           O
ATOM   1541  C3  MOL X 201      45.048  46.455  38.668  1.00  0.00           C
ATOM   1542  O2  MOL X 201      44.402  46.854  37.697  1.00  0.00           O
ATOM   1543  C4  MOL X 201      48.445  40.574  47.522  1.00  0.00           C
ATOM   1544  C5  MOL X 201      47.097  43.808  42.901  1.00  0.00           C
ATOM   1545  C6  MOL X 201      44.892  42.756  44.496  1.00  0.00           C
ATOM   1546  C7  MOL X 201      54.864  40.758  46.275  1.00  0.00           C
ATOM   1547  C8  MOL X 201      54.744  40.098  47.504  1.00  0.00           C
ATOM   1548  C9  MOL X 201      52.312  40.310  47.396  1.00  0.00           C
ATOM   1549  C10 MOL X 201      53.480  39.868  48.057  1.00  0.00           C
ATOM   1550  C11 MOL X 201      53.709  41.181  45.598  1.00  0.00           C
ATOM   1551  C12 MOL X 201      52.431  40.980  46.139  1.00  0.00           C
ATOM   1552  C13 MOL X 201      50.160  41.251  45.998  1.00  0.00           C
ATOM   1553  N2  MOL X 201      51.363  41.443  45.449  1.00  0.00           N
ATOM   1554  C14 MOL X 201      49.939  40.596  47.213  1.00  0.00           C
ATOM   1555  C15 MOL X 201      51.023  40.109  47.959  1.00  0.00           C
ATOM   1556  C16 MOL X 201      48.878  41.704  45.494  1.00  0.00           C
ATOM   1557  N3  MOL X 201      47.838  41.309  46.350  1.00  0.00           N
ATOM   1558  C17 MOL X 201      48.693  42.462  44.373  1.00  0.00           C
ATOM   1559  C18 MOL X 201      46.496  41.637  46.075  1.00  0.00           C
ATOM   1560  O3  MOL X 201      45.619  41.257  46.864  1.00  0.00           O
ATOM   1561  C19 MOL X 201      47.350  42.876  44.080  1.00  0.00           C
ATOM   1562  C20 MOL X 201      46.309  42.423  44.862  1.00  0.00           C
ATOM   1563  C21 MOL X 201      45.631  44.426  42.847  1.00  0.00           C
ATOM   1564  O4  MOL X 201      44.812  44.094  43.992  1.00  0.00           O
ATOM   1565  O5  MOL X 201      45.464  45.688  42.642  1.00  0.00           O
ATOM   1566  C22 MOL X 201      50.785  39.441  49.311  1.00  0.00           C
ATOM   1567  C23 MOL X 201      51.000  40.415  50.485  1.00  0.00           C
ATOM   1568  C24 MOL X 201      48.161  44.900  42.716  1.00  0.00           C
ATOM   1569  C25 MOL X 201      48.613  45.550  44.017  1.00  0.00           C
ATOM   1570  O6  MOL X 201      47.164  42.946  41.733  1.00  0.00           O
ATOM   1571  C26 MOL X 201      45.911  42.952  40.951  1.00  0.00           C
ATOM   1572  O7  MOL X 201      45.001  43.660  41.729  1.00  0.00           O
ATOM   1573  C27 MOL X 201      45.490  41.505  40.698  1.00  0.00           C
ATOM   1574  C28 MOL X 201      44.634  41.345  39.434  1.00  0.00           C
ATOM   1575  C29 MOL X 201      44.684  39.927  38.844  1.00  0.00           C
ATOM   1576  C30 MOL X 201      46.092  39.376  38.586  1.00  0.00           C
ATOM   1577  O8  MOL X 201      55.845  39.642  48.159  1.00  0.00           O
ATOM   1578  C31 MOL X 201      46.910  40.252  37.602  1.00  0.00           C
ATOM   1579  O9  MOL X 201      48.238  39.753  37.418  1.00  0.00           O
ATOM   1580  N   ALA X 202      44.656  46.837  39.945  1.00  0.00           N
ATOM   1581  CA  ALA X 202      43.556  47.801  40.090  1.00  0.00           C
ATOM   1582  CB  ALA X 202      43.062  47.800  41.540  1.00  0.00           C
ATOM   1583  C   ALA X 202      43.987  49.220  39.643  1.00  0.00           C
ATOM   1584  O   ALA X 202      43.137  50.008  39.221  1.00  0.00           O
ATOM   1585  N   GLY X 203      45.286  49.536  39.671  1.00  0.00           N
ATOM   1586  CA  GLY X 203      45.859  50.715  39.019  1.00  0.00           C
ATOM   1587  C   GLY X 203      45.818  50.582  37.493  1.00  0.00           C
ATOM   1588  O   GLY X 203      45.431  51.525  36.804  1.00  0.00           O
ATOM   1589  N   GLY X 204      46.103  49.386  36.965  1.00  0.00           N
ATOM   1590  CA  GLY X 204      46.063  49.075  35.535  1.00  0.00           C
ATOM   1591  C   GLY X 204      44.672  49.226  34.915  1.00  0.00           C
ATOM   1592  O   GLY X 204      44.558  49.768  33.813  1.00  0.00           O
ATOM   1593  N   GLU X 205      43.612  48.831  35.631  1.00  0.00           N
ATOM   1594  CA  GLU X 205      42.219  49.098  35.241  1.00  0.00           C
ATOM   1595  CB  GLU X 205      41.266  48.086  35.916  1.00  0.00           C
ATOM   1596  CG  GLU X 205      39.838  48.244  35.362  1.00  0.00           C
ATOM   1597  CD  GLU X 205      38.814  47.210  35.843  1.00  0.00           C
ATOM   1598  OE1 GLU X 205      37.635  47.589  36.047  1.00  0.00           O
ATOM   1599  OE2 GLU X 205      39.111  46.000  35.896  1.00  0.00           O
ATOM   1600  C   GLU X 205      41.798  50.560  35.502  1.00  0.00           C
ATOM   1601  O   GLU X 205      41.011  51.118  34.736  1.00  0.00           O
ATOM   1602  N   SER X 206      42.343  51.228  36.526  1.00  0.00           N
ATOM   1603  CA  SER X 206      42.082  52.660  36.759  1.00  0.00           C
ATOM   1604  CB  SER X 206      42.612  53.114  38.121  1.00  0.00           C
ATOM   1605  OG  SER X 206      41.927  52.437  39.160  1.00  0.00           O
ATOM   1606  C   SER X 206      42.657  53.543  35.645  1.00  0.00           C
ATOM   1607  O   SER X 206      42.017  54.513  35.241  1.00  0.00           O
ATOM   1608  N   VAL X 207      43.801  53.171  35.059  1.00  0.00           N
ATOM   1609  CA  VAL X 207      44.329  53.814  33.844  1.00  0.00           C
ATOM   1610  CB  VAL X 207      45.723  53.256  33.485  1.00  0.00           C
ATOM   1611  CG1 VAL X 207      46.187  53.658  32.079  1.00  0.00           C
ATOM   1612  CG2 VAL X 207      46.775  53.765  34.480  1.00  0.00           C
ATOM   1613  C   VAL X 207      43.338  53.699  32.678  1.00  0.00           C
ATOM   1614  O   VAL X 207      43.101  54.699  32.000  1.00  0.00           O
ATOM   1615  N   SER X 208      42.681  52.549  32.467  1.00  0.00           N
ATOM   1616  CA  SER X 208      41.661  52.447  31.409  1.00  0.00           C
ATOM   1617  CB  SER X 208      41.444  51.008  30.926  1.00  0.00           C
ATOM   1618  OG  SER X 208      40.912  50.157  31.913  1.00  0.00           O
ATOM   1619  C   SER X 208      40.353  53.181  31.746  1.00  0.00           C
ATOM   1620  O   SER X 208      39.717  53.685  30.821  1.00  0.00           O
ATOM   1621  N   VAL X 209      39.998  53.380  33.028  1.00  0.00           N
ATOM   1622  CA  VAL X 209      38.925  54.325  33.425  1.00  0.00           C
ATOM   1623  CB  VAL X 209      38.592  54.275  34.939  1.00  0.00           C
ATOM   1624  CG1 VAL X 209      37.537  55.319  35.337  1.00  0.00           C
ATOM   1625  CG2 VAL X 209      38.037  52.911  35.365  1.00  0.00           C
ATOM   1626  C   VAL X 209      39.291  55.756  33.014  1.00  0.00           C
ATOM   1627  O   VAL X 209      38.477  56.445  32.399  1.00  0.00           O
ATOM   1628  N   LEU X 210      40.522  56.199  33.293  1.00  0.00           N
ATOM   1629  CA  LEU X 210      41.005  57.543  32.947  1.00  0.00           C
ATOM   1630  CB  LEU X 210      42.366  57.780  33.633  1.00  0.00           C
ATOM   1631  CG  LEU X 210      42.292  57.911  35.169  1.00  0.00           C
ATOM   1632  CD1 LEU X 210      43.697  57.807  35.765  1.00  0.00           C
ATOM   1633  CD2 LEU X 210      41.689  59.252  35.599  1.00  0.00           C
ATOM   1634  C   LEU X 210      41.093  57.771  31.425  1.00  0.00           C
ATOM   1635  O   LEU X 210      40.809  58.874  30.957  1.00  0.00           O
ATOM   1636  N   VAL X 211      41.433  56.742  30.639  1.00  0.00           N
ATOM   1637  CA  VAL X 211      41.442  56.799  29.161  1.00  0.00           C
ATOM   1638  CB  VAL X 211      42.355  55.691  28.586  1.00  0.00           C
ATOM   1639  CG1 VAL X 211      42.313  55.592  27.055  1.00  0.00           C
ATOM   1640  CG2 VAL X 211      43.823  55.949  28.957  1.00  0.00           C
ATOM   1641  C   VAL X 211      40.027  56.744  28.562  1.00  0.00           C
ATOM   1642  O   VAL X 211      39.782  57.364  27.527  1.00  0.00           O
ATOM   1643  N   LEU X 212      39.077  56.042  29.191  1.00  0.00           N
ATOM   1644  CA  LEU X 212      37.701  55.907  28.692  1.00  0.00           C
ATOM   1645  CB  LEU X 212      37.154  54.549  29.168  1.00  0.00           C
ATOM   1646  CG  LEU X 212      35.767  54.151  28.626  1.00  0.00           C
ATOM   1647  CD1 LEU X 212      35.717  54.112  27.095  1.00  0.00           C
ATOM   1648  CD2 LEU X 212      35.425  52.755  29.152  1.00  0.00           C
ATOM   1649  C   LEU X 212      36.792  57.087  29.083  1.00  0.00           C
ATOM   1650  O   LEU X 212      35.944  57.493  28.287  1.00  0.00           O
ATOM   1651  N   SER X 213      36.967  57.659  30.277  1.00  0.00           N
ATOM   1652  CA  SER X 213      36.158  58.774  30.796  1.00  0.00           C
ATOM   1653  CB  SER X 213      36.578  59.077  32.239  1.00  0.00           C
ATOM   1654  OG  SER X 213      35.836  60.166  32.756  1.00  0.00           O
ATOM   1655  C   SER X 213      36.299  60.059  29.956  1.00  0.00           C
ATOM   1656  O   SER X 213      37.407  60.367  29.499  1.00  0.00           O
ATOM   1657  N   PRO X 214      35.230  60.865  29.783  1.00  0.00           N
ATOM   1658  CD  PRO X 214      33.836  60.542  30.070  1.00  0.00           C
ATOM   1659  CG  PRO X 214      33.021  61.786  29.713  1.00  0.00           C
ATOM   1660  CB  PRO X 214      33.906  62.492  28.685  1.00  0.00           C
ATOM   1661  CA  PRO X 214      35.321  62.202  29.194  1.00  0.00           C
ATOM   1662  C   PRO X 214      35.793  63.278  30.191  1.00  0.00           C
ATOM   1663  O   PRO X 214      36.198  64.361  29.770  1.00  0.00           O
ATOM   1664  N   LEU X 215      35.748  63.011  31.504  1.00  0.00           N
ATOM   1665  CA  LEU X 215      36.033  63.996  32.560  1.00  0.00           C
ATOM   1666  CB  LEU X 215      35.335  63.514  33.849  1.00  0.00           C
ATOM   1667  CG  LEU X 215      35.327  64.525  35.014  1.00  0.00           C
ATOM   1668  CD1 LEU X 215      34.488  65.766  34.698  1.00  0.00           C
ATOM   1669  CD2 LEU X 215      34.746  63.860  36.260  1.00  0.00           C
ATOM   1670  C   LEU X 215      37.540  64.221  32.782  1.00  0.00           C
ATOM   1671  O   LEU X 215      37.953  65.287  33.241  1.00  0.00           O
ATOM   1672  N   ALA X 216      38.364  63.227  32.443  1.00  0.00           N
ATOM   1673  CA  ALA X 216      39.811  63.237  32.660  1.00  0.00           C
ATOM   1674  CB  ALA X 216      40.242  61.815  33.044  1.00  0.00           C
ATOM   1675  C   ALA X 216      40.627  63.833  31.487  1.00  0.00           C
ATOM   1676  O   ALA X 216      41.858  63.754  31.505  1.00  0.00           O
ATOM   1677  N   LYS X 217      39.974  64.431  30.478  1.00  0.00           N
ATOM   1678  CA  LYS X 217      40.617  65.076  29.313  1.00  0.00           C
ATOM   1679  CB  LYS X 217      39.593  65.269  28.178  1.00  0.00           C
ATOM   1680  CG  LYS X 217      39.035  63.932  27.657  1.00  0.00           C
ATOM   1681  CD  LYS X 217      38.223  64.129  26.371  1.00  0.00           C
ATOM   1682  CE  LYS X 217      37.657  62.788  25.892  1.00  0.00           C
ATOM   1683  NZ  LYS X 217      37.008  62.907  24.568  1.00  0.00           N
ATOM   1684  C   LYS X 217      41.307  66.403  29.681  1.00  0.00           C
ATOM   1685  O   LYS X 217      40.968  67.024  30.690  1.00  0.00           O
ATOM   1686  N   ASN X 218      42.261  66.849  28.854  1.00  0.00           N
ATOM   1687  CA  ASN X 218      43.103  68.038  29.081  1.00  0.00           C
ATOM   1688  CB  ASN X 218      42.252  69.330  28.938  1.00  0.00           C
ATOM   1689  CG  ASN X 218      43.057  70.623  28.998  1.00  0.00           C
ATOM   1690  OD1 ASN X 218      43.009  71.373  29.967  1.00  0.00           O
ATOM   1691  ND2 ASN X 218      43.816  70.932  27.975  1.00  0.00           N
ATOM   1692  C   ASN X 218      43.978  67.943  30.357  1.00  0.00           C
ATOM   1693  O   ASN X 218      44.283  68.959  30.976  1.00  0.00           O
ATOM   1694  N   LEU X 219      44.393  66.734  30.766  1.00  0.00           N
ATOM   1695  CA  LEU X 219      45.201  66.493  31.981  1.00  0.00           C
ATOM   1696  CB  LEU X 219      44.302  65.902  33.083  1.00  0.00           C
ATOM   1697  CG  LEU X 219      43.153  66.804  33.565  1.00  0.00           C
ATOM   1698  CD1 LEU X 219      42.314  66.046  34.593  1.00  0.00           C
ATOM   1699  CD2 LEU X 219      43.661  68.085  34.224  1.00  0.00           C
ATOM   1700  C   LEU X 219      46.418  65.575  31.770  1.00  0.00           C
ATOM   1701  O   LEU X 219      47.371  65.637  32.551  1.00  0.00           O
ATOM   1702  N   PHE X 220      46.402  64.725  30.743  1.00  0.00           N
ATOM   1703  CA  PHE X 220      47.498  63.827  30.373  1.00  0.00           C
ATOM   1704  CB  PHE X 220      47.453  62.550  31.235  1.00  0.00           C
ATOM   1705  CG  PHE X 220      46.296  61.610  30.943  1.00  0.00           C
ATOM   1706  CD1 PHE X 220      45.031  61.833  31.522  1.00  0.00           C
ATOM   1707  CE1 PHE X 220      43.955  60.978  31.222  1.00  0.00           C
ATOM   1708  CZ  PHE X 220      44.147  59.883  30.363  1.00  0.00           C
ATOM   1709  CE2 PHE X 220      45.414  59.641  29.809  1.00  0.00           C
ATOM   1710  CD2 PHE X 220      46.486  60.504  30.093  1.00  0.00           C
ATOM   1711  C   PHE X 220      47.485  63.510  28.867  1.00  0.00           C
ATOM   1712  O   PHE X 220      46.539  63.851  28.150  1.00  0.00           O
ATOM   1713  N   HIE X 221      48.558  62.874  28.393  1.00  0.00           N
ATOM   1714  CA  HIE X 221      48.906  62.778  26.969  1.00  0.00           C
ATOM   1715  CB  HIE X 221      50.135  63.678  26.739  1.00  0.00           C
ATOM   1716  CG  HIE X 221      49.870  65.110  27.128  1.00  0.00           C
ATOM   1717  ND1 HIE X 221      50.150  65.688  28.372  1.00  0.00           N
ATOM   1718  CE1 HIE X 221      49.570  66.900  28.342  1.00  0.00           C
ATOM   1719  NE2 HIE X 221      48.971  67.108  27.158  1.00  0.00           N
ATOM   1720  CD2 HIE X 221      49.144  65.988  26.382  1.00  0.00           C
ATOM   1721  C   HIE X 221      49.179  61.349  26.485  1.00  0.00           C
ATOM   1722  O   HIE X 221      49.064  61.095  25.286  1.00  0.00           O
ATOM   1723  N   ARG X 222      49.553  60.428  27.386  1.00  0.00           N
ATOM   1724  CA  ARG X 222      49.977  59.037  27.108  1.00  0.00           C
ATOM   1725  CB  ARG X 222      51.501  59.025  26.880  1.00  0.00           C
ATOM   1726  CG  ARG X 222      51.955  59.684  25.566  1.00  0.00           C
ATOM   1727  CD  ARG X 222      53.482  59.767  25.480  1.00  0.00           C
ATOM   1728  NE  ARG X 222      54.051  60.747  26.428  1.00  0.00           N
ATOM   1729  CZ  ARG X 222      54.102  62.061  26.289  1.00  0.00           C
ATOM   1730  NH1 ARG X 222      53.567  62.693  25.287  1.00  0.00           N
ATOM   1731  NH2 ARG X 222      54.721  62.773  27.179  1.00  0.00           N
ATOM   1732  C   ARG X 222      49.623  58.107  28.282  1.00  0.00           C
ATOM   1733  O   ARG X 222      49.542  58.585  29.415  1.00  0.00           O
ATOM   1734  N   ALA X 223      49.455  56.803  28.044  1.00  0.00           N
ATOM   1735  CA  ALA X 223      49.053  55.825  29.070  1.00  0.00           C
ATOM   1736  CB  ALA X 223      47.537  55.619  28.950  1.00  0.00           C
ATOM   1737  C   ALA X 223      49.803  54.473  29.002  1.00  0.00           C
ATOM   1738  O   ALA X 223      50.206  54.028  27.926  1.00  0.00           O
ATOM   1739  N   ILE X 224      49.949  53.799  30.150  1.00  0.00           N
ATOM   1740  CA  ILE X 224      50.509  52.441  30.307  1.00  0.00           C
ATOM   1741  CB  ILE X 224      52.022  52.503  30.659  1.00  0.00           C
ATOM   1742  CG2 ILE X 224      52.605  51.075  30.750  1.00  0.00           C
ATOM   1743  CG1 ILE X 224      52.874  53.373  29.705  1.00  0.00           C
ATOM   1744  CD1 ILE X 224      54.339  53.522  30.151  1.00  0.00           C
ATOM   1745  C   ILE X 224      49.749  51.700  31.431  1.00  0.00           C
ATOM   1746  O   ILE X 224      49.538  52.284  32.492  1.00  0.00           O
ATOM   1747  N   SER X 225      49.410  50.417  31.258  1.00  0.00           N
ATOM   1748  CA  SER X 225      48.889  49.548  32.343  1.00  0.00           C
ATOM   1749  CB  SER X 225      47.448  49.101  32.064  1.00  0.00           C
ATOM   1750  OG  SER X 225      46.541  50.183  31.930  1.00  0.00           O
ATOM   1751  C   SER X 225      49.789  48.317  32.564  1.00  0.00           C
ATOM   1752  O   SER X 225      50.370  47.810  31.604  1.00  0.00           O
ATOM   1753  N   GLU X 226      49.907  47.809  33.797  1.00  0.00           N
ATOM   1754  CA  GLU X 226      50.967  46.863  34.215  1.00  0.00           C
ATOM   1755  CB  GLU X 226      51.993  47.689  35.019  1.00  0.00           C
ATOM   1756  CG  GLU X 226      53.319  47.033  35.444  1.00  0.00           C
ATOM   1757  CD  GLU X 226      54.141  46.487  34.270  1.00  0.00           C
ATOM   1758  OE1 GLU X 226      53.832  45.373  33.771  1.00  0.00           O
ATOM   1759  OE2 GLU X 226      55.139  47.129  33.871  1.00  0.00           O
ATOM   1760  C   GLU X 226      50.469  45.617  34.992  1.00  0.00           C
ATOM   1761  O   GLU X 226      49.321  45.531  35.429  1.00  0.00           O
ATOM   1762  N   SER X 227      51.366  44.640  35.179  1.00  0.00           N
ATOM   1763  CA  SER X 227      51.179  43.369  35.906  1.00  0.00           C
ATOM   1764  CB  SER X 227      51.058  43.603  37.419  1.00  0.00           C
ATOM   1765  OG  SER X 227      51.523  42.480  38.151  1.00  0.00           O
ATOM   1766  C   SER X 227      50.105  42.441  35.313  1.00  0.00           C
ATOM   1767  O   SER X 227      49.425  41.694  36.018  1.00  0.00           O
ATOM   1768  N   GLY X 228      49.964  42.462  33.986  1.00  0.00           N
ATOM   1769  CA  GLY X 228      49.082  41.573  33.223  1.00  0.00           C
ATOM   1770  C   GLY X 228      47.652  42.082  33.046  1.00  0.00           C
ATOM   1771  O   GLY X 228      46.788  41.312  32.616  1.00  0.00           O
ATOM   1772  N   VAL X 229      47.392  43.347  33.400  1.00  0.00           N
ATOM   1773  CA  VAL X 229      46.058  43.961  33.394  1.00  0.00           C
ATOM   1774  CB  VAL X 229      45.540  44.189  34.833  1.00  0.00           C
ATOM   1775  CG1 VAL X 229      44.100  44.726  34.859  1.00  0.00           C
ATOM   1776  CG2 VAL X 229      45.546  42.883  35.637  1.00  0.00           C
ATOM   1777  C   VAL X 229      46.055  45.277  32.617  1.00  0.00           C
ATOM   1778  O   VAL X 229      46.957  46.102  32.741  1.00  0.00           O
ATOM   1779  N   ALA X 230      44.987  45.485  31.854  1.00  0.00           N
ATOM   1780  CA  ALA X 230      44.430  46.784  31.473  1.00  0.00           C
ATOM   1781  CB  ALA X 230      44.778  47.058  30.007  1.00  0.00           C
ATOM   1782  C   ALA X 230      42.906  46.839  31.722  1.00  0.00           C
ATOM   1783  O   ALA X 230      42.335  47.924  31.831  1.00  0.00           O
ATOM   1784  N   LEU X 231      42.244  45.681  31.842  1.00  0.00           N
ATOM   1785  CA  LEU X 231      40.840  45.539  32.224  1.00  0.00           C
ATOM   1786  CB  LEU X 231      39.986  45.690  30.947  1.00  0.00           C
ATOM   1787  CG  LEU X 231      38.464  45.651  31.154  1.00  0.00           C
ATOM   1788  CD1 LEU X 231      37.996  46.795  32.054  1.00  0.00           C
ATOM   1789  CD2 LEU X 231      37.753  45.782  29.807  1.00  0.00           C
ATOM   1790  C   LEU X 231      40.607  44.176  32.899  1.00  0.00           C
ATOM   1791  O   LEU X 231      41.117  43.159  32.436  1.00  0.00           O
ATOM   1792  N   THR X 232      39.798  44.135  33.956  1.00  0.00           N
ATOM   1793  CA  THR X 232      39.252  42.902  34.546  1.00  0.00           C
ATOM   1794  CB  THR X 232      39.517  42.792  36.061  1.00  0.00           C
ATOM   1795  CG2 THR X 232      40.951  43.122  36.476  1.00  0.00           C
ATOM   1796  OG1 THR X 232      38.638  43.628  36.784  1.00  0.00           O
ATOM   1797  C   THR X 232      37.747  42.810  34.303  1.00  0.00           C
ATOM   1798  O   THR X 232      37.076  43.821  34.077  1.00  0.00           O
ATOM   1799  N   SER X 233      37.180  41.615  34.451  1.00  0.00           N
ATOM   1800  CA  SER X 233      35.729  41.405  34.588  1.00  0.00           C
ATOM   1801  CB  SER X 233      35.305  40.165  33.800  1.00  0.00           C
ATOM   1802  OG  SER X 233      35.582  40.332  32.418  1.00  0.00           O
ATOM   1803  C   SER X 233      35.277  41.336  36.061  1.00  0.00           C
ATOM   1804  O   SER X 233      34.250  40.728  36.368  1.00  0.00           O
ATOM   1805  N   VAL X 234      36.053  41.918  36.990  1.00  0.00           N
ATOM   1806  CA  VAL X 234      35.917  41.697  38.445  1.00  0.00           C
ATOM   1807  CB  VAL X 234      37.176  40.990  39.005  1.00  0.00           C
ATOM   1808  CG1 VAL X 234      36.982  40.552  40.465  1.00  0.00           C
ATOM   1809  CG2 VAL X 234      37.558  39.734  38.201  1.00  0.00           C
ATOM   1810  C   VAL X 234      35.635  42.984  39.234  1.00  0.00           C
ATOM   1811  O   VAL X 234      34.777  42.961  40.118  1.00  0.00           O
ATOM   1812  N   LEU X 235      36.337  44.088  38.939  1.00  0.00           N
ATOM   1813  CA  LEU X 235      36.388  45.286  39.799  1.00  0.00           C
ATOM   1814  CB  LEU X 235      37.692  46.060  39.512  1.00  0.00           C
ATOM   1815  CG  LEU X 235      38.999  45.329  39.884  1.00  0.00           C
ATOM   1816  CD1 LEU X 235      40.202  46.168  39.455  1.00  0.00           C
ATOM   1817  CD2 LEU X 235      39.131  45.070  41.387  1.00  0.00           C
ATOM   1818  C   LEU X 235      35.163  46.221  39.714  1.00  0.00           C
ATOM   1819  O   LEU X 235      34.905  46.967  40.656  1.00  0.00           O
ATOM   1820  N   VAL X 236      34.390  46.183  38.626  1.00  0.00           N
ATOM   1821  CA  VAL X 236      33.124  46.933  38.485  1.00  0.00           C
ATOM   1822  CB  VAL X 236      32.745  47.032  36.987  1.00  0.00           C
ATOM   1823  CG1 VAL X 236      31.253  47.131  36.651  1.00  0.00           C
ATOM   1824  CG2 VAL X 236      33.443  48.231  36.343  1.00  0.00           C
ATOM   1825  C   VAL X 236      31.998  46.335  39.348  1.00  0.00           C
ATOM   1826  O   VAL X 236      31.970  45.132  39.625  1.00  0.00           O
ATOM   1827  N   LYS X 237      31.011  47.161  39.720  1.00  0.00           N
ATOM   1828  CA  LYS X 237      29.696  46.740  40.235  1.00  0.00           C
ATOM   1829  CB  LYS X 237      29.396  47.516  41.533  1.00  0.00           C
ATOM   1830  CG  LYS X 237      27.989  47.281  42.120  1.00  0.00           C
ATOM   1831  CD  LYS X 237      27.704  45.805  42.427  1.00  0.00           C
ATOM   1832  CE  LYS X 237      26.330  45.625  43.082  1.00  0.00           C
ATOM   1833  NZ  LYS X 237      26.075  44.210  43.444  1.00  0.00           N
ATOM   1834  C   LYS X 237      28.607  46.923  39.166  1.00  0.00           C
ATOM   1835  O   LYS X 237      28.199  48.050  38.882  1.00  0.00           O
ATOM   1836  N   LYS X 238      28.118  45.815  38.600  1.00  0.00           N
ATOM   1837  CA  LYS X 238      26.967  45.769  37.674  1.00  0.00           C
ATOM   1838  CB  LYS X 238      27.098  44.545  36.744  1.00  0.00           C
ATOM   1839  CG  LYS X 238      28.318  44.616  35.811  1.00  0.00           C
ATOM   1840  CD  LYS X 238      28.416  43.365  34.928  1.00  0.00           C
ATOM   1841  CE  LYS X 238      29.751  43.358  34.177  1.00  0.00           C
ATOM   1842  NZ  LYS X 238      29.855  42.200  33.262  1.00  0.00           N
ATOM   1843  C   LYS X 238      25.617  45.748  38.414  1.00  0.00           C
ATOM   1844  O   LYS X 238      25.546  45.399  39.597  1.00  0.00           O
ATOM   1845  N   GLY X 239      24.533  46.048  37.698  1.00  0.00           N
ATOM   1846  CA  GLY X 239      23.153  45.929  38.189  1.00  0.00           C
ATOM   1847  C   GLY X 239      22.742  46.994  39.215  1.00  0.00           C
ATOM   1848  O   GLY X 239      23.266  48.110  39.221  1.00  0.00           O
ATOM   1849  N   ASP X 240      21.777  46.664  40.080  1.00  0.00           N
ATOM   1850  CA  ASP X 240      21.245  47.607  41.072  1.00  0.00           C
ATOM   1851  CB  ASP X 240      19.791  47.266  41.444  1.00  0.00           C
ATOM   1852  CG  ASP X 240      19.043  48.434  42.108  1.00  0.00           C
ATOM   1853  OD1 ASP X 240      19.687  49.448  42.472  1.00  0.00           O
ATOM   1854  OD2 ASP X 240      17.798  48.327  42.213  1.00  0.00           O
ATOM   1855  C   ASP X 240      22.139  47.717  42.319  1.00  0.00           C
ATOM   1856  O   ASP X 240      22.454  46.709  42.970  1.00  0.00           O
ATOM   1857  N   VAL X 241      22.507  48.958  42.656  1.00  0.00           N
ATOM   1858  CA  VAL X 241      23.313  49.338  43.827  1.00  0.00           C
ATOM   1859  CB  VAL X 241      24.217  50.554  43.524  1.00  0.00           C
ATOM   1860  CG1 VAL X 241      25.219  50.225  42.411  1.00  0.00           C
ATOM   1861  CG2 VAL X 241      23.439  51.819  43.131  1.00  0.00           C
ATOM   1862  C   VAL X 241      22.478  49.610  45.082  1.00  0.00           C
ATOM   1863  O   VAL X 241      23.006  49.463  46.182  1.00  0.00           O
ATOM   1864  N   LYS X 242      21.183  49.938  44.971  1.00  0.00           N
ATOM   1865  CA  LYS X 242      20.326  50.270  46.128  1.00  0.00           C
ATOM   1866  CB  LYS X 242      18.926  50.699  45.653  1.00  0.00           C
ATOM   1867  CG  LYS X 242      18.976  52.079  44.975  1.00  0.00           C
ATOM   1868  CD  LYS X 242      17.576  52.562  44.569  1.00  0.00           C
ATOM   1869  CE  LYS X 242      17.592  53.976  43.966  1.00  0.00           C
ATOM   1870  NZ  LYS X 242      17.913  55.005  44.981  1.00  0.00           N
ATOM   1871  C   LYS X 242      20.264  49.173  47.211  1.00  0.00           C
ATOM   1872  O   LYS X 242      20.495  49.506  48.376  1.00  0.00           O
ATOM   1873  N   PRO X 243      20.081  47.871  46.897  1.00  0.00           N
ATOM   1874  CD  PRO X 243      19.688  47.298  45.613  1.00  0.00           C
ATOM   1875  CG  PRO X 243      19.976  45.806  45.731  1.00  0.00           C
ATOM   1876  CB  PRO X 243      19.710  45.531  47.208  1.00  0.00           C
ATOM   1877  CA  PRO X 243      20.154  46.816  47.916  1.00  0.00           C
ATOM   1878  C   PRO X 243      21.542  46.666  48.567  1.00  0.00           C
ATOM   1879  O   PRO X 243      21.625  46.221  49.713  1.00  0.00           O
ATOM   1880  N   LEU X 244      22.626  47.068  47.894  1.00  0.00           N
ATOM   1881  CA  LEU X 244      23.973  47.112  48.475  1.00  0.00           C
ATOM   1882  CB  LEU X 244      25.005  46.991  47.337  1.00  0.00           C
ATOM   1883  CG  LEU X 244      26.481  47.091  47.766  1.00  0.00           C
ATOM   1884  CD1 LEU X 244      26.892  46.009  48.766  1.00  0.00           C
ATOM   1885  CD2 LEU X 244      27.363  46.948  46.523  1.00  0.00           C
ATOM   1886  C   LEU X 244      24.174  48.360  49.358  1.00  0.00           C
ATOM   1887  O   LEU X 244      24.803  48.260  50.409  1.00  0.00           O
ATOM   1888  N   ALA X 245      23.591  49.505  48.994  1.00  0.00           N
ATOM   1889  CA  ALA X 245      23.592  50.708  49.827  1.00  0.00           C
ATOM   1890  CB  ALA X 245      22.976  51.867  49.034  1.00  0.00           C
ATOM   1891  C   ALA X 245      22.865  50.472  51.164  1.00  0.00           C
ATOM   1892  O   ALA X 245      23.417  50.774  52.224  1.00  0.00           O
ATOM   1893  N   GLU X 246      21.684  49.841  51.128  1.00  0.00           N
ATOM   1894  CA  GLU X 246      20.956  49.422  52.336  1.00  0.00           C
ATOM   1895  CB  GLU X 246      19.580  48.835  51.961  1.00  0.00           C
ATOM   1896  CG  GLU X 246      18.602  49.896  51.434  1.00  0.00           C
ATOM   1897  CD  GLU X 246      17.205  49.310  51.181  1.00  0.00           C
ATOM   1898  OE1 GLU X 246      16.857  48.976  50.023  1.00  0.00           O
ATOM   1899  OE2 GLU X 246      16.391  49.213  52.132  1.00  0.00           O
ATOM   1900  C   GLU X 246      21.764  48.413  53.175  1.00  0.00           C
ATOM   1901  O   GLU X 246      21.811  48.536  54.398  1.00  0.00           O
ATOM   1902  N   GLN X 247      22.470  47.466  52.538  1.00  0.00           N
ATOM   1903  CA  GLN X 247      23.346  46.510  53.230  1.00  0.00           C
ATOM   1904  CB  GLN X 247      23.813  45.427  52.238  1.00  0.00           C
ATOM   1905  CG  GLN X 247      24.834  44.421  52.805  1.00  0.00           C
ATOM   1906  CD  GLN X 247      24.367  43.673  54.052  1.00  0.00           C
ATOM   1907  OE1 GLN X 247      23.180  43.451  54.290  1.00  0.00           O
ATOM   1908  NE2 GLN X 247      25.285  43.219  54.873  1.00  0.00           N
ATOM   1909  C   GLN X 247      24.529  47.197  53.936  1.00  0.00           C
ATOM   1910  O   GLN X 247      24.885  46.816  55.051  1.00  0.00           O
ATOM   1911  N   ILE X 248      25.133  48.224  53.333  1.00  0.00           N
ATOM   1912  CA  ILE X 248      26.227  48.986  53.955  1.00  0.00           C
ATOM   1913  CB  ILE X 248      26.972  49.810  52.877  1.00  0.00           C
ATOM   1914  CG2 ILE X 248      27.957  50.816  53.504  1.00  0.00           C
ATOM   1915  CG1 ILE X 248      27.733  48.854  51.926  1.00  0.00           C
ATOM   1916  CD1 ILE X 248      28.152  49.498  50.600  1.00  0.00           C
ATOM   1917  C   ILE X 248      25.696  49.832  55.124  1.00  0.00           C
ATOM   1918  O   ILE X 248      26.283  49.815  56.206  1.00  0.00           O
ATOM   1919  N   ALA X 249      24.554  50.505  54.955  1.00  0.00           N
ATOM   1920  CA  ALA X 249      23.950  51.332  56.000  1.00  0.00           C
ATOM   1921  CB  ALA X 249      22.828  52.151  55.361  1.00  0.00           C
ATOM   1922  C   ALA X 249      23.463  50.514  57.216  1.00  0.00           C
ATOM   1923  O   ALA X 249      23.709  50.912  58.358  1.00  0.00           O
ATOM   1924  N   ILE X 250      22.856  49.336  57.009  1.00  0.00           N
ATOM   1925  CA  ILE X 250      22.457  48.458  58.124  1.00  0.00           C
ATOM   1926  CB  ILE X 250      21.395  47.428  57.663  1.00  0.00           C
ATOM   1927  CG2 ILE X 250      22.010  46.235  56.916  1.00  0.00           C
ATOM   1928  CG1 ILE X 250      20.529  46.878  58.815  1.00  0.00           C
ATOM   1929  CD1 ILE X 250      19.672  47.953  59.493  1.00  0.00           C
ATOM   1930  C   ILE X 250      23.672  47.823  58.825  1.00  0.00           C
ATOM   1931  O   ILE X 250      23.628  47.582  60.030  1.00  0.00           O
ATOM   1932  N   THR X 251      24.797  47.646  58.119  1.00  0.00           N
ATOM   1933  CA  THR X 251      26.088  47.207  58.698  1.00  0.00           C
ATOM   1934  CB  THR X 251      27.037  46.729  57.580  1.00  0.00           C
ATOM   1935  CG2 THR X 251      28.352  46.137  58.076  1.00  0.00           C
ATOM   1936  OG1 THR X 251      26.431  45.675  56.867  1.00  0.00           O
ATOM   1937  C   THR X 251      26.744  48.292  59.575  1.00  0.00           C
ATOM   1938  O   THR X 251      27.540  47.975  60.459  1.00  0.00           O
ATOM   1939  N   ALA X 252      26.360  49.563  59.399  1.00  0.00           N
ATOM   1940  CA  ALA X 252      26.696  50.671  60.300  1.00  0.00           C
ATOM   1941  CB  ALA X 252      26.870  51.941  59.456  1.00  0.00           C
ATOM   1942  C   ALA X 252      25.683  50.862  61.458  1.00  0.00           C
ATOM   1943  O   ALA X 252      25.848  51.765  62.285  1.00  0.00           O
ATOM   1944  N   GLY X 253      24.636  50.030  61.534  1.00  0.00           N
ATOM   1945  CA  GLY X 253      23.591  50.078  62.567  1.00  0.00           C
ATOM   1946  C   GLY X 253      22.556  51.198  62.396  1.00  0.00           C
ATOM   1947  O   GLY X 253      21.837  51.508  63.350  1.00  0.00           O
ATOM   1948  N   CYS X 254      22.487  51.819  61.215  1.00  0.00           N
ATOM   1949  CA  CYS X 254      21.668  53.002  60.930  1.00  0.00           C
ATOM   1950  CB  CYS X 254      22.392  53.829  59.851  1.00  0.00           C
ATOM   1951  SG  CYS X 254      24.031  54.368  60.428  1.00  0.00           S
ATOM   1952  C   CYS X 254      20.224  52.671  60.495  1.00  0.00           C
ATOM   1953  O   CYS X 254      19.868  51.525  60.196  1.00  0.00           O
ATOM   1954  N   LYS X 255      19.391  53.713  60.398  1.00  0.00           N
ATOM   1955  CA  LYS X 255      18.111  53.683  59.672  1.00  0.00           C
ATOM   1956  CB  LYS X 255      17.215  54.858  60.106  1.00  0.00           C
ATOM   1957  CG  LYS X 255      16.999  54.949  61.624  1.00  0.00           C
ATOM   1958  CD  LYS X 255      16.233  53.759  62.220  1.00  0.00           C
ATOM   1959  CE  LYS X 255      16.195  53.869  63.746  1.00  0.00           C
ATOM   1960  NZ  LYS X 255      17.503  53.523  64.353  1.00  0.00           N
ATOM   1961  C   LYS X 255      18.362  53.711  58.162  1.00  0.00           C
ATOM   1962  O   LYS X 255      19.351  54.280  57.699  1.00  0.00           O
ATOM   1963  N   THR X 256      17.462  53.105  57.390  1.00  0.00           N
ATOM   1964  CA  THR X 256      17.632  52.900  55.935  1.00  0.00           C
ATOM   1965  CB  THR X 256      17.950  51.426  55.616  1.00  0.00           C
ATOM   1966  CG2 THR X 256      19.285  50.988  56.218  1.00  0.00           C
ATOM   1967  OG1 THR X 256      16.975  50.571  56.168  1.00  0.00           O
ATOM   1968  C   THR X 256      16.462  53.434  55.102  1.00  0.00           C
ATOM   1969  O   THR X 256      16.312  53.077  53.935  1.00  0.00           O
ATOM   1970  N   THR X 257      15.627  54.307  55.679  1.00  0.00           N
ATOM   1971  CA  THR X 257      14.382  54.811  55.069  1.00  0.00           C
ATOM   1972  CB  THR X 257      13.579  55.652  56.076  1.00  0.00           C
ATOM   1973  CG2 THR X 257      13.107  54.845  57.285  1.00  0.00           C
ATOM   1974  OG1 THR X 257      14.361  56.710  56.581  1.00  0.00           O
ATOM   1975  C   THR X 257      14.613  55.639  53.799  1.00  0.00           C
ATOM   1976  O   THR X 257      13.948  55.400  52.783  1.00  0.00           O
ATOM   1977  N   THR X 258      15.577  56.566  53.816  1.00  0.00           N
ATOM   1978  CA  THR X 258      15.906  57.466  52.695  1.00  0.00           C
ATOM   1979  CB  THR X 258      15.387  58.904  52.922  1.00  0.00           C
ATOM   1980  CG2 THR X 258      13.919  58.960  53.346  1.00  0.00           C
ATOM   1981  OG1 THR X 258      16.143  59.581  53.901  1.00  0.00           O
ATOM   1982  C   THR X 258      17.407  57.500  52.397  1.00  0.00           C
ATOM   1983  O   THR X 258      18.248  57.332  53.286  1.00  0.00           O
ATOM   1984  N   SER X 259      17.763  57.764  51.137  1.00  0.00           N
ATOM   1985  CA  SER X 259      19.153  57.997  50.716  1.00  0.00           C
ATOM   1986  CB  SER X 259      19.226  58.220  49.205  1.00  0.00           C
ATOM   1987  OG  SER X 259      18.830  57.046  48.528  1.00  0.00           O
ATOM   1988  C   SER X 259      19.779  59.195  51.433  1.00  0.00           C
ATOM   1989  O   SER X 259      20.959  59.144  51.775  1.00  0.00           O
ATOM   1990  N   ALA X 260      18.991  60.234  51.734  1.00  0.00           N
ATOM   1991  CA  ALA X 260      19.440  61.382  52.518  1.00  0.00           C
ATOM   1992  CB  ALA X 260      18.313  62.417  52.585  1.00  0.00           C
ATOM   1993  C   ALA X 260      19.901  60.987  53.929  1.00  0.00           C
ATOM   1994  O   ALA X 260      20.983  61.398  54.346  1.00  0.00           O
ATOM   1995  N   VAL X 261      19.128  60.156  54.642  1.00  0.00           N
ATOM   1996  CA  VAL X 261      19.507  59.648  55.972  1.00  0.00           C
ATOM   1997  CB  VAL X 261      18.324  58.915  56.641  1.00  0.00           C
ATOM   1998  CG1 VAL X 261      18.727  58.125  57.893  1.00  0.00           C
ATOM   1999  CG2 VAL X 261      17.259  59.933  57.072  1.00  0.00           C
ATOM   2000  C   VAL X 261      20.751  58.763  55.881  1.00  0.00           C
ATOM   2001  O   VAL X 261      21.683  58.954  56.660  1.00  0.00           O
ATOM   2002  N   MET X 262      20.825  57.853  54.904  1.00  0.00           N
ATOM   2003  CA  MET X 262      21.984  56.960  54.750  1.00  0.00           C
ATOM   2004  CB  MET X 262      21.678  55.867  53.711  1.00  0.00           C
ATOM   2005  CG  MET X 262      20.591  54.905  54.216  1.00  0.00           C
ATOM   2006  SD  MET X 262      20.275  53.453  53.168  1.00  0.00           S
ATOM   2007  CE  MET X 262      19.393  54.211  51.778  1.00  0.00           C
ATOM   2008  C   MET X 262      23.281  57.726  54.418  1.00  0.00           C
ATOM   2009  O   MET X 262      24.317  57.470  55.034  1.00  0.00           O
ATOM   2010  N   VAL X 263      23.233  58.712  53.512  1.00  0.00           N
ATOM   2011  CA  VAL X 263      24.389  59.574  53.190  1.00  0.00           C
ATOM   2012  CB  VAL X 263      24.152  60.359  51.879  1.00  0.00           C
ATOM   2013  CG1 VAL X 263      25.225  61.423  51.602  1.00  0.00           C
ATOM   2014  CG2 VAL X 263      24.170  59.397  50.682  1.00  0.00           C
ATOM   2015  C   VAL X 263      24.743  60.501  54.357  1.00  0.00           C
ATOM   2016  O   VAL X 263      25.927  60.680  54.642  1.00  0.00           O
ATOM   2017  N   HIE X 264      23.761  61.049  55.084  1.00  0.00           N
ATOM   2018  CA  HIE X 264      24.023  61.885  56.263  1.00  0.00           C
ATOM   2019  CB  HIE X 264      22.735  62.587  56.724  1.00  0.00           C
ATOM   2020  CG  HIE X 264      22.901  63.485  57.930  1.00  0.00           C
ATOM   2021  ND1 HIE X 264      21.886  63.793  58.839  1.00  0.00           N
ATOM   2022  CE1 HIE X 264      22.454  64.555  59.789  1.00  0.00           C
ATOM   2023  NE2 HIE X 264      23.752  64.748  59.515  1.00  0.00           N
ATOM   2024  CD2 HIE X 264      24.051  64.092  58.345  1.00  0.00           C
ATOM   2025  C   HIE X 264      24.681  61.087  57.395  1.00  0.00           C
ATOM   2026  O   HIE X 264      25.700  61.529  57.920  1.00  0.00           O
ATOM   2027  N   CYS X 265      24.197  59.881  57.709  1.00  0.00           N
ATOM   2028  CA  CYS X 265      24.826  59.010  58.708  1.00  0.00           C
ATOM   2029  CB  CYS X 265      24.021  57.708  58.840  1.00  0.00           C
ATOM   2030  SG  CYS X 265      22.380  58.018  59.556  1.00  0.00           S
ATOM   2031  C   CYS X 265      26.294  58.708  58.352  1.00  0.00           C
ATOM   2032  O   CYS X 265      27.179  58.801  59.205  1.00  0.00           O
ATOM   2033  N   LEU X 266      26.581  58.419  57.076  1.00  0.00           N
ATOM   2034  CA  LEU X 266      27.946  58.160  56.603  1.00  0.00           C
ATOM   2035  CB  LEU X 266      27.891  57.332  55.306  1.00  0.00           C
ATOM   2036  CG  LEU X 266      27.315  55.909  55.471  1.00  0.00           C
ATOM   2037  CD1 LEU X 266      27.174  55.256  54.096  1.00  0.00           C
ATOM   2038  CD2 LEU X 266      28.212  55.009  56.328  1.00  0.00           C
ATOM   2039  C   LEU X 266      28.811  59.431  56.466  1.00  0.00           C
ATOM   2040  O   LEU X 266      30.037  59.316  56.472  1.00  0.00           O
ATOM   2041  N   ARG X 267      28.228  60.639  56.414  1.00  0.00           N
ATOM   2042  CA  ARG X 267      28.940  61.923  56.601  1.00  0.00           C
ATOM   2043  CB  ARG X 267      28.150  63.082  55.953  1.00  0.00           C
ATOM   2044  CG  ARG X 267      28.379  63.195  54.434  1.00  0.00           C
ATOM   2045  CD  ARG X 267      27.611  64.378  53.820  1.00  0.00           C
ATOM   2046  NE  ARG X 267      27.861  64.496  52.367  1.00  0.00           N
ATOM   2047  CZ  ARG X 267      27.309  65.355  51.525  1.00  0.00           C
ATOM   2048  NH1 ARG X 267      26.504  66.307  51.903  1.00  0.00           N
ATOM   2049  NH2 ARG X 267      27.548  65.268  50.249  1.00  0.00           N
ATOM   2050  C   ARG X 267      29.236  62.221  58.080  1.00  0.00           C
ATOM   2051  O   ARG X 267      30.311  62.731  58.382  1.00  0.00           O
ATOM   2052  N   GLN X 268      28.324  61.883  58.995  1.00  0.00           N
ATOM   2053  CA  GLN X 268      28.400  62.273  60.411  1.00  0.00           C
ATOM   2054  CB  GLN X 268      26.969  62.417  60.965  1.00  0.00           C
ATOM   2055  CG  GLN X 268      26.916  63.358  62.178  1.00  0.00           C
ATOM   2056  CD  GLN X 268      25.607  63.238  62.946  1.00  0.00           C
ATOM   2057  OE1 GLN X 268      24.565  63.741  62.544  1.00  0.00           O
ATOM   2058  NE2 GLN X 268      25.599  62.558  64.068  1.00  0.00           N
ATOM   2059  C   GLN X 268      29.243  61.319  61.286  1.00  0.00           C
ATOM   2060  O   GLN X 268      29.908  61.783  62.224  1.00  0.00           O
ATOM   2061  N   LYS X 269      29.235  60.006  61.004  1.00  0.00           N
ATOM   2062  CA  LYS X 269      30.008  58.980  61.742  1.00  0.00           C
ATOM   2063  CB  LYS X 269      29.642  57.570  61.227  1.00  0.00           C
ATOM   2064  CG  LYS X 269      28.366  57.034  61.893  1.00  0.00           C
ATOM   2065  CD  LYS X 269      28.004  55.614  61.429  1.00  0.00           C
ATOM   2066  CE  LYS X 269      26.914  54.999  62.323  1.00  0.00           C
ATOM   2067  NZ  LYS X 269      27.468  54.430  63.576  1.00  0.00           N
ATOM   2068  C   LYS X 269      31.527  59.206  61.684  1.00  0.00           C
ATOM   2069  O   LYS X 269      32.024  59.881  60.783  1.00  0.00           O
ATOM   2070  N   THR X 270      32.278  58.629  62.620  1.00  0.00           N
ATOM   2071  CA  THR X 270      33.755  58.647  62.603  1.00  0.00           C
ATOM   2072  CB  THR X 270      34.354  58.131  63.915  1.00  0.00           C
ATOM   2073  CG2 THR X 270      34.059  59.069  65.077  1.00  0.00           C
ATOM   2074  OG1 THR X 270      33.826  56.858  64.184  1.00  0.00           O
ATOM   2075  C   THR X 270      34.347  57.824  61.457  1.00  0.00           C
ATOM   2076  O   THR X 270      33.726  56.887  60.948  1.00  0.00           O
ATOM   2077  N   GLU X 271      35.599  58.108  61.086  1.00  0.00           N
ATOM   2078  CA  GLU X 271      36.334  57.267  60.136  1.00  0.00           C
ATOM   2079  CB  GLU X 271      37.629  57.950  59.648  1.00  0.00           C
ATOM   2080  CG  GLU X 271      38.787  58.064  60.656  1.00  0.00           C
ATOM   2081  CD  GLU X 271      38.647  59.262  61.597  1.00  0.00           C
ATOM   2082  OE1 GLU X 271      39.443  60.225  61.476  1.00  0.00           O
ATOM   2083  OE2 GLU X 271      37.751  59.265  62.476  1.00  0.00           O
ATOM   2084  C   GLU X 271      36.589  55.853  60.688  1.00  0.00           C
ATOM   2085  O   GLU X 271      36.649  54.905  59.913  1.00  0.00           O
ATOM   2086  N   GLU X 272      36.656  55.677  62.015  1.00  0.00           N
ATOM   2087  CA  GLU X 272      36.798  54.358  62.649  1.00  0.00           C
ATOM   2088  CB  GLU X 272      37.537  54.464  63.992  1.00  0.00           C
ATOM   2089  CG  GLU X 272      39.021  54.814  63.799  1.00  0.00           C
ATOM   2090  CD  GLU X 272      39.837  54.531  65.065  1.00  0.00           C
ATOM   2091  OE1 GLU X 272      39.467  55.024  66.158  1.00  0.00           O
ATOM   2092  OE2 GLU X 272      40.852  53.792  64.991  1.00  0.00           O
ATOM   2093  C   GLU X 272      35.476  53.573  62.777  1.00  0.00           C
ATOM   2094  O   GLU X 272      35.512  52.350  62.942  1.00  0.00           O
ATOM   2095  N   GLU X 273      34.310  54.209  62.625  1.00  0.00           N
ATOM   2096  CA  GLU X 273      33.040  53.502  62.393  1.00  0.00           C
ATOM   2097  CB  GLU X 273      31.852  54.258  62.998  1.00  0.00           C
ATOM   2098  CG  GLU X 273      31.790  54.078  64.522  1.00  0.00           C
ATOM   2099  CD  GLU X 273      30.415  54.459  65.068  1.00  0.00           C
ATOM   2100  OE1 GLU X 273      29.839  53.696  65.879  1.00  0.00           O
ATOM   2101  OE2 GLU X 273      29.821  55.471  64.643  1.00  0.00           O
ATOM   2102  C   GLU X 273      32.803  53.196  60.908  1.00  0.00           C
ATOM   2103  O   GLU X 273      32.267  52.134  60.589  1.00  0.00           O
ATOM   2104  N   LEU X 274      33.268  54.037  59.979  1.00  0.00           N
ATOM   2105  CA  LEU X 274      33.331  53.672  58.554  1.00  0.00           C
ATOM   2106  CB  LEU X 274      33.640  54.919  57.704  1.00  0.00           C
ATOM   2107  CG  LEU X 274      32.391  55.673  57.207  1.00  0.00           C
ATOM   2108  CD1 LEU X 274      31.559  56.299  58.327  1.00  0.00           C
ATOM   2109  CD2 LEU X 274      32.811  56.794  56.258  1.00  0.00           C
ATOM   2110  C   LEU X 274      34.346  52.533  58.311  1.00  0.00           C
ATOM   2111  O   LEU X 274      34.095  51.639  57.496  1.00  0.00           O
ATOM   2112  N   LEU X 275      35.443  52.496  59.076  1.00  0.00           N
ATOM   2113  CA  LEU X 275      36.388  51.379  59.090  1.00  0.00           C
ATOM   2114  CB  LEU X 275      37.704  51.813  59.757  1.00  0.00           C
ATOM   2115  CG  LEU X 275      38.844  50.780  59.672  1.00  0.00           C
ATOM   2116  CD1 LEU X 275      39.232  50.427  58.233  1.00  0.00           C
ATOM   2117  CD2 LEU X 275      40.077  51.349  60.371  1.00  0.00           C
ATOM   2118  C   LEU X 275      35.788  50.133  59.755  1.00  0.00           C
ATOM   2119  O   LEU X 275      35.901  49.056  59.188  1.00  0.00           O
ATOM   2120  N   GLU X 276      35.075  50.249  60.881  1.00  0.00           N
ATOM   2121  CA  GLU X 276      34.351  49.107  61.474  1.00  0.00           C
ATOM   2122  CB  GLU X 276      33.711  49.534  62.808  1.00  0.00           C
ATOM   2123  CG  GLU X 276      33.048  48.364  63.550  1.00  0.00           C
ATOM   2124  CD  GLU X 276      32.430  48.777  64.895  1.00  0.00           C
ATOM   2125  OE1 GLU X 276      31.283  48.358  65.197  1.00  0.00           O
ATOM   2126  OE2 GLU X 276      33.098  49.505  65.672  1.00  0.00           O
ATOM   2127  C   GLU X 276      33.315  48.529  60.488  1.00  0.00           C
ATOM   2128  O   GLU X 276      33.250  47.317  60.291  1.00  0.00           O
ATOM   2129  N   THR X 277      32.587  49.393  59.775  1.00  0.00           N
ATOM   2130  CA  THR X 277      31.650  49.004  58.704  1.00  0.00           C
ATOM   2131  CB  THR X 277      30.856  50.229  58.211  1.00  0.00           C
ATOM   2132  CG2 THR X 277      29.696  49.860  57.288  1.00  0.00           C
ATOM   2133  OG1 THR X 277      30.288  50.914  59.310  1.00  0.00           O
ATOM   2134  C   THR X 277      32.374  48.318  57.536  1.00  0.00           C
ATOM   2135  O   THR X 277      31.869  47.343  56.985  1.00  0.00           O
ATOM   2136  N   THR X 278      33.591  48.762  57.199  1.00  0.00           N
ATOM   2137  CA  THR X 278      34.471  48.116  56.204  1.00  0.00           C
ATOM   2138  CB  THR X 278      35.663  49.037  55.878  1.00  0.00           C
ATOM   2139  CG2 THR X 278      36.686  48.427  54.920  1.00  0.00           C
ATOM   2140  OG1 THR X 278      35.214  50.233  55.277  1.00  0.00           O
ATOM   2141  C   THR X 278      34.990  46.752  56.679  1.00  0.00           C
ATOM   2142  O   THR X 278      35.124  45.829  55.876  1.00  0.00           O
ATOM   2143  N   LEU X 279      35.293  46.595  57.970  1.00  0.00           N
ATOM   2144  CA  LEU X 279      35.851  45.371  58.560  1.00  0.00           C
ATOM   2145  CB  LEU X 279      36.536  45.734  59.892  1.00  0.00           C
ATOM   2146  CG  LEU X 279      37.841  46.539  59.716  1.00  0.00           C
ATOM   2147  CD1 LEU X 279      38.287  47.138  61.049  1.00  0.00           C
ATOM   2148  CD2 LEU X 279      38.975  45.669  59.181  1.00  0.00           C
ATOM   2149  C   LEU X 279      34.801  44.261  58.731  1.00  0.00           C
ATOM   2150  O   LEU X 279      35.146  43.081  58.698  1.00  0.00           O
ATOM   2151  N   LYS X 280      33.513  44.614  58.816  1.00  0.00           N
ATOM   2152  CA  LYS X 280      32.373  43.678  58.885  1.00  0.00           C
ATOM   2153  CB  LYS X 280      31.133  44.469  59.349  1.00  0.00           C
ATOM   2154  CG  LYS X 280      31.164  44.798  60.851  1.00  0.00           C
ATOM   2155  CD  LYS X 280      30.096  45.838  61.214  1.00  0.00           C
ATOM   2156  CE  LYS X 280      30.175  46.187  62.700  1.00  0.00           C
ATOM   2157  NZ  LYS X 280      29.406  47.415  63.010  1.00  0.00           N
ATOM   2158  C   LYS X 280      32.094  42.884  57.591  1.00  0.00           C
ATOM   2159  O   LYS X 280      31.165  42.070  57.589  1.00  0.00           O
ATOM   2160  N   MET X 281      32.861  43.090  56.509  1.00  0.00           N
ATOM   2161  CA  MET X 281      32.671  42.443  55.196  1.00  0.00           C
ATOM   2162  CB  MET X 281      31.709  43.292  54.344  1.00  0.00           C
ATOM   2163  CG  MET X 281      32.230  44.707  54.043  1.00  0.00           C
ATOM   2164  SD  MET X 281      31.111  45.735  53.050  1.00  0.00           S
ATOM   2165  CE  MET X 281      29.809  46.072  54.272  1.00  0.00           C
ATOM   2166  C   MET X 281      33.985  42.153  54.435  1.00  0.00           C
ATOM   2167  O   MET X 281      34.998  42.826  54.644  1.00  0.00           O
ATOM   2168  N   LYS X 282      33.967  41.170  53.517  1.00  0.00           N
ATOM   2169  CA  LYS X 282      35.127  40.752  52.694  1.00  0.00           C
ATOM   2170  CB  LYS X 282      35.167  39.214  52.559  1.00  0.00           C
ATOM   2171  CG  LYS X 282      34.077  38.632  51.638  1.00  0.00           C
ATOM   2172  CD  LYS X 282      34.112  37.097  51.622  1.00  0.00           C
ATOM   2173  CE  LYS X 282      32.998  36.564  50.714  1.00  0.00           C
ATOM   2174  NZ  LYS X 282      32.843  35.096  50.826  1.00  0.00           N
ATOM   2175  C   LYS X 282      35.217  41.460  51.331  1.00  0.00           C
ATOM   2176  O   LYS X 282      34.200  41.872  50.765  1.00  0.00           O
ATOM   2177  N   PHE X 283      36.427  41.558  50.776  1.00  0.00           N
ATOM   2178  CA  PHE X 283      36.718  42.163  49.464  1.00  0.00           C
ATOM   2179  CB  PHE X 283      37.403  43.529  49.651  1.00  0.00           C
ATOM   2180  CG  PHE X 283      36.547  44.645  50.231  1.00  0.00           C
ATOM   2181  CD1 PHE X 283      36.108  45.698  49.403  1.00  0.00           C
ATOM   2182  CE1 PHE X 283      35.317  46.734  49.928  1.00  0.00           C
ATOM   2183  CZ  PHE X 283      34.974  46.735  51.292  1.00  0.00           C
ATOM   2184  CE2 PHE X 283      35.433  45.703  52.128  1.00  0.00           C
ATOM   2185  CD2 PHE X 283      36.223  44.665  51.602  1.00  0.00           C
ATOM   2186  C   PHE X 283      37.594  41.243  48.591  1.00  0.00           C
ATOM   2187  O   PHE X 283      38.341  40.415  49.105  1.00  0.00           O
ATOM   2188  N   LEU X 284      37.497  41.387  47.265  1.00  0.00           N
ATOM   2189  CA  LEU X 284      38.156  40.563  46.239  1.00  0.00           C
ATOM   2190  CB  LEU X 284      39.590  41.090  46.002  1.00  0.00           C
ATOM   2191  CG  LEU X 284      40.236  40.691  44.658  1.00  0.00           C
ATOM   2192  CD1 LEU X 284      39.487  41.272  43.453  1.00  0.00           C
ATOM   2193  CD2 LEU X 284      41.672  41.211  44.607  1.00  0.00           C
ATOM   2194  C   LEU X 284      38.039  39.040  46.495  1.00  0.00           C
ATOM   2195  O   LEU X 284      39.002  38.293  46.322  1.00  0.00           O
ATOM   2196  N   SER X 285      36.864  38.585  46.950  1.00  0.00           N
ATOM   2197  CA  SER X 285      36.602  37.185  47.318  1.00  0.00           C
ATOM   2198  CB  SER X 285      36.987  36.960  48.782  1.00  0.00           C
ATOM   2199  OG  SER X 285      36.777  35.607  49.132  1.00  0.00           O
ATOM   2200  C   SER X 285      35.136  36.794  47.096  1.00  0.00           C
ATOM   2201  O   SER X 285      34.234  37.556  47.453  1.00  0.00           O
ATOM   2202  N   LEU X 286      34.899  35.617  46.507  1.00  0.00           N
ATOM   2203  CA  LEU X 286      33.577  35.143  46.078  1.00  0.00           C
ATOM   2204  CB  LEU X 286      33.385  35.548  44.599  1.00  0.00           C
ATOM   2205  CG  LEU X 286      32.061  35.099  43.947  1.00  0.00           C
ATOM   2206  CD1 LEU X 286      30.858  35.841  44.532  1.00  0.00           C
ATOM   2207  CD2 LEU X 286      32.095  35.376  42.443  1.00  0.00           C
ATOM   2208  C   LEU X 286      33.417  33.623  46.270  1.00  0.00           C
ATOM   2209  O   LEU X 286      34.262  32.834  45.846  1.00  0.00           O
ATOM   2210  N   ASP X 287      32.287  33.212  46.852  1.00  0.00           N
ATOM   2211  CA  ASP X 287      31.814  31.822  46.920  1.00  0.00           C
ATOM   2212  CB  ASP X 287      31.640  31.411  48.392  1.00  0.00           C
ATOM   2213  CG  ASP X 287      31.338  29.916  48.528  1.00  0.00           C
ATOM   2214  OD1 ASP X 287      30.196  29.532  48.873  1.00  0.00           O
ATOM   2215  OD2 ASP X 287      32.247  29.095  48.260  1.00  0.00           O
ATOM   2216  C   ASP X 287      30.509  31.591  46.126  1.00  0.00           C
ATOM   2217  O   ASP X 287      30.225  30.447  45.767  1.00  0.00           O
ATOM   2218  N   LEU X 288      29.755  32.660  45.826  1.00  0.00           N
ATOM   2219  CA  LEU X 288      28.445  32.665  45.149  1.00  0.00           C
ATOM   2220  CB  LEU X 288      28.606  32.269  43.662  1.00  0.00           C
ATOM   2221  CG  LEU X 288      27.396  32.602  42.764  1.00  0.00           C
ATOM   2222  CD1 LEU X 288      27.140  34.108  42.657  1.00  0.00           C
ATOM   2223  CD2 LEU X 288      27.639  32.068  41.352  1.00  0.00           C
ATOM   2224  C   LEU X 288      27.368  31.894  45.942  1.00  0.00           C
ATOM   2225  O   LEU X 288      26.756  30.932  45.469  1.00  0.00           O
ATOM   2226  N   GLN X 289      27.165  32.320  47.189  1.00  0.00           N
ATOM   2227  CA  GLN X 289      26.414  31.623  48.240  1.00  0.00           C
ATOM   2228  CB  GLN X 289      27.314  31.617  49.495  1.00  0.00           C
ATOM   2229  CG  GLN X 289      27.094  30.414  50.424  1.00  0.00           C
ATOM   2230  CD  GLN X 289      28.013  30.469  51.644  1.00  0.00           C
ATOM   2231  OE1 GLN X 289      27.597  30.775  52.753  1.00  0.00           O
ATOM   2232  NE2 GLN X 289      29.289  30.200  51.495  1.00  0.00           N
ATOM   2233  C   GLN X 289      25.016  32.223  48.532  1.00  0.00           C
ATOM   2234  O   GLN X 289      24.234  31.610  49.262  1.00  0.00           O
ATOM   2235  N   GLY X 290      24.676  33.400  47.996  1.00  0.00           N
ATOM   2236  CA  GLY X 290      23.474  34.177  48.342  1.00  0.00           C
ATOM   2237  C   GLY X 290      23.209  35.376  47.413  1.00  0.00           C
ATOM   2238  O   GLY X 290      23.478  35.311  46.212  1.00  0.00           O
ATOM   2239  N   ASP X 291      22.656  36.465  47.956  1.00  0.00           N
ATOM   2240  CA  ASP X 291      22.293  37.691  47.219  1.00  0.00           C
ATOM   2241  CB  ASP X 291      21.315  38.505  48.088  1.00  0.00           C
ATOM   2242  CG  ASP X 291      20.847  39.818  47.451  1.00  0.00           C
ATOM   2243  OD1 ASP X 291      21.623  40.797  47.424  1.00  0.00           O
ATOM   2244  OD2 ASP X 291      19.667  39.925  47.041  1.00  0.00           O
ATOM   2245  C   ASP X 291      23.529  38.541  46.818  1.00  0.00           C
ATOM   2246  O   ASP X 291      24.477  38.624  47.606  1.00  0.00           O
ATOM   2247  N   PRO X 292      23.529  39.239  45.657  1.00  0.00           N
ATOM   2248  CD  PRO X 292      22.530  39.141  44.596  1.00  0.00           C
ATOM   2249  CG  PRO X 292      23.221  39.613  43.322  1.00  0.00           C
ATOM   2250  CB  PRO X 292      24.193  40.664  43.846  1.00  0.00           C
ATOM   2251  CA  PRO X 292      24.638  40.094  45.199  1.00  0.00           C
ATOM   2252  C   PRO X 292      25.084  41.236  46.135  1.00  0.00           C
ATOM   2253  O   PRO X 292      26.099  41.874  45.856  1.00  0.00           O
ATOM   2254  N   ARG X 293      24.374  41.505  47.241  1.00  0.00           N
ATOM   2255  CA  ARG X 293      24.808  42.429  48.306  1.00  0.00           C
ATOM   2256  CB  ARG X 293      23.589  42.872  49.140  1.00  0.00           C
ATOM   2257  CG  ARG X 293      23.106  41.815  50.152  1.00  0.00           C
ATOM   2258  CD  ARG X 293      21.745  42.162  50.765  1.00  0.00           C
ATOM   2259  NE  ARG X 293      20.624  41.788  49.888  1.00  0.00           N
ATOM   2260  CZ  ARG X 293      19.388  41.516  50.273  1.00  0.00           C
ATOM   2261  NH1 ARG X 293      18.516  41.044  49.432  1.00  0.00           N
ATOM   2262  NH2 ARG X 293      18.972  41.693  51.493  1.00  0.00           N
ATOM   2263  C   ARG X 293      25.942  41.859  49.173  1.00  0.00           C
ATOM   2264  O   ARG X 293      26.683  42.623  49.787  1.00  0.00           O
ATOM   2265  N   GLU X 294      26.095  40.533  49.208  1.00  0.00           N
ATOM   2266  CA  GLU X 294      27.177  39.813  49.905  1.00  0.00           C
ATOM   2267  CB  GLU X 294      26.624  39.078  51.141  1.00  0.00           C
ATOM   2268  CG  GLU X 294      26.327  40.036  52.310  1.00  0.00           C
ATOM   2269  CD  GLU X 294      25.822  39.330  53.579  1.00  0.00           C
ATOM   2270  OE1 GLU X 294      25.441  40.022  54.555  1.00  0.00           O
ATOM   2271  OE2 GLU X 294      25.804  38.078  53.652  1.00  0.00           O
ATOM   2272  C   GLU X 294      27.923  38.841  48.973  1.00  0.00           C
ATOM   2273  O   GLU X 294      29.156  38.810  48.970  1.00  0.00           O
ATOM   2274  N   SER X 295      27.205  38.117  48.109  1.00  0.00           N
ATOM   2275  CA  SER X 295      27.756  37.243  47.063  1.00  0.00           C
ATOM   2276  CB  SER X 295      26.774  36.127  46.725  1.00  0.00           C
ATOM   2277  OG  SER X 295      26.912  35.108  47.691  1.00  0.00           O
ATOM   2278  C   SER X 295      28.217  38.021  45.827  1.00  0.00           C
ATOM   2279  O   SER X 295      27.731  37.842  44.709  1.00  0.00           O
ATOM   2280  N   GLN X 296      29.193  38.892  46.061  1.00  0.00           N
ATOM   2281  CA  GLN X 296      29.972  39.622  45.069  1.00  0.00           C
ATOM   2282  CB  GLN X 296      29.419  41.047  44.917  1.00  0.00           C
ATOM   2283  CG  GLN X 296      29.448  41.888  46.206  1.00  0.00           C
ATOM   2284  CD  GLN X 296      28.953  43.314  45.993  1.00  0.00           C
ATOM   2285  OE1 GLN X 296      28.425  43.691  44.952  1.00  0.00           O
ATOM   2286  NE2 GLN X 296      29.127  44.171  46.971  1.00  0.00           N
ATOM   2287  C   GLN X 296      31.455  39.637  45.482  1.00  0.00           C
ATOM   2288  O   GLN X 296      31.741  39.592  46.688  1.00  0.00           O
ATOM   2289  N   PRO X 297      32.408  39.741  44.535  1.00  0.00           N
ATOM   2290  CD  PRO X 297      32.223  39.799  43.090  1.00  0.00           C
ATOM   2291  CG  PRO X 297      33.534  40.352  42.536  1.00  0.00           C
ATOM   2292  CB  PRO X 297      34.573  39.839  43.535  1.00  0.00           C
ATOM   2293  CA  PRO X 297      33.826  39.836  44.875  1.00  0.00           C
ATOM   2294  C   PRO X 297      34.120  41.072  45.739  1.00  0.00           C
ATOM   2295  O   PRO X 297      34.798  40.954  46.757  1.00  0.00           O
ATOM   2296  N   LEU X 298      33.585  42.242  45.372  1.00  0.00           N
ATOM   2297  CA  LEU X 298      33.697  43.498  46.120  1.00  0.00           C
ATOM   2298  CB  LEU X 298      35.118  44.099  45.989  1.00  0.00           C
ATOM   2299  CG  LEU X 298      35.586  44.591  44.600  1.00  0.00           C
ATOM   2300  CD1 LEU X 298      36.898  45.354  44.765  1.00  0.00           C
ATOM   2301  CD2 LEU X 298      35.857  43.455  43.612  1.00  0.00           C
ATOM   2302  C   LEU X 298      32.655  44.539  45.678  1.00  0.00           C
ATOM   2303  O   LEU X 298      32.134  44.470  44.561  1.00  0.00           O
ATOM   2304  N   LEU X 299      32.441  45.554  46.522  1.00  0.00           N
ATOM   2305  CA  LEU X 299      32.055  46.890  46.057  1.00  0.00           C
ATOM   2306  CB  LEU X 299      31.670  47.766  47.269  1.00  0.00           C
ATOM   2307  CG  LEU X 299      31.420  49.253  46.932  1.00  0.00           C
ATOM   2308  CD1 LEU X 299      30.178  49.465  46.066  1.00  0.00           C
ATOM   2309  CD2 LEU X 299      31.252  50.062  48.215  1.00  0.00           C
ATOM   2310  C   LEU X 299      33.228  47.512  45.274  1.00  0.00           C
ATOM   2311  O   LEU X 299      34.365  47.475  45.741  1.00  0.00           O
ATOM   2312  N   GLY X 300      32.934  48.119  44.126  1.00  0.00           N
ATOM   2313  CA  GLY X 300      33.895  48.805  43.262  1.00  0.00           C
ATOM   2314  C   GLY X 300      33.175  49.670  42.224  1.00  0.00           C
ATOM   2315  O   GLY X 300      32.032  50.064  42.452  1.00  0.00           O
ATOM   2316  N   THR X 301      33.826  49.975  41.100  1.00  0.00           N
ATOM   2317  CA  THR X 301      33.421  51.023  40.144  1.00  0.00           C
ATOM   2318  CB  THR X 301      34.383  51.042  38.945  1.00  0.00           C
ATOM   2319  CG2 THR X 301      34.339  52.363  38.179  1.00  0.00           C
ATOM   2320  OG1 THR X 301      35.715  50.839  39.360  1.00  0.00           O
ATOM   2321  C   THR X 301      31.974  50.886  39.644  1.00  0.00           C
ATOM   2322  O   THR X 301      31.608  49.894  39.006  1.00  0.00           O
ATOM   2323  N   VAL X 302      31.153  51.908  39.891  1.00  0.00           N
ATOM   2324  CA  VAL X 302      29.732  52.005  39.499  1.00  0.00           C
ATOM   2325  CB  VAL X 302      28.874  52.534  40.674  1.00  0.00           C
ATOM   2326  CG1 VAL X 302      28.843  51.557  41.853  1.00  0.00           C
ATOM   2327  CG2 VAL X 302      29.324  53.905  41.193  1.00  0.00           C
ATOM   2328  C   VAL X 302      29.573  52.863  38.232  1.00  0.00           C
ATOM   2329  O   VAL X 302      30.561  53.144  37.546  1.00  0.00           O
ATOM   2330  N   ILE X 303      28.352  53.282  37.889  1.00  0.00           N
ATOM   2331  CA  ILE X 303      28.103  54.367  36.925  1.00  0.00           C
ATOM   2332  CB  ILE X 303      27.248  53.910  35.720  1.00  0.00           C
ATOM   2333  CG2 ILE X 303      27.901  52.665  35.092  1.00  0.00           C
ATOM   2334  CG1 ILE X 303      25.763  53.642  36.053  1.00  0.00           C
ATOM   2335  CD1 ILE X 303      24.879  53.477  34.809  1.00  0.00           C
ATOM   2336  C   ILE X 303      27.526  55.573  37.670  1.00  0.00           C
ATOM   2337  O   ILE X 303      26.711  55.401  38.581  1.00  0.00           O
ATOM   2338  N   ASP X 304      27.963  56.784  37.318  1.00  0.00           N
ATOM   2339  CA  ASP X 304      27.710  57.978  38.138  1.00  0.00           C
ATOM   2340  CB  ASP X 304      28.998  58.340  38.898  1.00  0.00           C
ATOM   2341  CG  ASP X 304      30.043  58.979  37.991  1.00  0.00           C
ATOM   2342  OD1 ASP X 304      30.808  58.235  37.345  1.00  0.00           O
ATOM   2343  OD2 ASP X 304      30.055  60.230  37.890  1.00  0.00           O
ATOM   2344  C   ASP X 304      27.143  59.187  37.369  1.00  0.00           C
ATOM   2345  O   ASP X 304      26.571  60.102  37.969  1.00  0.00           O
ATOM   2346  N   GLY X 305      27.281  59.216  36.042  1.00  0.00           N
ATOM   2347  CA  GLY X 305      26.725  60.270  35.193  1.00  0.00           C
ATOM   2348  C   GLY X 305      27.566  61.548  35.062  1.00  0.00           C
ATOM   2349  O   GLY X 305      27.109  62.490  34.404  1.00  0.00           O
ATOM   2350  N   MET X 306      28.772  61.605  35.639  1.00  0.00           N
ATOM   2351  CA  MET X 306      29.732  62.708  35.464  1.00  0.00           C
ATOM   2352  CB  MET X 306      29.749  63.576  36.735  1.00  0.00           C
ATOM   2353  CG  MET X 306      30.693  64.782  36.630  1.00  0.00           C
ATOM   2354  SD  MET X 306      30.610  65.973  38.002  1.00  0.00           S
ATOM   2355  CE  MET X 306      28.940  66.648  37.772  1.00  0.00           C
ATOM   2356  C   MET X 306      31.131  62.210  35.060  1.00  0.00           C
ATOM   2357  O   MET X 306      31.700  62.756  34.112  1.00  0.00           O
ATOM   2358  N   LEU X 307      31.651  61.159  35.709  1.00  0.00           N
ATOM   2359  CA  LEU X 307      32.937  60.522  35.386  1.00  0.00           C
ATOM   2360  CB  LEU X 307      33.665  60.190  36.706  1.00  0.00           C
ATOM   2361  CG  LEU X 307      35.173  59.886  36.578  1.00  0.00           C
ATOM   2362  CD1 LEU X 307      35.855  60.090  37.933  1.00  0.00           C
ATOM   2363  CD2 LEU X 307      35.478  58.453  36.138  1.00  0.00           C
ATOM   2364  C   LEU X 307      32.749  59.325  34.436  1.00  0.00           C
ATOM   2365  O   LEU X 307      33.458  59.245  33.432  1.00  0.00           O
ATOM   2366  N   LEU X 308      31.766  58.455  34.695  1.00  0.00           N
ATOM   2367  CA  LEU X 308      31.270  57.420  33.776  1.00  0.00           C
ATOM   2368  CB  LEU X 308      31.635  56.015  34.298  1.00  0.00           C
ATOM   2369  CG  LEU X 308      33.139  55.690  34.358  1.00  0.00           C
ATOM   2370  CD1 LEU X 308      33.329  54.297  34.963  1.00  0.00           C
ATOM   2371  CD2 LEU X 308      33.803  55.699  32.977  1.00  0.00           C
ATOM   2372  C   LEU X 308      29.748  57.549  33.604  1.00  0.00           C
ATOM   2373  O   LEU X 308      28.990  57.440  34.571  1.00  0.00           O
ATOM   2374  N   LEU X 309      29.287  57.768  32.369  1.00  0.00           N
ATOM   2375  CA  LEU X 309      27.866  57.970  32.041  1.00  0.00           C
ATOM   2376  CB  LEU X 309      27.792  58.791  30.738  1.00  0.00           C
ATOM   2377  CG  LEU X 309      26.379  59.196  30.269  1.00  0.00           C
ATOM   2378  CD1 LEU X 309      25.643  60.058  31.297  1.00  0.00           C
ATOM   2379  CD2 LEU X 309      26.478  59.989  28.966  1.00  0.00           C
ATOM   2380  C   LEU X 309      27.072  56.656  31.933  1.00  0.00           C
ATOM   2381  O   LEU X 309      25.864  56.640  32.190  1.00  0.00           O
ATOM   2382  N   LYS X 310      27.747  55.567  31.548  1.00  0.00           N
ATOM   2383  CA  LYS X 310      27.183  54.238  31.258  1.00  0.00           C
ATOM   2384  CB  LYS X 310      26.976  54.062  29.743  1.00  0.00           C
ATOM   2385  CG  LYS X 310      26.220  55.180  29.016  1.00  0.00           C
ATOM   2386  CD  LYS X 310      26.195  54.835  27.529  1.00  0.00           C
ATOM   2387  CE  LYS X 310      25.398  55.861  26.731  1.00  0.00           C
ATOM   2388  NZ  LYS X 310      25.312  55.456  25.312  1.00  0.00           N
ATOM   2389  C   LYS X 310      28.136  53.136  31.728  1.00  0.00           C
ATOM   2390  O   LYS X 310      29.284  53.410  32.072  1.00  0.00           O
ATOM   2391  N   THR X 311      27.686  51.883  31.682  1.00  0.00           N
ATOM   2392  CA  THR X 311      28.552  50.722  31.938  1.00  0.00           C
ATOM   2393  CB  THR X 311      27.735  49.418  31.958  1.00  0.00           C
ATOM   2394  CG2 THR X 311      27.068  49.056  30.632  1.00  0.00           C
ATOM   2395  OG1 THR X 311      28.562  48.335  32.319  1.00  0.00           O
ATOM   2396  C   THR X 311      29.718  50.645  30.930  1.00  0.00           C
ATOM   2397  O   THR X 311      29.501  50.883  29.734  1.00  0.00           O
ATOM   2398  N   PRO X 312      30.946  50.265  31.348  1.00  0.00           N
ATOM   2399  CD  PRO X 312      31.411  50.179  32.728  1.00  0.00           C
ATOM   2400  CG  PRO X 312      32.928  50.343  32.658  1.00  0.00           C
ATOM   2401  CB  PRO X 312      33.263  49.678  31.325  1.00  0.00           C
ATOM   2402  CA  PRO X 312      32.079  50.074  30.435  1.00  0.00           C
ATOM   2403  C   PRO X 312      31.839  49.045  29.317  1.00  0.00           C
ATOM   2404  O   PRO X 312      32.517  49.090  28.290  1.00  0.00           O
ATOM   2405  N   GLU X 313      30.848  48.157  29.458  1.00  0.00           N
ATOM   2406  CA  GLU X 313      30.403  47.263  28.380  1.00  0.00           C
ATOM   2407  CB  GLU X 313      29.386  46.248  28.935  1.00  0.00           C
ATOM   2408  CG  GLU X 313      30.021  45.126  29.766  1.00  0.00           C
ATOM   2409  CD  GLU X 313      30.962  44.251  28.930  1.00  0.00           C
ATOM   2410  OE1 GLU X 313      30.540  43.743  27.864  1.00  0.00           O
ATOM   2411  OE2 GLU X 313      32.134  44.058  29.340  1.00  0.00           O
ATOM   2412  C   GLU X 313      29.778  48.012  27.189  1.00  0.00           C
ATOM   2413  O   GLU X 313      29.911  47.550  26.052  1.00  0.00           O
ATOM   2414  N   GLU X 314      29.121  49.156  27.412  1.00  0.00           N
ATOM   2415  CA  GLU X 314      28.512  49.974  26.351  1.00  0.00           C
ATOM   2416  CB  GLU X 314      27.156  50.550  26.811  1.00  0.00           C
ATOM   2417  CG  GLU X 314      26.261  50.832  25.592  1.00  0.00           C
ATOM   2418  CD  GLU X 314      25.043  51.710  25.906  1.00  0.00           C
ATOM   2419  OE1 GLU X 314      24.257  51.411  26.842  1.00  0.00           O
ATOM   2420  OE2 GLU X 314      24.849  52.721  25.186  1.00  0.00           O
ATOM   2421  C   GLU X 314      29.464  51.082  25.871  1.00  0.00           C
ATOM   2422  O   GLU X 314      29.587  51.302  24.668  1.00  0.00           O
ATOM   2423  N   LEU X 315      30.214  51.720  26.781  1.00  0.00           N
ATOM   2424  CA  LEU X 315      31.184  52.775  26.433  1.00  0.00           C
ATOM   2425  CB  LEU X 315      31.812  53.340  27.719  1.00  0.00           C
ATOM   2426  CG  LEU X 315      30.853  54.057  28.684  1.00  0.00           C
ATOM   2427  CD1 LEU X 315      31.620  54.472  29.939  1.00  0.00           C
ATOM   2428  CD2 LEU X 315      30.223  55.300  28.056  1.00  0.00           C
ATOM   2429  C   LEU X 315      32.291  52.278  25.482  1.00  0.00           C
ATOM   2430  O   LEU X 315      32.754  53.027  24.619  1.00  0.00           O
ATOM   2431  N   GLN X 316      32.686  51.003  25.598  1.00  0.00           N
ATOM   2432  CA  GLN X 316      33.573  50.343  24.633  1.00  0.00           C
ATOM   2433  CB  GLN X 316      34.042  48.996  25.194  1.00  0.00           C
ATOM   2434  CG  GLN X 316      35.103  49.125  26.293  1.00  0.00           C
ATOM   2435  CD  GLN X 316      35.470  47.738  26.797  1.00  0.00           C
ATOM   2436  OE1 GLN X 316      36.300  47.050  26.215  1.00  0.00           O
ATOM   2437  NE2 GLN X 316      34.798  47.247  27.813  1.00  0.00           N
ATOM   2438  C   GLN X 316      32.899  50.096  23.276  1.00  0.00           C
ATOM   2439  O   GLN X 316      33.560  50.222  22.244  1.00  0.00           O
ATOM   2440  N   ALA X 317      31.604  49.763  23.252  1.00  0.00           N
ATOM   2441  CA  ALA X 317      30.858  49.491  22.022  1.00  0.00           C
ATOM   2442  CB  ALA X 317      29.515  48.839  22.381  1.00  0.00           C
ATOM   2443  C   ALA X 317      30.679  50.761  21.171  1.00  0.00           C
ATOM   2444  O   ALA X 317      30.830  50.706  19.952  1.00  0.00           O
ATOM   2445  N   GLU X 318      30.472  51.916  21.811  1.00  0.00           N
ATOM   2446  CA  GLU X 318      30.492  53.239  21.164  1.00  0.00           C
ATOM   2447  CB  GLU X 318      29.332  54.106  21.678  1.00  0.00           C
ATOM   2448  CG  GLU X 318      29.480  54.559  23.138  1.00  0.00           C
ATOM   2449  CD  GLU X 318      28.190  55.164  23.708  1.00  0.00           C
ATOM   2450  OE1 GLU X 318      27.200  55.420  22.979  1.00  0.00           O
ATOM   2451  OE2 GLU X 318      28.121  55.436  24.922  1.00  0.00           O
ATOM   2452  C   GLU X 318      31.877  53.926  21.185  1.00  0.00           C
ATOM   2453  O   GLU X 318      31.986  55.128  20.930  1.00  0.00           O
ATOM   2454  N   ARG X 319      32.942  53.148  21.453  1.00  0.00           N
ATOM   2455  CA  ARG X 319      34.367  53.488  21.244  1.00  0.00           C
ATOM   2456  CB  ARG X 319      34.674  53.420  19.729  1.00  0.00           C
ATOM   2457  CG  ARG X 319      34.497  52.033  19.083  1.00  0.00           C
ATOM   2458  CD  ARG X 319      35.528  51.016  19.592  1.00  0.00           C
ATOM   2459  NE  ARG X 319      35.482  49.759  18.828  1.00  0.00           N
ATOM   2460  CZ  ARG X 319      35.078  48.567  19.220  1.00  0.00           C
ATOM   2461  NH1 ARG X 319      34.504  48.352  20.368  1.00  0.00           N
ATOM   2462  NH2 ARG X 319      35.275  47.572  18.413  1.00  0.00           N
ATOM   2463  C   ARG X 319      34.837  54.799  21.903  1.00  0.00           C
ATOM   2464  O   ARG X 319      35.752  55.452  21.400  1.00  0.00           O
ATOM   2465  N   ASN X 320      34.259  55.176  23.046  1.00  0.00           N
ATOM   2466  CA  ASN X 320      34.297  56.542  23.598  1.00  0.00           C
ATOM   2467  CB  ASN X 320      33.087  56.684  24.546  1.00  0.00           C
ATOM   2468  CG  ASN X 320      32.697  58.126  24.818  1.00  0.00           C
ATOM   2469  OD1 ASN X 320      32.804  58.631  25.927  1.00  0.00           O
ATOM   2470  ND2 ASN X 320      32.203  58.837  23.830  1.00  0.00           N
ATOM   2471  C   ASN X 320      35.647  57.006  24.221  1.00  0.00           C
ATOM   2472  O   ASN X 320      35.687  57.978  24.977  1.00  0.00           O
ATOM   2473  N   PHE X 321      36.760  56.330  23.920  1.00  0.00           N
ATOM   2474  CA  PHE X 321      38.098  56.593  24.470  1.00  0.00           C
ATOM   2475  CB  PHE X 321      39.073  55.496  24.011  1.00  0.00           C
ATOM   2476  CG  PHE X 321      38.651  54.052  24.214  1.00  0.00           C
ATOM   2477  CD1 PHE X 321      38.030  53.349  23.163  1.00  0.00           C
ATOM   2478  CE1 PHE X 321      37.722  51.985  23.306  1.00  0.00           C
ATOM   2479  CZ  PHE X 321      38.045  51.315  24.500  1.00  0.00           C
ATOM   2480  CE2 PHE X 321      38.658  52.015  25.554  1.00  0.00           C
ATOM   2481  CD2 PHE X 321      38.961  53.381  25.412  1.00  0.00           C
ATOM   2482  C   PHE X 321      38.693  57.952  24.052  1.00  0.00           C
ATOM   2483  O   PHE X 321      38.537  58.396  22.907  1.00  0.00           O
ATOM   2484  N   HIE X 322      39.490  58.553  24.938  1.00  0.00           N
ATOM   2485  CA  HIE X 322      40.390  59.672  24.629  1.00  0.00           C
ATOM   2486  CB  HIE X 322      40.917  60.251  25.954  1.00  0.00           C
ATOM   2487  CG  HIE X 322      41.630  61.579  25.854  1.00  0.00           C
ATOM   2488  ND1 HIE X 322      41.592  62.460  24.767  1.00  0.00           N
ATOM   2489  CE1 HIE X 322      42.344  63.516  25.126  1.00  0.00           C
ATOM   2490  NE2 HIE X 322      42.825  63.350  26.368  1.00  0.00           N
ATOM   2491  CD2 HIE X 322      42.383  62.136  26.845  1.00  0.00           C
ATOM   2492  C   HIE X 322      41.517  59.234  23.669  1.00  0.00           C
ATOM   2493  O   HIE X 322      41.864  58.057  23.587  1.00  0.00           O
ATOM   2494  N   THR X 323      42.093  60.170  22.917  1.00  0.00           N
ATOM   2495  CA  THR X 323      42.924  59.917  21.717  1.00  0.00           C
ATOM   2496  CB  THR X 323      42.729  61.047  20.689  1.00  0.00           C
ATOM   2497  CG2 THR X 323      41.299  61.041  20.145  1.00  0.00           C
ATOM   2498  OG1 THR X 323      42.966  62.310  21.285  1.00  0.00           O
ATOM   2499  C   THR X 323      44.411  59.653  22.003  1.00  0.00           C
ATOM   2500  O   THR X 323      45.269  59.861  21.144  1.00  0.00           O
ATOM   2501  N   VAL X 324      44.742  59.206  23.216  1.00  0.00           N
ATOM   2502  CA  VAL X 324      46.127  59.043  23.693  1.00  0.00           C
ATOM   2503  CB  VAL X 324      46.209  59.137  25.230  1.00  0.00           C
ATOM   2504  CG1 VAL X 324      45.744  60.513  25.728  1.00  0.00           C
ATOM   2505  CG2 VAL X 324      45.392  58.059  25.955  1.00  0.00           C
ATOM   2506  C   VAL X 324      46.791  57.742  23.200  1.00  0.00           C
ATOM   2507  O   VAL X 324      46.116  56.710  23.106  1.00  0.00           O
ATOM   2508  N   PRO X 325      48.117  57.731  22.951  1.00  0.00           N
ATOM   2509  CD  PRO X 325      48.987  58.880  22.752  1.00  0.00           C
ATOM   2510  CG  PRO X 325      50.177  58.349  21.957  1.00  0.00           C
ATOM   2511  CB  PRO X 325      50.336  56.938  22.520  1.00  0.00           C
ATOM   2512  CA  PRO X 325      48.894  56.498  22.817  1.00  0.00           C
ATOM   2513  C   PRO X 325      48.825  55.650  24.095  1.00  0.00           C
ATOM   2514  O   PRO X 325      48.914  56.195  25.201  1.00  0.00           O
ATOM   2515  N   TYR X 326      48.706  54.326  23.951  1.00  0.00           N
ATOM   2516  CA  TYR X 326      48.520  53.399  25.077  1.00  0.00           C
ATOM   2517  CB  TYR X 326      47.011  53.101  25.194  1.00  0.00           C
ATOM   2518  CG  TYR X 326      46.462  52.456  26.463  1.00  0.00           C
ATOM   2519  CD1 TYR X 326      47.257  52.199  27.602  1.00  0.00           C
ATOM   2520  CE1 TYR X 326      46.693  51.621  28.754  1.00  0.00           C
ATOM   2521  CZ  TYR X 326      45.322  51.304  28.782  1.00  0.00           C
ATOM   2522  OH  TYR X 326      44.781  50.744  29.892  1.00  0.00           O
ATOM   2523  CE2 TYR X 326      44.516  51.572  27.657  1.00  0.00           C
ATOM   2524  CD2 TYR X 326      45.087  52.147  26.504  1.00  0.00           C
ATOM   2525  C   TYR X 326      49.371  52.121  24.919  1.00  0.00           C
ATOM   2526  O   TYR X 326      49.332  51.472  23.871  1.00  0.00           O
ATOM   2527  N   MET X 327      50.132  51.746  25.956  1.00  0.00           N
ATOM   2528  CA  MET X 327      50.835  50.453  26.040  1.00  0.00           C
ATOM   2529  CB  MET X 327      52.319  50.633  26.401  1.00  0.00           C
ATOM   2530  CG  MET X 327      53.035  51.665  25.520  1.00  0.00           C
ATOM   2531  SD  MET X 327      54.834  51.465  25.382  1.00  0.00           S
ATOM   2532  CE  MET X 327      55.353  51.685  27.105  1.00  0.00           C
ATOM   2533  C   MET X 327      50.140  49.491  27.019  1.00  0.00           C
ATOM   2534  O   MET X 327      49.822  49.870  28.148  1.00  0.00           O
ATOM   2535  N   VAL X 328      49.927  48.243  26.591  1.00  0.00           N
ATOM   2536  CA  VAL X 328      49.206  47.184  27.333  1.00  0.00           C
ATOM   2537  CB  VAL X 328      47.751  47.066  26.814  1.00  0.00           C
ATOM   2538  CG1 VAL X 328      46.991  45.855  27.376  1.00  0.00           C
ATOM   2539  CG2 VAL X 328      46.945  48.328  27.158  1.00  0.00           C
ATOM   2540  C   VAL X 328      49.952  45.852  27.197  1.00  0.00           C
ATOM   2541  O   VAL X 328      50.607  45.619  26.181  1.00  0.00           O
ATOM   2542  N   GLY X 329      49.858  44.958  28.185  1.00  0.00           N
ATOM   2543  CA  GLY X 329      50.467  43.633  28.081  1.00  0.00           C
ATOM   2544  C   GLY X 329      50.025  42.589  29.106  1.00  0.00           C
ATOM   2545  O   GLY X 329      49.423  42.895  30.134  1.00  0.00           O
ATOM   2546  N   ILE X 330      50.360  41.338  28.796  1.00  0.00           N
ATOM   2547  CA  ILE X 330      50.057  40.116  29.555  1.00  0.00           C
ATOM   2548  CB  ILE X 330      49.751  38.990  28.532  1.00  0.00           C
ATOM   2549  CG2 ILE X 330      49.760  37.568  29.117  1.00  0.00           C
ATOM   2550  CG1 ILE X 330      48.420  39.238  27.779  1.00  0.00           C
ATOM   2551  CD1 ILE X 330      47.152  39.273  28.643  1.00  0.00           C
ATOM   2552  C   ILE X 330      51.201  39.758  30.519  1.00  0.00           C
ATOM   2553  O   ILE X 330      52.362  40.053  30.247  1.00  0.00           O
ATOM   2554  N   ASN X 331      50.904  39.068  31.622  1.00  0.00           N
ATOM   2555  CA  ASN X 331      51.904  38.464  32.509  1.00  0.00           C
ATOM   2556  CB  ASN X 331      51.852  39.165  33.876  1.00  0.00           C
ATOM   2557  CG  ASN X 331      53.204  39.203  34.566  1.00  0.00           C
ATOM   2558  OD1 ASN X 331      53.716  38.204  35.059  1.00  0.00           O
ATOM   2559  ND2 ASN X 331      53.828  40.356  34.581  1.00  0.00           N
ATOM   2560  C   ASN X 331      51.693  36.939  32.576  1.00  0.00           C
ATOM   2561  O   ASN X 331      50.557  36.466  32.667  1.00  0.00           O
ATOM   2562  N   LYS X 332      52.783  36.167  32.490  1.00  0.00           N
ATOM   2563  CA  LYS X 332      52.784  34.739  32.109  1.00  0.00           C
ATOM   2564  CB  LYS X 332      54.231  34.231  32.248  1.00  0.00           C
ATOM   2565  CG  LYS X 332      54.451  32.788  31.775  1.00  0.00           C
ATOM   2566  CD  LYS X 332      55.920  32.392  31.970  1.00  0.00           C
ATOM   2567  CE  LYS X 332      56.155  30.971  31.459  1.00  0.00           C
ATOM   2568  NZ  LYS X 332      57.555  30.551  31.682  1.00  0.00           N
ATOM   2569  C   LYS X 332      51.779  33.834  32.845  1.00  0.00           C
ATOM   2570  O   LYS X 332      51.023  33.124  32.175  1.00  0.00           O
ATOM   2571  N   GLN X 333      51.804  33.800  34.181  1.00  0.00           N
ATOM   2572  CA  GLN X 333      51.168  32.734  34.980  1.00  0.00           C
ATOM   2573  CB  GLN X 333      52.099  31.501  34.999  1.00  0.00           C
ATOM   2574  CG  GLN X 333      53.487  31.770  35.615  1.00  0.00           C
ATOM   2575  CD  GLN X 333      54.437  30.584  35.500  1.00  0.00           C
ATOM   2576  OE1 GLN X 333      54.344  29.742  34.608  1.00  0.00           O
ATOM   2577  NE2 GLN X 333      55.413  30.500  36.373  1.00  0.00           N
ATOM   2578  C   GLN X 333      50.704  33.174  36.388  1.00  0.00           C
ATOM   2579  O   GLN X 333      50.942  32.497  37.387  1.00  0.00           O
ATOM   2580  N   GLU X 334      50.028  34.318  36.492  1.00  0.00           N
ATOM   2581  CA  GLU X 334      49.653  34.954  37.770  1.00  0.00           C
ATOM   2582  CB  GLU X 334      49.444  36.463  37.538  1.00  0.00           C
ATOM   2583  CG  GLU X 334      50.700  37.197  37.039  1.00  0.00           C
ATOM   2584  CD  GLU X 334      51.824  37.098  38.019  1.00  0.00           C
ATOM   2585  OE1 GLU X 334      52.626  36.127  37.994  1.00  0.00           O
ATOM   2586  OE2 GLU X 334      51.974  38.007  38.898  1.00  0.00           O
ATOM   2587  C   GLU X 334      48.409  34.345  38.447  1.00  0.00           C
ATOM   2588  O   GLU X 334      48.114  34.659  39.601  1.00  0.00           O
ATOM   2589  N   PHE X 335      47.683  33.475  37.744  1.00  0.00           N
ATOM   2590  CA  PHE X 335      46.361  32.957  38.118  1.00  0.00           C
ATOM   2591  CB  PHE X 335      45.658  32.519  36.819  1.00  0.00           C
ATOM   2592  CG  PHE X 335      46.378  31.416  36.058  1.00  0.00           C
ATOM   2593  CD1 PHE X 335      47.296  31.738  35.038  1.00  0.00           C
ATOM   2594  CE1 PHE X 335      47.980  30.719  34.351  1.00  0.00           C
ATOM   2595  CZ  PHE X 335      47.751  29.372  34.681  1.00  0.00           C
ATOM   2596  CE2 PHE X 335      46.831  29.046  35.691  1.00  0.00           C
ATOM   2597  CD2 PHE X 335      46.143  30.063  36.376  1.00  0.00           C
ATOM   2598  C   PHE X 335      46.358  31.806  39.145  1.00  0.00           C
ATOM   2599  O   PHE X 335      45.289  31.433  39.633  1.00  0.00           O
ATOM   2600  N   GLY X 336      47.519  31.213  39.449  1.00  0.00           N
ATOM   2601  CA  GLY X 336      47.651  29.882  40.057  1.00  0.00           C
ATOM   2602  C   GLY X 336      47.167  29.736  41.504  1.00  0.00           C
ATOM   2603  O   GLY X 336      46.993  28.605  41.965  1.00  0.00           O
ATOM   2604  N   TRP X 337      46.931  30.840  42.220  1.00  0.00           N
ATOM   2605  CA  TRP X 337      46.348  30.847  43.566  1.00  0.00           C
ATOM   2606  CB  TRP X 337      47.404  31.319  44.577  1.00  0.00           C
ATOM   2607  CG  TRP X 337      47.072  30.984  45.995  1.00  0.00           C
ATOM   2608  CD1 TRP X 337      47.486  29.871  46.637  1.00  0.00           C
ATOM   2609  NE1 TRP X 337      46.922  29.828  47.895  1.00  0.00           N
ATOM   2610  CE2 TRP X 337      46.068  30.888  48.109  1.00  0.00           C
ATOM   2611  CZ2 TRP X 337      45.204  31.230  49.160  1.00  0.00           C
ATOM   2612  CH2 TRP X 337      44.451  32.414  49.064  1.00  0.00           C
ATOM   2613  CZ3 TRP X 337      44.590  33.247  47.941  1.00  0.00           C
ATOM   2614  CE3 TRP X 337      45.447  32.883  46.885  1.00  0.00           C
ATOM   2615  CD2 TRP X 337      46.190  31.683  46.929  1.00  0.00           C
ATOM   2616  C   TRP X 337      45.066  31.689  43.646  1.00  0.00           C
ATOM   2617  O   TRP X 337      44.046  31.213  44.139  1.00  0.00           O
ATOM   2618  N   LEU X 338      45.082  32.920  43.128  1.00  0.00           N
ATOM   2619  CA  LEU X 338      44.000  33.896  43.303  1.00  0.00           C
ATOM   2620  CB  LEU X 338      44.490  35.246  42.742  1.00  0.00           C
ATOM   2621  CG  LEU X 338      43.501  36.421  42.881  1.00  0.00           C
ATOM   2622  CD1 LEU X 338      43.166  36.744  44.339  1.00  0.00           C
ATOM   2623  CD2 LEU X 338      44.108  37.675  42.250  1.00  0.00           C
ATOM   2624  C   LEU X 338      42.667  33.452  42.674  1.00  0.00           C
ATOM   2625  O   LEU X 338      41.609  33.671  43.271  1.00  0.00           O
ATOM   2626  N   ILE X 339      42.701  32.810  41.497  1.00  0.00           N
ATOM   2627  CA  ILE X 339      41.468  32.403  40.808  1.00  0.00           C
ATOM   2628  CB  ILE X 339      41.647  32.204  39.279  1.00  0.00           C
ATOM   2629  CG2 ILE X 339      40.273  32.007  38.619  1.00  0.00           C
ATOM   2630  CG1 ILE X 339      42.413  33.353  38.579  1.00  0.00           C
ATOM   2631  CD1 ILE X 339      41.862  34.769  38.787  1.00  0.00           C
ATOM   2632  C   ILE X 339      40.788  31.226  41.537  1.00  0.00           C
ATOM   2633  O   ILE X 339      39.629  31.391  41.925  1.00  0.00           O
ATOM   2634  N   PRO X 340      41.455  30.085  41.829  1.00  0.00           N
ATOM   2635  CD  PRO X 340      42.777  29.650  41.390  1.00  0.00           C
ATOM   2636  CG  PRO X 340      42.669  28.136  41.258  1.00  0.00           C
ATOM   2637  CB  PRO X 340      41.745  27.773  42.419  1.00  0.00           C
ATOM   2638  CA  PRO X 340      40.808  28.987  42.551  1.00  0.00           C
ATOM   2639  C   PRO X 340      40.512  29.336  44.017  1.00  0.00           C
ATOM   2640  O   PRO X 340      39.373  29.216  44.468  1.00  0.00           O
ATOM   2641  N   MET X 341      41.517  29.828  44.750  1.00  0.00           N
ATOM   2642  CA  MET X 341      41.523  29.838  46.221  1.00  0.00           C
ATOM   2643  CB  MET X 341      42.970  29.765  46.750  1.00  0.00           C
ATOM   2644  CG  MET X 341      43.870  28.705  46.093  1.00  0.00           C
ATOM   2645  SD  MET X 341      43.435  26.980  46.410  1.00  0.00           S
ATOM   2646  CE  MET X 341      44.615  26.170  45.295  1.00  0.00           C
ATOM   2647  C   MET X 341      40.795  31.039  46.849  1.00  0.00           C
ATOM   2648  O   MET X 341      40.716  31.123  48.077  1.00  0.00           O
ATOM   2649  N   GLN X 342      40.297  31.990  46.044  1.00  0.00           N
ATOM   2650  CA  GLN X 342      39.613  33.192  46.551  1.00  0.00           C
ATOM   2651  CB  GLN X 342      40.677  34.273  46.830  1.00  0.00           C
ATOM   2652  CG  GLN X 342      40.209  35.320  47.851  1.00  0.00           C
ATOM   2653  CD  GLN X 342      41.332  36.287  48.226  1.00  0.00           C
ATOM   2654  OE1 GLN X 342      42.153  36.032  49.104  1.00  0.00           O
ATOM   2655  NE2 GLN X 342      41.421  37.430  47.586  1.00  0.00           N
ATOM   2656  C   GLN X 342      38.486  33.716  45.638  1.00  0.00           C
ATOM   2657  O   GLN X 342      37.447  34.130  46.150  1.00  0.00           O
ATOM   2658  N   LEU X 343      38.636  33.684  44.304  1.00  0.00           N
ATOM   2659  CA  LEU X 343      37.587  34.160  43.376  1.00  0.00           C
ATOM   2660  CB  LEU X 343      38.229  34.898  42.188  1.00  0.00           C
ATOM   2661  CG  LEU X 343      38.937  36.218  42.558  1.00  0.00           C
ATOM   2662  CD1 LEU X 343      39.531  36.849  41.299  1.00  0.00           C
ATOM   2663  CD2 LEU X 343      37.992  37.252  43.182  1.00  0.00           C
ATOM   2664  C   LEU X 343      36.590  33.074  42.925  1.00  0.00           C
ATOM   2665  O   LEU X 343      35.459  33.407  42.581  1.00  0.00           O
ATOM   2666  N   MET X 344      36.968  31.793  42.977  1.00  0.00           N
ATOM   2667  CA  MET X 344      36.044  30.646  42.902  1.00  0.00           C
ATOM   2668  CB  MET X 344      36.606  29.633  41.886  1.00  0.00           C
ATOM   2669  CG  MET X 344      35.678  28.431  41.654  1.00  0.00           C
ATOM   2670  SD  MET X 344      36.130  27.316  40.288  1.00  0.00           S
ATOM   2671  CE  MET X 344      37.817  26.838  40.746  1.00  0.00           C
ATOM   2672  C   MET X 344      35.785  30.013  44.286  1.00  0.00           C
ATOM   2673  O   MET X 344      34.767  29.344  44.484  1.00  0.00           O
ATOM   2674  N   SER X 345      36.690  30.224  45.249  1.00  0.00           N
ATOM   2675  CA  SER X 345      36.714  29.588  46.579  1.00  0.00           C
ATOM   2676  CB  SER X 345      35.661  30.194  47.524  1.00  0.00           C
ATOM   2677  OG  SER X 345      35.809  31.599  47.641  1.00  0.00           O
ATOM   2678  C   SER X 345      36.662  28.046  46.538  1.00  0.00           C
ATOM   2679  O   SER X 345      36.012  27.424  47.381  1.00  0.00           O
ATOM   2680  N   TYR X 346      37.328  27.419  45.559  1.00  0.00           N
ATOM   2681  CA  TYR X 346      37.479  25.960  45.442  1.00  0.00           C
ATOM   2682  CB  TYR X 346      36.363  25.383  44.557  1.00  0.00           C
ATOM   2683  CG  TYR X 346      36.414  23.870  44.421  1.00  0.00           C
ATOM   2684  CD1 TYR X 346      37.021  23.268  43.299  1.00  0.00           C
ATOM   2685  CE1 TYR X 346      37.086  21.863  43.199  1.00  0.00           C
ATOM   2686  CZ  TYR X 346      36.547  21.053  44.224  1.00  0.00           C
ATOM   2687  OH  TYR X 346      36.615  19.697  44.144  1.00  0.00           O
ATOM   2688  CE2 TYR X 346      35.943  21.659  45.346  1.00  0.00           C
ATOM   2689  CD2 TYR X 346      35.880  23.062  45.442  1.00  0.00           C
ATOM   2690  C   TYR X 346      38.868  25.595  44.872  1.00  0.00           C
ATOM   2691  O   TYR X 346      39.248  26.142  43.834  1.00  0.00           O
ATOM   2692  N   PRO X 347      39.623  24.650  45.471  1.00  0.00           N
ATOM   2693  CD  PRO X 347      39.250  23.842  46.628  1.00  0.00           C
ATOM   2694  CG  PRO X 347      40.475  22.996  46.962  1.00  0.00           C
ATOM   2695  CB  PRO X 347      41.621  23.891  46.495  1.00  0.00           C
ATOM   2696  CA  PRO X 347      41.063  24.536  45.220  1.00  0.00           C
ATOM   2697  C   PRO X 347      41.460  23.738  43.967  1.00  0.00           C
ATOM   2698  O   PRO X 347      42.618  23.808  43.548  1.00  0.00           O
ATOM   2699  N   LEU X 348      40.542  22.948  43.387  1.00  0.00           N
ATOM   2700  CA  LEU X 348      40.806  22.022  42.266  1.00  0.00           C
ATOM   2701  CB  LEU X 348      40.885  22.838  40.952  1.00  0.00           C
ATOM   2702  CG  LEU X 348      40.672  22.041  39.647  1.00  0.00           C
ATOM   2703  CD1 LEU X 348      39.223  21.577  39.490  1.00  0.00           C
ATOM   2704  CD2 LEU X 348      41.017  22.918  38.441  1.00  0.00           C
ATOM   2705  C   LEU X 348      42.021  21.089  42.518  1.00  0.00           C
ATOM   2706  O   LEU X 348      42.752  20.727  41.598  1.00  0.00           O
ATOM   2707  N   SER X 349      42.273  20.738  43.784  1.00  0.00           N
ATOM   2708  CA  SER X 349      43.544  20.165  44.257  1.00  0.00           C
ATOM   2709  CB  SER X 349      43.758  20.519  45.732  1.00  0.00           C
ATOM   2710  OG  SER X 349      42.583  20.298  46.498  1.00  0.00           O
ATOM   2711  C   SER X 349      43.723  18.663  44.007  1.00  0.00           C
ATOM   2712  O   SER X 349      44.824  18.137  44.169  1.00  0.00           O
ATOM   2713  N   GLU X 350      42.678  17.958  43.571  1.00  0.00           N
ATOM   2714  CA  GLU X 350      42.793  16.590  43.057  1.00  0.00           C
ATOM   2715  CB  GLU X 350      41.457  15.858  43.272  1.00  0.00           C
ATOM   2716  CG  GLU X 350      41.492  14.368  42.911  1.00  0.00           C
ATOM   2717  CD  GLU X 350      42.677  13.647  43.553  1.00  0.00           C
ATOM   2718  OE1 GLU X 350      43.577  13.188  42.811  1.00  0.00           O
ATOM   2719  OE2 GLU X 350      42.746  13.544  44.801  1.00  0.00           O
ATOM   2720  C   GLU X 350      43.276  16.575  41.590  1.00  0.00           C
ATOM   2721  O   GLU X 350      42.982  17.488  40.811  1.00  0.00           O
ATOM   2722  N   GLY X 351      44.010  15.532  41.190  1.00  0.00           N
ATOM   2723  CA  GLY X 351      44.653  15.414  39.873  1.00  0.00           C
ATOM   2724  C   GLY X 351      43.717  15.126  38.689  1.00  0.00           C
ATOM   2725  O   GLY X 351      44.197  15.036  37.558  1.00  0.00           O
ATOM   2726  N   GLN X 352      42.409  14.977  38.933  1.00  0.00           N
ATOM   2727  CA  GLN X 352      41.377  14.634  37.945  1.00  0.00           C
ATOM   2728  CB  GLN X 352      40.965  13.160  38.118  1.00  0.00           C
ATOM   2729  CG  GLN X 352      42.043  12.158  37.687  1.00  0.00           C
ATOM   2730  CD  GLN X 352      41.656  10.731  38.059  1.00  0.00           C
ATOM   2731  OE1 GLN X 352      42.111  10.176  39.057  1.00  0.00           O
ATOM   2732  NE2 GLN X 352      40.790  10.084  37.311  1.00  0.00           N
ATOM   2733  C   GLN X 352      40.139  15.546  38.061  1.00  0.00           C
ATOM   2734  O   GLN X 352      39.862  16.119  39.123  1.00  0.00           O
ATOM   2735  N   LEU X 353      39.386  15.676  36.964  1.00  0.00           N
ATOM   2736  CA  LEU X 353      38.120  16.413  36.880  1.00  0.00           C
ATOM   2737  CB  LEU X 353      38.442  17.857  36.454  1.00  0.00           C
ATOM   2738  CG  LEU X 353      37.218  18.775  36.290  1.00  0.00           C
ATOM   2739  CD1 LEU X 353      36.492  19.025  37.611  1.00  0.00           C
ATOM   2740  CD2 LEU X 353      37.678  20.114  35.730  1.00  0.00           C
ATOM   2741  C   LEU X 353      37.153  15.746  35.886  1.00  0.00           C
ATOM   2742  O   LEU X 353      37.568  15.346  34.800  1.00  0.00           O
ATOM   2743  N   ASP X 354      35.861  15.691  36.221  1.00  0.00           N
ATOM   2744  CA  ASP X 354      34.783  15.256  35.317  1.00  0.00           C
ATOM   2745  CB  ASP X 354      33.876  14.240  36.025  1.00  0.00           C
ATOM   2746  CG  ASP X 354      32.943  14.905  37.033  1.00  0.00           C
ATOM   2747  OD1 ASP X 354      31.860  15.382  36.630  1.00  0.00           O
ATOM   2748  OD2 ASP X 354      33.282  14.942  38.240  1.00  0.00           O
ATOM   2749  C   ASP X 354      33.972  16.432  34.732  1.00  0.00           C
ATOM   2750  O   ASP X 354      33.924  17.526  35.301  1.00  0.00           O
ATOM   2751  N   GLN X 355      33.302  16.196  33.601  1.00  0.00           N
ATOM   2752  CA  GLN X 355      32.570  17.217  32.841  1.00  0.00           C
ATOM   2753  CB  GLN X 355      32.092  16.584  31.519  1.00  0.00           C
ATOM   2754  CG  GLN X 355      31.670  17.609  30.451  1.00  0.00           C
ATOM   2755  CD  GLN X 355      32.832  18.355  29.794  1.00  0.00           C
ATOM   2756  OE1 GLN X 355      34.001  18.018  29.934  1.00  0.00           O
ATOM   2757  NE2 GLN X 355      32.553  19.385  29.029  1.00  0.00           N
ATOM   2758  C   GLN X 355      31.385  17.834  33.614  1.00  0.00           C
ATOM   2759  O   GLN X 355      31.111  19.027  33.456  1.00  0.00           O
ATOM   2760  N   LYS X 356      30.694  17.067  34.473  1.00  0.00           N
ATOM   2761  CA  LYS X 356      29.550  17.567  35.257  1.00  0.00           C
ATOM   2762  CB  LYS X 356      28.747  16.393  35.848  1.00  0.00           C
ATOM   2763  CG  LYS X 356      27.388  16.874  36.372  1.00  0.00           C
ATOM   2764  CD  LYS X 356      26.562  15.758  37.020  1.00  0.00           C
ATOM   2765  CE  LYS X 356      25.153  16.252  37.382  1.00  0.00           C
ATOM   2766  NZ  LYS X 356      24.287  16.356  36.183  1.00  0.00           N
ATOM   2767  C   LYS X 356      30.021  18.533  36.341  1.00  0.00           C
ATOM   2768  O   LYS X 356      29.483  19.637  36.454  1.00  0.00           O
ATOM   2769  N   THR X 357      31.077  18.149  37.060  1.00  0.00           N
ATOM   2770  CA  THR X 357      31.780  18.989  38.039  1.00  0.00           C
ATOM   2771  CB  THR X 357      32.878  18.170  38.740  1.00  0.00           C
ATOM   2772  CG2 THR X 357      33.667  18.976  39.773  1.00  0.00           C
ATOM   2773  OG1 THR X 357      32.298  17.074  39.427  1.00  0.00           O
ATOM   2774  C   THR X 357      32.372  20.242  37.380  1.00  0.00           C
ATOM   2775  O   THR X 357      32.248  21.333  37.933  1.00  0.00           O
ATOM   2776  N   ALA X 358      32.942  20.134  36.173  1.00  0.00           N
ATOM   2777  CA  ALA X 358      33.448  21.288  35.421  1.00  0.00           C
ATOM   2778  CB  ALA X 358      34.102  20.782  34.129  1.00  0.00           C
ATOM   2779  C   ALA X 358      32.348  22.331  35.130  1.00  0.00           C
ATOM   2780  O   ALA X 358      32.565  23.529  35.319  1.00  0.00           O
ATOM   2781  N   MET X 359      31.144  21.894  34.740  1.00  0.00           N
ATOM   2782  CA  MET X 359      29.994  22.796  34.574  1.00  0.00           C
ATOM   2783  CB  MET X 359      28.839  22.068  33.872  1.00  0.00           C
ATOM   2784  CG  MET X 359      29.160  21.817  32.395  1.00  0.00           C
ATOM   2785  SD  MET X 359      27.840  21.031  31.432  1.00  0.00           S
ATOM   2786  CE  MET X 359      27.806  19.381  32.176  1.00  0.00           C
ATOM   2787  C   MET X 359      29.543  23.410  35.909  1.00  0.00           C
ATOM   2788  O   MET X 359      29.336  24.622  35.971  1.00  0.00           O
ATOM   2789  N   SER X 360      29.476  22.628  36.994  1.00  0.00           N
ATOM   2790  CA  SER X 360      29.149  23.137  38.338  1.00  0.00           C
ATOM   2791  CB  SER X 360      29.144  21.996  39.363  1.00  0.00           C
ATOM   2792  OG  SER X 360      28.210  20.997  39.002  1.00  0.00           O
ATOM   2793  C   SER X 360      30.125  24.224  38.813  1.00  0.00           C
ATOM   2794  O   SER X 360      29.694  25.235  39.370  1.00  0.00           O
ATOM   2795  N   LEU X 361      31.429  24.061  38.562  1.00  0.00           N
ATOM   2796  CA  LEU X 361      32.466  25.039  38.916  1.00  0.00           C
ATOM   2797  CB  LEU X 361      33.843  24.350  38.892  1.00  0.00           C
ATOM   2798  CG  LEU X 361      34.077  23.315  40.011  1.00  0.00           C
ATOM   2799  CD1 LEU X 361      35.441  22.654  39.807  1.00  0.00           C
ATOM   2800  CD2 LEU X 361      34.055  23.937  41.411  1.00  0.00           C
ATOM   2801  C   LEU X 361      32.449  26.284  38.012  1.00  0.00           C
ATOM   2802  O   LEU X 361      32.675  27.397  38.497  1.00  0.00           O
ATOM   2803  N   LEU X 362      32.118  26.145  36.723  1.00  0.00           N
ATOM   2804  CA  LEU X 362      31.961  27.305  35.840  1.00  0.00           C
ATOM   2805  CB  LEU X 362      32.031  26.860  34.368  1.00  0.00           C
ATOM   2806  CG  LEU X 362      32.294  28.018  33.381  1.00  0.00           C
ATOM   2807  CD1 LEU X 362      33.682  28.642  33.557  1.00  0.00           C
ATOM   2808  CD2 LEU X 362      32.214  27.508  31.940  1.00  0.00           C
ATOM   2809  C   LEU X 362      30.691  28.110  36.179  1.00  0.00           C
ATOM   2810  O   LEU X 362      30.736  29.338  36.160  1.00  0.00           O
ATOM   2811  N   TRP X 363      29.602  27.456  36.607  1.00  0.00           N
ATOM   2812  CA  TRP X 363      28.439  28.138  37.198  1.00  0.00           C
ATOM   2813  CB  TRP X 363      27.239  27.185  37.309  1.00  0.00           C
ATOM   2814  CG  TRP X 363      26.358  27.120  36.097  1.00  0.00           C
ATOM   2815  CD1 TRP X 363      25.813  28.188  35.469  1.00  0.00           C
ATOM   2816  NE1 TRP X 363      25.043  27.760  34.408  1.00  0.00           N
ATOM   2817  CE2 TRP X 363      25.022  26.387  34.316  1.00  0.00           C
ATOM   2818  CZ2 TRP X 363      24.361  25.497  33.456  1.00  0.00           C
ATOM   2819  CH2 TRP X 363      24.507  24.115  33.661  1.00  0.00           C
ATOM   2820  CZ3 TRP X 363      25.308  23.645  34.717  1.00  0.00           C
ATOM   2821  CE3 TRP X 363      25.972  24.549  35.569  1.00  0.00           C
ATOM   2822  CD2 TRP X 363      25.853  25.945  35.389  1.00  0.00           C
ATOM   2823  C   TRP X 363      28.743  28.785  38.557  1.00  0.00           C
ATOM   2824  O   TRP X 363      28.215  29.863  38.833  1.00  0.00           O
ATOM   2825  N   LYS X 364      29.636  28.204  39.372  1.00  0.00           N
ATOM   2826  CA  LYS X 364      30.158  28.837  40.601  1.00  0.00           C
ATOM   2827  CB  LYS X 364      31.021  27.818  41.371  1.00  0.00           C
ATOM   2828  CG  LYS X 364      31.087  28.118  42.874  1.00  0.00           C
ATOM   2829  CD  LYS X 364      31.972  27.082  43.588  1.00  0.00           C
ATOM   2830  CE  LYS X 364      31.922  27.206  45.116  1.00  0.00           C
ATOM   2831  NZ  LYS X 364      32.318  28.555  45.568  1.00  0.00           N
ATOM   2832  C   LYS X 364      30.951  30.119  40.297  1.00  0.00           C
ATOM   2833  O   LYS X 364      30.960  31.049  41.095  1.00  0.00           O
ATOM   2834  N   SER X 365      31.566  30.172  39.114  1.00  0.00           N
ATOM   2835  CA  SER X 365      32.375  31.288  38.598  1.00  0.00           C
ATOM   2836  CB  SER X 365      33.554  30.728  37.790  1.00  0.00           C
ATOM   2837  OG  SER X 365      34.281  29.765  38.531  1.00  0.00           O
ATOM   2838  C   SER X 365      31.588  32.288  37.727  1.00  0.00           C
ATOM   2839  O   SER X 365      32.172  33.244  37.212  1.00  0.00           O
ATOM   2840  N   TYR X 366      30.278  32.072  37.534  1.00  0.00           N
ATOM   2841  CA  TYR X 366      29.457  32.704  36.488  1.00  0.00           C
ATOM   2842  CB  TYR X 366      27.982  32.294  36.678  1.00  0.00           C
ATOM   2843  CG  TYR X 366      26.972  33.242  36.055  1.00  0.00           C
ATOM   2844  CD1 TYR X 366      26.138  34.019  36.884  1.00  0.00           C
ATOM   2845  CE1 TYR X 366      25.292  34.994  36.323  1.00  0.00           C
ATOM   2846  CZ  TYR X 366      25.283  35.196  34.928  1.00  0.00           C
ATOM   2847  OH  TYR X 366      24.525  36.178  34.376  1.00  0.00           O
ATOM   2848  CE2 TYR X 366      26.093  34.397  34.099  1.00  0.00           C
ATOM   2849  CD2 TYR X 366      26.932  33.416  34.658  1.00  0.00           C
ATOM   2850  C   TYR X 366      29.621  34.236  36.332  1.00  0.00           C
ATOM   2851  O   TYR X 366      29.807  34.677  35.191  1.00  0.00           O
ATOM   2852  N   PRO X 367      29.610  35.067  37.398  1.00  0.00           N
ATOM   2853  CD  PRO X 367      29.300  34.736  38.783  1.00  0.00           C
ATOM   2854  CG  PRO X 367      28.718  36.012  39.384  1.00  0.00           C
ATOM   2855  CB  PRO X 367      29.507  37.098  38.655  1.00  0.00           C
ATOM   2856  CA  PRO X 367      29.684  36.524  37.243  1.00  0.00           C
ATOM   2857  C   PRO X 367      30.983  37.037  36.602  1.00  0.00           C
ATOM   2858  O   PRO X 367      30.969  38.088  35.964  1.00  0.00           O
ATOM   2859  N   LEU X 368      32.095  36.304  36.746  1.00  0.00           N
ATOM   2860  CA  LEU X 368      33.444  36.767  36.381  1.00  0.00           C
ATOM   2861  CB  LEU X 368      34.450  36.274  37.442  1.00  0.00           C
ATOM   2862  CG  LEU X 368      34.059  36.520  38.915  1.00  0.00           C
ATOM   2863  CD1 LEU X 368      35.196  36.081  39.837  1.00  0.00           C
ATOM   2864  CD2 LEU X 368      33.740  37.984  39.223  1.00  0.00           C
ATOM   2865  C   LEU X 368      33.875  36.347  34.961  1.00  0.00           C
ATOM   2866  O   LEU X 368      34.892  36.818  34.447  1.00  0.00           O
ATOM   2867  N   VAL X 369      33.104  35.465  34.315  1.00  0.00           N
ATOM   2868  CA  VAL X 369      33.387  34.924  32.970  1.00  0.00           C
ATOM   2869  CB  VAL X 369      33.271  33.384  32.939  1.00  0.00           C
ATOM   2870  CG1 VAL X 369      34.304  32.741  33.874  1.00  0.00           C
ATOM   2871  CG2 VAL X 369      31.882  32.873  33.343  1.00  0.00           C
ATOM   2872  C   VAL X 369      32.581  35.592  31.845  1.00  0.00           C
ATOM   2873  O   VAL X 369      32.712  35.191  30.695  1.00  0.00           O
ATOM   2874  N   CYS X 370      31.752  36.595  32.167  1.00  0.00           N
ATOM   2875  CA  CYS X 370      30.951  37.465  31.279  1.00  0.00           C
ATOM   2876  CB  CYS X 370      31.860  38.537  30.660  1.00  0.00           C
ATOM   2877  SG  CYS X 370      32.197  39.802  31.917  1.00  0.00           S
ATOM   2878  C   CYS X 370      30.002  36.819  30.241  1.00  0.00           C
ATOM   2879  O   CYS X 370      29.145  37.525  29.696  1.00  0.00           O
ATOM   2880  N   ILE X 371      30.081  35.512  29.984  1.00  0.00           N
ATOM   2881  CA  ILE X 371      29.101  34.754  29.193  1.00  0.00           C
ATOM   2882  CB  ILE X 371      29.652  33.373  28.761  1.00  0.00           C
ATOM   2883  CG2 ILE X 371      30.862  33.575  27.832  1.00  0.00           C
ATOM   2884  CG1 ILE X 371      30.013  32.453  29.952  1.00  0.00           C
ATOM   2885  CD1 ILE X 371      30.230  30.985  29.559  1.00  0.00           C
ATOM   2886  C   ILE X 371      27.766  34.624  29.942  1.00  0.00           C
ATOM   2887  O   ILE X 371      27.740  34.600  31.176  1.00  0.00           O
ATOM   2888  N   ALA X 372      26.662  34.535  29.199  1.00  0.00           N
ATOM   2889  CA  ALA X 372      25.318  34.379  29.752  1.00  0.00           C
ATOM   2890  CB  ALA X 372      24.296  34.575  28.625  1.00  0.00           C
ATOM   2891  C   ALA X 372      25.142  33.039  30.498  1.00  0.00           C
ATOM   2892  O   ALA X 372      25.794  32.035  30.192  1.00  0.00           O
ATOM   2893  N   LYS X 373      24.238  33.017  31.485  1.00  0.00           N
ATOM   2894  CA  LYS X 373      24.105  31.952  32.497  1.00  0.00           C
ATOM   2895  CB  LYS X 373      23.121  32.453  33.573  1.00  0.00           C
ATOM   2896  CG  LYS X 373      23.271  31.734  34.923  1.00  0.00           C
ATOM   2897  CD  LYS X 373      22.483  32.475  36.015  1.00  0.00           C
ATOM   2898  CE  LYS X 373      22.670  31.792  37.372  1.00  0.00           C
ATOM   2899  NZ  LYS X 373      22.061  32.584  38.466  1.00  0.00           N
ATOM   2900  C   LYS X 373      23.698  30.592  31.920  1.00  0.00           C
ATOM   2901  O   LYS X 373      23.951  29.561  32.536  1.00  0.00           O
ATOM   2902  N   GLU X 374      23.124  30.579  30.719  1.00  0.00           N
ATOM   2903  CA  GLU X 374      22.705  29.374  29.991  1.00  0.00           C
ATOM   2904  CB  GLU X 374      21.408  29.686  29.214  1.00  0.00           C
ATOM   2905  CG  GLU X 374      20.239  30.266  30.046  1.00  0.00           C
ATOM   2906  CD  GLU X 374      19.553  29.269  30.995  1.00  0.00           C
ATOM   2907  OE1 GLU X 374      19.127  29.672  32.106  1.00  0.00           O
ATOM   2908  OE2 GLU X 374      19.362  28.084  30.620  1.00  0.00           O
ATOM   2909  C   GLU X 374      23.804  28.806  29.055  1.00  0.00           C
ATOM   2910  O   GLU X 374      23.609  27.749  28.457  1.00  0.00           O
ATOM   2911  N   LEU X 375      24.966  29.466  28.908  1.00  0.00           N
ATOM   2912  CA  LEU X 375      26.020  29.092  27.938  1.00  0.00           C
ATOM   2913  CB  LEU X 375      26.601  30.362  27.284  1.00  0.00           C
ATOM   2914  CG  LEU X 375      25.585  31.277  26.573  1.00  0.00           C
ATOM   2915  CD1 LEU X 375      26.329  32.458  25.951  1.00  0.00           C
ATOM   2916  CD2 LEU X 375      24.811  30.580  25.456  1.00  0.00           C
ATOM   2917  C   LEU X 375      27.146  28.207  28.515  1.00  0.00           C
ATOM   2918  O   LEU X 375      28.008  27.731  27.773  1.00  0.00           O
ATOM   2919  N   ILE X 376      27.148  27.960  29.830  1.00  0.00           N
ATOM   2920  CA  ILE X 376      28.171  27.162  30.537  1.00  0.00           C
ATOM   2921  CB  ILE X 376      27.854  27.140  32.060  1.00  0.00           C
ATOM   2922  CG2 ILE X 376      28.415  25.896  32.775  1.00  0.00           C
ATOM   2923  CG1 ILE X 376      28.387  28.398  32.787  1.00  0.00           C
ATOM   2924  CD1 ILE X 376      27.723  29.721  32.386  1.00  0.00           C
ATOM   2925  C   ILE X 376      28.370  25.751  29.925  1.00  0.00           C
ATOM   2926  O   ILE X 376      29.527  25.334  29.764  1.00  0.00           O
ATOM   2927  N   PRO X 377      27.310  25.016  29.525  1.00  0.00           N
ATOM   2928  CD  PRO X 377      25.911  25.200  29.897  1.00  0.00           C
ATOM   2929  CG  PRO X 377      25.324  23.794  29.933  1.00  0.00           C
ATOM   2930  CB  PRO X 377      26.055  23.134  28.770  1.00  0.00           C
ATOM   2931  CA  PRO X 377      27.467  23.713  28.877  1.00  0.00           C
ATOM   2932  C   PRO X 377      28.164  23.760  27.512  1.00  0.00           C
ATOM   2933  O   PRO X 377      28.900  22.830  27.185  1.00  0.00           O
ATOM   2934  N   GLU X 378      28.000  24.830  26.728  1.00  0.00           N
ATOM   2935  CA  GLU X 378      28.691  24.983  25.439  1.00  0.00           C
ATOM   2936  CB  GLU X 378      27.975  26.034  24.575  1.00  0.00           C
ATOM   2937  CG  GLU X 378      28.656  26.220  23.207  1.00  0.00           C
ATOM   2938  CD  GLU X 378      27.930  27.224  22.304  1.00  0.00           C
ATOM   2939  OE1 GLU X 378      26.677  27.271  22.312  1.00  0.00           O
ATOM   2940  OE2 GLU X 378      28.602  27.921  21.509  1.00  0.00           O
ATOM   2941  C   GLU X 378      30.170  25.330  25.642  1.00  0.00           C
ATOM   2942  O   GLU X 378      31.038  24.700  25.037  1.00  0.00           O
ATOM   2943  N   ALA X 379      30.467  26.282  26.534  1.00  0.00           N
ATOM   2944  CA  ALA X 379      31.838  26.705  26.822  1.00  0.00           C
ATOM   2945  CB  ALA X 379      31.781  27.868  27.820  1.00  0.00           C
ATOM   2946  C   ALA X 379      32.704  25.541  27.343  1.00  0.00           C
ATOM   2947  O   ALA X 379      33.832  25.344  26.893  1.00  0.00           O
ATOM   2948  N   THR X 380      32.156  24.714  28.240  1.00  0.00           N
ATOM   2949  CA  THR X 380      32.840  23.504  28.735  1.00  0.00           C
ATOM   2950  CB  THR X 380      32.129  22.910  29.960  1.00  0.00           C
ATOM   2951  CG2 THR X 380      32.285  23.780  31.204  1.00  0.00           C
ATOM   2952  OG1 THR X 380      30.748  22.759  29.711  1.00  0.00           O
ATOM   2953  C   THR X 380      32.986  22.414  27.669  1.00  0.00           C
ATOM   2954  O   THR X 380      33.981  21.690  27.661  1.00  0.00           O
ATOM   2955  N   GLU X 381      32.033  22.278  26.745  1.00  0.00           N
ATOM   2956  CA  GLU X 381      32.055  21.225  25.722  1.00  0.00           C
ATOM   2957  CB  GLU X 381      30.617  20.956  25.273  1.00  0.00           C
ATOM   2958  CG  GLU X 381      30.465  19.700  24.413  1.00  0.00           C
ATOM   2959  CD  GLU X 381      28.981  19.347  24.306  1.00  0.00           C
ATOM   2960  OE1 GLU X 381      28.405  18.852  25.303  1.00  0.00           O
ATOM   2961  OE2 GLU X 381      28.354  19.615  23.257  1.00  0.00           O
ATOM   2962  C   GLU X 381      32.995  21.548  24.550  1.00  0.00           C
ATOM   2963  O   GLU X 381      33.724  20.668  24.086  1.00  0.00           O
ATOM   2964  N   LYS X 382      33.066  22.813  24.122  1.00  0.00           N
ATOM   2965  CA  LYS X 382      33.995  23.261  23.070  1.00  0.00           C
ATOM   2966  CB  LYS X 382      33.487  24.579  22.458  1.00  0.00           C
ATOM   2967  CG  LYS X 382      32.237  24.365  21.588  1.00  0.00           C
ATOM   2968  CD  LYS X 382      31.779  25.672  20.925  1.00  0.00           C
ATOM   2969  CE  LYS X 382      30.554  25.408  20.042  1.00  0.00           C
ATOM   2970  NZ  LYS X 382      30.016  26.663  19.470  1.00  0.00           N
ATOM   2971  C   LYS X 382      35.454  23.366  23.542  1.00  0.00           C
ATOM   2972  O   LYS X 382      36.351  23.256  22.712  1.00  0.00           O
ATOM   2973  N   TYR X 383      35.704  23.537  24.847  1.00  0.00           N
ATOM   2974  CA  TYR X 383      37.062  23.704  25.399  1.00  0.00           C
ATOM   2975  CB  TYR X 383      37.043  24.866  26.402  1.00  0.00           C
ATOM   2976  CG  TYR X 383      38.335  25.653  26.555  1.00  0.00           C
ATOM   2977  CD1 TYR X 383      39.385  25.189  27.375  1.00  0.00           C
ATOM   2978  CE1 TYR X 383      40.500  26.015  27.637  1.00  0.00           C
ATOM   2979  CZ  TYR X 383      40.555  27.320  27.099  1.00  0.00           C
ATOM   2980  OH  TYR X 383      41.575  28.171  27.387  1.00  0.00           O
ATOM   2981  CE2 TYR X 383      39.521  27.765  26.252  1.00  0.00           C
ATOM   2982  CD2 TYR X 383      38.427  26.930  25.968  1.00  0.00           C
ATOM   2983  C   TYR X 383      37.656  22.423  26.022  1.00  0.00           C
ATOM   2984  O   TYR X 383      38.871  22.232  25.951  1.00  0.00           O
ATOM   2985  N   LEU X 384      36.835  21.544  26.623  1.00  0.00           N
ATOM   2986  CA  LEU X 384      37.289  20.262  27.201  1.00  0.00           C
ATOM   2987  CB  LEU X 384      37.674  20.434  28.688  1.00  0.00           C
ATOM   2988  CG  LEU X 384      36.522  20.738  29.670  1.00  0.00           C
ATOM   2989  CD1 LEU X 384      36.819  20.122  31.038  1.00  0.00           C
ATOM   2990  CD2 LEU X 384      36.335  22.243  29.887  1.00  0.00           C
ATOM   2991  C   LEU X 384      36.351  19.054  26.976  1.00  0.00           C
ATOM   2992  O   LEU X 384      36.607  17.967  27.501  1.00  0.00           O
ATOM   2993  N   GLY X 385      35.279  19.202  26.193  1.00  0.00           N
ATOM   2994  CA  GLY X 385      34.353  18.108  25.869  1.00  0.00           C
ATOM   2995  C   GLY X 385      34.890  17.110  24.836  1.00  0.00           C
ATOM   2996  O   GLY X 385      34.399  15.985  24.782  1.00  0.00           O
ATOM   2997  N   GLY X 386      35.908  17.477  24.053  1.00  0.00           N
ATOM   2998  CA  GLY X 386      36.544  16.621  23.040  1.00  0.00           C
ATOM   2999  C   GLY X 386      37.564  15.618  23.596  1.00  0.00           C
ATOM   3000  O   GLY X 386      38.023  14.742  22.864  1.00  0.00           O
ATOM   3001  N   THR X 387      37.908  15.722  24.883  1.00  0.00           N
ATOM   3002  CA  THR X 387      38.822  14.815  25.592  1.00  0.00           C
ATOM   3003  CB  THR X 387      40.075  15.572  26.064  1.00  0.00           C
ATOM   3004  CG2 THR X 387      41.070  14.656  26.771  1.00  0.00           C
ATOM   3005  OG1 THR X 387      40.766  16.128  24.966  1.00  0.00           O
ATOM   3006  C   THR X 387      38.098  14.192  26.782  1.00  0.00           C
ATOM   3007  O   THR X 387      37.709  14.905  27.705  1.00  0.00           O
ATOM   3008  N   ASP X 388      37.936  12.868  26.796  1.00  0.00           N
ATOM   3009  CA  ASP X 388      37.177  12.137  27.823  1.00  0.00           C
ATOM   3010  CB  ASP X 388      36.416  10.989  27.138  1.00  0.00           C
ATOM   3011  CG  ASP X 388      35.302  10.399  28.000  1.00  0.00           C
ATOM   3012  OD1 ASP X 388      35.198   9.151  28.048  1.00  0.00           O
ATOM   3013  OD2 ASP X 388      34.514  11.167  28.606  1.00  0.00           O
ATOM   3014  C   ASP X 388      38.051  11.655  29.002  1.00  0.00           C
ATOM   3015  O   ASP X 388      37.549  11.127  29.997  1.00  0.00           O
ATOM   3016  N   ASP X 389      39.364  11.861  28.906  1.00  0.00           N
ATOM   3017  CA  ASP X 389      40.357  11.619  29.954  1.00  0.00           C
ATOM   3018  CB  ASP X 389      41.746  11.654  29.300  1.00  0.00           C
ATOM   3019  CG  ASP X 389      42.904  11.569  30.293  1.00  0.00           C
ATOM   3020  OD1 ASP X 389      44.051  11.863  29.886  1.00  0.00           O
ATOM   3021  OD2 ASP X 389      42.689  11.182  31.462  1.00  0.00           O
ATOM   3022  C   ASP X 389      40.237  12.643  31.098  1.00  0.00           C
ATOM   3023  O   ASP X 389      40.583  13.817  30.942  1.00  0.00           O
ATOM   3024  N   THR X 390      39.791  12.189  32.273  1.00  0.00           N
ATOM   3025  CA  THR X 390      39.602  13.050  33.455  1.00  0.00           C
ATOM   3026  CB  THR X 390      38.850  12.322  34.580  1.00  0.00           C
ATOM   3027  CG2 THR X 390      37.400  12.019  34.203  1.00  0.00           C
ATOM   3028  OG1 THR X 390      39.481  11.102  34.908  1.00  0.00           O
ATOM   3029  C   THR X 390      40.907  13.639  34.006  1.00  0.00           C
ATOM   3030  O   THR X 390      40.870  14.691  34.646  1.00  0.00           O
ATOM   3031  N   VAL X 391      42.068  13.035  33.717  1.00  0.00           N
ATOM   3032  CA  VAL X 391      43.391  13.583  34.075  1.00  0.00           C
ATOM   3033  CB  VAL X 391      44.500  12.520  33.904  1.00  0.00           C
ATOM   3034  CG1 VAL X 391      45.871  13.052  34.332  1.00  0.00           C
ATOM   3035  CG2 VAL X 391      44.229  11.259  34.735  1.00  0.00           C
ATOM   3036  C   VAL X 391      43.696  14.821  33.227  1.00  0.00           C
ATOM   3037  O   VAL X 391      44.103  15.858  33.760  1.00  0.00           O
ATOM   3038  N   LYS X 392      43.435  14.758  31.913  1.00  0.00           N
ATOM   3039  CA  LYS X 392      43.626  15.893  30.997  1.00  0.00           C
ATOM   3040  CB  LYS X 392      43.731  15.383  29.548  1.00  0.00           C
ATOM   3041  CG  LYS X 392      44.118  16.451  28.504  1.00  0.00           C
ATOM   3042  CD  LYS X 392      45.460  17.147  28.788  1.00  0.00           C
ATOM   3043  CE  LYS X 392      45.852  18.078  27.634  1.00  0.00           C
ATOM   3044  NZ  LYS X 392      47.104  18.812  27.938  1.00  0.00           N
ATOM   3045  C   LYS X 392      42.553  16.970  31.178  1.00  0.00           C
ATOM   3046  O   LYS X 392      42.894  18.149  31.162  1.00  0.00           O
ATOM   3047  N   LYS X 393      41.289  16.610  31.457  1.00  0.00           N
ATOM   3048  CA  LYS X 393      40.217  17.587  31.765  1.00  0.00           C
ATOM   3049  CB  LYS X 393      38.899  16.881  32.130  1.00  0.00           C
ATOM   3050  CG  LYS X 393      38.131  16.288  30.934  1.00  0.00           C
ATOM   3051  CD  LYS X 393      36.750  15.792  31.400  1.00  0.00           C
ATOM   3052  CE  LYS X 393      35.977  15.007  30.335  1.00  0.00           C
ATOM   3053  NZ  LYS X 393      35.568  15.831  29.174  1.00  0.00           N
ATOM   3054  C   LYS X 393      40.595  18.562  32.892  1.00  0.00           C
ATOM   3055  O   LYS X 393      40.219  19.728  32.808  1.00  0.00           O
ATOM   3056  N   LYS X 394      41.371  18.133  33.900  1.00  0.00           N
ATOM   3057  CA  LYS X 394      41.878  19.017  34.972  1.00  0.00           C
ATOM   3058  CB  LYS X 394      42.540  18.160  36.074  1.00  0.00           C
ATOM   3059  CG  LYS X 394      42.830  18.900  37.397  1.00  0.00           C
ATOM   3060  CD  LYS X 394      44.165  19.669  37.420  1.00  0.00           C
ATOM   3061  CE  LYS X 394      44.396  20.432  38.732  1.00  0.00           C
ATOM   3062  NZ  LYS X 394      44.703  19.540  39.872  1.00  0.00           N
ATOM   3063  C   LYS X 394      42.797  20.115  34.418  1.00  0.00           C
ATOM   3064  O   LYS X 394      42.590  21.286  34.723  1.00  0.00           O
ATOM   3065  N   ASP X 395      43.759  19.753  33.567  1.00  0.00           N
ATOM   3066  CA  ASP X 395      44.673  20.697  32.900  1.00  0.00           C
ATOM   3067  CB  ASP X 395      45.756  19.893  32.155  1.00  0.00           C
ATOM   3068  CG  ASP X 395      46.698  20.775  31.329  1.00  0.00           C
ATOM   3069  OD1 ASP X 395      46.649  20.718  30.075  1.00  0.00           O
ATOM   3070  OD2 ASP X 395      47.466  21.565  31.931  1.00  0.00           O
ATOM   3071  C   ASP X 395      43.930  21.656  31.950  1.00  0.00           C
ATOM   3072  O   ASP X 395      44.227  22.853  31.929  1.00  0.00           O
ATOM   3073  N   LEU X 396      42.935  21.154  31.209  1.00  0.00           N
ATOM   3074  CA  LEU X 396      42.119  21.957  30.288  1.00  0.00           C
ATOM   3075  CB  LEU X 396      41.286  21.030  29.381  1.00  0.00           C
ATOM   3076  CG  LEU X 396      42.084  20.078  28.471  1.00  0.00           C
ATOM   3077  CD1 LEU X 396      41.124  19.212  27.653  1.00  0.00           C
ATOM   3078  CD2 LEU X 396      42.992  20.829  27.509  1.00  0.00           C
ATOM   3079  C   LEU X 396      41.198  22.946  31.022  1.00  0.00           C
ATOM   3080  O   LEU X 396      41.065  24.093  30.600  1.00  0.00           O
ATOM   3081  N   PHE X 397      40.575  22.536  32.132  1.00  0.00           N
ATOM   3082  CA  PHE X 397      39.701  23.413  32.918  1.00  0.00           C
ATOM   3083  CB  PHE X 397      38.830  22.575  33.852  1.00  0.00           C
ATOM   3084  CG  PHE X 397      37.741  23.378  34.540  1.00  0.00           C
ATOM   3085  CD1 PHE X 397      36.540  23.645  33.858  1.00  0.00           C
ATOM   3086  CE1 PHE X 397      35.536  24.414  34.470  1.00  0.00           C
ATOM   3087  CZ  PHE X 397      35.731  24.924  35.765  1.00  0.00           C
ATOM   3088  CE2 PHE X 397      36.928  24.656  36.452  1.00  0.00           C
ATOM   3089  CD2 PHE X 397      37.932  23.883  35.841  1.00  0.00           C
ATOM   3090  C   PHE X 397      40.483  24.471  33.706  1.00  0.00           C
ATOM   3091  O   PHE X 397      40.025  25.607  33.817  1.00  0.00           O
ATOM   3092  N   LEU X 398      41.683  24.134  34.195  1.00  0.00           N
ATOM   3093  CA  LEU X 398      42.596  25.119  34.778  1.00  0.00           C
ATOM   3094  CB  LEU X 398      43.840  24.386  35.314  1.00  0.00           C
ATOM   3095  CG  LEU X 398      44.892  25.300  35.974  1.00  0.00           C
ATOM   3096  CD1 LEU X 398      44.332  26.091  37.159  1.00  0.00           C
ATOM   3097  CD2 LEU X 398      46.051  24.442  36.483  1.00  0.00           C
ATOM   3098  C   LEU X 398      42.943  26.216  33.756  1.00  0.00           C
ATOM   3099  O   LEU X 398      42.903  27.396  34.094  1.00  0.00           O
ATOM   3100  N   ASP X 399      43.178  25.850  32.491  1.00  0.00           N
ATOM   3101  CA  ASP X 399      43.396  26.829  31.421  1.00  0.00           C
ATOM   3102  CB  ASP X 399      43.955  26.130  30.178  1.00  0.00           C
ATOM   3103  CG  ASP X 399      44.613  27.137  29.239  1.00  0.00           C
ATOM   3104  OD1 ASP X 399      45.862  27.136  29.140  1.00  0.00           O
ATOM   3105  OD2 ASP X 399      43.904  27.957  28.611  1.00  0.00           O
ATOM   3106  C   ASP X 399      42.127  27.626  31.071  1.00  0.00           C
ATOM   3107  O   ASP X 399      42.216  28.823  30.798  1.00  0.00           O
ATOM   3108  N   LEU X 400      40.940  27.007  31.111  1.00  0.00           N
ATOM   3109  CA  LEU X 400      39.660  27.682  30.853  1.00  0.00           C
ATOM   3110  CB  LEU X 400      38.516  26.648  30.921  1.00  0.00           C
ATOM   3111  CG  LEU X 400      37.104  27.206  30.644  1.00  0.00           C
ATOM   3112  CD1 LEU X 400      36.931  27.721  29.217  1.00  0.00           C
ATOM   3113  CD2 LEU X 400      36.064  26.105  30.859  1.00  0.00           C
ATOM   3114  C   LEU X 400      39.426  28.862  31.815  1.00  0.00           C
ATOM   3115  O   LEU X 400      38.922  29.899  31.379  1.00  0.00           O
ATOM   3116  N   ILE X 401      39.843  28.746  33.082  1.00  0.00           N
ATOM   3117  CA  ILE X 401      39.743  29.825  34.085  1.00  0.00           C
ATOM   3118  CB  ILE X 401      39.346  29.270  35.476  1.00  0.00           C
ATOM   3119  CG2 ILE X 401      37.997  28.529  35.383  1.00  0.00           C
ATOM   3120  CG1 ILE X 401      40.449  28.387  36.104  1.00  0.00           C
ATOM   3121  CD1 ILE X 401      40.142  27.907  37.529  1.00  0.00           C
ATOM   3122  C   ILE X 401      40.985  30.738  34.162  1.00  0.00           C
ATOM   3123  O   ILE X 401      40.910  31.811  34.765  1.00  0.00           O
ATOM   3124  N   ALA X 402      42.115  30.355  33.557  1.00  0.00           N
ATOM   3125  CA  ALA X 402      43.402  31.043  33.711  1.00  0.00           C
ATOM   3126  CB  ALA X 402      44.490  30.193  33.043  1.00  0.00           C
ATOM   3127  C   ALA X 402      43.439  32.473  33.142  1.00  0.00           C
ATOM   3128  O   ALA X 402      44.058  33.357  33.737  1.00  0.00           O
ATOM   3129  N   ASP X 403      42.784  32.734  32.008  1.00  0.00           N
ATOM   3130  CA  ASP X 403      42.971  33.962  31.213  1.00  0.00           C
ATOM   3131  CB  ASP X 403      43.495  33.564  29.820  1.00  0.00           C
ATOM   3132  CG  ASP X 403      44.697  32.615  29.887  1.00  0.00           C
ATOM   3133  OD1 ASP X 403      44.575  31.423  29.503  1.00  0.00           O
ATOM   3134  OD2 ASP X 403      45.781  33.065  30.327  1.00  0.00           O
ATOM   3135  C   ASP X 403      41.702  34.834  31.106  1.00  0.00           C
ATOM   3136  O   ASP X 403      41.794  36.046  30.897  1.00  0.00           O
ATOM   3137  N   VAL X 404      40.519  34.236  31.268  1.00  0.00           N
ATOM   3138  CA  VAL X 404      39.197  34.844  31.021  1.00  0.00           C
ATOM   3139  CB  VAL X 404      38.112  33.744  31.075  1.00  0.00           C
ATOM   3140  CG1 VAL X 404      37.992  33.077  32.452  1.00  0.00           C
ATOM   3141  CG2 VAL X 404      36.727  34.254  30.660  1.00  0.00           C
ATOM   3142  C   VAL X 404      38.832  36.031  31.926  1.00  0.00           C
ATOM   3143  O   VAL X 404      38.080  36.904  31.494  1.00  0.00           O
ATOM   3144  N   MET X 405      39.330  36.112  33.165  1.00  0.00           N
ATOM   3145  CA  MET X 405      38.887  37.140  34.127  1.00  0.00           C
ATOM   3146  CB  MET X 405      38.935  36.599  35.566  1.00  0.00           C
ATOM   3147  CG  MET X 405      38.091  35.331  35.751  1.00  0.00           C
ATOM   3148  SD  MET X 405      37.879  34.834  37.480  1.00  0.00           S
ATOM   3149  CE  MET X 405      37.021  33.254  37.239  1.00  0.00           C
ATOM   3150  C   MET X 405      39.657  38.468  34.015  1.00  0.00           C
ATOM   3151  O   MET X 405      39.178  39.489  34.513  1.00  0.00           O
ATOM   3152  N   PHE X 406      40.831  38.471  33.369  1.00  0.00           N
ATOM   3153  CA  PHE X 406      41.694  39.658  33.252  1.00  0.00           C
ATOM   3154  CB  PHE X 406      42.582  39.783  34.505  1.00  0.00           C
ATOM   3155  CG  PHE X 406      43.613  38.682  34.720  1.00  0.00           C
ATOM   3156  CD1 PHE X 406      43.225  37.421  35.218  1.00  0.00           C
ATOM   3157  CE1 PHE X 406      44.184  36.412  35.419  1.00  0.00           C
ATOM   3158  CZ  PHE X 406      45.538  36.661  35.138  1.00  0.00           C
ATOM   3159  CE2 PHE X 406      45.932  37.921  34.656  1.00  0.00           C
ATOM   3160  CD2 PHE X 406      44.972  38.926  34.443  1.00  0.00           C
ATOM   3161  C   PHE X 406      42.526  39.705  31.959  1.00  0.00           C
ATOM   3162  O   PHE X 406      42.487  40.711  31.253  1.00  0.00           O
ATOM   3163  N   GLY X 407      43.225  38.627  31.589  1.00  0.00           N
ATOM   3164  CA  GLY X 407      44.090  38.606  30.402  1.00  0.00           C
ATOM   3165  C   GLY X 407      43.325  38.809  29.087  1.00  0.00           C
ATOM   3166  O   GLY X 407      43.662  39.691  28.298  1.00  0.00           O
ATOM   3167  N   VAL X 408      42.250  38.046  28.869  1.00  0.00           N
ATOM   3168  CA  VAL X 408      41.392  38.168  27.675  1.00  0.00           C
ATOM   3169  CB  VAL X 408      40.435  36.960  27.562  1.00  0.00           C
ATOM   3170  CG1 VAL X 408      39.320  37.160  26.530  1.00  0.00           C
ATOM   3171  CG2 VAL X 408      41.217  35.696  27.180  1.00  0.00           C
ATOM   3172  C   VAL X 408      40.696  39.545  27.606  1.00  0.00           C
ATOM   3173  O   VAL X 408      40.846  40.208  26.577  1.00  0.00           O
ATOM   3174  N   PRO X 409      40.033  40.056  28.669  1.00  0.00           N
ATOM   3175  CD  PRO X 409      39.546  39.329  29.836  1.00  0.00           C
ATOM   3176  CG  PRO X 409      38.456  40.200  30.457  1.00  0.00           C
ATOM   3177  CB  PRO X 409      38.897  41.611  30.084  1.00  0.00           C
ATOM   3178  CA  PRO X 409      39.526  41.433  28.698  1.00  0.00           C
ATOM   3179  C   PRO X 409      40.592  42.510  28.432  1.00  0.00           C
ATOM   3180  O   PRO X 409      40.299  43.502  27.767  1.00  0.00           O
ATOM   3181  N   SER X 410      41.834  42.312  28.887  1.00  0.00           N
ATOM   3182  CA  SER X 410      42.934  43.267  28.672  1.00  0.00           C
ATOM   3183  CB  SER X 410      44.104  42.963  29.610  1.00  0.00           C
ATOM   3184  OG  SER X 410      43.673  43.122  30.949  1.00  0.00           O
ATOM   3185  C   SER X 410      43.412  43.322  27.215  1.00  0.00           C
ATOM   3186  O   SER X 410      43.696  44.406  26.708  1.00  0.00           O
ATOM   3187  N   VAL X 411      43.424  42.193  26.494  1.00  0.00           N
ATOM   3188  CA  VAL X 411      43.645  42.200  25.033  1.00  0.00           C
ATOM   3189  CB  VAL X 411      43.917  40.781  24.486  1.00  0.00           C
ATOM   3190  CG1 VAL X 411      44.076  40.763  22.958  1.00  0.00           C
ATOM   3191  CG2 VAL X 411      45.212  40.210  25.079  1.00  0.00           C
ATOM   3192  C   VAL X 411      42.462  42.861  24.316  1.00  0.00           C
ATOM   3193  O   VAL X 411      42.667  43.685  23.425  1.00  0.00           O
ATOM   3194  N   ILE X 412      41.224  42.566  24.727  1.00  0.00           N
ATOM   3195  CA  ILE X 412      40.013  43.114  24.096  1.00  0.00           C
ATOM   3196  CB  ILE X 412      38.758  42.347  24.580  1.00  0.00           C
ATOM   3197  CG2 ILE X 412      37.460  43.047  24.138  1.00  0.00           C
ATOM   3198  CG1 ILE X 412      38.789  40.902  24.023  1.00  0.00           C
ATOM   3199  CD1 ILE X 412      37.733  39.970  24.630  1.00  0.00           C
ATOM   3200  C   ILE X 412      39.910  44.640  24.273  1.00  0.00           C
ATOM   3201  O   ILE X 412      39.589  45.329  23.305  1.00  0.00           O
ATOM   3202  N   VAL X 413      40.241  45.208  25.441  1.00  0.00           N
ATOM   3203  CA  VAL X 413      40.216  46.675  25.620  1.00  0.00           C
ATOM   3204  CB  VAL X 413      40.263  47.090  27.106  1.00  0.00           C
ATOM   3205  CG1 VAL X 413      41.655  47.019  27.742  1.00  0.00           C
ATOM   3206  CG2 VAL X 413      39.720  48.512  27.292  1.00  0.00           C
ATOM   3207  C   VAL X 413      41.286  47.374  24.770  1.00  0.00           C
ATOM   3208  O   VAL X 413      41.002  48.408  24.167  1.00  0.00           O
ATOM   3209  N   ALA X 414      42.477  46.779  24.625  1.00  0.00           N
ATOM   3210  CA  ALA X 414      43.523  47.295  23.739  1.00  0.00           C
ATOM   3211  CB  ALA X 414      44.814  46.512  23.997  1.00  0.00           C
ATOM   3212  C   ALA X 414      43.104  47.234  22.258  1.00  0.00           C
ATOM   3213  O   ALA X 414      43.299  48.203  21.520  1.00  0.00           O
ATOM   3214  N   ARG X 415      42.454  46.138  21.836  1.00  0.00           N
ATOM   3215  CA  ARG X 415      41.834  46.017  20.506  1.00  0.00           C
ATOM   3216  CB  ARG X 415      41.263  44.610  20.301  1.00  0.00           C
ATOM   3217  CG  ARG X 415      42.363  43.584  20.002  1.00  0.00           C
ATOM   3218  CD  ARG X 415      41.708  42.341  19.407  1.00  0.00           C
ATOM   3219  NE  ARG X 415      42.688  41.345  18.961  1.00  0.00           N
ATOM   3220  CZ  ARG X 415      42.385  40.174  18.431  1.00  0.00           C
ATOM   3221  NH1 ARG X 415      41.153  39.768  18.284  1.00  0.00           N
ATOM   3222  NH2 ARG X 415      43.346  39.394  18.043  1.00  0.00           N
ATOM   3223  C   ARG X 415      40.761  47.083  20.270  1.00  0.00           C
ATOM   3224  O   ARG X 415      40.795  47.775  19.255  1.00  0.00           O
ATOM   3225  N   ASN X 416      39.877  47.301  21.240  1.00  0.00           N
ATOM   3226  CA  ASN X 416      38.848  48.338  21.166  1.00  0.00           C
ATOM   3227  CB  ASN X 416      37.870  48.146  22.345  1.00  0.00           C
ATOM   3228  CG  ASN X 416      37.035  46.871  22.255  1.00  0.00           C
ATOM   3229  OD1 ASN X 416      36.880  46.256  21.209  1.00  0.00           O
ATOM   3230  ND2 ASN X 416      36.423  46.449  23.337  1.00  0.00           N
ATOM   3231  C   ASN X 416      39.458  49.759  21.095  1.00  0.00           C
ATOM   3232  O   ASN X 416      38.918  50.609  20.385  1.00  0.00           O
ATOM   3233  N   HIE X 417      40.604  50.015  21.745  1.00  0.00           N
ATOM   3234  CA  HIE X 417      41.320  51.305  21.690  1.00  0.00           C
ATOM   3235  CB  HIE X 417      42.329  51.391  22.848  1.00  0.00           C
ATOM   3236  CG  HIE X 417      42.902  52.775  23.063  1.00  0.00           C
ATOM   3237  ND1 HIE X 417      42.202  53.855  23.605  1.00  0.00           N
ATOM   3238  CE1 HIE X 417      43.080  54.869  23.686  1.00  0.00           C
ATOM   3239  NE2 HIE X 417      44.272  54.494  23.198  1.00  0.00           N
ATOM   3240  CD2 HIE X 417      44.181  53.177  22.798  1.00  0.00           C
ATOM   3241  C   HIE X 417      42.003  51.570  20.336  1.00  0.00           C
ATOM   3242  O   HIE X 417      41.951  52.706  19.849  1.00  0.00           O
ATOM   3243  N   ARG X 418      42.581  50.545  19.681  1.00  0.00           N
ATOM   3244  CA  ARG X 418      43.102  50.674  18.301  1.00  0.00           C
ATOM   3245  CB  ARG X 418      44.140  49.591  17.941  1.00  0.00           C
ATOM   3246  CG  ARG X 418      43.576  48.170  17.905  1.00  0.00           C
ATOM   3247  CD  ARG X 418      44.562  47.131  17.375  1.00  0.00           C
ATOM   3248  NE  ARG X 418      43.891  45.832  17.194  1.00  0.00           N
ATOM   3249  CZ  ARG X 418      44.462  44.688  16.882  1.00  0.00           C
ATOM   3250  NH1 ARG X 418      45.741  44.530  16.754  1.00  0.00           N
ATOM   3251  NH2 ARG X 418      43.756  43.623  16.667  1.00  0.00           N
ATOM   3252  C   ARG X 418      41.991  50.747  17.254  1.00  0.00           C
ATOM   3253  O   ARG X 418      42.122  51.518  16.308  1.00  0.00           O
ATOM   3254  N   ASP X 419      40.881  50.026  17.432  1.00  0.00           N
ATOM   3255  CA  ASP X 419      39.720  50.089  16.531  1.00  0.00           C
ATOM   3256  CB  ASP X 419      38.774  48.910  16.825  1.00  0.00           C
ATOM   3257  CG  ASP X 419      37.591  48.834  15.852  1.00  0.00           C
ATOM   3258  OD1 ASP X 419      37.788  48.513  14.656  1.00  0.00           O
ATOM   3259  OD2 ASP X 419      36.446  49.142  16.265  1.00  0.00           O
ATOM   3260  C   ASP X 419      39.014  51.455  16.620  1.00  0.00           C
ATOM   3261  O   ASP X 419      38.485  51.943  15.620  1.00  0.00           O
ATOM   3262  N   ALA X 420      39.092  52.123  17.775  1.00  0.00           N
ATOM   3263  CA  ALA X 420      38.746  53.534  17.968  1.00  0.00           C
ATOM   3264  CB  ALA X 420      38.595  53.756  19.475  1.00  0.00           C
ATOM   3265  C   ALA X 420      39.753  54.535  17.343  1.00  0.00           C
ATOM   3266  O   ALA X 420      39.511  55.745  17.357  1.00  0.00           O
ATOM   3267  N   GLY X 421      40.869  54.063  16.774  1.00  0.00           N
ATOM   3268  CA  GLY X 421      41.795  54.852  15.953  1.00  0.00           C
ATOM   3269  C   GLY X 421      42.979  55.507  16.678  1.00  0.00           C
ATOM   3270  O   GLY X 421      43.563  56.435  16.116  1.00  0.00           O
ATOM   3271  N   ALA X 422      43.342  55.082  17.894  1.00  0.00           N
ATOM   3272  CA  ALA X 422      44.489  55.628  18.642  1.00  0.00           C
ATOM   3273  CB  ALA X 422      44.037  55.932  20.072  1.00  0.00           C
ATOM   3274  C   ALA X 422      45.737  54.706  18.608  1.00  0.00           C
ATOM   3275  O   ALA X 422      45.588  53.504  18.357  1.00  0.00           O
ATOM   3276  N   PRO X 423      46.963  55.220  18.856  1.00  0.00           N
ATOM   3277  CD  PRO X 423      47.319  56.630  18.968  1.00  0.00           C
ATOM   3278  CG  PRO X 423      48.723  56.729  18.377  1.00  0.00           C
ATOM   3279  CB  PRO X 423      49.358  55.423  18.846  1.00  0.00           C
ATOM   3280  CA  PRO X 423      48.196  54.422  18.797  1.00  0.00           C
ATOM   3281  C   PRO X 423      48.316  53.372  19.914  1.00  0.00           C
ATOM   3282  O   PRO X 423      47.994  53.648  21.073  1.00  0.00           O
ATOM   3283  N   THR X 424      48.829  52.181  19.583  1.00  0.00           N
ATOM   3284  CA  THR X 424      48.931  51.038  20.512  1.00  0.00           C
ATOM   3285  CB  THR X 424      47.744  50.070  20.361  1.00  0.00           C
ATOM   3286  CG2 THR X 424      46.437  50.662  20.884  1.00  0.00           C
ATOM   3287  OG1 THR X 424      47.551  49.701  19.013  1.00  0.00           O
ATOM   3288  C   THR X 424      50.228  50.233  20.380  1.00  0.00           C
ATOM   3289  O   THR X 424      50.717  49.997  19.275  1.00  0.00           O
ATOM   3290  N   TYR X 425      50.736  49.744  21.517  1.00  0.00           N
ATOM   3291  CA  TYR X 425      51.851  48.789  21.616  1.00  0.00           C
ATOM   3292  CB  TYR X 425      53.139  49.513  22.045  1.00  0.00           C
ATOM   3293  CG  TYR X 425      53.686  50.503  21.030  1.00  0.00           C
ATOM   3294  CD1 TYR X 425      53.279  51.852  21.055  1.00  0.00           C
ATOM   3295  CE1 TYR X 425      53.756  52.755  20.084  1.00  0.00           C
ATOM   3296  CZ  TYR X 425      54.649  52.312  19.082  1.00  0.00           C
ATOM   3297  OH  TYR X 425      55.107  53.173  18.131  1.00  0.00           O
ATOM   3298  CE2 TYR X 425      55.075  50.966  19.075  1.00  0.00           C
ATOM   3299  CD2 TYR X 425      54.597  50.068  20.049  1.00  0.00           C
ATOM   3300  C   TYR X 425      51.494  47.661  22.603  1.00  0.00           C
ATOM   3301  O   TYR X 425      50.912  47.928  23.657  1.00  0.00           O
ATOM   3302  N   MET X 426      51.833  46.410  22.265  1.00  0.00           N
ATOM   3303  CA  MET X 426      51.415  45.200  23.000  1.00  0.00           C
ATOM   3304  CB  MET X 426      50.519  44.354  22.078  1.00  0.00           C
ATOM   3305  CG  MET X 426      49.945  43.091  22.738  1.00  0.00           C
ATOM   3306  SD  MET X 426      48.944  43.334  24.234  1.00  0.00           S
ATOM   3307  CE  MET X 426      47.520  44.223  23.553  1.00  0.00           C
ATOM   3308  C   MET X 426      52.618  44.397  23.524  1.00  0.00           C
ATOM   3309  O   MET X 426      53.595  44.228  22.791  1.00  0.00           O
ATOM   3310  N   TYR X 427      52.568  43.876  24.757  1.00  0.00           N
ATOM   3311  CA  TYR X 427      53.641  43.045  25.334  1.00  0.00           C
ATOM   3312  CB  TYR X 427      54.628  43.913  26.145  1.00  0.00           C
ATOM   3313  CG  TYR X 427      54.172  44.437  27.501  1.00  0.00           C
ATOM   3314  CD1 TYR X 427      54.576  43.792  28.690  1.00  0.00           C
ATOM   3315  CE1 TYR X 427      54.246  44.340  29.949  1.00  0.00           C
ATOM   3316  CZ  TYR X 427      53.499  45.536  30.021  1.00  0.00           C
ATOM   3317  OH  TYR X 427      53.177  46.103  31.214  1.00  0.00           O
ATOM   3318  CE2 TYR X 427      53.073  46.166  28.835  1.00  0.00           C
ATOM   3319  CD2 TYR X 427      53.415  45.622  27.582  1.00  0.00           C
ATOM   3320  C   TYR X 427      53.156  41.819  26.130  1.00  0.00           C
ATOM   3321  O   TYR X 427      51.976  41.656  26.430  1.00  0.00           O
ATOM   3322  N   GLU X 428      54.090  40.936  26.471  1.00  0.00           N
ATOM   3323  CA  GLU X 428      53.929  39.814  27.395  1.00  0.00           C
ATOM   3324  CB  GLU X 428      53.672  38.527  26.595  1.00  0.00           C
ATOM   3325  CG  GLU X 428      53.400  37.305  27.481  1.00  0.00           C
ATOM   3326  CD  GLU X 428      53.225  36.027  26.652  1.00  0.00           C
ATOM   3327  OE1 GLU X 428      52.091  35.507  26.521  1.00  0.00           O
ATOM   3328  OE2 GLU X 428      54.246  35.457  26.205  1.00  0.00           O
ATOM   3329  C   GLU X 428      55.194  39.707  28.265  1.00  0.00           C
ATOM   3330  O   GLU X 428      56.302  39.781  27.738  1.00  0.00           O
ATOM   3331  N   PHE X 429      55.058  39.545  29.583  1.00  0.00           N
ATOM   3332  CA  PHE X 429      56.175  39.504  30.536  1.00  0.00           C
ATOM   3333  CB  PHE X 429      55.967  40.603  31.584  1.00  0.00           C
ATOM   3334  CG  PHE X 429      57.146  40.784  32.517  1.00  0.00           C
ATOM   3335  CD1 PHE X 429      58.099  41.789  32.265  1.00  0.00           C
ATOM   3336  CE1 PHE X 429      59.210  41.939  33.115  1.00  0.00           C
ATOM   3337  CZ  PHE X 429      59.370  41.082  34.217  1.00  0.00           C
ATOM   3338  CE2 PHE X 429      58.415  40.083  34.473  1.00  0.00           C
ATOM   3339  CD2 PHE X 429      57.304  39.934  33.627  1.00  0.00           C
ATOM   3340  C   PHE X 429      56.343  38.110  31.167  1.00  0.00           C
ATOM   3341  O   PHE X 429      55.361  37.502  31.605  1.00  0.00           O
ATOM   3342  N   GLN X 430      57.586  37.603  31.205  1.00  0.00           N
ATOM   3343  CA  GLN X 430      57.866  36.168  31.378  1.00  0.00           C
ATOM   3344  CB  GLN X 430      58.278  35.590  30.014  1.00  0.00           C
ATOM   3345  CG  GLN X 430      57.260  35.731  28.872  1.00  0.00           C
ATOM   3346  CD  GLN X 430      57.747  34.993  27.628  1.00  0.00           C
ATOM   3347  OE1 GLN X 430      58.893  34.579  27.517  1.00  0.00           O
ATOM   3348  NE2 GLN X 430      56.914  34.793  26.638  1.00  0.00           N
ATOM   3349  C   GLN X 430      58.950  35.764  32.403  1.00  0.00           C
ATOM   3350  O   GLN X 430      59.140  34.559  32.590  1.00  0.00           O
ATOM   3351  N   TYR X 431      59.690  36.686  33.035  1.00  0.00           N
ATOM   3352  CA  TYR X 431      60.853  36.327  33.873  1.00  0.00           C
ATOM   3353  CB  TYR X 431      62.149  36.475  33.060  1.00  0.00           C
ATOM   3354  CG  TYR X 431      63.391  36.045  33.824  1.00  0.00           C
ATOM   3355  CD1 TYR X 431      64.256  37.004  34.392  1.00  0.00           C
ATOM   3356  CE1 TYR X 431      65.375  36.591  35.144  1.00  0.00           C
ATOM   3357  CZ  TYR X 431      65.625  35.216  35.343  1.00  0.00           C
ATOM   3358  OH  TYR X 431      66.704  34.806  36.060  1.00  0.00           O
ATOM   3359  CE2 TYR X 431      64.761  34.260  34.768  1.00  0.00           C
ATOM   3360  CD2 TYR X 431      63.652  34.675  34.008  1.00  0.00           C
ATOM   3361  C   TYR X 431      60.960  37.128  35.179  1.00  0.00           C
ATOM   3362  O   TYR X 431      60.943  38.358  35.161  1.00  0.00           O
ATOM   3363  N   ARG X 432      61.163  36.432  36.308  1.00  0.00           N
ATOM   3364  CA  ARG X 432      61.407  37.037  37.632  1.00  0.00           C
ATOM   3365  CB  ARG X 432      60.327  36.574  38.634  1.00  0.00           C
ATOM   3366  CG  ARG X 432      59.012  37.328  38.390  1.00  0.00           C
ATOM   3367  CD  ARG X 432      57.875  36.927  39.340  1.00  0.00           C
ATOM   3368  NE  ARG X 432      56.790  37.915  39.226  1.00  0.00           N
ATOM   3369  CZ  ARG X 432      55.489  37.731  39.192  1.00  0.00           C
ATOM   3370  NH1 ARG X 432      54.738  38.697  38.765  1.00  0.00           N
ATOM   3371  NH2 ARG X 432      54.901  36.637  39.553  1.00  0.00           N
ATOM   3372  C   ARG X 432      62.824  36.715  38.132  1.00  0.00           C
ATOM   3373  O   ARG X 432      63.123  35.535  38.321  1.00  0.00           O
ATOM   3374  N   PRO X 433      63.696  37.713  38.388  1.00  0.00           N
ATOM   3375  CD  PRO X 433      63.584  39.108  37.989  1.00  0.00           C
ATOM   3376  CG  PRO X 433      65.020  39.634  37.953  1.00  0.00           C
ATOM   3377  CB  PRO X 433      65.690  38.847  39.077  1.00  0.00           C
ATOM   3378  CA  PRO X 433      65.009  37.478  38.990  1.00  0.00           C
ATOM   3379  C   PRO X 433      64.920  36.782  40.356  1.00  0.00           C
ATOM   3380  O   PRO X 433      64.013  37.034  41.157  1.00  0.00           O
ATOM   3381  N   SER X 434      65.878  35.899  40.626  1.00  0.00           N
ATOM   3382  CA  SER X 434      65.815  34.878  41.684  1.00  0.00           C
ATOM   3383  CB  SER X 434      66.606  33.620  41.273  1.00  0.00           C
ATOM   3384  OG  SER X 434      66.389  33.296  39.903  1.00  0.00           O
ATOM   3385  C   SER X 434      66.236  35.405  43.066  1.00  0.00           C
ATOM   3386  O   SER X 434      66.997  34.753  43.780  1.00  0.00           O
ATOM   3387  N   PHE X 435      65.760  36.595  43.447  1.00  0.00           N
ATOM   3388  CA  PHE X 435      66.014  37.180  44.769  1.00  0.00           C
ATOM   3389  CB  PHE X 435      65.589  38.654  44.789  1.00  0.00           C
ATOM   3390  CG  PHE X 435      66.491  39.618  44.039  1.00  0.00           C
ATOM   3391  CD1 PHE X 435      67.691  40.061  44.629  1.00  0.00           C
ATOM   3392  CE1 PHE X 435      68.486  41.022  43.977  1.00  0.00           C
ATOM   3393  CZ  PHE X 435      68.091  41.535  42.731  1.00  0.00           C
ATOM   3394  CE2 PHE X 435      66.896  41.092  42.137  1.00  0.00           C
ATOM   3395  CD2 PHE X 435      66.098  40.136  42.791  1.00  0.00           C
ATOM   3396  C   PHE X 435      65.298  36.421  45.899  1.00  0.00           C
ATOM   3397  O   PHE X 435      65.857  36.319  46.991  1.00  0.00           O
ATOM   3398  N   SER X 436      64.100  35.878  45.645  1.00  0.00           N
ATOM   3399  CA  SER X 436      63.309  35.025  46.555  1.00  0.00           C
ATOM   3400  CB  SER X 436      63.840  33.587  46.536  1.00  0.00           C
ATOM   3401  OG  SER X 436      63.745  33.048  45.227  1.00  0.00           O
ATOM   3402  C   SER X 436      63.175  35.553  47.994  1.00  0.00           C
ATOM   3403  O   SER X 436      63.955  35.212  48.890  1.00  0.00           O
ATOM   3404  N   SER X 437      62.140  36.363  48.231  1.00  0.00           N
ATOM   3405  CA  SER X 437      61.725  36.769  49.582  1.00  0.00           C
ATOM   3406  CB  SER X 437      60.633  37.840  49.522  1.00  0.00           C
ATOM   3407  OG  SER X 437      61.163  39.048  49.005  1.00  0.00           O
ATOM   3408  C   SER X 437      61.254  35.567  50.410  1.00  0.00           C
ATOM   3409  O   SER X 437      60.744  34.583  49.870  1.00  0.00           O
ATOM   3410  N   ASP X 438      61.408  35.651  51.732  1.00  0.00           N
ATOM   3411  CA  ASP X 438      61.407  34.520  52.677  1.00  0.00           C
ATOM   3412  CB  ASP X 438      61.900  35.081  54.021  1.00  0.00           C
ATOM   3413  CG  ASP X 438      62.132  34.033  55.108  1.00  0.00           C
ATOM   3414  OD1 ASP X 438      61.429  34.100  56.145  1.00  0.00           O
ATOM   3415  OD2 ASP X 438      63.066  33.208  54.972  1.00  0.00           O
ATOM   3416  C   ASP X 438      60.066  33.762  52.810  1.00  0.00           C
ATOM   3417  O   ASP X 438      60.010  32.718  53.458  1.00  0.00           O
ATOM   3418  N   MET X 439      58.991  34.249  52.180  1.00  0.00           N
ATOM   3419  CA  MET X 439      57.678  33.590  52.086  1.00  0.00           C
ATOM   3420  CB  MET X 439      56.580  34.553  52.578  1.00  0.00           C
ATOM   3421  CG  MET X 439      56.217  35.688  51.602  1.00  0.00           C
ATOM   3422  SD  MET X 439      57.544  36.831  51.110  1.00  0.00           S
ATOM   3423  CE  MET X 439      57.918  37.595  52.712  1.00  0.00           C
ATOM   3424  C   MET X 439      57.343  33.027  50.690  1.00  0.00           C
ATOM   3425  O   MET X 439      56.468  32.167  50.584  1.00  0.00           O
ATOM   3426  N   LYS X 440      58.013  33.480  49.618  1.00  0.00           N
ATOM   3427  CA  LYS X 440      57.661  33.147  48.222  1.00  0.00           C
ATOM   3428  CB  LYS X 440      58.439  34.047  47.241  1.00  0.00           C
ATOM   3429  CG  LYS X 440      58.036  35.531  47.236  1.00  0.00           C
ATOM   3430  CD  LYS X 440      56.568  35.755  46.835  1.00  0.00           C
ATOM   3431  CE  LYS X 440      56.395  37.112  46.143  1.00  0.00           C
ATOM   3432  NZ  LYS X 440      54.999  37.323  45.697  1.00  0.00           N
ATOM   3433  C   LYS X 440      57.917  31.667  47.873  1.00  0.00           C
ATOM   3434  O   LYS X 440      58.900  31.102  48.370  1.00  0.00           O
ATOM   3435  N   PRO X 441      57.101  31.039  46.999  1.00  0.00           N
ATOM   3436  CD  PRO X 441      55.863  31.559  46.432  1.00  0.00           C
ATOM   3437  CG  PRO X 441      55.421  30.561  45.362  1.00  0.00           C
ATOM   3438  CB  PRO X 441      56.020  29.247  45.850  1.00  0.00           C
ATOM   3439  CA  PRO X 441      57.343  29.690  46.486  1.00  0.00           C
ATOM   3440  C   PRO X 441      58.512  29.642  45.488  1.00  0.00           C
ATOM   3441  O   PRO X 441      58.918  30.665  44.918  1.00  0.00           O
ATOM   3442  N   LYS X 442      59.036  28.429  45.281  1.00  0.00           N
ATOM   3443  CA  LYS X 442      60.237  28.122  44.490  1.00  0.00           C
ATOM   3444  CB  LYS X 442      61.295  27.469  45.407  1.00  0.00           C
ATOM   3445  CG  LYS X 442      61.773  28.341  46.584  1.00  0.00           C
ATOM   3446  CD  LYS X 442      62.853  27.599  47.392  1.00  0.00           C
ATOM   3447  CE  LYS X 442      63.246  28.358  48.668  1.00  0.00           C
ATOM   3448  NZ  LYS X 442      64.261  27.605  49.446  1.00  0.00           N
ATOM   3449  C   LYS X 442      59.967  27.216  43.277  1.00  0.00           C
ATOM   3450  O   LYS X 442      60.628  27.413  42.256  1.00  0.00           O
ATOM   3451  N   THR X 443      59.054  26.239  43.362  1.00  0.00           N
ATOM   3452  CA  THR X 443      59.004  25.080  42.428  1.00  0.00           C
ATOM   3453  CB  THR X 443      59.361  23.781  43.176  1.00  0.00           C
ATOM   3454  CG2 THR X 443      60.725  23.829  43.862  1.00  0.00           C
ATOM   3455  OG1 THR X 443      58.404  23.544  44.182  1.00  0.00           O
ATOM   3456  C   THR X 443      57.669  24.845  41.699  1.00  0.00           C
ATOM   3457  O   THR X 443      57.625  24.082  40.727  1.00  0.00           O
ATOM   3458  N   VAL X 444      56.577  25.474  42.145  1.00  0.00           N
ATOM   3459  CA  VAL X 444      55.191  25.253  41.672  1.00  0.00           C
ATOM   3460  CB  VAL X 444      54.368  24.429  42.687  1.00  0.00           C
ATOM   3461  CG1 VAL X 444      54.835  22.973  42.715  1.00  0.00           C
ATOM   3462  CG2 VAL X 444      54.412  24.987  44.116  1.00  0.00           C
ATOM   3463  C   VAL X 444      54.471  26.572  41.387  1.00  0.00           C
ATOM   3464  O   VAL X 444      54.850  27.603  41.948  1.00  0.00           O
ATOM   3465  N   ILE X 445      53.429  26.554  40.547  1.00  0.00           N
ATOM   3466  CA  ILE X 445      52.614  27.757  40.293  1.00  0.00           C
ATOM   3467  CB  ILE X 445      51.917  27.760  38.912  1.00  0.00           C
ATOM   3468  CG2 ILE X 445      52.980  27.730  37.797  1.00  0.00           C
ATOM   3469  CG1 ILE X 445      50.875  26.632  38.743  1.00  0.00           C
ATOM   3470  CD1 ILE X 445      50.026  26.760  37.473  1.00  0.00           C
ATOM   3471  C   ILE X 445      51.647  28.033  41.455  1.00  0.00           C
ATOM   3472  O   ILE X 445      51.026  27.112  42.002  1.00  0.00           O
ATOM   3473  N   GLY X 446      51.533  29.301  41.853  1.00  0.00           N
ATOM   3474  CA  GLY X 446      50.790  29.717  43.049  1.00  0.00           C
ATOM   3475  C   GLY X 446      51.258  31.048  43.634  1.00  0.00           C
ATOM   3476  O   GLY X 446      51.454  31.152  44.848  1.00  0.00           O
ATOM   3477  N   ASP X 447      51.519  32.035  42.777  1.00  0.00           N
ATOM   3478  CA  ASP X 447      52.140  33.315  43.138  1.00  0.00           C
ATOM   3479  CB  ASP X 447      53.669  33.113  43.123  1.00  0.00           C
ATOM   3480  CG  ASP X 447      54.481  34.179  43.856  1.00  0.00           C
ATOM   3481  OD1 ASP X 447      53.890  35.068  44.515  1.00  0.00           O
ATOM   3482  OD2 ASP X 447      55.732  34.113  43.762  1.00  0.00           O
ATOM   3483  C   ASP X 447      51.722  34.444  42.174  1.00  0.00           C
ATOM   3484  O   ASP X 447      51.507  34.204  40.982  1.00  0.00           O
ATOM   3485  N   HIP X 448      51.655  35.683  42.663  1.00  0.00           N
ATOM   3486  CA  HIP X 448      51.459  36.897  41.856  1.00  0.00           C
ATOM   3487  CB  HIP X 448      49.956  37.258  41.715  1.00  0.00           C
ATOM   3488  CG  HIP X 448      49.677  38.664  41.338  1.00  0.00           C
ATOM   3489  ND1 HIP X 448      49.992  39.250  40.096  1.00  0.00           N
ATOM   3490  CE1 HIP X 448      49.544  40.551  40.094  1.00  0.00           C
ATOM   3491  NE2 HIP X 448      48.951  40.807  41.313  1.00  0.00           N
ATOM   3492  CD2 HIP X 448      49.028  39.645  42.093  1.00  0.00           C
ATOM   3493  C   HIP X 448      52.269  38.059  42.451  1.00  0.00           C
ATOM   3494  O   HIP X 448      52.295  38.230  43.674  1.00  0.00           O
ATOM   3495  N   GLY X 449      52.890  38.846  41.569  1.00  0.00           N
ATOM   3496  CA  GLY X 449      53.662  40.049  41.874  1.00  0.00           C
ATOM   3497  C   GLY X 449      55.020  39.779  42.531  1.00  0.00           C
ATOM   3498  O   GLY X 449      55.105  39.159  43.589  1.00  0.00           O
ATOM   3499  N   ASP X 450      56.091  40.303  41.936  1.00  0.00           N
ATOM   3500  CA  ASP X 450      57.409  40.421  42.590  1.00  0.00           C
ATOM   3501  CB  ASP X 450      58.200  39.118  42.376  1.00  0.00           C
ATOM   3502  CG  ASP X 450      59.366  38.970  43.358  1.00  0.00           C
ATOM   3503  OD1 ASP X 450      59.129  38.918  44.587  1.00  0.00           O
ATOM   3504  OD2 ASP X 450      60.532  38.850  42.915  1.00  0.00           O
ATOM   3505  C   ASP X 450      58.214  41.634  42.083  1.00  0.00           C
ATOM   3506  O   ASP X 450      59.097  42.143  42.766  1.00  0.00           O
ATOM   3507  N   GLU X 451      57.893  42.145  40.893  1.00  0.00           N
ATOM   3508  CA  GLU X 451      58.705  43.105  40.144  1.00  0.00           C
ATOM   3509  CB  GLU X 451      58.157  43.237  38.712  1.00  0.00           C
ATOM   3510  CG  GLU X 451      58.241  41.939  37.884  1.00  0.00           C
ATOM   3511  CD  GLU X 451      57.074  40.952  38.078  1.00  0.00           C
ATOM   3512  OE1 GLU X 451      57.022  39.926  37.367  1.00  0.00           O
ATOM   3513  OE2 GLU X 451      56.212  41.117  38.976  1.00  0.00           O
ATOM   3514  C   GLU X 451      58.819  44.481  40.815  1.00  0.00           C
ATOM   3515  O   GLU X 451      59.877  45.104  40.729  1.00  0.00           O
ATOM   3516  N   LEU X 452      57.804  44.929  41.565  1.00  0.00           N
ATOM   3517  CA  LEU X 452      57.902  46.160  42.361  1.00  0.00           C
ATOM   3518  CB  LEU X 452      56.511  46.537  42.907  1.00  0.00           C
ATOM   3519  CG  LEU X 452      56.446  47.932  43.566  1.00  0.00           C
ATOM   3520  CD1 LEU X 452      56.702  49.056  42.559  1.00  0.00           C
ATOM   3521  CD2 LEU X 452      55.071  48.177  44.180  1.00  0.00           C
ATOM   3522  C   LEU X 452      58.947  46.041  43.485  1.00  0.00           C
ATOM   3523  O   LEU X 452      59.612  47.024  43.801  1.00  0.00           O
ATOM   3524  N   PHE X 453      59.168  44.837  44.020  1.00  0.00           N
ATOM   3525  CA  PHE X 453      60.149  44.557  45.073  1.00  0.00           C
ATOM   3526  CB  PHE X 453      59.530  43.514  46.022  1.00  0.00           C
ATOM   3527  CG  PHE X 453      60.220  43.392  47.368  1.00  0.00           C
ATOM   3528  CD1 PHE X 453      59.742  44.110  48.480  1.00  0.00           C
ATOM   3529  CE1 PHE X 453      60.377  43.999  49.729  1.00  0.00           C
ATOM   3530  CZ  PHE X 453      61.504  43.172  49.870  1.00  0.00           C
ATOM   3531  CE2 PHE X 453      61.985  42.452  48.762  1.00  0.00           C
ATOM   3532  CD2 PHE X 453      61.335  42.551  47.519  1.00  0.00           C
ATOM   3533  C   PHE X 453      61.521  44.106  44.521  1.00  0.00           C
ATOM   3534  O   PHE X 453      62.525  44.223  45.224  1.00  0.00           O
ATOM   3535  N   SER X 454      61.576  43.609  43.275  1.00  0.00           N
ATOM   3536  CA  SER X 454      62.737  42.886  42.713  1.00  0.00           C
ATOM   3537  CB  SER X 454      62.366  41.409  42.541  1.00  0.00           C
ATOM   3538  OG  SER X 454      62.068  40.802  43.781  1.00  0.00           O
ATOM   3539  C   SER X 454      63.275  43.389  41.363  1.00  0.00           C
ATOM   3540  O   SER X 454      64.306  42.886  40.918  1.00  0.00           O
ATOM   3541  N   VAL X 455      62.608  44.326  40.675  1.00  0.00           N
ATOM   3542  CA  VAL X 455      62.975  44.760  39.303  1.00  0.00           C
ATOM   3543  CB  VAL X 455      62.119  44.042  38.231  1.00  0.00           C
ATOM   3544  CG1 VAL X 455      62.556  44.412  36.805  1.00  0.00           C
ATOM   3545  CG2 VAL X 455      62.208  42.512  38.335  1.00  0.00           C
ATOM   3546  C   VAL X 455      62.870  46.275  39.109  1.00  0.00           C
ATOM   3547  O   VAL X 455      63.802  46.891  38.597  1.00  0.00           O
ATOM   3548  N   PHE X 456      61.771  46.904  39.531  1.00  0.00           N
ATOM   3549  CA  PHE X 456      61.433  48.309  39.242  1.00  0.00           C
ATOM   3550  CB  PHE X 456      59.905  48.489  39.365  1.00  0.00           C
ATOM   3551  CG  PHE X 456      59.017  47.629  38.464  1.00  0.00           C
ATOM   3552  CD1 PHE X 456      57.673  47.418  38.833  1.00  0.00           C
ATOM   3553  CE1 PHE X 456      56.818  46.648  38.023  1.00  0.00           C
ATOM   3554  CZ  PHE X 456      57.299  46.079  36.832  1.00  0.00           C
ATOM   3555  CE2 PHE X 456      58.633  46.294  36.447  1.00  0.00           C
ATOM   3556  CD2 PHE X 456      59.485  47.074  37.252  1.00  0.00           C
ATOM   3557  C   PHE X 456      62.241  49.353  40.053  1.00  0.00           C
ATOM   3558  O   PHE X 456      61.780  50.477  40.262  1.00  0.00           O
ATOM   3559  N   GLY X 457      63.450  49.000  40.493  1.00  0.00           N
ATOM   3560  CA  GLY X 457      64.391  49.840  41.241  1.00  0.00           C
ATOM   3561  C   GLY X 457      65.395  49.013  42.052  1.00  0.00           C
ATOM   3562  O   GLY X 457      66.601  49.248  41.982  1.00  0.00           O
ATOM   3563  N   ALA X 458      64.918  47.970  42.735  1.00  0.00           N
ATOM   3564  CA  ALA X 458      65.694  47.135  43.653  1.00  0.00           C
ATOM   3565  CB  ALA X 458      64.779  46.015  44.146  1.00  0.00           C
ATOM   3566  C   ALA X 458      67.031  46.560  43.126  1.00  0.00           C
ATOM   3567  O   ALA X 458      68.001  46.611  43.886  1.00  0.00           O
ATOM   3568  N   PRO X 459      67.177  46.061  41.875  1.00  0.00           N
ATOM   3569  CD  PRO X 459      66.170  45.905  40.832  1.00  0.00           C
ATOM   3570  CG  PRO X 459      66.930  45.531  39.562  1.00  0.00           C
ATOM   3571  CB  PRO X 459      68.141  44.776  40.099  1.00  0.00           C
ATOM   3572  CA  PRO X 459      68.450  45.487  41.422  1.00  0.00           C
ATOM   3573  C   PRO X 459      69.583  46.521  41.287  1.00  0.00           C
ATOM   3574  O   PRO X 459      70.749  46.127  41.196  1.00  0.00           O
ATOM   3575  N   PHE X 460      69.266  47.821  41.326  1.00  0.00           N
ATOM   3576  CA  PHE X 460      70.225  48.930  41.405  1.00  0.00           C
ATOM   3577  CB  PHE X 460      69.674  50.103  40.579  1.00  0.00           C
ATOM   3578  CG  PHE X 460      69.305  49.755  39.148  1.00  0.00           C
ATOM   3579  CD1 PHE X 460      67.959  49.772  38.734  1.00  0.00           C
ATOM   3580  CE1 PHE X 460      67.622  49.445  37.409  1.00  0.00           C
ATOM   3581  CZ  PHE X 460      68.631  49.098  36.493  1.00  0.00           C
ATOM   3582  CE2 PHE X 460      69.975  49.076  36.904  1.00  0.00           C
ATOM   3583  CD2 PHE X 460      70.312  49.408  38.228  1.00  0.00           C
ATOM   3584  C   PHE X 460      70.517  49.374  42.855  1.00  0.00           C
ATOM   3585  O   PHE X 460      71.473  50.110  43.097  1.00  0.00           O
ATOM   3586  N   LEU X 461      69.709  48.938  43.827  1.00  0.00           N
ATOM   3587  CA  LEU X 461      69.795  49.342  45.237  1.00  0.00           C
ATOM   3588  CB  LEU X 461      68.385  49.695  45.748  1.00  0.00           C
ATOM   3589  CG  LEU X 461      67.657  50.820  44.987  1.00  0.00           C
ATOM   3590  CD1 LEU X 461      66.248  50.986  45.550  1.00  0.00           C
ATOM   3591  CD2 LEU X 461      68.353  52.174  45.100  1.00  0.00           C
ATOM   3592  C   LEU X 461      70.440  48.277  46.138  1.00  0.00           C
ATOM   3593  O   LEU X 461      70.983  48.632  47.185  1.00  0.00           O
ATOM   3594  N   LYS X 462      70.385  46.994  45.763  1.00  0.00           N
ATOM   3595  CA  LYS X 462      70.978  45.867  46.506  1.00  0.00           C
ATOM   3596  CB  LYS X 462      69.912  45.191  47.392  1.00  0.00           C
ATOM   3597  CG  LYS X 462      68.735  44.590  46.605  1.00  0.00           C
ATOM   3598  CD  LYS X 462      67.826  43.756  47.513  1.00  0.00           C
ATOM   3599  CE  LYS X 462      66.655  43.219  46.688  1.00  0.00           C
ATOM   3600  NZ  LYS X 462      65.734  42.418  47.517  1.00  0.00           N
ATOM   3601  C   LYS X 462      71.672  44.863  45.585  1.00  0.00           C
ATOM   3602  O   LYS X 462      71.359  44.781  44.397  1.00  0.00           O
ATOM   3603  N   GLU X 463      72.581  44.061  46.133  1.00  0.00           N
ATOM   3604  CA  GLU X 463      73.300  43.021  45.384  1.00  0.00           C
ATOM   3605  CB  GLU X 463      74.541  42.567  46.169  1.00  0.00           C
ATOM   3606  CG  GLU X 463      75.626  43.637  46.369  1.00  0.00           C
ATOM   3607  CD  GLU X 463      76.334  44.009  45.062  1.00  0.00           C
ATOM   3608  OE1 GLU X 463      75.949  45.019  44.421  1.00  0.00           O
ATOM   3609  OE2 GLU X 463      77.285  43.297  44.655  1.00  0.00           O
ATOM   3610  C   GLU X 463      72.413  41.797  45.075  1.00  0.00           C
ATOM   3611  O   GLU X 463      71.580  41.387  45.891  1.00  0.00           O
ATOM   3612  N   GLY X 464      72.625  41.168  43.917  1.00  0.00           N
ATOM   3613  CA  GLY X 464      72.028  39.877  43.557  1.00  0.00           C
ATOM   3614  C   GLY X 464      71.913  39.635  42.051  1.00  0.00           C
ATOM   3615  O   GLY X 464      72.259  38.548  41.583  1.00  0.00           O
ATOM   3616  N   ALA X 465      71.483  40.643  41.286  1.00  0.00           N
ATOM   3617  CA  ALA X 465      71.245  40.512  39.849  1.00  0.00           C
ATOM   3618  CB  ALA X 465      70.352  41.666  39.375  1.00  0.00           C
ATOM   3619  C   ALA X 465      72.554  40.426  39.043  1.00  0.00           C
ATOM   3620  O   ALA X 465      73.523  41.147  39.319  1.00  0.00           O
ATOM   3621  N   SER X 466      72.554  39.554  38.032  1.00  0.00           N
ATOM   3622  CA  SER X 466      73.668  39.339  37.097  1.00  0.00           C
ATOM   3623  CB  SER X 466      73.626  37.904  36.553  1.00  0.00           C
ATOM   3624  OG  SER X 466      72.425  37.651  35.840  1.00  0.00           O
ATOM   3625  C   SER X 466      73.689  40.348  35.942  1.00  0.00           C
ATOM   3626  O   SER X 466      72.709  41.055  35.699  1.00  0.00           O
ATOM   3627  N   GLU X 467      74.793  40.380  35.189  1.00  0.00           N
ATOM   3628  CA  GLU X 467      75.015  41.267  34.034  1.00  0.00           C
ATOM   3629  CB  GLU X 467      76.356  40.897  33.363  1.00  0.00           C
ATOM   3630  CG  GLU X 467      76.431  39.459  32.808  1.00  0.00           C
ATOM   3631  CD  GLU X 467      77.674  39.172  31.946  1.00  0.00           C
ATOM   3632  OE1 GLU X 467      78.033  37.979  31.792  1.00  0.00           O
ATOM   3633  OE2 GLU X 467      78.271  40.102  31.350  1.00  0.00           O
ATOM   3634  C   GLU X 467      73.857  41.306  33.005  1.00  0.00           C
ATOM   3635  O   GLU X 467      73.560  42.364  32.447  1.00  0.00           O
ATOM   3636  N   GLU X 468      73.154  40.191  32.780  1.00  0.00           N
ATOM   3637  CA  GLU X 468      72.029  40.093  31.832  1.00  0.00           C
ATOM   3638  CB  GLU X 468      71.936  38.628  31.366  1.00  0.00           C
ATOM   3639  CG  GLU X 468      71.002  38.388  30.170  1.00  0.00           C
ATOM   3640  CD  GLU X 468      71.474  39.081  28.884  1.00  0.00           C
ATOM   3641  OE1 GLU X 468      72.655  38.908  28.498  1.00  0.00           O
ATOM   3642  OE2 GLU X 468      70.657  39.748  28.204  1.00  0.00           O
ATOM   3643  C   GLU X 468      70.692  40.573  32.438  1.00  0.00           C
ATOM   3644  O   GLU X 468      69.792  41.025  31.725  1.00  0.00           O
ATOM   3645  N   GLU X 469      70.570  40.518  33.765  1.00  0.00           N
ATOM   3646  CA  GLU X 469      69.369  40.889  34.523  1.00  0.00           C
ATOM   3647  CB  GLU X 469      69.283  40.017  35.788  1.00  0.00           C
ATOM   3648  CG  GLU X 469      69.062  38.529  35.451  1.00  0.00           C
ATOM   3649  CD  GLU X 469      69.287  37.600  36.649  1.00  0.00           C
ATOM   3650  OE1 GLU X 469      70.286  37.796  37.387  1.00  0.00           O
ATOM   3651  OE2 GLU X 469      68.529  36.611  36.811  1.00  0.00           O
ATOM   3652  C   GLU X 469      69.370  42.387  34.861  1.00  0.00           C
ATOM   3653  O   GLU X 469      68.324  43.042  34.791  1.00  0.00           O
ATOM   3654  N   ILE X 470      70.546  42.978  35.120  1.00  0.00           N
ATOM   3655  CA  ILE X 470      70.686  44.442  35.157  1.00  0.00           C
ATOM   3656  CB  ILE X 470      71.985  44.918  35.850  1.00  0.00           C
ATOM   3657  CG2 ILE X 470      72.024  44.391  37.296  1.00  0.00           C
ATOM   3658  CG1 ILE X 470      73.263  44.559  35.063  1.00  0.00           C
ATOM   3659  CD1 ILE X 470      74.559  45.086  35.690  1.00  0.00           C
ATOM   3660  C   ILE X 470      70.497  45.047  33.759  1.00  0.00           C
ATOM   3661  O   ILE X 470      69.856  46.089  33.650  1.00  0.00           O
ATOM   3662  N   ARG X 471      70.930  44.370  32.677  1.00  0.00           N
ATOM   3663  CA  ARG X 471      70.607  44.776  31.294  1.00  0.00           C
ATOM   3664  CB  ARG X 471      71.283  43.841  30.275  1.00  0.00           C
ATOM   3665  CG  ARG X 471      71.047  44.279  28.817  1.00  0.00           C
ATOM   3666  CD  ARG X 471      71.358  43.145  27.837  1.00  0.00           C
ATOM   3667  NE  ARG X 471      70.822  43.446  26.496  1.00  0.00           N
ATOM   3668  CZ  ARG X 471      70.244  42.597  25.667  1.00  0.00           C
ATOM   3669  NH1 ARG X 471      69.798  42.986  24.513  1.00  0.00           N
ATOM   3670  NH2 ARG X 471      70.078  41.337  25.944  1.00  0.00           N
ATOM   3671  C   ARG X 471      69.093  44.827  31.078  1.00  0.00           C
ATOM   3672  O   ARG X 471      68.597  45.852  30.616  1.00  0.00           O
ATOM   3673  N   LEU X 472      68.361  43.773  31.453  1.00  0.00           N
ATOM   3674  CA  LEU X 472      66.894  43.728  31.358  1.00  0.00           C
ATOM   3675  CB  LEU X 472      66.407  42.340  31.821  1.00  0.00           C
ATOM   3676  CG  LEU X 472      64.885  42.114  31.723  1.00  0.00           C
ATOM   3677  CD1 LEU X 472      64.357  42.288  30.299  1.00  0.00           C
ATOM   3678  CD2 LEU X 472      64.547  40.696  32.187  1.00  0.00           C
ATOM   3679  C   LEU X 472      66.233  44.867  32.150  1.00  0.00           C
ATOM   3680  O   LEU X 472      65.352  45.552  31.630  1.00  0.00           O
ATOM   3681  N   SER X 473      66.718  45.122  33.368  1.00  0.00           N
ATOM   3682  CA  SER X 473      66.235  46.204  34.238  1.00  0.00           C
ATOM   3683  CB  SER X 473      66.920  46.119  35.609  1.00  0.00           C
ATOM   3684  OG  SER X 473      66.765  44.832  36.183  1.00  0.00           O
ATOM   3685  C   SER X 473      66.448  47.595  33.614  1.00  0.00           C
ATOM   3686  O   SER X 473      65.552  48.437  33.655  1.00  0.00           O
ATOM   3687  N   LYS X 474      67.601  47.826  32.967  1.00  0.00           N
ATOM   3688  CA  LYS X 474      67.897  49.058  32.210  1.00  0.00           C
ATOM   3689  CB  LYS X 474      69.387  49.082  31.814  1.00  0.00           C
ATOM   3690  CG  LYS X 474      70.360  49.222  33.001  1.00  0.00           C
ATOM   3691  CD  LYS X 474      71.789  48.895  32.543  1.00  0.00           C
ATOM   3692  CE  LYS X 474      72.809  48.971  33.684  1.00  0.00           C
ATOM   3693  NZ  LYS X 474      74.172  48.670  33.186  1.00  0.00           N
ATOM   3694  C   LYS X 474      67.009  49.196  30.964  1.00  0.00           C
ATOM   3695  O   LYS X 474      66.513  50.293  30.693  1.00  0.00           O
ATOM   3696  N   MET X 475      66.774  48.097  30.234  1.00  0.00           N
ATOM   3697  CA  MET X 475      65.945  48.084  29.019  1.00  0.00           C
ATOM   3698  CB  MET X 475      65.970  46.713  28.313  1.00  0.00           C
ATOM   3699  CG  MET X 475      67.293  46.430  27.593  1.00  0.00           C
ATOM   3700  SD  MET X 475      67.308  44.984  26.493  1.00  0.00           S
ATOM   3701  CE  MET X 475      67.048  43.601  27.633  1.00  0.00           C
ATOM   3702  C   MET X 475      64.495  48.489  29.308  1.00  0.00           C
ATOM   3703  O   MET X 475      63.984  49.380  28.633  1.00  0.00           O
ATOM   3704  N   VAL X 476      63.833  47.902  30.316  1.00  0.00           N
ATOM   3705  CA  VAL X 476      62.417  48.226  30.606  1.00  0.00           C
ATOM   3706  CB  VAL X 476      61.757  47.258  31.611  1.00  0.00           C
ATOM   3707  CG1 VAL X 476      61.712  45.836  31.036  1.00  0.00           C
ATOM   3708  CG2 VAL X 476      62.433  47.213  32.987  1.00  0.00           C
ATOM   3709  C   VAL X 476      62.225  49.688  31.020  1.00  0.00           C
ATOM   3710  O   VAL X 476      61.305  50.343  30.530  1.00  0.00           O
ATOM   3711  N   MET X 477      63.143  50.248  31.817  1.00  0.00           N
ATOM   3712  CA  MET X 477      63.110  51.669  32.187  1.00  0.00           C
ATOM   3713  CB  MET X 477      64.122  51.948  33.309  1.00  0.00           C
ATOM   3714  CG  MET X 477      63.678  51.294  34.622  1.00  0.00           C
ATOM   3715  SD  MET X 477      64.701  51.718  36.055  1.00  0.00           S
ATOM   3716  CE  MET X 477      63.815  50.773  37.321  1.00  0.00           C
ATOM   3717  C   MET X 477      63.346  52.590  30.980  1.00  0.00           C
ATOM   3718  O   MET X 477      62.674  53.614  30.855  1.00  0.00           O
ATOM   3719  N   LYS X 478      64.236  52.217  30.048  1.00  0.00           N
ATOM   3720  CA  LYS X 478      64.493  53.001  28.829  1.00  0.00           C
ATOM   3721  CB  LYS X 478      65.864  52.622  28.251  1.00  0.00           C
ATOM   3722  CG  LYS X 478      66.246  53.547  27.085  1.00  0.00           C
ATOM   3723  CD  LYS X 478      67.660  53.276  26.552  1.00  0.00           C
ATOM   3724  CE  LYS X 478      68.776  53.844  27.438  1.00  0.00           C
ATOM   3725  NZ  LYS X 478      68.781  55.323  27.470  1.00  0.00           N
ATOM   3726  C   LYS X 478      63.348  52.911  27.810  1.00  0.00           C
ATOM   3727  O   LYS X 478      62.970  53.943  27.261  1.00  0.00           O
ATOM   3728  N   PHE X 479      62.729  51.740  27.620  1.00  0.00           N
ATOM   3729  CA  PHE X 479      61.488  51.601  26.840  1.00  0.00           C
ATOM   3730  CB  PHE X 479      60.999  50.138  26.861  1.00  0.00           C
ATOM   3731  CG  PHE X 479      61.683  49.133  25.944  1.00  0.00           C
ATOM   3732  CD1 PHE X 479      61.731  49.357  24.555  1.00  0.00           C
ATOM   3733  CE1 PHE X 479      62.235  48.373  23.687  1.00  0.00           C
ATOM   3734  CZ  PHE X 479      62.700  47.152  24.202  1.00  0.00           C
ATOM   3735  CE2 PHE X 479      62.664  46.920  25.588  1.00  0.00           C
ATOM   3736  CD2 PHE X 479      62.150  47.904  26.453  1.00  0.00           C
ATOM   3737  C   PHE X 479      60.375  52.514  27.394  1.00  0.00           C
ATOM   3738  O   PHE X 479      59.732  53.240  26.633  1.00  0.00           O
ATOM   3739  N   TRP X 480      60.179  52.523  28.721  1.00  0.00           N
ATOM   3740  CA  TRP X 480      59.199  53.388  29.393  1.00  0.00           C
ATOM   3741  CB  TRP X 480      59.113  53.028  30.890  1.00  0.00           C
ATOM   3742  CG  TRP X 480      58.015  52.084  31.305  1.00  0.00           C
ATOM   3743  CD1 TRP X 480      57.189  52.297  32.357  1.00  0.00           C
ATOM   3744  NE1 TRP X 480      56.287  51.260  32.469  1.00  0.00           N
ATOM   3745  CE2 TRP X 480      56.467  50.322  31.478  1.00  0.00           C
ATOM   3746  CZ2 TRP X 480      55.795  49.132  31.160  1.00  0.00           C
ATOM   3747  CH2 TRP X 480      56.236  48.366  30.069  1.00  0.00           C
ATOM   3748  CZ3 TRP X 480      57.360  48.783  29.336  1.00  0.00           C
ATOM   3749  CE3 TRP X 480      58.024  49.983  29.662  1.00  0.00           C
ATOM   3750  CD2 TRP X 480      57.588  50.801  30.729  1.00  0.00           C
ATOM   3751  C   TRP X 480      59.525  54.878  29.199  1.00  0.00           C
ATOM   3752  O   TRP X 480      58.626  55.659  28.888  1.00  0.00           O
ATOM   3753  N   ALA X 481      60.794  55.281  29.329  1.00  0.00           N
ATOM   3754  CA  ALA X 481      61.219  56.672  29.150  1.00  0.00           C
ATOM   3755  CB  ALA X 481      62.654  56.813  29.660  1.00  0.00           C
ATOM   3756  C   ALA X 481      61.091  57.167  27.697  1.00  0.00           C
ATOM   3757  O   ALA X 481      60.622  58.283  27.474  1.00  0.00           O
ATOM   3758  N   ASN X 482      61.441  56.337  26.709  1.00  0.00           N
ATOM   3759  CA  ASN X 482      61.254  56.638  25.285  1.00  0.00           C
ATOM   3760  CB  ASN X 482      61.797  55.466  24.448  1.00  0.00           C
ATOM   3761  CG  ASN X 482      63.310  55.383  24.366  1.00  0.00           C
ATOM   3762  OD1 ASN X 482      64.055  56.220  24.863  1.00  0.00           O
ATOM   3763  ND2 ASN X 482      63.810  54.367  23.709  1.00  0.00           N
ATOM   3764  C   ASN X 482      59.775  56.904  24.968  1.00  0.00           C
ATOM   3765  O   ASN X 482      59.430  57.953  24.417  1.00  0.00           O
ATOM   3766  N   PHE X 483      58.879  56.018  25.419  1.00  0.00           N
ATOM   3767  CA  PHE X 483      57.441  56.236  25.283  1.00  0.00           C
ATOM   3768  CB  PHE X 483      56.687  54.989  25.752  1.00  0.00           C
ATOM   3769  CG  PHE X 483      55.180  55.127  25.655  1.00  0.00           C
ATOM   3770  CD1 PHE X 483      54.529  54.957  24.418  1.00  0.00           C
ATOM   3771  CE1 PHE X 483      53.129  55.062  24.337  1.00  0.00           C
ATOM   3772  CZ  PHE X 483      52.379  55.329  25.496  1.00  0.00           C
ATOM   3773  CE2 PHE X 483      53.028  55.517  26.727  1.00  0.00           C
ATOM   3774  CD2 PHE X 483      54.427  55.430  26.804  1.00  0.00           C
ATOM   3775  C   PHE X 483      56.983  57.502  26.026  1.00  0.00           C
ATOM   3776  O   PHE X 483      56.275  58.322  25.446  1.00  0.00           O
ATOM   3777  N   ALA X 484      57.440  57.726  27.261  1.00  0.00           N
ATOM   3778  CA  ALA X 484      57.064  58.894  28.060  1.00  0.00           C
ATOM   3779  CB  ALA X 484      57.564  58.685  29.493  1.00  0.00           C
ATOM   3780  C   ALA X 484      57.551  60.243  27.491  1.00  0.00           C
ATOM   3781  O   ALA X 484      56.934  61.265  27.794  1.00  0.00           O
ATOM   3782  N   ARG X 485      58.612  60.262  26.668  1.00  0.00           N
ATOM   3783  CA  ARG X 485      59.195  61.465  26.034  1.00  0.00           C
ATOM   3784  CB  ARG X 485      60.726  61.317  26.083  1.00  0.00           C
ATOM   3785  CG  ARG X 485      61.493  62.555  25.577  1.00  0.00           C
ATOM   3786  CD  ARG X 485      63.017  62.364  25.617  1.00  0.00           C
ATOM   3787  NE  ARG X 485      63.438  61.182  24.838  1.00  0.00           N
ATOM   3788  CZ  ARG X 485      63.814  60.008  25.315  1.00  0.00           C
ATOM   3789  NH1 ARG X 485      64.006  59.015  24.506  1.00  0.00           N
ATOM   3790  NH2 ARG X 485      63.990  59.771  26.583  1.00  0.00           N
ATOM   3791  C   ARG X 485      58.718  61.711  24.595  1.00  0.00           C
ATOM   3792  O   ARG X 485      58.571  62.868  24.200  1.00  0.00           O
ATOM   3793  N   ASN X 486      58.500  60.645  23.821  1.00  0.00           N
ATOM   3794  CA  ASN X 486      58.279  60.703  22.368  1.00  0.00           C
ATOM   3795  CB  ASN X 486      59.579  60.251  21.665  1.00  0.00           C
ATOM   3796  CG  ASN X 486      60.501  61.410  21.330  1.00  0.00           C
ATOM   3797  OD1 ASN X 486      61.349  61.813  22.114  1.00  0.00           O
ATOM   3798  ND2 ASN X 486      60.338  61.997  20.167  1.00  0.00           N
ATOM   3799  C   ASN X 486      57.054  59.907  21.864  1.00  0.00           C
ATOM   3800  O   ASN X 486      56.736  59.984  20.675  1.00  0.00           O
ATOM   3801  N   GLY X 487      56.349  59.151  22.713  1.00  0.00           N
ATOM   3802  CA  GLY X 487      55.152  58.378  22.333  1.00  0.00           C
ATOM   3803  C   GLY X 487      55.420  57.064  21.581  1.00  0.00           C
ATOM   3804  O   GLY X 487      54.480  56.444  21.085  1.00  0.00           O
ATOM   3805  N   ASN X 488      56.677  56.621  21.502  1.00  0.00           N
ATOM   3806  CA  ASN X 488      57.105  55.338  20.933  1.00  0.00           C
ATOM   3807  CB  ASN X 488      57.614  55.598  19.498  1.00  0.00           C
ATOM   3808  CG  ASN X 488      58.084  54.362  18.745  1.00  0.00           C
ATOM   3809  OD1 ASN X 488      58.215  53.264  19.268  1.00  0.00           O
ATOM   3810  ND2 ASN X 488      58.366  54.486  17.469  1.00  0.00           N
ATOM   3811  C   ASN X 488      58.202  54.746  21.844  1.00  0.00           C
ATOM   3812  O   ASN X 488      59.159  55.461  22.138  1.00  0.00           O
ATOM   3813  N   PRO X 489      58.108  53.486  22.315  1.00  0.00           N
ATOM   3814  CD  PRO X 489      57.000  52.553  22.134  1.00  0.00           C
ATOM   3815  CG  PRO X 489      57.502  51.209  22.652  1.00  0.00           C
ATOM   3816  CB  PRO X 489      58.491  51.628  23.739  1.00  0.00           C
ATOM   3817  CA  PRO X 489      59.142  52.896  23.171  1.00  0.00           C
ATOM   3818  C   PRO X 489      60.461  52.591  22.430  1.00  0.00           C
ATOM   3819  O   PRO X 489      61.514  52.491  23.064  1.00  0.00           O
ATOM   3820  N   ASN X 490      60.431  52.438  21.102  1.00  0.00           N
ATOM   3821  CA  ASN X 490      61.586  52.022  20.298  1.00  0.00           C
ATOM   3822  CB  ASN X 490      61.115  51.623  18.888  1.00  0.00           C
ATOM   3823  CG  ASN X 490      60.299  50.347  18.900  1.00  0.00           C
ATOM   3824  OD1 ASN X 490      60.846  49.251  18.916  1.00  0.00           O
ATOM   3825  ND2 ASN X 490      58.992  50.444  18.950  1.00  0.00           N
ATOM   3826  C   ASN X 490      62.702  53.082  20.243  1.00  0.00           C
ATOM   3827  O   ASN X 490      62.446  54.286  20.356  1.00  0.00           O
ATOM   3828  N   GLY X 491      63.943  52.631  20.032  1.00  0.00           N
ATOM   3829  CA  GLY X 491      65.119  53.498  19.935  1.00  0.00           C
ATOM   3830  C   GLY X 491      66.455  52.748  19.914  1.00  0.00           C
ATOM   3831  O   GLY X 491      66.504  51.528  19.746  1.00  0.00           O
ATOM   3832  N   GLU X 492      67.551  53.485  20.089  1.00  0.00           N
ATOM   3833  CA  GLU X 492      68.922  52.960  20.114  1.00  0.00           C
ATOM   3834  CB  GLU X 492      69.945  54.105  19.977  1.00  0.00           C
ATOM   3835  CG  GLU X 492      69.733  55.087  18.813  1.00  0.00           C
ATOM   3836  CD  GLU X 492      70.030  54.533  17.414  1.00  0.00           C
ATOM   3837  OE1 GLU X 492      70.154  53.302  17.198  1.00  0.00           O
ATOM   3838  OE2 GLU X 492      70.153  55.362  16.481  1.00  0.00           O
ATOM   3839  C   GLU X 492      69.220  52.188  21.413  1.00  0.00           C
ATOM   3840  O   GLU X 492      68.843  52.627  22.506  1.00  0.00           O
ATOM   3841  N   GLY X 493      69.959  51.079  21.315  1.00  0.00           N
ATOM   3842  CA  GLY X 493      70.355  50.243  22.459  1.00  0.00           C
ATOM   3843  C   GLY X 493      69.244  49.339  23.011  1.00  0.00           C
ATOM   3844  O   GLY X 493      69.271  48.985  24.191  1.00  0.00           O
ATOM   3845  N   LEU X 494      68.247  48.997  22.189  1.00  0.00           N
ATOM   3846  CA  LEU X 494      67.033  48.273  22.589  1.00  0.00           C
ATOM   3847  CB  LEU X 494      65.875  49.277  22.743  1.00  0.00           C
ATOM   3848  CG  LEU X 494      65.973  50.231  23.944  1.00  0.00           C
ATOM   3849  CD1 LEU X 494      64.887  51.295  23.813  1.00  0.00           C
ATOM   3850  CD2 LEU X 494      65.776  49.497  25.272  1.00  0.00           C
ATOM   3851  C   LEU X 494      66.617  47.205  21.559  1.00  0.00           C
ATOM   3852  O   LEU X 494      66.720  47.457  20.353  1.00  0.00           O
ATOM   3853  N   PRO X 495      66.049  46.062  21.989  1.00  0.00           N
ATOM   3854  CD  PRO X 495      66.126  45.516  23.333  1.00  0.00           C
ATOM   3855  CG  PRO X 495      65.821  44.029  23.182  1.00  0.00           C
ATOM   3856  CB  PRO X 495      64.820  44.011  22.028  1.00  0.00           C
ATOM   3857  CA  PRO X 495      65.283  45.162  21.124  1.00  0.00           C
ATOM   3858  C   PRO X 495      64.098  45.870  20.439  1.00  0.00           C
ATOM   3859  O   PRO X 495      63.665  46.945  20.864  1.00  0.00           O
ATOM   3860  N   HIE X 496      63.557  45.283  19.370  1.00  0.00           N
ATOM   3861  CA  HIE X 496      62.390  45.835  18.666  1.00  0.00           C
ATOM   3862  CB  HIE X 496      62.376  45.337  17.217  1.00  0.00           C
ATOM   3863  CG  HIE X 496      61.181  45.816  16.426  1.00  0.00           C
ATOM   3864  ND1 HIE X 496      60.250  44.981  15.807  1.00  0.00           N
ATOM   3865  CE1 HIE X 496      59.326  45.795  15.273  1.00  0.00           C
ATOM   3866  NE2 HIE X 496      59.621  47.079  15.536  1.00  0.00           N
ATOM   3867  CD2 HIE X 496      60.797  47.115  16.251  1.00  0.00           C
ATOM   3868  C   HIE X 496      61.067  45.524  19.385  1.00  0.00           C
ATOM   3869  O   HIE X 496      60.898  44.437  19.941  1.00  0.00           O
ATOM   3870  N   TRP X 497      60.122  46.469  19.338  1.00  0.00           N
ATOM   3871  CA  TRP X 497      58.756  46.340  19.851  1.00  0.00           C
ATOM   3872  CB  TRP X 497      58.623  47.207  21.113  1.00  0.00           C
ATOM   3873  CG  TRP X 497      57.391  47.022  21.952  1.00  0.00           C
ATOM   3874  CD1 TRP X 497      56.241  46.402  21.591  1.00  0.00           C
ATOM   3875  NE1 TRP X 497      55.351  46.425  22.639  1.00  0.00           N
ATOM   3876  CE2 TRP X 497      55.842  47.130  23.711  1.00  0.00           C
ATOM   3877  CZ2 TRP X 497      55.295  47.480  24.951  1.00  0.00           C
ATOM   3878  CH2 TRP X 497      56.092  48.170  25.877  1.00  0.00           C
ATOM   3879  CZ3 TRP X 497      57.421  48.494  25.547  1.00  0.00           C
ATOM   3880  CE3 TRP X 497      57.955  48.149  24.289  1.00  0.00           C
ATOM   3881  CD2 TRP X 497      57.171  47.475  23.327  1.00  0.00           C
ATOM   3882  C   TRP X 497      57.742  46.745  18.755  1.00  0.00           C
ATOM   3883  O   TRP X 497      57.668  47.933  18.415  1.00  0.00           O
ATOM   3884  N   PRO X 498      56.957  45.801  18.192  1.00  0.00           N
ATOM   3885  CD  PRO X 498      57.116  44.358  18.340  1.00  0.00           C
ATOM   3886  CG  PRO X 498      56.520  43.743  17.077  1.00  0.00           C
ATOM   3887  CB  PRO X 498      55.404  44.723  16.726  1.00  0.00           C
ATOM   3888  CA  PRO X 498      55.963  46.086  17.149  1.00  0.00           C
ATOM   3889  C   PRO X 498      54.823  47.034  17.569  1.00  0.00           C
ATOM   3890  O   PRO X 498      54.333  46.977  18.697  1.00  0.00           O
ATOM   3891  N   GLU X 499      54.359  47.857  16.625  1.00  0.00           N
ATOM   3892  CA  GLU X 499      53.118  48.643  16.707  1.00  0.00           C
ATOM   3893  CB  GLU X 499      53.169  49.757  15.638  1.00  0.00           C
ATOM   3894  CG  GLU X 499      51.954  50.701  15.648  1.00  0.00           C
ATOM   3895  CD  GLU X 499      52.003  51.748  14.519  1.00  0.00           C
ATOM   3896  OE1 GLU X 499      50.942  52.042  13.915  1.00  0.00           O
ATOM   3897  OE2 GLU X 499      53.073  52.350  14.255  1.00  0.00           O
ATOM   3898  C   GLU X 499      51.902  47.719  16.510  1.00  0.00           C
ATOM   3899  O   GLU X 499      51.876  46.924  15.570  1.00  0.00           O
ATOM   3900  N   TYR X 500      50.886  47.824  17.374  1.00  0.00           N
ATOM   3901  CA  TYR X 500      49.758  46.880  17.439  1.00  0.00           C
ATOM   3902  CB  TYR X 500      49.444  46.588  18.923  1.00  0.00           C
ATOM   3903  CG  TYR X 500      48.434  45.478  19.190  1.00  0.00           C
ATOM   3904  CD1 TYR X 500      48.741  44.151  18.831  1.00  0.00           C
ATOM   3905  CE1 TYR X 500      47.792  43.126  19.019  1.00  0.00           C
ATOM   3906  CZ  TYR X 500      46.526  43.424  19.560  1.00  0.00           C
ATOM   3907  OH  TYR X 500      45.568  42.457  19.594  1.00  0.00           O
ATOM   3908  CE2 TYR X 500      46.237  44.741  19.981  1.00  0.00           C
ATOM   3909  CD2 TYR X 500      47.190  45.766  19.791  1.00  0.00           C
ATOM   3910  C   TYR X 500      48.524  47.317  16.619  1.00  0.00           C
ATOM   3911  O   TYR X 500      47.512  46.622  16.599  1.00  0.00           O
ATOM   3912  N   ASN X 501      48.556  48.448  15.904  1.00  0.00           N
ATOM   3913  CA  ASN X 501      47.376  48.972  15.194  1.00  0.00           C
ATOM   3914  CB  ASN X 501      47.641  50.433  14.795  1.00  0.00           C
ATOM   3915  CG  ASN X 501      47.392  51.370  15.958  1.00  0.00           C
ATOM   3916  OD1 ASN X 501      48.261  51.627  16.781  1.00  0.00           O
ATOM   3917  ND2 ASN X 501      46.190  51.873  16.090  1.00  0.00           N
ATOM   3918  C   ASN X 501      46.935  48.124  13.981  1.00  0.00           C
ATOM   3919  O   ASN X 501      45.737  47.975  13.724  1.00  0.00           O
ATOM   3920  N   GLN X 502      47.883  47.549  13.239  1.00  0.00           N
ATOM   3921  CA  GLN X 502      47.631  46.875  11.950  1.00  0.00           C
ATOM   3922  CB  GLN X 502      48.254  47.700  10.806  1.00  0.00           C
ATOM   3923  CG  GLN X 502      49.782  47.906  10.863  1.00  0.00           C
ATOM   3924  CD  GLN X 502      50.253  48.833  11.983  1.00  0.00           C
ATOM   3925  OE1 GLN X 502      50.849  48.385  12.952  1.00  0.00           O
ATOM   3926  NE2 GLN X 502      49.971  50.116  11.937  1.00  0.00           N
ATOM   3927  C   GLN X 502      48.040  45.392  11.913  1.00  0.00           C
ATOM   3928  O   GLN X 502      47.832  44.711  10.905  1.00  0.00           O
ATOM   3929  N   LYS X 503      48.619  44.883  13.003  1.00  0.00           N
ATOM   3930  CA  LYS X 503      49.212  43.544  13.114  1.00  0.00           C
ATOM   3931  CB  LYS X 503      50.680  43.587  12.645  1.00  0.00           C
ATOM   3932  CG  LYS X 503      51.526  44.683  13.318  1.00  0.00           C
ATOM   3933  CD  LYS X 503      52.939  44.704  12.733  1.00  0.00           C
ATOM   3934  CE  LYS X 503      53.788  45.840  13.308  1.00  0.00           C
ATOM   3935  NZ  LYS X 503      53.428  47.168  12.758  1.00  0.00           N
ATOM   3936  C   LYS X 503      49.090  43.012  14.537  1.00  0.00           C
ATOM   3937  O   LYS X 503      49.156  43.782  15.491  1.00  0.00           O
ATOM   3938  N   GLU X 504      49.008  41.693  14.695  1.00  0.00           N
ATOM   3939  CA  GLU X 504      49.061  41.031  16.008  1.00  0.00           C
ATOM   3940  CB  GLU X 504      48.310  39.684  15.983  1.00  0.00           C
ATOM   3941  CG  GLU X 504      46.813  39.782  15.654  1.00  0.00           C
ATOM   3942  CD  GLU X 504      46.088  40.791  16.549  1.00  0.00           C
ATOM   3943  OE1 GLU X 504      45.751  41.886  16.048  1.00  0.00           O
ATOM   3944  OE2 GLU X 504      45.856  40.521  17.757  1.00  0.00           O
ATOM   3945  C   GLU X 504      50.498  40.902  16.560  1.00  0.00           C
ATOM   3946  O   GLU X 504      50.831  39.917  17.219  1.00  0.00           O
ATOM   3947  N   GLY X 505      51.369  41.871  16.264  1.00  0.00           N
ATOM   3948  CA  GLY X 505      52.756  41.901  16.728  1.00  0.00           C
ATOM   3949  C   GLY X 505      52.867  42.345  18.190  1.00  0.00           C
ATOM   3950  O   GLY X 505      52.180  43.275  18.611  1.00  0.00           O
ATOM   3951  N   TYR X 506      53.736  41.696  18.967  1.00  0.00           N
ATOM   3952  CA  TYR X 506      53.954  42.010  20.385  1.00  0.00           C
ATOM   3953  CB  TYR X 506      52.896  41.293  21.247  1.00  0.00           C
ATOM   3954  CG  TYR X 506      53.052  39.795  21.454  1.00  0.00           C
ATOM   3955  CD1 TYR X 506      52.779  38.889  20.409  1.00  0.00           C
ATOM   3956  CE1 TYR X 506      52.834  37.499  20.645  1.00  0.00           C
ATOM   3957  CZ  TYR X 506      53.126  37.013  21.937  1.00  0.00           C
ATOM   3958  OH  TYR X 506      53.143  35.681  22.204  1.00  0.00           O
ATOM   3959  CE2 TYR X 506      53.391  37.921  22.979  1.00  0.00           C
ATOM   3960  CD2 TYR X 506      53.377  39.306  22.736  1.00  0.00           C
ATOM   3961  C   TYR X 506      55.388  41.703  20.849  1.00  0.00           C
ATOM   3962  O   TYR X 506      56.160  41.073  20.128  1.00  0.00           O
ATOM   3963  N   LEU X 507      55.758  42.164  22.048  1.00  0.00           N
ATOM   3964  CA  LEU X 507      57.077  41.943  22.659  1.00  0.00           C
ATOM   3965  CB  LEU X 507      57.637  43.316  23.083  1.00  0.00           C
ATOM   3966  CG  LEU X 507      59.009  43.263  23.780  1.00  0.00           C
ATOM   3967  CD1 LEU X 507      60.080  42.657  22.878  1.00  0.00           C
ATOM   3968  CD2 LEU X 507      59.452  44.668  24.183  1.00  0.00           C
ATOM   3969  C   LEU X 507      57.003  40.957  23.839  1.00  0.00           C
ATOM   3970  O   LEU X 507      56.336  41.243  24.829  1.00  0.00           O
ATOM   3971  N   GLN X 508      57.722  39.833  23.775  1.00  0.00           N
ATOM   3972  CA  GLN X 508      57.836  38.846  24.861  1.00  0.00           C
ATOM   3973  CB  GLN X 508      57.866  37.424  24.276  1.00  0.00           C
ATOM   3974  CG  GLN X 508      56.507  36.988  23.717  1.00  0.00           C
ATOM   3975  CD  GLN X 508      56.515  35.528  23.277  1.00  0.00           C
ATOM   3976  OE1 GLN X 508      57.270  35.117  22.404  1.00  0.00           O
ATOM   3977  NE2 GLN X 508      55.726  34.678  23.892  1.00  0.00           N
ATOM   3978  C   GLN X 508      59.063  39.134  25.747  1.00  0.00           C
ATOM   3979  O   GLN X 508      60.149  38.589  25.525  1.00  0.00           O
ATOM   3980  N   ILE X 509      58.888  40.008  26.741  1.00  0.00           N
ATOM   3981  CA  ILE X 509      59.910  40.490  27.686  1.00  0.00           C
ATOM   3982  CB  ILE X 509      59.384  41.712  28.486  1.00  0.00           C
ATOM   3983  CG2 ILE X 509      60.497  42.257  29.404  1.00  0.00           C
ATOM   3984  CG1 ILE X 509      58.857  42.830  27.554  1.00  0.00           C
ATOM   3985  CD1 ILE X 509      58.268  44.051  28.274  1.00  0.00           C
ATOM   3986  C   ILE X 509      60.342  39.359  28.632  1.00  0.00           C
ATOM   3987  O   ILE X 509      59.512  38.775  29.333  1.00  0.00           O
ATOM   3988  N   GLY X 510      61.646  39.066  28.681  1.00  0.00           N
ATOM   3989  CA  GLY X 510      62.176  37.953  29.473  1.00  0.00           C
ATOM   3990  C   GLY X 510      63.596  37.541  29.078  1.00  0.00           C
ATOM   3991  O   GLY X 510      64.465  38.389  28.866  1.00  0.00           O
ATOM   3992  N   ALA X 511      63.833  36.233  28.976  1.00  0.00           N
ATOM   3993  CA  ALA X 511      65.146  35.634  28.724  1.00  0.00           C
ATOM   3994  CB  ALA X 511      65.017  34.125  28.952  1.00  0.00           C
ATOM   3995  C   ALA X 511      65.750  35.946  27.335  1.00  0.00           C
ATOM   3996  O   ALA X 511      66.958  35.767  27.150  1.00  0.00           O
ATOM   3997  N   ASN X 512      64.954  36.431  26.371  1.00  0.00           N
ATOM   3998  CA  ASN X 512      65.435  36.973  25.090  1.00  0.00           C
ATOM   3999  CB  ASN X 512      65.155  35.948  23.971  1.00  0.00           C
ATOM   4000  CG  ASN X 512      65.976  36.255  22.729  1.00  0.00           C
ATOM   4001  OD1 ASN X 512      65.501  36.790  21.735  1.00  0.00           O
ATOM   4002  ND2 ASN X 512      67.256  35.984  22.776  1.00  0.00           N
ATOM   4003  C   ASN X 512      64.871  38.372  24.749  1.00  0.00           C
ATOM   4004  O   ASN X 512      65.493  39.103  23.976  1.00  0.00           O
ATOM   4005  N   THR X 513      63.732  38.772  25.329  1.00  0.00           N
ATOM   4006  CA  THR X 513      63.016  40.032  25.023  1.00  0.00           C
ATOM   4007  CB  THR X 513      63.714  41.249  25.657  1.00  0.00           C
ATOM   4008  CG2 THR X 513      62.943  42.565  25.546  1.00  0.00           C
ATOM   4009  OG1 THR X 513      63.808  41.005  27.044  1.00  0.00           O
ATOM   4010  C   THR X 513      62.685  40.133  23.525  1.00  0.00           C
ATOM   4011  O   THR X 513      63.092  41.055  22.817  1.00  0.00           O
ATOM   4012  N   GLN X 514      61.998  39.099  23.030  1.00  0.00           N
ATOM   4013  CA  GLN X 514      61.843  38.776  21.605  1.00  0.00           C
ATOM   4014  CB  GLN X 514      61.970  37.250  21.411  1.00  0.00           C
ATOM   4015  CG  GLN X 514      60.835  36.433  22.056  1.00  0.00           C
ATOM   4016  CD  GLN X 514      61.003  34.919  21.943  1.00  0.00           C
ATOM   4017  OE1 GLN X 514      62.091  34.372  21.816  1.00  0.00           O
ATOM   4018  NE2 GLN X 514      59.926  34.174  22.043  1.00  0.00           N
ATOM   4019  C   GLN X 514      60.558  39.343  20.977  1.00  0.00           C
ATOM   4020  O   GLN X 514      59.500  39.338  21.608  1.00  0.00           O
ATOM   4021  N   ALA X 515      60.625  39.788  19.720  1.00  0.00           N
ATOM   4022  CA  ALA X 515      59.446  40.199  18.952  1.00  0.00           C
ATOM   4023  CB  ALA X 515      59.888  41.096  17.789  1.00  0.00           C
ATOM   4024  C   ALA X 515      58.649  38.965  18.481  1.00  0.00           C
ATOM   4025  O   ALA X 515      59.235  37.994  17.995  1.00  0.00           O
ATOM   4026  N   ALA X 516      57.328  38.982  18.639  1.00  0.00           N
ATOM   4027  CA  ALA X 516      56.426  37.834  18.500  1.00  0.00           C
ATOM   4028  CB  ALA X 516      56.136  37.336  19.922  1.00  0.00           C
ATOM   4029  C   ALA X 516      55.136  38.212  17.744  1.00  0.00           C
ATOM   4030  O   ALA X 516      54.882  39.400  17.528  1.00  0.00           O
ATOM   4031  N   GLN X 517      54.317  37.233  17.337  1.00  0.00           N
ATOM   4032  CA  GLN X 517      53.036  37.469  16.649  1.00  0.00           C
ATOM   4033  CB  GLN X 517      53.224  37.351  15.123  1.00  0.00           C
ATOM   4034  CG  GLN X 517      52.008  37.858  14.327  1.00  0.00           C
ATOM   4035  CD  GLN X 517      52.240  37.787  12.821  1.00  0.00           C
ATOM   4036  OE1 GLN X 517      51.966  36.787  12.171  1.00  0.00           O
ATOM   4037  NE2 GLN X 517      52.751  38.829  12.202  1.00  0.00           N
ATOM   4038  C   GLN X 517      51.921  36.546  17.178  1.00  0.00           C
ATOM   4039  O   GLN X 517      52.165  35.379  17.481  1.00  0.00           O
ATOM   4040  N   LYS X 518      50.699  37.082  17.293  1.00  0.00           N
ATOM   4041  CA  LYS X 518      49.510  36.498  17.948  1.00  0.00           C
ATOM   4042  CB  LYS X 518      48.899  35.335  17.143  1.00  0.00           C
ATOM   4043  CG  LYS X 518      48.177  35.836  15.882  1.00  0.00           C
ATOM   4044  CD  LYS X 518      47.416  34.704  15.182  1.00  0.00           C
ATOM   4045  CE  LYS X 518      46.666  35.265  13.971  1.00  0.00           C
ATOM   4046  NZ  LYS X 518      45.979  34.211  13.192  1.00  0.00           N
ATOM   4047  C   LYS X 518      49.711  36.157  19.431  1.00  0.00           C
ATOM   4048  O   LYS X 518      50.406  35.209  19.799  1.00  0.00           O
ATOM   4049  N   LEU X 519      49.022  36.928  20.267  1.00  0.00           N
ATOM   4050  CA  LEU X 519      48.895  36.805  21.717  1.00  0.00           C
ATOM   4051  CB  LEU X 519      49.470  38.090  22.347  1.00  0.00           C
ATOM   4052  CG  LEU X 519      49.334  38.206  23.875  1.00  0.00           C
ATOM   4053  CD1 LEU X 519      50.026  37.059  24.608  1.00  0.00           C
ATOM   4054  CD2 LEU X 519      49.958  39.525  24.329  1.00  0.00           C
ATOM   4055  C   LEU X 519      47.410  36.606  22.057  1.00  0.00           C
ATOM   4056  O   LEU X 519      46.594  37.500  21.817  1.00  0.00           O
ATOM   4057  N   LYS X 520      47.055  35.429  22.586  1.00  0.00           N
ATOM   4058  CA  LYS X 520      45.680  35.030  22.964  1.00  0.00           C
ATOM   4059  CB  LYS X 520      45.244  35.741  24.265  1.00  0.00           C
ATOM   4060  CG  LYS X 520      46.239  35.555  25.424  1.00  0.00           C
ATOM   4061  CD  LYS X 520      45.598  35.943  26.768  1.00  0.00           C
ATOM   4062  CE  LYS X 520      46.493  35.652  27.981  1.00  0.00           C
ATOM   4063  NZ  LYS X 520      46.903  34.231  28.050  1.00  0.00           N
ATOM   4064  C   LYS X 520      44.595  35.116  21.864  1.00  0.00           C
ATOM   4065  O   LYS X 520      43.415  34.971  22.171  1.00  0.00           O
ATOM   4066  N   ASP X 521      44.951  35.320  20.592  1.00  0.00           N
ATOM   4067  CA  ASP X 521      44.007  35.568  19.482  1.00  0.00           C
ATOM   4068  CB  ASP X 521      44.812  35.754  18.183  1.00  0.00           C
ATOM   4069  CG  ASP X 521      43.920  35.893  16.944  1.00  0.00           C
ATOM   4070  OD1 ASP X 521      43.884  34.937  16.139  1.00  0.00           O
ATOM   4071  OD2 ASP X 521      43.242  36.940  16.800  1.00  0.00           O
ATOM   4072  C   ASP X 521      42.934  34.469  19.316  1.00  0.00           C
ATOM   4073  O   ASP X 521      41.752  34.788  19.148  1.00  0.00           O
ATOM   4074  N   LYS X 522      43.325  33.192  19.428  1.00  0.00           N
ATOM   4075  CA  LYS X 522      42.414  32.035  19.369  1.00  0.00           C
ATOM   4076  CB  LYS X 522      43.259  30.747  19.306  1.00  0.00           C
ATOM   4077  CG  LYS X 522      42.422  29.463  19.199  1.00  0.00           C
ATOM   4078  CD  LYS X 522      43.313  28.212  19.155  1.00  0.00           C
ATOM   4079  CE  LYS X 522      42.460  26.953  19.347  1.00  0.00           C
ATOM   4080  NZ  LYS X 522      43.295  25.737  19.435  1.00  0.00           N
ATOM   4081  C   LYS X 522      41.412  32.032  20.532  1.00  0.00           C
ATOM   4082  O   LYS X 522      40.216  31.828  20.305  1.00  0.00           O
ATOM   4083  N   GLU X 523      41.857  32.315  21.758  1.00  0.00           N
ATOM   4084  CA  GLU X 523      40.960  32.365  22.921  1.00  0.00           C
ATOM   4085  CB  GLU X 523      41.748  32.248  24.240  1.00  0.00           C
ATOM   4086  CG  GLU X 523      40.888  31.515  25.281  1.00  0.00           C
ATOM   4087  CD  GLU X 523      41.525  31.427  26.672  1.00  0.00           C
ATOM   4088  OE1 GLU X 523      42.741  31.136  26.783  1.00  0.00           O
ATOM   4089  OE2 GLU X 523      40.807  31.564  27.690  1.00  0.00           O
ATOM   4090  C   GLU X 523      40.058  33.613  22.904  1.00  0.00           C
ATOM   4091  O   GLU X 523      38.885  33.535  23.266  1.00  0.00           O
ATOM   4092  N   VAL X 524      40.554  34.750  22.402  1.00  0.00           N
ATOM   4093  CA  VAL X 524      39.740  35.956  22.160  1.00  0.00           C
ATOM   4094  CB  VAL X 524      40.626  37.143  21.719  1.00  0.00           C
ATOM   4095  CG1 VAL X 524      39.812  38.349  21.230  1.00  0.00           C
ATOM   4096  CG2 VAL X 524      41.495  37.640  22.883  1.00  0.00           C
ATOM   4097  C   VAL X 524      38.625  35.666  21.148  1.00  0.00           C
ATOM   4098  O   VAL X 524      37.487  36.076  21.375  1.00  0.00           O
ATOM   4099  N   ALA X 525      38.890  34.906  20.080  1.00  0.00           N
ATOM   4100  CA  ALA X 525      37.849  34.479  19.137  1.00  0.00           C
ATOM   4101  CB  ALA X 525      38.522  33.826  17.925  1.00  0.00           C
ATOM   4102  C   ALA X 525      36.804  33.553  19.800  1.00  0.00           C
ATOM   4103  O   ALA X 525      35.601  33.755  19.627  1.00  0.00           O
ATOM   4104  N   PHE X 526      37.251  32.597  20.625  1.00  0.00           N
ATOM   4105  CA  PHE X 526      36.374  31.686  21.374  1.00  0.00           C
ATOM   4106  CB  PHE X 526      37.244  30.670  22.137  1.00  0.00           C
ATOM   4107  CG  PHE X 526      36.514  29.855  23.190  1.00  0.00           C
ATOM   4108  CD1 PHE X 526      35.832  28.676  22.834  1.00  0.00           C
ATOM   4109  CE1 PHE X 526      35.153  27.931  23.814  1.00  0.00           C
ATOM   4110  CZ  PHE X 526      35.148  28.360  25.153  1.00  0.00           C
ATOM   4111  CE2 PHE X 526      35.829  29.535  25.513  1.00  0.00           C
ATOM   4112  CD2 PHE X 526      36.516  30.277  24.535  1.00  0.00           C
ATOM   4113  C   PHE X 526      35.413  32.440  22.314  1.00  0.00           C
ATOM   4114  O   PHE X 526      34.200  32.206  22.274  1.00  0.00           O
ATOM   4115  N   TRP X 527      35.934  33.374  23.121  1.00  0.00           N
ATOM   4116  CA  TRP X 527      35.132  34.147  24.075  1.00  0.00           C
ATOM   4117  CB  TRP X 527      36.032  34.766  25.155  1.00  0.00           C
ATOM   4118  CG  TRP X 527      36.627  33.805  26.143  1.00  0.00           C
ATOM   4119  CD1 TRP X 527      37.945  33.543  26.288  1.00  0.00           C
ATOM   4120  NE1 TRP X 527      38.137  32.600  27.280  1.00  0.00           N
ATOM   4121  CE2 TRP X 527      36.940  32.209  27.837  1.00  0.00           C
ATOM   4122  CZ2 TRP X 527      36.610  31.300  28.852  1.00  0.00           C
ATOM   4123  CH2 TRP X 527      35.262  31.134  29.212  1.00  0.00           C
ATOM   4124  CZ3 TRP X 527      34.267  31.882  28.556  1.00  0.00           C
ATOM   4125  CE3 TRP X 527      34.609  32.788  27.532  1.00  0.00           C
ATOM   4126  CD2 TRP X 527      35.953  32.974  27.141  1.00  0.00           C
ATOM   4127  C   TRP X 527      34.262  35.218  23.402  1.00  0.00           C
ATOM   4128  O   TRP X 527      33.101  35.365  23.778  1.00  0.00           O
ATOM   4129  N   THR X 528      34.760  35.937  22.386  1.00  0.00           N
ATOM   4130  CA  THR X 528      33.968  36.989  21.708  1.00  0.00           C
ATOM   4131  CB  THR X 528      34.780  37.857  20.735  1.00  0.00           C
ATOM   4132  CG2 THR X 528      35.740  38.799  21.462  1.00  0.00           C
ATOM   4133  OG1 THR X 528      35.510  37.072  19.825  1.00  0.00           O
ATOM   4134  C   THR X 528      32.742  36.439  20.982  1.00  0.00           C
ATOM   4135  O   THR X 528      31.704  37.109  21.000  1.00  0.00           O
ATOM   4136  N   ASN X 529      32.808  35.214  20.439  1.00  0.00           N
ATOM   4137  CA  ASN X 529      31.629  34.522  19.915  1.00  0.00           C
ATOM   4138  CB  ASN X 529      32.051  33.201  19.244  1.00  0.00           C
ATOM   4139  CG  ASN X 529      30.834  32.461  18.713  1.00  0.00           C
ATOM   4140  OD1 ASN X 529      30.250  31.611  19.375  1.00  0.00           O
ATOM   4141  ND2 ASN X 529      30.366  32.814  17.541  1.00  0.00           N
ATOM   4142  C   ASN X 529      30.578  34.287  21.016  1.00  0.00           C
ATOM   4143  O   ASN X 529      29.410  34.635  20.831  1.00  0.00           O
ATOM   4144  N   LEU X 530      30.994  33.749  22.169  1.00  0.00           N
ATOM   4145  CA  LEU X 530      30.109  33.438  23.298  1.00  0.00           C
ATOM   4146  CB  LEU X 530      30.875  32.588  24.329  1.00  0.00           C
ATOM   4147  CG  LEU X 530      31.190  31.147  23.886  1.00  0.00           C
ATOM   4148  CD1 LEU X 530      32.200  30.522  24.849  1.00  0.00           C
ATOM   4149  CD2 LEU X 530      29.932  30.271  23.895  1.00  0.00           C
ATOM   4150  C   LEU X 530      29.523  34.694  23.965  1.00  0.00           C
ATOM   4151  O   LEU X 530      28.365  34.675  24.381  1.00  0.00           O
ATOM   4152  N   PHE X 531      30.270  35.802  24.042  1.00  0.00           N
ATOM   4153  CA  PHE X 531      29.761  37.081  24.562  1.00  0.00           C
ATOM   4154  CB  PHE X 531      30.895  38.120  24.625  1.00  0.00           C
ATOM   4155  CG  PHE X 531      32.076  37.847  25.545  1.00  0.00           C
ATOM   4156  CD1 PHE X 531      33.327  38.418  25.234  1.00  0.00           C
ATOM   4157  CE1 PHE X 531      34.426  38.239  26.092  1.00  0.00           C
ATOM   4158  CZ  PHE X 531      34.282  37.484  27.268  1.00  0.00           C
ATOM   4159  CE2 PHE X 531      33.039  36.912  27.583  1.00  0.00           C
ATOM   4160  CD2 PHE X 531      31.935  37.103  26.734  1.00  0.00           C
ATOM   4161  C   PHE X 531      28.605  37.650  23.720  1.00  0.00           C
ATOM   4162  O   PHE X 531      27.727  38.317  24.265  1.00  0.00           O
ATOM   4163  N   ALA X 532      28.578  37.366  22.413  1.00  0.00           N
ATOM   4164  CA  ALA X 532      27.631  37.937  21.452  1.00  0.00           C
ATOM   4165  CB  ALA X 532      28.449  38.572  20.321  1.00  0.00           C
ATOM   4166  C   ALA X 532      26.537  36.951  20.964  1.00  0.00           C
ATOM   4167  O   ALA X 532      25.892  37.207  19.939  1.00  0.00           O
ATOM   4168  N   LYS X 533      26.344  35.823  21.671  1.00  0.00           N
ATOM   4169  CA  LYS X 533      25.421  34.725  21.313  1.00  0.00           C
ATOM   4170  CB  LYS X 533      26.152  33.379  21.492  1.00  0.00           C
ATOM   4171  CG  LYS X 533      25.399  32.208  20.840  1.00  0.00           C
ATOM   4172  CD  LYS X 533      26.283  30.953  20.774  1.00  0.00           C
ATOM   4173  CE  LYS X 533      25.538  29.827  20.050  1.00  0.00           C
ATOM   4174  NZ  LYS X 533      26.402  28.647  19.823  1.00  0.00           N
ATOM   4175  C   LYS X 533      24.077  34.815  22.039  1.00  0.00           C
ATOM   4176  O   LYS X 533      23.124  35.342  21.426  1.00  0.00           O
ATOM   4177  OXT LYS X 533      23.966  34.411  23.219  1.00  0.00           O
END
