# Supplementary material for: Insights into the Degradation of Polymer–Drug Conjugates by an Overexpressed Enzyme in Cancer Cells
Source: J Med Chem. 2023 Feb 14;66(4):2761–72. doi: 10.1021/acs.jmedchem.2c01781 (PMC9969400; doi:10.1021/acs.jmedchem.2c01781)
Supplement: Supplementary file 2 — jm2c01781_si_002.zip [file jm2c01781_si_002.zip › 3b-TI1.pdb]

CRYST1   85.216   85.216   85.216 109.47 109.47 109.47 P 1           1
ATOM      1  N   SER X   1      16.583  53.909  72.749  1.00  0.00           N
ATOM      2  CA  SER X   1      17.130  53.742  71.391  1.00  0.00           C
ATOM      3  CB  SER X   1      16.678  52.428  70.770  1.00  0.00           C
ATOM      4  OG  SER X   1      17.158  51.351  71.543  1.00  0.00           O
ATOM      5  C   SER X   1      16.682  54.878  70.497  1.00  0.00           C
ATOM      6  O   SER X   1      15.495  55.197  70.479  1.00  0.00           O
ATOM      7  N   SER X   2      17.604  55.476  69.743  1.00  0.00           N
ATOM      8  CA  SER X   2      17.324  56.535  68.760  1.00  0.00           C
ATOM      9  CB  SER X   2      17.570  57.927  69.367  1.00  0.00           C
ATOM     10  OG  SER X   2      16.797  58.129  70.544  1.00  0.00           O
ATOM     11  C   SER X   2      18.213  56.299  67.523  1.00  0.00           C
ATOM     12  O   SER X   2      19.436  56.218  67.684  1.00  0.00           O
ATOM     13  N   PRO X   3      17.658  56.122  66.310  1.00  0.00           N
ATOM     14  CD  PRO X   3      16.250  56.260  65.965  1.00  0.00           C
ATOM     15  CG  PRO X   3      16.179  56.061  64.454  1.00  0.00           C
ATOM     16  CB  PRO X   3      17.319  55.078  64.201  1.00  0.00           C
ATOM     17  CA  PRO X   3      18.393  55.527  65.189  1.00  0.00           C
ATOM     18  C   PRO X   3      19.432  56.464  64.537  1.00  0.00           C
ATOM     19  O   PRO X   3      19.253  57.686  64.540  1.00  0.00           O
ATOM     20  N   PRO X   4      20.513  55.913  63.948  1.00  0.00           N
ATOM     21  CD  PRO X   4      20.767  54.488  63.770  1.00  0.00           C
ATOM     22  CG  PRO X   4      22.070  54.376  62.978  1.00  0.00           C
ATOM     23  CB  PRO X   4      22.789  55.688  63.295  1.00  0.00           C
ATOM     24  CA  PRO X   4      21.647  56.694  63.459  1.00  0.00           C
ATOM     25  C   PRO X   4      21.343  57.414  62.140  1.00  0.00           C
ATOM     26  O   PRO X   4      20.823  56.812  61.198  1.00  0.00           O
ATOM     27  N   VAL X   5      21.744  58.685  62.051  1.00  0.00           N
ATOM     28  CA  VAL X   5      21.690  59.505  60.827  1.00  0.00           C
ATOM     29  CB  VAL X   5      20.828  60.771  61.051  1.00  0.00           C
ATOM     30  CG1 VAL X   5      21.352  61.681  62.167  1.00  0.00           C
ATOM     31  CG2 VAL X   5      20.653  61.625  59.788  1.00  0.00           C
ATOM     32  C   VAL X   5      23.098  59.793  60.282  1.00  0.00           C
ATOM     33  O   VAL X   5      24.070  59.865  61.040  1.00  0.00           O
ATOM     34  N   VAL X   6      23.215  59.953  58.961  1.00  0.00           N
ATOM     35  CA  VAL X   6      24.404  60.451  58.241  1.00  0.00           C
ATOM     36  CB  VAL X   6      25.108  59.307  57.476  1.00  0.00           C
ATOM     37  CG1 VAL X   6      26.083  59.814  56.409  1.00  0.00           C
ATOM     38  CG2 VAL X   6      25.919  58.409  58.415  1.00  0.00           C
ATOM     39  C   VAL X   6      23.987  61.578  57.291  1.00  0.00           C
ATOM     40  O   VAL X   6      22.975  61.466  56.602  1.00  0.00           O
ATOM     41  N   ASP X   7      24.774  62.652  57.209  1.00  0.00           N
ATOM     42  CA  ASP X   7      24.524  63.805  56.335  1.00  0.00           C
ATOM     43  CB  ASP X   7      24.792  65.098  57.123  1.00  0.00           C
ATOM     44  CG  ASP X   7      24.462  66.355  56.316  1.00  0.00           C
ATOM     45  OD1 ASP X   7      23.330  66.445  55.793  1.00  0.00           O
ATOM     46  OD2 ASP X   7      25.317  67.268  56.213  1.00  0.00           O
ATOM     47  C   ASP X   7      25.327  63.715  55.027  1.00  0.00           C
ATOM     48  O   ASP X   7      26.370  64.359  54.875  1.00  0.00           O
ATOM     49  N   THR X   8      24.866  62.905  54.066  1.00  0.00           N
ATOM     50  CA  THR X   8      25.465  62.873  52.714  1.00  0.00           C
ATOM     51  CB  THR X   8      24.962  61.720  51.817  1.00  0.00           C
ATOM     52  CG2 THR X   8      24.679  60.420  52.567  1.00  0.00           C
ATOM     53  OG1 THR X   8      23.800  62.057  51.102  1.00  0.00           O
ATOM     54  C   THR X   8      25.273  64.223  52.017  1.00  0.00           C
ATOM     55  O   THR X   8      24.371  64.989  52.363  1.00  0.00           O
ATOM     56  N   VAL X   9      26.097  64.537  51.021  1.00  0.00           N
ATOM     57  CA  VAL X   9      26.057  65.829  50.317  1.00  0.00           C
ATOM     58  CB  VAL X   9      27.297  65.966  49.414  1.00  0.00           C
ATOM     59  CG1 VAL X   9      27.346  67.310  48.692  1.00  0.00           C
ATOM     60  CG2 VAL X   9      28.571  65.873  50.265  1.00  0.00           C
ATOM     61  C   VAL X   9      24.740  66.005  49.549  1.00  0.00           C
ATOM     62  O   VAL X   9      24.179  67.103  49.536  1.00  0.00           O
ATOM     63  N   HIE X  10      24.178  64.912  49.021  1.00  0.00           N
ATOM     64  CA  HIE X  10      22.849  64.870  48.392  1.00  0.00           C
ATOM     65  CB  HIE X  10      22.737  63.578  47.569  1.00  0.00           C
ATOM     66  CG  HIE X  10      23.493  63.591  46.265  1.00  0.00           C
ATOM     67  ND1 HIE X  10      24.882  63.542  46.101  1.00  0.00           N
ATOM     68  CE1 HIE X  10      25.094  63.550  44.773  1.00  0.00           C
ATOM     69  NE2 HIE X  10      23.927  63.614  44.112  1.00  0.00           N
ATOM     70  CD2 HIE X  10      22.909  63.630  45.035  1.00  0.00           C
ATOM     71  C   HIE X  10      21.671  64.958  49.381  1.00  0.00           C
ATOM     72  O   HIE X  10      20.556  65.282  48.969  1.00  0.00           O
ATOM     73  N   GLY X  11      21.889  64.682  50.669  1.00  0.00           N
ATOM     74  CA  GLY X  11      20.869  64.746  51.721  1.00  0.00           C
ATOM     75  C   GLY X  11      21.123  63.777  52.876  1.00  0.00           C
ATOM     76  O   GLY X  11      22.020  62.930  52.820  1.00  0.00           O
ATOM     77  N   LYS X  12      20.329  63.881  53.944  1.00  0.00           N
ATOM     78  CA  LYS X  12      20.463  62.997  55.112  1.00  0.00           C
ATOM     79  CB  LYS X  12      19.846  63.659  56.356  1.00  0.00           C
ATOM     80  CG  LYS X  12      20.750  64.782  56.876  1.00  0.00           C
ATOM     81  CD  LYS X  12      20.121  65.552  58.044  1.00  0.00           C
ATOM     82  CE  LYS X  12      21.059  66.638  58.591  1.00  0.00           C
ATOM     83  NZ  LYS X  12      21.482  67.585  57.533  1.00  0.00           N
ATOM     84  C   LYS X  12      19.922  61.589  54.832  1.00  0.00           C
ATOM     85  O   LYS X  12      18.993  61.414  54.043  1.00  0.00           O
ATOM     86  N   VAL X  13      20.506  60.587  55.488  1.00  0.00           N
ATOM     87  CA  VAL X  13      20.084  59.177  55.431  1.00  0.00           C
ATOM     88  CB  VAL X  13      20.985  58.310  54.527  1.00  0.00           C
ATOM     89  CG1 VAL X  13      20.943  58.791  53.075  1.00  0.00           C
ATOM     90  CG2 VAL X  13      22.452  58.243  54.965  1.00  0.00           C
ATOM     91  C   VAL X  13      19.976  58.573  56.831  1.00  0.00           C
ATOM     92  O   VAL X  13      20.830  58.825  57.680  1.00  0.00           O
ATOM     93  N   LEU X  14      18.933  57.776  57.066  1.00  0.00           N
ATOM     94  CA  LEU X  14      18.617  57.130  58.348  1.00  0.00           C
ATOM     95  CB  LEU X  14      17.149  57.476  58.675  1.00  0.00           C
ATOM     96  CG  LEU X  14      16.655  57.284  60.122  1.00  0.00           C
ATOM     97  CD1 LEU X  14      16.650  55.831  60.587  1.00  0.00           C
ATOM     98  CD2 LEU X  14      17.437  58.145  61.113  1.00  0.00           C
ATOM     99  C   LEU X  14      18.883  55.615  58.260  1.00  0.00           C
ATOM    100  O   LEU X  14      18.406  54.970  57.324  1.00  0.00           O
ATOM    101  N   GLY X  15      19.654  55.066  59.204  1.00  0.00           N
ATOM    102  CA  GLY X  15      20.167  53.688  59.191  1.00  0.00           C
ATOM    103  C   GLY X  15      19.695  52.783  60.343  1.00  0.00           C
ATOM    104  O   GLY X  15      18.698  53.040  61.026  1.00  0.00           O
ATOM    105  N   LYS X  16      20.451  51.701  60.574  1.00  0.00           N
ATOM    106  CA  LYS X  16      20.281  50.758  61.699  1.00  0.00           C
ATOM    107  CB  LYS X  16      19.876  49.365  61.180  1.00  0.00           C
ATOM    108  CG  LYS X  16      18.427  49.262  60.684  1.00  0.00           C
ATOM    109  CD  LYS X  16      18.172  47.854  60.122  1.00  0.00           C
ATOM    110  CE  LYS X  16      16.693  47.636  59.786  1.00  0.00           C
ATOM    111  NZ  LYS X  16      16.470  46.293  59.197  1.00  0.00           N
ATOM    112  C   LYS X  16      21.564  50.633  62.525  1.00  0.00           C
ATOM    113  O   LYS X  16      22.651  50.606  61.953  1.00  0.00           O
ATOM    114  N   PHE X  17      21.444  50.474  63.845  1.00  0.00           N
ATOM    115  CA  PHE X  17      22.547  50.035  64.717  1.00  0.00           C
ATOM    116  CB  PHE X  17      22.441  50.672  66.115  1.00  0.00           C
ATOM    117  CG  PHE X  17      22.926  52.107  66.258  1.00  0.00           C
ATOM    118  CD1 PHE X  17      24.240  52.463  65.890  1.00  0.00           C
ATOM    119  CE1 PHE X  17      24.705  53.776  66.092  1.00  0.00           C
ATOM    120  CZ  PHE X  17      23.867  54.735  66.685  1.00  0.00           C
ATOM    121  CE2 PHE X  17      22.561  54.384  67.063  1.00  0.00           C
ATOM    122  CD2 PHE X  17      22.095  53.074  66.853  1.00  0.00           C
ATOM    123  C   PHE X  17      22.630  48.500  64.839  1.00  0.00           C
ATOM    124  O   PHE X  17      21.619  47.788  64.750  1.00  0.00           O
ATOM    125  N   VAL X  18      23.848  47.999  65.087  1.00  0.00           N
ATOM    126  CA  VAL X  18      24.175  46.582  65.335  1.00  0.00           C
ATOM    127  CB  VAL X  18      24.702  45.888  64.057  1.00  0.00           C
ATOM    128  CG1 VAL X  18      24.598  44.364  64.175  1.00  0.00           C
ATOM    129  CG2 VAL X  18      23.949  46.280  62.774  1.00  0.00           C
ATOM    130  C   VAL X  18      25.203  46.475  66.476  1.00  0.00           C
ATOM    131  O   VAL X  18      26.066  47.347  66.629  1.00  0.00           O
ATOM    132  N   SER X  19      25.100  45.455  67.339  1.00  0.00           N
ATOM    133  CA  SER X  19      25.977  45.294  68.518  1.00  0.00           C
ATOM    134  CB  SER X  19      25.469  46.166  69.678  1.00  0.00           C
ATOM    135  OG  SER X  19      25.547  47.540  69.344  1.00  0.00           O
ATOM    136  C   SER X  19      26.154  43.831  68.967  1.00  0.00           C
ATOM    137  O   SER X  19      25.784  43.458  70.088  1.00  0.00           O
ATOM    138  N   LEU X  20      26.744  42.993  68.108  1.00  0.00           N
ATOM    139  CA  LEU X  20      27.218  41.644  68.465  1.00  0.00           C
ATOM    140  CB  LEU X  20      27.648  40.874  67.197  1.00  0.00           C
ATOM    141  CG  LEU X  20      26.535  40.006  66.578  1.00  0.00           C
ATOM    142  CD1 LEU X  20      25.353  40.832  66.069  1.00  0.00           C
ATOM    143  CD2 LEU X  20      27.088  39.200  65.401  1.00  0.00           C
ATOM    144  C   LEU X  20      28.341  41.688  69.526  1.00  0.00           C
ATOM    145  O   LEU X  20      29.026  42.701  69.701  1.00  0.00           O
ATOM    146  N   GLU X  21      28.506  40.593  70.269  1.00  0.00           N
ATOM    147  CA  GLU X  21      29.343  40.537  71.480  1.00  0.00           C
ATOM    148  CB  GLU X  21      28.800  39.457  72.424  1.00  0.00           C
ATOM    149  CG  GLU X  21      27.418  39.793  73.000  1.00  0.00           C
ATOM    150  CD  GLU X  21      26.843  38.604  73.773  1.00  0.00           C
ATOM    151  OE1 GLU X  21      27.602  37.858  74.432  1.00  0.00           O
ATOM    152  OE2 GLU X  21      25.611  38.381  73.726  1.00  0.00           O
ATOM    153  C   GLU X  21      30.828  40.256  71.213  1.00  0.00           C
ATOM    154  O   GLU X  21      31.684  40.721  71.971  1.00  0.00           O
ATOM    155  N   GLY X  22      31.168  39.502  70.164  1.00  0.00           N
ATOM    156  CA  GLY X  22      32.556  39.116  69.882  1.00  0.00           C
ATOM    157  C   GLY X  22      33.425  40.274  69.382  1.00  0.00           C
ATOM    158  O   GLY X  22      34.626  40.322  69.652  1.00  0.00           O
ATOM    159  N   PHE X  23      32.807  41.244  68.706  1.00  0.00           N
ATOM    160  CA  PHE X  23      33.484  42.382  68.088  1.00  0.00           C
ATOM    161  CB  PHE X  23      32.562  43.002  67.036  1.00  0.00           C
ATOM    162  CG  PHE X  23      32.080  42.098  65.914  1.00  0.00           C
ATOM    163  CD1 PHE X  23      32.982  41.296  65.188  1.00  0.00           C
ATOM    164  CE1 PHE X  23      32.524  40.525  64.104  1.00  0.00           C
ATOM    165  CZ  PHE X  23      31.167  40.546  63.742  1.00  0.00           C
ATOM    166  CE2 PHE X  23      30.266  41.350  64.459  1.00  0.00           C
ATOM    167  CD2 PHE X  23      30.722  42.123  65.541  1.00  0.00           C
ATOM    168  C   PHE X  23      33.944  43.454  69.095  1.00  0.00           C
ATOM    169  O   PHE X  23      33.334  43.653  70.152  1.00  0.00           O
ATOM    170  N   ALA X  24      35.004  44.186  68.743  1.00  0.00           N
ATOM    171  CA  ALA X  24      35.627  45.215  69.582  1.00  0.00           C
ATOM    172  CB  ALA X  24      37.003  45.522  68.976  1.00  0.00           C
ATOM    173  C   ALA X  24      34.794  46.508  69.762  1.00  0.00           C
ATOM    174  O   ALA X  24      34.946  47.198  70.777  1.00  0.00           O
ATOM    175  N   GLN X  25      33.921  46.859  68.812  1.00  0.00           N
ATOM    176  CA  GLN X  25      33.083  48.070  68.864  1.00  0.00           C
ATOM    177  CB  GLN X  25      33.876  49.266  68.293  1.00  0.00           C
ATOM    178  CG  GLN X  25      34.304  49.099  66.824  1.00  0.00           C
ATOM    179  CD  GLN X  25      35.222  50.208  66.327  1.00  0.00           C
ATOM    180  OE1 GLN X  25      35.878  50.923  67.075  1.00  0.00           O
ATOM    181  NE2 GLN X  25      35.347  50.374  65.034  1.00  0.00           N
ATOM    182  C   GLN X  25      31.717  47.895  68.160  1.00  0.00           C
ATOM    183  O   GLN X  25      31.584  47.033  67.284  1.00  0.00           O
ATOM    184  N   PRO X  26      30.686  48.687  68.519  1.00  0.00           N
ATOM    185  CD  PRO X  26      30.634  49.545  69.698  1.00  0.00           C
ATOM    186  CG  PRO X  26      29.292  50.274  69.640  1.00  0.00           C
ATOM    187  CB  PRO X  26      28.419  49.343  68.804  1.00  0.00           C
ATOM    188  CA  PRO X  26      29.405  48.734  67.808  1.00  0.00           C
ATOM    189  C   PRO X  26      29.477  49.529  66.492  1.00  0.00           C
ATOM    190  O   PRO X  26      30.386  50.334  66.269  1.00  0.00           O
ATOM    191  N   VAL X  27      28.497  49.302  65.611  1.00  0.00           N
ATOM    192  CA  VAL X  27      28.469  49.830  64.232  1.00  0.00           C
ATOM    193  CB  VAL X  27      29.026  48.807  63.217  1.00  0.00           C
ATOM    194  CG1 VAL X  27      30.515  48.535  63.423  1.00  0.00           C
ATOM    195  CG2 VAL X  27      28.296  47.460  63.255  1.00  0.00           C
ATOM    196  C   VAL X  27      27.067  50.261  63.797  1.00  0.00           C
ATOM    197  O   VAL X  27      26.061  49.767  64.312  1.00  0.00           O
ATOM    198  N   ALA X  28      27.012  51.151  62.807  1.00  0.00           N
ATOM    199  CA  ALA X  28      25.814  51.521  62.065  1.00  0.00           C
ATOM    200  CB  ALA X  28      25.589  53.032  62.181  1.00  0.00           C
ATOM    201  C   ALA X  28      25.912  51.065  60.597  1.00  0.00           C
ATOM    202  O   ALA X  28      27.000  51.026  60.011  1.00  0.00           O
ATOM    203  N   ILE X  29      24.764  50.732  60.003  1.00  0.00           N
ATOM    204  CA  ILE X  29      24.637  50.289  58.609  1.00  0.00           C
ATOM    205  CB  ILE X  29      24.403  48.760  58.506  1.00  0.00           C
ATOM    206  CG2 ILE X  29      25.561  48.008  59.189  1.00  0.00           C
ATOM    207  CG1 ILE X  29      23.038  48.308  59.075  1.00  0.00           C
ATOM    208  CD1 ILE X  29      22.736  46.816  58.877  1.00  0.00           C
ATOM    209  C   ILE X  29      23.568  51.098  57.864  1.00  0.00           C
ATOM    210  O   ILE X  29      22.518  51.429  58.425  1.00  0.00           O
ATOM    211  N   PHE X  30      23.842  51.396  56.593  1.00  0.00           N
ATOM    212  CA  PHE X  30      22.991  52.189  55.702  1.00  0.00           C
ATOM    213  CB  PHE X  30      23.549  53.618  55.580  1.00  0.00           C
ATOM    214  CG  PHE X  30      23.687  54.377  56.889  1.00  0.00           C
ATOM    215  CD1 PHE X  30      24.835  54.210  57.690  1.00  0.00           C
ATOM    216  CE1 PHE X  30      24.955  54.902  58.908  1.00  0.00           C
ATOM    217  CZ  PHE X  30      23.937  55.779  59.319  1.00  0.00           C
ATOM    218  CE2 PHE X  30      22.807  55.973  58.509  1.00  0.00           C
ATOM    219  CD2 PHE X  30      22.674  55.264  57.302  1.00  0.00           C
ATOM    220  C   PHE X  30      22.911  51.505  54.329  1.00  0.00           C
ATOM    221  O   PHE X  30      23.935  51.099  53.775  1.00  0.00           O
ATOM    222  N   LEU X  31      21.702  51.351  53.789  1.00  0.00           N
ATOM    223  CA  LEU X  31      21.391  50.448  52.676  1.00  0.00           C
ATOM    224  CB  LEU X  31      20.627  49.221  53.216  1.00  0.00           C
ATOM    225  CG  LEU X  31      21.282  48.434  54.369  1.00  0.00           C
ATOM    226  CD1 LEU X  31      20.329  47.337  54.836  1.00  0.00           C
ATOM    227  CD2 LEU X  31      22.599  47.774  53.966  1.00  0.00           C
ATOM    228  C   LEU X  31      20.562  51.145  51.583  1.00  0.00           C
ATOM    229  O   LEU X  31      19.570  51.819  51.876  1.00  0.00           O
ATOM    230  N   GLY X  32      20.937  50.945  50.317  1.00  0.00           N
ATOM    231  CA  GLY X  32      20.188  51.434  49.154  1.00  0.00           C
ATOM    232  C   GLY X  32      20.385  52.919  48.820  1.00  0.00           C
ATOM    233  O   GLY X  32      19.473  53.545  48.279  1.00  0.00           O
ATOM    234  N   ILE X  33      21.544  53.509  49.132  1.00  0.00           N
ATOM    235  CA  ILE X  33      21.832  54.917  48.812  1.00  0.00           C
ATOM    236  CB  ILE X  33      23.017  55.485  49.635  1.00  0.00           C
ATOM    237  CG2 ILE X  33      23.112  57.004  49.394  1.00  0.00           C
ATOM    238  CG1 ILE X  33      22.908  55.255  51.164  1.00  0.00           C
ATOM    239  CD1 ILE X  33      23.470  53.909  51.643  1.00  0.00           C
ATOM    240  C   ILE X  33      22.099  55.047  47.297  1.00  0.00           C
ATOM    241  O   ILE X  33      22.967  54.332  46.791  1.00  0.00           O
ATOM    242  N   PRO X  34      21.394  55.918  46.547  1.00  0.00           N
ATOM    243  CD  PRO X  34      20.308  56.781  46.996  1.00  0.00           C
ATOM    244  CG  PRO X  34      19.977  57.690  45.814  1.00  0.00           C
ATOM    245  CB  PRO X  34      20.376  56.845  44.604  1.00  0.00           C
ATOM    246  CA  PRO X  34      21.608  56.085  45.108  1.00  0.00           C
ATOM    247  C   PRO X  34      22.912  56.844  44.816  1.00  0.00           C
ATOM    248  O   PRO X  34      23.145  57.912  45.378  1.00  0.00           O
ATOM    249  N   PHE X  35      23.740  56.325  43.901  1.00  0.00           N
ATOM    250  CA  PHE X  35      25.004  56.973  43.499  1.00  0.00           C
ATOM    251  CB  PHE X  35      26.155  55.960  43.595  1.00  0.00           C
ATOM    252  CG  PHE X  35      26.111  54.800  42.612  1.00  0.00           C
ATOM    253  CD1 PHE X  35      26.474  54.996  41.264  1.00  0.00           C
ATOM    254  CE1 PHE X  35      26.473  53.917  40.363  1.00  0.00           C
ATOM    255  CZ  PHE X  35      26.137  52.629  40.811  1.00  0.00           C
ATOM    256  CE2 PHE X  35      25.783  52.426  42.155  1.00  0.00           C
ATOM    257  CD2 PHE X  35      25.764  53.509  43.053  1.00  0.00           C
ATOM    258  C   PHE X  35      24.951  57.651  42.117  1.00  0.00           C
ATOM    259  O   PHE X  35      25.798  58.489  41.805  1.00  0.00           O
ATOM    260  N   ALA X  36      23.966  57.296  41.287  1.00  0.00           N
ATOM    261  CA  ALA X  36      23.757  57.808  39.931  1.00  0.00           C
ATOM    262  CB  ALA X  36      24.534  56.922  38.948  1.00  0.00           C
ATOM    263  C   ALA X  36      22.257  57.854  39.586  1.00  0.00           C
ATOM    264  O   ALA X  36      21.441  57.191  40.235  1.00  0.00           O
ATOM    265  N   LYS X  37      21.895  58.634  38.561  1.00  0.00           N
ATOM    266  CA  LYS X  37      20.513  58.820  38.086  1.00  0.00           C
ATOM    267  CB  LYS X  37      20.463  60.106  37.238  1.00  0.00           C
ATOM    268  CG  LYS X  37      19.092  60.805  37.230  1.00  0.00           C
ATOM    269  CD  LYS X  37      19.171  62.247  36.704  1.00  0.00           C
ATOM    270  CE  LYS X  37      19.591  62.336  35.230  1.00  0.00           C
ATOM    271  NZ  LYS X  37      19.879  63.736  34.841  1.00  0.00           N
ATOM    272  C   LYS X  37      20.018  57.569  37.322  1.00  0.00           C
ATOM    273  O   LYS X  37      20.844  56.922  36.667  1.00  0.00           O
ATOM    274  N   PRO X  38      18.719  57.200  37.375  1.00  0.00           N
ATOM    275  CD  PRO X  38      17.648  57.839  38.136  1.00  0.00           C
ATOM    276  CG  PRO X  38      16.613  56.749  38.389  1.00  0.00           C
ATOM    277  CB  PRO X  38      16.739  55.874  37.148  1.00  0.00           C
ATOM    278  CA  PRO X  38      18.237  55.927  36.826  1.00  0.00           C
ATOM    279  C   PRO X  38      18.494  55.766  35.312  1.00  0.00           C
ATOM    280  O   PRO X  38      18.055  56.618  34.533  1.00  0.00           O
ATOM    281  N   PRO X  39      19.153  54.686  34.849  1.00  0.00           N
ATOM    282  CD  PRO X  39      19.730  53.620  35.662  1.00  0.00           C
ATOM    283  CG  PRO X  39      20.492  52.710  34.697  1.00  0.00           C
ATOM    284  CB  PRO X  39      20.839  53.665  33.554  1.00  0.00           C
ATOM    285  CA  PRO X  39      19.567  54.510  33.451  1.00  0.00           C
ATOM    286  C   PRO X  39      18.457  53.869  32.590  1.00  0.00           C
ATOM    287  O   PRO X  39      18.680  52.891  31.873  1.00  0.00           O
ATOM    288  N   LEU X  40      17.231  54.378  32.714  1.00  0.00           N
ATOM    289  CA  LEU X  40      16.004  53.704  32.279  1.00  0.00           C
ATOM    290  CB  LEU X  40      14.825  54.260  33.099  1.00  0.00           C
ATOM    291  CG  LEU X  40      14.865  53.870  34.588  1.00  0.00           C
ATOM    292  CD1 LEU X  40      13.861  54.714  35.368  1.00  0.00           C
ATOM    293  CD2 LEU X  40      14.497  52.406  34.813  1.00  0.00           C
ATOM    294  C   LEU X  40      15.724  53.819  30.771  1.00  0.00           C
ATOM    295  O   LEU X  40      15.749  54.918  30.206  1.00  0.00           O
ATOM    296  N   GLY X  41      15.366  52.688  30.151  1.00  0.00           N
ATOM    297  CA  GLY X  41      14.718  52.621  28.836  1.00  0.00           C
ATOM    298  C   GLY X  41      15.545  53.237  27.696  1.00  0.00           C
ATOM    299  O   GLY X  41      16.579  52.674  27.327  1.00  0.00           O
ATOM    300  N   PRO X  42      15.145  54.397  27.136  1.00  0.00           N
ATOM    301  CD  PRO X  42      13.890  55.090  27.402  1.00  0.00           C
ATOM    302  CG  PRO X  42      13.694  56.046  26.235  1.00  0.00           C
ATOM    303  CB  PRO X  42      15.122  56.394  25.833  1.00  0.00           C
ATOM    304  CA  PRO X  42      15.903  55.104  26.096  1.00  0.00           C
ATOM    305  C   PRO X  42      17.364  55.433  26.451  1.00  0.00           C
ATOM    306  O   PRO X  42      18.169  55.669  25.548  1.00  0.00           O
ATOM    307  N   LEU X  43      17.711  55.438  27.744  1.00  0.00           N
ATOM    308  CA  LEU X  43      19.056  55.710  28.262  1.00  0.00           C
ATOM    309  CB  LEU X  43      18.937  56.243  29.701  1.00  0.00           C
ATOM    310  CG  LEU X  43      18.174  57.571  29.846  1.00  0.00           C
ATOM    311  CD1 LEU X  43      18.011  57.876  31.332  1.00  0.00           C
ATOM    312  CD2 LEU X  43      18.912  58.740  29.190  1.00  0.00           C
ATOM    313  C   LEU X  43      20.011  54.502  28.212  1.00  0.00           C
ATOM    314  O   LEU X  43      21.184  54.650  28.564  1.00  0.00           O
ATOM    315  N   ARG X  44      19.564  53.315  27.778  1.00  0.00           N
ATOM    316  CA  ARG X  44      20.442  52.145  27.572  1.00  0.00           C
ATOM    317  CB  ARG X  44      19.631  50.960  27.025  1.00  0.00           C
ATOM    318  CG  ARG X  44      18.718  50.377  28.111  1.00  0.00           C
ATOM    319  CD  ARG X  44      17.613  49.502  27.515  1.00  0.00           C
ATOM    320  NE  ARG X  44      16.595  49.247  28.541  1.00  0.00           N
ATOM    321  CZ  ARG X  44      15.315  49.010  28.363  1.00  0.00           C
ATOM    322  NH1 ARG X  44      14.815  48.785  27.182  1.00  0.00           N
ATOM    323  NH2 ARG X  44      14.529  49.022  29.398  1.00  0.00           N
ATOM    324  C   ARG X  44      21.597  52.490  26.630  1.00  0.00           C
ATOM    325  O   ARG X  44      21.394  53.173  25.622  1.00  0.00           O
ATOM    326  N   PHE X  45      22.797  52.013  26.954  1.00  0.00           N
ATOM    327  CA  PHE X  45      24.029  52.254  26.195  1.00  0.00           C
ATOM    328  CB  PHE X  45      23.996  51.445  24.879  1.00  0.00           C
ATOM    329  CG  PHE X  45      23.369  50.060  24.977  1.00  0.00           C
ATOM    330  CD1 PHE X  45      23.878  49.100  25.872  1.00  0.00           C
ATOM    331  CE1 PHE X  45      23.279  47.832  25.971  1.00  0.00           C
ATOM    332  CZ  PHE X  45      22.169  47.513  25.171  1.00  0.00           C
ATOM    333  CE2 PHE X  45      21.645  48.473  24.287  1.00  0.00           C
ATOM    334  CD2 PHE X  45      22.238  49.745  24.199  1.00  0.00           C
ATOM    335  C   PHE X  45      24.361  53.757  26.028  1.00  0.00           C
ATOM    336  O   PHE X  45      24.574  54.247  24.917  1.00  0.00           O
ATOM    337  N   THR X  46      24.353  54.520  27.129  1.00  0.00           N
ATOM    338  CA  THR X  46      24.744  55.951  27.175  1.00  0.00           C
ATOM    339  CB  THR X  46      23.530  56.903  27.204  1.00  0.00           C
ATOM    340  CG2 THR X  46      22.567  56.722  26.032  1.00  0.00           C
ATOM    341  OG1 THR X  46      22.793  56.744  28.394  1.00  0.00           O
ATOM    342  C   THR X  46      25.639  56.248  28.393  1.00  0.00           C
ATOM    343  O   THR X  46      25.630  55.459  29.345  1.00  0.00           O
ATOM    344  N   PRO X  47      26.412  57.355  28.420  1.00  0.00           N
ATOM    345  CD  PRO X  47      26.690  58.259  27.311  1.00  0.00           C
ATOM    346  CG  PRO X  47      27.985  58.978  27.684  1.00  0.00           C
ATOM    347  CB  PRO X  47      27.901  59.057  29.206  1.00  0.00           C
ATOM    348  CA  PRO X  47      27.205  57.746  29.591  1.00  0.00           C
ATOM    349  C   PRO X  47      26.363  57.917  30.874  1.00  0.00           C
ATOM    350  O   PRO X  47      25.196  58.317  30.787  1.00  0.00           O
ATOM    351  N   PRO X  48      26.922  57.637  32.067  1.00  0.00           N
ATOM    352  CD  PRO X  48      28.281  57.164  32.297  1.00  0.00           C
ATOM    353  CG  PRO X  48      28.509  57.262  33.804  1.00  0.00           C
ATOM    354  CB  PRO X  48      27.103  57.058  34.368  1.00  0.00           C
ATOM    355  CA  PRO X  48      26.210  57.766  33.341  1.00  0.00           C
ATOM    356  C   PRO X  48      25.950  59.232  33.728  1.00  0.00           C
ATOM    357  O   PRO X  48      26.683  60.134  33.315  1.00  0.00           O
ATOM    358  N   GLN X  49      24.933  59.473  34.561  1.00  0.00           N
ATOM    359  CA  GLN X  49      24.584  60.801  35.088  1.00  0.00           C
ATOM    360  CB  GLN X  49      23.222  61.246  34.538  1.00  0.00           C
ATOM    361  CG  GLN X  49      23.219  61.477  33.021  1.00  0.00           C
ATOM    362  CD  GLN X  49      21.886  62.061  32.576  1.00  0.00           C
ATOM    363  OE1 GLN X  49      21.699  63.268  32.526  1.00  0.00           O
ATOM    364  NE2 GLN X  49      20.883  61.252  32.329  1.00  0.00           N
ATOM    365  C   GLN X  49      24.554  60.818  36.630  1.00  0.00           C
ATOM    366  O   GLN X  49      24.140  59.827  37.239  1.00  0.00           O
ATOM    367  N   PRO X  50      24.937  61.930  37.289  1.00  0.00           N
ATOM    368  CD  PRO X  50      25.425  63.174  36.705  1.00  0.00           C
ATOM    369  CG  PRO X  50      25.496  64.175  37.859  1.00  0.00           C
ATOM    370  CB  PRO X  50      25.724  63.287  39.081  1.00  0.00           C
ATOM    371  CA  PRO X  50      24.907  62.036  38.747  1.00  0.00           C
ATOM    372  C   PRO X  50      23.473  62.117  39.296  1.00  0.00           C
ATOM    373  O   PRO X  50      22.572  62.643  38.638  1.00  0.00           O
ATOM    374  N   ALA X  51      23.268  61.614  40.515  1.00  0.00           N
ATOM    375  CA  ALA X  51      21.973  61.612  41.201  1.00  0.00           C
ATOM    376  CB  ALA X  51      22.066  60.666  42.407  1.00  0.00           C
ATOM    377  C   ALA X  51      21.521  63.031  41.610  1.00  0.00           C
ATOM    378  O   ALA X  51      22.342  63.945  41.737  1.00  0.00           O
ATOM    379  N   GLU X  52      20.221  63.221  41.848  1.00  0.00           N
ATOM    380  CA  GLU X  52      19.632  64.512  42.252  1.00  0.00           C
ATOM    381  CB  GLU X  52      18.266  64.713  41.588  1.00  0.00           C
ATOM    382  CG  GLU X  52      18.334  64.798  40.056  1.00  0.00           C
ATOM    383  CD  GLU X  52      16.959  65.088  39.443  1.00  0.00           C
ATOM    384  OE1 GLU X  52      15.919  64.702  40.034  1.00  0.00           O
ATOM    385  OE2 GLU X  52      16.891  65.695  38.348  1.00  0.00           O
ATOM    386  C   GLU X  52      19.484  64.636  43.782  1.00  0.00           C
ATOM    387  O   GLU X  52      19.062  63.665  44.421  1.00  0.00           O
ATOM    388  N   PRO X  53      19.778  65.798  44.398  1.00  0.00           N
ATOM    389  CD  PRO X  53      20.251  67.026  43.770  1.00  0.00           C
ATOM    390  CG  PRO X  53      20.226  68.095  44.863  1.00  0.00           C
ATOM    391  CB  PRO X  53      20.464  67.281  46.134  1.00  0.00           C
ATOM    392  CA  PRO X  53      19.723  65.969  45.850  1.00  0.00           C
ATOM    393  C   PRO X  53      18.287  65.990  46.401  1.00  0.00           C
ATOM    394  O   PRO X  53      17.387  66.612  45.823  1.00  0.00           O
ATOM    395  N   TRP X  54      18.097  65.362  47.564  1.00  0.00           N
ATOM    396  CA  TRP X  54      16.834  65.303  48.314  1.00  0.00           C
ATOM    397  CB  TRP X  54      16.486  63.836  48.601  1.00  0.00           C
ATOM    398  CG  TRP X  54      17.458  63.080  49.453  1.00  0.00           C
ATOM    399  CD1 TRP X  54      17.416  62.974  50.799  1.00  0.00           C
ATOM    400  NE1 TRP X  54      18.468  62.196  51.242  1.00  0.00           N
ATOM    401  CE2 TRP X  54      19.244  61.755  50.189  1.00  0.00           C
ATOM    402  CZ2 TRP X  54      20.398  60.964  50.104  1.00  0.00           C
ATOM    403  CH2 TRP X  54      20.932  60.654  48.841  1.00  0.00           C
ATOM    404  CZ3 TRP X  54      20.314  61.151  47.679  1.00  0.00           C
ATOM    405  CE3 TRP X  54      19.180  61.980  47.774  1.00  0.00           C
ATOM    406  CD2 TRP X  54      18.611  62.294  49.028  1.00  0.00           C
ATOM    407  C   TRP X  54      16.853  66.122  49.615  1.00  0.00           C
ATOM    408  O   TRP X  54      15.793  66.530  50.084  1.00  0.00           O
ATOM    409  N   SER X  55      18.030  66.406  50.185  1.00  0.00           N
ATOM    410  CA  SER X  55      18.263  67.212  51.405  1.00  0.00           C
ATOM    411  CB  SER X  55      17.830  68.669  51.180  1.00  0.00           C
ATOM    412  OG  SER X  55      18.434  69.205  50.014  1.00  0.00           O
ATOM    413  C   SER X  55      17.701  66.668  52.741  1.00  0.00           C
ATOM    414  O   SER X  55      18.397  66.747  53.758  1.00  0.00           O
ATOM    415  N   PHE X  56      16.489  66.100  52.772  1.00  0.00           N
ATOM    416  CA  PHE X  56      15.809  65.630  53.995  1.00  0.00           C
ATOM    417  CB  PHE X  56      14.283  65.602  53.770  1.00  0.00           C
ATOM    418  CG  PHE X  56      13.758  64.561  52.790  1.00  0.00           C
ATOM    419  CD1 PHE X  56      13.481  64.919  51.457  1.00  0.00           C
ATOM    420  CE1 PHE X  56      12.990  63.964  50.547  1.00  0.00           C
ATOM    421  CZ  PHE X  56      12.746  62.648  50.973  1.00  0.00           C
ATOM    422  CE2 PHE X  56      12.981  62.293  52.313  1.00  0.00           C
ATOM    423  CD2 PHE X  56      13.488  63.245  53.218  1.00  0.00           C
ATOM    424  C   PHE X  56      16.343  64.292  54.544  1.00  0.00           C
ATOM    425  O   PHE X  56      17.089  63.588  53.867  1.00  0.00           O
ATOM    426  N   VAL X  57      15.952  63.919  55.772  1.00  0.00           N
ATOM    427  CA  VAL X  57      16.353  62.670  56.467  1.00  0.00           C
ATOM    428  CB  VAL X  57      16.319  62.867  58.002  1.00  0.00           C
ATOM    429  CG1 VAL X  57      14.927  63.115  58.603  1.00  0.00           C
ATOM    430  CG2 VAL X  57      16.994  61.709  58.744  1.00  0.00           C
ATOM    431  C   VAL X  57      15.644  61.412  55.931  1.00  0.00           C
ATOM    432  O   VAL X  57      14.806  60.789  56.589  1.00  0.00           O
ATOM    433  N   LYS X  58      15.967  61.055  54.684  1.00  0.00           N
ATOM    434  CA  LYS X  58      15.403  59.928  53.922  1.00  0.00           C
ATOM    435  CB  LYS X  58      15.884  60.071  52.464  1.00  0.00           C
ATOM    436  CG  LYS X  58      15.189  59.153  51.443  1.00  0.00           C
ATOM    437  CD  LYS X  58      15.776  59.395  50.042  1.00  0.00           C
ATOM    438  CE  LYS X  58      15.193  58.459  48.974  1.00  0.00           C
ATOM    439  NZ  LYS X  58      13.845  58.873  48.522  1.00  0.00           N
ATOM    440  C   LYS X  58      15.784  58.571  54.535  1.00  0.00           C
ATOM    441  O   LYS X  58      16.869  58.411  55.094  1.00  0.00           O
ATOM    442  N   ASN X  59      14.916  57.569  54.413  1.00  0.00           N
ATOM    443  CA  ASN X  59      15.231  56.207  54.856  1.00  0.00           C
ATOM    444  CB  ASN X  59      13.956  55.354  54.815  1.00  0.00           C
ATOM    445  CG  ASN X  59      14.253  53.941  55.275  1.00  0.00           C
ATOM    446  OD1 ASN X  59      14.456  53.032  54.482  1.00  0.00           O
ATOM    447  ND2 ASN X  59      14.391  53.736  56.558  1.00  0.00           N
ATOM    448  C   ASN X  59      16.347  55.551  54.014  1.00  0.00           C
ATOM    449  O   ASN X  59      16.336  55.648  52.786  1.00  0.00           O
ATOM    450  N   ALA X  60      17.250  54.811  54.665  1.00  0.00           N
ATOM    451  CA  ALA X  60      18.243  53.950  54.022  1.00  0.00           C
ATOM    452  CB  ALA X  60      19.556  54.735  53.879  1.00  0.00           C
ATOM    453  C   ALA X  60      18.405  52.615  54.783  1.00  0.00           C
ATOM    454  O   ALA X  60      19.496  52.286  55.255  1.00  0.00           O
ATOM    455  N   THR X  61      17.318  51.845  54.948  1.00  0.00           N
ATOM    456  CA  THR X  61      17.333  50.578  55.718  1.00  0.00           C
ATOM    457  CB  THR X  61      16.643  50.723  57.082  1.00  0.00           C
ATOM    458  CG2 THR X  61      17.233  51.848  57.925  1.00  0.00           C
ATOM    459  OG1 THR X  61      15.264  50.970  56.948  1.00  0.00           O
ATOM    460  C   THR X  61      16.788  49.342  54.993  1.00  0.00           C
ATOM    461  O   THR X  61      16.860  48.242  55.550  1.00  0.00           O
ATOM    462  N   SER X  62      16.299  49.474  53.757  1.00  0.00           N
ATOM    463  CA  SER X  62      15.956  48.337  52.887  1.00  0.00           C
ATOM    464  CB  SER X  62      14.764  48.673  51.985  1.00  0.00           C
ATOM    465  OG  SER X  62      13.556  48.701  52.732  1.00  0.00           O
ATOM    466  C   SER X  62      17.156  47.927  52.029  1.00  0.00           C
ATOM    467  O   SER X  62      17.930  48.775  51.587  1.00  0.00           O
ATOM    468  N   TYR X  63      17.305  46.631  51.761  1.00  0.00           N
ATOM    469  CA  TYR X  63      18.333  46.135  50.844  1.00  0.00           C
ATOM    470  CB  TYR X  63      18.549  44.632  51.071  1.00  0.00           C
ATOM    471  CG  TYR X  63      19.290  44.296  52.356  1.00  0.00           C
ATOM    472  CD1 TYR X  63      20.699  44.340  52.382  1.00  0.00           C
ATOM    473  CE1 TYR X  63      21.400  44.032  53.565  1.00  0.00           C
ATOM    474  CZ  TYR X  63      20.691  43.673  54.732  1.00  0.00           C
ATOM    475  OH  TYR X  63      21.353  43.405  55.891  1.00  0.00           O
ATOM    476  CE2 TYR X  63      19.279  43.616  54.703  1.00  0.00           C
ATOM    477  CD2 TYR X  63      18.581  43.933  53.519  1.00  0.00           C
ATOM    478  C   TYR X  63      17.936  46.454  49.385  1.00  0.00           C
ATOM    479  O   TYR X  63      16.804  46.153  48.993  1.00  0.00           O
ATOM    480  N   PRO X  64      18.816  47.062  48.563  1.00  0.00           N
ATOM    481  CD  PRO X  64      20.150  47.539  48.902  1.00  0.00           C
ATOM    482  CG  PRO X  64      20.822  47.878  47.572  1.00  0.00           C
ATOM    483  CB  PRO X  64      19.646  48.295  46.691  1.00  0.00           C
ATOM    484  CA  PRO X  64      18.487  47.421  47.183  1.00  0.00           C
ATOM    485  C   PRO X  64      18.263  46.193  46.274  1.00  0.00           C
ATOM    486  O   PRO X  64      18.830  45.122  46.530  1.00  0.00           O
ATOM    487  N   PRO X  65      17.466  46.336  45.197  1.00  0.00           N
ATOM    488  CD  PRO X  65      16.743  47.536  44.803  1.00  0.00           C
ATOM    489  CG  PRO X  65      16.172  47.249  43.413  1.00  0.00           C
ATOM    490  CB  PRO X  65      15.988  45.736  43.431  1.00  0.00           C
ATOM    491  CA  PRO X  65      17.195  45.266  44.245  1.00  0.00           C
ATOM    492  C   PRO X  65      18.406  44.978  43.353  1.00  0.00           C
ATOM    493  O   PRO X  65      19.296  45.811  43.169  1.00  0.00           O
ATOM    494  N   MET X  66      18.421  43.783  42.775  1.00  0.00           N
ATOM    495  CA  MET X  66      19.548  43.236  42.025  1.00  0.00           C
ATOM    496  CB  MET X  66      19.477  41.701  42.070  1.00  0.00           C
ATOM    497  CG  MET X  66      19.417  41.173  43.515  1.00  0.00           C
ATOM    498  SD  MET X  66      19.316  39.375  43.691  1.00  0.00           S
ATOM    499  CE  MET X  66      17.631  39.096  43.086  1.00  0.00           C
ATOM    500  C   MET X  66      19.583  43.777  40.587  1.00  0.00           C
ATOM    501  O   MET X  66      18.559  43.829  39.899  1.00  0.00           O
ATOM    502  N   CYS X  67      20.767  44.169  40.113  1.00  0.00           N
ATOM    503  CA  CYS X  67      20.952  44.745  38.782  1.00  0.00           C
ATOM    504  CB  CYS X  67      22.378  45.315  38.682  1.00  0.00           C
ATOM    505  SG  CYS X  67      22.694  46.580  39.944  1.00  0.00           S
ATOM    506  C   CYS X  67      20.731  43.696  37.679  1.00  0.00           C
ATOM    507  O   CYS X  67      21.518  42.755  37.571  1.00  0.00           O
ATOM    508  N   THR X  68      19.729  43.890  36.812  1.00  0.00           N
ATOM    509  CA  THR X  68      19.715  43.331  35.437  1.00  0.00           C
ATOM    510  CB  THR X  68      20.581  44.212  34.508  1.00  0.00           C
ATOM    511  CG2 THR X  68      20.036  45.638  34.401  1.00  0.00           C
ATOM    512  OG1 THR X  68      21.908  44.300  34.984  1.00  0.00           O
ATOM    513  C   THR X  68      20.087  41.833  35.316  1.00  0.00           C
ATOM    514  O   THR X  68      21.016  41.473  34.588  1.00  0.00           O
ATOM    515  N   GLN X  69      19.425  40.951  36.076  1.00  0.00           N
ATOM    516  CA  GLN X  69      19.764  39.518  36.177  1.00  0.00           C
ATOM    517  CB  GLN X  69      20.906  39.340  37.197  1.00  0.00           C
ATOM    518  CG  GLN X  69      20.482  39.602  38.653  1.00  0.00           C
ATOM    519  CD  GLN X  69      21.690  39.754  39.564  1.00  0.00           C
ATOM    520  OE1 GLN X  69      22.086  38.852  40.287  1.00  0.00           O
ATOM    521  NE2 GLN X  69      22.330  40.898  39.533  1.00  0.00           N
ATOM    522  C   GLN X  69      18.562  38.636  36.558  1.00  0.00           C
ATOM    523  O   GLN X  69      17.527  39.153  36.979  1.00  0.00           O
ATOM    524  N   ASP X  70      18.717  37.310  36.461  1.00  0.00           N
ATOM    525  CA  ASP X  70      17.740  36.336  36.973  1.00  0.00           C
ATOM    526  CB  ASP X  70      18.181  34.909  36.591  1.00  0.00           C
ATOM    527  CG  ASP X  70      17.309  33.802  37.206  1.00  0.00           C
ATOM    528  OD1 ASP X  70      17.745  32.626  37.215  1.00  0.00           O
ATOM    529  OD2 ASP X  70      16.181  34.079  37.673  1.00  0.00           O
ATOM    530  C   ASP X  70      17.566  36.455  38.507  1.00  0.00           C
ATOM    531  O   ASP X  70      18.519  36.186  39.251  1.00  0.00           O
ATOM    532  N   PRO X  71      16.361  36.786  39.018  1.00  0.00           N
ATOM    533  CD  PRO X  71      15.129  37.068  38.291  1.00  0.00           C
ATOM    534  CG  PRO X  71      14.015  37.044  39.337  1.00  0.00           C
ATOM    535  CB  PRO X  71      14.734  37.500  40.606  1.00  0.00           C
ATOM    536  CA  PRO X  71      16.137  36.904  40.454  1.00  0.00           C
ATOM    537  C   PRO X  71      16.281  35.570  41.199  1.00  0.00           C
ATOM    538  O   PRO X  71      16.708  35.584  42.351  1.00  0.00           O
ATOM    539  N   LYS X  72      16.000  34.415  40.577  1.00  0.00           N
ATOM    540  CA  LYS X  72      16.088  33.109  41.257  1.00  0.00           C
ATOM    541  CB  LYS X  72      15.402  32.029  40.402  1.00  0.00           C
ATOM    542  CG  LYS X  72      15.073  30.783  41.237  1.00  0.00           C
ATOM    543  CD  LYS X  72      14.491  29.655  40.378  1.00  0.00           C
ATOM    544  CE  LYS X  72      13.879  28.563  41.267  1.00  0.00           C
ATOM    545  NZ  LYS X  72      12.480  28.885  41.632  1.00  0.00           N
ATOM    546  C   LYS X  72      17.538  32.750  41.591  1.00  0.00           C
ATOM    547  O   LYS X  72      17.836  32.347  42.720  1.00  0.00           O
ATOM    548  N   ALA X  73      18.439  32.984  40.635  1.00  0.00           N
ATOM    549  CA  ALA X  73      19.883  32.820  40.781  1.00  0.00           C
ATOM    550  CB  ALA X  73      20.502  32.957  39.386  1.00  0.00           C
ATOM    551  C   ALA X  73      20.512  33.829  41.764  1.00  0.00           C
ATOM    552  O   ALA X  73      21.411  33.460  42.525  1.00  0.00           O
ATOM    553  N   GLY X  74      20.033  35.080  41.775  1.00  0.00           N
ATOM    554  CA  GLY X  74      20.492  36.119  42.707  1.00  0.00           C
ATOM    555  C   GLY X  74      20.018  35.904  44.153  1.00  0.00           C
ATOM    556  O   GLY X  74      20.800  36.073  45.094  1.00  0.00           O
ATOM    557  N   GLN X  75      18.773  35.446  44.343  1.00  0.00           N
ATOM    558  CA  GLN X  75      18.246  35.036  45.652  1.00  0.00           C
ATOM    559  CB  GLN X  75      16.736  34.740  45.562  1.00  0.00           C
ATOM    560  CG  GLN X  75      15.882  36.014  45.409  1.00  0.00           C
ATOM    561  CD  GLN X  75      14.390  35.737  45.225  1.00  0.00           C
ATOM    562  OE1 GLN X  75      13.868  34.650  45.463  1.00  0.00           O
ATOM    563  NE2 GLN X  75      13.615  36.720  44.829  1.00  0.00           N
ATOM    564  C   GLN X  75      19.010  33.819  46.202  1.00  0.00           C
ATOM    565  O   GLN X  75      19.401  33.837  47.370  1.00  0.00           O
ATOM    566  N   LEU X  76      19.302  32.813  45.363  1.00  0.00           N
ATOM    567  CA  LEU X  76      20.088  31.628  45.741  1.00  0.00           C
ATOM    568  CB  LEU X  76      20.201  30.695  44.516  1.00  0.00           C
ATOM    569  CG  LEU X  76      21.081  29.444  44.716  1.00  0.00           C
ATOM    570  CD1 LEU X  76      20.546  28.533  45.820  1.00  0.00           C
ATOM    571  CD2 LEU X  76      21.133  28.642  43.415  1.00  0.00           C
ATOM    572  C   LEU X  76      21.471  32.015  46.290  1.00  0.00           C
ATOM    573  O   LEU X  76      21.830  31.631  47.405  1.00  0.00           O
ATOM    574  N   LEU X  77      22.224  32.835  45.548  1.00  0.00           N
ATOM    575  CA  LEU X  77      23.536  33.326  45.981  1.00  0.00           C
ATOM    576  CB  LEU X  77      24.135  34.153  44.826  1.00  0.00           C
ATOM    577  CG  LEU X  77      25.609  34.552  45.024  1.00  0.00           C
ATOM    578  CD1 LEU X  77      26.554  33.353  44.924  1.00  0.00           C
ATOM    579  CD2 LEU X  77      26.019  35.565  43.954  1.00  0.00           C
ATOM    580  C   LEU X  77      23.432  34.136  47.290  1.00  0.00           C
ATOM    581  O   LEU X  77      24.243  33.971  48.200  1.00  0.00           O
ATOM    582  N   SER X  78      22.381  34.946  47.431  1.00  0.00           N
ATOM    583  CA  SER X  78      22.131  35.780  48.618  1.00  0.00           C
ATOM    584  CB  SER X  78      21.191  36.939  48.267  1.00  0.00           C
ATOM    585  OG  SER X  78      21.717  37.659  47.162  1.00  0.00           O
ATOM    586  C   SER X  78      21.661  35.003  49.863  1.00  0.00           C
ATOM    587  O   SER X  78      21.479  35.604  50.923  1.00  0.00           O
ATOM    588  N   GLU X  79      21.528  33.675  49.788  1.00  0.00           N
ATOM    589  CA  GLU X  79      21.393  32.790  50.956  1.00  0.00           C
ATOM    590  CB  GLU X  79      20.047  32.049  50.883  1.00  0.00           C
ATOM    591  CG  GLU X  79      19.720  31.327  52.199  1.00  0.00           C
ATOM    592  CD  GLU X  79      18.302  30.740  52.251  1.00  0.00           C
ATOM    593  OE1 GLU X  79      18.097  29.717  52.949  1.00  0.00           O
ATOM    594  OE2 GLU X  79      17.349  31.321  51.674  1.00  0.00           O
ATOM    595  C   GLU X  79      22.588  31.833  51.107  1.00  0.00           C
ATOM    596  O   GLU X  79      23.045  31.598  52.227  1.00  0.00           O
ATOM    597  N   LEU X  80      23.137  31.320  50.000  1.00  0.00           N
ATOM    598  CA  LEU X  80      24.172  30.278  50.008  1.00  0.00           C
ATOM    599  CB  LEU X  80      23.929  29.357  48.791  1.00  0.00           C
ATOM    600  CG  LEU X  80      24.498  27.927  48.910  1.00  0.00           C
ATOM    601  CD1 LEU X  80      23.820  27.126  50.027  1.00  0.00           C
ATOM    602  CD2 LEU X  80      24.269  27.171  47.601  1.00  0.00           C
ATOM    603  C   LEU X  80      25.620  30.812  50.088  1.00  0.00           C
ATOM    604  O   LEU X  80      26.540  30.018  50.276  1.00  0.00           O
ATOM    605  N   PHE X  81      25.846  32.125  49.950  1.00  0.00           N
ATOM    606  CA  PHE X  81      27.184  32.756  49.973  1.00  0.00           C
ATOM    607  CB  PHE X  81      27.502  33.203  48.533  1.00  0.00           C
ATOM    608  CG  PHE X  81      28.803  33.946  48.268  1.00  0.00           C
ATOM    609  CD1 PHE X  81      28.800  35.057  47.401  1.00  0.00           C
ATOM    610  CE1 PHE X  81      30.002  35.703  47.066  1.00  0.00           C
ATOM    611  CZ  PHE X  81      31.218  35.237  47.588  1.00  0.00           C
ATOM    612  CE2 PHE X  81      31.229  34.137  48.462  1.00  0.00           C
ATOM    613  CD2 PHE X  81      30.024  33.504  48.813  1.00  0.00           C
ATOM    614  C   PHE X  81      27.327  33.915  50.984  1.00  0.00           C
ATOM    615  O   PHE X  81      28.443  34.249  51.375  1.00  0.00           O
ATOM    616  N   THR X  82      26.230  34.524  51.450  1.00  0.00           N
ATOM    617  CA  THR X  82      26.305  35.746  52.278  1.00  0.00           C
ATOM    618  CB  THR X  82      24.993  36.541  52.238  1.00  0.00           C
ATOM    619  CG2 THR X  82      23.871  35.955  53.091  1.00  0.00           C
ATOM    620  OG1 THR X  82      25.242  37.849  52.695  1.00  0.00           O
ATOM    621  C   THR X  82      26.783  35.516  53.722  1.00  0.00           C
ATOM    622  O   THR X  82      26.561  34.464  54.323  1.00  0.00           O
ATOM    623  N   ASN X  83      27.403  36.543  54.312  1.00  0.00           N
ATOM    624  CA  ASN X  83      27.994  36.525  55.657  1.00  0.00           C
ATOM    625  CB  ASN X  83      28.905  37.763  55.739  1.00  0.00           C
ATOM    626  CG  ASN X  83      29.884  37.735  56.893  1.00  0.00           C
ATOM    627  OD1 ASN X  83      29.796  38.522  57.829  1.00  0.00           O
ATOM    628  ND2 ASN X  83      30.876  36.886  56.807  1.00  0.00           N
ATOM    629  C   ASN X  83      26.953  36.528  56.800  1.00  0.00           C
ATOM    630  O   ASN X  83      27.234  36.057  57.902  1.00  0.00           O
ATOM    631  N   ARG X  84      25.751  37.060  56.540  1.00  0.00           N
ATOM    632  CA  ARG X  84      24.648  37.229  57.509  1.00  0.00           C
ATOM    633  CB  ARG X  84      23.897  38.543  57.203  1.00  0.00           C
ATOM    634  CG  ARG X  84      23.292  38.606  55.792  1.00  0.00           C
ATOM    635  CD  ARG X  84      22.509  39.909  55.565  1.00  0.00           C
ATOM    636  NE  ARG X  84      22.180  40.096  54.140  1.00  0.00           N
ATOM    637  CZ  ARG X  84      21.347  39.374  53.413  1.00  0.00           C
ATOM    638  NH1 ARG X  84      20.569  38.468  53.922  1.00  0.00           N
ATOM    639  NH2 ARG X  84      21.266  39.517  52.124  1.00  0.00           N
ATOM    640  C   ARG X  84      23.717  36.007  57.590  1.00  0.00           C
ATOM    641  O   ARG X  84      23.790  35.109  56.742  1.00  0.00           O
ATOM    642  N   LYS X  85      22.823  35.985  58.587  1.00  0.00           N
ATOM    643  CA  LYS X  85      21.743  34.980  58.728  1.00  0.00           C
ATOM    644  CB  LYS X  85      22.012  34.051  59.924  1.00  0.00           C
ATOM    645  CG  LYS X  85      22.052  34.775  61.282  1.00  0.00           C
ATOM    646  CD  LYS X  85      22.076  33.794  62.461  1.00  0.00           C
ATOM    647  CE  LYS X  85      20.711  33.121  62.657  1.00  0.00           C
ATOM    648  NZ  LYS X  85      20.679  32.295  63.884  1.00  0.00           N
ATOM    649  C   LYS X  85      20.327  35.568  58.764  1.00  0.00           C
ATOM    650  O   LYS X  85      19.371  34.855  58.467  1.00  0.00           O
ATOM    651  N   GLU X  86      20.173  36.856  59.065  1.00  0.00           N
ATOM    652  CA  GLU X  86      18.938  37.598  58.801  1.00  0.00           C
ATOM    653  CB  GLU X  86      18.934  38.928  59.576  1.00  0.00           C
ATOM    654  CG  GLU X  86      17.613  39.697  59.422  1.00  0.00           C
ATOM    655  CD  GLU X  86      17.445  40.758  60.518  1.00  0.00           C
ATOM    656  OE1 GLU X  86      17.070  40.382  61.656  1.00  0.00           O
ATOM    657  OE2 GLU X  86      17.652  41.970  60.260  1.00  0.00           O
ATOM    658  C   GLU X  86      18.784  37.781  57.283  1.00  0.00           C
ATOM    659  O   GLU X  86      19.719  38.201  56.596  1.00  0.00           O
ATOM    660  N   ASN X  87      17.617  37.408  56.756  1.00  0.00           N
ATOM    661  CA  ASN X  87      17.369  37.226  55.325  1.00  0.00           C
ATOM    662  CB  ASN X  87      17.363  35.707  55.051  1.00  0.00           C
ATOM    663  CG  ASN X  87      17.472  35.298  53.590  1.00  0.00           C
ATOM    664  OD1 ASN X  87      17.378  36.092  52.664  1.00  0.00           O
ATOM    665  ND2 ASN X  87      17.636  34.026  53.330  1.00  0.00           N
ATOM    666  C   ASN X  87      16.088  37.961  54.885  1.00  0.00           C
ATOM    667  O   ASN X  87      15.160  38.153  55.679  1.00  0.00           O
ATOM    668  N   ILE X  88      16.054  38.384  53.623  1.00  0.00           N
ATOM    669  CA  ILE X  88      14.964  39.101  52.952  1.00  0.00           C
ATOM    670  CB  ILE X  88      15.210  40.634  52.889  1.00  0.00           C
ATOM    671  CG2 ILE X  88      15.274  41.258  54.291  1.00  0.00           C
ATOM    672  CG1 ILE X  88      16.394  41.116  52.013  1.00  0.00           C
ATOM    673  CD1 ILE X  88      17.810  40.677  52.417  1.00  0.00           C
ATOM    674  C   ILE X  88      14.777  38.545  51.530  1.00  0.00           C
ATOM    675  O   ILE X  88      15.760  38.104  50.926  1.00  0.00           O
ATOM    676  N   PRO X  89      13.566  38.596  50.949  1.00  0.00           N
ATOM    677  CD  PRO X  89      12.296  38.934  51.580  1.00  0.00           C
ATOM    678  CG  PRO X  89      11.316  39.197  50.436  1.00  0.00           C
ATOM    679  CB  PRO X  89      11.886  38.359  49.293  1.00  0.00           C
ATOM    680  CA  PRO X  89      13.399  38.440  49.506  1.00  0.00           C
ATOM    681  C   PRO X  89      14.031  39.627  48.759  1.00  0.00           C
ATOM    682  O   PRO X  89      14.039  40.751  49.270  1.00  0.00           O
ATOM    683  N   LEU X  90      14.543  39.395  47.546  1.00  0.00           N
ATOM    684  CA  LEU X  90      15.171  40.420  46.700  1.00  0.00           C
ATOM    685  CB  LEU X  90      16.696  40.195  46.636  1.00  0.00           C
ATOM    686  CG  LEU X  90      17.458  40.469  47.949  1.00  0.00           C
ATOM    687  CD1 LEU X  90      18.922  40.054  47.788  1.00  0.00           C
ATOM    688  CD2 LEU X  90      17.440  41.950  48.343  1.00  0.00           C
ATOM    689  C   LEU X  90      14.550  40.459  45.295  1.00  0.00           C
ATOM    690  O   LEU X  90      14.483  39.435  44.609  1.00  0.00           O
ATOM    691  N   LYS X  91      14.134  41.655  44.858  1.00  0.00           N
ATOM    692  CA  LYS X  91      13.656  41.946  43.489  1.00  0.00           C
ATOM    693  CB  LYS X  91      12.693  43.154  43.501  1.00  0.00           C
ATOM    694  CG  LYS X  91      11.482  42.953  44.423  1.00  0.00           C
ATOM    695  CD  LYS X  91      10.487  44.123  44.342  1.00  0.00           C
ATOM    696  CE  LYS X  91       9.357  44.028  45.383  1.00  0.00           C
ATOM    697  NZ  LYS X  91       9.858  44.130  46.776  1.00  0.00           N
ATOM    698  C   LYS X  91      14.821  42.189  42.517  1.00  0.00           C
ATOM    699  O   LYS X  91      15.963  42.367  42.943  1.00  0.00           O
ATOM    700  N   LEU X  92      14.524  42.264  41.216  1.00  0.00           N
ATOM    701  CA  LEU X  92      15.439  42.756  40.170  1.00  0.00           C
ATOM    702  CB  LEU X  92      15.792  41.633  39.165  1.00  0.00           C
ATOM    703  CG  LEU X  92      14.785  41.219  38.066  1.00  0.00           C
ATOM    704  CD1 LEU X  92      13.376  40.930  38.586  1.00  0.00           C
ATOM    705  CD2 LEU X  92      14.693  42.223  36.911  1.00  0.00           C
ATOM    706  C   LEU X  92      14.931  44.061  39.529  1.00  0.00           C
ATOM    707  O   LEU X  92      13.723  44.323  39.522  1.00  0.00           O
ATOM    708  N   SER X  93      15.829  44.907  39.012  1.00  0.00           N
ATOM    709  CA  SER X  93      15.471  46.203  38.394  1.00  0.00           C
ATOM    710  CB  SER X  93      15.259  47.262  39.488  1.00  0.00           C
ATOM    711  OG  SER X  93      14.109  46.964  40.259  1.00  0.00           O
ATOM    712  C   SER X  93      16.513  46.732  37.395  1.00  0.00           C
ATOM    713  O   SER X  93      17.663  46.284  37.378  1.00  0.00           O
ATOM    714  N   GLU X  94      16.103  47.727  36.598  1.00  0.00           N
ATOM    715  CA  GLU X  94      16.966  48.632  35.823  1.00  0.00           C
ATOM    716  CB  GLU X  94      16.347  48.850  34.427  1.00  0.00           C
ATOM    717  CG  GLU X  94      17.199  49.748  33.520  1.00  0.00           C
ATOM    718  CD  GLU X  94      16.681  49.767  32.075  1.00  0.00           C
ATOM    719  OE1 GLU X  94      15.517  50.149  31.806  1.00  0.00           O
ATOM    720  OE2 GLU X  94      17.455  49.397  31.165  1.00  0.00           O
ATOM    721  C   GLU X  94      17.216  49.955  36.580  1.00  0.00           C
ATOM    722  O   GLU X  94      18.337  50.463  36.552  1.00  0.00           O
ATOM    723  N   ASP X  95      16.242  50.462  37.355  1.00  0.00           N
ATOM    724  CA  ASP X  95      16.509  51.421  38.445  1.00  0.00           C
ATOM    725  CB  ASP X  95      15.215  52.142  38.888  1.00  0.00           C
ATOM    726  CG  ASP X  95      15.436  53.282  39.898  1.00  0.00           C
ATOM    727  OD1 ASP X  95      14.428  53.813  40.433  1.00  0.00           O
ATOM    728  OD2 ASP X  95      16.595  53.707  40.121  1.00  0.00           O
ATOM    729  C   ASP X  95      17.200  50.668  39.598  1.00  0.00           C
ATOM    730  O   ASP X  95      16.548  50.088  40.468  1.00  0.00           O
ATOM    731  N   CYS X  96      18.530  50.578  39.532  1.00  0.00           N
ATOM    732  CA  CYS X  96      19.345  49.676  40.353  1.00  0.00           C
ATOM    733  CB  CYS X  96      19.521  48.358  39.580  1.00  0.00           C
ATOM    734  SG  CYS X  96      20.480  48.609  38.051  1.00  0.00           S
ATOM    735  C   CYS X  96      20.696  50.260  40.817  1.00  0.00           C
ATOM    736  O   CYS X  96      21.456  49.561  41.492  1.00  0.00           O
ATOM    737  N   LEU X  97      21.015  51.516  40.479  1.00  0.00           N
ATOM    738  CA  LEU X  97      22.312  52.148  40.761  1.00  0.00           C
ATOM    739  CB  LEU X  97      22.640  53.198  39.680  1.00  0.00           C
ATOM    740  CG  LEU X  97      22.646  52.673  38.230  1.00  0.00           C
ATOM    741  CD1 LEU X  97      23.153  53.774  37.301  1.00  0.00           C
ATOM    742  CD2 LEU X  97      23.532  51.442  38.023  1.00  0.00           C
ATOM    743  C   LEU X  97      22.379  52.690  42.201  1.00  0.00           C
ATOM    744  O   LEU X  97      22.293  53.901  42.448  1.00  0.00           O
ATOM    745  N   TYR X  98      22.507  51.755  43.145  1.00  0.00           N
ATOM    746  CA  TYR X  98      22.576  51.976  44.592  1.00  0.00           C
ATOM    747  CB  TYR X  98      21.348  51.361  45.281  1.00  0.00           C
ATOM    748  CG  TYR X  98      19.991  51.667  44.675  1.00  0.00           C
ATOM    749  CD1 TYR X  98      19.307  50.663  43.962  1.00  0.00           C
ATOM    750  CE1 TYR X  98      18.012  50.908  43.471  1.00  0.00           C
ATOM    751  CZ  TYR X  98      17.406  52.164  43.668  1.00  0.00           C
ATOM    752  OH  TYR X  98      16.146  52.368  43.202  1.00  0.00           O
ATOM    753  CE2 TYR X  98      18.099  53.180  44.362  1.00  0.00           C
ATOM    754  CD2 TYR X  98      19.386  52.923  44.875  1.00  0.00           C
ATOM    755  C   TYR X  98      23.846  51.367  45.211  1.00  0.00           C
ATOM    756  O   TYR X  98      24.501  50.517  44.609  1.00  0.00           O
ATOM    757  N   LEU X  99      24.175  51.761  46.442  1.00  0.00           N
ATOM    758  CA  LEU X  99      25.235  51.158  47.256  1.00  0.00           C
ATOM    759  CB  LEU X  99      26.571  51.884  46.978  1.00  0.00           C
ATOM    760  CG  LEU X  99      26.622  53.411  47.202  1.00  0.00           C
ATOM    761  CD1 LEU X  99      26.658  53.796  48.680  1.00  0.00           C
ATOM    762  CD2 LEU X  99      27.894  53.972  46.562  1.00  0.00           C
ATOM    763  C   LEU X  99      24.850  51.065  48.744  1.00  0.00           C
ATOM    764  O   LEU X  99      23.890  51.696  49.193  1.00  0.00           O
ATOM    765  N   ASN X 100      25.613  50.271  49.499  1.00  0.00           N
ATOM    766  CA  ASN X 100      25.448  50.046  50.942  1.00  0.00           C
ATOM    767  CB  ASN X 100      25.072  48.574  51.191  1.00  0.00           C
ATOM    768  CG  ASN X 100      23.795  48.083  50.526  1.00  0.00           C
ATOM    769  OD1 ASN X 100      22.908  48.828  50.144  1.00  0.00           O
ATOM    770  ND2 ASN X 100      23.656  46.787  50.376  1.00  0.00           N
ATOM    771  C   ASN X 100      26.753  50.392  51.685  1.00  0.00           C
ATOM    772  O   ASN X 100      27.839  50.167  51.139  1.00  0.00           O
ATOM    773  N   ILE X 101      26.665  50.906  52.919  1.00  0.00           N
ATOM    774  CA  ILE X 101      27.816  51.362  53.725  1.00  0.00           C
ATOM    775  CB  ILE X 101      28.009  52.902  53.626  1.00  0.00           C
ATOM    776  CG2 ILE X 101      29.252  53.349  54.425  1.00  0.00           C
ATOM    777  CG1 ILE X 101      28.122  53.324  52.139  1.00  0.00           C
ATOM    778  CD1 ILE X 101      28.501  54.783  51.857  1.00  0.00           C
ATOM    779  C   ILE X 101      27.717  50.885  55.186  1.00  0.00           C
ATOM    780  O   ILE X 101      26.646  50.918  55.796  1.00  0.00           O
ATOM    781  N   TYR X 102      28.862  50.481  55.743  1.00  0.00           N
ATOM    782  CA  TYR X 102      29.062  49.965  57.101  1.00  0.00           C
ATOM    783  CB  TYR X 102      29.498  48.483  57.020  1.00  0.00           C
ATOM    784  CG  TYR X 102      28.553  47.545  56.273  1.00  0.00           C
ATOM    785  CD1 TYR X 102      28.479  47.571  54.864  1.00  0.00           C
ATOM    786  CE1 TYR X 102      27.536  46.777  54.182  1.00  0.00           C
ATOM    787  CZ  TYR X 102      26.674  45.927  54.907  1.00  0.00           C
ATOM    788  OH  TYR X 102      25.739  45.178  54.262  1.00  0.00           O
ATOM    789  CE2 TYR X 102      26.810  45.830  56.308  1.00  0.00           C
ATOM    790  CD2 TYR X 102      27.746  46.636  56.986  1.00  0.00           C
ATOM    791  C   TYR X 102      30.131  50.825  57.808  1.00  0.00           C
ATOM    792  O   TYR X 102      31.228  51.003  57.272  1.00  0.00           O
ATOM    793  N   THR X 103      29.827  51.386  58.987  1.00  0.00           N
ATOM    794  CA  THR X 103      30.702  52.348  59.698  1.00  0.00           C
ATOM    795  CB  THR X 103      30.394  53.793  59.239  1.00  0.00           C
ATOM    796  CG2 THR X 103      28.959  54.252  59.510  1.00  0.00           C
ATOM    797  OG1 THR X 103      31.242  54.729  59.867  1.00  0.00           O
ATOM    798  C   THR X 103      30.604  52.210  61.232  1.00  0.00           C
ATOM    799  O   THR X 103      29.546  51.825  61.733  1.00  0.00           O
ATOM    800  N   PRO X 104      31.663  52.502  62.018  1.00  0.00           N
ATOM    801  CD  PRO X 104      33.040  52.700  61.585  1.00  0.00           C
ATOM    802  CG  PRO X 104      33.886  52.376  62.812  1.00  0.00           C
ATOM    803  CB  PRO X 104      33.014  52.890  63.954  1.00  0.00           C
ATOM    804  CA  PRO X 104      31.604  52.521  63.486  1.00  0.00           C
ATOM    805  C   PRO X 104      30.541  53.468  64.065  1.00  0.00           C
ATOM    806  O   PRO X 104      30.126  54.439  63.424  1.00  0.00           O
ATOM    807  N   ALA X 105      30.095  53.194  65.294  1.00  0.00           N
ATOM    808  CA  ALA X 105      28.977  53.895  65.932  1.00  0.00           C
ATOM    809  CB  ALA X 105      28.752  53.265  67.307  1.00  0.00           C
ATOM    810  C   ALA X 105      29.155  55.423  66.058  1.00  0.00           C
ATOM    811  O   ALA X 105      28.186  56.158  65.853  1.00  0.00           O
ATOM    812  N   ASP X 106      30.367  55.904  66.345  1.00  0.00           N
ATOM    813  CA  ASP X 106      30.697  57.337  66.450  1.00  0.00           C
ATOM    814  CB  ASP X 106      30.373  57.812  67.878  1.00  0.00           C
ATOM    815  CG  ASP X 106      30.536  59.322  68.046  1.00  0.00           C
ATOM    816  OD1 ASP X 106      29.734  60.099  67.470  1.00  0.00           O
ATOM    817  OD2 ASP X 106      31.483  59.749  68.743  1.00  0.00           O
ATOM    818  C   ASP X 106      32.170  57.633  66.083  1.00  0.00           C
ATOM    819  O   ASP X 106      33.040  56.761  66.204  1.00  0.00           O
ATOM    820  N   LEU X 107      32.467  58.869  65.665  1.00  0.00           N
ATOM    821  CA  LEU X 107      33.812  59.385  65.362  1.00  0.00           C
ATOM    822  CB  LEU X 107      33.660  60.557  64.368  1.00  0.00           C
ATOM    823  CG  LEU X 107      34.961  60.981  63.661  1.00  0.00           C
ATOM    824  CD1 LEU X 107      35.421  59.940  62.637  1.00  0.00           C
ATOM    825  CD2 LEU X 107      34.744  62.300  62.916  1.00  0.00           C
ATOM    826  C   LEU X 107      34.582  59.747  66.655  1.00  0.00           C
ATOM    827  O   LEU X 107      34.890  60.911  66.931  1.00  0.00           O
ATOM    828  N   THR X 108      34.860  58.732  67.477  1.00  0.00           N
ATOM    829  CA  THR X 108      35.248  58.840  68.900  1.00  0.00           C
ATOM    830  CB  THR X 108      35.446  57.443  69.519  1.00  0.00           C
ATOM    831  CG2 THR X 108      34.125  56.703  69.712  1.00  0.00           C
ATOM    832  OG1 THR X 108      36.262  56.645  68.684  1.00  0.00           O
ATOM    833  C   THR X 108      36.503  59.663  69.211  1.00  0.00           C
ATOM    834  O   THR X 108      36.636  60.117  70.347  1.00  0.00           O
ATOM    835  N   LYS X 109      37.407  59.887  68.246  1.00  0.00           N
ATOM    836  CA  LYS X 109      38.652  60.669  68.416  1.00  0.00           C
ATOM    837  CB  LYS X 109      39.872  59.719  68.444  1.00  0.00           C
ATOM    838  CG  LYS X 109      39.841  58.633  69.542  1.00  0.00           C
ATOM    839  CD  LYS X 109      39.923  59.182  70.978  1.00  0.00           C
ATOM    840  CE  LYS X 109      39.788  58.032  71.984  1.00  0.00           C
ATOM    841  NZ  LYS X 109      39.828  58.508  73.387  1.00  0.00           N
ATOM    842  C   LYS X 109      38.798  61.803  67.384  1.00  0.00           C
ATOM    843  O   LYS X 109      39.889  62.344  67.200  1.00  0.00           O
ATOM    844  N   LYS X 110      37.703  62.175  66.703  1.00  0.00           N
ATOM    845  CA  LYS X 110      37.637  63.233  65.670  1.00  0.00           C
ATOM    846  CB  LYS X 110      37.686  64.621  66.352  1.00  0.00           C
ATOM    847  CG  LYS X 110      36.723  65.660  65.752  1.00  0.00           C
ATOM    848  CD  LYS X 110      35.252  65.395  66.126  1.00  0.00           C
ATOM    849  CE  LYS X 110      34.404  66.634  65.821  1.00  0.00           C
ATOM    850  NZ  LYS X 110      33.031  66.517  66.361  1.00  0.00           N
ATOM    851  C   LYS X 110      38.649  63.044  64.518  1.00  0.00           C
ATOM    852  O   LYS X 110      39.176  64.011  63.965  1.00  0.00           O
ATOM    853  N   ASN X 111      38.929  61.787  64.166  1.00  0.00           N
ATOM    854  CA  ASN X 111      39.919  61.362  63.169  1.00  0.00           C
ATOM    855  CB  ASN X 111      41.112  60.739  63.918  1.00  0.00           C
ATOM    856  CG  ASN X 111      42.164  60.204  62.964  1.00  0.00           C
ATOM    857  OD1 ASN X 111      42.293  59.001  62.775  1.00  0.00           O
ATOM    858  ND2 ASN X 111      42.891  61.067  62.301  1.00  0.00           N
ATOM    859  C   ASN X 111      39.313  60.370  62.159  1.00  0.00           C
ATOM    860  O   ASN X 111      38.768  59.337  62.568  1.00  0.00           O
ATOM    861  N   ARG X 112      39.426  60.665  60.856  1.00  0.00           N
ATOM    862  CA  ARG X 112      38.815  59.870  59.774  1.00  0.00           C
ATOM    863  CB  ARG X 112      38.789  60.668  58.462  1.00  0.00           C
ATOM    864  CG  ARG X 112      37.786  61.830  58.481  1.00  0.00           C
ATOM    865  CD  ARG X 112      37.904  62.629  57.179  1.00  0.00           C
ATOM    866  NE  ARG X 112      36.899  63.698  57.106  1.00  0.00           N
ATOM    867  CZ  ARG X 112      36.921  64.755  56.320  1.00  0.00           C
ATOM    868  NH1 ARG X 112      35.956  65.618  56.412  1.00  0.00           N
ATOM    869  NH2 ARG X 112      37.857  64.982  55.440  1.00  0.00           N
ATOM    870  C   ARG X 112      39.486  58.505  59.567  1.00  0.00           C
ATOM    871  O   ARG X 112      40.708  58.368  59.615  1.00  0.00           O
ATOM    872  N   LEU X 113      38.652  57.507  59.298  1.00  0.00           N
ATOM    873  CA  LEU X 113      38.987  56.082  59.222  1.00  0.00           C
ATOM    874  CB  LEU X 113      37.714  55.292  59.583  1.00  0.00           C
ATOM    875  CG  LEU X 113      37.123  55.583  60.979  1.00  0.00           C
ATOM    876  CD1 LEU X 113      35.717  55.000  61.078  1.00  0.00           C
ATOM    877  CD2 LEU X 113      37.973  54.974  62.088  1.00  0.00           C
ATOM    878  C   LEU X 113      39.476  55.668  57.815  1.00  0.00           C
ATOM    879  O   LEU X 113      39.010  56.244  56.829  1.00  0.00           O
ATOM    880  N   PRO X 114      40.332  54.638  57.670  1.00  0.00           N
ATOM    881  CD  PRO X 114      41.092  53.975  58.714  1.00  0.00           C
ATOM    882  CG  PRO X 114      42.268  53.322  57.993  1.00  0.00           C
ATOM    883  CB  PRO X 114      41.688  52.955  56.627  1.00  0.00           C
ATOM    884  CA  PRO X 114      40.627  54.030  56.368  1.00  0.00           C
ATOM    885  C   PRO X 114      39.373  53.430  55.715  1.00  0.00           C
ATOM    886  O   PRO X 114      38.441  53.014  56.412  1.00  0.00           O
ATOM    887  N   VAL X 115      39.351  53.362  54.379  1.00  0.00           N
ATOM    888  CA  VAL X 115      38.155  52.980  53.604  1.00  0.00           C
ATOM    889  CB  VAL X 115      37.613  54.178  52.796  1.00  0.00           C
ATOM    890  CG1 VAL X 115      36.270  53.850  52.126  1.00  0.00           C
ATOM    891  CG2 VAL X 115      37.415  55.423  53.670  1.00  0.00           C
ATOM    892  C   VAL X 115      38.426  51.790  52.681  1.00  0.00           C
ATOM    893  O   VAL X 115      39.441  51.756  51.983  1.00  0.00           O
ATOM    894  N   MET X 116      37.480  50.848  52.622  1.00  0.00           N
ATOM    895  CA  MET X 116      37.436  49.747  51.652  1.00  0.00           C
ATOM    896  CB  MET X 116      37.502  48.392  52.374  1.00  0.00           C
ATOM    897  CG  MET X 116      38.846  48.179  53.081  1.00  0.00           C
ATOM    898  SD  MET X 116      39.011  46.610  53.981  1.00  0.00           S
ATOM    899  CE  MET X 116      39.096  45.425  52.608  1.00  0.00           C
ATOM    900  C   MET X 116      36.173  49.832  50.782  1.00  0.00           C
ATOM    901  O   MET X 116      35.074  50.034  51.297  1.00  0.00           O
ATOM    902  N   VAL X 117      36.318  49.643  49.467  1.00  0.00           N
ATOM    903  CA  VAL X 117      35.220  49.633  48.486  1.00  0.00           C
ATOM    904  CB  VAL X 117      35.310  50.828  47.514  1.00  0.00           C
ATOM    905  CG1 VAL X 117      34.077  50.882  46.599  1.00  0.00           C
ATOM    906  CG2 VAL X 117      35.406  52.174  48.249  1.00  0.00           C
ATOM    907  C   VAL X 117      35.229  48.306  47.726  1.00  0.00           C
ATOM    908  O   VAL X 117      36.181  48.006  47.007  1.00  0.00           O
ATOM    909  N   TRP X 118      34.172  47.511  47.894  1.00  0.00           N
ATOM    910  CA  TRP X 118      34.047  46.160  47.343  1.00  0.00           C
ATOM    911  CB  TRP X 118      33.373  45.257  48.389  1.00  0.00           C
ATOM    912  CG  TRP X 118      33.660  43.780  48.371  1.00  0.00           C
ATOM    913  CD1 TRP X 118      34.072  43.017  47.327  1.00  0.00           C
ATOM    914  NE1 TRP X 118      34.219  41.702  47.734  1.00  0.00           N
ATOM    915  CE2 TRP X 118      33.920  41.551  49.072  1.00  0.00           C
ATOM    916  CZ2 TRP X 118      33.911  40.449  49.942  1.00  0.00           C
ATOM    917  CH2 TRP X 118      33.555  40.637  51.288  1.00  0.00           C
ATOM    918  CZ3 TRP X 118      33.188  41.915  51.743  1.00  0.00           C
ATOM    919  CE3 TRP X 118      33.184  43.012  50.860  1.00  0.00           C
ATOM    920  CD2 TRP X 118      33.554  42.861  49.504  1.00  0.00           C
ATOM    921  C   TRP X 118      33.284  46.176  46.011  1.00  0.00           C
ATOM    922  O   TRP X 118      32.125  46.601  45.953  1.00  0.00           O
ATOM    923  N   ILE X 119      33.934  45.689  44.952  1.00  0.00           N
ATOM    924  CA  ILE X 119      33.342  45.384  43.646  1.00  0.00           C
ATOM    925  CB  ILE X 119      34.361  45.642  42.506  1.00  0.00           C
ATOM    926  CG2 ILE X 119      33.657  45.498  41.144  1.00  0.00           C
ATOM    927  CG1 ILE X 119      35.114  46.992  42.589  1.00  0.00           C
ATOM    928  CD1 ILE X 119      34.239  48.252  42.578  1.00  0.00           C
ATOM    929  C   ILE X 119      32.910  43.912  43.657  1.00  0.00           C
ATOM    930  O   ILE X 119      33.757  43.029  43.793  1.00  0.00           O
ATOM    931  N   HID X 120      31.611  43.625  43.530  1.00  0.00           N
ATOM    932  CA  HID X 120      31.136  42.236  43.553  1.00  0.00           C
ATOM    933  CB  HID X 120      29.619  42.163  43.794  1.00  0.00           C
ATOM    934  CG  HID X 120      28.725  42.723  42.715  1.00  0.00           C
ATOM    935  ND1 HID X 120      28.499  42.179  41.470  1.00  0.00           N
ATOM    936  CE1 HID X 120      27.544  42.903  40.860  1.00  0.00           C
ATOM    937  NE2 HID X 120      27.123  43.893  41.667  1.00  0.00           N
ATOM    938  CD2 HID X 120      27.857  43.771  42.850  1.00  0.00           C
ATOM    939  C   HID X 120      31.553  41.449  42.297  1.00  0.00           C
ATOM    940  O   HID X 120      31.664  42.007  41.199  1.00  0.00           O
ATOM    941  N   GLY X 121      31.729  40.134  42.459  1.00  0.00           N
ATOM    942  CA  GLY X 121      31.931  39.192  41.368  1.00  0.00           C
ATOM    943  C   GLY X 121      30.592  38.815  40.712  1.00  0.00           C
ATOM    944  O   GLY X 121      29.638  39.600  40.654  1.00  0.00           O
ATOM    945  N   GLY X 122      30.513  37.545  40.190  1.00  0.00           N
ATOM    946  CA  GLY X 122      29.288  37.027  39.568  1.00  0.00           C
ATOM    947  C   GLY X 122      29.363  36.836  38.056  1.00  0.00           C
ATOM    948  O   GLY X 122      28.346  36.835  37.363  1.00  0.00           O
ATOM    949  N   GLY X 123      30.615  36.671  37.475  1.00  0.00           N
ATOM    950  CA  GLY X 123      30.749  36.300  36.063  1.00  0.00           C
ATOM    951  C   GLY X 123      30.275  37.378  35.071  1.00  0.00           C
ATOM    952  O   GLY X 123      30.005  37.035  33.925  1.00  0.00           O
ATOM    953  N   LEU X 124      30.128  38.643  35.492  1.00  0.00           N
ATOM    954  CA  LEU X 124      29.543  39.755  34.719  1.00  0.00           C
ATOM    955  CB  LEU X 124      30.482  40.180  33.563  1.00  0.00           C
ATOM    956  CG  LEU X 124      31.940  40.493  33.957  1.00  0.00           C
ATOM    957  CD1 LEU X 124      32.742  40.870  32.709  1.00  0.00           C
ATOM    958  CD2 LEU X 124      32.052  41.645  34.960  1.00  0.00           C
ATOM    959  C   LEU X 124      28.075  39.526  34.281  1.00  0.00           C
ATOM    960  O   LEU X 124      27.608  40.147  33.320  1.00  0.00           O
ATOM    961  N   MET X 125      27.339  38.640  34.968  1.00  0.00           N
ATOM    962  CA  MET X 125      25.979  38.207  34.587  1.00  0.00           C
ATOM    963  CB  MET X 125      26.081  36.988  33.649  1.00  0.00           C
ATOM    964  CG  MET X 125      26.796  35.758  34.228  1.00  0.00           C
ATOM    965  SD  MET X 125      25.756  34.651  35.213  1.00  0.00           S
ATOM    966  CE  MET X 125      27.036  33.524  35.832  1.00  0.00           C
ATOM    967  C   MET X 125      24.992  37.997  35.759  1.00  0.00           C
ATOM    968  O   MET X 125      23.779  38.094  35.536  1.00  0.00           O
ATOM    969  N   VAL X 126      25.477  37.809  36.994  1.00  0.00           N
ATOM    970  CA  VAL X 126      24.717  37.885  38.269  1.00  0.00           C
ATOM    971  CB  VAL X 126      24.331  36.483  38.805  1.00  0.00           C
ATOM    972  CG1 VAL X 126      23.292  35.792  37.916  1.00  0.00           C
ATOM    973  CG2 VAL X 126      25.538  35.557  39.002  1.00  0.00           C
ATOM    974  C   VAL X 126      25.510  38.667  39.337  1.00  0.00           C
ATOM    975  O   VAL X 126      26.643  39.073  39.087  1.00  0.00           O
ATOM    976  N   GLY X 127      24.938  38.878  40.528  1.00  0.00           N
ATOM    977  CA  GLY X 127      25.589  39.521  41.683  1.00  0.00           C
ATOM    978  C   GLY X 127      24.996  40.892  42.031  1.00  0.00           C
ATOM    979  O   GLY X 127      24.489  41.592  41.157  1.00  0.00           O
ATOM    980  N   ALA X 128      25.011  41.258  43.317  1.00  0.00           N
ATOM    981  CA  ALA X 128      24.433  42.506  43.824  1.00  0.00           C
ATOM    982  CB  ALA X 128      22.924  42.289  44.007  1.00  0.00           C
ATOM    983  C   ALA X 128      25.076  42.938  45.155  1.00  0.00           C
ATOM    984  O   ALA X 128      25.585  42.108  45.911  1.00  0.00           O
ATOM    985  N   ALA X 129      24.973  44.224  45.506  1.00  0.00           N
ATOM    986  CA  ALA X 129      25.463  44.765  46.779  1.00  0.00           C
ATOM    987  CB  ALA X 129      25.242  46.284  46.780  1.00  0.00           C
ATOM    988  C   ALA X 129      24.762  44.107  47.981  1.00  0.00           C
ATOM    989  O   ALA X 129      25.387  43.834  49.005  1.00  0.00           O
ATOM    990  N   SER X 130      23.475  43.780  47.830  1.00  0.00           N
ATOM    991  CA  SER X 130      22.644  43.102  48.835  1.00  0.00           C
ATOM    992  CB  SER X 130      21.187  43.118  48.363  1.00  0.00           C
ATOM    993  OG  SER X 130      20.808  44.471  48.215  1.00  0.00           O
ATOM    994  C   SER X 130      23.089  41.669  49.159  1.00  0.00           C
ATOM    995  O   SER X 130      22.748  41.157  50.228  1.00  0.00           O
ATOM    996  N   THR X 131      23.900  41.034  48.305  1.00  0.00           N
ATOM    997  CA  THR X 131      24.544  39.738  48.585  1.00  0.00           C
ATOM    998  CB  THR X 131      25.043  39.115  47.267  1.00  0.00           C
ATOM    999  CG2 THR X 131      25.564  37.687  47.398  1.00  0.00           C
ATOM   1000  OG1 THR X 131      24.007  39.094  46.307  1.00  0.00           O
ATOM   1001  C   THR X 131      25.714  39.881  49.573  1.00  0.00           C
ATOM   1002  O   THR X 131      25.959  38.973  50.367  1.00  0.00           O
ATOM   1003  N   TYR X 132      26.407  41.025  49.571  1.00  0.00           N
ATOM   1004  CA  TYR X 132      27.629  41.282  50.346  1.00  0.00           C
ATOM   1005  CB  TYR X 132      28.641  42.025  49.459  1.00  0.00           C
ATOM   1006  CG  TYR X 132      29.299  41.147  48.410  1.00  0.00           C
ATOM   1007  CD1 TYR X 132      28.602  40.775  47.243  1.00  0.00           C
ATOM   1008  CE1 TYR X 132      29.213  39.938  46.289  1.00  0.00           C
ATOM   1009  CZ  TYR X 132      30.546  39.514  46.469  1.00  0.00           C
ATOM   1010  OH  TYR X 132      31.161  38.774  45.508  1.00  0.00           O
ATOM   1011  CE2 TYR X 132      31.238  39.879  47.640  1.00  0.00           C
ATOM   1012  CD2 TYR X 132      30.614  40.687  48.610  1.00  0.00           C
ATOM   1013  C   TYR X 132      27.354  42.034  51.660  1.00  0.00           C
ATOM   1014  O   TYR X 132      26.302  42.653  51.833  1.00  0.00           O
ATOM   1015  N   ASP X 133      28.303  41.985  52.598  1.00  0.00           N
ATOM   1016  CA  ASP X 133      28.196  42.553  53.950  1.00  0.00           C
ATOM   1017  CB  ASP X 133      27.567  41.487  54.862  1.00  0.00           C
ATOM   1018  CG  ASP X 133      27.452  41.919  56.325  1.00  0.00           C
ATOM   1019  OD1 ASP X 133      26.351  42.347  56.740  1.00  0.00           O
ATOM   1020  OD2 ASP X 133      28.461  41.790  57.059  1.00  0.00           O
ATOM   1021  C   ASP X 133      29.581  42.995  54.466  1.00  0.00           C
ATOM   1022  O   ASP X 133      30.570  42.303  54.226  1.00  0.00           O
ATOM   1023  N   GLY X 134      29.654  44.132  55.171  1.00  0.00           N
ATOM   1024  CA  GLY X 134      30.900  44.726  55.691  1.00  0.00           C
ATOM   1025  C   GLY X 134      30.955  44.879  57.217  1.00  0.00           C
ATOM   1026  O   GLY X 134      31.715  45.707  57.722  1.00  0.00           O
ATOM   1027  N   LEU X 135      30.114  44.144  57.955  1.00  0.00           N
ATOM   1028  CA  LEU X 135      29.886  44.346  59.389  1.00  0.00           C
ATOM   1029  CB  LEU X 135      28.726  43.423  59.816  1.00  0.00           C
ATOM   1030  CG  LEU X 135      28.144  43.762  61.197  1.00  0.00           C
ATOM   1031  CD1 LEU X 135      27.182  44.947  61.092  1.00  0.00           C
ATOM   1032  CD2 LEU X 135      27.370  42.574  61.766  1.00  0.00           C
ATOM   1033  C   LEU X 135      31.138  44.101  60.253  1.00  0.00           C
ATOM   1034  O   LEU X 135      31.490  44.945  61.078  1.00  0.00           O
ATOM   1035  N   ALA X 136      31.808  42.958  60.075  1.00  0.00           N
ATOM   1036  CA  ALA X 136      32.912  42.526  60.937  1.00  0.00           C
ATOM   1037  CB  ALA X 136      33.238  41.063  60.614  1.00  0.00           C
ATOM   1038  C   ALA X 136      34.159  43.423  60.829  1.00  0.00           C
ATOM   1039  O   ALA X 136      34.770  43.748  61.847  1.00  0.00           O
ATOM   1040  N   LEU X 137      34.513  43.883  59.625  1.00  0.00           N
ATOM   1041  CA  LEU X 137      35.631  44.812  59.412  1.00  0.00           C
ATOM   1042  CB  LEU X 137      35.808  45.030  57.898  1.00  0.00           C
ATOM   1043  CG  LEU X 137      36.560  43.894  57.181  1.00  0.00           C
ATOM   1044  CD1 LEU X 137      36.382  44.031  55.669  1.00  0.00           C
ATOM   1045  CD2 LEU X 137      38.061  43.934  57.485  1.00  0.00           C
ATOM   1046  C   LEU X 137      35.415  46.145  60.149  1.00  0.00           C
ATOM   1047  O   LEU X 137      36.309  46.607  60.863  1.00  0.00           O
ATOM   1048  N   ALA X 138      34.214  46.726  60.055  1.00  0.00           N
ATOM   1049  CA  ALA X 138      33.869  47.953  60.776  1.00  0.00           C
ATOM   1050  CB  ALA X 138      32.554  48.497  60.201  1.00  0.00           C
ATOM   1051  C   ALA X 138      33.802  47.744  62.303  1.00  0.00           C
ATOM   1052  O   ALA X 138      34.239  48.607  63.069  1.00  0.00           O
ATOM   1053  N   ALA X 139      33.304  46.589  62.753  1.00  0.00           N
ATOM   1054  CA  ALA X 139      33.117  46.275  64.170  1.00  0.00           C
ATOM   1055  CB  ALA X 139      31.979  45.252  64.268  1.00  0.00           C
ATOM   1056  C   ALA X 139      34.396  45.796  64.889  1.00  0.00           C
ATOM   1057  O   ALA X 139      34.446  45.818  66.120  1.00  0.00           O
ATOM   1058  N   HIE X 140      35.432  45.366  64.156  1.00  0.00           N
ATOM   1059  CA  HIE X 140      36.614  44.717  64.746  1.00  0.00           C
ATOM   1060  CB  HIE X 140      36.544  43.217  64.430  1.00  0.00           C
ATOM   1061  CG  HIE X 140      37.252  42.389  65.463  1.00  0.00           C
ATOM   1062  ND1 HIE X 140      36.755  42.129  66.738  1.00  0.00           N
ATOM   1063  CE1 HIE X 140      37.703  41.404  67.352  1.00  0.00           C
ATOM   1064  NE2 HIE X 140      38.763  41.222  66.543  1.00  0.00           N
ATOM   1065  CD2 HIE X 140      38.487  41.826  65.338  1.00  0.00           C
ATOM   1066  C   HIE X 140      37.963  45.316  64.323  1.00  0.00           C
ATOM   1067  O   HIE X 140      38.860  45.447  65.157  1.00  0.00           O
ATOM   1068  N   GLU X 141      38.121  45.717  63.058  1.00  0.00           N
ATOM   1069  CA  GLU X 141      39.379  46.282  62.532  1.00  0.00           C
ATOM   1070  CB  GLU X 141      39.734  45.648  61.176  1.00  0.00           C
ATOM   1071  CG  GLU X 141      39.995  44.133  61.238  1.00  0.00           C
ATOM   1072  CD  GLU X 141      41.114  43.753  62.218  1.00  0.00           C
ATOM   1073  OE1 GLU X 141      42.198  44.383  62.208  1.00  0.00           O
ATOM   1074  OE2 GLU X 141      40.912  42.831  63.041  1.00  0.00           O
ATOM   1075  C   GLU X 141      39.382  47.820  62.447  1.00  0.00           C
ATOM   1076  O   GLU X 141      40.444  48.407  62.230  1.00  0.00           O
ATOM   1077  N   ASN X 142      38.238  48.471  62.697  1.00  0.00           N
ATOM   1078  CA  ASN X 142      38.049  49.930  62.725  1.00  0.00           C
ATOM   1079  CB  ASN X 142      38.806  50.531  63.929  1.00  0.00           C
ATOM   1080  CG  ASN X 142      38.397  51.961  64.230  1.00  0.00           C
ATOM   1081  OD1 ASN X 142      37.227  52.309  64.179  1.00  0.00           O
ATOM   1082  ND2 ASN X 142      39.332  52.808  64.585  1.00  0.00           N
ATOM   1083  C   ASN X 142      38.315  50.630  61.374  1.00  0.00           C
ATOM   1084  O   ASN X 142      39.150  51.531  61.265  1.00  0.00           O
ATOM   1085  N   VAL X 143      37.587  50.204  60.338  1.00  0.00           N
ATOM   1086  CA  VAL X 143      37.583  50.784  58.979  1.00  0.00           C
ATOM   1087  CB  VAL X 143      38.365  49.896  57.985  1.00  0.00           C
ATOM   1088  CG1 VAL X 143      39.844  49.784  58.380  1.00  0.00           C
ATOM   1089  CG2 VAL X 143      37.791  48.477  57.855  1.00  0.00           C
ATOM   1090  C   VAL X 143      36.145  51.022  58.492  1.00  0.00           C
ATOM   1091  O   VAL X 143      35.205  50.459  59.052  1.00  0.00           O
ATOM   1092  N   VAL X 144      35.953  51.837  57.451  1.00  0.00           N
ATOM   1093  CA  VAL X 144      34.646  52.015  56.780  1.00  0.00           C
ATOM   1094  CB  VAL X 144      34.375  53.497  56.449  1.00  0.00           C
ATOM   1095  CG1 VAL X 144      33.062  53.714  55.683  1.00  0.00           C
ATOM   1096  CG2 VAL X 144      34.282  54.315  57.741  1.00  0.00           C
ATOM   1097  C   VAL X 144      34.586  51.137  55.531  1.00  0.00           C
ATOM   1098  O   VAL X 144      35.536  51.114  54.747  1.00  0.00           O
ATOM   1099  N   VAL X 145      33.471  50.429  55.325  1.00  0.00           N
ATOM   1100  CA  VAL X 145      33.293  49.498  54.196  1.00  0.00           C
ATOM   1101  CB  VAL X 145      33.175  48.033  54.666  1.00  0.00           C
ATOM   1102  CG1 VAL X 145      33.160  47.063  53.474  1.00  0.00           C
ATOM   1103  CG2 VAL X 145      34.342  47.628  55.575  1.00  0.00           C
ATOM   1104  C   VAL X 145      32.094  49.900  53.340  1.00  0.00           C
ATOM   1105  O   VAL X 145      30.999  50.124  53.855  1.00  0.00           O
ATOM   1106  N   VAL X 146      32.296  49.949  52.023  1.00  0.00           N
ATOM   1107  CA  VAL X 146      31.278  50.230  51.000  1.00  0.00           C
ATOM   1108  CB  VAL X 146      31.668  51.475  50.171  1.00  0.00           C
ATOM   1109  CG1 VAL X 146      30.582  51.849  49.152  1.00  0.00           C
ATOM   1110  CG2 VAL X 146      31.960  52.701  51.049  1.00  0.00           C
ATOM   1111  C   VAL X 146      31.134  49.013  50.084  1.00  0.00           C
ATOM   1112  O   VAL X 146      32.139  48.464  49.638  1.00  0.00           O
ATOM   1113  N   THR X 147      29.907  48.617  49.741  1.00  0.00           N
ATOM   1114  CA  THR X 147      29.638  47.608  48.695  1.00  0.00           C
ATOM   1115  CB  THR X 147      28.975  46.331  49.253  1.00  0.00           C
ATOM   1116  CG2 THR X 147      29.750  45.686  50.402  1.00  0.00           C
ATOM   1117  OG1 THR X 147      27.682  46.602  49.744  1.00  0.00           O
ATOM   1118  C   THR X 147      28.776  48.230  47.596  1.00  0.00           C
ATOM   1119  O   THR X 147      27.661  48.678  47.885  1.00  0.00           O
ATOM   1120  N   ILE X 148      29.278  48.264  46.359  1.00  0.00           N
ATOM   1121  CA  ILE X 148      28.577  48.836  45.191  1.00  0.00           C
ATOM   1122  CB  ILE X 148      29.508  49.773  44.373  1.00  0.00           C
ATOM   1123  CG2 ILE X 148      30.032  50.904  45.277  1.00  0.00           C
ATOM   1124  CG1 ILE X 148      30.731  49.120  43.686  1.00  0.00           C
ATOM   1125  CD1 ILE X 148      30.416  48.199  42.500  1.00  0.00           C
ATOM   1126  C   ILE X 148      27.916  47.742  44.341  1.00  0.00           C
ATOM   1127  O   ILE X 148      28.176  46.559  44.551  1.00  0.00           O
ATOM   1128  N   GLN X 149      27.087  48.126  43.367  1.00  0.00           N
ATOM   1129  CA  GLN X 149      26.585  47.232  42.314  1.00  0.00           C
ATOM   1130  CB  GLN X 149      25.274  46.553  42.742  1.00  0.00           C
ATOM   1131  CG  GLN X 149      24.148  47.517  43.146  1.00  0.00           C
ATOM   1132  CD  GLN X 149      22.879  46.780  43.559  1.00  0.00           C
ATOM   1133  OE1 GLN X 149      22.916  45.757  44.230  1.00  0.00           O
ATOM   1134  NE2 GLN X 149      21.720  47.273  43.191  1.00  0.00           N
ATOM   1135  C   GLN X 149      26.470  47.945  40.959  1.00  0.00           C
ATOM   1136  O   GLN X 149      26.463  49.175  40.898  1.00  0.00           O
ATOM   1137  N   TYR X 150      26.444  47.170  39.873  1.00  0.00           N
ATOM   1138  CA  TYR X 150      26.574  47.646  38.491  1.00  0.00           C
ATOM   1139  CB  TYR X 150      28.065  47.671  38.107  1.00  0.00           C
ATOM   1140  CG  TYR X 150      28.835  46.363  38.264  1.00  0.00           C
ATOM   1141  CD1 TYR X 150      29.335  45.976  39.526  1.00  0.00           C
ATOM   1142  CE1 TYR X 150      30.040  44.764  39.677  1.00  0.00           C
ATOM   1143  CZ  TYR X 150      30.263  43.931  38.560  1.00  0.00           C
ATOM   1144  OH  TYR X 150      30.941  42.761  38.690  1.00  0.00           O
ATOM   1145  CE2 TYR X 150      29.792  44.334  37.292  1.00  0.00           C
ATOM   1146  CD2 TYR X 150      29.075  45.540  37.145  1.00  0.00           C
ATOM   1147  C   TYR X 150      25.757  46.786  37.513  1.00  0.00           C
ATOM   1148  O   TYR X 150      25.442  45.635  37.814  1.00  0.00           O
ATOM   1149  N   ARG X 151      25.398  47.327  36.337  1.00  0.00           N
ATOM   1150  CA  ARG X 151      24.619  46.587  35.322  1.00  0.00           C
ATOM   1151  CB  ARG X 151      23.964  47.546  34.321  1.00  0.00           C
ATOM   1152  CG  ARG X 151      22.791  48.311  34.959  1.00  0.00           C
ATOM   1153  CD  ARG X 151      22.224  49.358  33.996  1.00  0.00           C
ATOM   1154  NE  ARG X 151      23.233  50.399  33.767  1.00  0.00           N
ATOM   1155  CZ  ARG X 151      23.391  51.195  32.737  1.00  0.00           C
ATOM   1156  NH1 ARG X 151      22.590  51.232  31.712  1.00  0.00           N
ATOM   1157  NH2 ARG X 151      24.405  51.995  32.740  1.00  0.00           N
ATOM   1158  C   ARG X 151      25.444  45.510  34.613  1.00  0.00           C
ATOM   1159  O   ARG X 151      26.646  45.658  34.397  1.00  0.00           O
ATOM   1160  N   LEU X 152      24.758  44.433  34.236  1.00  0.00           N
ATOM   1161  CA  LEU X 152      25.329  43.133  33.867  1.00  0.00           C
ATOM   1162  CB  LEU X 152      24.982  42.110  34.970  1.00  0.00           C
ATOM   1163  CG  LEU X 152      25.381  42.510  36.402  1.00  0.00           C
ATOM   1164  CD1 LEU X 152      24.973  41.401  37.361  1.00  0.00           C
ATOM   1165  CD2 LEU X 152      26.886  42.731  36.547  1.00  0.00           C
ATOM   1166  C   LEU X 152      24.815  42.643  32.506  1.00  0.00           C
ATOM   1167  O   LEU X 152      23.879  43.218  31.944  1.00  0.00           O
ATOM   1168  N   GLY X 153      25.417  41.572  31.981  1.00  0.00           N
ATOM   1169  CA  GLY X 153      24.932  40.851  30.801  1.00  0.00           C
ATOM   1170  C   GLY X 153      24.592  41.755  29.613  1.00  0.00           C
ATOM   1171  O   GLY X 153      25.383  42.622  29.231  1.00  0.00           O
ATOM   1172  N   ILE X 154      23.394  41.582  29.045  1.00  0.00           N
ATOM   1173  CA  ILE X 154      22.955  42.310  27.839  1.00  0.00           C
ATOM   1174  CB  ILE X 154      21.721  41.641  27.185  1.00  0.00           C
ATOM   1175  CG2 ILE X 154      22.016  40.156  26.896  1.00  0.00           C
ATOM   1176  CG1 ILE X 154      20.429  41.833  28.014  1.00  0.00           C
ATOM   1177  CD1 ILE X 154      19.192  41.160  27.407  1.00  0.00           C
ATOM   1178  C   ILE X 154      22.744  43.820  28.063  1.00  0.00           C
ATOM   1179  O   ILE X 154      22.679  44.571  27.094  1.00  0.00           O
ATOM   1180  N   TRP X 155      22.685  44.281  29.317  1.00  0.00           N
ATOM   1181  CA  TRP X 155      22.660  45.707  29.668  1.00  0.00           C
ATOM   1182  CB  TRP X 155      21.890  45.891  30.980  1.00  0.00           C
ATOM   1183  CG  TRP X 155      20.398  45.914  30.895  1.00  0.00           C
ATOM   1184  CD1 TRP X 155      19.674  47.043  30.758  1.00  0.00           C
ATOM   1185  NE1 TRP X 155      18.334  46.758  30.886  1.00  0.00           N
ATOM   1186  CE2 TRP X 155      18.119  45.418  31.125  1.00  0.00           C
ATOM   1187  CZ2 TRP X 155      16.968  44.666  31.405  1.00  0.00           C
ATOM   1188  CH2 TRP X 155      17.088  43.280  31.610  1.00  0.00           C
ATOM   1189  CZ3 TRP X 155      18.350  42.665  31.512  1.00  0.00           C
ATOM   1190  CE3 TRP X 155      19.502  43.433  31.245  1.00  0.00           C
ATOM   1191  CD2 TRP X 155      19.423  44.834  31.069  1.00  0.00           C
ATOM   1192  C   TRP X 155      24.066  46.306  29.821  1.00  0.00           C
ATOM   1193  O   TRP X 155      24.291  47.453  29.429  1.00  0.00           O
ATOM   1194  N   GLY X 156      24.996  45.557  30.422  1.00  0.00           N
ATOM   1195  CA  GLY X 156      26.334  46.039  30.782  1.00  0.00           C
ATOM   1196  C   GLY X 156      27.403  45.856  29.699  1.00  0.00           C
ATOM   1197  O   GLY X 156      28.305  46.688  29.598  1.00  0.00           O
ATOM   1198  N   PHE X 157      27.305  44.793  28.893  1.00  0.00           N
ATOM   1199  CA  PHE X 157      28.427  44.262  28.096  1.00  0.00           C
ATOM   1200  CB  PHE X 157      28.990  43.029  28.828  1.00  0.00           C
ATOM   1201  CG  PHE X 157      29.531  43.387  30.202  1.00  0.00           C
ATOM   1202  CD1 PHE X 157      30.782  44.019  30.309  1.00  0.00           C
ATOM   1203  CE1 PHE X 157      31.229  44.500  31.548  1.00  0.00           C
ATOM   1204  CZ  PHE X 157      30.433  44.345  32.695  1.00  0.00           C
ATOM   1205  CE2 PHE X 157      29.193  43.689  32.602  1.00  0.00           C
ATOM   1206  CD2 PHE X 157      28.744  43.207  31.357  1.00  0.00           C
ATOM   1207  C   PHE X 157      28.093  43.998  26.613  1.00  0.00           C
ATOM   1208  O   PHE X 157      28.884  43.400  25.883  1.00  0.00           O
ATOM   1209  N   PHE X 158      26.936  44.471  26.141  1.00  0.00           N
ATOM   1210  CA  PHE X 158      26.537  44.409  24.731  1.00  0.00           C
ATOM   1211  CB  PHE X 158      25.012  44.580  24.649  1.00  0.00           C
ATOM   1212  CG  PHE X 158      24.435  44.493  23.249  1.00  0.00           C
ATOM   1213  CD1 PHE X 158      24.014  43.252  22.733  1.00  0.00           C
ATOM   1214  CE1 PHE X 158      23.492  43.170  21.429  1.00  0.00           C
ATOM   1215  CZ  PHE X 158      23.391  44.327  20.639  1.00  0.00           C
ATOM   1216  CE2 PHE X 158      23.794  45.570  21.157  1.00  0.00           C
ATOM   1217  CD2 PHE X 158      24.310  45.655  22.462  1.00  0.00           C
ATOM   1218  C   PHE X 158      27.290  45.451  23.878  1.00  0.00           C
ATOM   1219  O   PHE X 158      27.203  46.655  24.136  1.00  0.00           O
ATOM   1220  N   SER X 159      27.976  44.997  22.824  1.00  0.00           N
ATOM   1221  CA  SER X 159      28.637  45.830  21.804  1.00  0.00           C
ATOM   1222  CB  SER X 159      30.162  45.650  21.844  1.00  0.00           C
ATOM   1223  OG  SER X 159      30.776  46.410  20.814  1.00  0.00           O
ATOM   1224  C   SER X 159      28.116  45.497  20.402  1.00  0.00           C
ATOM   1225  O   SER X 159      27.888  44.329  20.082  1.00  0.00           O
ATOM   1226  N   THR X 160      27.964  46.508  19.547  1.00  0.00           N
ATOM   1227  CA  THR X 160      27.649  46.338  18.114  1.00  0.00           C
ATOM   1228  CB  THR X 160      26.782  47.496  17.595  1.00  0.00           C
ATOM   1229  CG2 THR X 160      25.387  47.502  18.218  1.00  0.00           C
ATOM   1230  OG1 THR X 160      27.393  48.722  17.922  1.00  0.00           O
ATOM   1231  C   THR X 160      28.902  46.216  17.241  1.00  0.00           C
ATOM   1232  O   THR X 160      28.788  46.056  16.029  1.00  0.00           O
ATOM   1233  N   GLY X 161      30.110  46.320  17.809  1.00  0.00           N
ATOM   1234  CA  GLY X 161      31.363  46.371  17.040  1.00  0.00           C
ATOM   1235  C   GLY X 161      31.512  47.647  16.198  1.00  0.00           C
ATOM   1236  O   GLY X 161      32.272  47.669  15.227  1.00  0.00           O
ATOM   1237  N   ASP X 162      30.743  48.683  16.535  1.00  0.00           N
ATOM   1238  CA  ASP X 162      30.738  50.025  15.953  1.00  0.00           C
ATOM   1239  CB  ASP X 162      29.921  50.007  14.645  1.00  0.00           C
ATOM   1240  CG  ASP X 162      28.470  49.549  14.800  1.00  0.00           C
ATOM   1241  OD1 ASP X 162      27.782  50.003  15.740  1.00  0.00           O
ATOM   1242  OD2 ASP X 162      27.994  48.765  13.945  1.00  0.00           O
ATOM   1243  C   ASP X 162      30.213  51.051  16.986  1.00  0.00           C
ATOM   1244  O   ASP X 162      30.066  50.736  18.171  1.00  0.00           O
ATOM   1245  N   GLU X 163      29.950  52.287  16.555  1.00  0.00           N
ATOM   1246  CA  GLU X 163      29.465  53.394  17.395  1.00  0.00           C
ATOM   1247  CB  GLU X 163      29.368  54.662  16.529  1.00  0.00           C
ATOM   1248  CG  GLU X 163      28.308  54.561  15.418  1.00  0.00           C
ATOM   1249  CD  GLU X 163      28.240  55.847  14.600  1.00  0.00           C
ATOM   1250  OE1 GLU X 163      28.772  55.889  13.464  1.00  0.00           O
ATOM   1251  OE2 GLU X 163      27.655  56.845  15.077  1.00  0.00           O
ATOM   1252  C   GLU X 163      28.118  53.169  18.113  1.00  0.00           C
ATOM   1253  O   GLU X 163      27.829  53.870  19.090  1.00  0.00           O
ATOM   1254  N   HID X 164      27.263  52.252  17.648  1.00  0.00           N
ATOM   1255  CA  HID X 164      25.870  52.189  18.108  1.00  0.00           C
ATOM   1256  CB  HID X 164      25.004  51.509  17.036  1.00  0.00           C
ATOM   1257  CG  HID X 164      24.880  52.344  15.773  1.00  0.00           C
ATOM   1258  ND1 HID X 164      24.024  53.407  15.575  1.00  0.00           N
ATOM   1259  CE1 HID X 164      24.253  53.914  14.353  1.00  0.00           C
ATOM   1260  NE2 HID X 164      25.207  53.211  13.716  1.00  0.00           N
ATOM   1261  CD2 HID X 164      25.624  52.227  14.627  1.00  0.00           C
ATOM   1262  C   HID X 164      25.744  51.602  19.532  1.00  0.00           C
ATOM   1263  O   HID X 164      24.940  52.106  20.321  1.00  0.00           O
ATOM   1264  N   SER X 165      26.612  50.658  19.916  1.00  0.00           N
ATOM   1265  CA  SER X 165      27.009  50.403  21.309  1.00  0.00           C
ATOM   1266  CB  SER X 165      26.195  49.273  21.947  1.00  0.00           C
ATOM   1267  OG  SER X 165      26.601  49.119  23.299  1.00  0.00           O
ATOM   1268  C   SER X 165      28.500  50.058  21.389  1.00  0.00           C
ATOM   1269  O   SER X 165      28.933  49.035  20.853  1.00  0.00           O
ATOM   1270  N   ARG X 166      29.278  50.883  22.101  1.00  0.00           N
ATOM   1271  CA  ARG X 166      30.725  50.688  22.331  1.00  0.00           C
ATOM   1272  CB  ARG X 166      31.414  52.051  22.507  1.00  0.00           C
ATOM   1273  CG  ARG X 166      31.412  52.930  21.239  1.00  0.00           C
ATOM   1274  CD  ARG X 166      32.256  52.397  20.072  1.00  0.00           C
ATOM   1275  NE  ARG X 166      33.698  52.447  20.354  1.00  0.00           N
ATOM   1276  CZ  ARG X 166      34.532  51.446  20.557  1.00  0.00           C
ATOM   1277  NH1 ARG X 166      35.774  51.729  20.789  1.00  0.00           N
ATOM   1278  NH2 ARG X 166      34.199  50.185  20.544  1.00  0.00           N
ATOM   1279  C   ARG X 166      31.079  49.714  23.464  1.00  0.00           C
ATOM   1280  O   ARG X 166      32.205  49.230  23.501  1.00  0.00           O
ATOM   1281  N   GLY X 167      30.131  49.382  24.342  1.00  0.00           N
ATOM   1282  CA  GLY X 167      30.311  48.402  25.423  1.00  0.00           C
ATOM   1283  C   GLY X 167      30.965  48.950  26.702  1.00  0.00           C
ATOM   1284  O   GLY X 167      31.118  50.160  26.886  1.00  0.00           O
ATOM   1285  N   ASN X 168      31.327  48.029  27.604  1.00  0.00           N
ATOM   1286  CA  ASN X 168      31.917  48.264  28.937  1.00  0.00           C
ATOM   1287  CB  ASN X 168      33.389  48.708  28.792  1.00  0.00           C
ATOM   1288  CG  ASN X 168      34.303  47.685  28.132  1.00  0.00           C
ATOM   1289  OD1 ASN X 168      34.004  46.499  28.010  1.00  0.00           O
ATOM   1290  ND2 ASN X 168      35.464  48.111  27.699  1.00  0.00           N
ATOM   1291  C   ASN X 168      31.068  49.149  29.888  1.00  0.00           C
ATOM   1292  O   ASN X 168      31.572  49.702  30.869  1.00  0.00           O
ATOM   1293  N   TRP X 169      29.759  49.254  29.637  1.00  0.00           N
ATOM   1294  CA  TRP X 169      28.828  50.127  30.362  1.00  0.00           C
ATOM   1295  CB  TRP X 169      27.456  50.067  29.679  1.00  0.00           C
ATOM   1296  CG  TRP X 169      27.456  50.348  28.206  1.00  0.00           C
ATOM   1297  CD1 TRP X 169      27.270  49.428  27.231  1.00  0.00           C
ATOM   1298  NE1 TRP X 169      27.274  50.053  25.999  1.00  0.00           N
ATOM   1299  CE2 TRP X 169      27.484  51.408  26.119  1.00  0.00           C
ATOM   1300  CZ2 TRP X 169      27.518  52.453  25.188  1.00  0.00           C
ATOM   1301  CH2 TRP X 169      27.704  53.767  25.643  1.00  0.00           C
ATOM   1302  CZ3 TRP X 169      27.875  54.019  27.016  1.00  0.00           C
ATOM   1303  CE3 TRP X 169      27.820  52.963  27.946  1.00  0.00           C
ATOM   1304  CD2 TRP X 169      27.616  51.630  27.523  1.00  0.00           C
ATOM   1305  C   TRP X 169      28.688  49.785  31.852  1.00  0.00           C
ATOM   1306  O   TRP X 169      28.504  50.693  32.665  1.00  0.00           O
ATOM   1307  N   GLY X 170      28.819  48.506  32.224  1.00  0.00           N
ATOM   1308  CA  GLY X 170      28.788  48.065  33.625  1.00  0.00           C
ATOM   1309  C   GLY X 170      29.930  48.659  34.459  1.00  0.00           C
ATOM   1310  O   GLY X 170      29.702  49.215  35.531  1.00  0.00           O
ATOM   1311  N   HIE X 171      31.161  48.647  33.943  1.00  0.00           N
ATOM   1312  CA  HIE X 171      32.308  49.275  34.613  1.00  0.00           C
ATOM   1313  CB  HIE X 171      33.600  48.796  33.952  1.00  0.00           C
ATOM   1314  CG  HIE X 171      33.882  47.340  34.200  1.00  0.00           C
ATOM   1315  ND1 HIE X 171      33.550  46.299  33.335  1.00  0.00           N
ATOM   1316  CE1 HIE X 171      33.920  45.170  33.960  1.00  0.00           C
ATOM   1317  NE2 HIE X 171      34.448  45.455  35.161  1.00  0.00           N
ATOM   1318  CD2 HIE X 171      34.443  46.820  35.327  1.00  0.00           C
ATOM   1319  C   HIE X 171      32.222  50.808  34.637  1.00  0.00           C
ATOM   1320  O   HIE X 171      32.710  51.428  35.580  1.00  0.00           O
ATOM   1321  N   LEU X 172      31.539  51.434  33.673  1.00  0.00           N
ATOM   1322  CA  LEU X 172      31.240  52.871  33.730  1.00  0.00           C
ATOM   1323  CB  LEU X 172      30.769  53.361  32.347  1.00  0.00           C
ATOM   1324  CG  LEU X 172      31.864  53.367  31.260  1.00  0.00           C
ATOM   1325  CD1 LEU X 172      31.235  53.680  29.903  1.00  0.00           C
ATOM   1326  CD2 LEU X 172      32.943  54.419  31.532  1.00  0.00           C
ATOM   1327  C   LEU X 172      30.249  53.227  34.860  1.00  0.00           C
ATOM   1328  O   LEU X 172      30.380  54.300  35.450  1.00  0.00           O
ATOM   1329  N   ASP X 173      29.341  52.322  35.254  1.00  0.00           N
ATOM   1330  CA  ASP X 173      28.534  52.507  36.474  1.00  0.00           C
ATOM   1331  CB  ASP X 173      27.362  51.509  36.556  1.00  0.00           C
ATOM   1332  CG  ASP X 173      26.291  51.653  35.470  1.00  0.00           C
ATOM   1333  OD1 ASP X 173      26.107  52.751  34.887  1.00  0.00           O
ATOM   1334  OD2 ASP X 173      25.593  50.655  35.187  1.00  0.00           O
ATOM   1335  C   ASP X 173      29.405  52.403  37.744  1.00  0.00           C
ATOM   1336  O   ASP X 173      29.222  53.184  38.678  1.00  0.00           O
ATOM   1337  N   GLN X 174      30.406  51.509  37.771  1.00  0.00           N
ATOM   1338  CA  GLN X 174      31.372  51.429  38.883  1.00  0.00           C
ATOM   1339  CB  GLN X 174      32.333  50.235  38.721  1.00  0.00           C
ATOM   1340  CG  GLN X 174      31.660  48.855  38.616  1.00  0.00           C
ATOM   1341  CD  GLN X 174      32.669  47.728  38.380  1.00  0.00           C
ATOM   1342  OE1 GLN X 174      33.876  47.893  38.463  1.00  0.00           O
ATOM   1343  NE2 GLN X 174      32.223  46.536  38.062  1.00  0.00           N
ATOM   1344  C   GLN X 174      32.188  52.729  39.022  1.00  0.00           C
ATOM   1345  O   GLN X 174      32.398  53.212  40.135  1.00  0.00           O
ATOM   1346  N   VAL X 175      32.600  53.343  37.904  1.00  0.00           N
ATOM   1347  CA  VAL X 175      33.258  54.664  37.902  1.00  0.00           C
ATOM   1348  CB  VAL X 175      33.814  55.010  36.503  1.00  0.00           C
ATOM   1349  CG1 VAL X 175      34.342  56.448  36.410  1.00  0.00           C
ATOM   1350  CG2 VAL X 175      34.980  54.079  36.140  1.00  0.00           C
ATOM   1351  C   VAL X 175      32.312  55.753  38.427  1.00  0.00           C
ATOM   1352  O   VAL X 175      32.722  56.555  39.267  1.00  0.00           O
ATOM   1353  N   ALA X 176      31.040  55.760  38.014  1.00  0.00           N
ATOM   1354  CA  ALA X 176      30.044  56.707  38.526  1.00  0.00           C
ATOM   1355  CB  ALA X 176      28.740  56.521  37.742  1.00  0.00           C
ATOM   1356  C   ALA X 176      29.823  56.578  40.049  1.00  0.00           C
ATOM   1357  O   ALA X 176      29.668  57.599  40.729  1.00  0.00           O
ATOM   1358  N   ALA X 177      29.879  55.353  40.588  1.00  0.00           N
ATOM   1359  CA  ALA X 177      29.839  55.087  42.026  1.00  0.00           C
ATOM   1360  CB  ALA X 177      29.634  53.583  42.258  1.00  0.00           C
ATOM   1361  C   ALA X 177      31.095  55.598  42.753  1.00  0.00           C
ATOM   1362  O   ALA X 177      30.976  56.303  43.755  1.00  0.00           O
ATOM   1363  N   LEU X 178      32.297  55.307  42.237  1.00  0.00           N
ATOM   1364  CA  LEU X 178      33.563  55.781  42.817  1.00  0.00           C
ATOM   1365  CB  LEU X 178      34.748  55.197  42.023  1.00  0.00           C
ATOM   1366  CG  LEU X 178      35.008  53.698  42.274  1.00  0.00           C
ATOM   1367  CD1 LEU X 178      36.001  53.167  41.239  1.00  0.00           C
ATOM   1368  CD2 LEU X 178      35.599  53.442  43.664  1.00  0.00           C
ATOM   1369  C   LEU X 178      33.635  57.317  42.865  1.00  0.00           C
ATOM   1370  O   LEU X 178      34.056  57.878  43.878  1.00  0.00           O
ATOM   1371  N   ARG X 179      33.149  58.000  41.818  1.00  0.00           N
ATOM   1372  CA  ARG X 179      33.004  59.466  41.782  1.00  0.00           C
ATOM   1373  CB  ARG X 179      32.459  59.893  40.410  1.00  0.00           C
ATOM   1374  CG  ARG X 179      33.474  59.785  39.261  1.00  0.00           C
ATOM   1375  CD  ARG X 179      32.732  60.068  37.951  1.00  0.00           C
ATOM   1376  NE  ARG X 179      33.610  60.038  36.772  1.00  0.00           N
ATOM   1377  CZ  ARG X 179      33.244  60.291  35.530  1.00  0.00           C
ATOM   1378  NH1 ARG X 179      34.151  60.291  34.604  1.00  0.00           N
ATOM   1379  NH2 ARG X 179      32.010  60.540  35.192  1.00  0.00           N
ATOM   1380  C   ARG X 179      32.095  59.994  42.900  1.00  0.00           C
ATOM   1381  O   ARG X 179      32.468  60.965  43.559  1.00  0.00           O
ATOM   1382  N   TRP X 180      30.946  59.352  43.148  1.00  0.00           N
ATOM   1383  CA  TRP X 180      30.025  59.735  44.231  1.00  0.00           C
ATOM   1384  CB  TRP X 180      28.681  59.008  44.079  1.00  0.00           C
ATOM   1385  CG  TRP X 180      27.646  59.398  45.098  1.00  0.00           C
ATOM   1386  CD1 TRP X 180      26.737  60.388  44.950  1.00  0.00           C
ATOM   1387  NE1 TRP X 180      25.977  60.511  46.096  1.00  0.00           N
ATOM   1388  CE2 TRP X 180      26.375  59.614  47.063  1.00  0.00           C
ATOM   1389  CZ2 TRP X 180      25.965  59.389  48.386  1.00  0.00           C
ATOM   1390  CH2 TRP X 180      26.617  58.401  49.145  1.00  0.00           C
ATOM   1391  CZ3 TRP X 180      27.662  57.654  48.572  1.00  0.00           C
ATOM   1392  CE3 TRP X 180      28.062  57.888  47.241  1.00  0.00           C
ATOM   1393  CD2 TRP X 180      27.436  58.879  46.452  1.00  0.00           C
ATOM   1394  C   TRP X 180      30.619  59.473  45.621  1.00  0.00           C
ATOM   1395  O   TRP X 180      30.508  60.323  46.505  1.00  0.00           O
ATOM   1396  N   VAL X 181      31.305  58.338  45.814  1.00  0.00           N
ATOM   1397  CA  VAL X 181      32.002  58.015  47.073  1.00  0.00           C
ATOM   1398  CB  VAL X 181      32.583  56.583  47.031  1.00  0.00           C
ATOM   1399  CG1 VAL X 181      33.480  56.256  48.233  1.00  0.00           C
ATOM   1400  CG2 VAL X 181      31.454  55.541  47.038  1.00  0.00           C
ATOM   1401  C   VAL X 181      33.074  59.068  47.375  1.00  0.00           C
ATOM   1402  O   VAL X 181      33.113  59.582  48.491  1.00  0.00           O
ATOM   1403  N   GLN X 182      33.854  59.489  46.373  1.00  0.00           N
ATOM   1404  CA  GLN X 182      34.822  60.590  46.492  1.00  0.00           C
ATOM   1405  CB  GLN X 182      35.791  60.556  45.292  1.00  0.00           C
ATOM   1406  CG  GLN X 182      36.951  59.565  45.483  1.00  0.00           C
ATOM   1407  CD  GLN X 182      37.915  59.948  46.610  1.00  0.00           C
ATOM   1408  OE1 GLN X 182      37.816  60.983  47.256  1.00  0.00           O
ATOM   1409  NE2 GLN X 182      38.887  59.120  46.905  1.00  0.00           N
ATOM   1410  C   GLN X 182      34.199  61.991  46.689  1.00  0.00           C
ATOM   1411  O   GLN X 182      34.934  62.959  46.903  1.00  0.00           O
ATOM   1412  N   ASP X 183      32.866  62.117  46.674  1.00  0.00           N
ATOM   1413  CA  ASP X 183      32.138  63.320  47.103  1.00  0.00           C
ATOM   1414  CB  ASP X 183      31.117  63.744  46.026  1.00  0.00           C
ATOM   1415  CG  ASP X 183      31.691  64.595  44.890  1.00  0.00           C
ATOM   1416  OD1 ASP X 183      32.754  65.243  45.055  1.00  0.00           O
ATOM   1417  OD2 ASP X 183      31.035  64.668  43.822  1.00  0.00           O
ATOM   1418  C   ASP X 183      31.455  63.194  48.479  1.00  0.00           C
ATOM   1419  O   ASP X 183      31.056  64.223  49.030  1.00  0.00           O
ATOM   1420  N   ASN X 184      31.314  61.987  49.047  1.00  0.00           N
ATOM   1421  CA  ASN X 184      30.411  61.719  50.183  1.00  0.00           C
ATOM   1422  CB  ASN X 184      29.157  61.009  49.640  1.00  0.00           C
ATOM   1423  CG  ASN X 184      28.251  61.949  48.874  1.00  0.00           C
ATOM   1424  OD1 ASN X 184      27.388  62.592  49.449  1.00  0.00           O
ATOM   1425  ND2 ASN X 184      28.430  62.079  47.583  1.00  0.00           N
ATOM   1426  C   ASN X 184      31.006  60.909  51.352  1.00  0.00           C
ATOM   1427  O   ASN X 184      30.408  60.887  52.431  1.00  0.00           O
ATOM   1428  N   ILE X 185      32.143  60.227  51.183  1.00  0.00           N
ATOM   1429  CA  ILE X 185      32.668  59.270  52.176  1.00  0.00           C
ATOM   1430  CB  ILE X 185      33.863  58.502  51.570  1.00  0.00           C
ATOM   1431  CG2 ILE X 185      35.078  59.408  51.307  1.00  0.00           C
ATOM   1432  CG1 ILE X 185      34.326  57.299  52.410  1.00  0.00           C
ATOM   1433  CD1 ILE X 185      33.247  56.237  52.657  1.00  0.00           C
ATOM   1434  C   ILE X 185      32.997  59.899  53.544  1.00  0.00           C
ATOM   1435  O   ILE X 185      32.827  59.243  54.577  1.00  0.00           O
ATOM   1436  N   ALA X 186      33.362  61.185  53.571  1.00  0.00           N
ATOM   1437  CA  ALA X 186      33.611  61.940  54.800  1.00  0.00           C
ATOM   1438  CB  ALA X 186      34.072  63.343  54.401  1.00  0.00           C
ATOM   1439  C   ALA X 186      32.395  62.007  55.747  1.00  0.00           C
ATOM   1440  O   ALA X 186      32.576  62.047  56.967  1.00  0.00           O
ATOM   1441  N   SER X 187      31.163  61.948  55.220  1.00  0.00           N
ATOM   1442  CA  SER X 187      29.932  61.913  56.031  1.00  0.00           C
ATOM   1443  CB  SER X 187      28.695  62.040  55.139  1.00  0.00           C
ATOM   1444  OG  SER X 187      28.707  63.243  54.406  1.00  0.00           O
ATOM   1445  C   SER X 187      29.785  60.621  56.841  1.00  0.00           C
ATOM   1446  O   SER X 187      29.149  60.622  57.892  1.00  0.00           O
ATOM   1447  N   PHE X 188      30.386  59.522  56.373  1.00  0.00           N
ATOM   1448  CA  PHE X 188      30.377  58.211  57.033  1.00  0.00           C
ATOM   1449  CB  PHE X 188      30.210  57.109  55.971  1.00  0.00           C
ATOM   1450  CG  PHE X 188      28.913  57.184  55.181  1.00  0.00           C
ATOM   1451  CD1 PHE X 188      28.827  57.988  54.027  1.00  0.00           C
ATOM   1452  CE1 PHE X 188      27.620  58.073  53.310  1.00  0.00           C
ATOM   1453  CZ  PHE X 188      26.494  57.345  53.738  1.00  0.00           C
ATOM   1454  CE2 PHE X 188      26.579  56.529  54.881  1.00  0.00           C
ATOM   1455  CD2 PHE X 188      27.784  56.452  55.603  1.00  0.00           C
ATOM   1456  C   PHE X 188      31.618  57.996  57.925  1.00  0.00           C
ATOM   1457  O   PHE X 188      31.872  56.874  58.366  1.00  0.00           O
ATOM   1458  N   GLY X 189      32.407  59.052  58.171  1.00  0.00           N
ATOM   1459  CA  GLY X 189      33.639  59.019  58.968  1.00  0.00           C
ATOM   1460  C   GLY X 189      34.874  58.471  58.239  1.00  0.00           C
ATOM   1461  O   GLY X 189      35.929  58.338  58.858  1.00  0.00           O
ATOM   1462  N   GLY X 190      34.769  58.148  56.946  1.00  0.00           N
ATOM   1463  CA  GLY X 190      35.876  57.622  56.145  1.00  0.00           C
ATOM   1464  C   GLY X 190      36.772  58.718  55.557  1.00  0.00           C
ATOM   1465  O   GLY X 190      36.325  59.830  55.287  1.00  0.00           O
ATOM   1466  N   ASN X 191      38.049  58.404  55.351  1.00  0.00           N
ATOM   1467  CA  ASN X 191      39.057  59.314  54.811  1.00  0.00           C
ATOM   1468  CB  ASN X 191      40.408  58.963  55.467  1.00  0.00           C
ATOM   1469  CG  ASN X 191      41.542  59.879  55.044  1.00  0.00           C
ATOM   1470  OD1 ASN X 191      41.449  60.641  54.097  1.00  0.00           O
ATOM   1471  ND2 ASN X 191      42.664  59.828  55.711  1.00  0.00           N
ATOM   1472  C   ASN X 191      39.095  59.251  53.262  1.00  0.00           C
ATOM   1473  O   ASN X 191      39.554  58.242  52.715  1.00  0.00           O
ATOM   1474  N   PRO X 192      38.689  60.314  52.532  1.00  0.00           N
ATOM   1475  CD  PRO X 192      38.143  61.566  53.046  1.00  0.00           C
ATOM   1476  CG  PRO X 192      38.140  62.543  51.875  1.00  0.00           C
ATOM   1477  CB  PRO X 192      37.993  61.628  50.662  1.00  0.00           C
ATOM   1478  CA  PRO X 192      38.737  60.348  51.064  1.00  0.00           C
ATOM   1479  C   PRO X 192      40.160  60.306  50.474  1.00  0.00           C
ATOM   1480  O   PRO X 192      40.317  60.081  49.273  1.00  0.00           O
ATOM   1481  N   GLY X 193      41.206  60.494  51.283  1.00  0.00           N
ATOM   1482  CA  GLY X 193      42.616  60.342  50.910  1.00  0.00           C
ATOM   1483  C   GLY X 193      43.236  58.973  51.213  1.00  0.00           C
ATOM   1484  O   GLY X 193      44.446  58.812  51.029  1.00  0.00           O
ATOM   1485  N   SER X 194      42.444  58.009  51.702  1.00  0.00           N
ATOM   1486  CA  SER X 194      42.913  56.703  52.190  1.00  0.00           C
ATOM   1487  CB  SER X 194      43.143  56.801  53.705  1.00  0.00           C
ATOM   1488  OG  SER X 194      44.112  55.872  54.147  1.00  0.00           O
ATOM   1489  C   SER X 194      41.960  55.564  51.783  1.00  0.00           C
ATOM   1490  O   SER X 194      41.468  54.796  52.616  1.00  0.00           O
ATOM   1491  N   VAL X 195      41.661  55.484  50.478  1.00  0.00           N
ATOM   1492  CA  VAL X 195      40.636  54.593  49.905  1.00  0.00           C
ATOM   1493  CB  VAL X 195      39.690  55.371  48.963  1.00  0.00           C
ATOM   1494  CG1 VAL X 195      38.521  54.496  48.489  1.00  0.00           C
ATOM   1495  CG2 VAL X 195      39.091  56.613  49.640  1.00  0.00           C
ATOM   1496  C   VAL X 195      41.255  53.385  49.193  1.00  0.00           C
ATOM   1497  O   VAL X 195      42.122  53.532  48.332  1.00  0.00           O
ATOM   1498  N   THR X 196      40.766  52.185  49.508  1.00  0.00           N
ATOM   1499  CA  THR X 196      41.218  50.904  48.940  1.00  0.00           C
ATOM   1500  CB  THR X 196      41.680  49.960  50.064  1.00  0.00           C
ATOM   1501  CG2 THR X 196      42.359  48.692  49.545  1.00  0.00           C
ATOM   1502  OG1 THR X 196      42.600  50.618  50.906  1.00  0.00           O
ATOM   1503  C   THR X 196      40.096  50.238  48.140  1.00  0.00           C
ATOM   1504  O   THR X 196      38.993  50.096  48.666  1.00  0.00           O
ATOM   1505  N   ILE X 197      40.356  49.785  46.908  1.00  0.00           N
ATOM   1506  CA  ILE X 197      39.410  48.942  46.144  1.00  0.00           C
ATOM   1507  CB  ILE X 197      39.306  49.342  44.654  1.00  0.00           C
ATOM   1508  CG2 ILE X 197      38.725  50.764  44.546  1.00  0.00           C
ATOM   1509  CG1 ILE X 197      40.641  49.209  43.889  1.00  0.00           C
ATOM   1510  CD1 ILE X 197      40.478  49.313  42.367  1.00  0.00           C
ATOM   1511  C   ILE X 197      39.700  47.444  46.332  1.00  0.00           C
ATOM   1512  O   ILE X 197      40.857  47.049  46.477  1.00  0.00           O
ATOM   1513  N   PHE X 198      38.650  46.622  46.342  1.00  0.00           N
ATOM   1514  CA  PHE X 198      38.688  45.191  46.671  1.00  0.00           C
ATOM   1515  CB  PHE X 198      38.374  45.062  48.173  1.00  0.00           C
ATOM   1516  CG  PHE X 198      38.274  43.663  48.763  1.00  0.00           C
ATOM   1517  CD1 PHE X 198      37.174  43.325  49.577  1.00  0.00           C
ATOM   1518  CE1 PHE X 198      37.113  42.069  50.206  1.00  0.00           C
ATOM   1519  CZ  PHE X 198      38.153  41.142  50.030  1.00  0.00           C
ATOM   1520  CE2 PHE X 198      39.250  41.471  49.219  1.00  0.00           C
ATOM   1521  CD2 PHE X 198      39.304  42.721  48.576  1.00  0.00           C
ATOM   1522  C   PHE X 198      37.682  44.399  45.817  1.00  0.00           C
ATOM   1523  O   PHE X 198      36.591  44.898  45.538  1.00  0.00           O
ATOM   1524  N   GLY X 199      38.014  43.169  45.423  1.00  0.00           N
ATOM   1525  CA  GLY X 199      37.081  42.262  44.742  1.00  0.00           C
ATOM   1526  C   GLY X 199      37.717  40.937  44.314  1.00  0.00           C
ATOM   1527  O   GLY X 199      38.943  40.819  44.249  1.00  0.00           O
ATOM   1528  N   GLU X 200      36.872  39.952  44.014  1.00  0.00           N
ATOM   1529  CA  GLU X 200      37.249  38.591  43.654  1.00  0.00           C
ATOM   1530  CB  GLU X 200      36.869  37.600  44.772  1.00  0.00           C
ATOM   1531  CG  GLU X 200      35.371  37.315  45.006  1.00  0.00           C
ATOM   1532  CD  GLU X 200      34.604  38.336  45.864  1.00  0.00           C
ATOM   1533  OE1 GLU X 200      33.498  37.971  46.325  1.00  0.00           O
ATOM   1534  OE2 GLU X 200      35.110  39.433  46.203  1.00  0.00           O
ATOM   1535  C   GLU X 200      36.650  38.197  42.296  1.00  0.00           C
ATOM   1536  O   GLU X 200      35.510  38.541  41.997  1.00  0.00           O
ATOM   1537  N1  MOL X 201      37.480  37.514  41.490  1.00  0.00           N
ATOM   1538  C1  MOL X 201      36.977  36.691  40.395  1.00  0.00           C
ATOM   1539  C2  MOL X 201      35.859  35.730  40.851  1.00  0.00           C
ATOM   1540  O1  MOL X 201      36.044  34.489  40.117  1.00  0.00           O
ATOM   1541  C3  MOL X 201      36.586  37.678  39.272  1.00  0.00           C
ATOM   1542  O2  MOL X 201      37.430  38.379  38.714  1.00  0.00           O
ATOM   1543  C4  MOL X 201      28.770  30.301  42.312  1.00  0.00           C
ATOM   1544  C5  MOL X 201      32.906  34.142  41.029  1.00  0.00           C
ATOM   1545  C6  MOL X 201      31.323  33.123  38.801  1.00  0.00           C
ATOM   1546  C7  MOL X 201      30.485  30.190  48.636  1.00  0.00           C
ATOM   1547  C8  MOL X 201      29.304  29.450  48.573  1.00  0.00           C
ATOM   1548  C9  MOL X 201      29.196  29.799  46.153  1.00  0.00           C
ATOM   1549  C10 MOL X 201      28.661  29.249  47.344  1.00  0.00           C
ATOM   1550  C11 MOL X 201      31.028  30.743  47.467  1.00  0.00           C
ATOM   1551  C12 MOL X 201      30.397  30.571  46.226  1.00  0.00           C
ATOM   1552  C13 MOL X 201      30.344  30.984  43.975  1.00  0.00           C
ATOM   1553  N2  MOL X 201      30.961  31.153  45.148  1.00  0.00           N
ATOM   1554  C14 MOL X 201      29.184  30.234  43.786  1.00  0.00           C
ATOM   1555  C15 MOL X 201      28.570  29.607  44.886  1.00  0.00           C
ATOM   1556  C16 MOL X 201      30.700  31.598  42.714  1.00  0.00           C
ATOM   1557  N3  MOL X 201      29.806  31.221  41.697  1.00  0.00           N
ATOM   1558  C17 MOL X 201      31.733  32.470  42.537  1.00  0.00           C
ATOM   1559  C18 MOL X 201      29.950  31.708  40.382  1.00  0.00           C
ATOM   1560  O3  MOL X 201      29.143  31.358  39.511  1.00  0.00           O
ATOM   1561  C19 MOL X 201      31.878  33.043  41.232  1.00  0.00           C
ATOM   1562  C20 MOL X 201      31.070  32.626  40.195  1.00  0.00           C
ATOM   1563  C21 MOL X 201      32.788  34.931  39.650  1.00  0.00           C
ATOM   1564  O4  MOL X 201      31.710  34.509  38.806  1.00  0.00           O
ATOM   1565  O5  MOL X 201      32.803  36.211  39.636  1.00  0.00           O
ATOM   1566  C22 MOL X 201      27.292  28.792  44.682  1.00  0.00           C
ATOM   1567  C23 MOL X 201      26.021  29.631  44.923  1.00  0.00           C
ATOM   1568  C24 MOL X 201      33.020  35.122  42.207  1.00  0.00           C
ATOM   1569  C25 MOL X 201      31.692  35.546  42.820  1.00  0.00           C
ATOM   1570  O6  MOL X 201      34.176  33.425  40.936  1.00  0.00           O
ATOM   1571  C26 MOL X 201      34.904  33.765  39.715  1.00  0.00           C
ATOM   1572  O7  MOL X 201      34.038  34.449  38.908  1.00  0.00           O
ATOM   1573  C27 MOL X 201      35.458  32.458  39.109  1.00  0.00           C
ATOM   1574  O8  MOL X 201      35.517  32.640  37.678  1.00  0.00           O
ATOM   1575  C28 MOL X 201      34.568  32.071  36.896  1.00  0.00           C
ATOM   1576  C29 MOL X 201      34.733  32.540  35.456  1.00  0.00           C
ATOM   1577  O9  MOL X 201      34.320  33.900  35.414  1.00  0.00           O
ATOM   1578  O10 MOL X 201      28.820  28.890  49.710  1.00  0.00           O
ATOM   1579  O11 MOL X 201      33.723  31.294  37.303  1.00  0.00           O
ATOM   1580  N   ALA X 202      35.243  37.836  38.936  1.00  0.00           N
ATOM   1581  CA  ALA X 202      34.875  38.902  37.996  1.00  0.00           C
ATOM   1582  CB  ALA X 202      33.422  38.712  37.545  1.00  0.00           C
ATOM   1583  C   ALA X 202      35.119  40.301  38.612  1.00  0.00           C
ATOM   1584  O   ALA X 202      35.398  41.250  37.873  1.00  0.00           O
ATOM   1585  N   GLY X 203      35.074  40.429  39.943  1.00  0.00           N
ATOM   1586  CA  GLY X 203      35.490  41.618  40.690  1.00  0.00           C
ATOM   1587  C   GLY X 203      37.015  41.763  40.758  1.00  0.00           C
ATOM   1588  O   GLY X 203      37.529  42.869  40.603  1.00  0.00           O
ATOM   1589  N   GLY X 204      37.749  40.654  40.880  1.00  0.00           N
ATOM   1590  CA  GLY X 204      39.212  40.614  40.954  1.00  0.00           C
ATOM   1591  C   GLY X 204      39.894  41.104  39.677  1.00  0.00           C
ATOM   1592  O   GLY X 204      40.856  41.872  39.757  1.00  0.00           O
ATOM   1593  N   GLU X 205      39.340  40.772  38.504  1.00  0.00           N
ATOM   1594  CA  GLU X 205      39.738  41.385  37.229  1.00  0.00           C
ATOM   1595  CB  GLU X 205      39.363  40.469  36.047  1.00  0.00           C
ATOM   1596  CG  GLU X 205      39.927  41.025  34.728  1.00  0.00           C
ATOM   1597  CD  GLU X 205      39.669  40.147  33.502  1.00  0.00           C
ATOM   1598  OE1 GLU X 205      39.186  40.677  32.473  1.00  0.00           O
ATOM   1599  OE2 GLU X 205      40.028  38.952  33.498  1.00  0.00           O
ATOM   1600  C   GLU X 205      39.178  42.812  37.058  1.00  0.00           C
ATOM   1601  O   GLU X 205      39.832  43.660  36.453  1.00  0.00           O
ATOM   1602  N   SER X 206      38.011  43.139  37.629  1.00  0.00           N
ATOM   1603  CA  SER X 206      37.506  44.526  37.613  1.00  0.00           C
ATOM   1604  CB  SER X 206      36.089  44.631  38.184  1.00  0.00           C
ATOM   1605  OG  SER X 206      35.191  43.858  37.408  1.00  0.00           O
ATOM   1606  C   SER X 206      38.442  45.488  38.357  1.00  0.00           C
ATOM   1607  O   SER X 206      38.621  46.623  37.919  1.00  0.00           O
ATOM   1608  N   VAL X 207      39.118  45.029  39.415  1.00  0.00           N
ATOM   1609  CA  VAL X 207      40.176  45.792  40.096  1.00  0.00           C
ATOM   1610  CB  VAL X 207      40.608  45.076  41.394  1.00  0.00           C
ATOM   1611  CG1 VAL X 207      41.871  45.673  42.024  1.00  0.00           C
ATOM   1612  CG2 VAL X 207      39.491  45.158  42.444  1.00  0.00           C
ATOM   1613  C   VAL X 207      41.355  46.090  39.156  1.00  0.00           C
ATOM   1614  O   VAL X 207      41.812  47.232  39.129  1.00  0.00           O
ATOM   1615  N   SER X 208      41.808  45.147  38.316  1.00  0.00           N
ATOM   1616  CA  SER X 208      42.883  45.440  37.348  1.00  0.00           C
ATOM   1617  CB  SER X 208      43.593  44.176  36.847  1.00  0.00           C
ATOM   1618  OG  SER X 208      42.776  43.351  36.044  1.00  0.00           O
ATOM   1619  C   SER X 208      42.424  46.342  36.193  1.00  0.00           C
ATOM   1620  O   SER X 208      43.198  47.197  35.760  1.00  0.00           O
ATOM   1621  N   VAL X 209      41.155  46.264  35.764  1.00  0.00           N
ATOM   1622  CA  VAL X 209      40.552  47.247  34.833  1.00  0.00           C
ATOM   1623  CB  VAL X 209      39.115  46.850  34.420  1.00  0.00           C
ATOM   1624  CG1 VAL X 209      38.440  47.909  33.535  1.00  0.00           C
ATOM   1625  CG2 VAL X 209      39.095  45.540  33.624  1.00  0.00           C
ATOM   1626  C   VAL X 209      40.568  48.657  35.441  1.00  0.00           C
ATOM   1627  O   VAL X 209      40.962  49.611  34.769  1.00  0.00           O
ATOM   1628  N   LEU X 210      40.201  48.799  36.719  1.00  0.00           N
ATOM   1629  CA  LEU X 210      40.212  50.081  37.436  1.00  0.00           C
ATOM   1630  CB  LEU X 210      39.447  49.919  38.765  1.00  0.00           C
ATOM   1631  CG  LEU X 210      37.918  49.773  38.616  1.00  0.00           C
ATOM   1632  CD1 LEU X 210      37.309  49.339  39.951  1.00  0.00           C
ATOM   1633  CD2 LEU X 210      37.251  51.087  38.196  1.00  0.00           C
ATOM   1634  C   LEU X 210      41.635  50.631  37.664  1.00  0.00           C
ATOM   1635  O   LEU X 210      41.816  51.846  37.678  1.00  0.00           O
ATOM   1636  N   VAL X 211      42.653  49.772  37.796  1.00  0.00           N
ATOM   1637  CA  VAL X 211      44.067  50.194  37.873  1.00  0.00           C
ATOM   1638  CB  VAL X 211      44.928  49.108  38.557  1.00  0.00           C
ATOM   1639  CG1 VAL X 211      46.434  49.403  38.497  1.00  0.00           C
ATOM   1640  CG2 VAL X 211      44.571  48.987  40.047  1.00  0.00           C
ATOM   1641  C   VAL X 211      44.629  50.598  36.500  1.00  0.00           C
ATOM   1642  O   VAL X 211      45.396  51.560  36.430  1.00  0.00           O
ATOM   1643  N   LEU X 212      44.248  49.920  35.410  1.00  0.00           N
ATOM   1644  CA  LEU X 212      44.782  50.159  34.056  1.00  0.00           C
ATOM   1645  CB  LEU X 212      44.792  48.827  33.278  1.00  0.00           C
ATOM   1646  CG  LEU X 212      45.864  47.817  33.732  1.00  0.00           C
ATOM   1647  CD1 LEU X 212      45.634  46.472  33.038  1.00  0.00           C
ATOM   1648  CD2 LEU X 212      47.276  48.287  33.371  1.00  0.00           C
ATOM   1649  C   LEU X 212      44.044  51.246  33.250  1.00  0.00           C
ATOM   1650  O   LEU X 212      44.638  51.842  32.348  1.00  0.00           O
ATOM   1651  N   SER X 213      42.767  51.519  33.542  1.00  0.00           N
ATOM   1652  CA  SER X 213      41.973  52.519  32.811  1.00  0.00           C
ATOM   1653  CB  SER X 213      40.485  52.385  33.144  1.00  0.00           C
ATOM   1654  OG  SER X 213      39.758  53.419  32.500  1.00  0.00           O
ATOM   1655  C   SER X 213      42.427  53.959  33.114  1.00  0.00           C
ATOM   1656  O   SER X 213      42.459  54.343  34.290  1.00  0.00           O
ATOM   1657  N   PRO X 214      42.678  54.808  32.091  1.00  0.00           N
ATOM   1658  CD  PRO X 214      42.824  54.448  30.686  1.00  0.00           C
ATOM   1659  CG  PRO X 214      43.605  55.590  30.041  1.00  0.00           C
ATOM   1660  CB  PRO X 214      43.183  56.800  30.866  1.00  0.00           C
ATOM   1661  CA  PRO X 214      42.957  56.236  32.276  1.00  0.00           C
ATOM   1662  C   PRO X 214      41.833  57.023  32.969  1.00  0.00           C
ATOM   1663  O   PRO X 214      42.098  58.081  33.541  1.00  0.00           O
ATOM   1664  N   LEU X 215      40.585  56.536  32.912  1.00  0.00           N
ATOM   1665  CA  LEU X 215      39.393  57.204  33.454  1.00  0.00           C
ATOM   1666  CB  LEU X 215      38.166  56.630  32.716  1.00  0.00           C
ATOM   1667  CG  LEU X 215      36.834  57.345  33.014  1.00  0.00           C
ATOM   1668  CD1 LEU X 215      36.825  58.792  32.520  1.00  0.00           C
ATOM   1669  CD2 LEU X 215      35.694  56.596  32.322  1.00  0.00           C
ATOM   1670  C   LEU X 215      39.261  57.033  34.978  1.00  0.00           C
ATOM   1671  O   LEU X 215      38.800  57.941  35.675  1.00  0.00           O
ATOM   1672  N   ALA X 216      39.688  55.874  35.488  1.00  0.00           N
ATOM   1673  CA  ALA X 216      39.587  55.479  36.894  1.00  0.00           C
ATOM   1674  CB  ALA X 216      39.308  53.972  36.930  1.00  0.00           C
ATOM   1675  C   ALA X 216      40.813  55.875  37.748  1.00  0.00           C
ATOM   1676  O   ALA X 216      40.843  55.606  38.952  1.00  0.00           O
ATOM   1677  N   LYS X 217      41.822  56.516  37.142  1.00  0.00           N
ATOM   1678  CA  LYS X 217      43.059  56.962  37.800  1.00  0.00           C
ATOM   1679  CB  LYS X 217      44.021  57.499  36.723  1.00  0.00           C
ATOM   1680  CG  LYS X 217      45.465  57.548  37.235  1.00  0.00           C
ATOM   1681  CD  LYS X 217      46.437  58.030  36.157  1.00  0.00           C
ATOM   1682  CE  LYS X 217      47.870  57.915  36.686  1.00  0.00           C
ATOM   1683  NZ  LYS X 217      48.851  58.447  35.714  1.00  0.00           N
ATOM   1684  C   LYS X 217      42.787  58.010  38.889  1.00  0.00           C
ATOM   1685  O   LYS X 217      41.930  58.875  38.716  1.00  0.00           O
ATOM   1686  N   ASN X 218      43.529  57.956  39.996  1.00  0.00           N
ATOM   1687  CA  ASN X 218      43.440  58.881  41.136  1.00  0.00           C
ATOM   1688  CB  ASN X 218      44.260  60.152  40.826  1.00  0.00           C
ATOM   1689  CG  ASN X 218      44.539  60.994  42.063  1.00  0.00           C
ATOM   1690  OD1 ASN X 218      44.595  60.497  43.184  1.00  0.00           O
ATOM   1691  ND2 ASN X 218      44.713  62.284  41.899  1.00  0.00           N
ATOM   1692  C   ASN X 218      42.008  59.129  41.690  1.00  0.00           C
ATOM   1693  O   ASN X 218      41.658  60.250  42.069  1.00  0.00           O
ATOM   1694  N   LEU X 219      41.182  58.078  41.750  1.00  0.00           N
ATOM   1695  CA  LEU X 219      39.925  58.006  42.524  1.00  0.00           C
ATOM   1696  CB  LEU X 219      38.801  57.434  41.633  1.00  0.00           C
ATOM   1697  CG  LEU X 219      38.134  58.459  40.696  1.00  0.00           C
ATOM   1698  CD1 LEU X 219      37.216  57.732  39.710  1.00  0.00           C
ATOM   1699  CD2 LEU X 219      37.267  59.458  41.469  1.00  0.00           C
ATOM   1700  C   LEU X 219      40.079  57.162  43.806  1.00  0.00           C
ATOM   1701  O   LEU X 219      39.291  57.298  44.742  1.00  0.00           O
ATOM   1702  N   PHE X 220      41.101  56.309  43.863  1.00  0.00           N
ATOM   1703  CA  PHE X 220      41.481  55.498  45.021  1.00  0.00           C
ATOM   1704  CB  PHE X 220      40.922  54.071  44.854  1.00  0.00           C
ATOM   1705  CG  PHE X 220      41.342  53.365  43.575  1.00  0.00           C
ATOM   1706  CD1 PHE X 220      40.506  53.404  42.441  1.00  0.00           C
ATOM   1707  CE1 PHE X 220      40.918  52.804  41.237  1.00  0.00           C
ATOM   1708  CZ  PHE X 220      42.158  52.145  41.170  1.00  0.00           C
ATOM   1709  CE2 PHE X 220      42.981  52.079  42.306  1.00  0.00           C
ATOM   1710  CD2 PHE X 220      42.576  52.689  43.507  1.00  0.00           C
ATOM   1711  C   PHE X 220      43.005  55.528  45.218  1.00  0.00           C
ATOM   1712  O   PHE X 220      43.740  56.094  44.404  1.00  0.00           O
ATOM   1713  N   HIE X 221      43.478  54.936  46.315  1.00  0.00           N
ATOM   1714  CA  HIE X 221      44.863  55.022  46.796  1.00  0.00           C
ATOM   1715  CB  HIE X 221      44.865  55.745  48.155  1.00  0.00           C
ATOM   1716  CG  HIE X 221      44.216  57.103  48.063  1.00  0.00           C
ATOM   1717  ND1 HIE X 221      42.842  57.349  48.159  1.00  0.00           N
ATOM   1718  CE1 HIE X 221      42.676  58.614  47.738  1.00  0.00           C
ATOM   1719  NE2 HIE X 221      43.857  59.172  47.424  1.00  0.00           N
ATOM   1720  CD2 HIE X 221      44.838  58.229  47.614  1.00  0.00           C
ATOM   1721  C   HIE X 221      45.550  53.659  46.891  1.00  0.00           C
ATOM   1722  O   HIE X 221      46.774  53.613  46.861  1.00  0.00           O
ATOM   1723  N   ARG X 222      44.789  52.558  46.990  1.00  0.00           N
ATOM   1724  CA  ARG X 222      45.280  51.166  47.089  1.00  0.00           C
ATOM   1725  CB  ARG X 222      45.439  50.789  48.575  1.00  0.00           C
ATOM   1726  CG  ARG X 222      46.589  51.552  49.245  1.00  0.00           C
ATOM   1727  CD  ARG X 222      46.721  51.266  50.740  1.00  0.00           C
ATOM   1728  NE  ARG X 222      45.638  51.881  51.531  1.00  0.00           N
ATOM   1729  CZ  ARG X 222      45.521  53.155  51.864  1.00  0.00           C
ATOM   1730  NH1 ARG X 222      46.326  54.082  51.435  1.00  0.00           N
ATOM   1731  NH2 ARG X 222      44.560  53.513  52.656  1.00  0.00           N
ATOM   1732  C   ARG X 222      44.333  50.182  46.390  1.00  0.00           C
ATOM   1733  O   ARG X 222      43.149  50.483  46.229  1.00  0.00           O
ATOM   1734  N   ALA X 223      44.829  49.003  46.013  1.00  0.00           N
ATOM   1735  CA  ALA X 223      44.050  47.959  45.335  1.00  0.00           C
ATOM   1736  CB  ALA X 223      44.344  48.053  43.832  1.00  0.00           C
ATOM   1737  C   ALA X 223      44.327  46.542  45.877  1.00  0.00           C
ATOM   1738  O   ALA X 223      45.462  46.223  46.235  1.00  0.00           O
ATOM   1739  N   ILE X 224      43.302  45.682  45.905  1.00  0.00           N
ATOM   1740  CA  ILE X 224      43.377  44.266  46.305  1.00  0.00           C
ATOM   1741  CB  ILE X 224      42.866  44.060  47.755  1.00  0.00           C
ATOM   1742  CG2 ILE X 224      43.030  42.576  48.154  1.00  0.00           C
ATOM   1743  CG1 ILE X 224      43.545  44.976  48.800  1.00  0.00           C
ATOM   1744  CD1 ILE X 224      42.923  44.874  50.203  1.00  0.00           C
ATOM   1745  C   ILE X 224      42.551  43.402  45.331  1.00  0.00           C
ATOM   1746  O   ILE X 224      41.352  43.634  45.181  1.00  0.00           O
ATOM   1747  N   SER X 225      43.164  42.376  44.734  1.00  0.00           N
ATOM   1748  CA  SER X 225      42.485  41.332  43.939  1.00  0.00           C
ATOM   1749  CB  SER X 225      43.129  41.207  42.554  1.00  0.00           C
ATOM   1750  OG  SER X 225      42.842  42.316  41.715  1.00  0.00           O
ATOM   1751  C   SER X 225      42.542  39.980  44.669  1.00  0.00           C
ATOM   1752  O   SER X 225      43.613  39.579  45.124  1.00  0.00           O
ATOM   1753  N   GLU X 226      41.405  39.288  44.794  1.00  0.00           N
ATOM   1754  CA  GLU X 226      41.171  38.193  45.759  1.00  0.00           C
ATOM   1755  CB  GLU X 226      40.213  38.762  46.831  1.00  0.00           C
ATOM   1756  CG  GLU X 226      39.651  37.845  47.932  1.00  0.00           C
ATOM   1757  CD  GLU X 226      40.700  37.288  48.899  1.00  0.00           C
ATOM   1758  OE1 GLU X 226      41.570  36.487  48.479  1.00  0.00           O
ATOM   1759  OE2 GLU X 226      40.639  37.623  50.102  1.00  0.00           O
ATOM   1760  C   GLU X 226      40.651  36.885  45.113  1.00  0.00           C
ATOM   1761  O   GLU X 226      40.193  36.854  43.971  1.00  0.00           O
ATOM   1762  N   SER X 227      40.714  35.782  45.870  1.00  0.00           N
ATOM   1763  CA  SER X 227      40.228  34.437  45.513  1.00  0.00           C
ATOM   1764  CB  SER X 227      38.693  34.371  45.565  1.00  0.00           C
ATOM   1765  OG  SER X 227      38.246  33.083  45.958  1.00  0.00           O
ATOM   1766  C   SER X 227      40.850  33.875  44.221  1.00  0.00           C
ATOM   1767  O   SER X 227      40.216  33.156  43.448  1.00  0.00           O
ATOM   1768  N   GLY X 228      42.130  34.182  44.000  1.00  0.00           N
ATOM   1769  CA  GLY X 228      42.960  33.602  42.948  1.00  0.00           C
ATOM   1770  C   GLY X 228      43.011  34.347  41.611  1.00  0.00           C
ATOM   1771  O   GLY X 228      43.628  33.819  40.682  1.00  0.00           O
ATOM   1772  N   VAL X 229      42.368  35.518  41.482  1.00  0.00           N
ATOM   1773  CA  VAL X 229      42.196  36.224  40.197  1.00  0.00           C
ATOM   1774  CB  VAL X 229      40.765  36.022  39.648  1.00  0.00           C
ATOM   1775  CG1 VAL X 229      40.580  36.721  38.293  1.00  0.00           C
ATOM   1776  CG2 VAL X 229      40.419  34.538  39.455  1.00  0.00           C
ATOM   1777  C   VAL X 229      42.491  37.724  40.301  1.00  0.00           C
ATOM   1778  O   VAL X 229      41.791  38.456  40.994  1.00  0.00           O
ATOM   1779  N   ALA X 230      43.458  38.197  39.511  1.00  0.00           N
ATOM   1780  CA  ALA X 230      43.653  39.608  39.148  1.00  0.00           C
ATOM   1781  CB  ALA X 230      45.027  40.059  39.653  1.00  0.00           C
ATOM   1782  C   ALA X 230      43.503  39.863  37.632  1.00  0.00           C
ATOM   1783  O   ALA X 230      43.201  40.984  37.218  1.00  0.00           O
ATOM   1784  N   LEU X 231      43.695  38.841  36.792  1.00  0.00           N
ATOM   1785  CA  LEU X 231      43.408  38.878  35.354  1.00  0.00           C
ATOM   1786  CB  LEU X 231      44.594  39.530  34.598  1.00  0.00           C
ATOM   1787  CG  LEU X 231      44.172  40.682  33.664  1.00  0.00           C
ATOM   1788  CD1 LEU X 231      45.400  41.440  33.162  1.00  0.00           C
ATOM   1789  CD2 LEU X 231      43.398  40.205  32.435  1.00  0.00           C
ATOM   1790  C   LEU X 231      43.105  37.463  34.838  1.00  0.00           C
ATOM   1791  O   LEU X 231      43.645  36.483  35.350  1.00  0.00           O
ATOM   1792  N   THR X 232      42.259  37.357  33.817  1.00  0.00           N
ATOM   1793  CA  THR X 232      41.865  36.110  33.148  1.00  0.00           C
ATOM   1794  CB  THR X 232      40.408  35.716  33.480  1.00  0.00           C
ATOM   1795  CG2 THR X 232      40.012  35.840  34.950  1.00  0.00           C
ATOM   1796  OG1 THR X 232      39.496  36.506  32.752  1.00  0.00           O
ATOM   1797  C   THR X 232      42.004  36.218  31.626  1.00  0.00           C
ATOM   1798  O   THR X 232      42.086  37.318  31.068  1.00  0.00           O
ATOM   1799  N   SER X 233      41.930  35.083  30.930  1.00  0.00           N
ATOM   1800  CA  SER X 233      41.630  35.011  29.490  1.00  0.00           C
ATOM   1801  CB  SER X 233      42.462  33.889  28.864  1.00  0.00           C
ATOM   1802  OG  SER X 233      42.211  32.640  29.483  1.00  0.00           O
ATOM   1803  C   SER X 233      40.129  34.843  29.176  1.00  0.00           C
ATOM   1804  O   SER X 233      39.737  34.800  28.008  1.00  0.00           O
ATOM   1805  N   VAL X 234      39.279  34.757  30.209  1.00  0.00           N
ATOM   1806  CA  VAL X 234      37.866  34.330  30.138  1.00  0.00           C
ATOM   1807  CB  VAL X 234      37.510  33.471  31.378  1.00  0.00           C
ATOM   1808  CG1 VAL X 234      36.083  32.907  31.309  1.00  0.00           C
ATOM   1809  CG2 VAL X 234      38.452  32.271  31.572  1.00  0.00           C
ATOM   1810  C   VAL X 234      36.891  35.510  30.038  1.00  0.00           C
ATOM   1811  O   VAL X 234      35.921  35.442  29.281  1.00  0.00           O
ATOM   1812  N   LEU X 235      37.131  36.578  30.806  1.00  0.00           N
ATOM   1813  CA  LEU X 235      36.166  37.668  31.018  1.00  0.00           C
ATOM   1814  CB  LEU X 235      36.451  38.319  32.381  1.00  0.00           C
ATOM   1815  CG  LEU X 235      36.193  37.399  33.591  1.00  0.00           C
ATOM   1816  CD1 LEU X 235      36.763  38.038  34.853  1.00  0.00           C
ATOM   1817  CD2 LEU X 235      34.700  37.154  33.819  1.00  0.00           C
ATOM   1818  C   LEU X 235      36.137  38.707  29.882  1.00  0.00           C
ATOM   1819  O   LEU X 235      35.140  39.409  29.722  1.00  0.00           O
ATOM   1820  N   VAL X 236      37.183  38.768  29.056  1.00  0.00           N
ATOM   1821  CA  VAL X 236      37.202  39.502  27.782  1.00  0.00           C
ATOM   1822  CB  VAL X 236      38.650  39.833  27.369  1.00  0.00           C
ATOM   1823  CG1 VAL X 236      39.555  38.602  27.189  1.00  0.00           C
ATOM   1824  CG2 VAL X 236      38.706  40.650  26.075  1.00  0.00           C
ATOM   1825  C   VAL X 236      36.448  38.743  26.683  1.00  0.00           C
ATOM   1826  O   VAL X 236      36.676  37.549  26.465  1.00  0.00           O
ATOM   1827  N   LYS X 237      35.601  39.445  25.920  1.00  0.00           N
ATOM   1828  CA  LYS X 237      35.001  38.938  24.676  1.00  0.00           C
ATOM   1829  CB  LYS X 237      33.697  39.708  24.366  1.00  0.00           C
ATOM   1830  CG  LYS X 237      33.169  39.646  22.918  1.00  0.00           C
ATOM   1831  CD  LYS X 237      33.047  38.245  22.294  1.00  0.00           C
ATOM   1832  CE  LYS X 237      32.841  38.390  20.779  1.00  0.00           C
ATOM   1833  NZ  LYS X 237      33.089  37.126  20.055  1.00  0.00           N
ATOM   1834  C   LYS X 237      36.046  38.982  23.557  1.00  0.00           C
ATOM   1835  O   LYS X 237      36.277  40.020  22.939  1.00  0.00           O
ATOM   1836  N   LYS X 238      36.667  37.833  23.280  1.00  0.00           N
ATOM   1837  CA  LYS X 238      37.604  37.649  22.156  1.00  0.00           C
ATOM   1838  CB  LYS X 238      38.591  36.509  22.453  1.00  0.00           C
ATOM   1839  CG  LYS X 238      39.434  36.811  23.696  1.00  0.00           C
ATOM   1840  CD  LYS X 238      40.547  35.779  23.877  1.00  0.00           C
ATOM   1841  CE  LYS X 238      41.413  36.162  25.079  1.00  0.00           C
ATOM   1842  NZ  LYS X 238      42.657  35.370  25.096  1.00  0.00           N
ATOM   1843  C   LYS X 238      36.873  37.405  20.835  1.00  0.00           C
ATOM   1844  O   LYS X 238      35.789  36.815  20.827  1.00  0.00           O
ATOM   1845  N   GLY X 239      37.482  37.815  19.726  1.00  0.00           N
ATOM   1846  CA  GLY X 239      36.950  37.633  18.373  1.00  0.00           C
ATOM   1847  C   GLY X 239      35.778  38.560  18.027  1.00  0.00           C
ATOM   1848  O   GLY X 239      35.421  39.458  18.793  1.00  0.00           O
ATOM   1849  N   ASP X 240      35.181  38.358  16.853  1.00  0.00           N
ATOM   1850  CA  ASP X 240      34.132  39.227  16.302  1.00  0.00           C
ATOM   1851  CB  ASP X 240      33.895  38.834  14.834  1.00  0.00           C
ATOM   1852  CG  ASP X 240      33.112  39.863  14.014  1.00  0.00           C
ATOM   1853  OD1 ASP X 240      32.595  40.859  14.572  1.00  0.00           O
ATOM   1854  OD2 ASP X 240      33.048  39.688  12.777  1.00  0.00           O
ATOM   1855  C   ASP X 240      32.824  39.192  17.123  1.00  0.00           C
ATOM   1856  O   ASP X 240      32.334  38.117  17.491  1.00  0.00           O
ATOM   1857  N   VAL X 241      32.242  40.363  17.414  1.00  0.00           N
ATOM   1858  CA  VAL X 241      30.976  40.496  18.162  1.00  0.00           C
ATOM   1859  CB  VAL X 241      30.912  41.789  19.006  1.00  0.00           C
ATOM   1860  CG1 VAL X 241      32.074  41.881  20.001  1.00  0.00           C
ATOM   1861  CG2 VAL X 241      30.883  43.071  18.171  1.00  0.00           C
ATOM   1862  C   VAL X 241      29.721  40.388  17.292  1.00  0.00           C
ATOM   1863  O   VAL X 241      28.656  40.101  17.835  1.00  0.00           O
ATOM   1864  N   LYS X 242      29.801  40.577  15.966  1.00  0.00           N
ATOM   1865  CA  LYS X 242      28.603  40.661  15.100  1.00  0.00           C
ATOM   1866  CB  LYS X 242      29.001  40.983  13.647  1.00  0.00           C
ATOM   1867  CG  LYS X 242      29.664  42.355  13.437  1.00  0.00           C
ATOM   1868  CD  LYS X 242      28.727  43.549  13.649  1.00  0.00           C
ATOM   1869  CE  LYS X 242      29.397  44.850  13.179  1.00  0.00           C
ATOM   1870  NZ  LYS X 242      28.472  46.002  13.292  1.00  0.00           N
ATOM   1871  C   LYS X 242      27.659  39.436  15.181  1.00  0.00           C
ATOM   1872  O   LYS X 242      26.450  39.666  15.295  1.00  0.00           O
ATOM   1873  N   PRO X 243      28.134  38.170  15.229  1.00  0.00           N
ATOM   1874  CD  PRO X 243      29.493  37.716  14.965  1.00  0.00           C
ATOM   1875  CG  PRO X 243      29.347  36.306  14.405  1.00  0.00           C
ATOM   1876  CB  PRO X 243      28.120  35.770  15.139  1.00  0.00           C
ATOM   1877  CA  PRO X 243      27.248  37.009  15.393  1.00  0.00           C
ATOM   1878  C   PRO X 243      26.589  36.946  16.781  1.00  0.00           C
ATOM   1879  O   PRO X 243      25.431  36.547  16.905  1.00  0.00           O
ATOM   1880  N   LEU X 244      27.312  37.364  17.827  1.00  0.00           N
ATOM   1881  CA  LEU X 244      26.824  37.418  19.209  1.00  0.00           C
ATOM   1882  CB  LEU X 244      28.033  37.656  20.136  1.00  0.00           C
ATOM   1883  CG  LEU X 244      27.731  37.645  21.646  1.00  0.00           C
ATOM   1884  CD1 LEU X 244      27.061  36.353  22.113  1.00  0.00           C
ATOM   1885  CD2 LEU X 244      29.043  37.806  22.417  1.00  0.00           C
ATOM   1886  C   LEU X 244      25.745  38.498  19.383  1.00  0.00           C
ATOM   1887  O   LEU X 244      24.699  38.236  19.978  1.00  0.00           O
ATOM   1888  N   ALA X 245      25.970  39.682  18.805  1.00  0.00           N
ATOM   1889  CA  ALA X 245      25.006  40.777  18.792  1.00  0.00           C
ATOM   1890  CB  ALA X 245      25.658  41.997  18.128  1.00  0.00           C
ATOM   1891  C   ALA X 245      23.698  40.369  18.092  1.00  0.00           C
ATOM   1892  O   ALA X 245      22.619  40.606  18.633  1.00  0.00           O
ATOM   1893  N   GLU X 246      23.782  39.677  16.948  1.00  0.00           N
ATOM   1894  CA  GLU X 246      22.604  39.166  16.237  1.00  0.00           C
ATOM   1895  CB  GLU X 246      23.014  38.627  14.858  1.00  0.00           C
ATOM   1896  CG  GLU X 246      21.790  38.398  13.958  1.00  0.00           C
ATOM   1897  CD  GLU X 246      22.186  37.688  12.665  1.00  0.00           C
ATOM   1898  OE1 GLU X 246      21.913  36.472  12.533  1.00  0.00           O
ATOM   1899  OE2 GLU X 246      22.822  38.313  11.786  1.00  0.00           O
ATOM   1900  C   GLU X 246      21.858  38.090  17.043  1.00  0.00           C
ATOM   1901  O   GLU X 246      20.634  38.162  17.160  1.00  0.00           O
ATOM   1902  N   GLN X 247      22.572  37.129  17.646  1.00  0.00           N
ATOM   1903  CA  GLN X 247      21.963  36.086  18.483  1.00  0.00           C
ATOM   1904  CB  GLN X 247      23.047  35.085  18.924  1.00  0.00           C
ATOM   1905  CG  GLN X 247      22.552  33.944  19.839  1.00  0.00           C
ATOM   1906  CD  GLN X 247      21.457  33.064  19.231  1.00  0.00           C
ATOM   1907  OE1 GLN X 247      21.307  32.933  18.020  1.00  0.00           O
ATOM   1908  NE2 GLN X 247      20.668  32.399  20.042  1.00  0.00           N
ATOM   1909  C   GLN X 247      21.214  36.682  19.683  1.00  0.00           C
ATOM   1910  O   GLN X 247      20.107  36.240  19.993  1.00  0.00           O
ATOM   1911  N   ILE X 248      21.768  37.710  20.331  1.00  0.00           N
ATOM   1912  CA  ILE X 248      21.086  38.433  21.414  1.00  0.00           C
ATOM   1913  CB  ILE X 248      22.093  39.336  22.163  1.00  0.00           C
ATOM   1914  CG2 ILE X 248      21.374  40.301  23.128  1.00  0.00           C
ATOM   1915  CG1 ILE X 248      23.098  38.454  22.941  1.00  0.00           C
ATOM   1916  CD1 ILE X 248      24.349  39.210  23.399  1.00  0.00           C
ATOM   1917  C   ILE X 248      19.877  39.204  20.865  1.00  0.00           C
ATOM   1918  O   ILE X 248      18.782  39.088  21.415  1.00  0.00           O
ATOM   1919  N   ALA X 249      20.033  39.932  19.756  1.00  0.00           N
ATOM   1920  CA  ALA X 249      18.968  40.741  19.163  1.00  0.00           C
ATOM   1921  CB  ALA X 249      19.565  41.559  18.015  1.00  0.00           C
ATOM   1922  C   ALA X 249      17.758  39.911  18.699  1.00  0.00           C
ATOM   1923  O   ALA X 249      16.622  40.330  18.927  1.00  0.00           O
ATOM   1924  N   ILE X 250      17.962  38.725  18.113  1.00  0.00           N
ATOM   1925  CA  ILE X 250      16.851  37.840  17.725  1.00  0.00           C
ATOM   1926  CB  ILE X 250      17.249  36.931  16.541  1.00  0.00           C
ATOM   1927  CG2 ILE X 250      18.161  35.773  16.978  1.00  0.00           C
ATOM   1928  CG1 ILE X 250      16.021  36.346  15.813  1.00  0.00           C
ATOM   1929  CD1 ILE X 250      15.142  37.390  15.110  1.00  0.00           C
ATOM   1930  C   ILE X 250      16.265  37.066  18.917  1.00  0.00           C
ATOM   1931  O   ILE X 250      15.072  36.768  18.931  1.00  0.00           O
ATOM   1932  N   THR X 251      17.050  36.814  19.970  1.00  0.00           N
ATOM   1933  CA  THR X 251      16.527  36.292  21.251  1.00  0.00           C
ATOM   1934  CB  THR X 251      17.668  35.747  22.127  1.00  0.00           C
ATOM   1935  CG2 THR X 251      17.177  35.012  23.370  1.00  0.00           C
ATOM   1936  OG1 THR X 251      18.415  34.796  21.396  1.00  0.00           O
ATOM   1937  C   THR X 251      15.682  37.351  21.985  1.00  0.00           C
ATOM   1938  O   THR X 251      14.735  37.006  22.696  1.00  0.00           O
ATOM   1939  N   ALA X 252      15.939  38.639  21.733  1.00  0.00           N
ATOM   1940  CA  ALA X 252      15.104  39.773  22.140  1.00  0.00           C
ATOM   1941  CB  ALA X 252      16.028  40.968  22.419  1.00  0.00           C
ATOM   1942  C   ALA X 252      13.983  40.137  21.141  1.00  0.00           C
ATOM   1943  O   ALA X 252      13.218  41.062  21.406  1.00  0.00           O
ATOM   1944  N   GLY X 253      13.869  39.454  19.995  1.00  0.00           N
ATOM   1945  CA  GLY X 253      12.851  39.735  18.974  1.00  0.00           C
ATOM   1946  C   GLY X 253      12.937  41.139  18.354  1.00  0.00           C
ATOM   1947  O   GLY X 253      11.904  41.768  18.110  1.00  0.00           O
ATOM   1948  N   CYS X 254      14.146  41.671  18.169  1.00  0.00           N
ATOM   1949  CA  CYS X 254      14.425  42.956  17.511  1.00  0.00           C
ATOM   1950  CB  CYS X 254      15.727  43.519  18.106  1.00  0.00           C
ATOM   1951  SG  CYS X 254      15.512  43.914  19.869  1.00  0.00           S
ATOM   1952  C   CYS X 254      14.545  42.810  15.978  1.00  0.00           C
ATOM   1953  O   CYS X 254      14.601  41.694  15.453  1.00  0.00           O
ATOM   1954  N   LYS X 255      14.645  43.935  15.253  1.00  0.00           N
ATOM   1955  CA  LYS X 255      15.126  43.958  13.857  1.00  0.00           C
ATOM   1956  CB  LYS X 255      14.692  45.266  13.162  1.00  0.00           C
ATOM   1957  CG  LYS X 255      14.459  45.070  11.654  1.00  0.00           C
ATOM   1958  CD  LYS X 255      14.183  46.401  10.932  1.00  0.00           C
ATOM   1959  CE  LYS X 255      13.376  46.187   9.643  1.00  0.00           C
ATOM   1960  NZ  LYS X 255      11.920  46.243   9.912  1.00  0.00           N
ATOM   1961  C   LYS X 255      16.652  43.781  13.821  1.00  0.00           C
ATOM   1962  O   LYS X 255      17.344  44.315  14.690  1.00  0.00           O
ATOM   1963  N   THR X 256      17.184  43.068  12.826  1.00  0.00           N
ATOM   1964  CA  THR X 256      18.623  42.717  12.743  1.00  0.00           C
ATOM   1965  CB  THR X 256      18.846  41.203  12.914  1.00  0.00           C
ATOM   1966  CG2 THR X 256      18.367  40.694  14.275  1.00  0.00           C
ATOM   1967  OG1 THR X 256      18.141  40.480  11.933  1.00  0.00           O
ATOM   1968  C   THR X 256      19.338  43.228  11.484  1.00  0.00           C
ATOM   1969  O   THR X 256      20.491  42.867  11.244  1.00  0.00           O
ATOM   1970  N   THR X 257      18.694  44.075  10.676  1.00  0.00           N
ATOM   1971  CA  THR X 257      19.239  44.555   9.392  1.00  0.00           C
ATOM   1972  CB  THR X 257      18.190  45.350   8.599  1.00  0.00           C
ATOM   1973  CG2 THR X 257      17.043  44.467   8.118  1.00  0.00           C
ATOM   1974  OG1 THR X 257      17.629  46.344   9.420  1.00  0.00           O
ATOM   1975  C   THR X 257      20.503  45.406   9.549  1.00  0.00           C
ATOM   1976  O   THR X 257      21.480  45.149   8.841  1.00  0.00           O
ATOM   1977  N   THR X 258      20.518  46.371  10.481  1.00  0.00           N
ATOM   1978  CA  THR X 258      21.688  47.216  10.802  1.00  0.00           C
ATOM   1979  CB  THR X 258      21.722  48.553  10.022  1.00  0.00           C
ATOM   1980  CG2 THR X 258      21.216  48.476   8.582  1.00  0.00           C
ATOM   1981  OG1 THR X 258      20.984  49.579  10.650  1.00  0.00           O
ATOM   1982  C   THR X 258      21.812  47.516  12.301  1.00  0.00           C
ATOM   1983  O   THR X 258      20.817  47.501  13.032  1.00  0.00           O
ATOM   1984  N   SER X 259      23.022  47.852  12.765  1.00  0.00           N
ATOM   1985  CA  SER X 259      23.278  48.273  14.155  1.00  0.00           C
ATOM   1986  CB  SER X 259      24.742  48.692  14.331  1.00  0.00           C
ATOM   1987  OG  SER X 259      25.633  47.724  13.826  1.00  0.00           O
ATOM   1988  C   SER X 259      22.404  49.457  14.597  1.00  0.00           C
ATOM   1989  O   SER X 259      21.906  49.466  15.726  1.00  0.00           O
ATOM   1990  N   ALA X 260      22.175  50.433  13.707  1.00  0.00           N
ATOM   1991  CA  ALA X 260      21.403  51.640  14.006  1.00  0.00           C
ATOM   1992  CB  ALA X 260      21.436  52.584  12.796  1.00  0.00           C
ATOM   1993  C   ALA X 260      19.950  51.347  14.402  1.00  0.00           C
ATOM   1994  O   ALA X 260      19.430  51.975  15.332  1.00  0.00           O
ATOM   1995  N   VAL X 261      19.295  50.396  13.727  1.00  0.00           N
ATOM   1996  CA  VAL X 261      17.927  49.972  14.070  1.00  0.00           C
ATOM   1997  CB  VAL X 261      17.121  49.499  12.845  1.00  0.00           C
ATOM   1998  CG1 VAL X 261      16.941  50.640  11.836  1.00  0.00           C
ATOM   1999  CG2 VAL X 261      17.739  48.299  12.125  1.00  0.00           C
ATOM   2000  C   VAL X 261      17.915  48.929  15.188  1.00  0.00           C
ATOM   2001  O   VAL X 261      17.005  48.945  16.015  1.00  0.00           O
ATOM   2002  N   MET X 262      18.943  48.080  15.286  1.00  0.00           N
ATOM   2003  CA  MET X 262      19.071  47.078  16.351  1.00  0.00           C
ATOM   2004  CB  MET X 262      20.321  46.225  16.079  1.00  0.00           C
ATOM   2005  CG  MET X 262      20.418  45.006  16.999  1.00  0.00           C
ATOM   2006  SD  MET X 262      22.014  44.142  16.940  1.00  0.00           S
ATOM   2007  CE  MET X 262      22.054  43.548  15.226  1.00  0.00           C
ATOM   2008  C   MET X 262      19.119  47.730  17.744  1.00  0.00           C
ATOM   2009  O   MET X 262      18.373  47.327  18.640  1.00  0.00           O
ATOM   2010  N   VAL X 263      19.927  48.786  17.926  1.00  0.00           N
ATOM   2011  CA  VAL X 263      19.997  49.513  19.209  1.00  0.00           C
ATOM   2012  CB  VAL X 263      21.277  50.370  19.300  1.00  0.00           C
ATOM   2013  CG1 VAL X 263      21.228  51.657  18.472  1.00  0.00           C
ATOM   2014  CG2 VAL X 263      21.576  50.724  20.758  1.00  0.00           C
ATOM   2015  C   VAL X 263      18.723  50.322  19.495  1.00  0.00           C
ATOM   2016  O   VAL X 263      18.285  50.398  20.644  1.00  0.00           O
ATOM   2017  N   HIE X 264      18.069  50.854  18.454  1.00  0.00           N
ATOM   2018  CA  HIE X 264      16.778  51.545  18.568  1.00  0.00           C
ATOM   2019  CB  HIE X 264      16.430  52.176  17.211  1.00  0.00           C
ATOM   2020  CG  HIE X 264      15.256  53.123  17.233  1.00  0.00           C
ATOM   2021  ND1 HIE X 264      15.206  54.330  17.937  1.00  0.00           N
ATOM   2022  CE1 HIE X 264      14.056  54.919  17.567  1.00  0.00           C
ATOM   2023  NE2 HIE X 264      13.390  54.151  16.690  1.00  0.00           N
ATOM   2024  CD2 HIE X 264      14.135  53.016  16.460  1.00  0.00           C
ATOM   2025  C   HIE X 264      15.682  50.593  19.070  1.00  0.00           C
ATOM   2026  O   HIE X 264      14.924  50.949  19.970  1.00  0.00           O
ATOM   2027  N   CYS X 265      15.664  49.342  18.591  1.00  0.00           N
ATOM   2028  CA  CYS X 265      14.780  48.298  19.119  1.00  0.00           C
ATOM   2029  CB  CYS X 265      14.912  47.011  18.292  1.00  0.00           C
ATOM   2030  SG  CYS X 265      14.426  47.258  16.561  1.00  0.00           S
ATOM   2031  C   CYS X 265      15.064  48.017  20.606  1.00  0.00           C
ATOM   2032  O   CYS X 265      14.140  48.031  21.414  1.00  0.00           O
ATOM   2033  N   LEU X 266      16.328  47.844  21.013  1.00  0.00           N
ATOM   2034  CA  LEU X 266      16.692  47.589  22.422  1.00  0.00           C
ATOM   2035  CB  LEU X 266      18.191  47.239  22.503  1.00  0.00           C
ATOM   2036  CG  LEU X 266      18.575  45.897  21.843  1.00  0.00           C
ATOM   2037  CD1 LEU X 266      20.097  45.763  21.786  1.00  0.00           C
ATOM   2038  CD2 LEU X 266      18.022  44.691  22.608  1.00  0.00           C
ATOM   2039  C   LEU X 266      16.331  48.754  23.375  1.00  0.00           C
ATOM   2040  O   LEU X 266      16.115  48.533  24.570  1.00  0.00           O
ATOM   2041  N   ARG X 267      16.202  49.980  22.851  1.00  0.00           N
ATOM   2042  CA  ARG X 267      15.674  51.159  23.566  1.00  0.00           C
ATOM   2043  CB  ARG X 267      16.321  52.425  22.968  1.00  0.00           C
ATOM   2044  CG  ARG X 267      17.792  52.556  23.412  1.00  0.00           C
ATOM   2045  CD  ARG X 267      18.537  53.672  22.668  1.00  0.00           C
ATOM   2046  NE  ARG X 267      19.918  53.819  23.176  1.00  0.00           N
ATOM   2047  CZ  ARG X 267      21.002  54.143  22.493  1.00  0.00           C
ATOM   2048  NH1 ARG X 267      21.003  54.412  21.224  1.00  0.00           N
ATOM   2049  NH2 ARG X 267      22.146  54.202  23.096  1.00  0.00           N
ATOM   2050  C   ARG X 267      14.134  51.221  23.595  1.00  0.00           C
ATOM   2051  O   ARG X 267      13.581  51.798  24.529  1.00  0.00           O
ATOM   2052  N   GLN X 268      13.439  50.579  22.648  1.00  0.00           N
ATOM   2053  CA  GLN X 268      11.973  50.401  22.650  1.00  0.00           C
ATOM   2054  CB  GLN X 268      11.452  50.242  21.210  1.00  0.00           C
ATOM   2055  CG  GLN X 268      11.499  51.498  20.325  1.00  0.00           C
ATOM   2056  CD  GLN X 268      10.886  51.215  18.950  1.00  0.00           C
ATOM   2057  OE1 GLN X 268       9.963  50.421  18.801  1.00  0.00           O
ATOM   2058  NE2 GLN X 268      11.371  51.814  17.889  1.00  0.00           N
ATOM   2059  C   GLN X 268      11.477  49.183  23.463  1.00  0.00           C
ATOM   2060  O   GLN X 268      10.320  49.179  23.887  1.00  0.00           O
ATOM   2061  N   LYS X 269      12.292  48.132  23.640  1.00  0.00           N
ATOM   2062  CA  LYS X 269      11.906  46.884  24.334  1.00  0.00           C
ATOM   2063  CB  LYS X 269      12.959  45.782  24.096  1.00  0.00           C
ATOM   2064  CG  LYS X 269      12.958  45.191  22.676  1.00  0.00           C
ATOM   2065  CD  LYS X 269      11.779  44.255  22.381  1.00  0.00           C
ATOM   2066  CE  LYS X 269      11.938  43.725  20.953  1.00  0.00           C
ATOM   2067  NZ  LYS X 269      10.916  42.710  20.621  1.00  0.00           N
ATOM   2068  C   LYS X 269      11.677  47.081  25.838  1.00  0.00           C
ATOM   2069  O   LYS X 269      12.308  47.923  26.476  1.00  0.00           O
ATOM   2070  N   THR X 270      10.821  46.243  26.414  1.00  0.00           N
ATOM   2071  CA  THR X 270      10.517  46.210  27.854  1.00  0.00           C
ATOM   2072  CB  THR X 270       9.114  45.640  28.133  1.00  0.00           C
ATOM   2073  CG2 THR X 270       8.005  46.437  27.449  1.00  0.00           C
ATOM   2074  OG1 THR X 270       9.021  44.313  27.661  1.00  0.00           O
ATOM   2075  C   THR X 270      11.552  45.415  28.652  1.00  0.00           C
ATOM   2076  O   THR X 270      12.160  44.465  28.156  1.00  0.00           O
ATOM   2077  N   GLU X 271      11.724  45.768  29.927  1.00  0.00           N
ATOM   2078  CA  GLU X 271      12.631  45.068  30.848  1.00  0.00           C
ATOM   2079  CB  GLU X 271      12.728  45.809  32.195  1.00  0.00           C
ATOM   2080  CG  GLU X 271      13.216  47.263  32.085  1.00  0.00           C
ATOM   2081  CD  GLU X 271      12.081  48.235  31.732  1.00  0.00           C
ATOM   2082  OE1 GLU X 271      11.885  48.556  30.530  1.00  0.00           O
ATOM   2083  OE2 GLU X 271      11.359  48.647  32.669  1.00  0.00           O
ATOM   2084  C   GLU X 271      12.218  43.603  31.077  1.00  0.00           C
ATOM   2085  O   GLU X 271      13.082  42.744  31.237  1.00  0.00           O
ATOM   2086  N   GLU X 272      10.917  43.297  31.020  1.00  0.00           N
ATOM   2087  CA  GLU X 272      10.386  41.926  30.996  1.00  0.00           C
ATOM   2088  CB  GLU X 272       8.847  42.001  30.959  1.00  0.00           C
ATOM   2089  CG  GLU X 272       8.166  40.628  30.852  1.00  0.00           C
ATOM   2090  CD  GLU X 272       6.637  40.730  30.900  1.00  0.00           C
ATOM   2091  OE1 GLU X 272       6.011  40.051  31.749  1.00  0.00           O
ATOM   2092  OE2 GLU X 272       6.027  41.471  30.092  1.00  0.00           O
ATOM   2093  C   GLU X 272      10.934  41.105  29.813  1.00  0.00           C
ATOM   2094  O   GLU X 272      11.368  39.969  30.001  1.00  0.00           O
ATOM   2095  N   GLU X 273      10.977  41.668  28.602  1.00  0.00           N
ATOM   2096  CA  GLU X 273      11.456  40.941  27.417  1.00  0.00           C
ATOM   2097  CB  GLU X 273      10.922  41.620  26.146  1.00  0.00           C
ATOM   2098  CG  GLU X 273      10.860  40.652  24.950  1.00  0.00           C
ATOM   2099  CD  GLU X 273       9.958  41.150  23.809  1.00  0.00           C
ATOM   2100  OE1 GLU X 273       8.882  41.750  24.068  1.00  0.00           O
ATOM   2101  OE2 GLU X 273      10.262  40.903  22.623  1.00  0.00           O
ATOM   2102  C   GLU X 273      12.986  40.795  27.403  1.00  0.00           C
ATOM   2103  O   GLU X 273      13.512  39.822  26.861  1.00  0.00           O
ATOM   2104  N   LEU X 274      13.708  41.715  28.052  1.00  0.00           N
ATOM   2105  CA  LEU X 274      15.156  41.632  28.278  1.00  0.00           C
ATOM   2106  CB  LEU X 274      15.691  43.049  28.555  1.00  0.00           C
ATOM   2107  CG  LEU X 274      15.572  44.037  27.376  1.00  0.00           C
ATOM   2108  CD1 LEU X 274      15.999  45.434  27.828  1.00  0.00           C
ATOM   2109  CD2 LEU X 274      16.447  43.643  26.182  1.00  0.00           C
ATOM   2110  C   LEU X 274      15.519  40.635  29.401  1.00  0.00           C
ATOM   2111  O   LEU X 274      16.525  39.927  29.299  1.00  0.00           O
ATOM   2112  N   LEU X 275      14.671  40.488  30.426  1.00  0.00           N
ATOM   2113  CA  LEU X 275      14.765  39.399  31.407  1.00  0.00           C
ATOM   2114  CB  LEU X 275      13.809  39.688  32.581  1.00  0.00           C
ATOM   2115  CG  LEU X 275      13.758  38.588  33.662  1.00  0.00           C
ATOM   2116  CD1 LEU X 275      15.108  38.369  34.349  1.00  0.00           C
ATOM   2117  CD2 LEU X 275      12.731  38.968  34.728  1.00  0.00           C
ATOM   2118  C   LEU X 275      14.486  38.039  30.745  1.00  0.00           C
ATOM   2119  O   LEU X 275      15.260  37.101  30.922  1.00  0.00           O
ATOM   2120  N   GLU X 276      13.445  37.937  29.915  1.00  0.00           N
ATOM   2121  CA  GLU X 276      13.163  36.718  29.146  1.00  0.00           C
ATOM   2122  CB  GLU X 276      11.787  36.839  28.469  1.00  0.00           C
ATOM   2123  CG  GLU X 276      11.365  35.510  27.832  1.00  0.00           C
ATOM   2124  CD  GLU X 276       9.885  35.501  27.445  1.00  0.00           C
ATOM   2125  OE1 GLU X 276       9.554  35.872  26.296  1.00  0.00           O
ATOM   2126  OE2 GLU X 276       9.045  35.022  28.253  1.00  0.00           O
ATOM   2127  C   GLU X 276      14.289  36.392  28.147  1.00  0.00           C
ATOM   2128  O   GLU X 276      14.673  35.232  28.017  1.00  0.00           O
ATOM   2129  N   THR X 277      14.904  37.408  27.529  1.00  0.00           N
ATOM   2130  CA  THR X 277      16.121  37.251  26.708  1.00  0.00           C
ATOM   2131  CB  THR X 277      16.562  38.590  26.090  1.00  0.00           C
ATOM   2132  CG2 THR X 277      17.772  38.479  25.163  1.00  0.00           C
ATOM   2133  OG1 THR X 277      15.519  39.120  25.314  1.00  0.00           O
ATOM   2134  C   THR X 277      17.273  36.681  27.536  1.00  0.00           C
ATOM   2135  O   THR X 277      17.925  35.727  27.117  1.00  0.00           O
ATOM   2136  N   THR X 278      17.493  37.214  28.741  1.00  0.00           N
ATOM   2137  CA  THR X 278      18.537  36.751  29.672  1.00  0.00           C
ATOM   2138  CB  THR X 278      18.592  37.672  30.905  1.00  0.00           C
ATOM   2139  CG2 THR X 278      19.658  37.276  31.925  1.00  0.00           C
ATOM   2140  OG1 THR X 278      18.903  38.992  30.503  1.00  0.00           O
ATOM   2141  C   THR X 278      18.330  35.285  30.081  1.00  0.00           C
ATOM   2142  O   THR X 278      19.304  34.548  30.217  1.00  0.00           O
ATOM   2143  N   LEU X 279      17.081  34.824  30.206  1.00  0.00           N
ATOM   2144  CA  LEU X 279      16.718  33.434  30.536  1.00  0.00           C
ATOM   2145  CB  LEU X 279      15.337  33.451  31.219  1.00  0.00           C
ATOM   2146  CG  LEU X 279      15.330  34.132  32.603  1.00  0.00           C
ATOM   2147  CD1 LEU X 279      13.889  34.409  33.032  1.00  0.00           C
ATOM   2148  CD2 LEU X 279      15.992  33.265  33.676  1.00  0.00           C
ATOM   2149  C   LEU X 279      16.750  32.466  29.328  1.00  0.00           C
ATOM   2150  O   LEU X 279      16.583  31.252  29.509  1.00  0.00           O
ATOM   2151  N   LYS X 280      16.985  32.985  28.112  1.00  0.00           N
ATOM   2152  CA  LYS X 280      17.076  32.253  26.828  1.00  0.00           C
ATOM   2153  CB  LYS X 280      15.864  32.618  25.950  1.00  0.00           C
ATOM   2154  CG  LYS X 280      14.528  32.185  26.572  1.00  0.00           C
ATOM   2155  CD  LYS X 280      13.366  32.495  25.623  1.00  0.00           C
ATOM   2156  CE  LYS X 280      12.045  32.193  26.330  1.00  0.00           C
ATOM   2157  NZ  LYS X 280      10.907  32.237  25.390  1.00  0.00           N
ATOM   2158  C   LYS X 280      18.414  32.476  26.093  1.00  0.00           C
ATOM   2159  O   LYS X 280      18.536  32.189  24.896  1.00  0.00           O
ATOM   2160  N   MET X 281      19.414  32.988  26.813  1.00  0.00           N
ATOM   2161  CA  MET X 281      20.772  33.271  26.342  1.00  0.00           C
ATOM   2162  CB  MET X 281      21.015  34.790  26.413  1.00  0.00           C
ATOM   2163  CG  MET X 281      22.407  35.211  25.928  1.00  0.00           C
ATOM   2164  SD  MET X 281      22.796  34.691  24.234  1.00  0.00           S
ATOM   2165  CE  MET X 281      24.576  35.016  24.233  1.00  0.00           C
ATOM   2166  C   MET X 281      21.805  32.465  27.144  1.00  0.00           C
ATOM   2167  O   MET X 281      21.621  32.236  28.343  1.00  0.00           O
ATOM   2168  N   LYS X 282      22.893  32.037  26.492  1.00  0.00           N
ATOM   2169  CA  LYS X 282      24.015  31.342  27.142  1.00  0.00           C
ATOM   2170  CB  LYS X 282      24.884  30.615  26.104  1.00  0.00           C
ATOM   2171  CG  LYS X 282      24.191  29.445  25.393  1.00  0.00           C
ATOM   2172  CD  LYS X 282      25.126  28.780  24.369  1.00  0.00           C
ATOM   2173  CE  LYS X 282      26.294  28.046  25.038  1.00  0.00           C
ATOM   2174  NZ  LYS X 282      27.150  27.369  24.038  1.00  0.00           N
ATOM   2175  C   LYS X 282      24.897  32.316  27.926  1.00  0.00           C
ATOM   2176  O   LYS X 282      25.212  33.399  27.432  1.00  0.00           O
ATOM   2177  N   PHE X 283      25.372  31.888  29.092  1.00  0.00           N
ATOM   2178  CA  PHE X 283      26.374  32.587  29.896  1.00  0.00           C
ATOM   2179  CB  PHE X 283      25.693  33.397  31.011  1.00  0.00           C
ATOM   2180  CG  PHE X 283      24.896  34.596  30.528  1.00  0.00           C
ATOM   2181  CD1 PHE X 283      25.547  35.819  30.276  1.00  0.00           C
ATOM   2182  CE1 PHE X 283      24.812  36.935  29.839  1.00  0.00           C
ATOM   2183  CZ  PHE X 283      23.422  36.833  29.650  1.00  0.00           C
ATOM   2184  CE2 PHE X 283      22.770  35.612  29.895  1.00  0.00           C
ATOM   2185  CD2 PHE X 283      23.505  34.495  30.334  1.00  0.00           C
ATOM   2186  C   PHE X 283      27.406  31.621  30.500  1.00  0.00           C
ATOM   2187  O   PHE X 283      27.059  30.604  31.111  1.00  0.00           O
ATOM   2188  N   LEU X 284      28.678  32.014  30.398  1.00  0.00           N
ATOM   2189  CA  LEU X 284      29.816  31.473  31.146  1.00  0.00           C
ATOM   2190  CB  LEU X 284      29.717  31.977  32.607  1.00  0.00           C
ATOM   2191  CG  LEU X 284      31.058  32.075  33.357  1.00  0.00           C
ATOM   2192  CD1 LEU X 284      31.925  33.207  32.798  1.00  0.00           C
ATOM   2193  CD2 LEU X 284      30.788  32.383  34.832  1.00  0.00           C
ATOM   2194  C   LEU X 284      30.025  29.952  30.982  1.00  0.00           C
ATOM   2195  O   LEU X 284      30.151  29.231  31.970  1.00  0.00           O
ATOM   2196  N   SER X 285      30.049  29.454  29.739  1.00  0.00           N
ATOM   2197  CA  SER X 285      30.297  28.030  29.427  1.00  0.00           C
ATOM   2198  CB  SER X 285      28.977  27.243  29.520  1.00  0.00           C
ATOM   2199  OG  SER X 285      28.058  27.574  28.483  1.00  0.00           O
ATOM   2200  C   SER X 285      30.965  27.819  28.054  1.00  0.00           C
ATOM   2201  O   SER X 285      30.557  28.458  27.081  1.00  0.00           O
ATOM   2202  N   LEU X 286      31.942  26.905  27.928  1.00  0.00           N
ATOM   2203  CA  LEU X 286      32.664  26.625  26.668  1.00  0.00           C
ATOM   2204  CB  LEU X 286      34.080  27.238  26.735  1.00  0.00           C
ATOM   2205  CG  LEU X 286      34.925  27.049  25.452  1.00  0.00           C
ATOM   2206  CD1 LEU X 286      34.337  27.787  24.245  1.00  0.00           C
ATOM   2207  CD2 LEU X 286      36.354  27.554  25.661  1.00  0.00           C
ATOM   2208  C   LEU X 286      32.731  25.126  26.307  1.00  0.00           C
ATOM   2209  O   LEU X 286      33.231  24.306  27.074  1.00  0.00           O
ATOM   2210  N   ASP X 287      32.305  24.801  25.085  1.00  0.00           N
ATOM   2211  CA  ASP X 287      32.455  23.502  24.398  1.00  0.00           C
ATOM   2212  CB  ASP X 287      31.096  22.782  24.426  1.00  0.00           C
ATOM   2213  CG  ASP X 287      31.142  21.318  23.974  1.00  0.00           C
ATOM   2214  OD1 ASP X 287      32.158  20.616  24.177  1.00  0.00           O
ATOM   2215  OD2 ASP X 287      30.122  20.830  23.435  1.00  0.00           O
ATOM   2216  C   ASP X 287      32.954  23.658  22.940  1.00  0.00           C
ATOM   2217  O   ASP X 287      33.398  22.691  22.318  1.00  0.00           O
ATOM   2218  N   LEU X 288      32.901  24.881  22.392  1.00  0.00           N
ATOM   2219  CA  LEU X 288      33.354  25.299  21.056  1.00  0.00           C
ATOM   2220  CB  LEU X 288      34.891  25.119  20.975  1.00  0.00           C
ATOM   2221  CG  LEU X 288      35.620  25.876  19.847  1.00  0.00           C
ATOM   2222  CD1 LEU X 288      35.530  27.395  20.003  1.00  0.00           C
ATOM   2223  CD2 LEU X 288      37.095  25.486  19.833  1.00  0.00           C
ATOM   2224  C   LEU X 288      32.570  24.704  19.860  1.00  0.00           C
ATOM   2225  O   LEU X 288      32.831  25.074  18.717  1.00  0.00           O
ATOM   2226  N   GLN X 289      31.587  23.825  20.079  1.00  0.00           N
ATOM   2227  CA  GLN X 289      30.828  23.183  18.992  1.00  0.00           C
ATOM   2228  CB  GLN X 289      30.466  21.729  19.340  1.00  0.00           C
ATOM   2229  CG  GLN X 289      31.610  20.882  19.911  1.00  0.00           C
ATOM   2230  CD  GLN X 289      32.902  21.006  19.113  1.00  0.00           C
ATOM   2231  OE1 GLN X 289      32.968  20.658  17.939  1.00  0.00           O
ATOM   2232  NE2 GLN X 289      33.951  21.534  19.702  1.00  0.00           N
ATOM   2233  C   GLN X 289      29.558  23.960  18.617  1.00  0.00           C
ATOM   2234  O   GLN X 289      28.843  24.446  19.500  1.00  0.00           O
ATOM   2235  N   GLY X 290      29.221  23.981  17.325  1.00  0.00           N
ATOM   2236  CA  GLY X 290      28.015  24.616  16.779  1.00  0.00           C
ATOM   2237  C   GLY X 290      28.323  25.814  15.876  1.00  0.00           C
ATOM   2238  O   GLY X 290      29.401  25.917  15.282  1.00  0.00           O
ATOM   2239  N   ASP X 291      27.379  26.748  15.774  1.00  0.00           N
ATOM   2240  CA  ASP X 291      27.588  28.031  15.093  1.00  0.00           C
ATOM   2241  CB  ASP X 291      26.229  28.712  14.879  1.00  0.00           C
ATOM   2242  CG  ASP X 291      26.347  29.920  13.951  1.00  0.00           C
ATOM   2243  OD1 ASP X 291      26.776  31.012  14.397  1.00  0.00           O
ATOM   2244  OD2 ASP X 291      26.057  29.760  12.748  1.00  0.00           O
ATOM   2245  C   ASP X 291      28.536  28.947  15.902  1.00  0.00           C
ATOM   2246  O   ASP X 291      28.468  28.938  17.140  1.00  0.00           O
ATOM   2247  N   PRO X 292      29.389  29.774  15.264  1.00  0.00           N
ATOM   2248  CD  PRO X 292      29.735  29.746  13.845  1.00  0.00           C
ATOM   2249  CG  PRO X 292      30.957  30.650  13.694  1.00  0.00           C
ATOM   2250  CB  PRO X 292      30.774  31.655  14.829  1.00  0.00           C
ATOM   2251  CA  PRO X 292      30.204  30.780  15.949  1.00  0.00           C
ATOM   2252  C   PRO X 292      29.461  31.624  16.999  1.00  0.00           C
ATOM   2253  O   PRO X 292      30.045  31.922  18.042  1.00  0.00           O
ATOM   2254  N   ARG X 293      28.174  31.955  16.799  1.00  0.00           N
ATOM   2255  CA  ARG X 293      27.388  32.755  17.765  1.00  0.00           C
ATOM   2256  CB  ARG X 293      26.062  33.200  17.127  1.00  0.00           C
ATOM   2257  CG  ARG X 293      25.030  32.071  16.909  1.00  0.00           C
ATOM   2258  CD  ARG X 293      23.950  32.430  15.874  1.00  0.00           C
ATOM   2259  NE  ARG X 293      24.535  32.763  14.558  1.00  0.00           N
ATOM   2260  CZ  ARG X 293      24.177  33.760  13.767  1.00  0.00           C
ATOM   2261  NH1 ARG X 293      24.928  34.112  12.766  1.00  0.00           N
ATOM   2262  NH2 ARG X 293      23.082  34.433  13.964  1.00  0.00           N
ATOM   2263  C   ARG X 293      27.184  32.081  19.128  1.00  0.00           C
ATOM   2264  O   ARG X 293      27.139  32.776  20.143  1.00  0.00           O
ATOM   2265  N   GLU X 294      27.133  30.749  19.173  1.00  0.00           N
ATOM   2266  CA  GLU X 294      27.005  29.966  20.416  1.00  0.00           C
ATOM   2267  CB  GLU X 294      25.824  28.985  20.311  1.00  0.00           C
ATOM   2268  CG  GLU X 294      25.979  27.897  19.240  1.00  0.00           C
ATOM   2269  CD  GLU X 294      24.708  27.048  19.145  1.00  0.00           C
ATOM   2270  OE1 GLU X 294      24.615  25.979  19.792  1.00  0.00           O
ATOM   2271  OE2 GLU X 294      23.771  27.436  18.407  1.00  0.00           O
ATOM   2272  C   GLU X 294      28.317  29.300  20.876  1.00  0.00           C
ATOM   2273  O   GLU X 294      28.416  28.868  22.024  1.00  0.00           O
ATOM   2274  N   SER X 295      29.343  29.276  20.018  1.00  0.00           N
ATOM   2275  CA  SER X 295      30.651  28.634  20.251  1.00  0.00           C
ATOM   2276  CB  SER X 295      31.258  28.182  18.915  1.00  0.00           C
ATOM   2277  OG  SER X 295      30.379  27.340  18.191  1.00  0.00           O
ATOM   2278  C   SER X 295      31.645  29.528  21.018  1.00  0.00           C
ATOM   2279  O   SER X 295      32.800  29.673  20.608  1.00  0.00           O
ATOM   2280  N   GLN X 296      31.200  30.196  22.088  1.00  0.00           N
ATOM   2281  CA  GLN X 296      32.006  31.182  22.827  1.00  0.00           C
ATOM   2282  CB  GLN X 296      31.941  32.545  22.117  1.00  0.00           C
ATOM   2283  CG  GLN X 296      30.529  33.143  21.976  1.00  0.00           C
ATOM   2284  CD  GLN X 296      30.540  34.322  21.011  1.00  0.00           C
ATOM   2285  OE1 GLN X 296      31.417  35.171  21.026  1.00  0.00           O
ATOM   2286  NE2 GLN X 296      29.592  34.413  20.110  1.00  0.00           N
ATOM   2287  C   GLN X 296      31.618  31.306  24.316  1.00  0.00           C
ATOM   2288  O   GLN X 296      30.440  31.112  24.639  1.00  0.00           O
ATOM   2289  N   PRO X 297      32.559  31.647  25.230  1.00  0.00           N
ATOM   2290  CD  PRO X 297      33.969  31.944  24.991  1.00  0.00           C
ATOM   2291  CG  PRO X 297      34.713  31.426  26.217  1.00  0.00           C
ATOM   2292  CB  PRO X 297      33.708  31.607  27.351  1.00  0.00           C
ATOM   2293  CA  PRO X 297      32.330  31.528  26.673  1.00  0.00           C
ATOM   2294  C   PRO X 297      31.383  32.577  27.269  1.00  0.00           C
ATOM   2295  O   PRO X 297      30.527  32.212  28.075  1.00  0.00           O
ATOM   2296  N   LEU X 298      31.560  33.861  26.927  1.00  0.00           N
ATOM   2297  CA  LEU X 298      30.897  34.979  27.613  1.00  0.00           C
ATOM   2298  CB  LEU X 298      31.731  35.322  28.871  1.00  0.00           C
ATOM   2299  CG  LEU X 298      31.070  36.304  29.858  1.00  0.00           C
ATOM   2300  CD1 LEU X 298      29.810  35.713  30.497  1.00  0.00           C
ATOM   2301  CD2 LEU X 298      32.066  36.679  30.952  1.00  0.00           C
ATOM   2302  C   LEU X 298      30.719  36.231  26.730  1.00  0.00           C
ATOM   2303  O   LEU X 298      31.612  36.593  25.956  1.00  0.00           O
ATOM   2304  N   LEU X 299      29.606  36.944  26.937  1.00  0.00           N
ATOM   2305  CA  LEU X 299      29.429  38.366  26.610  1.00  0.00           C
ATOM   2306  CB  LEU X 299      27.918  38.673  26.619  1.00  0.00           C
ATOM   2307  CG  LEU X 299      27.574  40.110  26.182  1.00  0.00           C
ATOM   2308  CD1 LEU X 299      27.742  40.293  24.674  1.00  0.00           C
ATOM   2309  CD2 LEU X 299      26.124  40.423  26.545  1.00  0.00           C
ATOM   2310  C   LEU X 299      30.220  39.240  27.611  1.00  0.00           C
ATOM   2311  O   LEU X 299      29.711  39.627  28.665  1.00  0.00           O
ATOM   2312  N   GLY X 300      31.500  39.459  27.311  1.00  0.00           N
ATOM   2313  CA  GLY X 300      32.503  40.017  28.225  1.00  0.00           C
ATOM   2314  C   GLY X 300      32.910  41.478  27.982  1.00  0.00           C
ATOM   2315  O   GLY X 300      32.244  42.237  27.269  1.00  0.00           O
ATOM   2316  N   THR X 301      34.045  41.880  28.557  1.00  0.00           N
ATOM   2317  CA  THR X 301      34.668  43.192  28.297  1.00  0.00           C
ATOM   2318  CB  THR X 301      35.694  43.579  29.377  1.00  0.00           C
ATOM   2319  CG2 THR X 301      35.004  43.934  30.692  1.00  0.00           C
ATOM   2320  OG1 THR X 301      36.613  42.538  29.624  1.00  0.00           O
ATOM   2321  C   THR X 301      35.287  43.276  26.895  1.00  0.00           C
ATOM   2322  O   THR X 301      35.636  42.262  26.291  1.00  0.00           O
ATOM   2323  N   VAL X 302      35.392  44.496  26.362  1.00  0.00           N
ATOM   2324  CA  VAL X 302      35.935  44.830  25.024  1.00  0.00           C
ATOM   2325  CB  VAL X 302      34.786  45.090  24.014  1.00  0.00           C
ATOM   2326  CG1 VAL X 302      33.909  43.848  23.814  1.00  0.00           C
ATOM   2327  CG2 VAL X 302      33.889  46.278  24.390  1.00  0.00           C
ATOM   2328  C   VAL X 302      36.886  46.036  25.126  1.00  0.00           C
ATOM   2329  O   VAL X 302      37.227  46.447  26.239  1.00  0.00           O
ATOM   2330  N   ILE X 303      37.303  46.636  24.006  1.00  0.00           N
ATOM   2331  CA  ILE X 303      37.792  48.030  23.976  1.00  0.00           C
ATOM   2332  CB  ILE X 303      39.164  48.175  23.283  1.00  0.00           C
ATOM   2333  CG2 ILE X 303      40.244  47.604  24.214  1.00  0.00           C
ATOM   2334  CG1 ILE X 303      39.240  47.498  21.899  1.00  0.00           C
ATOM   2335  CD1 ILE X 303      40.490  47.873  21.094  1.00  0.00           C
ATOM   2336  C   ILE X 303      36.717  48.978  23.419  1.00  0.00           C
ATOM   2337  O   ILE X 303      36.076  48.693  22.401  1.00  0.00           O
ATOM   2338  N   ASP X 304      36.493  50.084  24.133  1.00  0.00           N
ATOM   2339  CA  ASP X 304      35.280  50.914  24.042  1.00  0.00           C
ATOM   2340  CB  ASP X 304      34.431  50.671  25.297  1.00  0.00           C
ATOM   2341  CG  ASP X 304      35.029  51.359  26.521  1.00  0.00           C
ATOM   2342  OD1 ASP X 304      34.578  52.478  26.854  1.00  0.00           O
ATOM   2343  OD2 ASP X 304      35.976  50.803  27.117  1.00  0.00           O
ATOM   2344  C   ASP X 304      35.548  52.424  23.866  1.00  0.00           C
ATOM   2345  O   ASP X 304      34.625  53.191  23.591  1.00  0.00           O
ATOM   2346  N   GLY X 305      36.794  52.873  24.036  1.00  0.00           N
ATOM   2347  CA  GLY X 305      37.217  54.265  23.837  1.00  0.00           C
ATOM   2348  C   GLY X 305      36.891  55.242  24.977  1.00  0.00           C
ATOM   2349  O   GLY X 305      37.485  56.324  25.018  1.00  0.00           O
ATOM   2350  N   MET X 306      36.017  54.896  25.933  1.00  0.00           N
ATOM   2351  CA  MET X 306      35.746  55.711  27.129  1.00  0.00           C
ATOM   2352  CB  MET X 306      34.230  55.845  27.353  1.00  0.00           C
ATOM   2353  CG  MET X 306      33.919  56.863  28.457  1.00  0.00           C
ATOM   2354  SD  MET X 306      32.153  57.080  28.806  1.00  0.00           S
ATOM   2355  CE  MET X 306      32.272  58.367  30.075  1.00  0.00           C
ATOM   2356  C   MET X 306      36.477  55.154  28.357  1.00  0.00           C
ATOM   2357  O   MET X 306      37.266  55.872  28.981  1.00  0.00           O
ATOM   2358  N   LEU X 307      36.289  53.870  28.673  1.00  0.00           N
ATOM   2359  CA  LEU X 307      36.995  53.187  29.758  1.00  0.00           C
ATOM   2360  CB  LEU X 307      36.092  52.081  30.322  1.00  0.00           C
ATOM   2361  CG  LEU X 307      36.655  51.408  31.585  1.00  0.00           C
ATOM   2362  CD1 LEU X 307      36.462  52.278  32.829  1.00  0.00           C
ATOM   2363  CD2 LEU X 307      35.917  50.094  31.792  1.00  0.00           C
ATOM   2364  C   LEU X 307      38.351  52.642  29.284  1.00  0.00           C
ATOM   2365  O   LEU X 307      39.377  52.968  29.890  1.00  0.00           O
ATOM   2366  N   LEU X 308      38.370  51.871  28.193  1.00  0.00           N
ATOM   2367  CA  LEU X 308      39.566  51.248  27.619  1.00  0.00           C
ATOM   2368  CB  LEU X 308      39.465  49.714  27.743  1.00  0.00           C
ATOM   2369  CG  LEU X 308      39.397  49.167  29.183  1.00  0.00           C
ATOM   2370  CD1 LEU X 308      39.243  47.646  29.146  1.00  0.00           C
ATOM   2371  CD2 LEU X 308      40.653  49.496  29.996  1.00  0.00           C
ATOM   2372  C   LEU X 308      39.780  51.681  26.159  1.00  0.00           C
ATOM   2373  O   LEU X 308      38.965  51.399  25.279  1.00  0.00           O
ATOM   2374  N   LEU X 309      40.910  52.346  25.910  1.00  0.00           N
ATOM   2375  CA  LEU X 309      41.393  52.784  24.592  1.00  0.00           C
ATOM   2376  CB  LEU X 309      42.198  54.081  24.830  1.00  0.00           C
ATOM   2377  CG  LEU X 309      42.818  54.744  23.586  1.00  0.00           C
ATOM   2378  CD1 LEU X 309      41.747  55.203  22.601  1.00  0.00           C
ATOM   2379  CD2 LEU X 309      43.642  55.961  24.002  1.00  0.00           C
ATOM   2380  C   LEU X 309      42.241  51.701  23.892  1.00  0.00           C
ATOM   2381  O   LEU X 309      42.327  51.674  22.657  1.00  0.00           O
ATOM   2382  N   LYS X 310      42.855  50.814  24.689  1.00  0.00           N
ATOM   2383  CA  LYS X 310      43.700  49.679  24.284  1.00  0.00           C
ATOM   2384  CB  LYS X 310      45.188  50.037  24.413  1.00  0.00           C
ATOM   2385  CG  LYS X 310      45.629  51.225  23.555  1.00  0.00           C
ATOM   2386  CD  LYS X 310      47.156  51.244  23.458  1.00  0.00           C
ATOM   2387  CE  LYS X 310      47.616  52.332  22.491  1.00  0.00           C
ATOM   2388  NZ  LYS X 310      49.053  52.180  22.179  1.00  0.00           N
ATOM   2389  C   LYS X 310      43.417  48.444  25.144  1.00  0.00           C
ATOM   2390  O   LYS X 310      42.840  48.556  26.223  1.00  0.00           O
ATOM   2391  N   THR X 311      43.839  47.273  24.671  1.00  0.00           N
ATOM   2392  CA  THR X 311      43.663  45.988  25.372  1.00  0.00           C
ATOM   2393  CB  THR X 311      43.749  44.807  24.392  1.00  0.00           C
ATOM   2394  CG2 THR X 311      42.776  44.921  23.218  1.00  0.00           C
ATOM   2395  OG1 THR X 311      45.044  44.698  23.845  1.00  0.00           O
ATOM   2396  C   THR X 311      44.679  45.812  26.520  1.00  0.00           C
ATOM   2397  O   THR X 311      45.737  46.447  26.494  1.00  0.00           O
ATOM   2398  N   PRO X 312      44.428  44.955  27.531  1.00  0.00           N
ATOM   2399  CD  PRO X 312      43.178  44.249  27.777  1.00  0.00           C
ATOM   2400  CG  PRO X 312      43.197  43.883  29.260  1.00  0.00           C
ATOM   2401  CB  PRO X 312      44.684  43.712  29.556  1.00  0.00           C
ATOM   2402  CA  PRO X 312      45.325  44.794  28.683  1.00  0.00           C
ATOM   2403  C   PRO X 312      46.786  44.463  28.338  1.00  0.00           C
ATOM   2404  O   PRO X 312      47.687  45.096  28.882  1.00  0.00           O
ATOM   2405  N   GLU X 313      47.049  43.546  27.402  1.00  0.00           N
ATOM   2406  CA  GLU X 313      48.419  43.193  26.979  1.00  0.00           C
ATOM   2407  CB  GLU X 313      48.380  41.859  26.205  1.00  0.00           C
ATOM   2408  CG  GLU X 313      49.769  41.252  25.966  1.00  0.00           C
ATOM   2409  CD  GLU X 313      49.733  39.823  25.411  1.00  0.00           C
ATOM   2410  OE1 GLU X 313      50.596  38.998  25.800  1.00  0.00           O
ATOM   2411  OE2 GLU X 313      48.923  39.517  24.508  1.00  0.00           O
ATOM   2412  C   GLU X 313      49.129  44.328  26.200  1.00  0.00           C
ATOM   2413  O   GLU X 313      50.359  44.365  26.138  1.00  0.00           O
ATOM   2414  N   GLU X 314      48.392  45.310  25.663  1.00  0.00           N
ATOM   2415  CA  GLU X 314      48.972  46.575  25.182  1.00  0.00           C
ATOM   2416  CB  GLU X 314      48.036  47.276  24.183  1.00  0.00           C
ATOM   2417  CG  GLU X 314      47.853  46.534  22.858  1.00  0.00           C
ATOM   2418  CD  GLU X 314      46.709  47.139  22.042  1.00  0.00           C
ATOM   2419  OE1 GLU X 314      46.985  47.854  21.046  1.00  0.00           O
ATOM   2420  OE2 GLU X 314      45.528  46.878  22.373  1.00  0.00           O
ATOM   2421  C   GLU X 314      49.264  47.530  26.351  1.00  0.00           C
ATOM   2422  O   GLU X 314      50.364  48.079  26.435  1.00  0.00           O
ATOM   2423  N   LEU X 315      48.303  47.713  27.267  1.00  0.00           N
ATOM   2424  CA  LEU X 315      48.405  48.640  28.404  1.00  0.00           C
ATOM   2425  CB  LEU X 315      47.049  48.722  29.134  1.00  0.00           C
ATOM   2426  CG  LEU X 315      45.918  49.386  28.328  1.00  0.00           C
ATOM   2427  CD1 LEU X 315      44.593  49.256  29.078  1.00  0.00           C
ATOM   2428  CD2 LEU X 315      46.172  50.877  28.100  1.00  0.00           C
ATOM   2429  C   LEU X 315      49.519  48.254  29.388  1.00  0.00           C
ATOM   2430  O   LEU X 315      50.195  49.138  29.915  1.00  0.00           O
ATOM   2431  N   GLN X 316      49.760  46.955  29.593  1.00  0.00           N
ATOM   2432  CA  GLN X 316      50.918  46.469  30.348  1.00  0.00           C
ATOM   2433  CB  GLN X 316      50.850  44.946  30.538  1.00  0.00           C
ATOM   2434  CG  GLN X 316      49.743  44.487  31.503  1.00  0.00           C
ATOM   2435  CD  GLN X 316      49.811  42.989  31.795  1.00  0.00           C
ATOM   2436  OE1 GLN X 316      50.839  42.345  31.649  1.00  0.00           O
ATOM   2437  NE2 GLN X 316      48.734  42.388  32.242  1.00  0.00           N
ATOM   2438  C   GLN X 316      52.234  46.839  29.650  1.00  0.00           C
ATOM   2439  O   GLN X 316      53.141  47.361  30.301  1.00  0.00           O
ATOM   2440  N   ALA X 317      52.337  46.628  28.333  1.00  0.00           N
ATOM   2441  CA  ALA X 317      53.558  46.873  27.562  1.00  0.00           C
ATOM   2442  CB  ALA X 317      53.384  46.267  26.165  1.00  0.00           C
ATOM   2443  C   ALA X 317      53.967  48.362  27.516  1.00  0.00           C
ATOM   2444  O   ALA X 317      55.159  48.659  27.519  1.00  0.00           O
ATOM   2445  N   GLU X 318      53.014  49.302  27.562  1.00  0.00           N
ATOM   2446  CA  GLU X 318      53.278  50.752  27.715  1.00  0.00           C
ATOM   2447  CB  GLU X 318      52.585  51.565  26.606  1.00  0.00           C
ATOM   2448  CG  GLU X 318      51.052  51.524  26.594  1.00  0.00           C
ATOM   2449  CD  GLU X 318      50.499  52.003  25.242  1.00  0.00           C
ATOM   2450  OE1 GLU X 318      49.800  53.049  25.202  1.00  0.00           O
ATOM   2451  OE2 GLU X 318      50.718  51.317  24.212  1.00  0.00           O
ATOM   2452  C   GLU X 318      53.088  51.284  29.153  1.00  0.00           C
ATOM   2453  O   GLU X 318      53.046  52.498  29.379  1.00  0.00           O
ATOM   2454  N   ARG X 319      53.040  50.366  30.134  1.00  0.00           N
ATOM   2455  CA  ARG X 319      53.052  50.602  31.593  1.00  0.00           C
ATOM   2456  CB  ARG X 319      54.475  50.987  32.067  1.00  0.00           C
ATOM   2457  CG  ARG X 319      55.584  49.970  31.746  1.00  0.00           C
ATOM   2458  CD  ARG X 319      55.451  48.655  32.528  1.00  0.00           C
ATOM   2459  NE  ARG X 319      56.596  47.768  32.261  1.00  0.00           N
ATOM   2460  CZ  ARG X 319      56.762  46.957  31.236  1.00  0.00           C
ATOM   2461  NH1 ARG X 319      55.859  46.740  30.332  1.00  0.00           N
ATOM   2462  NH2 ARG X 319      57.884  46.328  31.084  1.00  0.00           N
ATOM   2463  C   ARG X 319      51.967  51.570  32.091  1.00  0.00           C
ATOM   2464  O   ARG X 319      52.214  52.370  32.993  1.00  0.00           O
ATOM   2465  N   ASN X 320      50.751  51.486  31.549  1.00  0.00           N
ATOM   2466  CA  ASN X 320      49.635  52.392  31.860  1.00  0.00           C
ATOM   2467  CB  ASN X 320      48.704  52.482  30.638  1.00  0.00           C
ATOM   2468  CG  ASN X 320      47.858  53.742  30.686  1.00  0.00           C
ATOM   2469  OD1 ASN X 320      48.325  54.824  30.356  1.00  0.00           O
ATOM   2470  ND2 ASN X 320      46.620  53.676  31.109  1.00  0.00           N
ATOM   2471  C   ASN X 320      48.905  52.061  33.187  1.00  0.00           C
ATOM   2472  O   ASN X 320      47.677  52.022  33.250  1.00  0.00           O
ATOM   2473  N   PHE X 321      49.656  51.805  34.257  1.00  0.00           N
ATOM   2474  CA  PHE X 321      49.129  51.568  35.605  1.00  0.00           C
ATOM   2475  CB  PHE X 321      50.053  50.598  36.358  1.00  0.00           C
ATOM   2476  CG  PHE X 321      50.210  49.217  35.740  1.00  0.00           C
ATOM   2477  CD1 PHE X 321      51.153  48.997  34.718  1.00  0.00           C
ATOM   2478  CE1 PHE X 321      51.358  47.703  34.205  1.00  0.00           C
ATOM   2479  CZ  PHE X 321      50.625  46.621  34.723  1.00  0.00           C
ATOM   2480  CE2 PHE X 321      49.674  46.837  35.733  1.00  0.00           C
ATOM   2481  CD2 PHE X 321      49.463  48.132  36.233  1.00  0.00           C
ATOM   2482  C   PHE X 321      48.991  52.886  36.384  1.00  0.00           C
ATOM   2483  O   PHE X 321      49.760  53.828  36.163  1.00  0.00           O
ATOM   2484  N   HIE X 322      48.059  52.943  37.340  1.00  0.00           N
ATOM   2485  CA  HIE X 322      48.074  53.970  38.390  1.00  0.00           C
ATOM   2486  CB  HIE X 322      46.680  54.113  39.023  1.00  0.00           C
ATOM   2487  CG  HIE X 322      46.580  55.301  39.950  1.00  0.00           C
ATOM   2488  ND1 HIE X 322      47.338  56.467  39.833  1.00  0.00           N
ATOM   2489  CE1 HIE X 322      47.030  57.219  40.901  1.00  0.00           C
ATOM   2490  NE2 HIE X 322      46.113  56.598  41.658  1.00  0.00           N
ATOM   2491  CD2 HIE X 322      45.804  55.392  41.068  1.00  0.00           C
ATOM   2492  C   HIE X 322      49.158  53.657  39.438  1.00  0.00           C
ATOM   2493  O   HIE X 322      49.335  52.498  39.819  1.00  0.00           O
ATOM   2494  N   THR X 323      49.888  54.668  39.921  1.00  0.00           N
ATOM   2495  CA  THR X 323      51.034  54.479  40.833  1.00  0.00           C
ATOM   2496  CB  THR X 323      52.161  55.502  40.594  1.00  0.00           C
ATOM   2497  CG2 THR X 323      52.809  55.270  39.232  1.00  0.00           C
ATOM   2498  OG1 THR X 323      51.720  56.846  40.608  1.00  0.00           O
ATOM   2499  C   THR X 323      50.588  54.378  42.294  1.00  0.00           C
ATOM   2500  O   THR X 323      50.711  55.317  43.085  1.00  0.00           O
ATOM   2501  N   VAL X 324      50.031  53.210  42.631  1.00  0.00           N
ATOM   2502  CA  VAL X 324      49.445  52.847  43.935  1.00  0.00           C
ATOM   2503  CB  VAL X 324      47.904  52.900  43.891  1.00  0.00           C
ATOM   2504  CG1 VAL X 324      47.427  54.352  43.848  1.00  0.00           C
ATOM   2505  CG2 VAL X 324      47.271  52.136  42.720  1.00  0.00           C
ATOM   2506  C   VAL X 324      49.878  51.444  44.390  1.00  0.00           C
ATOM   2507  O   VAL X 324      50.170  50.604  43.534  1.00  0.00           O
ATOM   2508  N   PRO X 325      49.899  51.142  45.706  1.00  0.00           N
ATOM   2509  CD  PRO X 325      49.835  52.069  46.827  1.00  0.00           C
ATOM   2510  CG  PRO X 325      50.483  51.340  48.003  1.00  0.00           C
ATOM   2511  CB  PRO X 325      50.145  49.876  47.730  1.00  0.00           C
ATOM   2512  CA  PRO X 325      50.103  49.782  46.198  1.00  0.00           C
ATOM   2513  C   PRO X 325      49.004  48.820  45.725  1.00  0.00           C
ATOM   2514  O   PRO X 325      47.813  49.087  45.917  1.00  0.00           O
ATOM   2515  N   TYR X 326      49.408  47.676  45.168  1.00  0.00           N
ATOM   2516  CA  TYR X 326      48.506  46.617  44.701  1.00  0.00           C
ATOM   2517  CB  TYR X 326      48.551  46.584  43.161  1.00  0.00           C
ATOM   2518  CG  TYR X 326      47.496  45.786  42.399  1.00  0.00           C
ATOM   2519  CD1 TYR X 326      46.407  45.148  43.032  1.00  0.00           C
ATOM   2520  CE1 TYR X 326      45.453  44.441  42.279  1.00  0.00           C
ATOM   2521  CZ  TYR X 326      45.569  44.377  40.877  1.00  0.00           C
ATOM   2522  OH  TYR X 326      44.646  43.698  40.149  1.00  0.00           O
ATOM   2523  CE2 TYR X 326      46.642  45.025  40.233  1.00  0.00           C
ATOM   2524  CD2 TYR X 326      47.601  45.723  40.994  1.00  0.00           C
ATOM   2525  C   TYR X 326      48.867  45.268  45.353  1.00  0.00           C
ATOM   2526  O   TYR X 326      50.014  44.819  45.282  1.00  0.00           O
ATOM   2527  N   MET X 327      47.892  44.625  46.002  1.00  0.00           N
ATOM   2528  CA  MET X 327      48.006  43.269  46.547  1.00  0.00           C
ATOM   2529  CB  MET X 327      47.560  43.264  48.016  1.00  0.00           C
ATOM   2530  CG  MET X 327      47.919  41.952  48.722  1.00  0.00           C
ATOM   2531  SD  MET X 327      47.675  41.976  50.520  1.00  0.00           S
ATOM   2532  CE  MET X 327      45.868  41.863  50.631  1.00  0.00           C
ATOM   2533  C   MET X 327      47.225  42.260  45.691  1.00  0.00           C
ATOM   2534  O   MET X 327      46.067  42.505  45.349  1.00  0.00           O
ATOM   2535  N   VAL X 328      47.839  41.119  45.360  1.00  0.00           N
ATOM   2536  CA  VAL X 328      47.236  40.081  44.497  1.00  0.00           C
ATOM   2537  CB  VAL X 328      47.927  40.041  43.118  1.00  0.00           C
ATOM   2538  CG1 VAL X 328      47.447  38.861  42.257  1.00  0.00           C
ATOM   2539  CG2 VAL X 328      47.667  41.336  42.334  1.00  0.00           C
ATOM   2540  C   VAL X 328      47.252  38.705  45.166  1.00  0.00           C
ATOM   2541  O   VAL X 328      48.305  38.213  45.581  1.00  0.00           O
ATOM   2542  N   GLY X 329      46.076  38.079  45.230  1.00  0.00           N
ATOM   2543  CA  GLY X 329      45.871  36.722  45.725  1.00  0.00           C
ATOM   2544  C   GLY X 329      45.922  35.648  44.643  1.00  0.00           C
ATOM   2545  O   GLY X 329      45.270  35.749  43.606  1.00  0.00           O
ATOM   2546  N   ILE X 330      46.662  34.582  44.939  1.00  0.00           N
ATOM   2547  CA  ILE X 330      46.650  33.285  44.254  1.00  0.00           C
ATOM   2548  CB  ILE X 330      48.100  32.922  43.848  1.00  0.00           C
ATOM   2549  CG2 ILE X 330      48.230  31.531  43.216  1.00  0.00           C
ATOM   2550  CG1 ILE X 330      48.732  33.966  42.891  1.00  0.00           C
ATOM   2551  CD1 ILE X 330      47.988  34.235  41.572  1.00  0.00           C
ATOM   2552  C   ILE X 330      45.956  32.255  45.170  1.00  0.00           C
ATOM   2553  O   ILE X 330      45.903  32.430  46.394  1.00  0.00           O
ATOM   2554  N   ASN X 331      45.378  31.186  44.618  1.00  0.00           N
ATOM   2555  CA  ASN X 331      44.665  30.164  45.395  1.00  0.00           C
ATOM   2556  CB  ASN X 331      43.182  30.582  45.459  1.00  0.00           C
ATOM   2557  CG  ASN X 331      42.511  30.185  46.760  1.00  0.00           C
ATOM   2558  OD1 ASN X 331      42.579  29.046  47.198  1.00  0.00           O
ATOM   2559  ND2 ASN X 331      41.878  31.110  47.441  1.00  0.00           N
ATOM   2560  C   ASN X 331      44.917  28.747  44.826  1.00  0.00           C
ATOM   2561  O   ASN X 331      45.016  28.569  43.608  1.00  0.00           O
ATOM   2562  N   LYS X 332      45.110  27.733  45.683  1.00  0.00           N
ATOM   2563  CA  LYS X 332      45.802  26.482  45.283  1.00  0.00           C
ATOM   2564  CB  LYS X 332      46.545  25.910  46.507  1.00  0.00           C
ATOM   2565  CG  LYS X 332      47.492  24.725  46.220  1.00  0.00           C
ATOM   2566  CD  LYS X 332      48.638  25.049  45.246  1.00  0.00           C
ATOM   2567  CE  LYS X 332      49.509  23.810  45.015  1.00  0.00           C
ATOM   2568  NZ  LYS X 332      50.639  24.093  44.098  1.00  0.00           N
ATOM   2569  C   LYS X 332      44.945  25.419  44.571  1.00  0.00           C
ATOM   2570  O   LYS X 332      45.487  24.691  43.737  1.00  0.00           O
ATOM   2571  N   GLN X 333      43.653  25.295  44.888  1.00  0.00           N
ATOM   2572  CA  GLN X 333      42.765  24.230  44.387  1.00  0.00           C
ATOM   2573  CB  GLN X 333      42.687  23.065  45.400  1.00  0.00           C
ATOM   2574  CG  GLN X 333      44.022  22.338  45.616  1.00  0.00           C
ATOM   2575  CD  GLN X 333      43.859  21.027  46.382  1.00  0.00           C
ATOM   2576  OE1 GLN X 333      43.097  20.911  47.335  1.00  0.00           O
ATOM   2577  NE2 GLN X 333      44.595  19.999  46.010  1.00  0.00           N
ATOM   2578  C   GLN X 333      41.361  24.733  43.990  1.00  0.00           C
ATOM   2579  O   GLN X 333      40.350  24.255  44.507  1.00  0.00           O
ATOM   2580  N   GLU X 334      41.275  25.671  43.043  1.00  0.00           N
ATOM   2581  CA  GLU X 334      39.999  26.240  42.551  1.00  0.00           C
ATOM   2582  CB  GLU X 334      40.159  27.761  42.343  1.00  0.00           C
ATOM   2583  CG  GLU X 334      40.611  28.538  43.590  1.00  0.00           C
ATOM   2584  CD  GLU X 334      39.680  28.343  44.755  1.00  0.00           C
ATOM   2585  OE1 GLU X 334      39.883  27.429  45.582  1.00  0.00           O
ATOM   2586  OE2 GLU X 334      38.687  29.131  44.897  1.00  0.00           O
ATOM   2587  C   GLU X 334      39.474  25.575  41.258  1.00  0.00           C
ATOM   2588  O   GLU X 334      38.413  25.938  40.749  1.00  0.00           O
ATOM   2589  N   PHE X 335      40.228  24.624  40.701  1.00  0.00           N
ATOM   2590  CA  PHE X 335      40.117  24.155  39.314  1.00  0.00           C
ATOM   2591  CB  PHE X 335      41.552  23.900  38.811  1.00  0.00           C
ATOM   2592  CG  PHE X 335      42.270  22.793  39.568  1.00  0.00           C
ATOM   2593  CD1 PHE X 335      43.083  23.099  40.677  1.00  0.00           C
ATOM   2594  CE1 PHE X 335      43.641  22.061  41.445  1.00  0.00           C
ATOM   2595  CZ  PHE X 335      43.392  20.719  41.108  1.00  0.00           C
ATOM   2596  CE2 PHE X 335      42.619  20.413  39.977  1.00  0.00           C
ATOM   2597  CD2 PHE X 335      42.066  21.448  39.204  1.00  0.00           C
ATOM   2598  C   PHE X 335      39.250  22.899  39.085  1.00  0.00           C
ATOM   2599  O   PHE X 335      38.952  22.594  37.927  1.00  0.00           O
ATOM   2600  N   GLY X 336      38.902  22.140  40.134  1.00  0.00           N
ATOM   2601  CA  GLY X 336      38.503  20.723  40.037  1.00  0.00           C
ATOM   2602  C   GLY X 336      37.198  20.438  39.278  1.00  0.00           C
ATOM   2603  O   GLY X 336      36.981  19.312  38.821  1.00  0.00           O
ATOM   2604  N   TRP X 337      36.347  21.449  39.106  1.00  0.00           N
ATOM   2605  CA  TRP X 337      35.127  21.409  38.291  1.00  0.00           C
ATOM   2606  CB  TRP X 337      33.930  21.514  39.242  1.00  0.00           C
ATOM   2607  CG  TRP X 337      32.592  21.469  38.581  1.00  0.00           C
ATOM   2608  CD1 TRP X 337      31.867  20.354  38.345  1.00  0.00           C
ATOM   2609  NE1 TRP X 337      30.709  20.688  37.671  1.00  0.00           N
ATOM   2610  CE2 TRP X 337      30.637  22.047  37.432  1.00  0.00           C
ATOM   2611  CZ2 TRP X 337      29.706  22.864  36.777  1.00  0.00           C
ATOM   2612  CH2 TRP X 337      29.922  24.251  36.732  1.00  0.00           C
ATOM   2613  CZ3 TRP X 337      31.061  24.807  37.340  1.00  0.00           C
ATOM   2614  CE3 TRP X 337      32.000  23.979  37.982  1.00  0.00           C
ATOM   2615  CD2 TRP X 337      31.816  22.579  38.037  1.00  0.00           C
ATOM   2616  C   TRP X 337      35.115  22.514  37.218  1.00  0.00           C
ATOM   2617  O   TRP X 337      34.720  22.269  36.077  1.00  0.00           O
ATOM   2618  N   LEU X 338      35.629  23.702  37.556  1.00  0.00           N
ATOM   2619  CA  LEU X 338      35.700  24.888  36.696  1.00  0.00           C
ATOM   2620  CB  LEU X 338      36.420  25.991  37.502  1.00  0.00           C
ATOM   2621  CG  LEU X 338      36.720  27.303  36.749  1.00  0.00           C
ATOM   2622  CD1 LEU X 338      35.456  28.010  36.265  1.00  0.00           C
ATOM   2623  CD2 LEU X 338      37.473  28.259  37.675  1.00  0.00           C
ATOM   2624  C   LEU X 338      36.397  24.610  35.354  1.00  0.00           C
ATOM   2625  O   LEU X 338      35.852  24.947  34.302  1.00  0.00           O
ATOM   2626  N   ILE X 339      37.577  23.978  35.368  1.00  0.00           N
ATOM   2627  CA  ILE X 339      38.323  23.737  34.123  1.00  0.00           C
ATOM   2628  CB  ILE X 339      39.848  23.569  34.342  1.00  0.00           C
ATOM   2629  CG2 ILE X 339      40.566  23.526  32.982  1.00  0.00           C
ATOM   2630  CG1 ILE X 339      40.476  24.661  35.238  1.00  0.00           C
ATOM   2631  CD1 ILE X 339      40.390  26.101  34.717  1.00  0.00           C
ATOM   2632  C   ILE X 339      37.676  22.616  33.288  1.00  0.00           C
ATOM   2633  O   ILE X 339      37.362  22.885  32.128  1.00  0.00           O
ATOM   2634  N   PRO X 340      37.395  21.402  33.817  1.00  0.00           N
ATOM   2635  CD  PRO X 340      37.737  20.877  35.135  1.00  0.00           C
ATOM   2636  CG  PRO X 340      37.981  19.387  34.919  1.00  0.00           C
ATOM   2637  CB  PRO X 340      36.937  19.046  33.857  1.00  0.00           C
ATOM   2638  CA  PRO X 340      36.854  20.315  32.994  1.00  0.00           C
ATOM   2639  C   PRO X 340      35.422  20.568  32.502  1.00  0.00           C
ATOM   2640  O   PRO X 340      35.119  20.324  31.335  1.00  0.00           O
ATOM   2641  N   MET X 341      34.537  21.081  33.364  1.00  0.00           N
ATOM   2642  CA  MET X 341      33.090  21.093  33.104  1.00  0.00           C
ATOM   2643  CB  MET X 341      32.315  20.763  34.393  1.00  0.00           C
ATOM   2644  CG  MET X 341      32.835  19.511  35.117  1.00  0.00           C
ATOM   2645  SD  MET X 341      32.898  17.988  34.142  1.00  0.00           S
ATOM   2646  CE  MET X 341      31.128  17.624  34.043  1.00  0.00           C
ATOM   2647  C   MET X 341      32.614  22.419  32.503  1.00  0.00           C
ATOM   2648  O   MET X 341      31.866  22.424  31.524  1.00  0.00           O
ATOM   2649  N   GLN X 342      33.070  23.550  33.049  1.00  0.00           N
ATOM   2650  CA  GLN X 342      32.611  24.875  32.619  1.00  0.00           C
ATOM   2651  CB  GLN X 342      32.567  25.804  33.844  1.00  0.00           C
ATOM   2652  CG  GLN X 342      31.797  27.102  33.565  1.00  0.00           C
ATOM   2653  CD  GLN X 342      31.521  27.921  34.825  1.00  0.00           C
ATOM   2654  OE1 GLN X 342      32.161  27.788  35.860  1.00  0.00           O
ATOM   2655  NE2 GLN X 342      30.556  28.807  34.783  1.00  0.00           N
ATOM   2656  C   GLN X 342      33.440  25.441  31.455  1.00  0.00           C
ATOM   2657  O   GLN X 342      32.871  26.042  30.542  1.00  0.00           O
ATOM   2658  N   LEU X 343      34.764  25.227  31.450  1.00  0.00           N
ATOM   2659  CA  LEU X 343      35.687  25.825  30.469  1.00  0.00           C
ATOM   2660  CB  LEU X 343      36.766  26.635  31.217  1.00  0.00           C
ATOM   2661  CG  LEU X 343      36.217  27.769  32.114  1.00  0.00           C
ATOM   2662  CD1 LEU X 343      37.370  28.508  32.793  1.00  0.00           C
ATOM   2663  CD2 LEU X 343      35.399  28.809  31.342  1.00  0.00           C
ATOM   2664  C   LEU X 343      36.273  24.840  29.432  1.00  0.00           C
ATOM   2665  O   LEU X 343      36.958  25.280  28.508  1.00  0.00           O
ATOM   2666  N   MET X 344      35.982  23.536  29.533  1.00  0.00           N
ATOM   2667  CA  MET X 344      36.336  22.525  28.516  1.00  0.00           C
ATOM   2668  CB  MET X 344      37.546  21.693  28.981  1.00  0.00           C
ATOM   2669  CG  MET X 344      38.833  22.514  29.088  1.00  0.00           C
ATOM   2670  SD  MET X 344      40.316  21.504  29.359  1.00  0.00           S
ATOM   2671  CE  MET X 344      41.571  22.810  29.356  1.00  0.00           C
ATOM   2672  C   MET X 344      35.190  21.579  28.110  1.00  0.00           C
ATOM   2673  O   MET X 344      35.318  20.888  27.098  1.00  0.00           O
ATOM   2674  N   SER X 345      34.079  21.524  28.854  1.00  0.00           N
ATOM   2675  CA  SER X 345      32.938  20.616  28.616  1.00  0.00           C
ATOM   2676  CB  SER X 345      32.015  21.177  27.532  1.00  0.00           C
ATOM   2677  OG  SER X 345      31.563  22.458  27.909  1.00  0.00           O
ATOM   2678  C   SER X 345      33.343  19.158  28.335  1.00  0.00           C
ATOM   2679  O   SER X 345      32.941  18.557  27.328  1.00  0.00           O
ATOM   2680  N   TYR X 346      34.192  18.601  29.201  1.00  0.00           N
ATOM   2681  CA  TYR X 346      34.642  17.210  29.157  1.00  0.00           C
ATOM   2682  CB  TYR X 346      35.941  17.113  28.343  1.00  0.00           C
ATOM   2683  CG  TYR X 346      36.533  15.714  28.311  1.00  0.00           C
ATOM   2684  CD1 TYR X 346      37.873  15.500  28.689  1.00  0.00           C
ATOM   2685  CE1 TYR X 346      38.418  14.201  28.663  1.00  0.00           C
ATOM   2686  CZ  TYR X 346      37.613  13.105  28.283  1.00  0.00           C
ATOM   2687  OH  TYR X 346      38.122  11.847  28.247  1.00  0.00           O
ATOM   2688  CE2 TYR X 346      36.269  13.319  27.920  1.00  0.00           C
ATOM   2689  CD2 TYR X 346      35.737  14.621  27.914  1.00  0.00           C
ATOM   2690  C   TYR X 346      34.848  16.654  30.585  1.00  0.00           C
ATOM   2691  O   TYR X 346      35.714  17.168  31.295  1.00  0.00           O
ATOM   2692  N   PRO X 347      34.144  15.582  31.009  1.00  0.00           N
ATOM   2693  CD  PRO X 347      32.980  15.018  30.330  1.00  0.00           C
ATOM   2694  CG  PRO X 347      32.040  14.546  31.429  1.00  0.00           C
ATOM   2695  CB  PRO X 347      33.003  14.105  32.523  1.00  0.00           C
ATOM   2696  CA  PRO X 347      34.226  15.020  32.371  1.00  0.00           C
ATOM   2697  C   PRO X 347      35.548  14.322  32.778  1.00  0.00           C
ATOM   2698  O   PRO X 347      35.556  13.502  33.705  1.00  0.00           O
ATOM   2699  N   LEU X 348      36.664  14.634  32.103  1.00  0.00           N
ATOM   2700  CA  LEU X 348      38.022  14.106  32.331  1.00  0.00           C
ATOM   2701  CB  LEU X 348      38.657  14.858  33.524  1.00  0.00           C
ATOM   2702  CG  LEU X 348      40.174  14.668  33.736  1.00  0.00           C
ATOM   2703  CD1 LEU X 348      41.001  14.958  32.481  1.00  0.00           C
ATOM   2704  CD2 LEU X 348      40.657  15.610  34.841  1.00  0.00           C
ATOM   2705  C   LEU X 348      38.068  12.563  32.387  1.00  0.00           C
ATOM   2706  O   LEU X 348      38.722  11.962  33.240  1.00  0.00           O
ATOM   2707  N   SER X 349      37.326  11.926  31.480  1.00  0.00           N
ATOM   2708  CA  SER X 349      36.808  10.548  31.550  1.00  0.00           C
ATOM   2709  CB  SER X 349      35.649  10.422  30.547  1.00  0.00           C
ATOM   2710  OG  SER X 349      34.711  11.462  30.787  1.00  0.00           O
ATOM   2711  C   SER X 349      37.831   9.405  31.385  1.00  0.00           C
ATOM   2712  O   SER X 349      37.475   8.300  30.967  1.00  0.00           O
ATOM   2713  N   GLU X 350      39.104   9.631  31.713  1.00  0.00           N
ATOM   2714  CA  GLU X 350      40.147   8.602  31.756  1.00  0.00           C
ATOM   2715  CB  GLU X 350      40.837   8.514  30.381  1.00  0.00           C
ATOM   2716  CG  GLU X 350      41.562   7.183  30.134  1.00  0.00           C
ATOM   2717  CD  GLU X 350      40.581   6.028  29.900  1.00  0.00           C
ATOM   2718  OE1 GLU X 350      40.646   5.016  30.641  1.00  0.00           O
ATOM   2719  OE2 GLU X 350      39.739   6.109  28.975  1.00  0.00           O
ATOM   2720  C   GLU X 350      41.172   8.877  32.874  1.00  0.00           C
ATOM   2721  O   GLU X 350      41.555  10.027  33.115  1.00  0.00           O
ATOM   2722  N   GLY X 351      41.670   7.824  33.530  1.00  0.00           N
ATOM   2723  CA  GLY X 351      42.753   7.890  34.525  1.00  0.00           C
ATOM   2724  C   GLY X 351      44.145   8.226  33.961  1.00  0.00           C
ATOM   2725  O   GLY X 351      45.063   8.506  34.729  1.00  0.00           O
ATOM   2726  N   GLN X 352      44.300   8.224  32.633  1.00  0.00           N
ATOM   2727  CA  GLN X 352      45.550   8.450  31.894  1.00  0.00           C
ATOM   2728  CB  GLN X 352      45.981   7.125  31.234  1.00  0.00           C
ATOM   2729  CG  GLN X 352      46.236   5.962  32.219  1.00  0.00           C
ATOM   2730  CD  GLN X 352      44.997   5.134  32.570  1.00  0.00           C
ATOM   2731  OE1 GLN X 352      44.208   4.736  31.720  1.00  0.00           O
ATOM   2732  NE2 GLN X 352      44.769   4.808  33.824  1.00  0.00           N
ATOM   2733  C   GLN X 352      45.389   9.575  30.844  1.00  0.00           C
ATOM   2734  O   GLN X 352      44.261   9.976  30.546  1.00  0.00           O
ATOM   2735  N   LEU X 353      46.490  10.110  30.299  1.00  0.00           N
ATOM   2736  CA  LEU X 353      46.501  11.129  29.234  1.00  0.00           C
ATOM   2737  CB  LEU X 353      46.497  12.524  29.894  1.00  0.00           C
ATOM   2738  CG  LEU X 353      46.368  13.730  28.941  1.00  0.00           C
ATOM   2739  CD1 LEU X 353      45.035  13.741  28.189  1.00  0.00           C
ATOM   2740  CD2 LEU X 353      46.474  15.028  29.736  1.00  0.00           C
ATOM   2741  C   LEU X 353      47.703  10.961  28.279  1.00  0.00           C
ATOM   2742  O   LEU X 353      48.756  10.466  28.670  1.00  0.00           O
ATOM   2743  N   ASP X 354      47.553  11.430  27.038  1.00  0.00           N
ATOM   2744  CA  ASP X 354      48.529  11.369  25.938  1.00  0.00           C
ATOM   2745  CB  ASP X 354      48.071  10.296  24.941  1.00  0.00           C
ATOM   2746  CG  ASP X 354      46.770  10.700  24.251  1.00  0.00           C
ATOM   2747  OD1 ASP X 354      46.792  11.100  23.061  1.00  0.00           O
ATOM   2748  OD2 ASP X 354      45.706  10.651  24.906  1.00  0.00           O
ATOM   2749  C   ASP X 354      48.683  12.725  25.213  1.00  0.00           C
ATOM   2750  O   ASP X 354      47.793  13.579  25.286  1.00  0.00           O
ATOM   2751  N   GLN X 355      49.781  12.909  24.466  1.00  0.00           N
ATOM   2752  CA  GLN X 355      50.100  14.152  23.743  1.00  0.00           C
ATOM   2753  CB  GLN X 355      51.417  14.003  22.949  1.00  0.00           C
ATOM   2754  CG  GLN X 355      52.701  13.752  23.763  1.00  0.00           C
ATOM   2755  CD  GLN X 355      53.083  14.889  24.703  1.00  0.00           C
ATOM   2756  OE1 GLN X 355      52.910  14.798  25.911  1.00  0.00           O
ATOM   2757  NE2 GLN X 355      53.636  15.975  24.212  1.00  0.00           N
ATOM   2758  C   GLN X 355      48.981  14.591  22.776  1.00  0.00           C
ATOM   2759  O   GLN X 355      48.598  15.761  22.784  1.00  0.00           O
ATOM   2760  N   LYS X 356      48.415  13.675  21.971  1.00  0.00           N
ATOM   2761  CA  LYS X 356      47.389  14.010  20.960  1.00  0.00           C
ATOM   2762  CB  LYS X 356      47.220  12.834  19.973  1.00  0.00           C
ATOM   2763  CG  LYS X 356      46.257  13.163  18.813  1.00  0.00           C
ATOM   2764  CD  LYS X 356      46.068  12.022  17.792  1.00  0.00           C
ATOM   2765  CE  LYS X 356      47.024  12.027  16.585  1.00  0.00           C
ATOM   2766  NZ  LYS X 356      48.428  11.756  16.958  1.00  0.00           N
ATOM   2767  C   LYS X 356      46.072  14.456  21.611  1.00  0.00           C
ATOM   2768  O   LYS X 356      45.463  15.433  21.163  1.00  0.00           O
ATOM   2769  N   THR X 357      45.653  13.820  22.709  1.00  0.00           N
ATOM   2770  CA  THR X 357      44.490  14.280  23.497  1.00  0.00           C
ATOM   2771  CB  THR X 357      44.041  13.242  24.534  1.00  0.00           C
ATOM   2772  CG2 THR X 357      42.735  13.609  25.241  1.00  0.00           C
ATOM   2773  OG1 THR X 357      43.802  12.003  23.910  1.00  0.00           O
ATOM   2774  C   THR X 357      44.773  15.615  24.193  1.00  0.00           C
ATOM   2775  O   THR X 357      43.904  16.485  24.191  1.00  0.00           O
ATOM   2776  N   ALA X 358      45.982  15.824  24.728  1.00  0.00           N
ATOM   2777  CA  ALA X 358      46.374  17.091  25.349  1.00  0.00           C
ATOM   2778  CB  ALA X 358      47.762  16.924  25.983  1.00  0.00           C
ATOM   2779  C   ALA X 358      46.314  18.266  24.350  1.00  0.00           C
ATOM   2780  O   ALA X 358      45.647  19.264  24.627  1.00  0.00           O
ATOM   2781  N   MET X 359      46.898  18.118  23.152  1.00  0.00           N
ATOM   2782  CA  MET X 359      46.771  19.110  22.071  1.00  0.00           C
ATOM   2783  CB  MET X 359      47.567  18.674  20.830  1.00  0.00           C
ATOM   2784  CG  MET X 359      49.083  18.619  21.043  1.00  0.00           C
ATOM   2785  SD  MET X 359      49.969  18.030  19.574  1.00  0.00           S
ATOM   2786  CE  MET X 359      51.574  17.593  20.295  1.00  0.00           C
ATOM   2787  C   MET X 359      45.300  19.336  21.680  1.00  0.00           C
ATOM   2788  O   MET X 359      44.869  20.479  21.539  1.00  0.00           O
ATOM   2789  N   SER X 360      44.500  18.266  21.589  1.00  0.00           N
ATOM   2790  CA  SER X 360      43.068  18.345  21.249  1.00  0.00           C
ATOM   2791  CB  SER X 360      42.479  16.946  21.023  1.00  0.00           C
ATOM   2792  OG  SER X 360      43.175  16.255  19.996  1.00  0.00           O
ATOM   2793  C   SER X 360      42.237  19.125  22.281  1.00  0.00           C
ATOM   2794  O   SER X 360      41.322  19.856  21.895  1.00  0.00           O
ATOM   2795  N   LEU X 361      42.580  19.050  23.573  1.00  0.00           N
ATOM   2796  CA  LEU X 361      41.959  19.859  24.632  1.00  0.00           C
ATOM   2797  CB  LEU X 361      42.274  19.236  26.007  1.00  0.00           C
ATOM   2798  CG  LEU X 361      41.551  17.904  26.288  1.00  0.00           C
ATOM   2799  CD1 LEU X 361      42.101  17.276  27.569  1.00  0.00           C
ATOM   2800  CD2 LEU X 361      40.040  18.084  26.462  1.00  0.00           C
ATOM   2801  C   LEU X 361      42.390  21.336  24.581  1.00  0.00           C
ATOM   2802  O   LEU X 361      41.582  22.219  24.881  1.00  0.00           O
ATOM   2803  N   LEU X 362      43.619  21.637  24.149  1.00  0.00           N
ATOM   2804  CA  LEU X 362      44.076  23.020  23.947  1.00  0.00           C
ATOM   2805  CB  LEU X 362      45.613  23.084  23.996  1.00  0.00           C
ATOM   2806  CG  LEU X 362      46.254  22.650  25.332  1.00  0.00           C
ATOM   2807  CD1 LEU X 362      47.754  22.947  25.300  1.00  0.00           C
ATOM   2808  CD2 LEU X 362      45.647  23.327  26.565  1.00  0.00           C
ATOM   2809  C   LEU X 362      43.488  23.651  22.669  1.00  0.00           C
ATOM   2810  O   LEU X 362      43.107  24.819  22.692  1.00  0.00           O
ATOM   2811  N   TRP X 363      43.298  22.880  21.590  1.00  0.00           N
ATOM   2812  CA  TRP X 363      42.526  23.319  20.414  1.00  0.00           C
ATOM   2813  CB  TRP X 363      42.736  22.347  19.238  1.00  0.00           C
ATOM   2814  CG  TRP X 363      44.097  22.337  18.597  1.00  0.00           C
ATOM   2815  CD1 TRP X 363      44.808  23.432  18.236  1.00  0.00           C
ATOM   2816  NE1 TRP X 363      46.007  23.047  17.668  1.00  0.00           N
ATOM   2817  CE2 TRP X 363      46.125  21.679  17.618  1.00  0.00           C
ATOM   2818  CZ2 TRP X 363      47.116  20.833  17.107  1.00  0.00           C
ATOM   2819  CH2 TRP X 363      46.924  19.443  17.157  1.00  0.00           C
ATOM   2820  CZ3 TRP X 363      45.719  18.925  17.664  1.00  0.00           C
ATOM   2821  CE3 TRP X 363      44.718  19.791  18.147  1.00  0.00           C
ATOM   2822  CD2 TRP X 363      44.905  21.191  18.174  1.00  0.00           C
ATOM   2823  C   TRP X 363      41.025  23.500  20.714  1.00  0.00           C
ATOM   2824  O   TRP X 363      40.355  24.256  20.009  1.00  0.00           O
ATOM   2825  N   LYS X 364      40.494  22.862  21.770  1.00  0.00           N
ATOM   2826  CA  LYS X 364      39.113  23.053  22.252  1.00  0.00           C
ATOM   2827  CB  LYS X 364      38.636  21.760  22.927  1.00  0.00           C
ATOM   2828  CG  LYS X 364      37.121  21.780  23.153  1.00  0.00           C
ATOM   2829  CD  LYS X 364      36.669  20.514  23.879  1.00  0.00           C
ATOM   2830  CE  LYS X 364      35.147  20.550  23.959  1.00  0.00           C
ATOM   2831  NZ  LYS X 364      34.607  19.468  24.807  1.00  0.00           N
ATOM   2832  C   LYS X 364      38.961  24.261  23.186  1.00  0.00           C
ATOM   2833  O   LYS X 364      37.998  25.012  23.079  1.00  0.00           O
ATOM   2834  N   SER X 365      39.934  24.496  24.065  1.00  0.00           N
ATOM   2835  CA  SER X 365      39.997  25.666  24.962  1.00  0.00           C
ATOM   2836  CB  SER X 365      40.590  25.274  26.322  1.00  0.00           C
ATOM   2837  OG  SER X 365      41.840  24.624  26.191  1.00  0.00           O
ATOM   2838  C   SER X 365      40.686  26.882  24.314  1.00  0.00           C
ATOM   2839  O   SER X 365      41.264  27.733  24.992  1.00  0.00           O
ATOM   2840  N   TYR X 366      40.616  26.980  22.982  1.00  0.00           N
ATOM   2841  CA  TYR X 366      41.480  27.830  22.162  1.00  0.00           C
ATOM   2842  CB  TYR X 366      41.111  27.660  20.684  1.00  0.00           C
ATOM   2843  CG  TYR X 366      42.067  28.387  19.767  1.00  0.00           C
ATOM   2844  CD1 TYR X 366      41.627  29.450  18.954  1.00  0.00           C
ATOM   2845  CE1 TYR X 366      42.549  30.154  18.156  1.00  0.00           C
ATOM   2846  CZ  TYR X 366      43.915  29.799  18.187  1.00  0.00           C
ATOM   2847  OH  TYR X 366      44.819  30.440  17.408  1.00  0.00           O
ATOM   2848  CE2 TYR X 366      44.348  28.735  19.002  1.00  0.00           C
ATOM   2849  CD2 TYR X 366      43.425  28.023  19.783  1.00  0.00           C
ATOM   2850  C   TYR X 366      41.562  29.323  22.552  1.00  0.00           C
ATOM   2851  O   TYR X 366      42.685  29.813  22.696  1.00  0.00           O
ATOM   2852  N   PRO X 367      40.457  30.067  22.784  1.00  0.00           N
ATOM   2853  CD  PRO X 367      39.060  29.686  22.604  1.00  0.00           C
ATOM   2854  CG  PRO X 367      38.240  30.791  23.266  1.00  0.00           C
ATOM   2855  CB  PRO X 367      39.123  32.024  23.086  1.00  0.00           C
ATOM   2856  CA  PRO X 367      40.551  31.472  23.201  1.00  0.00           C
ATOM   2857  C   PRO X 367      41.128  31.656  24.617  1.00  0.00           C
ATOM   2858  O   PRO X 367      41.542  32.760  24.971  1.00  0.00           O
ATOM   2859  N   LEU X 368      41.175  30.595  25.432  1.00  0.00           N
ATOM   2860  CA  LEU X 368      41.595  30.652  26.834  1.00  0.00           C
ATOM   2861  CB  LEU X 368      40.680  29.751  27.687  1.00  0.00           C
ATOM   2862  CG  LEU X 368      39.167  29.998  27.517  1.00  0.00           C
ATOM   2863  CD1 LEU X 368      38.386  29.131  28.503  1.00  0.00           C
ATOM   2864  CD2 LEU X 368      38.784  31.462  27.741  1.00  0.00           C
ATOM   2865  C   LEU X 368      43.081  30.306  27.034  1.00  0.00           C
ATOM   2866  O   LEU X 368      43.685  30.794  27.990  1.00  0.00           O
ATOM   2867  N   VAL X 369      43.682  29.515  26.133  1.00  0.00           N
ATOM   2868  CA  VAL X 369      45.113  29.135  26.175  1.00  0.00           C
ATOM   2869  CB  VAL X 369      45.314  27.737  25.546  1.00  0.00           C
ATOM   2870  CG1 VAL X 369      45.194  27.732  24.019  1.00  0.00           C
ATOM   2871  CG2 VAL X 369      46.650  27.099  25.941  1.00  0.00           C
ATOM   2872  C   VAL X 369      46.055  30.207  25.589  1.00  0.00           C
ATOM   2873  O   VAL X 369      47.249  30.205  25.880  1.00  0.00           O
ATOM   2874  N   CYS X 370      45.522  31.172  24.832  1.00  0.00           N
ATOM   2875  CA  CYS X 370      46.207  32.405  24.395  1.00  0.00           C
ATOM   2876  CB  CYS X 370      46.413  33.350  25.592  1.00  0.00           C
ATOM   2877  SG  CYS X 370      44.880  33.523  26.548  1.00  0.00           S
ATOM   2878  C   CYS X 370      47.480  32.217  23.536  1.00  0.00           C
ATOM   2879  O   CYS X 370      48.371  33.072  23.532  1.00  0.00           O
ATOM   2880  N   ILE X 371      47.558  31.112  22.790  1.00  0.00           N
ATOM   2881  CA  ILE X 371      48.604  30.803  21.800  1.00  0.00           C
ATOM   2882  CB  ILE X 371      49.649  29.805  22.352  1.00  0.00           C
ATOM   2883  CG2 ILE X 371      50.542  30.499  23.395  1.00  0.00           C
ATOM   2884  CG1 ILE X 371      49.016  28.516  22.919  1.00  0.00           C
ATOM   2885  CD1 ILE X 371      50.026  27.380  23.130  1.00  0.00           C
ATOM   2886  C   ILE X 371      47.981  30.281  20.498  1.00  0.00           C
ATOM   2887  O   ILE X 371      46.901  29.688  20.525  1.00  0.00           O
ATOM   2888  N   ALA X 372      48.664  30.497  19.371  1.00  0.00           N
ATOM   2889  CA  ALA X 372      48.215  30.105  18.031  1.00  0.00           C
ATOM   2890  CB  ALA X 372      49.238  30.637  17.024  1.00  0.00           C
ATOM   2891  C   ALA X 372      48.012  28.583  17.862  1.00  0.00           C
ATOM   2892  O   ALA X 372      48.685  27.784  18.522  1.00  0.00           O
ATOM   2893  N   LYS X 373      47.136  28.161  16.934  1.00  0.00           N
ATOM   2894  CA  LYS X 373      46.791  26.733  16.745  1.00  0.00           C
ATOM   2895  CB  LYS X 373      45.703  26.539  15.673  1.00  0.00           C
ATOM   2896  CG  LYS X 373      44.349  27.157  16.047  1.00  0.00           C
ATOM   2897  CD  LYS X 373      43.241  26.684  15.101  1.00  0.00           C
ATOM   2898  CE  LYS X 373      41.900  27.365  15.403  1.00  0.00           C
ATOM   2899  NZ  LYS X 373      40.884  26.985  14.395  1.00  0.00           N
ATOM   2900  C   LYS X 373      48.016  25.865  16.438  1.00  0.00           C
ATOM   2901  O   LYS X 373      48.208  24.846  17.094  1.00  0.00           O
ATOM   2902  N   GLU X 374      48.900  26.308  15.545  1.00  0.00           N
ATOM   2903  CA  GLU X 374      50.152  25.609  15.213  1.00  0.00           C
ATOM   2904  CB  GLU X 374      50.579  25.946  13.772  1.00  0.00           C
ATOM   2905  CG  GLU X 374      49.690  25.243  12.744  1.00  0.00           C
ATOM   2906  CD  GLU X 374      50.087  25.649  11.326  1.00  0.00           C
ATOM   2907  OE1 GLU X 374      49.577  26.687  10.836  1.00  0.00           O
ATOM   2908  OE2 GLU X 374      50.901  24.934  10.690  1.00  0.00           O
ATOM   2909  C   GLU X 374      51.299  25.856  16.214  1.00  0.00           C
ATOM   2910  O   GLU X 374      52.400  25.335  16.013  1.00  0.00           O
ATOM   2911  N   LEU X 375      51.076  26.617  17.294  1.00  0.00           N
ATOM   2912  CA  LEU X 375      52.007  26.732  18.427  1.00  0.00           C
ATOM   2913  CB  LEU X 375      52.079  28.208  18.875  1.00  0.00           C
ATOM   2914  CG  LEU X 375      53.141  28.517  19.952  1.00  0.00           C
ATOM   2915  CD1 LEU X 375      54.564  28.177  19.503  1.00  0.00           C
ATOM   2916  CD2 LEU X 375      53.133  30.007  20.291  1.00  0.00           C
ATOM   2917  C   LEU X 375      51.647  25.763  19.572  1.00  0.00           C
ATOM   2918  O   LEU X 375      52.524  25.373  20.340  1.00  0.00           O
ATOM   2919  N   ILE X 376      50.390  25.307  19.655  1.00  0.00           N
ATOM   2920  CA  ILE X 376      49.927  24.307  20.636  1.00  0.00           C
ATOM   2921  CB  ILE X 376      48.396  24.102  20.497  1.00  0.00           C
ATOM   2922  CG2 ILE X 376      47.903  22.767  21.083  1.00  0.00           C
ATOM   2923  CG1 ILE X 376      47.685  25.305  21.158  1.00  0.00           C
ATOM   2924  CD1 ILE X 376      46.201  25.441  20.809  1.00  0.00           C
ATOM   2925  C   ILE X 376      50.741  22.995  20.592  1.00  0.00           C
ATOM   2926  O   ILE X 376      51.114  22.519  21.671  1.00  0.00           O
ATOM   2927  N   PRO X 377      51.100  22.426  19.420  1.00  0.00           N
ATOM   2928  CD  PRO X 377      50.509  22.642  18.107  1.00  0.00           C
ATOM   2929  CG  PRO X 377      50.765  21.351  17.329  1.00  0.00           C
ATOM   2930  CB  PRO X 377      52.112  20.900  17.880  1.00  0.00           C
ATOM   2931  CA  PRO X 377      51.995  21.272  19.360  1.00  0.00           C
ATOM   2932  C   PRO X 377      53.365  21.531  19.988  1.00  0.00           C
ATOM   2933  O   PRO X 377      53.810  20.744  20.815  1.00  0.00           O
ATOM   2934  N   GLU X 378      54.006  22.662  19.678  1.00  0.00           N
ATOM   2935  CA  GLU X 378      55.338  22.998  20.201  1.00  0.00           C
ATOM   2936  CB  GLU X 378      55.932  24.129  19.347  1.00  0.00           C
ATOM   2937  CG  GLU X 378      57.358  24.499  19.783  1.00  0.00           C
ATOM   2938  CD  GLU X 378      58.127  25.367  18.778  1.00  0.00           C
ATOM   2939  OE1 GLU X 378      59.302  25.685  19.082  1.00  0.00           O
ATOM   2940  OE2 GLU X 378      57.628  25.684  17.674  1.00  0.00           O
ATOM   2941  C   GLU X 378      55.315  23.332  21.705  1.00  0.00           C
ATOM   2942  O   GLU X 378      56.243  22.979  22.433  1.00  0.00           O
ATOM   2943  N   ALA X 379      54.231  23.931  22.206  1.00  0.00           N
ATOM   2944  CA  ALA X 379      54.006  24.111  23.640  1.00  0.00           C
ATOM   2945  CB  ALA X 379      52.772  25.005  23.818  1.00  0.00           C
ATOM   2946  C   ALA X 379      53.844  22.760  24.370  1.00  0.00           C
ATOM   2947  O   ALA X 379      54.444  22.541  25.425  1.00  0.00           O
ATOM   2948  N   THR X 380      53.079  21.831  23.789  1.00  0.00           N
ATOM   2949  CA  THR X 380      52.842  20.491  24.363  1.00  0.00           C
ATOM   2950  CB  THR X 380      51.631  19.811  23.696  1.00  0.00           C
ATOM   2951  CG2 THR X 380      51.109  18.625  24.507  1.00  0.00           C
ATOM   2952  OG1 THR X 380      50.538  20.701  23.608  1.00  0.00           O
ATOM   2953  C   THR X 380      54.101  19.614  24.273  1.00  0.00           C
ATOM   2954  O   THR X 380      54.409  18.867  25.202  1.00  0.00           O
ATOM   2955  N   GLU X 381      54.897  19.770  23.214  1.00  0.00           N
ATOM   2956  CA  GLU X 381      56.230  19.181  23.052  1.00  0.00           C
ATOM   2957  CB  GLU X 381      56.755  19.559  21.652  1.00  0.00           C
ATOM   2958  CG  GLU X 381      58.139  18.998  21.293  1.00  0.00           C
ATOM   2959  CD  GLU X 381      58.154  17.487  21.050  1.00  0.00           C
ATOM   2960  OE1 GLU X 381      57.074  16.864  20.924  1.00  0.00           O
ATOM   2961  OE2 GLU X 381      59.261  16.908  20.947  1.00  0.00           O
ATOM   2962  C   GLU X 381      57.195  19.665  24.144  1.00  0.00           C
ATOM   2963  O   GLU X 381      57.820  18.846  24.822  1.00  0.00           O
ATOM   2964  N   LYS X 382      57.301  20.986  24.351  1.00  0.00           N
ATOM   2965  CA  LYS X 382      58.253  21.597  25.294  1.00  0.00           C
ATOM   2966  CB  LYS X 382      58.490  23.071  24.908  1.00  0.00           C
ATOM   2967  CG  LYS X 382      59.409  23.212  23.675  1.00  0.00           C
ATOM   2968  CD  LYS X 382      59.592  24.682  23.252  1.00  0.00           C
ATOM   2969  CE  LYS X 382      60.849  24.923  22.397  1.00  0.00           C
ATOM   2970  NZ  LYS X 382      60.785  24.357  21.027  1.00  0.00           N
ATOM   2971  C   LYS X 382      57.859  21.427  26.769  1.00  0.00           C
ATOM   2972  O   LYS X 382      58.753  21.299  27.607  1.00  0.00           O
ATOM   2973  N   TYR X 383      56.568  21.361  27.116  1.00  0.00           N
ATOM   2974  CA  TYR X 383      56.135  21.173  28.515  1.00  0.00           C
ATOM   2975  CB  TYR X 383      54.918  22.054  28.820  1.00  0.00           C
ATOM   2976  CG  TYR X 383      54.741  22.338  30.303  1.00  0.00           C
ATOM   2977  CD1 TYR X 383      53.909  21.526  31.102  1.00  0.00           C
ATOM   2978  CE1 TYR X 383      53.756  21.804  32.476  1.00  0.00           C
ATOM   2979  CZ  TYR X 383      54.446  22.890  33.059  1.00  0.00           C
ATOM   2980  OH  TYR X 383      54.284  23.189  34.376  1.00  0.00           O
ATOM   2981  CE2 TYR X 383      55.295  23.687  32.264  1.00  0.00           C
ATOM   2982  CD2 TYR X 383      55.436  23.415  30.889  1.00  0.00           C
ATOM   2983  C   TYR X 383      55.850  19.716  28.912  1.00  0.00           C
ATOM   2984  O   TYR X 383      56.121  19.342  30.056  1.00  0.00           O
ATOM   2985  N   LEU X 384      55.314  18.891  28.001  1.00  0.00           N
ATOM   2986  CA  LEU X 384      54.748  17.565  28.314  1.00  0.00           C
ATOM   2987  CB  LEU X 384      53.234  17.615  28.001  1.00  0.00           C
ATOM   2988  CG  LEU X 384      52.372  16.563  28.725  1.00  0.00           C
ATOM   2989  CD1 LEU X 384      52.292  16.842  30.228  1.00  0.00           C
ATOM   2990  CD2 LEU X 384      50.946  16.591  28.170  1.00  0.00           C
ATOM   2991  C   LEU X 384      55.442  16.391  27.591  1.00  0.00           C
ATOM   2992  O   LEU X 384      55.384  15.261  28.079  1.00  0.00           O
ATOM   2993  N   GLY X 385      56.126  16.634  26.466  1.00  0.00           N
ATOM   2994  CA  GLY X 385      56.758  15.584  25.648  1.00  0.00           C
ATOM   2995  C   GLY X 385      57.870  14.800  26.358  1.00  0.00           C
ATOM   2996  O   GLY X 385      58.059  13.613  26.090  1.00  0.00           O
ATOM   2997  N   GLY X 386      58.555  15.424  27.321  1.00  0.00           N
ATOM   2998  CA  GLY X 386      59.612  14.826  28.147  1.00  0.00           C
ATOM   2999  C   GLY X 386      59.117  13.915  29.282  1.00  0.00           C
ATOM   3000  O   GLY X 386      59.641  13.990  30.399  1.00  0.00           O
ATOM   3001  N   THR X 387      58.087  13.099  29.040  1.00  0.00           N
ATOM   3002  CA  THR X 387      57.518  12.149  30.016  1.00  0.00           C
ATOM   3003  CB  THR X 387      56.283  12.711  30.743  1.00  0.00           C
ATOM   3004  CG2 THR X 387      56.604  13.871  31.684  1.00  0.00           C
ATOM   3005  OG1 THR X 387      55.325  13.185  29.826  1.00  0.00           O
ATOM   3006  C   THR X 387      57.150  10.817  29.359  1.00  0.00           C
ATOM   3007  O   THR X 387      56.617  10.779  28.247  1.00  0.00           O
ATOM   3008  N   ASP X 388      57.416   9.715  30.062  1.00  0.00           N
ATOM   3009  CA  ASP X 388      57.206   8.344  29.582  1.00  0.00           C
ATOM   3010  CB  ASP X 388      58.427   7.494  29.983  1.00  0.00           C
ATOM   3011  CG  ASP X 388      58.527   6.188  29.190  1.00  0.00           C
ATOM   3012  OD1 ASP X 388      58.437   6.240  27.938  1.00  0.00           O
ATOM   3013  OD2 ASP X 388      58.737   5.107  29.796  1.00  0.00           O
ATOM   3014  C   ASP X 388      55.885   7.724  30.084  1.00  0.00           C
ATOM   3015  O   ASP X 388      55.357   6.808  29.450  1.00  0.00           O
ATOM   3016  N   ASP X 389      55.338   8.231  31.195  1.00  0.00           N
ATOM   3017  CA  ASP X 389      54.124   7.743  31.864  1.00  0.00           C
ATOM   3018  CB  ASP X 389      54.402   7.634  33.367  1.00  0.00           C
ATOM   3019  CG  ASP X 389      53.157   7.397  34.227  1.00  0.00           C
ATOM   3020  OD1 ASP X 389      52.211   6.693  33.799  1.00  0.00           O
ATOM   3021  OD2 ASP X 389      53.117   7.955  35.347  1.00  0.00           O
ATOM   3022  C   ASP X 389      52.887   8.614  31.589  1.00  0.00           C
ATOM   3023  O   ASP X 389      52.837   9.802  31.914  1.00  0.00           O
ATOM   3024  N   THR X 390      51.834   7.983  31.072  1.00  0.00           N
ATOM   3025  CA  THR X 390      50.542   8.615  30.762  1.00  0.00           C
ATOM   3026  CB  THR X 390      49.686   7.664  29.918  1.00  0.00           C
ATOM   3027  CG2 THR X 390      50.321   7.387  28.553  1.00  0.00           C
ATOM   3028  OG1 THR X 390      49.540   6.428  30.586  1.00  0.00           O
ATOM   3029  C   THR X 390      49.749   9.083  31.993  1.00  0.00           C
ATOM   3030  O   THR X 390      48.918   9.985  31.873  1.00  0.00           O
ATOM   3031  N   VAL X 391      50.015   8.556  33.197  1.00  0.00           N
ATOM   3032  CA  VAL X 391      49.446   9.101  34.447  1.00  0.00           C
ATOM   3033  CB  VAL X 391      49.455   8.065  35.587  1.00  0.00           C
ATOM   3034  CG1 VAL X 391      48.974   8.672  36.910  1.00  0.00           C
ATOM   3035  CG2 VAL X 391      48.528   6.894  35.249  1.00  0.00           C
ATOM   3036  C   VAL X 391      50.175  10.384  34.848  1.00  0.00           C
ATOM   3037  O   VAL X 391      49.528  11.401  35.107  1.00  0.00           O
ATOM   3038  N   LYS X 392      51.514  10.396  34.807  1.00  0.00           N
ATOM   3039  CA  LYS X 392      52.309  11.612  35.034  1.00  0.00           C
ATOM   3040  CB  LYS X 392      53.804  11.251  35.057  1.00  0.00           C
ATOM   3041  CG  LYS X 392      54.772  12.391  35.426  1.00  0.00           C
ATOM   3042  CD  LYS X 392      54.826  12.775  36.916  1.00  0.00           C
ATOM   3043  CE  LYS X 392      53.581  13.521  37.418  1.00  0.00           C
ATOM   3044  NZ  LYS X 392      53.828  14.214  38.702  1.00  0.00           N
ATOM   3045  C   LYS X 392      51.978  12.716  34.021  1.00  0.00           C
ATOM   3046  O   LYS X 392      51.902  13.876  34.427  1.00  0.00           O
ATOM   3047  N   LYS X 393      51.675  12.373  32.757  1.00  0.00           N
ATOM   3048  CA  LYS X 393      51.103  13.319  31.776  1.00  0.00           C
ATOM   3049  CB  LYS X 393      50.877  12.670  30.398  1.00  0.00           C
ATOM   3050  CG  LYS X 393      52.173  12.440  29.611  1.00  0.00           C
ATOM   3051  CD  LYS X 393      51.863  11.990  28.174  1.00  0.00           C
ATOM   3052  CE  LYS X 393      53.103  11.545  27.394  1.00  0.00           C
ATOM   3053  NZ  LYS X 393      54.118  12.613  27.256  1.00  0.00           N
ATOM   3054  C   LYS X 393      49.790  13.937  32.265  1.00  0.00           C
ATOM   3055  O   LYS X 393      49.671  15.160  32.240  1.00  0.00           O
ATOM   3056  N   LYS X 394      48.828  13.129  32.739  1.00  0.00           N
ATOM   3057  CA  LYS X 394      47.546  13.631  33.274  1.00  0.00           C
ATOM   3058  CB  LYS X 394      46.613  12.463  33.667  1.00  0.00           C
ATOM   3059  CG  LYS X 394      45.211  12.974  34.049  1.00  0.00           C
ATOM   3060  CD  LYS X 394      44.258  11.859  34.505  1.00  0.00           C
ATOM   3061  CE  LYS X 394      42.937  12.496  34.963  1.00  0.00           C
ATOM   3062  NZ  LYS X 394      41.985  11.505  35.515  1.00  0.00           N
ATOM   3063  C   LYS X 394      47.776  14.595  34.441  1.00  0.00           C
ATOM   3064  O   LYS X 394      47.230  15.695  34.434  1.00  0.00           O
ATOM   3065  N   ASP X 395      48.618  14.214  35.401  1.00  0.00           N
ATOM   3066  CA  ASP X 395      48.912  15.028  36.586  1.00  0.00           C
ATOM   3067  CB  ASP X 395      49.802  14.219  37.540  1.00  0.00           C
ATOM   3068  CG  ASP X 395      50.103  15.021  38.804  1.00  0.00           C
ATOM   3069  OD1 ASP X 395      51.270  15.428  39.020  1.00  0.00           O
ATOM   3070  OD2 ASP X 395      49.150  15.294  39.573  1.00  0.00           O
ATOM   3071  C   ASP X 395      49.573  16.376  36.245  1.00  0.00           C
ATOM   3072  O   ASP X 395      49.138  17.420  36.741  1.00  0.00           O
ATOM   3073  N   LEU X 396      50.603  16.363  35.393  1.00  0.00           N
ATOM   3074  CA  LEU X 396      51.375  17.557  35.038  1.00  0.00           C
ATOM   3075  CB  LEU X 396      52.691  17.090  34.382  1.00  0.00           C
ATOM   3076  CG  LEU X 396      53.674  18.215  34.006  1.00  0.00           C
ATOM   3077  CD1 LEU X 396      54.107  19.044  35.216  1.00  0.00           C
ATOM   3078  CD2 LEU X 396      54.934  17.614  33.381  1.00  0.00           C
ATOM   3079  C   LEU X 396      50.570  18.522  34.150  1.00  0.00           C
ATOM   3080  O   LEU X 396      50.628  19.739  34.349  1.00  0.00           O
ATOM   3081  N   PHE X 397      49.776  17.985  33.215  1.00  0.00           N
ATOM   3082  CA  PHE X 397      48.874  18.766  32.363  1.00  0.00           C
ATOM   3083  CB  PHE X 397      48.351  17.875  31.229  1.00  0.00           C
ATOM   3084  CG  PHE X 397      47.498  18.589  30.194  1.00  0.00           C
ATOM   3085  CD1 PHE X 397      48.109  19.350  29.179  1.00  0.00           C
ATOM   3086  CE1 PHE X 397      47.325  19.961  28.183  1.00  0.00           C
ATOM   3087  CZ  PHE X 397      45.927  19.813  28.197  1.00  0.00           C
ATOM   3088  CE2 PHE X 397      45.312  19.069  29.218  1.00  0.00           C
ATOM   3089  CD2 PHE X 397      46.094  18.463  30.218  1.00  0.00           C
ATOM   3090  C   PHE X 397      47.719  19.384  33.161  1.00  0.00           C
ATOM   3091  O   PHE X 397      47.409  20.555  32.953  1.00  0.00           O
ATOM   3092  N   LEU X 398      47.130  18.653  34.119  1.00  0.00           N
ATOM   3093  CA  LEU X 398      46.079  19.174  35.004  1.00  0.00           C
ATOM   3094  CB  LEU X 398      45.591  18.033  35.918  1.00  0.00           C
ATOM   3095  CG  LEU X 398      44.476  18.414  36.913  1.00  0.00           C
ATOM   3096  CD1 LEU X 398      43.222  18.950  36.217  1.00  0.00           C
ATOM   3097  CD2 LEU X 398      44.080  17.173  37.716  1.00  0.00           C
ATOM   3098  C   LEU X 398      46.562  20.399  35.802  1.00  0.00           C
ATOM   3099  O   LEU X 398      45.854  21.400  35.894  1.00  0.00           O
ATOM   3100  N   ASP X 399      47.795  20.359  36.312  1.00  0.00           N
ATOM   3101  CA  ASP X 399      48.411  21.489  37.017  1.00  0.00           C
ATOM   3102  CB  ASP X 399      49.649  20.969  37.758  1.00  0.00           C
ATOM   3103  CG  ASP X 399      50.296  22.032  38.645  1.00  0.00           C
ATOM   3104  OD1 ASP X 399      51.043  22.883  38.108  1.00  0.00           O
ATOM   3105  OD2 ASP X 399      50.091  22.001  39.886  1.00  0.00           O
ATOM   3106  C   ASP X 399      48.744  22.675  36.084  1.00  0.00           C
ATOM   3107  O   ASP X 399      48.714  23.826  36.524  1.00  0.00           O
ATOM   3108  N   LEU X 400      49.026  22.424  34.799  1.00  0.00           N
ATOM   3109  CA  LEU X 400      49.258  23.472  33.795  1.00  0.00           C
ATOM   3110  CB  LEU X 400      49.905  22.843  32.540  1.00  0.00           C
ATOM   3111  CG  LEU X 400      50.246  23.852  31.423  1.00  0.00           C
ATOM   3112  CD1 LEU X 400      51.509  24.656  31.728  1.00  0.00           C
ATOM   3113  CD2 LEU X 400      50.468  23.117  30.100  1.00  0.00           C
ATOM   3114  C   LEU X 400      47.947  24.205  33.463  1.00  0.00           C
ATOM   3115  O   LEU X 400      47.881  25.434  33.562  1.00  0.00           O
ATOM   3116  N   ILE X 401      46.889  23.461  33.112  1.00  0.00           N
ATOM   3117  CA  ILE X 401      45.591  24.038  32.715  1.00  0.00           C
ATOM   3118  CB  ILE X 401      44.691  23.021  31.974  1.00  0.00           C
ATOM   3119  CG2 ILE X 401      45.416  22.513  30.713  1.00  0.00           C
ATOM   3120  CG1 ILE X 401      44.213  21.879  32.897  1.00  0.00           C
ATOM   3121  CD1 ILE X 401      43.299  20.845  32.230  1.00  0.00           C
ATOM   3122  C   ILE X 401      44.853  24.703  33.886  1.00  0.00           C
ATOM   3123  O   ILE X 401      44.079  25.632  33.668  1.00  0.00           O
ATOM   3124  N   ALA X 402      45.143  24.299  35.127  1.00  0.00           N
ATOM   3125  CA  ALA X 402      44.660  24.971  36.331  1.00  0.00           C
ATOM   3126  CB  ALA X 402      45.003  24.089  37.538  1.00  0.00           C
ATOM   3127  C   ALA X 402      45.219  26.399  36.508  1.00  0.00           C
ATOM   3128  O   ALA X 402      44.632  27.184  37.257  1.00  0.00           O
ATOM   3129  N   ASP X 403      46.330  26.758  35.850  1.00  0.00           N
ATOM   3130  CA  ASP X 403      47.008  28.058  36.003  1.00  0.00           C
ATOM   3131  CB  ASP X 403      48.423  27.824  36.552  1.00  0.00           C
ATOM   3132  CG  ASP X 403      48.417  27.442  38.030  1.00  0.00           C
ATOM   3133  OD1 ASP X 403      49.162  26.526  38.447  1.00  0.00           O
ATOM   3134  OD2 ASP X 403      47.701  28.076  38.837  1.00  0.00           O
ATOM   3135  C   ASP X 403      47.042  28.932  34.733  1.00  0.00           C
ATOM   3136  O   ASP X 403      47.238  30.141  34.848  1.00  0.00           O
ATOM   3137  N   VAL X 404      46.820  28.375  33.537  1.00  0.00           N
ATOM   3138  CA  VAL X 404      46.933  29.131  32.269  1.00  0.00           C
ATOM   3139  CB  VAL X 404      46.992  28.157  31.072  1.00  0.00           C
ATOM   3140  CG1 VAL X 404      45.674  27.419  30.807  1.00  0.00           C
ATOM   3141  CG2 VAL X 404      47.392  28.865  29.777  1.00  0.00           C
ATOM   3142  C   VAL X 404      45.841  30.195  32.068  1.00  0.00           C
ATOM   3143  O   VAL X 404      46.084  31.214  31.419  1.00  0.00           O
ATOM   3144  N   MET X 405      44.640  29.975  32.617  1.00  0.00           N
ATOM   3145  CA  MET X 405      43.452  30.791  32.318  1.00  0.00           C
ATOM   3146  CB  MET X 405      42.181  29.925  32.375  1.00  0.00           C
ATOM   3147  CG  MET X 405      42.227  28.743  31.399  1.00  0.00           C
ATOM   3148  SD  MET X 405      40.657  27.851  31.241  1.00  0.00           S
ATOM   3149  CE  MET X 405      41.158  26.543  30.092  1.00  0.00           C
ATOM   3150  C   MET X 405      43.302  32.025  33.220  1.00  0.00           C
ATOM   3151  O   MET X 405      42.603  32.968  32.848  1.00  0.00           O
ATOM   3152  N   PHE X 406      43.934  32.026  34.400  1.00  0.00           N
ATOM   3153  CA  PHE X 406      43.927  33.157  35.339  1.00  0.00           C
ATOM   3154  CB  PHE X 406      42.608  33.161  36.135  1.00  0.00           C
ATOM   3155  CG  PHE X 406      42.268  31.881  36.881  1.00  0.00           C
ATOM   3156  CD1 PHE X 406      41.395  30.938  36.302  1.00  0.00           C
ATOM   3157  CE1 PHE X 406      41.098  29.739  36.977  1.00  0.00           C
ATOM   3158  CZ  PHE X 406      41.667  29.482  38.238  1.00  0.00           C
ATOM   3159  CE2 PHE X 406      42.526  30.427  38.825  1.00  0.00           C
ATOM   3160  CD2 PHE X 406      42.821  31.626  38.150  1.00  0.00           C
ATOM   3161  C   PHE X 406      45.135  33.204  36.292  1.00  0.00           C
ATOM   3162  O   PHE X 406      45.589  34.296  36.631  1.00  0.00           O
ATOM   3163  N   GLY X 407      45.703  32.062  36.699  1.00  0.00           N
ATOM   3164  CA  GLY X 407      46.796  32.010  37.682  1.00  0.00           C
ATOM   3165  C   GLY X 407      48.078  32.709  37.211  1.00  0.00           C
ATOM   3166  O   GLY X 407      48.528  33.676  37.824  1.00  0.00           O
ATOM   3167  N   VAL X 408      48.642  32.264  36.087  1.00  0.00           N
ATOM   3168  CA  VAL X 408      49.811  32.888  35.442  1.00  0.00           C
ATOM   3169  CB  VAL X 408      50.382  31.961  34.346  1.00  0.00           C
ATOM   3170  CG1 VAL X 408      51.325  32.675  33.373  1.00  0.00           C
ATOM   3171  CG2 VAL X 408      51.153  30.808  34.999  1.00  0.00           C
ATOM   3172  C   VAL X 408      49.509  34.314  34.947  1.00  0.00           C
ATOM   3173  O   VAL X 408      50.299  35.205  35.268  1.00  0.00           O
ATOM   3174  N   PRO X 409      48.371  34.601  34.273  1.00  0.00           N
ATOM   3175  CD  PRO X 409      47.486  33.653  33.601  1.00  0.00           C
ATOM   3176  CG  PRO X 409      46.621  34.483  32.656  1.00  0.00           C
ATOM   3177  CB  PRO X 409      46.554  35.835  33.358  1.00  0.00           C
ATOM   3178  CA  PRO X 409      47.955  35.973  33.960  1.00  0.00           C
ATOM   3179  C   PRO X 409      47.950  36.931  35.164  1.00  0.00           C
ATOM   3180  O   PRO X 409      48.347  38.090  35.018  1.00  0.00           O
ATOM   3181  N   SER X 410      47.575  36.448  36.354  1.00  0.00           N
ATOM   3182  CA  SER X 410      47.558  37.237  37.596  1.00  0.00           C
ATOM   3183  CB  SER X 410      46.647  36.578  38.636  1.00  0.00           C
ATOM   3184  OG  SER X 410      45.327  36.502  38.124  1.00  0.00           O
ATOM   3185  C   SER X 410      48.956  37.500  38.183  1.00  0.00           C
ATOM   3186  O   SER X 410      49.146  38.503  38.868  1.00  0.00           O
ATOM   3187  N   VAL X 411      49.963  36.672  37.871  1.00  0.00           N
ATOM   3188  CA  VAL X 411      51.378  36.968  38.187  1.00  0.00           C
ATOM   3189  CB  VAL X 411      52.223  35.681  38.328  1.00  0.00           C
ATOM   3190  CG1 VAL X 411      53.660  36.003  38.767  1.00  0.00           C
ATOM   3191  CG2 VAL X 411      51.646  34.714  39.372  1.00  0.00           C
ATOM   3192  C   VAL X 411      51.988  37.920  37.149  1.00  0.00           C
ATOM   3193  O   VAL X 411      52.708  38.847  37.514  1.00  0.00           O
ATOM   3194  N   ILE X 412      51.662  37.758  35.861  1.00  0.00           N
ATOM   3195  CA  ILE X 412      52.178  38.617  34.777  1.00  0.00           C
ATOM   3196  CB  ILE X 412      51.785  38.037  33.395  1.00  0.00           C
ATOM   3197  CG2 ILE X 412      52.081  39.028  32.253  1.00  0.00           C
ATOM   3198  CG1 ILE X 412      52.556  36.717  33.152  1.00  0.00           C
ATOM   3199  CD1 ILE X 412      52.107  35.936  31.910  1.00  0.00           C
ATOM   3200  C   ILE X 412      51.742  40.081  34.965  1.00  0.00           C
ATOM   3201  O   ILE X 412      52.572  40.985  34.827  1.00  0.00           O
ATOM   3202  N   VAL X 413      50.490  40.341  35.366  1.00  0.00           N
ATOM   3203  CA  VAL X 413      50.038  41.714  35.660  1.00  0.00           C
ATOM   3204  CB  VAL X 413      48.502  41.801  35.778  1.00  0.00           C
ATOM   3205  CG1 VAL X 413      47.928  41.088  37.003  1.00  0.00           C
ATOM   3206  CG2 VAL X 413      48.018  43.256  35.792  1.00  0.00           C
ATOM   3207  C   VAL X 413      50.768  42.315  36.869  1.00  0.00           C
ATOM   3208  O   VAL X 413      51.154  43.481  36.818  1.00  0.00           O
ATOM   3209  N   ALA X 414      51.060  41.524  37.909  1.00  0.00           N
ATOM   3210  CA  ALA X 414      51.825  41.976  39.075  1.00  0.00           C
ATOM   3211  CB  ALA X 414      51.717  40.915  40.178  1.00  0.00           C
ATOM   3212  C   ALA X 414      53.291  42.302  38.722  1.00  0.00           C
ATOM   3213  O   ALA X 414      53.799  43.356  39.113  1.00  0.00           O
ATOM   3214  N   ARG X 415      53.951  41.461  37.907  1.00  0.00           N
ATOM   3215  CA  ARG X 415      55.300  41.728  37.364  1.00  0.00           C
ATOM   3216  CB  ARG X 415      55.795  40.525  36.532  1.00  0.00           C
ATOM   3217  CG  ARG X 415      56.205  39.341  37.421  1.00  0.00           C
ATOM   3218  CD  ARG X 415      56.814  38.181  36.622  1.00  0.00           C
ATOM   3219  NE  ARG X 415      57.350  37.130  37.512  1.00  0.00           N
ATOM   3220  CZ  ARG X 415      58.064  36.070  37.168  1.00  0.00           C
ATOM   3221  NH1 ARG X 415      58.342  35.771  35.935  1.00  0.00           N
ATOM   3222  NH2 ARG X 415      58.530  35.291  38.098  1.00  0.00           N
ATOM   3223  C   ARG X 415      55.347  43.018  36.540  1.00  0.00           C
ATOM   3224  O   ARG X 415      56.329  43.757  36.625  1.00  0.00           O
ATOM   3225  N   ASN X 416      54.293  43.327  35.782  1.00  0.00           N
ATOM   3226  CA  ASN X 416      54.211  44.560  34.991  1.00  0.00           C
ATOM   3227  CB  ASN X 416      53.320  44.317  33.759  1.00  0.00           C
ATOM   3228  CG  ASN X 416      54.059  43.535  32.687  1.00  0.00           C
ATOM   3229  OD1 ASN X 416      54.787  44.097  31.878  1.00  0.00           O
ATOM   3230  ND2 ASN X 416      53.972  42.231  32.674  1.00  0.00           N
ATOM   3231  C   ASN X 416      53.815  45.801  35.823  1.00  0.00           C
ATOM   3232  O   ASN X 416      54.305  46.887  35.519  1.00  0.00           O
ATOM   3233  N   HIE X 417      53.028  45.660  36.900  1.00  0.00           N
ATOM   3234  CA  HIE X 417      52.743  46.749  37.859  1.00  0.00           C
ATOM   3235  CB  HIE X 417      51.625  46.318  38.825  1.00  0.00           C
ATOM   3236  CG  HIE X 417      51.083  47.435  39.691  1.00  0.00           C
ATOM   3237  ND1 HIE X 417      49.983  48.233  39.371  1.00  0.00           N
ATOM   3238  CE1 HIE X 417      49.816  49.075  40.401  1.00  0.00           C
ATOM   3239  NE2 HIE X 417      50.728  48.832  41.355  1.00  0.00           N
ATOM   3240  CD2 HIE X 417      51.545  47.811  40.921  1.00  0.00           C
ATOM   3241  C   HIE X 417      54.007  47.156  38.629  1.00  0.00           C
ATOM   3242  O   HIE X 417      54.325  48.341  38.734  1.00  0.00           O
ATOM   3243  N   ARG X 418      54.799  46.169  39.077  1.00  0.00           N
ATOM   3244  CA  ARG X 418      56.129  46.392  39.668  1.00  0.00           C
ATOM   3245  CB  ARG X 418      56.714  45.036  40.096  1.00  0.00           C
ATOM   3246  CG  ARG X 418      58.064  45.178  40.817  1.00  0.00           C
ATOM   3247  CD  ARG X 418      58.552  43.825  41.342  1.00  0.00           C
ATOM   3248  NE  ARG X 418      58.946  42.903  40.262  1.00  0.00           N
ATOM   3249  CZ  ARG X 418      59.054  41.592  40.353  1.00  0.00           C
ATOM   3250  NH1 ARG X 418      58.870  40.941  41.467  1.00  0.00           N
ATOM   3251  NH2 ARG X 418      59.350  40.891  39.302  1.00  0.00           N
ATOM   3252  C   ARG X 418      57.060  47.130  38.703  1.00  0.00           C
ATOM   3253  O   ARG X 418      57.739  48.075  39.097  1.00  0.00           O
ATOM   3254  N   ASP X 419      57.062  46.753  37.425  1.00  0.00           N
ATOM   3255  CA  ASP X 419      57.900  47.389  36.399  1.00  0.00           C
ATOM   3256  CB  ASP X 419      58.179  46.383  35.283  1.00  0.00           C
ATOM   3257  CG  ASP X 419      59.379  46.822  34.449  1.00  0.00           C
ATOM   3258  OD1 ASP X 419      59.171  47.281  33.305  1.00  0.00           O
ATOM   3259  OD2 ASP X 419      60.530  46.697  34.931  1.00  0.00           O
ATOM   3260  C   ASP X 419      57.362  48.741  35.878  1.00  0.00           C
ATOM   3261  O   ASP X 419      58.084  49.480  35.211  1.00  0.00           O
ATOM   3262  N   ALA X 420      56.139  49.133  36.250  1.00  0.00           N
ATOM   3263  CA  ALA X 420      55.671  50.523  36.172  1.00  0.00           C
ATOM   3264  CB  ALA X 420      54.140  50.521  36.096  1.00  0.00           C
ATOM   3265  C   ALA X 420      56.211  51.400  37.329  1.00  0.00           C
ATOM   3266  O   ALA X 420      55.917  52.597  37.400  1.00  0.00           O
ATOM   3267  N   GLY X 421      57.000  50.811  38.237  1.00  0.00           N
ATOM   3268  CA  GLY X 421      57.611  51.477  39.384  1.00  0.00           C
ATOM   3269  C   GLY X 421      56.612  51.778  40.502  1.00  0.00           C
ATOM   3270  O   GLY X 421      56.682  52.858  41.095  1.00  0.00           O
ATOM   3271  N   ALA X 422      55.671  50.864  40.761  1.00  0.00           N
ATOM   3272  CA  ALA X 422      54.649  50.979  41.804  1.00  0.00           C
ATOM   3273  CB  ALA X 422      53.282  51.090  41.118  1.00  0.00           C
ATOM   3274  C   ALA X 422      54.720  49.813  42.827  1.00  0.00           C
ATOM   3275  O   ALA X 422      55.271  48.756  42.497  1.00  0.00           O
ATOM   3276  N   PRO X 423      54.196  49.975  44.063  1.00  0.00           N
ATOM   3277  CD  PRO X 423      53.639  51.195  44.632  1.00  0.00           C
ATOM   3278  CG  PRO X 423      54.081  51.185  46.088  1.00  0.00           C
ATOM   3279  CB  PRO X 423      54.051  49.704  46.453  1.00  0.00           C
ATOM   3280  CA  PRO X 423      54.354  48.980  45.131  1.00  0.00           C
ATOM   3281  C   PRO X 423      53.476  47.731  44.949  1.00  0.00           C
ATOM   3282  O   PRO X 423      52.343  47.811  44.467  1.00  0.00           O
ATOM   3283  N   THR X 424      53.986  46.575  45.379  1.00  0.00           N
ATOM   3284  CA  THR X 424      53.387  45.246  45.172  1.00  0.00           C
ATOM   3285  CB  THR X 424      53.961  44.560  43.917  1.00  0.00           C
ATOM   3286  CG2 THR X 424      53.545  45.242  42.619  1.00  0.00           C
ATOM   3287  OG1 THR X 424      55.372  44.516  43.922  1.00  0.00           O
ATOM   3288  C   THR X 424      53.545  44.302  46.374  1.00  0.00           C
ATOM   3289  O   THR X 424      54.584  44.278  47.042  1.00  0.00           O
ATOM   3290  N   TYR X 425      52.516  43.482  46.615  1.00  0.00           N
ATOM   3291  CA  TYR X 425      52.505  42.347  47.554  1.00  0.00           C
ATOM   3292  CB  TYR X 425      51.864  42.755  48.894  1.00  0.00           C
ATOM   3293  CG  TYR X 425      52.783  43.490  49.852  1.00  0.00           C
ATOM   3294  CD1 TYR X 425      52.873  44.894  49.814  1.00  0.00           C
ATOM   3295  CE1 TYR X 425      53.717  45.573  50.712  1.00  0.00           C
ATOM   3296  CZ  TYR X 425      54.480  44.847  51.651  1.00  0.00           C
ATOM   3297  OH  TYR X 425      55.323  45.493  52.496  1.00  0.00           O
ATOM   3298  CE2 TYR X 425      54.383  43.442  51.697  1.00  0.00           C
ATOM   3299  CD2 TYR X 425      53.536  42.766  50.798  1.00  0.00           C
ATOM   3300  C   TYR X 425      51.724  41.165  46.954  1.00  0.00           C
ATOM   3301  O   TYR X 425      50.728  41.371  46.260  1.00  0.00           O
ATOM   3302  N   MET X 426      52.131  39.924  47.245  1.00  0.00           N
ATOM   3303  CA  MET X 426      51.435  38.716  46.769  1.00  0.00           C
ATOM   3304  CB  MET X 426      52.127  38.137  45.520  1.00  0.00           C
ATOM   3305  CG  MET X 426      52.173  39.132  44.350  1.00  0.00           C
ATOM   3306  SD  MET X 426      52.602  38.404  42.746  1.00  0.00           S
ATOM   3307  CE  MET X 426      50.985  37.757  42.242  1.00  0.00           C
ATOM   3308  C   MET X 426      51.285  37.648  47.862  1.00  0.00           C
ATOM   3309  O   MET X 426      52.062  37.607  48.822  1.00  0.00           O
ATOM   3310  N   TYR X 427      50.283  36.778  47.712  1.00  0.00           N
ATOM   3311  CA  TYR X 427      50.017  35.635  48.594  1.00  0.00           C
ATOM   3312  CB  TYR X 427      49.066  36.038  49.734  1.00  0.00           C
ATOM   3313  CG  TYR X 427      47.666  36.506  49.340  1.00  0.00           C
ATOM   3314  CD1 TYR X 427      46.556  35.644  49.481  1.00  0.00           C
ATOM   3315  CE1 TYR X 427      45.253  36.104  49.187  1.00  0.00           C
ATOM   3316  CZ  TYR X 427      45.053  37.438  48.764  1.00  0.00           C
ATOM   3317  OH  TYR X 427      43.818  37.913  48.457  1.00  0.00           O
ATOM   3318  CE2 TYR X 427      46.163  38.289  48.605  1.00  0.00           C
ATOM   3319  CD2 TYR X 427      47.462  37.821  48.874  1.00  0.00           C
ATOM   3320  C   TYR X 427      49.440  34.439  47.830  1.00  0.00           C
ATOM   3321  O   TYR X 427      48.844  34.606  46.770  1.00  0.00           O
ATOM   3322  N   GLU X 428      49.559  33.237  48.400  1.00  0.00           N
ATOM   3323  CA  GLU X 428      48.744  32.083  48.017  1.00  0.00           C
ATOM   3324  CB  GLU X 428      49.564  30.982  47.327  1.00  0.00           C
ATOM   3325  CG  GLU X 428      48.640  29.858  46.819  1.00  0.00           C
ATOM   3326  CD  GLU X 428      49.392  28.784  46.032  1.00  0.00           C
ATOM   3327  OE1 GLU X 428      48.969  28.445  44.900  1.00  0.00           O
ATOM   3328  OE2 GLU X 428      50.403  28.257  46.556  1.00  0.00           O
ATOM   3329  C   GLU X 428      47.972  31.535  49.221  1.00  0.00           C
ATOM   3330  O   GLU X 428      48.554  31.182  50.251  1.00  0.00           O
ATOM   3331  N   PHE X 429      46.656  31.400  49.059  1.00  0.00           N
ATOM   3332  CA  PHE X 429      45.806  30.651  49.979  1.00  0.00           C
ATOM   3333  CB  PHE X 429      44.386  31.238  49.967  1.00  0.00           C
ATOM   3334  CG  PHE X 429      43.917  31.713  51.327  1.00  0.00           C
ATOM   3335  CD1 PHE X 429      43.240  30.828  52.186  1.00  0.00           C
ATOM   3336  CE1 PHE X 429      42.761  31.277  53.428  1.00  0.00           C
ATOM   3337  CZ  PHE X 429      42.952  32.614  53.816  1.00  0.00           C
ATOM   3338  CE2 PHE X 429      43.643  33.498  52.968  1.00  0.00           C
ATOM   3339  CD2 PHE X 429      44.131  33.046  51.728  1.00  0.00           C
ATOM   3340  C   PHE X 429      45.846  29.155  49.627  1.00  0.00           C
ATOM   3341  O   PHE X 429      45.502  28.758  48.510  1.00  0.00           O
ATOM   3342  N   GLN X 430      46.296  28.324  50.574  1.00  0.00           N
ATOM   3343  CA  GLN X 430      46.540  26.888  50.357  1.00  0.00           C
ATOM   3344  CB  GLN X 430      48.024  26.578  50.632  1.00  0.00           C
ATOM   3345  CG  GLN X 430      48.999  27.358  49.727  1.00  0.00           C
ATOM   3346  CD  GLN X 430      50.471  27.035  49.986  1.00  0.00           C
ATOM   3347  OE1 GLN X 430      50.898  26.714  51.091  1.00  0.00           O
ATOM   3348  NE2 GLN X 430      51.316  27.128  48.983  1.00  0.00           N
ATOM   3349  C   GLN X 430      45.600  25.970  51.168  1.00  0.00           C
ATOM   3350  O   GLN X 430      45.710  24.745  51.075  1.00  0.00           O
ATOM   3351  N   TYR X 431      44.699  26.540  51.977  1.00  0.00           N
ATOM   3352  CA  TYR X 431      43.700  25.839  52.794  1.00  0.00           C
ATOM   3353  CB  TYR X 431      44.408  25.209  54.008  1.00  0.00           C
ATOM   3354  CG  TYR X 431      43.477  24.655  55.068  1.00  0.00           C
ATOM   3355  CD1 TYR X 431      43.312  25.342  56.287  1.00  0.00           C
ATOM   3356  CE1 TYR X 431      42.441  24.836  57.271  1.00  0.00           C
ATOM   3357  CZ  TYR X 431      41.731  23.641  57.032  1.00  0.00           C
ATOM   3358  OH  TYR X 431      40.899  23.140  57.978  1.00  0.00           O
ATOM   3359  CE2 TYR X 431      41.897  22.954  55.811  1.00  0.00           C
ATOM   3360  CD2 TYR X 431      42.765  23.465  54.827  1.00  0.00           C
ATOM   3361  C   TYR X 431      42.616  26.821  53.277  1.00  0.00           C
ATOM   3362  O   TYR X 431      42.955  27.918  53.724  1.00  0.00           O
ATOM   3363  N   ARG X 432      41.332  26.430  53.247  1.00  0.00           N
ATOM   3364  CA  ARG X 432      40.225  27.199  53.856  1.00  0.00           C
ATOM   3365  CB  ARG X 432      38.968  27.161  52.969  1.00  0.00           C
ATOM   3366  CG  ARG X 432      39.181  27.874  51.630  1.00  0.00           C
ATOM   3367  CD  ARG X 432      37.874  27.941  50.836  1.00  0.00           C
ATOM   3368  NE  ARG X 432      37.964  28.938  49.756  1.00  0.00           N
ATOM   3369  CZ  ARG X 432      38.270  28.740  48.491  1.00  0.00           C
ATOM   3370  NH1 ARG X 432      38.384  29.767  47.705  1.00  0.00           N
ATOM   3371  NH2 ARG X 432      38.479  27.562  47.992  1.00  0.00           N
ATOM   3372  C   ARG X 432      39.892  26.675  55.260  1.00  0.00           C
ATOM   3373  O   ARG X 432      39.839  25.457  55.428  1.00  0.00           O
ATOM   3374  N   PRO X 433      39.601  27.538  56.254  1.00  0.00           N
ATOM   3375  CD  PRO X 433      39.485  28.986  56.153  1.00  0.00           C
ATOM   3376  CG  PRO X 433      38.662  29.411  57.367  1.00  0.00           C
ATOM   3377  CB  PRO X 433      39.059  28.380  58.423  1.00  0.00           C
ATOM   3378  CA  PRO X 433      39.240  27.098  57.603  1.00  0.00           C
ATOM   3379  C   PRO X 433      37.981  26.215  57.603  1.00  0.00           C
ATOM   3380  O   PRO X 433      37.039  26.439  56.837  1.00  0.00           O
ATOM   3381  N   SER X 434      37.969  25.203  58.470  1.00  0.00           N
ATOM   3382  CA  SER X 434      37.022  24.075  58.467  1.00  0.00           C
ATOM   3383  CB  SER X 434      37.679  22.821  59.063  1.00  0.00           C
ATOM   3384  OG  SER X 434      38.202  23.067  60.360  1.00  0.00           O
ATOM   3385  C   SER X 434      35.639  24.380  59.074  1.00  0.00           C
ATOM   3386  O   SER X 434      35.096  23.612  59.872  1.00  0.00           O
ATOM   3387  N   PHE X 435      35.039  25.507  58.684  1.00  0.00           N
ATOM   3388  CA  PHE X 435      33.622  25.802  58.929  1.00  0.00           C
ATOM   3389  CB  PHE X 435      33.357  27.297  58.715  1.00  0.00           C
ATOM   3390  CG  PHE X 435      34.095  28.185  59.699  1.00  0.00           C
ATOM   3391  CD1 PHE X 435      33.642  28.297  61.027  1.00  0.00           C
ATOM   3392  CE1 PHE X 435      34.330  29.114  61.942  1.00  0.00           C
ATOM   3393  CZ  PHE X 435      35.467  29.830  61.530  1.00  0.00           C
ATOM   3394  CE2 PHE X 435      35.925  29.717  60.206  1.00  0.00           C
ATOM   3395  CD2 PHE X 435      35.243  28.891  59.295  1.00  0.00           C
ATOM   3396  C   PHE X 435      32.706  24.903  58.076  1.00  0.00           C
ATOM   3397  O   PHE X 435      33.134  24.307  57.083  1.00  0.00           O
ATOM   3398  N   SER X 436      31.450  24.747  58.494  1.00  0.00           N
ATOM   3399  CA  SER X 436      30.600  23.609  58.116  1.00  0.00           C
ATOM   3400  CB  SER X 436      29.680  23.220  59.275  1.00  0.00           C
ATOM   3401  OG  SER X 436      30.417  23.080  60.477  1.00  0.00           O
ATOM   3402  C   SER X 436      29.820  23.812  56.811  1.00  0.00           C
ATOM   3403  O   SER X 436      28.590  23.699  56.777  1.00  0.00           O
ATOM   3404  N   SER X 437      30.532  24.112  55.724  1.00  0.00           N
ATOM   3405  CA  SER X 437      29.989  24.148  54.359  1.00  0.00           C
ATOM   3406  CB  SER X 437      30.944  24.890  53.422  1.00  0.00           C
ATOM   3407  OG  SER X 437      30.987  26.248  53.803  1.00  0.00           O
ATOM   3408  C   SER X 437      29.686  22.733  53.853  1.00  0.00           C
ATOM   3409  O   SER X 437      30.401  22.168  53.025  1.00  0.00           O
ATOM   3410  N   ASP X 438      28.622  22.130  54.380  1.00  0.00           N
ATOM   3411  CA  ASP X 438      28.259  20.726  54.158  1.00  0.00           C
ATOM   3412  CB  ASP X 438      27.251  20.322  55.243  1.00  0.00           C
ATOM   3413  CG  ASP X 438      26.999  18.818  55.263  1.00  0.00           C
ATOM   3414  OD1 ASP X 438      27.967  18.044  55.456  1.00  0.00           O
ATOM   3415  OD2 ASP X 438      25.834  18.387  55.095  1.00  0.00           O
ATOM   3416  C   ASP X 438      27.741  20.435  52.734  1.00  0.00           C
ATOM   3417  O   ASP X 438      27.571  19.280  52.346  1.00  0.00           O
ATOM   3418  N   MET X 439      27.522  21.473  51.927  1.00  0.00           N
ATOM   3419  CA  MET X 439      27.209  21.414  50.494  1.00  0.00           C
ATOM   3420  CB  MET X 439      26.172  22.499  50.157  1.00  0.00           C
ATOM   3421  CG  MET X 439      26.697  23.943  50.172  1.00  0.00           C
ATOM   3422  SD  MET X 439      27.287  24.560  51.777  1.00  0.00           S
ATOM   3423  CE  MET X 439      27.387  26.328  51.406  1.00  0.00           C
ATOM   3424  C   MET X 439      28.447  21.457  49.577  1.00  0.00           C
ATOM   3425  O   MET X 439      28.305  21.464  48.351  1.00  0.00           O
ATOM   3426  N   LYS X 440      29.659  21.468  50.149  1.00  0.00           N
ATOM   3427  CA  LYS X 440      30.950  21.489  49.436  1.00  0.00           C
ATOM   3428  CB  LYS X 440      31.685  22.802  49.761  1.00  0.00           C
ATOM   3429  CG  LYS X 440      30.893  24.008  49.236  1.00  0.00           C
ATOM   3430  CD  LYS X 440      31.739  25.282  49.231  1.00  0.00           C
ATOM   3431  CE  LYS X 440      30.938  26.382  48.532  1.00  0.00           C
ATOM   3432  NZ  LYS X 440      31.811  27.501  48.133  1.00  0.00           N
ATOM   3433  C   LYS X 440      31.797  20.246  49.760  1.00  0.00           C
ATOM   3434  O   LYS X 440      31.673  19.715  50.869  1.00  0.00           O
ATOM   3435  N   PRO X 441      32.656  19.770  48.836  1.00  0.00           N
ATOM   3436  CD  PRO X 441      33.013  20.393  47.565  1.00  0.00           C
ATOM   3437  CG  PRO X 441      34.256  19.655  47.074  1.00  0.00           C
ATOM   3438  CB  PRO X 441      34.047  18.250  47.634  1.00  0.00           C
ATOM   3439  CA  PRO X 441      33.358  18.493  48.980  1.00  0.00           C
ATOM   3440  C   PRO X 441      34.361  18.467  50.144  1.00  0.00           C
ATOM   3441  O   PRO X 441      34.842  19.514  50.588  1.00  0.00           O
ATOM   3442  N   LYS X 442      34.663  17.248  50.617  1.00  0.00           N
ATOM   3443  CA  LYS X 442      35.564  16.924  51.747  1.00  0.00           C
ATOM   3444  CB  LYS X 442      34.719  16.616  53.002  1.00  0.00           C
ATOM   3445  CG  LYS X 442      33.750  17.727  53.441  1.00  0.00           C
ATOM   3446  CD  LYS X 442      34.457  19.002  53.922  1.00  0.00           C
ATOM   3447  CE  LYS X 442      33.430  20.045  54.378  1.00  0.00           C
ATOM   3448  NZ  LYS X 442      32.804  20.732  53.226  1.00  0.00           N
ATOM   3449  C   LYS X 442      36.519  15.745  51.466  1.00  0.00           C
ATOM   3450  O   LYS X 442      37.337  15.391  52.320  1.00  0.00           O
ATOM   3451  N   THR X 443      36.409  15.117  50.293  1.00  0.00           N
ATOM   3452  CA  THR X 443      37.226  13.968  49.838  1.00  0.00           C
ATOM   3453  CB  THR X 443      36.443  12.643  49.932  1.00  0.00           C
ATOM   3454  CG2 THR X 443      36.138  12.240  51.371  1.00  0.00           C
ATOM   3455  OG1 THR X 443      35.191  12.731  49.280  1.00  0.00           O
ATOM   3456  C   THR X 443      37.747  14.127  48.404  1.00  0.00           C
ATOM   3457  O   THR X 443      38.826  13.623  48.086  1.00  0.00           O
ATOM   3458  N   VAL X 444      37.013  14.845  47.540  1.00  0.00           N
ATOM   3459  CA  VAL X 444      37.317  15.018  46.106  1.00  0.00           C
ATOM   3460  CB  VAL X 444      36.571  13.963  45.256  1.00  0.00           C
ATOM   3461  CG1 VAL X 444      37.242  12.592  45.414  1.00  0.00           C
ATOM   3462  CG2 VAL X 444      35.084  13.784  45.608  1.00  0.00           C
ATOM   3463  C   VAL X 444      37.023  16.452  45.637  1.00  0.00           C
ATOM   3464  O   VAL X 444      35.867  16.841  45.462  1.00  0.00           O
ATOM   3465  N   ILE X 445      38.076  17.261  45.473  1.00  0.00           N
ATOM   3466  CA  ILE X 445      37.975  18.719  45.258  1.00  0.00           C
ATOM   3467  CB  ILE X 445      39.339  19.440  45.410  1.00  0.00           C
ATOM   3468  CG2 ILE X 445      40.010  19.058  46.740  1.00  0.00           C
ATOM   3469  CG1 ILE X 445      40.325  19.320  44.224  1.00  0.00           C
ATOM   3470  CD1 ILE X 445      40.851  17.917  43.908  1.00  0.00           C
ATOM   3471  C   ILE X 445      37.269  19.106  43.947  1.00  0.00           C
ATOM   3472  O   ILE X 445      37.386  18.413  42.934  1.00  0.00           O
ATOM   3473  N   GLY X 446      36.545  20.228  43.965  1.00  0.00           N
ATOM   3474  CA  GLY X 446      35.703  20.660  42.841  1.00  0.00           C
ATOM   3475  C   GLY X 446      34.904  21.948  43.064  1.00  0.00           C
ATOM   3476  O   GLY X 446      33.847  22.112  42.457  1.00  0.00           O
ATOM   3477  N   ASP X 447      35.362  22.836  43.949  1.00  0.00           N
ATOM   3478  CA  ASP X 447      34.695  24.102  44.279  1.00  0.00           C
ATOM   3479  CB  ASP X 447      34.058  23.959  45.672  1.00  0.00           C
ATOM   3480  CG  ASP X 447      32.928  24.959  45.892  1.00  0.00           C
ATOM   3481  OD1 ASP X 447      31.743  24.569  45.837  1.00  0.00           O
ATOM   3482  OD2 ASP X 447      33.210  26.160  46.111  1.00  0.00           O
ATOM   3483  C   ASP X 447      35.660  25.309  44.181  1.00  0.00           C
ATOM   3484  O   ASP X 447      36.878  25.151  44.321  1.00  0.00           O
ATOM   3485  N   HIP X 448      35.124  26.516  43.966  1.00  0.00           N
ATOM   3486  CA  HIP X 448      35.847  27.800  43.998  1.00  0.00           C
ATOM   3487  CB  HIP X 448      36.064  28.348  42.564  1.00  0.00           C
ATOM   3488  CG  HIP X 448      36.301  29.809  42.517  1.00  0.00           C
ATOM   3489  ND1 HIP X 448      37.439  30.459  43.040  1.00  0.00           N
ATOM   3490  CE1 HIP X 448      37.256  31.819  42.935  1.00  0.00           C
ATOM   3491  NE2 HIP X 448      36.037  32.046  42.336  1.00  0.00           N
ATOM   3492  CD2 HIP X 448      35.434  30.807  42.069  1.00  0.00           C
ATOM   3493  C   HIP X 448      35.100  28.834  44.867  1.00  0.00           C
ATOM   3494  O   HIP X 448      33.874  28.929  44.799  1.00  0.00           O
ATOM   3495  N   GLY X 449      35.853  29.642  45.620  1.00  0.00           N
ATOM   3496  CA  GLY X 449      35.350  30.745  46.446  1.00  0.00           C
ATOM   3497  C   GLY X 449      34.708  30.269  47.750  1.00  0.00           C
ATOM   3498  O   GLY X 449      34.016  29.250  47.774  1.00  0.00           O
ATOM   3499  N   ASP X 450      34.957  30.975  48.852  1.00  0.00           N
ATOM   3500  CA  ASP X 450      34.247  30.768  50.130  1.00  0.00           C
ATOM   3501  CB  ASP X 450      34.719  29.450  50.782  1.00  0.00           C
ATOM   3502  CG  ASP X 450      33.560  28.630  51.339  1.00  0.00           C
ATOM   3503  OD1 ASP X 450      32.556  28.460  50.611  1.00  0.00           O
ATOM   3504  OD2 ASP X 450      33.674  28.101  52.469  1.00  0.00           O
ATOM   3505  C   ASP X 450      34.400  31.925  51.138  1.00  0.00           C
ATOM   3506  O   ASP X 450      33.980  31.821  52.290  1.00  0.00           O
ATOM   3507  N   GLU X 451      35.046  33.023  50.751  1.00  0.00           N
ATOM   3508  CA  GLU X 451      35.691  33.950  51.686  1.00  0.00           C
ATOM   3509  CB  GLU X 451      36.743  34.783  50.931  1.00  0.00           C
ATOM   3510  CG  GLU X 451      38.000  33.995  50.507  1.00  0.00           C
ATOM   3511  CD  GLU X 451      37.773  32.886  49.462  1.00  0.00           C
ATOM   3512  OE1 GLU X 451      38.174  31.721  49.699  1.00  0.00           O
ATOM   3513  OE2 GLU X 451      37.184  33.146  48.387  1.00  0.00           O
ATOM   3514  C   GLU X 451      34.676  34.812  52.463  1.00  0.00           C
ATOM   3515  O   GLU X 451      34.774  34.926  53.689  1.00  0.00           O
ATOM   3516  N   LEU X 452      33.632  35.308  51.784  1.00  0.00           N
ATOM   3517  CA  LEU X 452      32.469  35.974  52.394  1.00  0.00           C
ATOM   3518  CB  LEU X 452      31.558  36.454  51.243  1.00  0.00           C
ATOM   3519  CG  LEU X 452      30.293  37.242  51.644  1.00  0.00           C
ATOM   3520  CD1 LEU X 452      30.615  38.603  52.266  1.00  0.00           C
ATOM   3521  CD2 LEU X 452      29.423  37.491  50.412  1.00  0.00           C
ATOM   3522  C   LEU X 452      31.690  35.063  53.370  1.00  0.00           C
ATOM   3523  O   LEU X 452      31.059  35.561  54.304  1.00  0.00           O
ATOM   3524  N   PHE X 453      31.737  33.740  53.178  1.00  0.00           N
ATOM   3525  CA  PHE X 453      30.926  32.769  53.924  1.00  0.00           C
ATOM   3526  CB  PHE X 453      30.400  31.718  52.936  1.00  0.00           C
ATOM   3527  CG  PHE X 453      29.255  30.892  53.485  1.00  0.00           C
ATOM   3528  CD1 PHE X 453      27.991  31.485  53.648  1.00  0.00           C
ATOM   3529  CE1 PHE X 453      26.912  30.734  54.140  1.00  0.00           C
ATOM   3530  CZ  PHE X 453      27.092  29.379  54.464  1.00  0.00           C
ATOM   3531  CE2 PHE X 453      28.356  28.782  54.312  1.00  0.00           C
ATOM   3532  CD2 PHE X 453      29.439  29.542  53.832  1.00  0.00           C
ATOM   3533  C   PHE X 453      31.668  32.097  55.092  1.00  0.00           C
ATOM   3534  O   PHE X 453      31.038  31.724  56.088  1.00  0.00           O
ATOM   3535  N   SER X 454      32.991  31.943  54.970  1.00  0.00           N
ATOM   3536  CA  SER X 454      33.819  31.106  55.854  1.00  0.00           C
ATOM   3537  CB  SER X 454      34.171  29.796  55.134  1.00  0.00           C
ATOM   3538  OG  SER X 454      33.010  29.064  54.786  1.00  0.00           O
ATOM   3539  C   SER X 454      35.121  31.762  56.335  1.00  0.00           C
ATOM   3540  O   SER X 454      35.795  31.170  57.173  1.00  0.00           O
ATOM   3541  N   VAL X 455      35.508  32.952  55.849  1.00  0.00           N
ATOM   3542  CA  VAL X 455      36.776  33.609  56.243  1.00  0.00           C
ATOM   3543  CB  VAL X 455      37.732  33.782  55.041  1.00  0.00           C
ATOM   3544  CG1 VAL X 455      39.054  34.450  55.444  1.00  0.00           C
ATOM   3545  CG2 VAL X 455      38.081  32.421  54.419  1.00  0.00           C
ATOM   3546  C   VAL X 455      36.540  34.922  56.989  1.00  0.00           C
ATOM   3547  O   VAL X 455      37.015  35.070  58.118  1.00  0.00           O
ATOM   3548  N   PHE X 456      35.802  35.875  56.415  1.00  0.00           N
ATOM   3549  CA  PHE X 456      35.627  37.203  57.020  1.00  0.00           C
ATOM   3550  CB  PHE X 456      35.292  38.237  55.935  1.00  0.00           C
ATOM   3551  CG  PHE X 456      36.329  38.332  54.825  1.00  0.00           C
ATOM   3552  CD1 PHE X 456      35.950  38.122  53.485  1.00  0.00           C
ATOM   3553  CE1 PHE X 456      36.912  38.177  52.460  1.00  0.00           C
ATOM   3554  CZ  PHE X 456      38.259  38.424  52.773  1.00  0.00           C
ATOM   3555  CE2 PHE X 456      38.642  38.652  54.106  1.00  0.00           C
ATOM   3556  CD2 PHE X 456      37.677  38.614  55.129  1.00  0.00           C
ATOM   3557  C   PHE X 456      34.598  37.185  58.163  1.00  0.00           C
ATOM   3558  O   PHE X 456      33.443  36.809  57.977  1.00  0.00           O
ATOM   3559  N   GLY X 457      35.018  37.555  59.378  1.00  0.00           N
ATOM   3560  CA  GLY X 457      34.168  37.584  60.577  1.00  0.00           C
ATOM   3561  C   GLY X 457      33.738  36.215  61.129  1.00  0.00           C
ATOM   3562  O   GLY X 457      33.110  36.166  62.186  1.00  0.00           O
ATOM   3563  N   ALA X 458      34.081  35.104  60.467  1.00  0.00           N
ATOM   3564  CA  ALA X 458      33.551  33.770  60.768  1.00  0.00           C
ATOM   3565  CB  ALA X 458      34.157  32.760  59.784  1.00  0.00           C
ATOM   3566  C   ALA X 458      33.656  33.335  62.255  1.00  0.00           C
ATOM   3567  O   ALA X 458      32.655  32.847  62.778  1.00  0.00           O
ATOM   3568  N   PRO X 459      34.755  33.589  63.002  1.00  0.00           N
ATOM   3569  CD  PRO X 459      36.056  34.016  62.506  1.00  0.00           C
ATOM   3570  CG  PRO X 459      37.057  33.475  63.516  1.00  0.00           C
ATOM   3571  CB  PRO X 459      36.293  33.648  64.821  1.00  0.00           C
ATOM   3572  CA  PRO X 459      34.862  33.272  64.441  1.00  0.00           C
ATOM   3573  C   PRO X 459      33.880  33.981  65.395  1.00  0.00           C
ATOM   3574  O   PRO X 459      33.926  33.746  66.609  1.00  0.00           O
ATOM   3575  N   PHE X 460      33.031  34.866  64.869  1.00  0.00           N
ATOM   3576  CA  PHE X 460      32.040  35.644  65.613  1.00  0.00           C
ATOM   3577  CB  PHE X 460      32.408  37.128  65.466  1.00  0.00           C
ATOM   3578  CG  PHE X 460      33.850  37.453  65.831  1.00  0.00           C
ATOM   3579  CD1 PHE X 460      34.755  37.902  64.849  1.00  0.00           C
ATOM   3580  CE1 PHE X 460      36.074  38.243  65.200  1.00  0.00           C
ATOM   3581  CZ  PHE X 460      36.498  38.121  66.534  1.00  0.00           C
ATOM   3582  CE2 PHE X 460      35.612  37.632  67.509  1.00  0.00           C
ATOM   3583  CD2 PHE X 460      34.295  37.291  67.157  1.00  0.00           C
ATOM   3584  C   PHE X 460      30.586  35.349  65.191  1.00  0.00           C
ATOM   3585  O   PHE X 460      29.659  35.860  65.828  1.00  0.00           O
ATOM   3586  N   LEU X 461      30.379  34.540  64.136  1.00  0.00           N
ATOM   3587  CA  LEU X 461      29.054  34.204  63.576  1.00  0.00           C
ATOM   3588  CB  LEU X 461      28.527  35.400  62.740  1.00  0.00           C
ATOM   3589  CG  LEU X 461      29.478  36.021  61.695  1.00  0.00           C
ATOM   3590  CD1 LEU X 461      29.838  35.055  60.569  1.00  0.00           C
ATOM   3591  CD2 LEU X 461      28.836  37.260  61.071  1.00  0.00           C
ATOM   3592  C   LEU X 461      28.943  32.837  62.844  1.00  0.00           C
ATOM   3593  O   LEU X 461      27.885  32.531  62.295  1.00  0.00           O
ATOM   3594  N   LYS X 462      29.986  31.992  62.848  1.00  0.00           N
ATOM   3595  CA  LYS X 462      29.997  30.595  62.351  1.00  0.00           C
ATOM   3596  CB  LYS X 462      30.662  30.512  60.958  1.00  0.00           C
ATOM   3597  CG  LYS X 462      29.921  31.164  59.778  1.00  0.00           C
ATOM   3598  CD  LYS X 462      28.562  30.511  59.476  1.00  0.00           C
ATOM   3599  CE  LYS X 462      27.983  30.943  58.118  1.00  0.00           C
ATOM   3600  NZ  LYS X 462      28.740  30.369  56.977  1.00  0.00           N
ATOM   3601  C   LYS X 462      30.768  29.682  63.315  1.00  0.00           C
ATOM   3602  O   LYS X 462      31.729  30.116  63.953  1.00  0.00           O
ATOM   3603  N   GLU X 463      30.415  28.401  63.395  1.00  0.00           N
ATOM   3604  CA  GLU X 463      31.134  27.401  64.209  1.00  0.00           C
ATOM   3605  CB  GLU X 463      30.294  26.980  65.429  1.00  0.00           C
ATOM   3606  CG  GLU X 463      30.179  28.100  66.473  1.00  0.00           C
ATOM   3607  CD  GLU X 463      29.560  27.589  67.779  1.00  0.00           C
ATOM   3608  OE1 GLU X 463      30.312  27.162  68.690  1.00  0.00           O
ATOM   3609  OE2 GLU X 463      28.314  27.615  67.923  1.00  0.00           O
ATOM   3610  C   GLU X 463      31.561  26.180  63.378  1.00  0.00           C
ATOM   3611  O   GLU X 463      30.860  25.780  62.446  1.00  0.00           O
ATOM   3612  N   GLY X 464      32.713  25.589  63.709  1.00  0.00           N
ATOM   3613  CA  GLY X 464      33.199  24.326  63.137  1.00  0.00           C
ATOM   3614  C   GLY X 464      34.727  24.171  63.102  1.00  0.00           C
ATOM   3615  O   GLY X 464      35.223  23.050  63.224  1.00  0.00           O
ATOM   3616  N   ALA X 465      35.478  25.270  62.976  1.00  0.00           N
ATOM   3617  CA  ALA X 465      36.941  25.271  62.837  1.00  0.00           C
ATOM   3618  CB  ALA X 465      37.324  26.449  61.933  1.00  0.00           C
ATOM   3619  C   ALA X 465      37.690  25.287  64.193  1.00  0.00           C
ATOM   3620  O   ALA X 465      37.133  25.740  65.198  1.00  0.00           O
ATOM   3621  N   SER X 466      38.943  24.810  64.220  1.00  0.00           N
ATOM   3622  CA  SER X 466      39.783  24.682  65.432  1.00  0.00           C
ATOM   3623  CB  SER X 466      40.835  23.586  65.209  1.00  0.00           C
ATOM   3624  OG  SER X 466      41.835  23.994  64.294  1.00  0.00           O
ATOM   3625  C   SER X 466      40.432  26.001  65.908  1.00  0.00           C
ATOM   3626  O   SER X 466      40.321  27.031  65.240  1.00  0.00           O
ATOM   3627  N   GLU X 467      41.120  26.001  67.060  1.00  0.00           N
ATOM   3628  CA  GLU X 467      41.626  27.232  67.700  1.00  0.00           C
ATOM   3629  CB  GLU X 467      42.059  26.973  69.157  1.00  0.00           C
ATOM   3630  CG  GLU X 467      40.854  26.569  70.025  1.00  0.00           C
ATOM   3631  CD  GLU X 467      41.188  26.455  71.518  1.00  0.00           C
ATOM   3632  OE1 GLU X 467      41.086  25.348  72.094  1.00  0.00           O
ATOM   3633  OE2 GLU X 467      41.482  27.493  72.159  1.00  0.00           O
ATOM   3634  C   GLU X 467      42.722  27.944  66.876  1.00  0.00           C
ATOM   3635  O   GLU X 467      42.709  29.170  66.750  1.00  0.00           O
ATOM   3636  N   GLU X 468      43.609  27.194  66.212  1.00  0.00           N
ATOM   3637  CA  GLU X 468      44.556  27.748  65.226  1.00  0.00           C
ATOM   3638  CB  GLU X 468      45.513  26.642  64.738  1.00  0.00           C
ATOM   3639  CG  GLU X 468      46.734  26.438  65.642  1.00  0.00           C
ATOM   3640  CD  GLU X 468      47.660  27.659  65.614  1.00  0.00           C
ATOM   3641  OE1 GLU X 468      47.852  28.294  66.680  1.00  0.00           O
ATOM   3642  OE2 GLU X 468      48.146  28.041  64.525  1.00  0.00           O
ATOM   3643  C   GLU X 468      43.861  28.362  63.998  1.00  0.00           C
ATOM   3644  O   GLU X 468      44.380  29.316  63.414  1.00  0.00           O
ATOM   3645  N   GLU X 469      42.698  27.837  63.600  1.00  0.00           N
ATOM   3646  CA  GLU X 469      41.957  28.270  62.409  1.00  0.00           C
ATOM   3647  CB  GLU X 469      41.065  27.132  61.894  1.00  0.00           C
ATOM   3648  CG  GLU X 469      41.845  25.922  61.370  1.00  0.00           C
ATOM   3649  CD  GLU X 469      40.887  24.762  61.086  1.00  0.00           C
ATOM   3650  OE1 GLU X 469      40.672  23.916  61.983  1.00  0.00           O
ATOM   3651  OE2 GLU X 469      40.313  24.692  59.976  1.00  0.00           O
ATOM   3652  C   GLU X 469      41.108  29.519  62.677  1.00  0.00           C
ATOM   3653  O   GLU X 469      41.006  30.390  61.808  1.00  0.00           O
ATOM   3654  N   ILE X 470      40.536  29.663  63.879  1.00  0.00           N
ATOM   3655  CA  ILE X 470      39.852  30.905  64.273  1.00  0.00           C
ATOM   3656  CB  ILE X 470      38.865  30.708  65.446  1.00  0.00           C
ATOM   3657  CG2 ILE X 470      37.762  29.714  65.036  1.00  0.00           C
ATOM   3658  CG1 ILE X 470      39.565  30.297  66.752  1.00  0.00           C
ATOM   3659  CD1 ILE X 470      38.631  30.085  67.951  1.00  0.00           C
ATOM   3660  C   ILE X 470      40.853  32.041  64.522  1.00  0.00           C
ATOM   3661  O   ILE X 470      40.585  33.171  64.107  1.00  0.00           O
ATOM   3662  N   ARG X 471      42.044  31.751  65.077  1.00  0.00           N
ATOM   3663  CA  ARG X 471      43.144  32.731  65.151  1.00  0.00           C
ATOM   3664  CB  ARG X 471      44.319  32.198  65.983  1.00  0.00           C
ATOM   3665  CG  ARG X 471      44.041  32.328  67.485  1.00  0.00           C
ATOM   3666  CD  ARG X 471      45.326  32.170  68.305  1.00  0.00           C
ATOM   3667  NE  ARG X 471      45.864  30.802  68.228  1.00  0.00           N
ATOM   3668  CZ  ARG X 471      45.541  29.786  69.005  1.00  0.00           C
ATOM   3669  NH1 ARG X 471      46.168  28.655  68.875  1.00  0.00           N
ATOM   3670  NH2 ARG X 471      44.614  29.884  69.917  1.00  0.00           N
ATOM   3671  C   ARG X 471      43.622  33.155  63.768  1.00  0.00           C
ATOM   3672  O   ARG X 471      43.720  34.360  63.524  1.00  0.00           O
ATOM   3673  N   LEU X 472      43.819  32.204  62.849  1.00  0.00           N
ATOM   3674  CA  LEU X 472      44.139  32.485  61.446  1.00  0.00           C
ATOM   3675  CB  LEU X 472      44.336  31.156  60.695  1.00  0.00           C
ATOM   3676  CG  LEU X 472      44.672  31.305  59.199  1.00  0.00           C
ATOM   3677  CD1 LEU X 472      45.989  32.050  58.983  1.00  0.00           C
ATOM   3678  CD2 LEU X 472      44.771  29.920  58.562  1.00  0.00           C
ATOM   3679  C   LEU X 472      43.059  33.349  60.779  1.00  0.00           C
ATOM   3680  O   LEU X 472      43.386  34.322  60.108  1.00  0.00           O
ATOM   3681  N   SER X 473      41.778  33.053  61.005  1.00  0.00           N
ATOM   3682  CA  SER X 473      40.662  33.818  60.427  1.00  0.00           C
ATOM   3683  CB  SER X 473      39.331  33.126  60.740  1.00  0.00           C
ATOM   3684  OG  SER X 473      39.309  31.802  60.242  1.00  0.00           O
ATOM   3685  C   SER X 473      40.635  35.274  60.922  1.00  0.00           C
ATOM   3686  O   SER X 473      40.407  36.193  60.130  1.00  0.00           O
ATOM   3687  N   LYS X 474      40.926  35.511  62.211  1.00  0.00           N
ATOM   3688  CA  LYS X 474      41.082  36.864  62.790  1.00  0.00           C
ATOM   3689  CB  LYS X 474      41.126  36.771  64.330  1.00  0.00           C
ATOM   3690  CG  LYS X 474      39.776  36.332  64.922  1.00  0.00           C
ATOM   3691  CD  LYS X 474      39.864  35.940  66.405  1.00  0.00           C
ATOM   3692  CE  LYS X 474      38.572  35.210  66.791  1.00  0.00           C
ATOM   3693  NZ  LYS X 474      38.565  34.758  68.197  1.00  0.00           N
ATOM   3694  C   LYS X 474      42.327  37.576  62.242  1.00  0.00           C
ATOM   3695  O   LYS X 474      42.265  38.767  61.935  1.00  0.00           O
ATOM   3696  N   MET X 475      43.427  36.842  62.063  1.00  0.00           N
ATOM   3697  CA  MET X 475      44.695  37.346  61.524  1.00  0.00           C
ATOM   3698  CB  MET X 475      45.793  36.304  61.789  1.00  0.00           C
ATOM   3699  CG  MET X 475      47.163  36.755  61.278  1.00  0.00           C
ATOM   3700  SD  MET X 475      48.551  35.743  61.854  1.00  0.00           S
ATOM   3701  CE  MET X 475      48.211  34.152  61.054  1.00  0.00           C
ATOM   3702  C   MET X 475      44.604  37.718  60.036  1.00  0.00           C
ATOM   3703  O   MET X 475      45.113  38.762  59.648  1.00  0.00           O
ATOM   3704  N   VAL X 476      43.906  36.933  59.209  1.00  0.00           N
ATOM   3705  CA  VAL X 476      43.655  37.239  57.787  1.00  0.00           C
ATOM   3706  CB  VAL X 476      43.004  36.026  57.089  1.00  0.00           C
ATOM   3707  CG1 VAL X 476      42.387  36.343  55.721  1.00  0.00           C
ATOM   3708  CG2 VAL X 476      44.060  34.931  56.878  1.00  0.00           C
ATOM   3709  C   VAL X 476      42.820  38.514  57.645  1.00  0.00           C
ATOM   3710  O   VAL X 476      43.210  39.419  56.911  1.00  0.00           O
ATOM   3711  N   MET X 477      41.736  38.651  58.417  1.00  0.00           N
ATOM   3712  CA  MET X 477      40.935  39.885  58.436  1.00  0.00           C
ATOM   3713  CB  MET X 477      39.718  39.667  59.348  1.00  0.00           C
ATOM   3714  CG  MET X 477      38.705  40.814  59.260  1.00  0.00           C
ATOM   3715  SD  MET X 477      37.152  40.535  60.160  1.00  0.00           S
ATOM   3716  CE  MET X 477      37.747  40.547  61.874  1.00  0.00           C
ATOM   3717  C   MET X 477      41.775  41.108  58.857  1.00  0.00           C
ATOM   3718  O   MET X 477      41.646  42.180  58.264  1.00  0.00           O
ATOM   3719  N   LYS X 478      42.693  40.934  59.819  1.00  0.00           N
ATOM   3720  CA  LYS X 478      43.631  41.974  60.265  1.00  0.00           C
ATOM   3721  CB  LYS X 478      44.230  41.557  61.616  1.00  0.00           C
ATOM   3722  CG  LYS X 478      45.195  42.606  62.190  1.00  0.00           C
ATOM   3723  CD  LYS X 478      45.501  42.364  63.677  1.00  0.00           C
ATOM   3724  CE  LYS X 478      44.290  42.520  64.613  1.00  0.00           C
ATOM   3725  NZ  LYS X 478      43.671  43.861  64.520  1.00  0.00           N
ATOM   3726  C   LYS X 478      44.690  42.327  59.218  1.00  0.00           C
ATOM   3727  O   LYS X 478      44.890  43.509  58.962  1.00  0.00           O
ATOM   3728  N   PHE X 479      45.311  41.347  58.560  1.00  0.00           N
ATOM   3729  CA  PHE X 479      46.253  41.574  57.457  1.00  0.00           C
ATOM   3730  CB  PHE X 479      46.765  40.226  56.917  1.00  0.00           C
ATOM   3731  CG  PHE X 479      47.903  39.509  57.630  1.00  0.00           C
ATOM   3732  CD1 PHE X 479      49.036  40.213  58.075  1.00  0.00           C
ATOM   3733  CE1 PHE X 479      50.156  39.528  58.580  1.00  0.00           C
ATOM   3734  CZ  PHE X 479      50.152  38.126  58.634  1.00  0.00           C
ATOM   3735  CE2 PHE X 479      49.022  37.411  58.203  1.00  0.00           C
ATOM   3736  CD2 PHE X 479      47.902  38.101  57.701  1.00  0.00           C
ATOM   3737  C   PHE X 479      45.607  42.356  56.297  1.00  0.00           C
ATOM   3738  O   PHE X 479      46.208  43.300  55.782  1.00  0.00           O
ATOM   3739  N   TRP X 480      44.374  42.002  55.910  1.00  0.00           N
ATOM   3740  CA  TRP X 480      43.632  42.689  54.845  1.00  0.00           C
ATOM   3741  CB  TRP X 480      42.332  41.921  54.532  1.00  0.00           C
ATOM   3742  CG  TRP X 480      42.386  40.792  53.529  1.00  0.00           C
ATOM   3743  CD1 TRP X 480      41.467  40.618  52.547  1.00  0.00           C
ATOM   3744  NE1 TRP X 480      41.760  39.482  51.820  1.00  0.00           N
ATOM   3745  CE2 TRP X 480      42.888  38.859  52.285  1.00  0.00           C
ATOM   3746  CZ2 TRP X 480      43.547  37.695  51.872  1.00  0.00           C
ATOM   3747  CH2 TRP X 480      44.692  37.274  52.560  1.00  0.00           C
ATOM   3748  CZ3 TRP X 480      45.142  38.014  53.664  1.00  0.00           C
ATOM   3749  CE3 TRP X 480      44.473  39.192  54.058  1.00  0.00           C
ATOM   3750  CD2 TRP X 480      43.320  39.659  53.386  1.00  0.00           C
ATOM   3751  C   TRP X 480      43.345  44.148  55.242  1.00  0.00           C
ATOM   3752  O   TRP X 480      43.594  45.064  54.455  1.00  0.00           O
ATOM   3753  N   ALA X 481      42.911  44.386  56.486  1.00  0.00           N
ATOM   3754  CA  ALA X 481      42.706  45.733  57.021  1.00  0.00           C
ATOM   3755  CB  ALA X 481      41.966  45.615  58.355  1.00  0.00           C
ATOM   3756  C   ALA X 481      44.015  46.539  57.163  1.00  0.00           C
ATOM   3757  O   ALA X 481      44.016  47.745  56.923  1.00  0.00           O
ATOM   3758  N   ASN X 482      45.141  45.896  57.487  1.00  0.00           N
ATOM   3759  CA  ASN X 482      46.460  46.534  57.555  1.00  0.00           C
ATOM   3760  CB  ASN X 482      47.480  45.548  58.151  1.00  0.00           C
ATOM   3761  CG  ASN X 482      47.339  45.310  59.641  1.00  0.00           C
ATOM   3762  OD1 ASN X 482      46.485  45.858  60.328  1.00  0.00           O
ATOM   3763  ND2 ASN X 482      48.221  44.521  60.197  1.00  0.00           N
ATOM   3764  C   ASN X 482      46.924  47.024  56.176  1.00  0.00           C
ATOM   3765  O   ASN X 482      47.361  48.171  56.035  1.00  0.00           O
ATOM   3766  N   PHE X 483      46.751  46.206  55.129  1.00  0.00           N
ATOM   3767  CA  PHE X 483      46.987  46.668  53.762  1.00  0.00           C
ATOM   3768  CB  PHE X 483      46.899  45.510  52.762  1.00  0.00           C
ATOM   3769  CG  PHE X 483      47.338  45.939  51.374  1.00  0.00           C
ATOM   3770  CD1 PHE X 483      48.699  45.890  51.018  1.00  0.00           C
ATOM   3771  CE1 PHE X 483      49.119  46.358  49.761  1.00  0.00           C
ATOM   3772  CZ  PHE X 483      48.177  46.865  48.850  1.00  0.00           C
ATOM   3773  CE2 PHE X 483      46.819  46.918  49.201  1.00  0.00           C
ATOM   3774  CD2 PHE X 483      46.402  46.464  50.464  1.00  0.00           C
ATOM   3775  C   PHE X 483      46.033  47.813  53.395  1.00  0.00           C
ATOM   3776  O   PHE X 483      46.486  48.844  52.900  1.00  0.00           O
ATOM   3777  N   ALA X 484      44.740  47.701  53.717  1.00  0.00           N
ATOM   3778  CA  ALA X 484      43.768  48.768  53.469  1.00  0.00           C
ATOM   3779  CB  ALA X 484      42.364  48.238  53.770  1.00  0.00           C
ATOM   3780  C   ALA X 484      44.058  50.075  54.243  1.00  0.00           C
ATOM   3781  O   ALA X 484      43.674  51.150  53.779  1.00  0.00           O
ATOM   3782  N   ARG X 485      44.772  50.012  55.376  1.00  0.00           N
ATOM   3783  CA  ARG X 485      45.205  51.168  56.182  1.00  0.00           C
ATOM   3784  CB  ARG X 485      45.321  50.722  57.653  1.00  0.00           C
ATOM   3785  CG  ARG X 485      45.759  51.849  58.609  1.00  0.00           C
ATOM   3786  CD  ARG X 485      45.786  51.411  60.080  1.00  0.00           C
ATOM   3787  NE  ARG X 485      44.438  51.114  60.599  1.00  0.00           N
ATOM   3788  CZ  ARG X 485      43.912  49.925  60.823  1.00  0.00           C
ATOM   3789  NH1 ARG X 485      42.689  49.851  61.245  1.00  0.00           N
ATOM   3790  NH2 ARG X 485      44.567  48.817  60.629  1.00  0.00           N
ATOM   3791  C   ARG X 485      46.493  51.824  55.679  1.00  0.00           C
ATOM   3792  O   ARG X 485      46.560  53.051  55.675  1.00  0.00           O
ATOM   3793  N   ASN X 486      47.509  51.039  55.310  1.00  0.00           N
ATOM   3794  CA  ASN X 486      48.891  51.532  55.156  1.00  0.00           C
ATOM   3795  CB  ASN X 486      49.621  51.205  56.475  1.00  0.00           C
ATOM   3796  CG  ASN X 486      50.966  51.891  56.651  1.00  0.00           C
ATOM   3797  OD1 ASN X 486      52.026  51.295  56.515  1.00  0.00           O
ATOM   3798  ND2 ASN X 486      50.991  53.161  56.989  1.00  0.00           N
ATOM   3799  C   ASN X 486      49.641  50.987  53.918  1.00  0.00           C
ATOM   3800  O   ASN X 486      50.820  51.282  53.734  1.00  0.00           O
ATOM   3801  N   GLY X 487      49.004  50.162  53.079  1.00  0.00           N
ATOM   3802  CA  GLY X 487      49.642  49.535  51.910  1.00  0.00           C
ATOM   3803  C   GLY X 487      50.671  48.447  52.250  1.00  0.00           C
ATOM   3804  O   GLY X 487      51.467  48.069  51.392  1.00  0.00           O
ATOM   3805  N   ASN X 488      50.685  47.965  53.496  1.00  0.00           N
ATOM   3806  CA  ASN X 488      51.573  46.919  54.005  1.00  0.00           C
ATOM   3807  CB  ASN X 488      52.774  47.593  54.694  1.00  0.00           C
ATOM   3808  CG  ASN X 488      53.755  46.613  55.324  1.00  0.00           C
ATOM   3809  OD1 ASN X 488      53.649  45.401  55.203  1.00  0.00           O
ATOM   3810  ND2 ASN X 488      54.726  47.119  56.038  1.00  0.00           N
ATOM   3811  C   ASN X 488      50.790  46.034  54.998  1.00  0.00           C
ATOM   3812  O   ASN X 488      50.269  46.579  55.977  1.00  0.00           O
ATOM   3813  N   PRO X 489      50.705  44.701  54.808  1.00  0.00           N
ATOM   3814  CD  PRO X 489      51.145  43.939  53.647  1.00  0.00           C
ATOM   3815  CG  PRO X 489      50.196  42.750  53.580  1.00  0.00           C
ATOM   3816  CB  PRO X 489      49.956  42.445  55.058  1.00  0.00           C
ATOM   3817  CA  PRO X 489      49.998  43.820  55.742  1.00  0.00           C
ATOM   3818  C   PRO X 489      50.663  43.721  57.127  1.00  0.00           C
ATOM   3819  O   PRO X 489      49.975  43.471  58.117  1.00  0.00           O
ATOM   3820  N   ASN X 490      51.986  43.901  57.211  1.00  0.00           N
ATOM   3821  CA  ASN X 490      52.779  43.616  58.412  1.00  0.00           C
ATOM   3822  CB  ASN X 490      54.280  43.737  58.078  1.00  0.00           C
ATOM   3823  CG  ASN X 490      54.774  42.642  57.145  1.00  0.00           C
ATOM   3824  OD1 ASN X 490      55.086  41.538  57.572  1.00  0.00           O
ATOM   3825  ND2 ASN X 490      54.824  42.885  55.857  1.00  0.00           N
ATOM   3826  C   ASN X 490      52.386  44.480  59.631  1.00  0.00           C
ATOM   3827  O   ASN X 490      51.887  45.599  59.481  1.00  0.00           O
ATOM   3828  N   GLY X 491      52.624  43.960  60.841  1.00  0.00           N
ATOM   3829  CA  GLY X 491      52.256  44.609  62.108  1.00  0.00           C
ATOM   3830  C   GLY X 491      52.830  43.903  63.343  1.00  0.00           C
ATOM   3831  O   GLY X 491      53.520  42.887  63.234  1.00  0.00           O
ATOM   3832  N   GLU X 492      52.579  44.439  64.538  1.00  0.00           N
ATOM   3833  CA  GLU X 492      53.122  43.888  65.787  1.00  0.00           C
ATOM   3834  CB  GLU X 492      53.020  44.935  66.905  1.00  0.00           C
ATOM   3835  CG  GLU X 492      53.560  44.404  68.239  1.00  0.00           C
ATOM   3836  CD  GLU X 492      54.025  45.501  69.200  1.00  0.00           C
ATOM   3837  OE1 GLU X 492      54.789  45.164  70.136  1.00  0.00           O
ATOM   3838  OE2 GLU X 492      53.663  46.692  69.052  1.00  0.00           O
ATOM   3839  C   GLU X 492      52.461  42.555  66.177  1.00  0.00           C
ATOM   3840  O   GLU X 492      51.239  42.402  66.092  1.00  0.00           O
ATOM   3841  N   GLY X 493      53.267  41.581  66.613  1.00  0.00           N
ATOM   3842  CA  GLY X 493      52.788  40.249  66.999  1.00  0.00           C
ATOM   3843  C   GLY X 493      52.249  39.405  65.836  1.00  0.00           C
ATOM   3844  O   GLY X 493      51.543  38.428  66.088  1.00  0.00           O
ATOM   3845  N   LEU X 494      52.543  39.777  64.583  1.00  0.00           N
ATOM   3846  CA  LEU X 494      52.131  39.057  63.373  1.00  0.00           C
ATOM   3847  CB  LEU X 494      51.436  40.027  62.393  1.00  0.00           C
ATOM   3848  CG  LEU X 494      50.199  40.769  62.937  1.00  0.00           C
ATOM   3849  CD1 LEU X 494      49.569  41.606  61.823  1.00  0.00           C
ATOM   3850  CD2 LEU X 494      49.124  39.822  63.473  1.00  0.00           C
ATOM   3851  C   LEU X 494      53.320  38.339  62.691  1.00  0.00           C
ATOM   3852  O   LEU X 494      54.472  38.764  62.861  1.00  0.00           O
ATOM   3853  N   PRO X 495      53.071  37.281  61.892  1.00  0.00           N
ATOM   3854  CD  PRO X 495      51.818  36.545  61.820  1.00  0.00           C
ATOM   3855  CG  PRO X 495      52.177  35.177  61.257  1.00  0.00           C
ATOM   3856  CB  PRO X 495      53.362  35.475  60.343  1.00  0.00           C
ATOM   3857  CA  PRO X 495      54.067  36.664  61.012  1.00  0.00           C
ATOM   3858  C   PRO X 495      54.603  37.630  59.945  1.00  0.00           C
ATOM   3859  O   PRO X 495      53.942  38.609  59.596  1.00  0.00           O
ATOM   3860  N   HIE X 496      55.775  37.331  59.381  1.00  0.00           N
ATOM   3861  CA  HIE X 496      56.334  38.062  58.238  1.00  0.00           C
ATOM   3862  CB  HIE X 496      57.797  37.641  58.004  1.00  0.00           C
ATOM   3863  CG  HIE X 496      58.431  38.300  56.799  1.00  0.00           C
ATOM   3864  ND1 HIE X 496      59.160  37.661  55.787  1.00  0.00           N
ATOM   3865  CE1 HIE X 496      59.526  38.636  54.937  1.00  0.00           C
ATOM   3866  NE2 HIE X 496      59.051  39.821  55.346  1.00  0.00           N
ATOM   3867  CD2 HIE X 496      58.354  39.630  56.511  1.00  0.00           C
ATOM   3868  C   HIE X 496      55.518  37.825  56.963  1.00  0.00           C
ATOM   3869  O   HIE X 496      55.300  36.673  56.579  1.00  0.00           O
ATOM   3870  N   TRP X 497      55.138  38.905  56.278  1.00  0.00           N
ATOM   3871  CA  TRP X 497      54.645  38.880  54.900  1.00  0.00           C
ATOM   3872  CB  TRP X 497      53.267  39.553  54.837  1.00  0.00           C
ATOM   3873  CG  TRP X 497      52.469  39.365  53.577  1.00  0.00           C
ATOM   3874  CD1 TRP X 497      52.935  39.340  52.305  1.00  0.00           C
ATOM   3875  NE1 TRP X 497      51.894  39.166  51.419  1.00  0.00           N
ATOM   3876  CE2 TRP X 497      50.686  39.156  52.072  1.00  0.00           C
ATOM   3877  CZ2 TRP X 497      49.364  39.101  51.622  1.00  0.00           C
ATOM   3878  CH2 TRP X 497      48.324  39.001  52.555  1.00  0.00           C
ATOM   3879  CZ3 TRP X 497      48.626  38.974  53.926  1.00  0.00           C
ATOM   3880  CE3 TRP X 497      49.953  39.105  54.375  1.00  0.00           C
ATOM   3881  CD2 TRP X 497      51.021  39.202  53.457  1.00  0.00           C
ATOM   3882  C   TRP X 497      55.682  39.555  53.978  1.00  0.00           C
ATOM   3883  O   TRP X 497      55.942  40.755  54.145  1.00  0.00           O
ATOM   3884  N   PRO X 498      56.276  38.831  53.005  1.00  0.00           N
ATOM   3885  CD  PRO X 498      56.095  37.409  52.740  1.00  0.00           C
ATOM   3886  CG  PRO X 498      56.849  37.125  51.443  1.00  0.00           C
ATOM   3887  CB  PRO X 498      57.963  38.166  51.455  1.00  0.00           C
ATOM   3888  CA  PRO X 498      57.288  39.379  52.104  1.00  0.00           C
ATOM   3889  C   PRO X 498      56.710  40.340  51.053  1.00  0.00           C
ATOM   3890  O   PRO X 498      55.657  40.102  50.463  1.00  0.00           O
ATOM   3891  N   GLU X 499      57.445  41.415  50.790  1.00  0.00           N
ATOM   3892  CA  GLU X 499      57.179  42.392  49.732  1.00  0.00           C
ATOM   3893  CB  GLU X 499      57.845  43.712  50.151  1.00  0.00           C
ATOM   3894  CG  GLU X 499      57.509  44.880  49.224  1.00  0.00           C
ATOM   3895  CD  GLU X 499      57.950  46.215  49.831  1.00  0.00           C
ATOM   3896  OE1 GLU X 499      59.156  46.386  50.143  1.00  0.00           O
ATOM   3897  OE2 GLU X 499      57.099  47.129  49.962  1.00  0.00           O
ATOM   3898  C   GLU X 499      57.675  41.884  48.364  1.00  0.00           C
ATOM   3899  O   GLU X 499      58.697  41.200  48.288  1.00  0.00           O
ATOM   3900  N   TYR X 500      56.976  42.231  47.278  1.00  0.00           N
ATOM   3901  CA  TYR X 500      57.263  41.720  45.925  1.00  0.00           C
ATOM   3902  CB  TYR X 500      55.915  41.363  45.273  1.00  0.00           C
ATOM   3903  CG  TYR X 500      55.984  40.606  43.960  1.00  0.00           C
ATOM   3904  CD1 TYR X 500      56.389  39.257  43.960  1.00  0.00           C
ATOM   3905  CE1 TYR X 500      56.432  38.530  42.758  1.00  0.00           C
ATOM   3906  CZ  TYR X 500      56.067  39.153  41.549  1.00  0.00           C
ATOM   3907  OH  TYR X 500      56.206  38.480  40.382  1.00  0.00           O
ATOM   3908  CE2 TYR X 500      55.633  40.494  41.545  1.00  0.00           C
ATOM   3909  CD2 TYR X 500      55.599  41.221  42.751  1.00  0.00           C
ATOM   3910  C   TYR X 500      58.148  42.669  45.080  1.00  0.00           C
ATOM   3911  O   TYR X 500      58.595  42.319  43.987  1.00  0.00           O
ATOM   3912  N   ASN X 501      58.471  43.863  45.594  1.00  0.00           N
ATOM   3913  CA  ASN X 501      59.161  44.941  44.862  1.00  0.00           C
ATOM   3914  CB  ASN X 501      59.132  46.227  45.710  1.00  0.00           C
ATOM   3915  CG  ASN X 501      57.747  46.783  45.966  1.00  0.00           C
ATOM   3916  OD1 ASN X 501      56.756  46.356  45.400  1.00  0.00           O
ATOM   3917  ND2 ASN X 501      57.632  47.732  46.858  1.00  0.00           N
ATOM   3918  C   ASN X 501      60.622  44.636  44.470  1.00  0.00           C
ATOM   3919  O   ASN X 501      61.191  45.349  43.639  1.00  0.00           O
ATOM   3920  N   GLN X 502      61.250  43.630  45.086  1.00  0.00           N
ATOM   3921  CA  GLN X 502      62.678  43.310  44.928  1.00  0.00           C
ATOM   3922  CB  GLN X 502      63.491  44.034  46.026  1.00  0.00           C
ATOM   3923  CG  GLN X 502      63.253  43.561  47.473  1.00  0.00           C
ATOM   3924  CD  GLN X 502      61.887  43.946  48.040  1.00  0.00           C
ATOM   3925  OE1 GLN X 502      60.932  43.188  47.952  1.00  0.00           O
ATOM   3926  NE2 GLN X 502      61.728  45.115  48.616  1.00  0.00           N
ATOM   3927  C   GLN X 502      62.984  41.798  44.850  1.00  0.00           C
ATOM   3928  O   GLN X 502      64.152  41.401  44.903  1.00  0.00           O
ATOM   3929  N   LYS X 503      61.955  40.946  44.757  1.00  0.00           N
ATOM   3930  CA  LYS X 503      62.042  39.472  44.761  1.00  0.00           C
ATOM   3931  CB  LYS X 503      62.372  38.970  46.184  1.00  0.00           C
ATOM   3932  CG  LYS X 503      61.397  39.457  47.271  1.00  0.00           C
ATOM   3933  CD  LYS X 503      61.900  39.064  48.668  1.00  0.00           C
ATOM   3934  CE  LYS X 503      60.999  39.623  49.773  1.00  0.00           C
ATOM   3935  NZ  LYS X 503      61.052  41.100  49.854  1.00  0.00           N
ATOM   3936  C   LYS X 503      60.741  38.848  44.245  1.00  0.00           C
ATOM   3937  O   LYS X 503      59.703  39.498  44.252  1.00  0.00           O
ATOM   3938  N   GLU X 504      60.770  37.578  43.850  1.00  0.00           N
ATOM   3939  CA  GLU X 504      59.586  36.825  43.388  1.00  0.00           C
ATOM   3940  CB  GLU X 504      60.006  35.820  42.297  1.00  0.00           C
ATOM   3941  CG  GLU X 504      60.583  36.472  41.030  1.00  0.00           C
ATOM   3942  CD  GLU X 504      59.572  37.298  40.226  1.00  0.00           C
ATOM   3943  OE1 GLU X 504      59.995  38.218  39.483  1.00  0.00           O
ATOM   3944  OE2 GLU X 504      58.357  36.995  40.272  1.00  0.00           O
ATOM   3945  C   GLU X 504      58.787  36.157  44.539  1.00  0.00           C
ATOM   3946  O   GLU X 504      58.115  35.142  44.337  1.00  0.00           O
ATOM   3947  N   GLY X 505      58.899  36.696  45.759  1.00  0.00           N
ATOM   3948  CA  GLY X 505      58.410  36.084  46.999  1.00  0.00           C
ATOM   3949  C   GLY X 505      56.963  36.426  47.371  1.00  0.00           C
ATOM   3950  O   GLY X 505      56.417  37.445  46.953  1.00  0.00           O
ATOM   3951  N   TYR X 506      56.340  35.565  48.176  1.00  0.00           N
ATOM   3952  CA  TYR X 506      54.921  35.631  48.545  1.00  0.00           C
ATOM   3953  CB  TYR X 506      54.082  34.947  47.449  1.00  0.00           C
ATOM   3954  CG  TYR X 506      54.251  33.438  47.328  1.00  0.00           C
ATOM   3955  CD1 TYR X 506      55.426  32.891  46.774  1.00  0.00           C
ATOM   3956  CE1 TYR X 506      55.571  31.497  46.643  1.00  0.00           C
ATOM   3957  CZ  TYR X 506      54.530  30.640  47.059  1.00  0.00           C
ATOM   3958  OH  TYR X 506      54.659  29.290  46.951  1.00  0.00           O
ATOM   3959  CE2 TYR X 506      53.347  31.186  47.596  1.00  0.00           C
ATOM   3960  CD2 TYR X 506      53.213  32.579  47.741  1.00  0.00           C
ATOM   3961  C   TYR X 506      54.653  34.995  49.921  1.00  0.00           C
ATOM   3962  O   TYR X 506      55.468  34.223  50.433  1.00  0.00           O
ATOM   3963  N   LEU X 507      53.504  35.305  50.533  1.00  0.00           N
ATOM   3964  CA  LEU X 507      53.044  34.611  51.744  1.00  0.00           C
ATOM   3965  CB  LEU X 507      52.199  35.569  52.611  1.00  0.00           C
ATOM   3966  CG  LEU X 507      51.768  34.963  53.964  1.00  0.00           C
ATOM   3967  CD1 LEU X 507      52.956  34.739  54.898  1.00  0.00           C
ATOM   3968  CD2 LEU X 507      50.806  35.893  54.698  1.00  0.00           C
ATOM   3969  C   LEU X 507      52.272  33.330  51.382  1.00  0.00           C
ATOM   3970  O   LEU X 507      51.288  33.390  50.647  1.00  0.00           O
ATOM   3971  N   GLN X 508      52.667  32.186  51.941  1.00  0.00           N
ATOM   3972  CA  GLN X 508      51.866  30.960  51.950  1.00  0.00           C
ATOM   3973  CB  GLN X 508      52.774  29.721  51.973  1.00  0.00           C
ATOM   3974  CG  GLN X 508      53.567  29.542  50.675  1.00  0.00           C
ATOM   3975  CD  GLN X 508      54.472  28.313  50.701  1.00  0.00           C
ATOM   3976  OE1 GLN X 508      54.920  27.841  51.740  1.00  0.00           O
ATOM   3977  NE2 GLN X 508      54.780  27.755  49.552  1.00  0.00           N
ATOM   3978  C   GLN X 508      50.959  30.963  53.183  1.00  0.00           C
ATOM   3979  O   GLN X 508      51.448  30.930  54.313  1.00  0.00           O
ATOM   3980  N   ILE X 509      49.643  30.987  52.975  1.00  0.00           N
ATOM   3981  CA  ILE X 509      48.643  31.015  54.052  1.00  0.00           C
ATOM   3982  CB  ILE X 509      47.561  32.085  53.760  1.00  0.00           C
ATOM   3983  CG2 ILE X 509      46.547  32.133  54.917  1.00  0.00           C
ATOM   3984  CG1 ILE X 509      48.217  33.476  53.558  1.00  0.00           C
ATOM   3985  CD1 ILE X 509      47.250  34.605  53.186  1.00  0.00           C
ATOM   3986  C   ILE X 509      48.079  29.602  54.260  1.00  0.00           C
ATOM   3987  O   ILE X 509      47.789  28.894  53.288  1.00  0.00           O
ATOM   3988  N   GLY X 510      47.948  29.164  55.517  1.00  0.00           N
ATOM   3989  CA  GLY X 510      47.426  27.833  55.845  1.00  0.00           C
ATOM   3990  C   GLY X 510      47.706  27.377  57.279  1.00  0.00           C
ATOM   3991  O   GLY X 510      47.687  28.175  58.218  1.00  0.00           O
ATOM   3992  N   ALA X 511      47.937  26.074  57.457  1.00  0.00           N
ATOM   3993  CA  ALA X 511      47.988  25.438  58.777  1.00  0.00           C
ATOM   3994  CB  ALA X 511      47.990  23.921  58.563  1.00  0.00           C
ATOM   3995  C   ALA X 511      49.168  25.899  59.662  1.00  0.00           C
ATOM   3996  O   ALA X 511      49.078  25.810  60.890  1.00  0.00           O
ATOM   3997  N   ASN X 512      50.239  26.426  59.056  1.00  0.00           N
ATOM   3998  CA  ASN X 512      51.406  27.001  59.736  1.00  0.00           C
ATOM   3999  CB  ASN X 512      52.622  26.136  59.361  1.00  0.00           C
ATOM   4000  CG  ASN X 512      53.918  26.684  59.922  1.00  0.00           C
ATOM   4001  OD1 ASN X 512      54.268  26.440  61.068  1.00  0.00           O
ATOM   4002  ND2 ASN X 512      54.654  27.440  59.150  1.00  0.00           N
ATOM   4003  C   ASN X 512      51.627  28.497  59.420  1.00  0.00           C
ATOM   4004  O   ASN X 512      52.103  29.226  60.289  1.00  0.00           O
ATOM   4005  N   THR X 513      51.264  28.930  58.207  1.00  0.00           N
ATOM   4006  CA  THR X 513      51.500  30.247  57.580  1.00  0.00           C
ATOM   4007  CB  THR X 513      50.566  31.322  58.158  1.00  0.00           C
ATOM   4008  CG2 THR X 513      50.711  32.683  57.480  1.00  0.00           C
ATOM   4009  OG1 THR X 513      49.227  30.919  57.964  1.00  0.00           O
ATOM   4010  C   THR X 513      52.976  30.675  57.565  1.00  0.00           C
ATOM   4011  O   THR X 513      53.578  30.913  58.612  1.00  0.00           O
ATOM   4012  N   GLN X 514      53.579  30.799  56.377  1.00  0.00           N
ATOM   4013  CA  GLN X 514      55.019  31.058  56.210  1.00  0.00           C
ATOM   4014  CB  GLN X 514      55.813  29.736  56.257  1.00  0.00           C
ATOM   4015  CG  GLN X 514      55.516  28.728  55.125  1.00  0.00           C
ATOM   4016  CD  GLN X 514      54.322  27.796  55.343  1.00  0.00           C
ATOM   4017  OE1 GLN X 514      53.730  27.681  56.410  1.00  0.00           O
ATOM   4018  NE2 GLN X 514      53.944  27.050  54.332  1.00  0.00           N
ATOM   4019  C   GLN X 514      55.352  31.838  54.927  1.00  0.00           C
ATOM   4020  O   GLN X 514      54.620  31.773  53.941  1.00  0.00           O
ATOM   4021  N   ALA X 515      56.485  32.540  54.904  1.00  0.00           N
ATOM   4022  CA  ALA X 515      57.006  33.178  53.695  1.00  0.00           C
ATOM   4023  CB  ALA X 515      58.013  34.262  54.100  1.00  0.00           C
ATOM   4024  C   ALA X 515      57.614  32.142  52.726  1.00  0.00           C
ATOM   4025  O   ALA X 515      58.145  31.107  53.148  1.00  0.00           O
ATOM   4026  N   ALA X 516      57.557  32.431  51.425  1.00  0.00           N
ATOM   4027  CA  ALA X 516      58.130  31.609  50.360  1.00  0.00           C
ATOM   4028  CB  ALA X 516      57.017  30.738  49.771  1.00  0.00           C
ATOM   4029  C   ALA X 516      58.771  32.471  49.263  1.00  0.00           C
ATOM   4030  O   ALA X 516      58.285  33.559  48.947  1.00  0.00           O
ATOM   4031  N   GLN X 517      59.834  31.958  48.646  1.00  0.00           N
ATOM   4032  CA  GLN X 517      60.444  32.529  47.443  1.00  0.00           C
ATOM   4033  CB  GLN X 517      61.974  32.347  47.511  1.00  0.00           C
ATOM   4034  CG  GLN X 517      62.636  32.947  48.772  1.00  0.00           C
ATOM   4035  CD  GLN X 517      62.472  34.459  48.956  1.00  0.00           C
ATOM   4036  OE1 GLN X 517      62.287  35.235  48.021  1.00  0.00           O
ATOM   4037  NE2 GLN X 517      62.583  34.949  50.169  1.00  0.00           N
ATOM   4038  C   GLN X 517      59.825  31.901  46.175  1.00  0.00           C
ATOM   4039  O   GLN X 517      59.311  30.778  46.218  1.00  0.00           O
ATOM   4040  N   LYS X 518      59.893  32.604  45.038  1.00  0.00           N
ATOM   4041  CA  LYS X 518      59.392  32.199  43.705  1.00  0.00           C
ATOM   4042  CB  LYS X 518      60.374  31.229  43.027  1.00  0.00           C
ATOM   4043  CG  LYS X 518      61.631  31.945  42.518  1.00  0.00           C
ATOM   4044  CD  LYS X 518      62.449  30.991  41.643  1.00  0.00           C
ATOM   4045  CE  LYS X 518      63.546  31.757  40.905  1.00  0.00           C
ATOM   4046  NZ  LYS X 518      63.991  31.001  39.717  1.00  0.00           N
ATOM   4047  C   LYS X 518      57.950  31.667  43.654  1.00  0.00           C
ATOM   4048  O   LYS X 518      57.694  30.466  43.799  1.00  0.00           O
ATOM   4049  N   LEU X 519      57.020  32.562  43.324  1.00  0.00           N
ATOM   4050  CA  LEU X 519      55.637  32.262  42.936  1.00  0.00           C
ATOM   4051  CB  LEU X 519      54.805  33.518  43.256  1.00  0.00           C
ATOM   4052  CG  LEU X 519      53.293  33.406  42.999  1.00  0.00           C
ATOM   4053  CD1 LEU X 519      52.628  32.308  43.833  1.00  0.00           C
ATOM   4054  CD2 LEU X 519      52.652  34.743  43.365  1.00  0.00           C
ATOM   4055  C   LEU X 519      55.533  31.867  41.445  1.00  0.00           C
ATOM   4056  O   LEU X 519      55.797  32.693  40.573  1.00  0.00           O
ATOM   4057  N   LYS X 520      55.137  30.617  41.157  1.00  0.00           N
ATOM   4058  CA  LYS X 520      54.867  30.027  39.817  1.00  0.00           C
ATOM   4059  CB  LYS X 520      53.442  30.377  39.345  1.00  0.00           C
ATOM   4060  CG  LYS X 520      52.379  29.887  40.336  1.00  0.00           C
ATOM   4061  CD  LYS X 520      50.970  29.986  39.744  1.00  0.00           C
ATOM   4062  CE  LYS X 520      49.937  29.487  40.757  1.00  0.00           C
ATOM   4063  NZ  LYS X 520      49.877  28.008  40.846  1.00  0.00           N
ATOM   4064  C   LYS X 520      55.924  30.271  38.725  1.00  0.00           C
ATOM   4065  O   LYS X 520      55.629  30.229  37.529  1.00  0.00           O
ATOM   4066  N   ASP X 521      57.164  30.527  39.126  1.00  0.00           N
ATOM   4067  CA  ASP X 521      58.178  31.187  38.299  1.00  0.00           C
ATOM   4068  CB  ASP X 521      59.422  31.374  39.176  1.00  0.00           C
ATOM   4069  CG  ASP X 521      60.594  31.981  38.416  1.00  0.00           C
ATOM   4070  OD1 ASP X 521      61.601  31.264  38.194  1.00  0.00           O
ATOM   4071  OD2 ASP X 521      60.521  33.182  38.067  1.00  0.00           O
ATOM   4072  C   ASP X 521      58.487  30.455  36.976  1.00  0.00           C
ATOM   4073  O   ASP X 521      58.584  31.101  35.934  1.00  0.00           O
ATOM   4074  N   LYS X 522      58.571  29.119  36.985  1.00  0.00           N
ATOM   4075  CA  LYS X 522      58.869  28.298  35.797  1.00  0.00           C
ATOM   4076  CB  LYS X 522      59.265  26.877  36.243  1.00  0.00           C
ATOM   4077  CG  LYS X 522      59.973  26.091  35.127  1.00  0.00           C
ATOM   4078  CD  LYS X 522      60.506  24.742  35.630  1.00  0.00           C
ATOM   4079  CE  LYS X 522      61.353  24.074  34.542  1.00  0.00           C
ATOM   4080  NZ  LYS X 522      61.877  22.763  34.986  1.00  0.00           N
ATOM   4081  C   LYS X 522      57.728  28.285  34.772  1.00  0.00           C
ATOM   4082  O   LYS X 522      57.996  28.264  33.572  1.00  0.00           O
ATOM   4083  N   GLU X 523      56.471  28.362  35.216  1.00  0.00           N
ATOM   4084  CA  GLU X 523      55.310  28.480  34.319  1.00  0.00           C
ATOM   4085  CB  GLU X 523      54.016  28.058  35.035  1.00  0.00           C
ATOM   4086  CG  GLU X 523      53.883  26.532  35.098  1.00  0.00           C
ATOM   4087  CD  GLU X 523      52.666  26.110  35.926  1.00  0.00           C
ATOM   4088  OE1 GLU X 523      52.833  25.719  37.106  1.00  0.00           O
ATOM   4089  OE2 GLU X 523      51.507  26.153  35.448  1.00  0.00           O
ATOM   4090  C   GLU X 523      55.184  29.896  33.741  1.00  0.00           C
ATOM   4091  O   GLU X 523      54.871  30.045  32.560  1.00  0.00           O
ATOM   4092  N   VAL X 524      55.509  30.943  34.508  1.00  0.00           N
ATOM   4093  CA  VAL X 524      55.569  32.313  33.965  1.00  0.00           C
ATOM   4094  CB  VAL X 524      55.676  33.375  35.077  1.00  0.00           C
ATOM   4095  CG1 VAL X 524      55.571  34.781  34.475  1.00  0.00           C
ATOM   4096  CG2 VAL X 524      54.547  33.265  36.112  1.00  0.00           C
ATOM   4097  C   VAL X 524      56.713  32.443  32.947  1.00  0.00           C
ATOM   4098  O   VAL X 524      56.505  32.980  31.856  1.00  0.00           O
ATOM   4099  N   ALA X 525      57.889  31.873  33.240  1.00  0.00           N
ATOM   4100  CA  ALA X 525      59.037  31.803  32.326  1.00  0.00           C
ATOM   4101  CB  ALA X 525      60.245  31.278  33.112  1.00  0.00           C
ATOM   4102  C   ALA X 525      58.794  30.939  31.069  1.00  0.00           C
ATOM   4103  O   ALA X 525      59.534  31.070  30.092  1.00  0.00           O
ATOM   4104  N   PHE X 526      57.762  30.087  31.081  1.00  0.00           N
ATOM   4105  CA  PHE X 526      57.288  29.311  29.932  1.00  0.00           C
ATOM   4106  CB  PHE X 526      56.694  27.987  30.441  1.00  0.00           C
ATOM   4107  CG  PHE X 526      56.038  27.120  29.388  1.00  0.00           C
ATOM   4108  CD1 PHE X 526      56.829  26.394  28.479  1.00  0.00           C
ATOM   4109  CE1 PHE X 526      56.218  25.557  27.529  1.00  0.00           C
ATOM   4110  CZ  PHE X 526      54.817  25.444  27.494  1.00  0.00           C
ATOM   4111  CE2 PHE X 526      54.024  26.171  28.398  1.00  0.00           C
ATOM   4112  CD2 PHE X 526      54.634  27.011  29.343  1.00  0.00           C
ATOM   4113  C   PHE X 526      56.283  30.117  29.095  1.00  0.00           C
ATOM   4114  O   PHE X 526      56.534  30.392  27.922  1.00  0.00           O
ATOM   4115  N   TRP X 527      55.174  30.571  29.690  1.00  0.00           N
ATOM   4116  CA  TRP X 527      54.105  31.255  28.950  1.00  0.00           C
ATOM   4117  CB  TRP X 527      52.870  31.415  29.841  1.00  0.00           C
ATOM   4118  CG  TRP X 527      52.118  30.139  30.066  1.00  0.00           C
ATOM   4119  CD1 TRP X 527      51.993  29.480  31.239  1.00  0.00           C
ATOM   4120  NE1 TRP X 527      51.229  28.344  31.062  1.00  0.00           N
ATOM   4121  CE2 TRP X 527      50.877  28.176  29.740  1.00  0.00           C
ATOM   4122  CZ2 TRP X 527      50.164  27.183  29.052  1.00  0.00           C
ATOM   4123  CH2 TRP X 527      49.924  27.342  27.676  1.00  0.00           C
ATOM   4124  CZ3 TRP X 527      50.383  28.494  27.012  1.00  0.00           C
ATOM   4125  CE3 TRP X 527      51.113  29.477  27.707  1.00  0.00           C
ATOM   4126  CD2 TRP X 527      51.390  29.337  29.086  1.00  0.00           C
ATOM   4127  C   TRP X 527      54.548  32.593  28.350  1.00  0.00           C
ATOM   4128  O   TRP X 527      54.279  32.847  27.178  1.00  0.00           O
ATOM   4129  N   THR X 528      55.317  33.408  29.081  1.00  0.00           N
ATOM   4130  CA  THR X 528      55.886  34.656  28.524  1.00  0.00           C
ATOM   4131  CB  THR X 528      56.606  35.492  29.594  1.00  0.00           C
ATOM   4132  CG2 THR X 528      55.663  35.997  30.684  1.00  0.00           C
ATOM   4133  OG1 THR X 528      57.639  34.745  30.201  1.00  0.00           O
ATOM   4134  C   THR X 528      56.855  34.393  27.363  1.00  0.00           C
ATOM   4135  O   THR X 528      56.956  35.205  26.442  1.00  0.00           O
ATOM   4136  N   ASN X 529      57.528  33.239  27.360  1.00  0.00           N
ATOM   4137  CA  ASN X 529      58.453  32.821  26.309  1.00  0.00           C
ATOM   4138  CB  ASN X 529      59.508  31.922  26.971  1.00  0.00           C
ATOM   4139  CG  ASN X 529      60.633  31.531  26.039  1.00  0.00           C
ATOM   4140  OD1 ASN X 529      60.861  30.360  25.773  1.00  0.00           O
ATOM   4141  ND2 ASN X 529      61.403  32.476  25.559  1.00  0.00           N
ATOM   4142  C   ASN X 529      57.737  32.180  25.098  1.00  0.00           C
ATOM   4143  O   ASN X 529      58.257  32.253  23.982  1.00  0.00           O
ATOM   4144  N   LEU X 530      56.521  31.643  25.279  1.00  0.00           N
ATOM   4145  CA  LEU X 530      55.597  31.277  24.193  1.00  0.00           C
ATOM   4146  CB  LEU X 530      54.532  30.291  24.699  1.00  0.00           C
ATOM   4147  CG  LEU X 530      55.018  28.855  24.951  1.00  0.00           C
ATOM   4148  CD1 LEU X 530      53.824  28.046  25.449  1.00  0.00           C
ATOM   4149  CD2 LEU X 530      55.546  28.172  23.683  1.00  0.00           C
ATOM   4150  C   LEU X 530      54.906  32.497  23.567  1.00  0.00           C
ATOM   4151  O   LEU X 530      54.763  32.560  22.346  1.00  0.00           O
ATOM   4152  N   PHE X 531      54.529  33.504  24.362  1.00  0.00           N
ATOM   4153  CA  PHE X 531      54.045  34.785  23.828  1.00  0.00           C
ATOM   4154  CB  PHE X 531      53.558  35.691  24.973  1.00  0.00           C
ATOM   4155  CG  PHE X 531      52.461  35.144  25.882  1.00  0.00           C
ATOM   4156  CD1 PHE X 531      52.314  35.689  27.173  1.00  0.00           C
ATOM   4157  CE1 PHE X 531      51.314  35.213  28.041  1.00  0.00           C
ATOM   4158  CZ  PHE X 531      50.451  34.186  27.624  1.00  0.00           C
ATOM   4159  CE2 PHE X 531      50.579  33.647  26.333  1.00  0.00           C
ATOM   4160  CD2 PHE X 531      51.574  34.128  25.462  1.00  0.00           C
ATOM   4161  C   PHE X 531      55.126  35.474  22.972  1.00  0.00           C
ATOM   4162  O   PHE X 531      54.804  36.121  21.978  1.00  0.00           O
ATOM   4163  N   ALA X 532      56.405  35.217  23.267  1.00  0.00           N
ATOM   4164  CA  ALA X 532      57.573  35.620  22.484  1.00  0.00           C
ATOM   4165  CB  ALA X 532      58.748  35.749  23.459  1.00  0.00           C
ATOM   4166  C   ALA X 532      57.909  34.712  21.268  1.00  0.00           C
ATOM   4167  O   ALA X 532      59.052  34.712  20.801  1.00  0.00           O
ATOM   4168  N   LYS X 533      56.955  33.917  20.761  1.00  0.00           N
ATOM   4169  CA  LYS X 533      57.068  33.126  19.514  1.00  0.00           C
ATOM   4170  CB  LYS X 533      56.592  31.679  19.736  1.00  0.00           C
ATOM   4171  CG  LYS X 533      57.375  30.875  20.790  1.00  0.00           C
ATOM   4172  CD  LYS X 533      58.783  30.438  20.357  1.00  0.00           C
ATOM   4173  CE  LYS X 533      59.886  31.465  20.639  1.00  0.00           C
ATOM   4174  NZ  LYS X 533      60.253  31.522  22.074  1.00  0.00           N
ATOM   4175  C   LYS X 533      56.324  33.780  18.356  1.00  0.00           C
ATOM   4176  O   LYS X 533      56.906  33.842  17.253  1.00  0.00           O
ATOM   4177  OXT LYS X 533      55.196  34.286  18.569  1.00  0.00           O
END
