# Supplementary material for: Insights into the Degradation of Polymer–Drug Conjugates by an Overexpressed Enzyme in Cancer Cells
Source: J Med Chem. 2023 Feb 14;66(4):2761–72. doi: 10.1021/acs.jmedchem.2c01781 (PMC9969400; doi:10.1021/acs.jmedchem.2c01781)
Supplement: Supplementary file 2 — jm2c01781_si_002.zip [file jm2c01781_si_002.zip › 3c-TI1.pdb]

CRYST1    0.000    0.000    0.000  90.00  90.00  90.00 P 1           1
ATOM      1  N   SER X   1       4.041  57.507  40.181  1.00  0.00            
ATOM      2  CA  SER X   1       5.461  57.893  40.300  1.00  0.00            
ATOM      3  CB  SER X   1       6.311  56.740  40.832  1.00  0.00            
ATOM      4  OG  SER X   1       5.712  56.188  41.986  1.00  0.00            
ATOM      5  C   SER X   1       6.019  58.331  38.954  1.00  0.00            
ATOM      6  O   SER X   1       5.556  57.859  37.914  1.00  0.00            
ATOM      7  N   SER X   2       7.050  59.181  38.952  1.00  0.00            
ATOM      8  CA  SER X   2       7.741  59.644  37.739  1.00  0.00            
ATOM      9  CB  SER X   2       7.170  61.001  37.324  1.00  0.00            
ATOM     10  OG  SER X   2       7.772  61.424  36.117  1.00  0.00            
ATOM     11  C   SER X   2       9.267  59.736  37.961  1.00  0.00            
ATOM     12  O   SER X   2       9.705  60.567  38.764  1.00  0.00            
ATOM     13  N   PRO X   3      10.093  58.908  37.288  1.00  0.00            
ATOM     14  CD  PRO X   3       9.678  57.876  36.350  1.00  0.00            
ATOM     15  CG  PRO X   3      10.954  57.254  35.798  1.00  0.00            
ATOM     16  CB  PRO X   3      11.999  57.522  36.877  1.00  0.00            
ATOM     17  CA  PRO X   3      11.539  58.829  37.532  1.00  0.00            
ATOM     18  C   PRO X   3      12.325  60.056  37.016  1.00  0.00            
ATOM     19  O   PRO X   3      11.813  60.798  36.166  1.00  0.00            
ATOM     20  N   PRO X   4      13.554  60.298  37.521  1.00  0.00            
ATOM     21  CD  PRO X   4      14.242  59.480  38.515  1.00  0.00            
ATOM     22  CG  PRO X   4      15.543  60.204  38.863  1.00  0.00            
ATOM     23  CB  PRO X   4      15.270  61.653  38.456  1.00  0.00            
ATOM     24  CA  PRO X   4      14.329  61.513  37.257  1.00  0.00            
ATOM     25  C   PRO X   4      15.132  61.464  35.949  1.00  0.00            
ATOM     26  O   PRO X   4      15.762  60.450  35.638  1.00  0.00            
ATOM     27  N   VAL X   5      15.194  62.600  35.243  1.00  0.00            
ATOM     28  CA  VAL X   5      16.078  62.821  34.084  1.00  0.00            
ATOM     29  CB  VAL X   5      15.277  63.095  32.793  1.00  0.00            
ATOM     30  CG1 VAL X   5      16.198  63.260  31.574  1.00  0.00            
ATOM     31  CG2 VAL X   5      14.313  61.942  32.479  1.00  0.00            
ATOM     32  C   VAL X   5      17.082  63.943  34.380  1.00  0.00            
ATOM     33  O   VAL X   5      16.698  65.033  34.818  1.00  0.00            
ATOM     34  N   VAL X   6      18.363  63.668  34.120  1.00  0.00            
ATOM     35  CA  VAL X   6      19.541  64.528  34.358  1.00  0.00            
ATOM     36  CB  VAL X   6      20.448  63.858  35.419  1.00  0.00            
ATOM     37  CG1 VAL X   6      21.930  64.250  35.366  1.00  0.00            
ATOM     38  CG2 VAL X   6      19.920  64.182  36.822  1.00  0.00            
ATOM     39  C   VAL X   6      20.275  64.811  33.039  1.00  0.00            
ATOM     40  O   VAL X   6      20.243  63.991  32.122  1.00  0.00            
ATOM     41  N   ASP X   7      20.940  65.966  32.933  1.00  0.00            
ATOM     42  CA  ASP X   7      21.570  66.472  31.706  1.00  0.00            
ATOM     43  CB  ASP X   7      20.846  67.769  31.310  1.00  0.00            
ATOM     44  CG  ASP X   7      21.427  68.413  30.054  1.00  0.00            
ATOM     45  OD1 ASP X   7      22.235  69.364  30.181  1.00  0.00            
ATOM     46  OD2 ASP X   7      21.038  67.975  28.950  1.00  0.00            
ATOM     47  C   ASP X   7      23.089  66.691  31.854  1.00  0.00            
ATOM     48  O   ASP X   7      23.558  67.260  32.840  1.00  0.00            
ATOM     49  N   THR X   8      23.864  66.283  30.844  1.00  0.00            
ATOM     50  CA  THR X   8      25.317  66.526  30.732  1.00  0.00            
ATOM     51  CB  THR X   8      26.150  65.291  31.137  1.00  0.00            
ATOM     52  CG2 THR X   8      25.811  64.734  32.519  1.00  0.00            
ATOM     53  OG1 THR X   8      26.029  64.236  30.204  1.00  0.00            
ATOM     54  C   THR X   8      25.697  66.946  29.309  1.00  0.00            
ATOM     55  O   THR X   8      24.917  66.751  28.371  1.00  0.00            
ATOM     56  N   VAL X   9      26.916  67.466  29.115  1.00  0.00            
ATOM     57  CA  VAL X   9      27.418  67.876  27.784  1.00  0.00            
ATOM     58  CB  VAL X   9      28.789  68.579  27.863  1.00  0.00            
ATOM     59  CG1 VAL X   9      28.690  69.883  28.653  1.00  0.00            
ATOM     60  CG2 VAL X   9      29.900  67.709  28.468  1.00  0.00            
ATOM     61  C   VAL X   9      27.501  66.734  26.764  1.00  0.00            
ATOM     62  O   VAL X   9      27.478  66.997  25.560  1.00  0.00            
ATOM     63  N   HIE X  10      27.596  65.476  27.211  1.00  0.00            
ATOM     64  CA  HIE X  10      27.605  64.286  26.343  1.00  0.00            
ATOM     65  CB  HIE X  10      28.529  63.216  26.948  1.00  0.00            
ATOM     66  CG  HIE X  10      29.955  63.293  26.467  1.00  0.00            
ATOM     67  ND1 HIE X  10      30.668  64.461  26.175  1.00  0.00            
ATOM     68  CE1 HIE X  10      31.848  64.051  25.678  1.00  0.00            
ATOM     69  NE2 HIE X  10      31.906  62.710  25.646  1.00  0.00            
ATOM     70  CD2 HIE X  10      30.724  62.214  26.144  1.00  0.00            
ATOM     71  C   HIE X  10      26.212  63.708  26.068  1.00  0.00            
ATOM     72  O   HIE X  10      26.058  62.948  25.112  1.00  0.00            
ATOM     73  N   GLY X  11      25.203  64.058  26.867  1.00  0.00            
ATOM     74  CA  GLY X  11      23.837  63.552  26.739  1.00  0.00            
ATOM     75  C   GLY X  11      23.046  63.587  28.048  1.00  0.00            
ATOM     76  O   GLY X  11      23.557  63.993  29.097  1.00  0.00            
ATOM     77  N   LYS X  12      21.792  63.138  27.988  1.00  0.00            
ATOM     78  CA  LYS X  12      20.882  63.010  29.134  1.00  0.00            
ATOM     79  CB  LYS X  12      19.492  63.544  28.752  1.00  0.00            
ATOM     80  CG  LYS X  12      19.435  65.069  28.575  1.00  0.00            
ATOM     81  CD  LYS X  12      18.190  65.463  27.759  1.00  0.00            
ATOM     82  CE  LYS X  12      18.147  66.942  27.354  1.00  0.00            
ATOM     83  NZ  LYS X  12      18.272  67.849  28.512  1.00  0.00            
ATOM     84  C   LYS X  12      20.806  61.563  29.624  1.00  0.00            
ATOM     85  O   LYS X  12      20.955  60.618  28.844  1.00  0.00            
ATOM     86  N   VAL X  13      20.519  61.391  30.913  1.00  0.00            
ATOM     87  CA  VAL X  13      20.362  60.083  31.569  1.00  0.00            
ATOM     88  CB  VAL X  13      21.592  59.688  32.412  1.00  0.00            
ATOM     89  CG1 VAL X  13      22.811  59.463  31.513  1.00  0.00            
ATOM     90  CG2 VAL X  13      21.968  60.710  33.492  1.00  0.00            
ATOM     91  C   VAL X  13      19.085  60.015  32.403  1.00  0.00            
ATOM     92  O   VAL X  13      18.718  60.975  33.079  1.00  0.00            
ATOM     93  N   LEU X  14      18.422  58.862  32.352  1.00  0.00            
ATOM     94  CA  LEU X  14      17.235  58.496  33.123  1.00  0.00            
ATOM     95  CB  LEU X  14      16.205  57.904  32.140  1.00  0.00            
ATOM     96  CG  LEU X  14      15.017  57.155  32.773  1.00  0.00            
ATOM     97  CD1 LEU X  14      14.133  58.055  33.633  1.00  0.00            
ATOM     98  CD2 LEU X  14      14.148  56.579  31.659  1.00  0.00            
ATOM     99  C   LEU X  14      17.636  57.523  34.242  1.00  0.00            
ATOM    100  O   LEU X  14      18.282  56.507  33.970  1.00  0.00            
ATOM    101  N   GLY X  15      17.251  57.850  35.477  1.00  0.00            
ATOM    102  CA  GLY X  15      17.526  57.069  36.689  1.00  0.00            
ATOM    103  C   GLY X  15      16.263  56.472  37.320  1.00  0.00            
ATOM    104  O   GLY X  15      15.266  56.218  36.638  1.00  0.00            
ATOM    105  N   LYS X  16      16.283  56.278  38.646  1.00  0.00            
ATOM    106  CA  LYS X  16      15.106  55.902  39.460  1.00  0.00            
ATOM    107  CB  LYS X  16      14.979  54.364  39.467  1.00  0.00            
ATOM    108  CG  LYS X  16      13.593  53.890  39.938  1.00  0.00            
ATOM    109  CD  LYS X  16      13.329  52.408  39.642  1.00  0.00            
ATOM    110  CE  LYS X  16      14.207  51.451  40.456  1.00  0.00            
ATOM    111  NZ  LYS X  16      14.023  50.054  40.000  1.00  0.00            
ATOM    112  C   LYS X  16      15.192  56.489  40.879  1.00  0.00            
ATOM    113  O   LYS X  16      16.295  56.692  41.381  1.00  0.00            
ATOM    114  N   PHE X  17      14.054  56.751  41.526  1.00  0.00            
ATOM    115  CA  PHE X  17      13.975  57.124  42.948  1.00  0.00            
ATOM    116  CB  PHE X  17      12.859  58.156  43.180  1.00  0.00            
ATOM    117  CG  PHE X  17      13.044  59.525  42.550  1.00  0.00            
ATOM    118  CD1 PHE X  17      14.033  60.397  43.043  1.00  0.00            
ATOM    119  CE1 PHE X  17      14.158  61.697  42.517  1.00  0.00            
ATOM    120  CZ  PHE X  17      13.291  62.131  41.501  1.00  0.00            
ATOM    121  CE2 PHE X  17      12.306  61.262  41.003  1.00  0.00            
ATOM    122  CD2 PHE X  17      12.175  59.965  41.532  1.00  0.00            
ATOM    123  C   PHE X  17      13.748  55.906  43.866  1.00  0.00            
ATOM    124  O   PHE X  17      13.116  54.921  43.468  1.00  0.00            
ATOM    125  N   VAL X  18      14.218  56.003  45.115  1.00  0.00            
ATOM    126  CA  VAL X  18      13.980  55.043  46.209  1.00  0.00            
ATOM    127  CB  VAL X  18      15.166  54.061  46.372  1.00  0.00            
ATOM    128  CG1 VAL X  18      14.878  53.006  47.451  1.00  0.00            
ATOM    129  CG2 VAL X  18      15.487  53.304  45.073  1.00  0.00            
ATOM    130  C   VAL X  18      13.729  55.789  47.530  1.00  0.00            
ATOM    131  O   VAL X  18      14.436  56.748  47.850  1.00  0.00            
ATOM    132  N   SER X  19      12.755  55.325  48.318  1.00  0.00            
ATOM    133  CA  SER X  19      12.467  55.773  49.692  1.00  0.00            
ATOM    134  CB  SER X  19      11.152  56.563  49.722  1.00  0.00            
ATOM    135  OG  SER X  19      10.938  57.197  50.973  1.00  0.00            
ATOM    136  C   SER X  19      12.416  54.581  50.659  1.00  0.00            
ATOM    137  O   SER X  19      11.885  53.515  50.327  1.00  0.00            
ATOM    138  N   LEU X  20      12.986  54.751  51.856  1.00  0.00            
ATOM    139  CA  LEU X  20      13.145  53.716  52.885  1.00  0.00            
ATOM    140  CB  LEU X  20      14.647  53.480  53.132  1.00  0.00            
ATOM    141  CG  LEU X  20      15.494  53.089  51.905  1.00  0.00            
ATOM    142  CD1 LEU X  20      16.949  52.898  52.340  1.00  0.00            
ATOM    143  CD2 LEU X  20      15.016  51.791  51.256  1.00  0.00            
ATOM    144  C   LEU X  20      12.430  54.100  54.193  1.00  0.00            
ATOM    145  O   LEU X  20      12.374  55.275  54.562  1.00  0.00            
ATOM    146  N   GLU X  21      11.898  53.121  54.925  1.00  0.00            
ATOM    147  CA  GLU X  21      11.144  53.359  56.166  1.00  0.00            
ATOM    148  CB  GLU X  21      10.196  52.177  56.448  1.00  0.00            
ATOM    149  CG  GLU X  21       9.083  52.055  55.396  1.00  0.00            
ATOM    150  CD  GLU X  21       8.145  50.880  55.699  1.00  0.00            
ATOM    151  OE1 GLU X  21       7.390  50.943  56.700  1.00  0.00            
ATOM    152  OE2 GLU X  21       8.142  49.887  54.934  1.00  0.00            
ATOM    153  C   GLU X  21      12.093  53.638  57.349  1.00  0.00            
ATOM    154  O   GLU X  21      12.940  52.803  57.681  1.00  0.00            
ATOM    155  N   GLY X  22      11.951  54.807  57.988  1.00  0.00            
ATOM    156  CA  GLY X  22      12.792  55.292  59.097  1.00  0.00            
ATOM    157  C   GLY X  22      14.084  56.023  58.693  1.00  0.00            
ATOM    158  O   GLY X  22      15.020  56.089  59.491  1.00  0.00            
ATOM    159  N   PHE X  23      14.159  56.553  57.466  1.00  0.00            
ATOM    160  CA  PHE X  23      15.328  57.269  56.930  1.00  0.00            
ATOM    161  CB  PHE X  23      15.790  56.598  55.627  1.00  0.00            
ATOM    162  CG  PHE X  23      16.546  55.291  55.824  1.00  0.00            
ATOM    163  CD1 PHE X  23      15.866  54.116  56.196  1.00  0.00            
ATOM    164  CE1 PHE X  23      16.569  52.911  56.380  1.00  0.00            
ATOM    165  CZ  PHE X  23      17.960  52.872  56.179  1.00  0.00            
ATOM    166  CE2 PHE X  23      18.644  54.040  55.801  1.00  0.00            
ATOM    167  CD2 PHE X  23      17.941  55.247  55.637  1.00  0.00            
ATOM    168  C   PHE X  23      15.081  58.782  56.762  1.00  0.00            
ATOM    169  O   PHE X  23      13.941  59.247  56.640  1.00  0.00            
ATOM    170  N   ALA X  24      16.163  59.566  56.746  1.00  0.00            
ATOM    171  CA  ALA X  24      16.121  61.030  56.795  1.00  0.00            
ATOM    172  CB  ALA X  24      17.483  61.528  57.280  1.00  0.00            
ATOM    173  C   ALA X  24      15.701  61.708  55.474  1.00  0.00            
ATOM    174  O   ALA X  24      15.092  62.778  55.520  1.00  0.00            
ATOM    175  N   GLN X  25      15.992  61.109  54.313  1.00  0.00            
ATOM    176  CA  GLN X  25      15.459  61.537  53.009  1.00  0.00            
ATOM    177  CB  GLN X  25      16.224  62.759  52.454  1.00  0.00            
ATOM    178  CG  GLN X  25      17.762  62.670  52.441  1.00  0.00            
ATOM    179  CD  GLN X  25      18.413  62.933  53.799  1.00  0.00            
ATOM    180  OE1 GLN X  25      18.042  63.827  54.552  1.00  0.00            
ATOM    181  NE2 GLN X  25      19.436  62.188  54.152  1.00  0.00            
ATOM    182  C   GLN X  25      15.425  60.392  51.970  1.00  0.00            
ATOM    183  O   GLN X  25      16.172  59.418  52.110  1.00  0.00            
ATOM    184  N   PRO X  26      14.586  60.482  50.917  1.00  0.00            
ATOM    185  CD  PRO X  26      13.404  61.322  50.830  1.00  0.00            
ATOM    186  CG  PRO X  26      12.444  60.558  49.925  1.00  0.00            
ATOM    187  CB  PRO X  26      13.394  59.920  48.914  1.00  0.00            
ATOM    188  CA  PRO X  26      14.674  59.640  49.718  1.00  0.00            
ATOM    189  C   PRO X  26      15.944  59.918  48.890  1.00  0.00            
ATOM    190  O   PRO X  26      16.653  60.904  49.117  1.00  0.00            
ATOM    191  N   VAL X  27      16.235  59.062  47.905  1.00  0.00            
ATOM    192  CA  VAL X  27      17.453  59.114  47.067  1.00  0.00            
ATOM    193  CB  VAL X  27      18.513  58.130  47.617  1.00  0.00            
ATOM    194  CG1 VAL X  27      19.830  58.130  46.827  1.00  0.00            
ATOM    195  CG2 VAL X  27      18.888  58.437  49.076  1.00  0.00            
ATOM    196  C   VAL X  27      17.125  58.801  45.599  1.00  0.00            
ATOM    197  O   VAL X  27      16.259  57.977  45.314  1.00  0.00            
ATOM    198  N   ALA X  28      17.833  59.434  44.662  1.00  0.00            
ATOM    199  CA  ALA X  28      17.863  59.096  43.239  1.00  0.00            
ATOM    200  CB  ALA X  28      17.738  60.383  42.417  1.00  0.00            
ATOM    201  C   ALA X  28      19.152  58.333  42.880  1.00  0.00            
ATOM    202  O   ALA X  28      20.232  58.676  43.371  1.00  0.00            
ATOM    203  N   ILE X  29      19.048  57.324  42.010  1.00  0.00            
ATOM    204  CA  ILE X  29      20.167  56.458  41.604  1.00  0.00            
ATOM    205  CB  ILE X  29      20.069  55.055  42.252  1.00  0.00            
ATOM    206  CG2 ILE X  29      20.123  55.188  43.786  1.00  0.00            
ATOM    207  CG1 ILE X  29      18.823  54.255  41.804  1.00  0.00            
ATOM    208  CD1 ILE X  29      18.786  52.811  42.323  1.00  0.00            
ATOM    209  C   ILE X  29      20.338  56.376  40.080  1.00  0.00            
ATOM    210  O   ILE X  29      19.357  56.345  39.332  1.00  0.00            
ATOM    211  N   PHE X  30      21.601  56.303  39.646  1.00  0.00            
ATOM    212  CA  PHE X  30      22.042  56.124  38.257  1.00  0.00            
ATOM    213  CB  PHE X  30      22.441  57.476  37.638  1.00  0.00            
ATOM    214  CG  PHE X  30      21.387  58.573  37.661  1.00  0.00            
ATOM    215  CD1 PHE X  30      21.234  59.382  38.805  1.00  0.00            
ATOM    216  CE1 PHE X  30      20.281  60.418  38.820  1.00  0.00            
ATOM    217  CZ  PHE X  30      19.492  60.661  37.683  1.00  0.00            
ATOM    218  CE2 PHE X  30      19.654  59.870  36.533  1.00  0.00            
ATOM    219  CD2 PHE X  30      20.593  58.821  36.524  1.00  0.00            
ATOM    220  C   PHE X  30      23.243  55.160  38.226  1.00  0.00            
ATOM    221  O   PHE X  30      24.127  55.250  39.080  1.00  0.00            
ATOM    222  N   LEU X  31      23.298  54.228  37.271  1.00  0.00            
ATOM    223  CA  LEU X  31      24.329  53.183  37.200  1.00  0.00            
ATOM    224  CB  LEU X  31      23.808  51.834  37.738  1.00  0.00            
ATOM    225  CG  LEU X  31      23.504  51.776  39.250  1.00  0.00            
ATOM    226  CD1 LEU X  31      22.057  52.150  39.595  1.00  0.00            
ATOM    227  CD2 LEU X  31      23.721  50.349  39.761  1.00  0.00            
ATOM    228  C   LEU X  31      24.898  53.004  35.784  1.00  0.00            
ATOM    229  O   LEU X  31      24.199  53.155  34.779  1.00  0.00            
ATOM    230  N   GLY X  32      26.180  52.639  35.721  1.00  0.00            
ATOM    231  CA  GLY X  32      26.897  52.347  34.480  1.00  0.00            
ATOM    232  C   GLY X  32      27.154  53.570  33.602  1.00  0.00            
ATOM    233  O   GLY X  32      27.039  53.487  32.381  1.00  0.00            
ATOM    234  N   ILE X  33      27.501  54.706  34.208  1.00  0.00            
ATOM    235  CA  ILE X  33      27.865  55.932  33.488  1.00  0.00            
ATOM    236  CB  ILE X  33      27.731  57.160  34.416  1.00  0.00            
ATOM    237  CG2 ILE X  33      28.043  58.453  33.642  1.00  0.00            
ATOM    238  CG1 ILE X  33      26.360  57.274  35.125  1.00  0.00            
ATOM    239  CD1 ILE X  33      25.160  57.451  34.187  1.00  0.00            
ATOM    240  C   ILE X  33      29.306  55.801  32.959  1.00  0.00            
ATOM    241  O   ILE X  33      30.215  55.593  33.769  1.00  0.00            
ATOM    242  N   PRO X  34      29.566  55.923  31.643  1.00  0.00            
ATOM    243  CD  PRO X  34      28.601  55.972  30.553  1.00  0.00            
ATOM    244  CG  PRO X  34      29.415  56.114  29.264  1.00  0.00            
ATOM    245  CB  PRO X  34      30.772  55.524  29.637  1.00  0.00            
ATOM    246  CA  PRO X  34      30.923  55.913  31.107  1.00  0.00            
ATOM    247  C   PRO X  34      31.585  57.285  31.278  1.00  0.00            
ATOM    248  O   PRO X  34      31.055  58.311  30.838  1.00  0.00            
ATOM    249  N   PHE X  35      32.771  57.302  31.892  1.00  0.00            
ATOM    250  CA  PHE X  35      33.538  58.536  32.106  1.00  0.00            
ATOM    251  CB  PHE X  35      34.052  58.576  33.552  1.00  0.00            
ATOM    252  CG  PHE X  35      35.023  57.487  33.968  1.00  0.00            
ATOM    253  CD1 PHE X  35      36.403  57.664  33.753  1.00  0.00            
ATOM    254  CE1 PHE X  35      37.317  56.692  34.196  1.00  0.00            
ATOM    255  CZ  PHE X  35      36.856  55.556  34.880  1.00  0.00            
ATOM    256  CE2 PHE X  35      35.480  55.378  35.099  1.00  0.00            
ATOM    257  CD2 PHE X  35      34.561  56.336  34.636  1.00  0.00            
ATOM    258  C   PHE X  35      34.652  58.754  31.068  1.00  0.00            
ATOM    259  O   PHE X  35      34.938  59.893  30.691  1.00  0.00            
ATOM    260  N   ALA X  36      35.255  57.666  30.582  1.00  0.00            
ATOM    261  CA  ALA X  36      36.364  57.669  29.629  1.00  0.00            
ATOM    262  CB  ALA X  36      37.669  57.781  30.431  1.00  0.00            
ATOM    263  C   ALA X  36      36.348  56.416  28.728  1.00  0.00            
ATOM    264  O   ALA X  36      35.510  55.522  28.897  1.00  0.00            
ATOM    265  N   LYS X  37      37.279  56.366  27.771  1.00  0.00            
ATOM    266  CA  LYS X  37      37.516  55.309  26.778  1.00  0.00            
ATOM    267  CB  LYS X  37      37.296  55.928  25.382  1.00  0.00            
ATOM    268  CG  LYS X  37      37.604  54.975  24.211  1.00  0.00            
ATOM    269  CD  LYS X  37      37.283  55.600  22.839  1.00  0.00            
ATOM    270  CE  LYS X  37      38.197  56.780  22.464  1.00  0.00            
ATOM    271  NZ  LYS X  37      39.528  56.339  21.980  1.00  0.00            
ATOM    272  C   LYS X  37      38.942  54.748  26.943  1.00  0.00            
ATOM    273  O   LYS X  37      39.899  55.483  26.681  1.00  0.00            
ATOM    274  N   PRO X  38      39.129  53.485  27.366  1.00  0.00            
ATOM    275  CD  PRO X  38      38.110  52.579  27.877  1.00  0.00            
ATOM    276  CG  PRO X  38      38.833  51.291  28.283  1.00  0.00            
ATOM    277  CB  PRO X  38      40.292  51.719  28.444  1.00  0.00            
ATOM    278  CA  PRO X  38      40.442  52.845  27.417  1.00  0.00            
ATOM    279  C   PRO X  38      40.829  52.298  26.028  1.00  0.00            
ATOM    280  O   PRO X  38      40.033  51.575  25.420  1.00  0.00            
ATOM    281  N   PRO X  39      42.038  52.576  25.507  1.00  0.00            
ATOM    282  CD  PRO X  39      42.899  53.701  25.839  1.00  0.00            
ATOM    283  CG  PRO X  39      43.516  54.108  24.504  1.00  0.00            
ATOM    284  CB  PRO X  39      43.702  52.762  23.800  1.00  0.00            
ATOM    285  CA  PRO X  39      42.525  51.916  24.296  1.00  0.00            
ATOM    286  C   PRO X  39      42.892  50.446  24.570  1.00  0.00            
ATOM    287  O   PRO X  39      43.542  50.135  25.576  1.00  0.00            
ATOM    288  N   LEU X  40      42.464  49.538  23.690  1.00  0.00            
ATOM    289  CA  LEU X  40      42.546  48.077  23.859  1.00  0.00            
ATOM    290  CB  LEU X  40      41.167  47.430  23.605  1.00  0.00            
ATOM    291  CG  LEU X  40      39.922  48.110  24.203  1.00  0.00            
ATOM    292  CD1 LEU X  40      38.688  47.274  23.866  1.00  0.00            
ATOM    293  CD2 LEU X  40      39.973  48.259  25.718  1.00  0.00            
ATOM    294  C   LEU X  40      43.573  47.446  22.906  1.00  0.00            
ATOM    295  O   LEU X  40      43.985  48.075  21.928  1.00  0.00            
ATOM    296  N   GLY X  41      43.925  46.175  23.131  1.00  0.00            
ATOM    297  CA  GLY X  41      44.616  45.331  22.140  1.00  0.00            
ATOM    298  C   GLY X  41      45.892  45.971  21.558  1.00  0.00            
ATOM    299  O   GLY X  41      46.800  46.283  22.332  1.00  0.00            
ATOM    300  N   PRO X  42      45.969  46.235  20.235  1.00  0.00            
ATOM    301  CD  PRO X  42      45.033  45.772  19.218  1.00  0.00            
ATOM    302  CG  PRO X  42      45.774  45.884  17.890  1.00  0.00            
ATOM    303  CB  PRO X  42      46.679  47.091  18.122  1.00  0.00            
ATOM    304  CA  PRO X  42      47.087  46.942  19.590  1.00  0.00            
ATOM    305  C   PRO X  42      47.469  48.313  20.187  1.00  0.00            
ATOM    306  O   PRO X  42      48.569  48.798  19.924  1.00  0.00            
ATOM    307  N   LEU X  43      46.593  48.935  20.986  1.00  0.00            
ATOM    308  CA  LEU X  43      46.796  50.226  21.662  1.00  0.00            
ATOM    309  CB  LEU X  43      45.700  51.207  21.190  1.00  0.00            
ATOM    310  CG  LEU X  43      45.736  51.557  19.688  1.00  0.00            
ATOM    311  CD1 LEU X  43      44.471  52.319  19.296  1.00  0.00            
ATOM    312  CD2 LEU X  43      46.934  52.441  19.338  1.00  0.00            
ATOM    313  C   LEU X  43      46.847  50.111  23.203  1.00  0.00            
ATOM    314  O   LEU X  43      46.886  51.129  23.895  1.00  0.00            
ATOM    315  N   ARG X  44      46.850  48.888  23.758  1.00  0.00            
ATOM    316  CA  ARG X  44      46.913  48.598  25.207  1.00  0.00            
ATOM    317  CB  ARG X  44      46.842  47.069  25.381  1.00  0.00            
ATOM    318  CG  ARG X  44      46.685  46.560  26.822  1.00  0.00            
ATOM    319  CD  ARG X  44      46.598  45.026  26.859  1.00  0.00            
ATOM    320  NE  ARG X  44      45.336  44.545  26.270  1.00  0.00            
ATOM    321  CZ  ARG X  44      45.152  43.576  25.392  1.00  0.00            
ATOM    322  NH1 ARG X  44      46.123  42.893  24.852  1.00  0.00            
ATOM    323  NH2 ARG X  44      43.938  43.285  25.038  1.00  0.00            
ATOM    324  C   ARG X  44      48.163  49.207  25.865  1.00  0.00            
ATOM    325  O   ARG X  44      49.184  49.392  25.203  1.00  0.00            
ATOM    326  N   PHE X  45      48.109  49.460  27.174  1.00  0.00            
ATOM    327  CA  PHE X  45      49.178  50.106  27.959  1.00  0.00            
ATOM    328  CB  PHE X  45      50.461  49.248  27.983  1.00  0.00            
ATOM    329  CG  PHE X  45      50.210  47.766  28.179  1.00  0.00            
ATOM    330  CD1 PHE X  45      49.553  47.314  29.338  1.00  0.00            
ATOM    331  CE1 PHE X  45      49.264  45.949  29.492  1.00  0.00            
ATOM    332  CZ  PHE X  45      49.630  45.029  28.497  1.00  0.00            
ATOM    333  CE2 PHE X  45      50.283  45.478  27.334  1.00  0.00            
ATOM    334  CD2 PHE X  45      50.577  46.844  27.178  1.00  0.00            
ATOM    335  C   PHE X  45      49.387  51.573  27.549  1.00  0.00            
ATOM    336  O   PHE X  45      50.462  51.984  27.104  1.00  0.00            
ATOM    337  N   THR X  46      48.298  52.338  27.649  1.00  0.00            
ATOM    338  CA  THR X  46      48.196  53.775  27.350  1.00  0.00            
ATOM    339  CB  THR X  46      47.764  54.019  25.889  1.00  0.00            
ATOM    340  CG2 THR X  46      48.843  53.671  24.866  1.00  0.00            
ATOM    341  OG1 THR X  46      46.634  53.239  25.574  1.00  0.00            
ATOM    342  C   THR X  46      47.186  54.464  28.293  1.00  0.00            
ATOM    343  O   THR X  46      46.310  53.794  28.867  1.00  0.00            
ATOM    344  N   PRO X  47      47.265  55.800  28.476  1.00  0.00            
ATOM    345  CD  PRO X  47      48.338  56.686  28.046  1.00  0.00            
ATOM    346  CG  PRO X  47      48.337  57.830  29.053  1.00  0.00            
ATOM    347  CB  PRO X  47      46.851  57.989  29.363  1.00  0.00            
ATOM    348  CA  PRO X  47      46.295  56.561  29.265  1.00  0.00            
ATOM    349  C   PRO X  47      44.880  56.554  28.648  1.00  0.00            
ATOM    350  O   PRO X  47      44.738  56.404  27.429  1.00  0.00            
ATOM    351  N   PRO X  48      43.822  56.739  29.460  1.00  0.00            
ATOM    352  CD  PRO X  48      43.864  56.873  30.910  1.00  0.00            
ATOM    353  CG  PRO X  48      42.450  57.268  31.320  1.00  0.00            
ATOM    354  CB  PRO X  48      41.593  56.592  30.253  1.00  0.00            
ATOM    355  CA  PRO X  48      42.436  56.782  28.992  1.00  0.00            
ATOM    356  C   PRO X  48      42.089  58.092  28.261  1.00  0.00            
ATOM    357  O   PRO X  48      42.583  59.174  28.597  1.00  0.00            
ATOM    358  N   GLN X  49      41.187  57.994  27.286  1.00  0.00            
ATOM    359  CA  GLN X  49      40.778  59.065  26.365  1.00  0.00            
ATOM    360  CB  GLN X  49      41.011  58.562  24.924  1.00  0.00            
ATOM    361  CG  GLN X  49      42.487  58.192  24.670  1.00  0.00            
ATOM    362  CD  GLN X  49      42.797  57.746  23.246  1.00  0.00            
ATOM    363  OE1 GLN X  49      41.946  57.673  22.366  1.00  0.00            
ATOM    364  NE2 GLN X  49      44.031  57.398  22.969  1.00  0.00            
ATOM    365  C   GLN X  49      39.306  59.483  26.607  1.00  0.00            
ATOM    366  O   GLN X  49      38.588  58.760  27.300  1.00  0.00            
ATOM    367  N   PRO X  50      38.811  60.606  26.050  1.00  0.00            
ATOM    368  CD  PRO X  50      39.587  61.686  25.457  1.00  0.00            
ATOM    369  CG  PRO X  50      38.669  62.908  25.463  1.00  0.00            
ATOM    370  CB  PRO X  50      37.280  62.286  25.325  1.00  0.00            
ATOM    371  CA  PRO X  50      37.397  60.996  26.143  1.00  0.00            
ATOM    372  C   PRO X  50      36.402  59.925  25.650  1.00  0.00            
ATOM    373  O   PRO X  50      36.686  59.196  24.695  1.00  0.00            
ATOM    374  N   ALA X  51      35.227  59.854  26.284  1.00  0.00            
ATOM    375  CA  ALA X  51      34.127  58.940  25.942  1.00  0.00            
ATOM    376  CB  ALA X  51      33.255  58.766  27.195  1.00  0.00            
ATOM    377  C   ALA X  51      33.286  59.421  24.736  1.00  0.00            
ATOM    378  O   ALA X  51      33.316  60.603  24.387  1.00  0.00            
ATOM    379  N   GLU X  52      32.481  58.537  24.129  1.00  0.00            
ATOM    380  CA  GLU X  52      31.573  58.904  23.027  1.00  0.00            
ATOM    381  CB  GLU X  52      31.133  57.665  22.218  1.00  0.00            
ATOM    382  CG  GLU X  52      32.253  56.977  21.420  1.00  0.00            
ATOM    383  CD  GLU X  52      31.720  55.807  20.571  1.00  0.00            
ATOM    384  OE1 GLU X  52      32.313  54.699  20.590  1.00  0.00            
ATOM    385  OE2 GLU X  52      30.711  55.974  19.846  1.00  0.00            
ATOM    386  C   GLU X  52      30.309  59.634  23.547  1.00  0.00            
ATOM    387  O   GLU X  52      29.612  59.085  24.409  1.00  0.00            
ATOM    388  N   PRO X  53      29.940  60.819  23.019  1.00  0.00            
ATOM    389  CD  PRO X  53      30.740  61.667  22.143  1.00  0.00            
ATOM    390  CG  PRO X  53      29.821  62.805  21.700  1.00  0.00            
ATOM    391  CB  PRO X  53      28.821  62.913  22.849  1.00  0.00            
ATOM    392  CA  PRO X  53      28.649  61.457  23.300  1.00  0.00            
ATOM    393  C   PRO X  53      27.479  60.759  22.580  1.00  0.00            
ATOM    394  O   PRO X  53      27.681  60.003  21.625  1.00  0.00            
ATOM    395  N   TRP X  54      26.248  61.019  23.028  1.00  0.00            
ATOM    396  CA  TRP X  54      24.987  60.545  22.421  1.00  0.00            
ATOM    397  CB  TRP X  54      24.472  59.321  23.201  1.00  0.00            
ATOM    398  CG  TRP X  54      24.158  59.534  24.655  1.00  0.00            
ATOM    399  CD1 TRP X  54      22.919  59.673  25.180  1.00  0.00            
ATOM    400  NE1 TRP X  54      23.005  59.883  26.543  1.00  0.00            
ATOM    401  CE2 TRP X  54      24.313  59.857  26.975  1.00  0.00            
ATOM    402  CZ2 TRP X  54      24.911  60.023  28.231  1.00  0.00            
ATOM    403  CH2 TRP X  54      26.309  59.927  28.347  1.00  0.00            
ATOM    404  CZ3 TRP X  54      27.087  59.658  27.208  1.00  0.00            
ATOM    405  CE3 TRP X  54      26.477  59.498  25.948  1.00  0.00            
ATOM    406  CD2 TRP X  54      25.076  59.610  25.793  1.00  0.00            
ATOM    407  C   TRP X  54      23.905  61.641  22.304  1.00  0.00            
ATOM    408  O   TRP X  54      22.998  61.528  21.477  1.00  0.00            
ATOM    409  N   SER X  55      24.015  62.728  23.081  1.00  0.00            
ATOM    410  CA  SER X  55      23.237  63.978  22.962  1.00  0.00            
ATOM    411  CB  SER X  55      23.748  64.836  21.799  1.00  0.00            
ATOM    412  OG  SER X  55      25.159  64.970  21.842  1.00  0.00            
ATOM    413  C   SER X  55      21.702  63.828  22.952  1.00  0.00            
ATOM    414  O   SER X  55      20.993  64.667  22.380  1.00  0.00            
ATOM    415  N   PHE X  56      21.193  62.772  23.595  1.00  0.00            
ATOM    416  CA  PHE X  56      19.775  62.478  23.841  1.00  0.00            
ATOM    417  CB  PHE X  56      19.228  61.683  22.638  1.00  0.00            
ATOM    418  CG  PHE X  56      17.729  61.435  22.666  1.00  0.00            
ATOM    419  CD1 PHE X  56      17.228  60.120  22.724  1.00  0.00            
ATOM    420  CE1 PHE X  56      15.842  59.894  22.806  1.00  0.00            
ATOM    421  CZ  PHE X  56      14.952  60.981  22.835  1.00  0.00            
ATOM    422  CE2 PHE X  56      15.447  62.295  22.775  1.00  0.00            
ATOM    423  CD2 PHE X  56      16.832  62.522  22.686  1.00  0.00            
ATOM    424  C   PHE X  56      19.616  61.725  25.185  1.00  0.00            
ATOM    425  O   PHE X  56      20.600  61.529  25.896  1.00  0.00            
ATOM    426  N   VAL X  57      18.403  61.305  25.566  1.00  0.00            
ATOM    427  CA  VAL X  57      18.138  60.536  26.803  1.00  0.00            
ATOM    428  CB  VAL X  57      16.664  60.679  27.248  1.00  0.00            
ATOM    429  CG1 VAL X  57      16.387  59.958  28.577  1.00  0.00            
ATOM    430  CG2 VAL X  57      16.255  62.145  27.445  1.00  0.00            
ATOM    431  C   VAL X  57      18.491  59.053  26.632  1.00  0.00            
ATOM    432  O   VAL X  57      18.101  58.439  25.632  1.00  0.00            
ATOM    433  N   LYS X  58      19.147  58.444  27.632  1.00  0.00            
ATOM    434  CA  LYS X  58      19.241  56.978  27.790  1.00  0.00            
ATOM    435  CB  LYS X  58      20.615  56.458  27.320  1.00  0.00            
ATOM    436  CG  LYS X  58      21.771  56.570  28.336  1.00  0.00            
ATOM    437  CD  LYS X  58      23.058  55.898  27.827  1.00  0.00            
ATOM    438  CE  LYS X  58      22.898  54.372  27.724  1.00  0.00            
ATOM    439  NZ  LYS X  58      24.090  53.725  27.136  1.00  0.00            
ATOM    440  C   LYS X  58      18.889  56.502  29.207  1.00  0.00            
ATOM    441  O   LYS X  58      19.173  57.202  30.177  1.00  0.00            
ATOM    442  N   ASN X  59      18.329  55.299  29.337  1.00  0.00            
ATOM    443  CA  ASN X  59      18.207  54.578  30.609  1.00  0.00            
ATOM    444  CB  ASN X  59      17.301  53.347  30.389  1.00  0.00            
ATOM    445  CG  ASN X  59      17.194  52.421  31.594  1.00  0.00            
ATOM    446  OD1 ASN X  59      17.631  52.716  32.696  1.00  0.00            
ATOM    447  ND2 ASN X  59      16.620  51.257  31.414  1.00  0.00            
ATOM    448  C   ASN X  59      19.604  54.189  31.130  1.00  0.00            
ATOM    449  O   ASN X  59      20.318  53.427  30.468  1.00  0.00            
ATOM    450  N   ALA X  60      19.972  54.689  32.311  1.00  0.00            
ATOM    451  CA  ALA X  60      21.244  54.419  32.976  1.00  0.00            
ATOM    452  CB  ALA X  60      22.110  55.683  32.915  1.00  0.00            
ATOM    453  C   ALA X  60      20.994  53.908  34.406  1.00  0.00            
ATOM    454  O   ALA X  60      21.218  54.613  35.391  1.00  0.00            
ATOM    455  N   THR X  61      20.475  52.683  34.521  1.00  0.00            
ATOM    456  CA  THR X  61      20.094  52.054  35.803  1.00  0.00            
ATOM    457  CB  THR X  61      18.568  52.047  35.997  1.00  0.00            
ATOM    458  CG2 THR X  61      17.964  53.447  36.063  1.00  0.00            
ATOM    459  OG1 THR X  61      17.930  51.334  34.961  1.00  0.00            
ATOM    460  C   THR X  61      20.645  50.636  35.992  1.00  0.00            
ATOM    461  O   THR X  61      20.424  50.039  37.046  1.00  0.00            
ATOM    462  N   SER X  62      21.380  50.097  35.016  1.00  0.00            
ATOM    463  CA  SER X  62      21.941  48.737  35.036  1.00  0.00            
ATOM    464  CB  SER X  62      21.845  48.115  33.638  1.00  0.00            
ATOM    465  OG  SER X  62      22.489  48.930  32.672  1.00  0.00            
ATOM    466  C   SER X  62      23.386  48.671  35.554  1.00  0.00            
ATOM    467  O   SER X  62      24.198  49.568  35.307  1.00  0.00            
ATOM    468  N   TYR X  63      23.740  47.573  36.230  1.00  0.00            
ATOM    469  CA  TYR X  63      25.097  47.328  36.739  1.00  0.00            
ATOM    470  CB  TYR X  63      25.114  46.026  37.555  1.00  0.00            
ATOM    471  CG  TYR X  63      24.326  46.067  38.852  1.00  0.00            
ATOM    472  CD1 TYR X  63      23.206  45.232  39.032  1.00  0.00            
ATOM    473  CE1 TYR X  63      22.513  45.233  40.259  1.00  0.00            
ATOM    474  CZ  TYR X  63      22.939  46.072  41.312  1.00  0.00            
ATOM    475  OH  TYR X  63      22.282  46.052  42.502  1.00  0.00            
ATOM    476  CE2 TYR X  63      24.049  46.922  41.122  1.00  0.00            
ATOM    477  CD2 TYR X  63      24.742  46.913  39.897  1.00  0.00            
ATOM    478  C   TYR X  63      26.146  47.242  35.605  1.00  0.00            
ATOM    479  O   TYR X  63      25.970  46.431  34.687  1.00  0.00            
ATOM    480  N   PRO X  64      27.242  48.027  35.638  1.00  0.00            
ATOM    481  CD  PRO X  64      27.531  49.082  36.599  1.00  0.00            
ATOM    482  CG  PRO X  64      28.960  49.541  36.311  1.00  0.00            
ATOM    483  CB  PRO X  64      29.142  49.222  34.827  1.00  0.00            
ATOM    484  CA  PRO X  64      28.285  47.974  34.612  1.00  0.00            
ATOM    485  C   PRO X  64      29.144  46.695  34.682  1.00  0.00            
ATOM    486  O   PRO X  64      29.351  46.160  35.778  1.00  0.00            
ATOM    487  N   PRO X  65      29.699  46.231  33.543  1.00  0.00            
ATOM    488  CD  PRO X  65      29.646  46.878  32.236  1.00  0.00            
ATOM    489  CG  PRO X  65      30.819  46.307  31.446  1.00  0.00            
ATOM    490  CB  PRO X  65      30.905  44.885  31.988  1.00  0.00            
ATOM    491  CA  PRO X  65      30.559  45.045  33.475  1.00  0.00            
ATOM    492  C   PRO X  65      31.815  45.179  34.353  1.00  0.00            
ATOM    493  O   PRO X  65      32.265  46.286  34.646  1.00  0.00            
ATOM    494  N   MET X  66      32.391  44.052  34.776  1.00  0.00            
ATOM    495  CA  MET X  66      33.577  43.993  35.644  1.00  0.00            
ATOM    496  CB  MET X  66      33.559  42.699  36.483  1.00  0.00            
ATOM    497  CG  MET X  66      33.834  41.440  35.652  1.00  0.00            
ATOM    498  SD  MET X  66      33.208  39.865  36.298  1.00  0.00           H
ATOM    499  CE  MET X  66      33.942  39.809  37.950  1.00  0.00            
ATOM    500  C   MET X  66      34.883  44.168  34.851  1.00  0.00            
ATOM    501  O   MET X  66      34.960  43.821  33.668  1.00  0.00            
ATOM    502  N   CYS X  67      35.923  44.692  35.502  1.00  0.00            
ATOM    503  CA  CYS X  67      37.196  45.052  34.878  1.00  0.00            
ATOM    504  CB  CYS X  67      37.677  46.385  35.487  1.00  0.00            
ATOM    505  SG  CYS X  67      37.653  46.369  37.304  1.00  0.00           H
ATOM    506  C   CYS X  67      38.273  43.958  34.999  1.00  0.00            
ATOM    507  O   CYS X  67      38.688  43.617  36.104  1.00  0.00            
ATOM    508  N   THR X  68      38.821  43.488  33.871  1.00  0.00            
ATOM    509  CA  THR X  68      40.220  42.997  33.774  1.00  0.00            
ATOM    510  CB  THR X  68      41.178  44.197  33.609  1.00  0.00            
ATOM    511  CG2 THR X  68      40.939  44.961  32.307  1.00  0.00            
ATOM    512  OG1 THR X  68      40.985  45.131  34.646  1.00  0.00            
ATOM    513  C   THR X  68      40.686  42.047  34.904  1.00  0.00            
ATOM    514  O   THR X  68      41.694  42.298  35.567  1.00  0.00            
ATOM    515  N   GLN X  69      39.927  40.983  35.179  1.00  0.00            
ATOM    516  CA  GLN X  69      40.131  40.040  36.292  1.00  0.00            
ATOM    517  CB  GLN X  69      39.413  40.571  37.553  1.00  0.00            
ATOM    518  CG  GLN X  69      37.874  40.624  37.451  1.00  0.00            
ATOM    519  CD  GLN X  69      37.260  41.491  38.547  1.00  0.00            
ATOM    520  OE1 GLN X  69      36.650  41.021  39.499  1.00  0.00            
ATOM    521  NE2 GLN X  69      37.393  42.791  38.439  1.00  0.00            
ATOM    522  C   GLN X  69      39.640  38.632  35.927  1.00  0.00            
ATOM    523  O   GLN X  69      38.833  38.488  35.010  1.00  0.00            
ATOM    524  N   ASP X  70      40.064  37.596  36.657  1.00  0.00            
ATOM    525  CA  ASP X  70      39.401  36.289  36.579  1.00  0.00            
ATOM    526  CB  ASP X  70      40.304  35.170  37.123  1.00  0.00            
ATOM    527  CG  ASP X  70      39.726  33.768  36.875  1.00  0.00            
ATOM    528  OD1 ASP X  70      38.517  33.540  37.099  1.00  0.00            
ATOM    529  OD2 ASP X  70      40.499  32.866  36.470  1.00  0.00            
ATOM    530  C   ASP X  70      38.046  36.358  37.314  1.00  0.00            
ATOM    531  O   ASP X  70      38.022  36.626  38.521  1.00  0.00            
ATOM    532  N   PRO X  71      36.906  36.109  36.638  1.00  0.00            
ATOM    533  CD  PRO X  71      36.782  35.720  35.243  1.00  0.00            
ATOM    534  CG  PRO X  71      35.322  35.339  35.035  1.00  0.00            
ATOM    535  CB  PRO X  71      34.584  36.150  36.096  1.00  0.00            
ATOM    536  CA  PRO X  71      35.591  36.264  37.246  1.00  0.00            
ATOM    537  C   PRO X  71      35.328  35.264  38.380  1.00  0.00            
ATOM    538  O   PRO X  71      34.509  35.568  39.246  1.00  0.00            
ATOM    539  N   LYS X  72      36.032  34.123  38.467  1.00  0.00            
ATOM    540  CA  LYS X  72      35.942  33.233  39.640  1.00  0.00            
ATOM    541  CB  LYS X  72      36.572  31.858  39.343  1.00  0.00            
ATOM    542  CG  LYS X  72      36.198  30.837  40.434  1.00  0.00            
ATOM    543  CD  LYS X  72      37.097  29.590  40.402  1.00  0.00            
ATOM    544  CE  LYS X  72      36.637  28.489  41.373  1.00  0.00            
ATOM    545  NZ  LYS X  72      36.424  28.985  42.756  1.00  0.00            
ATOM    546  C   LYS X  72      36.588  33.892  40.861  1.00  0.00            
ATOM    547  O   LYS X  72      35.961  33.985  41.913  1.00  0.00            
ATOM    548  N   ALA X  73      37.808  34.412  40.709  1.00  0.00            
ATOM    549  CA  ALA X  73      38.528  35.101  41.784  1.00  0.00            
ATOM    550  CB  ALA X  73      39.970  35.346  41.324  1.00  0.00            
ATOM    551  C   ALA X  73      37.826  36.406  42.210  1.00  0.00            
ATOM    552  O   ALA X  73      37.794  36.729  43.401  1.00  0.00            
ATOM    553  N   GLY X  74      37.206  37.105  41.250  1.00  0.00            
ATOM    554  CA  GLY X  74      36.339  38.262  41.473  1.00  0.00            
ATOM    555  C   GLY X  74      35.078  37.924  42.275  1.00  0.00            
ATOM    556  O   GLY X  74      34.853  38.534  43.322  1.00  0.00            
ATOM    557  N   GLN X  75      34.296  36.923  41.846  1.00  0.00            
ATOM    558  CA  GLN X  75      33.058  36.491  42.522  1.00  0.00            
ATOM    559  CB  GLN X  75      32.265  35.535  41.617  1.00  0.00            
ATOM    560  CG  GLN X  75      31.597  36.248  40.427  1.00  0.00            
ATOM    561  CD  GLN X  75      31.035  35.245  39.425  1.00  0.00            
ATOM    562  OE1 GLN X  75      29.835  35.041  39.297  1.00  0.00            
ATOM    563  NE2 GLN X  75      31.896  34.561  38.711  1.00  0.00            
ATOM    564  C   GLN X  75      33.305  35.827  43.887  1.00  0.00            
ATOM    565  O   GLN X  75      32.453  35.904  44.774  1.00  0.00            
ATOM    566  N   LEU X  76      34.463  35.191  44.091  1.00  0.00            
ATOM    567  CA  LEU X  76      34.872  34.637  45.388  1.00  0.00            
ATOM    568  CB  LEU X  76      35.998  33.622  45.139  1.00  0.00            
ATOM    569  CG  LEU X  76      36.468  32.856  46.389  1.00  0.00            
ATOM    570  CD1 LEU X  76      35.358  32.051  47.066  1.00  0.00            
ATOM    571  CD2 LEU X  76      37.560  31.882  45.975  1.00  0.00            
ATOM    572  C   LEU X  76      35.259  35.727  46.406  1.00  0.00            
ATOM    573  O   LEU X  76      35.211  35.485  47.612  1.00  0.00            
ATOM    574  N   LEU X  77      35.595  36.936  45.943  1.00  0.00            
ATOM    575  CA  LEU X  77      35.658  38.125  46.794  1.00  0.00            
ATOM    576  CB  LEU X  77      36.736  39.090  46.257  1.00  0.00            
ATOM    577  CG  LEU X  77      36.817  40.447  46.988  1.00  0.00            
ATOM    578  CD1 LEU X  77      37.065  40.301  48.491  1.00  0.00            
ATOM    579  CD2 LEU X  77      37.957  41.280  46.404  1.00  0.00            
ATOM    580  C   LEU X  77      34.266  38.761  46.946  1.00  0.00            
ATOM    581  O   LEU X  77      33.780  38.888  48.070  1.00  0.00            
ATOM    582  N   SER X  78      33.600  39.133  45.845  1.00  0.00            
ATOM    583  CA  SER X  78      32.393  39.969  45.902  1.00  0.00            
ATOM    584  CB  SER X  78      31.958  40.465  44.516  1.00  0.00            
ATOM    585  OG  SER X  78      31.576  39.418  43.644  1.00  0.00            
ATOM    586  C   SER X  78      31.229  39.293  46.619  1.00  0.00            
ATOM    587  O   SER X  78      30.624  39.907  47.492  1.00  0.00            
ATOM    588  N   GLU X  79      30.939  38.021  46.345  1.00  0.00            
ATOM    589  CA  GLU X  79      29.766  37.350  46.925  1.00  0.00            
ATOM    590  CB  GLU X  79      29.239  36.259  45.981  1.00  0.00            
ATOM    591  CG  GLU X  79      28.993  36.714  44.528  1.00  0.00            
ATOM    592  CD  GLU X  79      28.373  38.114  44.389  1.00  0.00            
ATOM    593  OE1 GLU X  79      28.993  38.980  43.728  1.00  0.00            
ATOM    594  OE2 GLU X  79      27.268  38.385  44.914  1.00  0.00            
ATOM    595  C   GLU X  79      29.985  36.848  48.368  1.00  0.00            
ATOM    596  O   GLU X  79      29.054  36.322  48.982  1.00  0.00            
ATOM    597  N   LEU X  80      31.178  37.066  48.939  1.00  0.00            
ATOM    598  CA  LEU X  80      31.481  36.918  50.373  1.00  0.00            
ATOM    599  CB  LEU X  80      32.668  35.944  50.549  1.00  0.00            
ATOM    600  CG  LEU X  80      32.348  34.465  50.252  1.00  0.00            
ATOM    601  CD1 LEU X  80      33.626  33.630  50.362  1.00  0.00            
ATOM    602  CD2 LEU X  80      31.339  33.875  51.244  1.00  0.00            
ATOM    603  C   LEU X  80      31.736  38.266  51.082  1.00  0.00            
ATOM    604  O   LEU X  80      31.921  38.286  52.299  1.00  0.00            
ATOM    605  N   PHE X  81      31.734  39.389  50.354  1.00  0.00            
ATOM    606  CA  PHE X  81      32.035  40.728  50.885  1.00  0.00            
ATOM    607  CB  PHE X  81      33.349  41.206  50.242  1.00  0.00            
ATOM    608  CG  PHE X  81      33.890  42.537  50.739  1.00  0.00            
ATOM    609  CD1 PHE X  81      33.938  43.649  49.875  1.00  0.00            
ATOM    610  CE1 PHE X  81      34.496  44.864  50.313  1.00  0.00            
ATOM    611  CZ  PHE X  81      35.006  44.974  51.617  1.00  0.00            
ATOM    612  CE2 PHE X  81      34.956  43.868  52.484  1.00  0.00            
ATOM    613  CD2 PHE X  81      34.400  42.651  52.047  1.00  0.00            
ATOM    614  C   PHE X  81      30.908  41.752  50.669  1.00  0.00            
ATOM    615  O   PHE X  81      30.816  42.710  51.426  1.00  0.00            
ATOM    616  N   THR X  82      30.053  41.578  49.657  1.00  0.00            
ATOM    617  CA  THR X  82      29.125  42.610  49.163  1.00  0.00            
ATOM    618  CB  THR X  82      28.411  42.151  47.875  1.00  0.00            
ATOM    619  CG2 THR X  82      27.482  40.952  48.079  1.00  0.00            
ATOM    620  OG1 THR X  82      27.631  43.203  47.347  1.00  0.00            
ATOM    621  C   THR X  82      28.100  43.113  50.187  1.00  0.00            
ATOM    622  O   THR X  82      27.604  42.379  51.046  1.00  0.00            
ATOM    623  N   ASN X  83      27.724  44.385  50.020  1.00  0.00            
ATOM    624  CA  ASN X  83      26.649  45.055  50.750  1.00  0.00            
ATOM    625  CB  ASN X  83      27.038  46.544  50.843  1.00  0.00            
ATOM    626  CG  ASN X  83      26.469  47.258  52.054  1.00  0.00            
ATOM    627  OD1 ASN X  83      25.725  48.218  51.943  1.00  0.00            
ATOM    628  ND2 ASN X  83      26.866  46.860  53.239  1.00  0.00            
ATOM    629  C   ASN X  83      25.247  44.820  50.131  1.00  0.00            
ATOM    630  O   ASN X  83      24.252  45.313  50.670  1.00  0.00            
ATOM    631  N   ARG X  84      25.156  44.086  49.007  1.00  0.00            
ATOM    632  CA  ARG X  84      23.915  43.772  48.270  1.00  0.00            
ATOM    633  CB  ARG X  84      24.267  43.121  46.912  1.00  0.00            
ATOM    634  CG  ARG X  84      24.621  44.146  45.821  1.00  0.00            
ATOM    635  CD  ARG X  84      24.770  43.504  44.428  1.00  0.00            
ATOM    636  NE  ARG X  84      26.135  43.008  44.152  1.00  0.00            
ATOM    637  CZ  ARG X  84      26.584  41.765  44.230  1.00  0.00            
ATOM    638  NH1 ARG X  84      25.868  40.760  44.648  1.00  0.00            
ATOM    639  NH2 ARG X  84      27.799  41.476  43.868  1.00  0.00            
ATOM    640  C   ARG X  84      22.941  42.868  49.043  1.00  0.00            
ATOM    641  O   ARG X  84      23.358  41.985  49.800  1.00  0.00            
ATOM    642  N   LYS X  85      21.638  43.019  48.780  1.00  0.00            
ATOM    643  CA  LYS X  85      20.570  42.091  49.216  1.00  0.00            
ATOM    644  CB  LYS X  85      19.188  42.742  49.037  1.00  0.00            
ATOM    645  CG  LYS X  85      18.997  44.033  49.844  1.00  0.00            
ATOM    646  CD  LYS X  85      17.538  44.496  49.744  1.00  0.00            
ATOM    647  CE  LYS X  85      17.387  45.916  50.288  1.00  0.00            
ATOM    648  NZ  LYS X  85      15.976  46.354  50.242  1.00  0.00            
ATOM    649  C   LYS X  85      20.583  40.758  48.459  1.00  0.00            
ATOM    650  O   LYS X  85      20.152  39.746  49.006  1.00  0.00            
ATOM    651  N   GLU X  86      21.059  40.751  47.216  1.00  0.00            
ATOM    652  CA  GLU X  86      20.983  39.609  46.300  1.00  0.00            
ATOM    653  CB  GLU X  86      19.863  39.853  45.274  1.00  0.00            
ATOM    654  CG  GLU X  86      18.448  39.889  45.865  1.00  0.00            
ATOM    655  CD  GLU X  86      17.401  39.650  44.770  1.00  0.00            
ATOM    656  OE1 GLU X  86      16.461  38.847  44.987  1.00  0.00            
ATOM    657  OE2 GLU X  86      17.535  40.216  43.651  1.00  0.00            
ATOM    658  C   GLU X  86      22.293  39.339  45.540  1.00  0.00            
ATOM    659  O   GLU X  86      23.184  40.189  45.433  1.00  0.00            
ATOM    660  N   ASN X  87      22.373  38.150  44.940  1.00  0.00            
ATOM    661  CA  ASN X  87      23.311  37.844  43.865  1.00  0.00            
ATOM    662  CB  ASN X  87      23.340  36.322  43.645  1.00  0.00            
ATOM    663  CG  ASN X  87      24.257  35.949  42.494  1.00  0.00            
ATOM    664  OD1 ASN X  87      23.815  35.780  41.365  1.00  0.00            
ATOM    665  ND2 ASN X  87      25.545  35.877  42.720  1.00  0.00            
ATOM    666  C   ASN X  87      22.916  38.561  42.559  1.00  0.00            
ATOM    667  O   ASN X  87      21.737  38.582  42.180  1.00  0.00            
ATOM    668  N   ILE X  88      23.924  39.045  41.831  1.00  0.00            
ATOM    669  CA  ILE X  88      23.849  39.392  40.407  1.00  0.00            
ATOM    670  CB  ILE X  88      23.392  40.867  40.241  1.00  0.00            
ATOM    671  CG2 ILE X  88      24.460  41.881  40.692  1.00  0.00            
ATOM    672  CG1 ILE X  88      22.943  41.198  38.803  1.00  0.00            
ATOM    673  CD1 ILE X  88      21.589  40.576  38.432  1.00  0.00            
ATOM    674  C   ILE X  88      25.219  39.093  39.750  1.00  0.00            
ATOM    675  O   ILE X  88      26.243  39.421  40.360  1.00  0.00            
ATOM    676  N   PRO X  89      25.287  38.450  38.567  1.00  0.00            
ATOM    677  CD  PRO X  89      24.193  37.787  37.867  1.00  0.00            
ATOM    678  CG  PRO X  89      24.791  37.182  36.595  1.00  0.00            
ATOM    679  CB  PRO X  89      26.273  37.028  36.936  1.00  0.00            
ATOM    680  CA  PRO X  89      26.541  38.237  37.836  1.00  0.00            
ATOM    681  C   PRO X  89      26.942  39.468  37.009  1.00  0.00            
ATOM    682  O   PRO X  89      26.096  40.301  36.674  1.00  0.00            
ATOM    683  N   LEU X  90      28.221  39.557  36.630  1.00  0.00            
ATOM    684  CA  LEU X  90      28.768  40.613  35.769  1.00  0.00            
ATOM    685  CB  LEU X  90      29.725  41.501  36.589  1.00  0.00            
ATOM    686  CG  LEU X  90      29.120  42.169  37.841  1.00  0.00            
ATOM    687  CD1 LEU X  90      30.227  42.884  38.618  1.00  0.00            
ATOM    688  CD2 LEU X  90      28.035  43.192  37.498  1.00  0.00            
ATOM    689  C   LEU X  90      29.491  40.022  34.543  1.00  0.00            
ATOM    690  O   LEU X  90      30.158  38.988  34.627  1.00  0.00            
ATOM    691  N   LYS X  91      29.403  40.711  33.399  1.00  0.00            
ATOM    692  CA  LYS X  91      30.193  40.412  32.190  1.00  0.00            
ATOM    693  CB  LYS X  91      29.426  40.926  30.957  1.00  0.00            
ATOM    694  CG  LYS X  91      30.096  40.622  29.603  1.00  0.00            
ATOM    695  CD  LYS X  91      30.763  41.858  28.976  1.00  0.00            
ATOM    696  CE  LYS X  91      31.269  41.589  27.551  1.00  0.00            
ATOM    697  NZ  LYS X  91      32.395  40.625  27.515  1.00  0.00            
ATOM    698  C   LYS X  91      31.611  40.981  32.330  1.00  0.00            
ATOM    699  O   LYS X  91      31.769  42.098  32.814  1.00  0.00            
ATOM    700  N   LEU X  92      32.638  40.241  31.913  1.00  0.00            
ATOM    701  CA  LEU X  92      34.044  40.663  31.962  1.00  0.00            
ATOM    702  CB  LEU X  92      34.948  39.421  32.025  1.00  0.00            
ATOM    703  CG  LEU X  92      36.453  39.741  32.090  1.00  0.00            
ATOM    704  CD1 LEU X  92      36.849  40.474  33.372  1.00  0.00            
ATOM    705  CD2 LEU X  92      37.257  38.451  31.992  1.00  0.00            
ATOM    706  C   LEU X  92      34.413  41.570  30.784  1.00  0.00            
ATOM    707  O   LEU X  92      34.064  41.281  29.639  1.00  0.00            
ATOM    708  N   SER X  93      35.157  42.640  31.061  1.00  0.00            
ATOM    709  CA  SER X  93      35.546  43.651  30.077  1.00  0.00            
ATOM    710  CB  SER X  93      34.506  44.781  30.082  1.00  0.00            
ATOM    711  OG  SER X  93      34.399  45.388  31.359  1.00  0.00            
ATOM    712  C   SER X  93      36.957  44.210  30.301  1.00  0.00            
ATOM    713  O   SER X  93      37.431  44.333  31.433  1.00  0.00            
ATOM    714  N   GLU X  94      37.610  44.595  29.204  1.00  0.00            
ATOM    715  CA  GLU X  94      38.740  45.534  29.181  1.00  0.00            
ATOM    716  CB  GLU X  94      39.745  45.072  28.111  1.00  0.00            
ATOM    717  CG  GLU X  94      41.085  45.819  28.199  1.00  0.00            
ATOM    718  CD  GLU X  94      42.053  45.473  27.054  1.00  0.00            
ATOM    719  OE1 GLU X  94      43.114  46.132  26.950  1.00  0.00            
ATOM    720  OE2 GLU X  94      41.818  44.515  26.279  1.00  0.00            
ATOM    721  C   GLU X  94      38.231  46.968  28.930  1.00  0.00            
ATOM    722  O   GLU X  94      38.710  47.923  29.543  1.00  0.00            
ATOM    723  N   ASP X  95      37.181  47.106  28.111  1.00  0.00            
ATOM    724  CA  ASP X  95      36.350  48.311  27.982  1.00  0.00            
ATOM    725  CB  ASP X  95      35.557  48.211  26.668  1.00  0.00            
ATOM    726  CG  ASP X  95      34.716  49.455  26.377  1.00  0.00            
ATOM    727  OD1 ASP X  95      35.270  50.580  26.387  1.00  0.00            
ATOM    728  OD2 ASP X  95      33.506  49.308  26.081  1.00  0.00            
ATOM    729  C   ASP X  95      35.455  48.490  29.228  1.00  0.00            
ATOM    730  O   ASP X  95      34.252  48.230  29.194  1.00  0.00            
ATOM    731  N   CYS X  96      36.071  48.864  30.352  1.00  0.00            
ATOM    732  CA  CYS X  96      35.511  48.721  31.700  1.00  0.00            
ATOM    733  CB  CYS X  96      36.367  47.680  32.430  1.00  0.00            
ATOM    734  SG  CYS X  96      38.065  48.287  32.673  1.00  0.00           H
ATOM    735  C   CYS X  96      35.370  50.026  32.519  1.00  0.00            
ATOM    736  O   CYS X  96      35.080  49.963  33.719  1.00  0.00            
ATOM    737  N   LEU X  97      35.580  51.203  31.915  1.00  0.00            
ATOM    738  CA  LEU X  97      35.655  52.489  32.628  1.00  0.00            
ATOM    739  CB  LEU X  97      36.623  53.442  31.898  1.00  0.00            
ATOM    740  CG  LEU X  97      38.080  52.946  31.805  1.00  0.00            
ATOM    741  CD1 LEU X  97      38.974  54.083  31.307  1.00  0.00            
ATOM    742  CD2 LEU X  97      38.654  52.442  33.129  1.00  0.00            
ATOM    743  C   LEU X  97      34.267  53.105  32.880  1.00  0.00            
ATOM    744  O   LEU X  97      33.790  53.956  32.119  1.00  0.00            
ATOM    745  N   TYR X  98      33.633  52.659  33.966  1.00  0.00            
ATOM    746  CA  TYR X  98      32.281  53.033  34.395  1.00  0.00            
ATOM    747  CB  TYR X  98      31.355  51.818  34.251  1.00  0.00            
ATOM    748  CG  TYR X  98      31.144  51.331  32.832  1.00  0.00            
ATOM    749  CD1 TYR X  98      31.847  50.209  32.347  1.00  0.00            
ATOM    750  CE1 TYR X  98      31.631  49.753  31.031  1.00  0.00            
ATOM    751  CZ  TYR X  98      30.680  50.398  30.212  1.00  0.00            
ATOM    752  OH  TYR X  98      30.469  49.990  28.933  1.00  0.00            
ATOM    753  CE2 TYR X  98      29.971  51.513  30.705  1.00  0.00            
ATOM    754  CD2 TYR X  98      30.211  51.985  32.007  1.00  0.00            
ATOM    755  C   TYR X  98      32.231  53.539  35.847  1.00  0.00            
ATOM    756  O   TYR X  98      33.115  53.242  36.653  1.00  0.00            
ATOM    757  N   LEU X  99      31.162  54.262  36.197  1.00  0.00            
ATOM    758  CA  LEU X  99      30.836  54.652  37.574  1.00  0.00            
ATOM    759  CB  LEU X  99      31.531  55.991  37.910  1.00  0.00            
ATOM    760  CG  LEU X  99      31.199  57.218  37.038  1.00  0.00            
ATOM    761  CD1 LEU X  99      29.910  57.916  37.472  1.00  0.00            
ATOM    762  CD2 LEU X  99      32.322  58.251  37.158  1.00  0.00            
ATOM    763  C   LEU X  99      29.322  54.620  37.872  1.00  0.00            
ATOM    764  O   LEU X  99      28.493  54.685  36.960  1.00  0.00            
ATOM    765  N   ASN X 100      28.979  54.520  39.159  1.00  0.00            
ATOM    766  CA  ASN X 100      27.612  54.497  39.703  1.00  0.00            
ATOM    767  CB  ASN X 100      27.371  53.153  40.424  1.00  0.00            
ATOM    768  CG  ASN X 100      27.416  51.923  39.529  1.00  0.00            
ATOM    769  OD1 ASN X 100      27.239  51.973  38.322  1.00  0.00            
ATOM    770  ND2 ASN X 100      27.629  50.760  40.096  1.00  0.00            
ATOM    771  C   ASN X 100      27.411  55.684  40.667  1.00  0.00            
ATOM    772  O   ASN X 100      28.342  56.034  41.393  1.00  0.00            
ATOM    773  N   ILE X 101      26.218  56.294  40.688  1.00  0.00            
ATOM    774  CA  ILE X 101      25.914  57.555  41.393  1.00  0.00            
ATOM    775  CB  ILE X 101      25.798  58.742  40.395  1.00  0.00            
ATOM    776  CG2 ILE X 101      25.524  60.065  41.145  1.00  0.00            
ATOM    777  CG1 ILE X 101      27.055  58.879  39.500  1.00  0.00            
ATOM    778  CD1 ILE X 101      26.948  59.961  38.416  1.00  0.00            
ATOM    779  C   ILE X 101      24.622  57.435  42.221  1.00  0.00            
ATOM    780  O   ILE X 101      23.589  56.988  41.721  1.00  0.00            
ATOM    781  N   TYR X 102      24.672  57.931  43.459  1.00  0.00            
ATOM    782  CA  TYR X 102      23.554  58.070  44.395  1.00  0.00            
ATOM    783  CB  TYR X 102      23.773  57.147  45.615  1.00  0.00            
ATOM    784  CG  TYR X 102      24.022  55.671  45.324  1.00  0.00            
ATOM    785  CD1 TYR X 102      25.269  55.247  44.818  1.00  0.00            
ATOM    786  CE1 TYR X 102      25.490  53.892  44.513  1.00  0.00            
ATOM    787  CZ  TYR X 102      24.475  52.944  44.746  1.00  0.00            
ATOM    788  OH  TYR X 102      24.720  51.636  44.487  1.00  0.00            
ATOM    789  CE2 TYR X 102      23.248  53.351  45.313  1.00  0.00            
ATOM    790  CD2 TYR X 102      23.023  54.713  45.595  1.00  0.00            
ATOM    791  C   TYR X 102      23.477  59.542  44.841  1.00  0.00            
ATOM    792  O   TYR X 102      24.458  60.070  45.366  1.00  0.00            
ATOM    793  N   THR X 103      22.341  60.223  44.652  1.00  0.00            
ATOM    794  CA  THR X 103      22.152  61.635  45.056  1.00  0.00            
ATOM    795  CB  THR X 103      22.293  62.598  43.861  1.00  0.00            
ATOM    796  CG2 THR X 103      21.232  62.450  42.770  1.00  0.00            
ATOM    797  OG1 THR X 103      22.255  63.941  44.297  1.00  0.00            
ATOM    798  C   THR X 103      20.825  61.829  45.808  1.00  0.00            
ATOM    799  O   THR X 103      19.801  61.312  45.360  1.00  0.00            
ATOM    800  N   PRO X 104      20.790  62.529  46.960  1.00  0.00            
ATOM    801  CD  PRO X 104      21.935  62.964  47.746  1.00  0.00            
ATOM    802  CG  PRO X 104      21.418  63.104  49.174  1.00  0.00            
ATOM    803  CB  PRO X 104      19.970  63.531  48.963  1.00  0.00            
ATOM    804  CA  PRO X 104      19.560  62.724  47.732  1.00  0.00            
ATOM    805  C   PRO X 104      18.424  63.409  46.959  1.00  0.00            
ATOM    806  O   PRO X 104      18.658  64.300  46.133  1.00  0.00            
ATOM    807  N   ALA X 105      17.190  63.005  47.265  1.00  0.00            
ATOM    808  CA  ALA X 105      15.958  63.443  46.614  1.00  0.00            
ATOM    809  CB  ALA X 105      15.288  62.223  45.974  1.00  0.00            
ATOM    810  C   ALA X 105      15.062  64.240  47.586  1.00  0.00            
ATOM    811  O   ALA X 105      14.066  63.753  48.126  1.00  0.00            
ATOM    812  N   ASP X 106      15.447  65.496  47.809  1.00  0.00            
ATOM    813  CA  ASP X 106      14.674  66.541  48.490  1.00  0.00            
ATOM    814  CB  ASP X 106      15.085  66.604  49.971  1.00  0.00            
ATOM    815  CG  ASP X 106      14.279  67.632  50.770  1.00  0.00            
ATOM    816  OD1 ASP X 106      14.817  68.727  51.055  1.00  0.00            
ATOM    817  OD2 ASP X 106      13.104  67.357  51.108  1.00  0.00            
ATOM    818  C   ASP X 106      14.880  67.882  47.755  1.00  0.00            
ATOM    819  O   ASP X 106      15.814  68.018  46.958  1.00  0.00            
ATOM    820  N   LEU X 107      13.991  68.858  47.963  1.00  0.00            
ATOM    821  CA  LEU X 107      13.957  70.113  47.193  1.00  0.00            
ATOM    822  CB  LEU X 107      12.690  70.112  46.306  1.00  0.00            
ATOM    823  CG  LEU X 107      12.621  68.967  45.271  1.00  0.00            
ATOM    824  CD1 LEU X 107      11.262  68.963  44.577  1.00  0.00            
ATOM    825  CD2 LEU X 107      13.690  69.097  44.185  1.00  0.00            
ATOM    826  C   LEU X 107      14.062  71.382  48.063  1.00  0.00            
ATOM    827  O   LEU X 107      13.910  72.489  47.549  1.00  0.00            
ATOM    828  N   THR X 108      14.293  71.256  49.374  1.00  0.00            
ATOM    829  CA  THR X 108      14.103  72.372  50.321  1.00  0.00            
ATOM    830  CB  THR X 108      13.467  71.887  51.630  1.00  0.00            
ATOM    831  CG2 THR X 108      12.164  71.115  51.419  1.00  0.00            
ATOM    832  OG1 THR X 108      14.351  71.038  52.319  1.00  0.00            
ATOM    833  C   THR X 108      15.357  73.203  50.626  1.00  0.00            
ATOM    834  O   THR X 108      15.221  74.394  50.909  1.00  0.00            
ATOM    835  N   LYS X 109      16.572  72.637  50.557  1.00  0.00            
ATOM    836  CA  LYS X 109      17.820  73.321  50.970  1.00  0.00            
ATOM    837  CB  LYS X 109      18.765  72.314  51.646  1.00  0.00            
ATOM    838  CG  LYS X 109      18.141  71.601  52.857  1.00  0.00            
ATOM    839  CD  LYS X 109      19.185  70.751  53.597  1.00  0.00            
ATOM    840  CE  LYS X 109      18.565  69.746  54.578  1.00  0.00            
ATOM    841  NZ  LYS X 109      17.671  70.380  55.573  1.00  0.00            
ATOM    842  C   LYS X 109      18.534  74.069  49.832  1.00  0.00            
ATOM    843  O   LYS X 109      19.239  75.051  50.086  1.00  0.00            
ATOM    844  N   LYS X 110      18.343  73.619  48.587  1.00  0.00            
ATOM    845  CA  LYS X 110      18.737  74.208  47.286  1.00  0.00            
ATOM    846  CB  LYS X 110      17.773  75.354  46.898  1.00  0.00            
ATOM    847  CG  LYS X 110      16.281  74.955  46.914  1.00  0.00            
ATOM    848  CD  LYS X 110      15.418  76.041  46.246  1.00  0.00            
ATOM    849  CE  LYS X 110      13.902  75.850  46.422  1.00  0.00            
ATOM    850  NZ  LYS X 110      13.416  74.580  45.837  1.00  0.00            
ATOM    851  C   LYS X 110      20.224  74.562  47.048  1.00  0.00            
ATOM    852  O   LYS X 110      20.558  74.986  45.939  1.00  0.00            
ATOM    853  N   ASN X 111      21.134  74.350  48.003  1.00  0.00            
ATOM    854  CA  ASN X 111      22.591  74.485  47.821  1.00  0.00            
ATOM    855  CB  ASN X 111      23.196  75.124  49.089  1.00  0.00            
ATOM    856  CG  ASN X 111      24.631  75.593  48.899  1.00  0.00            
ATOM    857  OD1 ASN X 111      25.593  74.958  49.306  1.00  0.00            
ATOM    858  ND2 ASN X 111      24.834  76.736  48.291  1.00  0.00            
ATOM    859  C   ASN X 111      23.206  73.107  47.513  1.00  0.00            
ATOM    860  O   ASN X 111      22.874  72.141  48.201  1.00  0.00            
ATOM    861  N   ARG X 112      24.087  72.983  46.511  1.00  0.00            
ATOM    862  CA  ARG X 112      24.624  71.671  46.089  1.00  0.00            
ATOM    863  CB  ARG X 112      25.494  71.806  44.828  1.00  0.00            
ATOM    864  CG  ARG X 112      24.704  72.243  43.582  1.00  0.00            
ATOM    865  CD  ARG X 112      25.598  72.182  42.334  1.00  0.00            
ATOM    866  NE  ARG X 112      24.989  72.865  41.177  1.00  0.00            
ATOM    867  CZ  ARG X 112      25.056  74.156  40.900  1.00  0.00            
ATOM    868  NH1 ARG X 112      24.493  74.626  39.833  1.00  0.00            
ATOM    869  NH2 ARG X 112      25.676  75.028  41.641  1.00  0.00            
ATOM    870  C   ARG X 112      25.366  70.951  47.228  1.00  0.00            
ATOM    871  O   ARG X 112      26.025  71.581  48.057  1.00  0.00            
ATOM    872  N   LEU X 113      25.247  69.627  47.280  1.00  0.00            
ATOM    873  CA  LEU X 113      25.639  68.798  48.429  1.00  0.00            
ATOM    874  CB  LEU X 113      24.691  67.587  48.494  1.00  0.00            
ATOM    875  CG  LEU X 113      23.240  67.914  48.887  1.00  0.00            
ATOM    876  CD1 LEU X 113      22.458  66.606  48.889  1.00  0.00            
ATOM    877  CD2 LEU X 113      23.117  68.541  50.275  1.00  0.00            
ATOM    878  C   LEU X 113      27.120  68.358  48.412  1.00  0.00            
ATOM    879  O   LEU X 113      27.761  68.418  47.358  1.00  0.00            
ATOM    880  N   PRO X 114      27.676  67.875  49.544  1.00  0.00            
ATOM    881  CD  PRO X 114      27.101  67.833  50.878  1.00  0.00            
ATOM    882  CG  PRO X 114      28.302  67.884  51.815  1.00  0.00            
ATOM    883  CB  PRO X 114      29.340  67.047  51.069  1.00  0.00            
ATOM    884  CA  PRO X 114      29.010  67.277  49.587  1.00  0.00            
ATOM    885  C   PRO X 114      29.062  65.970  48.789  1.00  0.00            
ATOM    886  O   PRO X 114      28.042  65.292  48.639  1.00  0.00            
ATOM    887  N   VAL X 115      30.249  65.603  48.301  1.00  0.00            
ATOM    888  CA  VAL X 115      30.441  64.451  47.406  1.00  0.00            
ATOM    889  CB  VAL X 115      30.864  64.910  45.994  1.00  0.00            
ATOM    890  CG1 VAL X 115      30.902  63.731  45.011  1.00  0.00            
ATOM    891  CG2 VAL X 115      29.937  65.988  45.412  1.00  0.00            
ATOM    892  C   VAL X 115      31.479  63.492  47.987  1.00  0.00            
ATOM    893  O   VAL X 115      32.605  63.897  48.271  1.00  0.00            
ATOM    894  N   MET X 116      31.130  62.211  48.105  1.00  0.00            
ATOM    895  CA  MET X 116      32.057  61.114  48.391  1.00  0.00            
ATOM    896  CB  MET X 116      31.498  60.257  49.537  1.00  0.00            
ATOM    897  CG  MET X 116      32.421  59.082  49.887  1.00  0.00            
ATOM    898  SD  MET X 116      31.867  58.097  51.305  1.00  0.00           H
ATOM    899  CE  MET X 116      32.412  59.149  52.678  1.00  0.00            
ATOM    900  C   MET X 116      32.307  60.292  47.121  1.00  0.00            
ATOM    901  O   MET X 116      31.359  59.841  46.480  1.00  0.00            
ATOM    902  N   VAL X 117      33.576  60.070  46.776  1.00  0.00            
ATOM    903  CA  VAL X 117      34.014  59.248  45.639  1.00  0.00            
ATOM    904  CB  VAL X 117      34.824  60.065  44.612  1.00  0.00            
ATOM    905  CG1 VAL X 117      35.109  59.221  43.363  1.00  0.00            
ATOM    906  CG2 VAL X 117      34.077  61.327  44.157  1.00  0.00            
ATOM    907  C   VAL X 117      34.818  58.060  46.165  1.00  0.00            
ATOM    908  O   VAL X 117      35.919  58.222  46.692  1.00  0.00            
ATOM    909  N   TRP X 118      34.249  56.865  46.034  1.00  0.00            
ATOM    910  CA  TRP X 118      34.789  55.612  46.547  1.00  0.00            
ATOM    911  CB  TRP X 118      33.637  54.801  47.156  1.00  0.00            
ATOM    912  CG  TRP X 118      33.961  53.658  48.080  1.00  0.00            
ATOM    913  CD1 TRP X 118      35.122  52.965  48.182  1.00  0.00            
ATOM    914  NE1 TRP X 118      34.999  51.973  49.136  1.00  0.00            
ATOM    915  CE2 TRP X 118      33.764  52.014  49.745  1.00  0.00            
ATOM    916  CZ2 TRP X 118      33.180  51.281  50.787  1.00  0.00            
ATOM    917  CH2 TRP X 118      31.855  51.561  51.169  1.00  0.00            
ATOM    918  CZ3 TRP X 118      31.129  52.560  50.494  1.00  0.00            
ATOM    919  CE3 TRP X 118      31.730  53.301  49.458  1.00  0.00            
ATOM    920  CD2 TRP X 118      33.065  53.055  49.065  1.00  0.00            
ATOM    921  C   TRP X 118      35.549  54.866  45.443  1.00  0.00            
ATOM    922  O   TRP X 118      34.979  54.452  44.429  1.00  0.00            
ATOM    923  N   ILE X 119      36.851  54.698  45.663  1.00  0.00            
ATOM    924  CA  ILE X 119      37.770  53.891  44.860  1.00  0.00            
ATOM    925  CB  ILE X 119      39.188  54.508  44.926  1.00  0.00            
ATOM    926  CG2 ILE X 119      40.193  53.628  44.159  1.00  0.00            
ATOM    927  CG1 ILE X 119      39.207  55.956  44.378  1.00  0.00            
ATOM    928  CD1 ILE X 119      40.448  56.746  44.804  1.00  0.00            
ATOM    929  C   ILE X 119      37.752  52.474  45.437  1.00  0.00            
ATOM    930  O   ILE X 119      38.129  52.279  46.593  1.00  0.00            
ATOM    931  N   HID X 120      37.302  51.485  44.662  1.00  0.00            
ATOM    932  CA  HID X 120      37.253  50.105  45.152  1.00  0.00            
ATOM    933  CB  HID X 120      36.423  49.218  44.208  1.00  0.00            
ATOM    934  CG  HID X 120      36.974  48.989  42.822  1.00  0.00            
ATOM    935  ND1 HID X 120      38.071  48.221  42.498  1.00  0.00            
ATOM    936  CE1 HID X 120      38.147  48.151  41.158  1.00  0.00            
ATOM    937  NE2 HID X 120      37.142  48.839  40.592  1.00  0.00            
ATOM    938  CD2 HID X 120      36.386  49.363  41.645  1.00  0.00            
ATOM    939  C   HID X 120      38.657  49.534  45.410  1.00  0.00            
ATOM    940  O   HID X 120      39.603  49.811  44.663  1.00  0.00            
ATOM    941  N   GLY X 121      38.787  48.693  46.440  1.00  0.00            
ATOM    942  CA  GLY X 121      39.968  47.893  46.696  1.00  0.00            
ATOM    943  C   GLY X 121      40.050  46.708  45.725  1.00  0.00            
ATOM    944  O   GLY X 121      39.711  46.777  44.542  1.00  0.00            
ATOM    945  N   GLY X 122      40.563  45.526  46.237  1.00  0.00            
ATOM    946  CA  GLY X 122      40.613  44.345  45.375  1.00  0.00            
ATOM    947  C   GLY X 122      42.024  43.989  44.931  1.00  0.00            
ATOM    948  O   GLY X 122      42.206  43.403  43.861  1.00  0.00            
ATOM    949  N   GLY X 123      43.112  44.376  45.706  1.00  0.00            
ATOM    950  CA  GLY X 123      44.468  43.887  45.416  1.00  0.00            
ATOM    951  C   GLY X 123      45.046  44.449  44.106  1.00  0.00            
ATOM    952  O   GLY X 123      46.010  43.896  43.579  1.00  0.00            
ATOM    953  N   LEU X 124      44.427  45.494  43.543  1.00  0.00            
ATOM    954  CA  LEU X 124      44.627  45.949  42.163  1.00  0.00            
ATOM    955  CB  LEU X 124      45.984  46.680  42.021  1.00  0.00            
ATOM    956  CG  LEU X 124      46.269  47.817  43.022  1.00  0.00            
ATOM    957  CD1 LEU X 124      47.651  48.406  42.740  1.00  0.00            
ATOM    958  CD2 LEU X 124      45.245  48.951  42.944  1.00  0.00            
ATOM    959  C   LEU X 124      44.419  44.834  41.105  1.00  0.00            
ATOM    960  O   LEU X 124      44.972  44.936  40.014  1.00  0.00            
ATOM    961  N   MET X 125      43.651  43.770  41.404  1.00  0.00            
ATOM    962  CA  MET X 125      43.543  42.551  40.571  1.00  0.00            
ATOM    963  CB  MET X 125      44.643  41.557  40.991  1.00  0.00            
ATOM    964  CG  MET X 125      44.501  41.013  42.419  1.00  0.00            
ATOM    965  SD  MET X 125      45.874  39.956  42.955  1.00  0.00           H
ATOM    966  CE  MET X 125      45.267  39.483  44.597  1.00  0.00            
ATOM    967  C   MET X 125      42.165  41.846  40.527  1.00  0.00            
ATOM    968  O   MET X 125      41.936  41.095  39.577  1.00  0.00            
ATOM    969  N   VAL X 126      41.260  42.053  41.501  1.00  0.00            
ATOM    970  CA  VAL X 126      39.966  41.324  41.651  1.00  0.00            
ATOM    971  CB  VAL X 126      40.112  40.082  42.574  1.00  0.00            
ATOM    972  CG1 VAL X 126      40.915  38.953  41.926  1.00  0.00            
ATOM    973  CG2 VAL X 126      40.724  40.419  43.940  1.00  0.00            
ATOM    974  C   VAL X 126      38.768  42.177  42.135  1.00  0.00            
ATOM    975  O   VAL X 126      37.726  41.621  42.483  1.00  0.00            
ATOM    976  N   GLY X 127      38.877  43.508  42.206  1.00  0.00            
ATOM    977  CA  GLY X 127      37.779  44.396  42.649  1.00  0.00            
ATOM    978  C   GLY X 127      36.789  44.765  41.533  1.00  0.00            
ATOM    979  O   GLY X 127      37.177  44.794  40.369  1.00  0.00            
ATOM    980  N   ALA X 128      35.523  45.057  41.852  1.00  0.00            
ATOM    981  CA  ALA X 128      34.531  45.544  40.881  1.00  0.00            
ATOM    982  CB  ALA X 128      33.822  44.344  40.236  1.00  0.00            
ATOM    983  C   ALA X 128      33.509  46.511  41.512  1.00  0.00            
ATOM    984  O   ALA X 128      33.103  46.346  42.663  1.00  0.00            
ATOM    985  N   ALA X 129      33.040  47.503  40.747  1.00  0.00            
ATOM    986  CA  ALA X 129      32.182  48.578  41.261  1.00  0.00            
ATOM    987  CB  ALA X 129      31.982  49.605  40.142  1.00  0.00            
ATOM    988  C   ALA X 129      30.830  48.090  41.817  1.00  0.00            
ATOM    989  O   ALA X 129      30.366  48.582  42.849  1.00  0.00            
ATOM    990  N   SER X 130      30.199  47.099  41.182  1.00  0.00            
ATOM    991  CA  SER X 130      28.855  46.622  41.565  1.00  0.00            
ATOM    992  CB  SER X 130      28.196  45.900  40.388  1.00  0.00            
ATOM    993  OG  SER X 130      28.187  46.754  39.257  1.00  0.00            
ATOM    994  C   SER X 130      28.815  45.779  42.857  1.00  0.00            
ATOM    995  O   SER X 130      27.733  45.415  43.329  1.00  0.00            
ATOM    996  N   THR X 131      29.967  45.526  43.489  1.00  0.00            
ATOM    997  CA  THR X 131      30.075  44.919  44.833  1.00  0.00            
ATOM    998  CB  THR X 131      31.537  44.505  45.087  1.00  0.00            
ATOM    999  CG2 THR X 131      31.751  43.720  46.381  1.00  0.00            
ATOM   1000  OG1 THR X 131      31.984  43.676  44.039  1.00  0.00            
ATOM   1001  C   THR X 131      29.605  45.872  45.945  1.00  0.00            
ATOM   1002  O   THR X 131      29.166  45.412  47.004  1.00  0.00            
ATOM   1003  N   TYR X 132      29.667  47.183  45.691  1.00  0.00            
ATOM   1004  CA  TYR X 132      29.427  48.276  46.640  1.00  0.00            
ATOM   1005  CB  TYR X 132      30.556  49.318  46.521  1.00  0.00            
ATOM   1006  CG  TYR X 132      31.975  48.783  46.654  1.00  0.00            
ATOM   1007  CD1 TYR X 132      32.558  48.070  45.588  1.00  0.00            
ATOM   1008  CE1 TYR X 132      33.847  47.531  45.717  1.00  0.00            
ATOM   1009  CZ  TYR X 132      34.594  47.761  46.886  1.00  0.00            
ATOM   1010  OH  TYR X 132      35.841  47.240  46.968  1.00  0.00            
ATOM   1011  CE2 TYR X 132      34.048  48.539  47.928  1.00  0.00            
ATOM   1012  CD2 TYR X 132      32.736  49.040  47.814  1.00  0.00            
ATOM   1013  C   TYR X 132      28.065  48.943  46.391  1.00  0.00            
ATOM   1014  O   TYR X 132      27.536  48.888  45.276  1.00  0.00            
ATOM   1015  N   ASP X 133      27.503  49.592  47.412  1.00  0.00            
ATOM   1016  CA  ASP X 133      26.261  50.367  47.304  1.00  0.00            
ATOM   1017  CB  ASP X 133      25.066  49.428  47.525  1.00  0.00            
ATOM   1018  CG  ASP X 133      23.749  50.110  47.169  1.00  0.00            
ATOM   1019  OD1 ASP X 133      23.163  50.775  48.053  1.00  0.00            
ATOM   1020  OD2 ASP X 133      23.294  49.987  46.008  1.00  0.00            
ATOM   1021  C   ASP X 133      26.216  51.577  48.266  1.00  0.00            
ATOM   1022  O   ASP X 133      26.535  51.457  49.456  1.00  0.00            
ATOM   1023  N   GLY X 134      25.789  52.737  47.753  1.00  0.00            
ATOM   1024  CA  GLY X 134      25.795  54.034  48.447  1.00  0.00            
ATOM   1025  C   GLY X 134      24.451  54.516  49.017  1.00  0.00            
ATOM   1026  O   GLY X 134      24.394  55.630  49.539  1.00  0.00            
ATOM   1027  N   LEU X 135      23.372  53.725  48.919  1.00  0.00            
ATOM   1028  CA  LEU X 135      22.005  54.196  49.192  1.00  0.00            
ATOM   1029  CB  LEU X 135      21.015  53.071  48.823  1.00  0.00            
ATOM   1030  CG  LEU X 135      19.526  53.422  49.017  1.00  0.00            
ATOM   1031  CD1 LEU X 135      19.084  54.567  48.110  1.00  0.00            
ATOM   1032  CD2 LEU X 135      18.645  52.214  48.709  1.00  0.00            
ATOM   1033  C   LEU X 135      21.787  54.679  50.638  1.00  0.00            
ATOM   1034  O   LEU X 135      21.219  55.750  50.847  1.00  0.00            
ATOM   1035  N   ALA X 136      22.226  53.907  51.635  1.00  0.00            
ATOM   1036  CA  ALA X 136      21.943  54.182  53.046  1.00  0.00            
ATOM   1037  CB  ALA X 136      22.311  52.942  53.871  1.00  0.00            
ATOM   1038  C   ALA X 136      22.653  55.445  53.565  1.00  0.00            
ATOM   1039  O   ALA X 136      22.053  56.224  54.308  1.00  0.00            
ATOM   1040  N   LEU X 137      23.898  55.686  53.138  1.00  0.00            
ATOM   1041  CA  LEU X 137      24.659  56.885  53.504  1.00  0.00            
ATOM   1042  CB  LEU X 137      26.106  56.719  53.002  1.00  0.00            
ATOM   1043  CG  LEU X 137      27.041  57.904  53.318  1.00  0.00            
ATOM   1044  CD1 LEU X 137      27.177  58.165  54.820  1.00  0.00            
ATOM   1045  CD2 LEU X 137      28.438  57.616  52.768  1.00  0.00            
ATOM   1046  C   LEU X 137      23.989  58.166  52.974  1.00  0.00            
ATOM   1047  O   LEU X 137      23.850  59.137  53.717  1.00  0.00            
ATOM   1048  N   ALA X 138      23.501  58.153  51.729  1.00  0.00            
ATOM   1049  CA  ALA X 138      22.728  59.261  51.166  1.00  0.00            
ATOM   1050  CB  ALA X 138      22.574  59.016  49.659  1.00  0.00            
ATOM   1051  C   ALA X 138      21.367  59.437  51.879  1.00  0.00            
ATOM   1052  O   ALA X 138      20.990  60.557  52.241  1.00  0.00            
ATOM   1053  N   ALA X 139      20.660  58.333  52.143  1.00  0.00            
ATOM   1054  CA  ALA X 139      19.334  58.329  52.766  1.00  0.00            
ATOM   1055  CB  ALA X 139      18.728  56.930  52.596  1.00  0.00            
ATOM   1056  C   ALA X 139      19.327  58.780  54.243  1.00  0.00            
ATOM   1057  O   ALA X 139      18.302  59.274  54.712  1.00  0.00            
ATOM   1058  N   HIE X 140      20.452  58.674  54.964  1.00  0.00            
ATOM   1059  CA  HIE X 140      20.612  59.230  56.320  1.00  0.00            
ATOM   1060  CB  HIE X 140      21.304  58.215  57.248  1.00  0.00            
ATOM   1061  CG  HIE X 140      20.376  57.167  57.817  1.00  0.00            
ATOM   1062  ND1 HIE X 140      19.063  57.393  58.246  1.00  0.00            
ATOM   1063  CE1 HIE X 140      18.625  56.217  58.729  1.00  0.00            
ATOM   1064  NE2 HIE X 140      19.593  55.291  58.655  1.00  0.00            
ATOM   1065  CD2 HIE X 140      20.706  55.869  58.082  1.00  0.00            
ATOM   1066  C   HIE X 140      21.323  60.589  56.352  1.00  0.00            
ATOM   1067  O   HIE X 140      20.803  61.527  56.953  1.00  0.00            
ATOM   1068  N   GLU X 141      22.483  60.747  55.707  1.00  0.00            
ATOM   1069  CA  GLU X 141      23.375  61.900  55.947  1.00  0.00            
ATOM   1070  CB  GLU X 141      24.803  61.422  56.256  1.00  0.00            
ATOM   1071  CG  GLU X 141      24.897  60.492  57.477  1.00  0.00            
ATOM   1072  CD  GLU X 141      24.324  61.111  58.761  1.00  0.00            
ATOM   1073  OE1 GLU X 141      23.670  60.383  59.542  1.00  0.00            
ATOM   1074  OE2 GLU X 141      24.527  62.323  59.024  1.00  0.00            
ATOM   1075  C   GLU X 141      23.354  62.994  54.865  1.00  0.00            
ATOM   1076  O   GLU X 141      24.039  64.010  55.005  1.00  0.00            
ATOM   1077  N   ASN X 142      22.520  62.846  53.830  1.00  0.00            
ATOM   1078  CA  ASN X 142      22.248  63.879  52.821  1.00  0.00            
ATOM   1079  CB  ASN X 142      21.420  65.005  53.474  1.00  0.00            
ATOM   1080  CG  ASN X 142      20.512  65.776  52.537  1.00  0.00            
ATOM   1081  OD1 ASN X 142      20.398  65.524  51.348  1.00  0.00            
ATOM   1082  ND2 ASN X 142      19.791  66.732  53.068  1.00  0.00            
ATOM   1083  C   ASN X 142      23.527  64.348  52.089  1.00  0.00            
ATOM   1084  O   ASN X 142      23.876  65.530  52.069  1.00  0.00            
ATOM   1085  N   VAL X 143      24.252  63.382  51.521  1.00  0.00            
ATOM   1086  CA  VAL X 143      25.474  63.567  50.717  1.00  0.00            
ATOM   1087  CB  VAL X 143      26.746  63.153  51.490  1.00  0.00            
ATOM   1088  CG1 VAL X 143      26.992  64.060  52.702  1.00  0.00            
ATOM   1089  CG2 VAL X 143      26.721  61.697  51.980  1.00  0.00            
ATOM   1090  C   VAL X 143      25.363  62.783  49.407  1.00  0.00            
ATOM   1091  O   VAL X 143      24.647  61.782  49.343  1.00  0.00            
ATOM   1092  N   VAL X 144      26.069  63.222  48.364  1.00  0.00            
ATOM   1093  CA  VAL X 144      26.188  62.493  47.090  1.00  0.00            
ATOM   1094  CB  VAL X 144      26.505  63.446  45.917  1.00  0.00            
ATOM   1095  CG1 VAL X 144      26.488  62.729  44.561  1.00  0.00            
ATOM   1096  CG2 VAL X 144      25.497  64.599  45.842  1.00  0.00            
ATOM   1097  C   VAL X 144      27.271  61.422  47.228  1.00  0.00            
ATOM   1098  O   VAL X 144      28.351  61.702  47.749  1.00  0.00            
ATOM   1099  N   VAL X 145      27.007  60.208  46.746  1.00  0.00            
ATOM   1100  CA  VAL X 145      27.942  59.071  46.811  1.00  0.00            
ATOM   1101  CB  VAL X 145      27.444  57.971  47.774  1.00  0.00            
ATOM   1102  CG1 VAL X 145      28.519  56.897  47.993  1.00  0.00            
ATOM   1103  CG2 VAL X 145      27.063  58.528  49.155  1.00  0.00            
ATOM   1104  C   VAL X 145      28.177  58.517  45.407  1.00  0.00            
ATOM   1105  O   VAL X 145      27.229  58.297  44.654  1.00  0.00            
ATOM   1106  N   VAL X 146      29.440  58.288  45.053  1.00  0.00            
ATOM   1107  CA  VAL X 146      29.872  57.765  43.750  1.00  0.00            
ATOM   1108  CB  VAL X 146      30.542  58.872  42.903  1.00  0.00            
ATOM   1109  CG1 VAL X 146      30.907  58.381  41.496  1.00  0.00            
ATOM   1110  CG2 VAL X 146      29.641  60.106  42.741  1.00  0.00            
ATOM   1111  C   VAL X 146      30.837  56.599  43.961  1.00  0.00            
ATOM   1112  O   VAL X 146      31.779  56.730  44.737  1.00  0.00            
ATOM   1113  N   THR X 147      30.658  55.492  43.238  1.00  0.00            
ATOM   1114  CA  THR X 147      31.648  54.399  43.142  1.00  0.00            
ATOM   1115  CB  THR X 147      31.043  53.041  43.545  1.00  0.00            
ATOM   1116  CG2 THR X 147      31.927  51.849  43.177  1.00  0.00            
ATOM   1117  OG1 THR X 147      30.869  52.976  44.944  1.00  0.00            
ATOM   1118  C   THR X 147      32.205  54.355  41.721  1.00  0.00            
ATOM   1119  O   THR X 147      31.430  54.357  40.763  1.00  0.00            
ATOM   1120  N   ILE X 148      33.533  54.302  41.580  1.00  0.00            
ATOM   1121  CA  ILE X 148      34.244  54.330  40.286  1.00  0.00            
ATOM   1122  CB  ILE X 148      35.172  55.570  40.183  1.00  0.00            
ATOM   1123  CG2 ILE X 148      34.367  56.860  40.429  1.00  0.00            
ATOM   1124  CG1 ILE X 148      36.381  55.559  41.151  1.00  0.00            
ATOM   1125  CD1 ILE X 148      37.630  54.884  40.574  1.00  0.00            
ATOM   1126  C   ILE X 148      34.978  53.008  40.011  1.00  0.00            
ATOM   1127  O   ILE X 148      35.376  52.320  40.951  1.00  0.00            
ATOM   1128  N   GLN X 149      35.179  52.665  38.734  1.00  0.00            
ATOM   1129  CA  GLN X 149      35.863  51.442  38.287  1.00  0.00            
ATOM   1130  CB  GLN X 149      34.845  50.554  37.551  1.00  0.00            
ATOM   1131  CG  GLN X 149      35.232  49.071  37.587  1.00  0.00            
ATOM   1132  CD  GLN X 149      34.139  48.185  37.009  1.00  0.00            
ATOM   1133  OE1 GLN X 149      33.420  47.485  37.719  1.00  0.00            
ATOM   1134  NE2 GLN X 149      33.961  48.199  35.709  1.00  0.00            
ATOM   1135  C   GLN X 149      37.090  51.754  37.409  1.00  0.00            
ATOM   1136  O   GLN X 149      37.062  52.696  36.619  1.00  0.00            
ATOM   1137  N   TYR X 150      38.162  50.964  37.536  1.00  0.00            
ATOM   1138  CA  TYR X 150      39.458  51.178  36.864  1.00  0.00            
ATOM   1139  CB  TYR X 150      40.385  51.976  37.800  1.00  0.00            
ATOM   1140  CG  TYR X 150      40.699  51.339  39.148  1.00  0.00            
ATOM   1141  CD1 TYR X 150      39.786  51.439  40.218  1.00  0.00            
ATOM   1142  CE1 TYR X 150      40.072  50.838  41.460  1.00  0.00            
ATOM   1143  CZ  TYR X 150      41.281  50.133  41.642  1.00  0.00            
ATOM   1144  OH  TYR X 150      41.563  49.531  42.827  1.00  0.00            
ATOM   1145  CE2 TYR X 150      42.211  50.066  40.584  1.00  0.00            
ATOM   1146  CD2 TYR X 150      41.919  50.663  39.341  1.00  0.00            
ATOM   1147  C   TYR X 150      40.106  49.855  36.407  1.00  0.00            
ATOM   1148  O   TYR X 150      39.720  48.785  36.887  1.00  0.00            
ATOM   1149  N   ARG X 151      41.076  49.900  35.475  1.00  0.00            
ATOM   1150  CA  ARG X 151      41.773  48.696  34.970  1.00  0.00            
ATOM   1151  CB  ARG X 151      42.496  48.995  33.645  1.00  0.00            
ATOM   1152  CG  ARG X 151      41.508  49.253  32.493  1.00  0.00            
ATOM   1153  CD  ARG X 151      42.209  49.700  31.205  1.00  0.00            
ATOM   1154  NE  ARG X 151      42.763  51.062  31.327  1.00  0.00            
ATOM   1155  CZ  ARG X 151      43.608  51.645  30.500  1.00  0.00            
ATOM   1156  NH1 ARG X 151      44.064  51.035  29.443  1.00  0.00            
ATOM   1157  NH2 ARG X 151      44.009  52.863  30.715  1.00  0.00            
ATOM   1158  C   ARG X 151      42.742  48.110  36.002  1.00  0.00            
ATOM   1159  O   ARG X 151      43.388  48.834  36.756  1.00  0.00            
ATOM   1160  N   LEU X 152      42.875  46.784  35.988  1.00  0.00            
ATOM   1161  CA  LEU X 152      43.534  45.966  37.013  1.00  0.00            
ATOM   1162  CB  LEU X 152      42.462  45.140  37.756  1.00  0.00            
ATOM   1163  CG  LEU X 152      41.313  45.922  38.416  1.00  0.00            
ATOM   1164  CD1 LEU X 152      40.420  44.944  39.179  1.00  0.00            
ATOM   1165  CD2 LEU X 152      41.803  46.968  39.414  1.00  0.00            
ATOM   1166  C   LEU X 152      44.608  45.027  36.432  1.00  0.00            
ATOM   1167  O   LEU X 152      44.640  44.753  35.230  1.00  0.00            
ATOM   1168  N   GLY X 153      45.478  44.518  37.306  1.00  0.00            
ATOM   1169  CA  GLY X 153      46.403  43.414  37.043  1.00  0.00            
ATOM   1170  C   GLY X 153      47.277  43.609  35.805  1.00  0.00            
ATOM   1171  O   GLY X 153      47.803  44.700  35.560  1.00  0.00            
ATOM   1172  N   ILE X 154      47.413  42.549  35.001  1.00  0.00            
ATOM   1173  CA  ILE X 154      48.251  42.543  33.787  1.00  0.00            
ATOM   1174  CB  ILE X 154      48.601  41.106  33.334  1.00  0.00            
ATOM   1175  CG2 ILE X 154      49.290  40.331  34.475  1.00  0.00            
ATOM   1176  CG1 ILE X 154      47.376  40.355  32.771  1.00  0.00            
ATOM   1177  CD1 ILE X 154      47.715  38.946  32.272  1.00  0.00            
ATOM   1178  C   ILE X 154      47.710  43.410  32.633  1.00  0.00            
ATOM   1179  O   ILE X 154      48.346  43.481  31.585  1.00  0.00            
ATOM   1180  N   TRP X 155      46.580  44.103  32.824  1.00  0.00            
ATOM   1181  CA  TRP X 155      46.129  45.202  31.964  1.00  0.00            
ATOM   1182  CB  TRP X 155      44.611  45.121  31.750  1.00  0.00            
ATOM   1183  CG  TRP X 155      44.057  43.948  30.997  1.00  0.00            
ATOM   1184  CD1 TRP X 155      43.707  43.974  29.693  1.00  0.00            
ATOM   1185  NE1 TRP X 155      43.037  42.812  29.364  1.00  0.00            
ATOM   1186  CE2 TRP X 155      42.955  41.955  30.442  1.00  0.00            
ATOM   1187  CZ2 TRP X 155      42.350  40.702  30.626  1.00  0.00            
ATOM   1188  CH2 TRP X 155      42.461  40.064  31.873  1.00  0.00            
ATOM   1189  CZ3 TRP X 155      43.165  40.687  32.917  1.00  0.00            
ATOM   1190  CE3 TRP X 155      43.744  41.958  32.731  1.00  0.00            
ATOM   1191  CD2 TRP X 155      43.650  42.631  31.492  1.00  0.00            
ATOM   1192  C   TRP X 155      46.495  46.570  32.567  1.00  0.00            
ATOM   1193  O   TRP X 155      47.155  47.382  31.924  1.00  0.00            
ATOM   1194  N   GLY X 156      46.058  46.831  33.804  1.00  0.00            
ATOM   1195  CA  GLY X 156      46.103  48.155  34.436  1.00  0.00            
ATOM   1196  C   GLY X 156      47.450  48.564  35.035  1.00  0.00            
ATOM   1197  O   GLY X 156      47.714  49.759  35.153  1.00  0.00            
ATOM   1198  N   PHE X 157      48.311  47.607  35.395  1.00  0.00            
ATOM   1199  CA  PHE X 157      49.544  47.883  36.151  1.00  0.00            
ATOM   1200  CB  PHE X 157      49.307  47.522  37.625  1.00  0.00            
ATOM   1201  CG  PHE X 157      48.313  48.460  38.283  1.00  0.00            
ATOM   1202  CD1 PHE X 157      48.713  49.767  38.616  1.00  0.00            
ATOM   1203  CE1 PHE X 157      47.782  50.676  39.144  1.00  0.00            
ATOM   1204  CZ  PHE X 157      46.447  50.284  39.345  1.00  0.00            
ATOM   1205  CE2 PHE X 157      46.041  48.983  39.001  1.00  0.00            
ATOM   1206  CD2 PHE X 157      46.974  48.069  38.477  1.00  0.00            
ATOM   1207  C   PHE X 157      50.821  47.271  35.552  1.00  0.00            
ATOM   1208  O   PHE X 157      51.903  47.405  36.131  1.00  0.00            
ATOM   1209  N   PHE X 158      50.732  46.675  34.361  1.00  0.00            
ATOM   1210  CA  PHE X 158      51.898  46.261  33.577  1.00  0.00            
ATOM   1211  CB  PHE X 158      51.421  45.465  32.357  1.00  0.00            
ATOM   1212  CG  PHE X 158      52.540  45.106  31.399  1.00  0.00            
ATOM   1213  CD1 PHE X 158      53.350  43.983  31.646  1.00  0.00            
ATOM   1214  CE1 PHE X 158      54.427  43.684  30.794  1.00  0.00            
ATOM   1215  CZ  PHE X 158      54.709  44.522  29.702  1.00  0.00            
ATOM   1216  CE2 PHE X 158      53.905  45.650  29.459  1.00  0.00            
ATOM   1217  CD2 PHE X 158      52.820  45.937  30.301  1.00  0.00            
ATOM   1218  C   PHE X 158      52.771  47.462  33.152  1.00  0.00            
ATOM   1219  O   PHE X 158      52.266  48.485  32.679  1.00  0.00            
ATOM   1220  N   SER X 159      54.088  47.305  33.294  1.00  0.00            
ATOM   1221  CA  SER X 159      55.132  48.267  32.922  1.00  0.00            
ATOM   1222  CB  SER X 159      55.433  49.200  34.103  1.00  0.00            
ATOM   1223  OG  SER X 159      56.485  50.097  33.784  1.00  0.00            
ATOM   1224  C   SER X 159      56.422  47.543  32.518  1.00  0.00            
ATOM   1225  O   SER X 159      56.770  46.511  33.096  1.00  0.00            
ATOM   1226  N   THR X 160      57.164  48.111  31.565  1.00  0.00            
ATOM   1227  CA  THR X 160      58.539  47.707  31.211  1.00  0.00            
ATOM   1228  CB  THR X 160      58.702  47.530  29.695  1.00  0.00            
ATOM   1229  CG2 THR X 160      57.809  46.425  29.139  1.00  0.00            
ATOM   1230  OG1 THR X 160      58.390  48.730  29.026  1.00  0.00            
ATOM   1231  C   THR X 160      59.600  48.690  31.719  1.00  0.00            
ATOM   1232  O   THR X 160      60.787  48.504  31.443  1.00  0.00            
ATOM   1233  N   GLY X 161      59.194  49.745  32.437  1.00  0.00            
ATOM   1234  CA  GLY X 161      60.082  50.807  32.919  1.00  0.00            
ATOM   1235  C   GLY X 161      60.677  51.687  31.811  1.00  0.00            
ATOM   1236  O   GLY X 161      61.679  52.365  32.041  1.00  0.00            
ATOM   1237  N   ASP X 162      60.093  51.662  30.610  1.00  0.00            
ATOM   1238  CA  ASP X 162      60.573  52.323  29.391  1.00  0.00            
ATOM   1239  CB  ASP X 162      61.459  51.336  28.610  1.00  0.00            
ATOM   1240  CG  ASP X 162      62.914  51.387  29.090  1.00  0.00            
ATOM   1241  OD1 ASP X 162      63.542  52.478  29.038  1.00  0.00            
ATOM   1242  OD2 ASP X 162      63.456  50.344  29.530  1.00  0.00            
ATOM   1243  C   ASP X 162      59.401  52.866  28.547  1.00  0.00            
ATOM   1244  O   ASP X 162      58.237  52.553  28.799  1.00  0.00            
ATOM   1245  N   GLU X 163      59.684  53.721  27.556  1.00  0.00            
ATOM   1246  CA  GLU X 163      58.662  54.586  26.930  1.00  0.00            
ATOM   1247  CB  GLU X 163      59.329  55.666  26.058  1.00  0.00            
ATOM   1248  CG  GLU X 163      59.965  55.112  24.777  1.00  0.00            
ATOM   1249  CD  GLU X 163      60.685  56.187  23.957  1.00  0.00            
ATOM   1250  OE1 GLU X 163      61.552  56.906  24.514  1.00  0.00            
ATOM   1251  OE2 GLU X 163      60.444  56.273  22.726  1.00  0.00            
ATOM   1252  C   GLU X 163      57.550  53.837  26.167  1.00  0.00            
ATOM   1253  O   GLU X 163      56.474  54.396  25.945  1.00  0.00            
ATOM   1254  N   HID X 164      57.760  52.572  25.791  1.00  0.00            
ATOM   1255  CA  HID X 164      56.757  51.717  25.135  1.00  0.00            
ATOM   1256  CB  HID X 164      57.469  50.695  24.237  1.00  0.00            
ATOM   1257  CG  HID X 164      58.502  49.881  24.969  1.00  0.00            
ATOM   1258  ND1 HID X 164      59.858  50.097  24.937  1.00  0.00            
ATOM   1259  CE1 HID X 164      60.437  49.259  25.810  1.00  0.00            
ATOM   1260  NE2 HID X 164      59.504  48.501  26.411  1.00  0.00            
ATOM   1261  CD2 HID X 164      58.271  48.883  25.873  1.00  0.00            
ATOM   1262  C   HID X 164      55.760  51.047  26.102  1.00  0.00            
ATOM   1263  O   HID X 164      54.780  50.463  25.641  1.00  0.00            
ATOM   1264  N   SER X 165      55.980  51.105  27.423  1.00  0.00            
ATOM   1265  CA  SER X 165      54.985  50.768  28.458  1.00  0.00            
ATOM   1266  CB  SER X 165      54.762  49.250  28.557  1.00  0.00            
ATOM   1267  OG  SER X 165      53.897  48.826  27.523  1.00  0.00            
ATOM   1268  C   SER X 165      55.413  51.321  29.824  1.00  0.00            
ATOM   1269  O   SER X 165      55.963  50.599  30.657  1.00  0.00            
ATOM   1270  N   ARG X 166      55.145  52.610  30.068  1.00  0.00            
ATOM   1271  CA  ARG X 166      55.554  53.312  31.300  1.00  0.00            
ATOM   1272  CB  ARG X 166      55.388  54.829  31.105  1.00  0.00            
ATOM   1273  CG  ARG X 166      56.513  55.485  30.286  1.00  0.00            
ATOM   1274  CD  ARG X 166      57.855  55.466  31.035  1.00  0.00            
ATOM   1275  NE  ARG X 166      58.895  56.257  30.348  1.00  0.00            
ATOM   1276  CZ  ARG X 166      60.199  56.130  30.513  1.00  0.00            
ATOM   1277  NH1 ARG X 166      61.017  56.890  29.846  1.00  0.00            
ATOM   1278  NH2 ARG X 166      60.719  55.258  31.332  1.00  0.00            
ATOM   1279  C   ARG X 166      54.854  52.825  32.577  1.00  0.00            
ATOM   1280  O   ARG X 166      55.541  52.603  33.571  1.00  0.00            
ATOM   1281  N   GLY X 167      53.540  52.597  32.560  1.00  0.00            
ATOM   1282  CA  GLY X 167      52.774  52.045  33.691  1.00  0.00            
ATOM   1283  C   GLY X 167      51.765  53.015  34.316  1.00  0.00            
ATOM   1284  O   GLY X 167      51.430  54.048  33.733  1.00  0.00            
ATOM   1285  N   ASN X 168      51.283  52.663  35.516  1.00  0.00            
ATOM   1286  CA  ASN X 168      50.283  53.400  36.309  1.00  0.00            
ATOM   1287  CB  ASN X 168      50.903  54.698  36.878  1.00  0.00            
ATOM   1288  CG  ASN X 168      51.990  54.450  37.907  1.00  0.00            
ATOM   1289  OD1 ASN X 168      52.071  53.402  38.530  1.00  0.00            
ATOM   1290  ND2 ASN X 168      52.846  55.409  38.148  1.00  0.00            
ATOM   1291  C   ASN X 168      48.906  53.607  35.636  1.00  0.00            
ATOM   1292  O   ASN X 168      48.131  54.462  36.072  1.00  0.00            
ATOM   1293  N   TRP X 169      48.553  52.816  34.614  1.00  0.00            
ATOM   1294  CA  TRP X 169      47.316  52.986  33.834  1.00  0.00            
ATOM   1295  CB  TRP X 169      47.233  51.935  32.712  1.00  0.00            
ATOM   1296  CG  TRP X 169      48.536  51.553  32.076  1.00  0.00            
ATOM   1297  CD1 TRP X 169      49.122  50.337  32.161  1.00  0.00            
ATOM   1298  NE1 TRP X 169      50.345  50.360  31.523  1.00  0.00            
ATOM   1299  CE2 TRP X 169      50.584  51.589  30.945  1.00  0.00            
ATOM   1300  CZ2 TRP X 169      51.644  52.095  30.184  1.00  0.00            
ATOM   1301  CH2 TRP X 169      51.620  53.444  29.792  1.00  0.00            
ATOM   1302  CZ3 TRP X 169      50.539  54.263  30.159  1.00  0.00            
ATOM   1303  CE3 TRP X 169      49.462  53.736  30.897  1.00  0.00            
ATOM   1304  CD2 TRP X 169      49.456  52.385  31.307  1.00  0.00            
ATOM   1305  C   TRP X 169      46.055  52.948  34.710  1.00  0.00            
ATOM   1306  O   TRP X 169      45.205  53.825  34.590  1.00  0.00            
ATOM   1307  N   GLY X 170      45.973  52.006  35.655  1.00  0.00            
ATOM   1308  CA  GLY X 170      44.845  51.885  36.583  1.00  0.00            
ATOM   1309  C   GLY X 170      44.693  53.060  37.561  1.00  0.00            
ATOM   1310  O   GLY X 170      43.581  53.332  38.003  1.00  0.00            
ATOM   1311  N   HIE X 171      45.758  53.817  37.860  1.00  0.00            
ATOM   1312  CA  HIE X 171      45.654  55.073  38.625  1.00  0.00            
ATOM   1313  CB  HIE X 171      46.890  55.278  39.521  1.00  0.00            
ATOM   1314  CG  HIE X 171      46.904  54.419  40.765  1.00  0.00            
ATOM   1315  ND1 HIE X 171      47.892  53.496  41.122  1.00  0.00            
ATOM   1316  CE1 HIE X 171      47.475  52.946  42.277  1.00  0.00            
ATOM   1317  NE2 HIE X 171      46.316  53.493  42.674  1.00  0.00            
ATOM   1318  CD2 HIE X 171      45.951  54.436  41.741  1.00  0.00            
ATOM   1319  C   HIE X 171      45.379  56.287  37.721  1.00  0.00            
ATOM   1320  O   HIE X 171      44.660  57.196  38.132  1.00  0.00            
ATOM   1321  N   LEU X 172      45.850  56.286  36.469  1.00  0.00            
ATOM   1322  CA  LEU X 172      45.460  57.279  35.453  1.00  0.00            
ATOM   1323  CB  LEU X 172      46.362  57.120  34.213  1.00  0.00            
ATOM   1324  CG  LEU X 172      47.810  57.609  34.422  1.00  0.00            
ATOM   1325  CD1 LEU X 172      48.702  57.104  33.289  1.00  0.00            
ATOM   1326  CD2 LEU X 172      47.888  59.140  34.434  1.00  0.00            
ATOM   1327  C   LEU X 172      43.965  57.179  35.085  1.00  0.00            
ATOM   1328  O   LEU X 172      43.332  58.203  34.822  1.00  0.00            
ATOM   1329  N   ASP X 173      43.384  55.976  35.142  1.00  0.00            
ATOM   1330  CA  ASP X 173      41.938  55.733  35.051  1.00  0.00            
ATOM   1331  CB  ASP X 173      41.660  54.221  34.997  1.00  0.00            
ATOM   1332  CG  ASP X 173      42.152  53.468  33.752  1.00  0.00            
ATOM   1333  OD1 ASP X 173      42.496  54.074  32.710  1.00  0.00            
ATOM   1334  OD2 ASP X 173      42.138  52.218  33.813  1.00  0.00            
ATOM   1335  C   ASP X 173      41.175  56.361  36.235  1.00  0.00            
ATOM   1336  O   ASP X 173      40.152  57.016  36.033  1.00  0.00            
ATOM   1337  N   GLN X 174      41.688  56.241  37.467  1.00  0.00            
ATOM   1338  CA  GLN X 174      41.090  56.888  38.648  1.00  0.00            
ATOM   1339  CB  GLN X 174      41.767  56.404  39.940  1.00  0.00            
ATOM   1340  CG  GLN X 174      41.535  54.913  40.233  1.00  0.00            
ATOM   1341  CD  GLN X 174      42.313  54.428  41.452  1.00  0.00            
ATOM   1342  OE1 GLN X 174      42.736  55.190  42.306  1.00  0.00            
ATOM   1343  NE2 GLN X 174      42.538  53.142  41.587  1.00  0.00            
ATOM   1344  C   GLN X 174      41.162  58.422  38.558  1.00  0.00            
ATOM   1345  O   GLN X 174      40.184  59.104  38.868  1.00  0.00            
ATOM   1346  N   VAL X 175      42.278  58.980  38.069  1.00  0.00            
ATOM   1347  CA  VAL X 175      42.398  60.422  37.780  1.00  0.00            
ATOM   1348  CB  VAL X 175      43.850  60.793  37.410  1.00  0.00            
ATOM   1349  CG1 VAL X 175      43.999  62.232  36.896  1.00  0.00            
ATOM   1350  CG2 VAL X 175      44.754  60.666  38.644  1.00  0.00            
ATOM   1351  C   VAL X 175      41.399  60.853  36.700  1.00  0.00            
ATOM   1352  O   VAL X 175      40.758  61.892  36.853  1.00  0.00            
ATOM   1353  N   ALA X 176      41.182  60.043  35.658  1.00  0.00            
ATOM   1354  CA  ALA X 176      40.178  60.326  34.631  1.00  0.00            
ATOM   1355  CB  ALA X 176      40.337  59.324  33.482  1.00  0.00            
ATOM   1356  C   ALA X 176      38.740  60.334  35.182  1.00  0.00            
ATOM   1357  O   ALA X 176      37.942  61.182  34.770  1.00  0.00            
ATOM   1358  N   ALA X 177      38.420  59.451  36.136  1.00  0.00            
ATOM   1359  CA  ALA X 177      37.136  59.440  36.840  1.00  0.00            
ATOM   1360  CB  ALA X 177      37.015  58.132  37.632  1.00  0.00            
ATOM   1361  C   ALA X 177      36.964  60.668  37.754  1.00  0.00            
ATOM   1362  O   ALA X 177      35.918  61.315  37.735  1.00  0.00            
ATOM   1363  N   LEU X 178      37.999  61.051  38.509  1.00  0.00            
ATOM   1364  CA  LEU X 178      37.977  62.253  39.356  1.00  0.00            
ATOM   1365  CB  LEU X 178      39.227  62.252  40.256  1.00  0.00            
ATOM   1366  CG  LEU X 178      39.201  61.188  41.370  1.00  0.00            
ATOM   1367  CD1 LEU X 178      40.584  61.071  42.012  1.00  0.00            
ATOM   1368  CD2 LEU X 178      38.199  61.539  42.474  1.00  0.00            
ATOM   1369  C   LEU X 178      37.863  63.545  38.525  1.00  0.00            
ATOM   1370  O   LEU X 178      37.131  64.463  38.903  1.00  0.00            
ATOM   1371  N   ARG X 179      38.492  63.593  37.344  1.00  0.00            
ATOM   1372  CA  ARG X 179      38.308  64.681  36.371  1.00  0.00            
ATOM   1373  CB  ARG X 179      39.367  64.562  35.264  1.00  0.00            
ATOM   1374  CG  ARG X 179      39.407  65.853  34.433  1.00  0.00            
ATOM   1375  CD  ARG X 179      40.514  65.903  33.372  1.00  0.00            
ATOM   1376  NE  ARG X 179      41.856  65.612  33.907  1.00  0.00            
ATOM   1377  CZ  ARG X 179      42.565  66.288  34.791  1.00  0.00            
ATOM   1378  NH1 ARG X 179      43.714  65.818  35.156  1.00  0.00            
ATOM   1379  NH2 ARG X 179      42.200  67.403  35.352  1.00  0.00            
ATOM   1380  C   ARG X 179      36.883  64.725  35.811  1.00  0.00            
ATOM   1381  O   ARG X 179      36.333  65.815  35.647  1.00  0.00            
ATOM   1382  N   TRP X 180      36.256  63.567  35.589  1.00  0.00            
ATOM   1383  CA  TRP X 180      34.848  63.480  35.186  1.00  0.00            
ATOM   1384  CB  TRP X 180      34.510  62.051  34.757  1.00  0.00            
ATOM   1385  CG  TRP X 180      33.145  61.895  34.162  1.00  0.00            
ATOM   1386  CD1 TRP X 180      32.882  61.860  32.839  1.00  0.00            
ATOM   1387  NE1 TRP X 180      31.524  61.724  32.638  1.00  0.00            
ATOM   1388  CE2 TRP X 180      30.832  61.700  33.828  1.00  0.00            
ATOM   1389  CZ2 TRP X 180      29.467  61.629  34.138  1.00  0.00            
ATOM   1390  CH2 TRP X 180      29.073  61.610  35.487  1.00  0.00            
ATOM   1391  CZ3 TRP X 180      30.046  61.665  36.501  1.00  0.00            
ATOM   1392  CE3 TRP X 180      31.414  61.745  36.176  1.00  0.00            
ATOM   1393  CD2 TRP X 180      31.846  61.775  34.830  1.00  0.00            
ATOM   1394  C   TRP X 180      33.887  63.964  36.282  1.00  0.00            
ATOM   1395  O   TRP X 180      32.890  64.616  35.970  1.00  0.00            
ATOM   1396  N   VAL X 181      34.197  63.715  37.561  1.00  0.00            
ATOM   1397  CA  VAL X 181      33.439  64.260  38.703  1.00  0.00            
ATOM   1398  CB  VAL X 181      33.915  63.648  40.041  1.00  0.00            
ATOM   1399  CG1 VAL X 181      33.333  64.335  41.285  1.00  0.00            
ATOM   1400  CG2 VAL X 181      33.510  62.169  40.122  1.00  0.00            
ATOM   1401  C   VAL X 181      33.497  65.792  38.697  1.00  0.00            
ATOM   1402  O   VAL X 181      32.445  66.426  38.719  1.00  0.00            
ATOM   1403  N   GLN X 182      34.680  66.402  38.552  1.00  0.00            
ATOM   1404  CA  GLN X 182      34.801  67.861  38.372  1.00  0.00            
ATOM   1405  CB  GLN X 182      36.292  68.252  38.311  1.00  0.00            
ATOM   1406  CG  GLN X 182      37.014  68.176  39.669  1.00  0.00            
ATOM   1407  CD  GLN X 182      36.529  69.213  40.683  1.00  0.00            
ATOM   1408  OE1 GLN X 182      36.127  70.326  40.354  1.00  0.00            
ATOM   1409  NE2 GLN X 182      36.530  68.883  41.955  1.00  0.00            
ATOM   1410  C   GLN X 182      34.051  68.370  37.118  1.00  0.00            
ATOM   1411  O   GLN X 182      33.471  69.459  37.135  1.00  0.00            
ATOM   1412  N   ASP X 183      34.006  67.577  36.044  1.00  0.00            
ATOM   1413  CA  ASP X 183      33.321  67.906  34.786  1.00  0.00            
ATOM   1414  CB  ASP X 183      33.873  66.971  33.687  1.00  0.00            
ATOM   1415  CG  ASP X 183      33.382  67.280  32.267  1.00  0.00            
ATOM   1416  OD1 ASP X 183      33.451  68.464  31.861  1.00  0.00            
ATOM   1417  OD2 ASP X 183      32.988  66.334  31.539  1.00  0.00            
ATOM   1418  C   ASP X 183      31.779  67.842  34.882  1.00  0.00            
ATOM   1419  O   ASP X 183      31.106  68.593  34.171  1.00  0.00            
ATOM   1420  N   ASN X 184      31.192  66.990  35.738  1.00  0.00            
ATOM   1421  CA  ASN X 184      29.755  66.652  35.668  1.00  0.00            
ATOM   1422  CB  ASN X 184      29.596  65.289  34.963  1.00  0.00            
ATOM   1423  CG  ASN X 184      30.130  65.320  33.549  1.00  0.00            
ATOM   1424  OD1 ASN X 184      29.485  65.792  32.622  1.00  0.00            
ATOM   1425  ND2 ASN X 184      31.348  64.894  33.353  1.00  0.00            
ATOM   1426  C   ASN X 184      28.963  66.637  36.989  1.00  0.00            
ATOM   1427  O   ASN X 184      27.733  66.659  36.922  1.00  0.00            
ATOM   1428  N   ILE X 185      29.581  66.586  38.175  1.00  0.00            
ATOM   1429  CA  ILE X 185      28.842  66.309  39.426  1.00  0.00            
ATOM   1430  CB  ILE X 185      29.820  65.974  40.573  1.00  0.00            
ATOM   1431  CG2 ILE X 185      30.468  67.233  41.179  1.00  0.00            
ATOM   1432  CG1 ILE X 185      29.178  65.128  41.692  1.00  0.00            
ATOM   1433  CD1 ILE X 185      28.798  63.706  41.257  1.00  0.00            
ATOM   1434  C   ILE X 185      27.822  67.397  39.809  1.00  0.00            
ATOM   1435  O   ILE X 185      26.821  67.090  40.462  1.00  0.00            
ATOM   1436  N   ALA X 186      27.998  68.633  39.327  1.00  0.00            
ATOM   1437  CA  ALA X 186      27.006  69.698  39.479  1.00  0.00            
ATOM   1438  CB  ALA X 186      27.584  70.988  38.893  1.00  0.00            
ATOM   1439  C   ALA X 186      25.644  69.339  38.851  1.00  0.00            
ATOM   1440  O   ALA X 186      24.606  69.640  39.439  1.00  0.00            
ATOM   1441  N   SER X 187      25.633  68.609  37.726  1.00  0.00            
ATOM   1442  CA  SER X 187      24.408  68.100  37.084  1.00  0.00            
ATOM   1443  CB  SER X 187      24.718  67.569  35.681  1.00  0.00            
ATOM   1444  OG  SER X 187      25.006  68.616  34.768  1.00  0.00            
ATOM   1445  C   SER X 187      23.697  66.993  37.878  1.00  0.00            
ATOM   1446  O   SER X 187      22.552  66.672  37.560  1.00  0.00            
ATOM   1447  N   PHE X 188      24.348  66.432  38.904  1.00  0.00            
ATOM   1448  CA  PHE X 188      23.792  65.461  39.858  1.00  0.00            
ATOM   1449  CB  PHE X 188      24.686  64.208  39.895  1.00  0.00            
ATOM   1450  CG  PHE X 188      24.736  63.437  38.586  1.00  0.00            
ATOM   1451  CD1 PHE X 188      25.657  63.797  37.583  1.00  0.00            
ATOM   1452  CE1 PHE X 188      25.685  63.099  36.362  1.00  0.00            
ATOM   1453  CZ  PHE X 188      24.803  62.026  36.145  1.00  0.00            
ATOM   1454  CE2 PHE X 188      23.886  61.658  37.146  1.00  0.00            
ATOM   1455  CD2 PHE X 188      23.850  62.365  38.362  1.00  0.00            
ATOM   1456  C   PHE X 188      23.562  66.081  41.256  1.00  0.00            
ATOM   1457  O   PHE X 188      23.354  65.364  42.239  1.00  0.00            
ATOM   1458  N   GLY X 189      23.624  67.415  41.365  1.00  0.00            
ATOM   1459  CA  GLY X 189      23.368  68.159  42.600  1.00  0.00            
ATOM   1460  C   GLY X 189      24.512  68.153  43.625  1.00  0.00            
ATOM   1461  O   GLY X 189      24.280  68.541  44.772  1.00  0.00            
ATOM   1462  N   GLY X 190      25.722  67.723  43.250  1.00  0.00            
ATOM   1463  CA  GLY X 190      26.925  67.784  44.094  1.00  0.00            
ATOM   1464  C   GLY X 190      27.765  69.040  43.837  1.00  0.00            
ATOM   1465  O   GLY X 190      27.800  69.547  42.719  1.00  0.00            
ATOM   1466  N   ASN X 191      28.441  69.572  44.856  1.00  0.00            
ATOM   1467  CA  ASN X 191      29.299  70.753  44.719  1.00  0.00            
ATOM   1468  CB  ASN X 191      29.270  71.559  46.028  1.00  0.00            
ATOM   1469  CG  ASN X 191      30.153  72.794  45.948  1.00  0.00            
ATOM   1470  OD1 ASN X 191      30.085  73.580  45.007  1.00  0.00            
ATOM   1471  ND2 ASN X 191      31.052  72.966  46.881  1.00  0.00            
ATOM   1472  C   ASN X 191      30.740  70.356  44.317  1.00  0.00            
ATOM   1473  O   ASN X 191      31.390  69.631  45.076  1.00  0.00            
ATOM   1474  N   PRO X 192      31.300  70.868  43.199  1.00  0.00            
ATOM   1475  CD  PRO X 192      30.621  71.608  42.141  1.00  0.00            
ATOM   1476  CG  PRO X 192      31.441  71.363  40.878  1.00  0.00            
ATOM   1477  CB  PRO X 192      32.861  71.247  41.424  1.00  0.00            
ATOM   1478  CA  PRO X 192      32.670  70.546  42.775  1.00  0.00            
ATOM   1479  C   PRO X 192      33.772  70.951  43.771  1.00  0.00            
ATOM   1480  O   PRO X 192      34.853  70.372  43.738  1.00  0.00            
ATOM   1481  N   GLY X 193      33.500  71.902  44.674  1.00  0.00            
ATOM   1482  CA  GLY X 193      34.398  72.316  45.765  1.00  0.00            
ATOM   1483  C   GLY X 193      34.259  71.518  47.071  1.00  0.00            
ATOM   1484  O   GLY X 193      34.773  71.957  48.102  1.00  0.00            
ATOM   1485  N   SER X 194      33.530  70.396  47.054  1.00  0.00            
ATOM   1486  CA  SER X 194      33.216  69.559  48.227  1.00  0.00            
ATOM   1487  CB  SER X 194      31.756  69.754  48.655  1.00  0.00            
ATOM   1488  OG  SER X 194      31.479  71.093  49.008  1.00  0.00            
ATOM   1489  C   SER X 194      33.500  68.068  47.989  1.00  0.00            
ATOM   1490  O   SER X 194      32.805  67.203  48.532  1.00  0.00            
ATOM   1491  N   VAL X 195      34.485  67.748  47.144  1.00  0.00            
ATOM   1492  CA  VAL X 195      34.784  66.370  46.724  1.00  0.00            
ATOM   1493  CB  VAL X 195      35.324  66.341  45.279  1.00  0.00            
ATOM   1494  CG1 VAL X 195      35.714  64.926  44.830  1.00  0.00            
ATOM   1495  CG2 VAL X 195      34.272  66.861  44.288  1.00  0.00            
ATOM   1496  C   VAL X 195      35.718  65.683  47.726  1.00  0.00            
ATOM   1497  O   VAL X 195      36.785  66.194  48.056  1.00  0.00            
ATOM   1498  N   THR X 196      35.324  64.502  48.199  1.00  0.00            
ATOM   1499  CA  THR X 196      36.030  63.704  49.214  1.00  0.00            
ATOM   1500  CB  THR X 196      35.166  63.561  50.480  1.00  0.00            
ATOM   1501  CG2 THR X 196      35.930  62.938  51.650  1.00  0.00            
ATOM   1502  OG1 THR X 196      34.695  64.824  50.900  1.00  0.00            
ATOM   1503  C   THR X 196      36.349  62.319  48.655  1.00  0.00            
ATOM   1504  O   THR X 196      35.433  61.643  48.193  1.00  0.00            
ATOM   1505  N   ILE X 197      37.609  61.872  48.702  1.00  0.00            
ATOM   1506  CA  ILE X 197      37.991  60.518  48.242  1.00  0.00            
ATOM   1507  CB  ILE X 197      39.289  60.507  47.403  1.00  0.00            
ATOM   1508  CG2 ILE X 197      39.054  61.302  46.107  1.00  0.00            
ATOM   1509  CG1 ILE X 197      40.517  61.016  48.187  1.00  0.00            
ATOM   1510  CD1 ILE X 197      41.843  60.848  47.433  1.00  0.00            
ATOM   1511  C   ILE X 197      38.017  59.495  49.385  1.00  0.00            
ATOM   1512  O   ILE X 197      38.354  59.836  50.520  1.00  0.00            
ATOM   1513  N   PHE X 198      37.655  58.248  49.075  1.00  0.00            
ATOM   1514  CA  PHE X 198      37.468  57.151  50.032  1.00  0.00            
ATOM   1515  CB  PHE X 198      35.986  57.170  50.450  1.00  0.00            
ATOM   1516  CG  PHE X 198      35.529  56.156  51.487  1.00  0.00            
ATOM   1517  CD1 PHE X 198      36.276  55.932  52.660  1.00  0.00            
ATOM   1518  CE1 PHE X 198      35.778  55.086  53.665  1.00  0.00            
ATOM   1519  CZ  PHE X 198      34.551  54.426  53.489  1.00  0.00            
ATOM   1520  CE2 PHE X 198      33.815  54.625  52.311  1.00  0.00            
ATOM   1521  CD2 PHE X 198      34.298  55.494  51.317  1.00  0.00            
ATOM   1522  C   PHE X 198      37.864  55.798  49.411  1.00  0.00            
ATOM   1523  O   PHE X 198      37.725  55.617  48.201  1.00  0.00            
ATOM   1524  N   GLY X 199      38.332  54.841  50.216  1.00  0.00            
ATOM   1525  CA  GLY X 199      38.643  53.477  49.768  1.00  0.00            
ATOM   1526  C   GLY X 199      39.253  52.597  50.863  1.00  0.00            
ATOM   1527  O   GLY X 199      39.730  53.104  51.883  1.00  0.00            
ATOM   1528  N   GLU X 200      39.242  51.280  50.638  1.00  0.00            
ATOM   1529  CA  GLU X 200      39.675  50.256  51.585  1.00  0.00            
ATOM   1530  CB  GLU X 200      38.456  49.451  52.083  1.00  0.00            
ATOM   1531  CG  GLU X 200      37.911  48.333  51.171  1.00  0.00            
ATOM   1532  CD  GLU X 200      37.393  48.764  49.787  1.00  0.00            
ATOM   1533  OE1 GLU X 200      37.371  47.889  48.886  1.00  0.00            
ATOM   1534  OE2 GLU X 200      36.911  49.907  49.605  1.00  0.00            
ATOM   1535  C   GLU X 200      40.791  49.380  50.986  1.00  0.00            
ATOM   1536  O   GLU X 200      40.725  49.006  49.819  1.00  0.00            
ATOM   1537  N1  MOL X 201      41.972  48.896  52.190  1.00  0.00            
ATOM   1538  C1  MOL X 201      42.953  47.851  51.927  1.00  0.00            
ATOM   1539  C2  MOL X 201      42.348  46.438  51.737  1.00  0.00            
ATOM   1540  O1  MOL X 201      43.447  45.507  52.001  1.00  0.00            
ATOM   1541  C3  MOL X 201      43.819  48.365  50.753  1.00  0.00            
ATOM   1542  O2  MOL X 201      44.574  49.323  50.876  1.00  0.00            
ATOM   1543  C4  MOL X 201      41.789  37.974  48.279  1.00  0.00            
ATOM   1544  C5  MOL X 201      41.846  43.560  49.851  1.00  0.00            
ATOM   1545  C6  MOL X 201      42.609  42.890  47.145  1.00  0.00            
ATOM   1546  C7  MOL X 201      39.627  35.758  54.024  1.00  0.00            
ATOM   1547  C8  MOL X 201      39.797  34.625  53.217  1.00  0.00            
ATOM   1548  C9  MOL X 201      40.606  36.035  51.399  1.00  0.00            
ATOM   1549  C10 MOL X 201      40.285  34.763  51.916  1.00  0.00            
ATOM   1550  C11 MOL X 201      39.938  37.034  53.522  1.00  0.00            
ATOM   1551  C12 MOL X 201      40.423  37.199  52.212  1.00  0.00            
ATOM   1552  C13 MOL X 201      41.161  38.563  50.515  1.00  0.00            
ATOM   1553  N2  MOL X 201      40.693  38.454  51.767  1.00  0.00            
ATOM   1554  C14 MOL X 201      41.347  37.480  49.647  1.00  0.00            
ATOM   1555  C15 MOL X 201      41.090  36.171  50.071  1.00  0.00            
ATOM   1556  C16 MOL X 201      41.492  39.777  49.782  1.00  0.00            
ATOM   1557  N3  MOL X 201      41.849  39.466  48.461  1.00  0.00            
ATOM   1558  C17 MOL X 201      41.486  41.046  50.290  1.00  0.00            
ATOM   1559  C18 MOL X 201      42.221  40.457  47.524  1.00  0.00            
ATOM   1560  O3  MOL X 201      42.537  40.115  46.386  1.00  0.00            
ATOM   1561  C19 MOL X 201      41.851  42.105  49.384  1.00  0.00            
ATOM   1562  C20 MOL X 201      42.182  41.803  48.081  1.00  0.00            
ATOM   1563  C21 MOL X 201      42.662  44.554  48.925  1.00  0.00            
ATOM   1564  O4  MOL X 201      43.406  43.825  47.885  1.00  0.00            
ATOM   1565  O5  MOL X 201      42.166  45.617  48.479  1.00  0.00            
ATOM   1566  C22 MOL X 201      41.320  34.997  49.114  1.00  0.00            
ATOM   1567  C23 MOL X 201      40.024  34.551  48.408  1.00  0.00            
ATOM   1568  C24 MOL X 201      40.424  44.071  50.132  1.00  0.00            
ATOM   1569  C25 MOL X 201      39.496  43.924  48.935  1.00  0.00            
ATOM   1570  O6  MOL X 201      42.531  43.601  51.132  1.00  0.00            
ATOM   1571  C26 MOL X 201      43.711  44.453  51.093  1.00  0.00            
ATOM   1572  O7  MOL X 201      43.876  44.899  49.796  1.00  0.00            
ATOM   1573  C27 MOL X 201      44.962  43.677  51.594  1.00  0.00            
ATOM   1574  O8  MOL X 201      44.709  42.294  51.222  1.00  0.00            
ATOM   1575  C28 MOL X 201      45.718  41.370  51.092  1.00  0.00            
ATOM   1576  C29 MOL X 201      46.670  41.445  52.288  1.00  0.00            
ATOM   1577  O9  MOL X 201      45.993  41.005  53.451  1.00  0.00            
ATOM   1578  O10 MOL X 201      39.488  33.388  53.684  1.00  0.00            
ATOM   1579  C30 MOL X 201      46.216  44.280  51.000  1.00  0.00            
ATOM   1580  C31 MOL X 201      47.938  40.591  52.085  1.00  0.00            
ATOM   1581  O11 MOL X 201      45.813  40.623  50.145  1.00  0.00            
ATOM   1582  N   ALA X 202      43.539  47.978  49.132  1.00  0.00            
ATOM   1583  CA  ALA X 202      44.249  48.542  47.977  1.00  0.00            
ATOM   1584  CB  ALA X 202      44.198  47.531  46.823  1.00  0.00            
ATOM   1585  C   ALA X 202      43.666  49.917  47.556  1.00  0.00            
ATOM   1586  O   ALA X 202      44.378  50.722  46.951  1.00  0.00            
ATOM   1587  N   GLY X 203      42.404  50.211  47.892  1.00  0.00            
ATOM   1588  CA  GLY X 203      41.806  51.541  47.764  1.00  0.00            
ATOM   1589  C   GLY X 203      42.317  52.496  48.847  1.00  0.00            
ATOM   1590  O   GLY X 203      42.661  53.638  48.543  1.00  0.00            
ATOM   1591  N   GLY X 204      42.467  52.004  50.083  1.00  0.00            
ATOM   1592  CA  GLY X 204      42.960  52.768  51.233  1.00  0.00            
ATOM   1593  C   GLY X 204      44.359  53.346  51.017  1.00  0.00            
ATOM   1594  O   GLY X 204      44.574  54.531  51.276  1.00  0.00            
ATOM   1595  N   GLU X 205      45.287  52.565  50.453  1.00  0.00            
ATOM   1596  CA  GLU X 205      46.614  53.064  50.056  1.00  0.00            
ATOM   1597  CB  GLU X 205      47.661  51.937  50.133  1.00  0.00            
ATOM   1598  CG  GLU X 205      49.049  52.410  49.666  1.00  0.00            
ATOM   1599  CD  GLU X 205      50.197  51.465  50.016  1.00  0.00            
ATOM   1600  OE1 GLU X 205      49.980  50.256  50.224  1.00  0.00            
ATOM   1601  OE2 GLU X 205      51.354  51.946  50.074  1.00  0.00            
ATOM   1602  C   GLU X 205      46.621  53.800  48.700  1.00  0.00            
ATOM   1603  O   GLU X 205      47.490  54.647  48.487  1.00  0.00            
ATOM   1604  N   SER X 206      45.651  53.595  47.797  1.00  0.00            
ATOM   1605  CA  SER X 206      45.577  54.386  46.546  1.00  0.00            
ATOM   1606  CB  SER X 206      44.462  53.884  45.621  1.00  0.00            
ATOM   1607  OG  SER X 206      44.819  52.626  45.073  1.00  0.00            
ATOM   1608  C   SER X 206      45.414  55.894  46.808  1.00  0.00            
ATOM   1609  O   SER X 206      45.888  56.715  46.020  1.00  0.00            
ATOM   1610  N   VAL X 207      44.860  56.273  47.966  1.00  0.00            
ATOM   1611  CA  VAL X 207      44.853  57.659  48.471  1.00  0.00            
ATOM   1612  CB  VAL X 207      44.156  57.720  49.847  1.00  0.00            
ATOM   1613  CG1 VAL X 207      44.132  59.142  50.419  1.00  0.00            
ATOM   1614  CG2 VAL X 207      42.701  57.234  49.761  1.00  0.00            
ATOM   1615  C   VAL X 207      46.269  58.253  48.563  1.00  0.00            
ATOM   1616  O   VAL X 207      46.450  59.424  48.228  1.00  0.00            
ATOM   1617  N   SER X 208      47.287  57.464  48.935  1.00  0.00            
ATOM   1618  CA  SER X 208      48.683  57.929  49.046  1.00  0.00            
ATOM   1619  CB  SER X 208      49.587  56.856  49.675  1.00  0.00            
ATOM   1620  OG  SER X 208      49.832  55.771  48.797  1.00  0.00            
ATOM   1621  C   SER X 208      49.262  58.405  47.705  1.00  0.00            
ATOM   1622  O   SER X 208      50.003  59.386  47.664  1.00  0.00            
ATOM   1623  N   VAL X 209      48.864  57.778  46.592  1.00  0.00            
ATOM   1624  CA  VAL X 209      49.261  58.186  45.234  1.00  0.00            
ATOM   1625  CB  VAL X 209      48.942  57.068  44.216  1.00  0.00            
ATOM   1626  CG1 VAL X 209      49.340  57.463  42.788  1.00  0.00            
ATOM   1627  CG2 VAL X 209      49.679  55.767  44.567  1.00  0.00            
ATOM   1628  C   VAL X 209      48.574  59.500  44.848  1.00  0.00            
ATOM   1629  O   VAL X 209      49.217  60.416  44.332  1.00  0.00            
ATOM   1630  N   LEU X 210      47.277  59.624  45.142  1.00  0.00            
ATOM   1631  CA  LEU X 210      46.461  60.787  44.775  1.00  0.00            
ATOM   1632  CB  LEU X 210      44.974  60.400  44.892  1.00  0.00            
ATOM   1633  CG  LEU X 210      44.526  59.294  43.913  1.00  0.00            
ATOM   1634  CD1 LEU X 210      43.106  58.858  44.261  1.00  0.00            
ATOM   1635  CD2 LEU X 210      44.533  59.759  42.454  1.00  0.00            
ATOM   1636  C   LEU X 210      46.788  62.040  45.606  1.00  0.00            
ATOM   1637  O   LEU X 210      46.737  63.153  45.080  1.00  0.00            
ATOM   1638  N   VAL X 211      47.168  61.889  46.880  1.00  0.00            
ATOM   1639  CA  VAL X 211      47.566  63.015  47.748  1.00  0.00            
ATOM   1640  CB  VAL X 211      47.278  62.687  49.231  1.00  0.00            
ATOM   1641  CG1 VAL X 211      48.338  61.782  49.861  1.00  0.00            
ATOM   1642  CG2 VAL X 211      47.123  63.945  50.095  1.00  0.00            
ATOM   1643  C   VAL X 211      49.007  63.489  47.499  1.00  0.00            
ATOM   1644  O   VAL X 211      49.331  64.617  47.860  1.00  0.00            
ATOM   1645  N   LEU X 212      49.863  62.680  46.858  1.00  0.00            
ATOM   1646  CA  LEU X 212      51.259  63.040  46.556  1.00  0.00            
ATOM   1647  CB  LEU X 212      52.193  61.897  46.999  1.00  0.00            
ATOM   1648  CG  LEU X 212      52.299  61.718  48.528  1.00  0.00            
ATOM   1649  CD1 LEU X 212      53.071  60.445  48.862  1.00  0.00            
ATOM   1650  CD2 LEU X 212      53.037  62.880  49.199  1.00  0.00            
ATOM   1651  C   LEU X 212      51.509  63.440  45.091  1.00  0.00            
ATOM   1652  O   LEU X 212      52.363  64.294  44.850  1.00  0.00            
ATOM   1653  N   SER X 213      50.791  62.876  44.110  1.00  0.00            
ATOM   1654  CA  SER X 213      50.976  63.226  42.690  1.00  0.00            
ATOM   1655  CB  SER X 213      50.318  62.194  41.767  1.00  0.00            
ATOM   1656  OG  SER X 213      50.430  62.627  40.419  1.00  0.00            
ATOM   1657  C   SER X 213      50.414  64.622  42.364  1.00  0.00            
ATOM   1658  O   SER X 213      49.213  64.851  42.552  1.00  0.00            
ATOM   1659  N   PRO X 214      51.209  65.552  41.796  1.00  0.00            
ATOM   1660  CD  PRO X 214      52.622  65.408  41.469  1.00  0.00            
ATOM   1661  CG  PRO X 214      52.998  66.654  40.671  1.00  0.00            
ATOM   1662  CB  PRO X 214      52.019  67.707  41.186  1.00  0.00            
ATOM   1663  CA  PRO X 214      50.743  66.901  41.456  1.00  0.00            
ATOM   1664  C   PRO X 214      49.756  66.940  40.271  1.00  0.00            
ATOM   1665  O   PRO X 214      49.176  67.996  40.000  1.00  0.00            
ATOM   1666  N   LEU X 215      49.530  65.817  39.573  1.00  0.00            
ATOM   1667  CA  LEU X 215      48.511  65.682  38.520  1.00  0.00            
ATOM   1668  CB  LEU X 215      48.949  64.552  37.563  1.00  0.00            
ATOM   1669  CG  LEU X 215      47.986  64.280  36.388  1.00  0.00            
ATOM   1670  CD1 LEU X 215      47.818  65.492  35.469  1.00  0.00            
ATOM   1671  CD2 LEU X 215      48.506  63.113  35.546  1.00  0.00            
ATOM   1672  C   LEU X 215      47.104  65.440  39.101  1.00  0.00            
ATOM   1673  O   LEU X 215      46.120  65.950  38.569  1.00  0.00            
ATOM   1674  N   ALA X 216      47.003  64.709  40.217  1.00  0.00            
ATOM   1675  CA  ALA X 216      45.736  64.420  40.903  1.00  0.00            
ATOM   1676  CB  ALA X 216      45.925  63.114  41.682  1.00  0.00            
ATOM   1677  C   ALA X 216      45.245  65.568  41.817  1.00  0.00            
ATOM   1678  O   ALA X 216      44.133  65.521  42.350  1.00  0.00            
ATOM   1679  N   LYS X 217      46.081  66.596  42.009  1.00  0.00            
ATOM   1680  CA  LYS X 217      45.857  67.723  42.922  1.00  0.00            
ATOM   1681  CB  LYS X 217      47.124  68.594  42.919  1.00  0.00            
ATOM   1682  CG  LYS X 217      47.254  69.462  44.176  1.00  0.00            
ATOM   1683  CD  LYS X 217      48.520  70.316  44.103  1.00  0.00            
ATOM   1684  CE  LYS X 217      48.704  71.116  45.395  1.00  0.00            
ATOM   1685  NZ  LYS X 217      50.003  71.818  45.383  1.00  0.00            
ATOM   1686  C   LYS X 217      44.598  68.527  42.564  1.00  0.00            
ATOM   1687  O   LYS X 217      44.211  68.634  41.400  1.00  0.00            
ATOM   1688  N   ASN X 218      43.949  69.100  43.580  1.00  0.00            
ATOM   1689  CA  ASN X 218      42.724  69.916  43.481  1.00  0.00            
ATOM   1690  CB  ASN X 218      43.047  71.285  42.845  1.00  0.00            
ATOM   1691  CG  ASN X 218      43.984  72.113  43.695  1.00  0.00            
ATOM   1692  OD1 ASN X 218      43.638  72.503  44.801  1.00  0.00            
ATOM   1693  ND2 ASN X 218      45.183  72.370  43.228  1.00  0.00            
ATOM   1694  C   ASN X 218      41.488  69.242  42.843  1.00  0.00            
ATOM   1695  O   ASN X 218      40.432  69.868  42.787  1.00  0.00            
ATOM   1696  N   LEU X 219      41.549  67.979  42.396  1.00  0.00            
ATOM   1697  CA  LEU X 219      40.355  67.228  41.968  1.00  0.00            
ATOM   1698  CB  LEU X 219      40.786  65.948  41.228  1.00  0.00            
ATOM   1699  CG  LEU X 219      41.578  66.167  39.923  1.00  0.00            
ATOM   1700  CD1 LEU X 219      42.014  64.820  39.345  1.00  0.00            
ATOM   1701  CD2 LEU X 219      40.743  66.875  38.856  1.00  0.00            
ATOM   1702  C   LEU X 219      39.433  66.889  43.157  1.00  0.00            
ATOM   1703  O   LEU X 219      38.231  66.693  42.976  1.00  0.00            
ATOM   1704  N   PHE X 220      40.008  66.851  44.363  1.00  0.00            
ATOM   1705  CA  PHE X 220      39.361  66.590  45.647  1.00  0.00            
ATOM   1706  CB  PHE X 220      39.554  65.110  46.017  1.00  0.00            
ATOM   1707  CG  PHE X 220      40.994  64.699  46.288  1.00  0.00            
ATOM   1708  CD1 PHE X 220      41.853  64.371  45.220  1.00  0.00            
ATOM   1709  CE1 PHE X 220      43.187  64.002  45.471  1.00  0.00            
ATOM   1710  CZ  PHE X 220      43.660  63.935  46.793  1.00  0.00            
ATOM   1711  CE2 PHE X 220      42.808  64.262  47.862  1.00  0.00            
ATOM   1712  CD2 PHE X 220      41.480  64.648  47.609  1.00  0.00            
ATOM   1713  C   PHE X 220      39.900  67.524  46.745  1.00  0.00            
ATOM   1714  O   PHE X 220      40.981  68.103  46.608  1.00  0.00            
ATOM   1715  N   HIE X 221      39.151  67.642  47.843  1.00  0.00            
ATOM   1716  CA  HIE X 221      39.319  68.654  48.896  1.00  0.00            
ATOM   1717  CB  HIE X 221      38.126  69.628  48.821  1.00  0.00            
ATOM   1718  CG  HIE X 221      37.974  70.234  47.446  1.00  0.00            
ATOM   1719  ND1 HIE X 221      37.249  69.663  46.393  1.00  0.00            
ATOM   1720  CE1 HIE X 221      37.556  70.397  45.310  1.00  0.00            
ATOM   1721  NE2 HIE X 221      38.395  71.396  45.630  1.00  0.00            
ATOM   1722  CD2 HIE X 221      38.678  71.304  46.975  1.00  0.00            
ATOM   1723  C   HIE X 221      39.485  68.059  50.305  1.00  0.00            
ATOM   1724  O   HIE X 221      39.821  68.794  51.231  1.00  0.00            
ATOM   1725  N   ARG X 222      39.256  66.748  50.483  1.00  0.00            
ATOM   1726  CA  ARG X 222      39.623  65.930  51.664  1.00  0.00            
ATOM   1727  CB  ARG X 222      38.703  66.201  52.880  1.00  0.00            
ATOM   1728  CG  ARG X 222      37.193  66.348  52.603  1.00  0.00            
ATOM   1729  CD  ARG X 222      36.816  67.831  52.638  1.00  0.00            
ATOM   1730  NE  ARG X 222      35.412  68.106  52.313  1.00  0.00            
ATOM   1731  CZ  ARG X 222      34.930  69.306  52.042  1.00  0.00            
ATOM   1732  NH1 ARG X 222      35.638  70.396  52.080  1.00  0.00            
ATOM   1733  NH2 ARG X 222      33.685  69.436  51.715  1.00  0.00            
ATOM   1734  C   ARG X 222      39.669  64.432  51.316  1.00  0.00            
ATOM   1735  O   ARG X 222      39.176  64.035  50.259  1.00  0.00            
ATOM   1736  N   ALA X 223      40.264  63.604  52.177  1.00  0.00            
ATOM   1737  CA  ALA X 223      40.454  62.167  51.929  1.00  0.00            
ATOM   1738  CB  ALA X 223      41.855  61.974  51.337  1.00  0.00            
ATOM   1739  C   ALA X 223      40.263  61.277  53.176  1.00  0.00            
ATOM   1740  O   ALA X 223      40.536  61.710  54.297  1.00  0.00            
ATOM   1741  N   ILE X 224      39.846  60.021  52.972  1.00  0.00            
ATOM   1742  CA  ILE X 224      39.705  58.977  54.004  1.00  0.00            
ATOM   1743  CB  ILE X 224      38.214  58.746  54.373  1.00  0.00            
ATOM   1744  CG2 ILE X 224      38.107  57.701  55.506  1.00  0.00            
ATOM   1745  CG1 ILE X 224      37.452  60.039  54.752  1.00  0.00            
ATOM   1746  CD1 ILE X 224      35.948  59.820  54.988  1.00  0.00            
ATOM   1747  C   ILE X 224      40.338  57.659  53.510  1.00  0.00            
ATOM   1748  O   ILE X 224      40.009  57.201  52.416  1.00  0.00            
ATOM   1749  N   SER X 225      41.178  57.018  54.332  1.00  0.00            
ATOM   1750  CA  SER X 225      41.700  55.651  54.113  1.00  0.00            
ATOM   1751  CB  SER X 225      43.232  55.641  54.156  1.00  0.00            
ATOM   1752  OG  SER X 225      43.809  56.370  53.086  1.00  0.00            
ATOM   1753  C   SER X 225      41.147  54.690  55.178  1.00  0.00            
ATOM   1754  O   SER X 225      41.354  54.912  56.374  1.00  0.00            
ATOM   1755  N   GLU X 226      40.418  53.649  54.762  1.00  0.00            
ATOM   1756  CA  GLU X 226      39.499  52.903  55.637  1.00  0.00            
ATOM   1757  CB  GLU X 226      38.274  52.470  54.807  1.00  0.00            
ATOM   1758  CG  GLU X 226      37.115  51.822  55.585  1.00  0.00            
ATOM   1759  CD  GLU X 226      36.561  52.712  56.705  1.00  0.00            
ATOM   1760  OE1 GLU X 226      35.521  53.377  56.505  1.00  0.00            
ATOM   1761  OE2 GLU X 226      37.179  52.734  57.798  1.00  0.00            
ATOM   1762  C   GLU X 226      40.118  51.708  56.397  1.00  0.00            
ATOM   1763  O   GLU X 226      40.800  50.861  55.821  1.00  0.00            
ATOM   1764  N   SER X 227      39.785  51.620  57.694  1.00  0.00            
ATOM   1765  CA  SER X 227      39.828  50.447  58.593  1.00  0.00            
ATOM   1766  CB  SER X 227      38.425  49.842  58.751  1.00  0.00            
ATOM   1767  OG  SER X 227      37.576  50.758  59.410  1.00  0.00            
ATOM   1768  C   SER X 227      40.880  49.366  58.295  1.00  0.00            
ATOM   1769  O   SER X 227      40.567  48.169  58.220  1.00  0.00            
ATOM   1770  N   GLY X 228      42.147  49.771  58.201  1.00  0.00            
ATOM   1771  CA  GLY X 228      43.303  48.878  58.196  1.00  0.00            
ATOM   1772  C   GLY X 228      44.539  49.429  57.486  1.00  0.00            
ATOM   1773  O   GLY X 228      45.650  49.105  57.908  1.00  0.00            
ATOM   1774  N   VAL X 229      44.371  50.221  56.419  1.00  0.00            
ATOM   1775  CA  VAL X 229      45.466  50.547  55.484  1.00  0.00            
ATOM   1776  CB  VAL X 229      45.443  49.611  54.251  1.00  0.00            
ATOM   1777  CG1 VAL X 229      46.701  49.808  53.397  1.00  0.00            
ATOM   1778  CG2 VAL X 229      45.375  48.121  54.618  1.00  0.00            
ATOM   1779  C   VAL X 229      45.409  51.998  54.998  1.00  0.00            
ATOM   1780  O   VAL X 229      44.414  52.422  54.418  1.00  0.00            
ATOM   1781  N   ALA X 230      46.523  52.718  55.151  1.00  0.00            
ATOM   1782  CA  ALA X 230      46.820  53.983  54.467  1.00  0.00            
ATOM   1783  CB  ALA X 230      46.792  55.108  55.508  1.00  0.00            
ATOM   1784  C   ALA X 230      48.164  53.945  53.703  1.00  0.00            
ATOM   1785  O   ALA X 230      48.326  54.640  52.701  1.00  0.00            
ATOM   1786  N   LEU X 231      49.114  53.107  54.141  1.00  0.00            
ATOM   1787  CA  LEU X 231      50.366  52.802  53.440  1.00  0.00            
ATOM   1788  CB  LEU X 231      51.463  53.795  53.887  1.00  0.00            
ATOM   1789  CG  LEU X 231      52.511  54.090  52.796  1.00  0.00            
ATOM   1790  CD1 LEU X 231      51.974  55.127  51.810  1.00  0.00            
ATOM   1791  CD2 LEU X 231      53.803  54.648  53.395  1.00  0.00            
ATOM   1792  C   LEU X 231      50.800  51.352  53.725  1.00  0.00            
ATOM   1793  O   LEU X 231      50.486  50.808  54.785  1.00  0.00            
ATOM   1794  N   THR X 232      51.573  50.745  52.823  1.00  0.00            
ATOM   1795  CA  THR X 232      52.231  49.440  53.025  1.00  0.00            
ATOM   1796  CB  THR X 232      51.450  48.278  52.375  1.00  0.00            
ATOM   1797  CG2 THR X 232      49.984  48.176  52.787  1.00  0.00            
ATOM   1798  OG1 THR X 232      51.512  48.353  50.969  1.00  0.00            
ATOM   1799  C   THR X 232      53.658  49.443  52.469  1.00  0.00            
ATOM   1800  O   THR X 232      54.086  50.390  51.803  1.00  0.00            
ATOM   1801  N   SER X 233      54.405  48.358  52.676  1.00  0.00            
ATOM   1802  CA  SER X 233      55.624  48.060  51.905  1.00  0.00            
ATOM   1803  CB  SER X 233      56.581  47.227  52.764  1.00  0.00            
ATOM   1804  OG  SER X 233      55.952  46.056  53.251  1.00  0.00            
ATOM   1805  C   SER X 233      55.350  47.388  50.543  1.00  0.00            
ATOM   1806  O   SER X 233      56.289  47.113  49.794  1.00  0.00            
ATOM   1807  N   VAL X 234      54.084  47.133  50.185  1.00  0.00            
ATOM   1808  CA  VAL X 234      53.682  46.171  49.140  1.00  0.00            
ATOM   1809  CB  VAL X 234      52.653  45.182  49.739  1.00  0.00            
ATOM   1810  CG1 VAL X 234      51.969  44.293  48.693  1.00  0.00            
ATOM   1811  CG2 VAL X 234      53.328  44.260  50.765  1.00  0.00            
ATOM   1812  C   VAL X 234      53.154  46.816  47.851  1.00  0.00            
ATOM   1813  O   VAL X 234      53.509  46.345  46.764  1.00  0.00            
ATOM   1814  N   LEU X 235      52.309  47.853  47.926  1.00  0.00            
ATOM   1815  CA  LEU X 235      51.525  48.318  46.766  1.00  0.00            
ATOM   1816  CB  LEU X 235      50.348  49.177  47.258  1.00  0.00            
ATOM   1817  CG  LEU X 235      49.335  49.544  46.150  1.00  0.00            
ATOM   1818  CD1 LEU X 235      47.906  49.568  46.694  1.00  0.00            
ATOM   1819  CD2 LEU X 235      49.613  50.925  45.548  1.00  0.00            
ATOM   1820  C   LEU X 235      52.362  49.025  45.687  1.00  0.00            
ATOM   1821  O   LEU X 235      52.132  48.793  44.497  1.00  0.00            
ATOM   1822  N   VAL X 236      53.367  49.814  46.073  1.00  0.00            
ATOM   1823  CA  VAL X 236      54.332  50.430  45.142  1.00  0.00            
ATOM   1824  CB  VAL X 236      54.766  51.825  45.640  1.00  0.00            
ATOM   1825  CG1 VAL X 236      55.694  52.529  44.637  1.00  0.00            
ATOM   1826  CG2 VAL X 236      53.573  52.755  45.892  1.00  0.00            
ATOM   1827  C   VAL X 236      55.554  49.522  44.954  1.00  0.00            
ATOM   1828  O   VAL X 236      55.993  48.876  45.910  1.00  0.00            
ATOM   1829  N   LYS X 237      56.151  49.498  43.755  1.00  0.00            
ATOM   1830  CA  LYS X 237      57.502  48.965  43.500  1.00  0.00            
ATOM   1831  CB  LYS X 237      57.426  47.773  42.527  1.00  0.00            
ATOM   1832  CG  LYS X 237      58.802  47.125  42.279  1.00  0.00            
ATOM   1833  CD  LYS X 237      58.693  45.905  41.354  1.00  0.00            
ATOM   1834  CE  LYS X 237      60.065  45.406  40.875  1.00  0.00            
ATOM   1835  NZ  LYS X 237      60.830  44.696  41.930  1.00  0.00            
ATOM   1836  C   LYS X 237      58.425  50.084  43.002  1.00  0.00            
ATOM   1837  O   LYS X 237      58.106  50.785  42.039  1.00  0.00            
ATOM   1838  N   LYS X 238      59.588  50.239  43.642  1.00  0.00            
ATOM   1839  CA  LYS X 238      60.621  51.226  43.284  1.00  0.00            
ATOM   1840  CB  LYS X 238      61.186  51.855  44.574  1.00  0.00            
ATOM   1841  CG  LYS X 238      61.908  53.181  44.280  1.00  0.00            
ATOM   1842  CD  LYS X 238      62.380  53.921  45.538  1.00  0.00            
ATOM   1843  CE  LYS X 238      63.563  53.201  46.189  1.00  0.00            
ATOM   1844  NZ  LYS X 238      64.141  54.009  47.285  1.00  0.00            
ATOM   1845  C   LYS X 238      61.710  50.627  42.382  1.00  0.00            
ATOM   1846  O   LYS X 238      62.194  51.311  41.477  1.00  0.00            
ATOM   1847  N   GLY X 239      62.050  49.353  42.591  1.00  0.00            
ATOM   1848  CA  GLY X 239      63.046  48.612  41.805  1.00  0.00            
ATOM   1849  C   GLY X 239      62.620  48.275  40.369  1.00  0.00            
ATOM   1850  O   GLY X 239      61.486  48.520  39.953  1.00  0.00            
ATOM   1851  N   ASP X 240      63.545  47.691  39.609  1.00  0.00            
ATOM   1852  CA  ASP X 240      63.400  47.312  38.198  1.00  0.00            
ATOM   1853  CB  ASP X 240      64.739  46.724  37.720  1.00  0.00            
ATOM   1854  CG  ASP X 240      64.725  46.234  36.270  1.00  0.00            
ATOM   1855  OD1 ASP X 240      65.519  45.319  35.950  1.00  0.00            
ATOM   1856  OD2 ASP X 240      63.951  46.780  35.448  1.00  0.00            
ATOM   1857  C   ASP X 240      62.254  46.313  37.961  1.00  0.00            
ATOM   1858  O   ASP X 240      62.203  45.252  38.591  1.00  0.00            
ATOM   1859  N   VAL X 241      61.360  46.639  37.024  1.00  0.00            
ATOM   1860  CA  VAL X 241      60.177  45.839  36.653  1.00  0.00            
ATOM   1861  CB  VAL X 241      58.986  46.745  36.280  1.00  0.00            
ATOM   1862  CG1 VAL X 241      58.514  47.554  37.490  1.00  0.00            
ATOM   1863  CG2 VAL X 241      59.309  47.713  35.133  1.00  0.00            
ATOM   1864  C   VAL X 241      60.426  44.825  35.532  1.00  0.00            
ATOM   1865  O   VAL X 241      59.568  43.977  35.291  1.00  0.00            
ATOM   1866  N   LYS X 242      61.575  44.872  34.839  1.00  0.00            
ATOM   1867  CA  LYS X 242      61.848  43.980  33.694  1.00  0.00            
ATOM   1868  CB  LYS X 242      63.164  44.366  32.994  1.00  0.00            
ATOM   1869  CG  LYS X 242      63.045  45.723  32.276  1.00  0.00            
ATOM   1870  CD  LYS X 242      64.293  46.083  31.454  1.00  0.00            
ATOM   1871  CE  LYS X 242      65.591  46.240  32.255  1.00  0.00            
ATOM   1872  NZ  LYS X 242      65.536  47.368  33.209  1.00  0.00            
ATOM   1873  C   LYS X 242      61.768  42.476  34.040  1.00  0.00            
ATOM   1874  O   LYS X 242      61.149  41.756  33.254  1.00  0.00            
ATOM   1875  N   PRO X 243      62.260  41.986  35.201  1.00  0.00            
ATOM   1876  CD  PRO X 243      63.215  42.637  36.090  1.00  0.00            
ATOM   1877  CG  PRO X 243      63.909  41.509  36.848  1.00  0.00            
ATOM   1878  CB  PRO X 243      62.802  40.464  36.958  1.00  0.00            
ATOM   1879  CA  PRO X 243      62.054  40.597  35.626  1.00  0.00            
ATOM   1880  C   PRO X 243      60.578  40.189  35.768  1.00  0.00            
ATOM   1881  O   PRO X 243      60.195  39.112  35.310  1.00  0.00            
ATOM   1882  N   LEU X 244      59.731  41.045  36.353  1.00  0.00            
ATOM   1883  CA  LEU X 244      58.289  40.794  36.480  1.00  0.00            
ATOM   1884  CB  LEU X 244      57.700  41.790  37.498  1.00  0.00            
ATOM   1885  CG  LEU X 244      56.195  41.615  37.789  1.00  0.00            
ATOM   1886  CD1 LEU X 244      55.848  40.212  38.299  1.00  0.00            
ATOM   1887  CD2 LEU X 244      55.757  42.631  38.846  1.00  0.00            
ATOM   1888  C   LEU X 244      57.570  40.849  35.121  1.00  0.00            
ATOM   1889  O   LEU X 244      56.752  39.977  34.827  1.00  0.00            
ATOM   1890  N   ALA X 245      57.919  41.808  34.260  1.00  0.00            
ATOM   1891  CA  ALA X 245      57.385  41.905  32.901  1.00  0.00            
ATOM   1892  CB  ALA X 245      57.917  43.197  32.268  1.00  0.00            
ATOM   1893  C   ALA X 245      57.738  40.666  32.052  1.00  0.00            
ATOM   1894  O   ALA X 245      56.890  40.139  31.328  1.00  0.00            
ATOM   1895  N   GLU X 246      58.964  40.152  32.187  1.00  0.00            
ATOM   1896  CA  GLU X 246      59.409  38.911  31.546  1.00  0.00            
ATOM   1897  CB  GLU X 246      60.948  38.843  31.620  1.00  0.00            
ATOM   1898  CG  GLU X 246      61.548  37.745  30.731  1.00  0.00            
ATOM   1899  CD  GLU X 246      63.073  37.881  30.590  1.00  0.00            
ATOM   1900  OE1 GLU X 246      63.557  38.353  29.531  1.00  0.00            
ATOM   1901  OE2 GLU X 246      63.811  37.497  31.531  1.00  0.00            
ATOM   1902  C   GLU X 246      58.713  37.667  32.140  1.00  0.00            
ATOM   1903  O   GLU X 246      58.495  36.686  31.428  1.00  0.00            
ATOM   1904  N   GLN X 247      58.286  37.702  33.409  1.00  0.00            
ATOM   1905  CA  GLN X 247      57.495  36.632  34.036  1.00  0.00            
ATOM   1906  CB  GLN X 247      57.632  36.727  35.565  1.00  0.00            
ATOM   1907  CG  GLN X 247      57.121  35.492  36.326  1.00  0.00            
ATOM   1908  CD  GLN X 247      57.903  34.201  36.089  1.00  0.00            
ATOM   1909  OE1 GLN X 247      58.870  34.130  35.333  1.00  0.00            
ATOM   1910  NE2 GLN X 247      57.505  33.130  36.738  1.00  0.00            
ATOM   1911  C   GLN X 247      56.027  36.620  33.573  1.00  0.00            
ATOM   1912  O   GLN X 247      55.463  35.545  33.342  1.00  0.00            
ATOM   1913  N   ILE X 248      55.428  37.795  33.349  1.00  0.00            
ATOM   1914  CA  ILE X 248      54.114  37.927  32.697  1.00  0.00            
ATOM   1915  CB  ILE X 248      53.634  39.403  32.740  1.00  0.00            
ATOM   1916  CG2 ILE X 248      52.363  39.610  31.892  1.00  0.00            
ATOM   1917  CG1 ILE X 248      53.361  39.843  34.199  1.00  0.00            
ATOM   1918  CD1 ILE X 248      53.241  41.355  34.409  1.00  0.00            
ATOM   1919  C   ILE X 248      54.198  37.369  31.266  1.00  0.00            
ATOM   1920  O   ILE X 248      53.418  36.493  30.888  1.00  0.00            
ATOM   1921  N   ALA X 249      55.193  37.802  30.487  1.00  0.00            
ATOM   1922  CA  ALA X 249      55.359  37.401  29.090  1.00  0.00            
ATOM   1923  CB  ALA X 249      56.477  38.256  28.497  1.00  0.00            
ATOM   1924  C   ALA X 249      55.639  35.897  28.900  1.00  0.00            
ATOM   1925  O   ALA X 249      55.041  35.273  28.020  1.00  0.00            
ATOM   1926  N   ILE X 250      56.488  35.284  29.735  1.00  0.00            
ATOM   1927  CA  ILE X 250      56.799  33.843  29.650  1.00  0.00            
ATOM   1928  CB  ILE X 250      58.146  33.560  30.358  1.00  0.00            
ATOM   1929  CG2 ILE X 250      57.968  33.375  31.875  1.00  0.00            
ATOM   1930  CG1 ILE X 250      58.891  32.367  29.728  1.00  0.00            
ATOM   1931  CD1 ILE X 250      60.373  32.335  30.134  1.00  0.00            
ATOM   1932  C   ILE X 250      55.639  32.951  30.139  1.00  0.00            
ATOM   1933  O   ILE X 250      55.569  31.771  29.779  1.00  0.00            
ATOM   1934  N   THR X 251      54.694  33.518  30.901  1.00  0.00            
ATOM   1935  CA  THR X 251      53.426  32.868  31.287  1.00  0.00            
ATOM   1936  CB  THR X 251      52.946  33.367  32.663  1.00  0.00            
ATOM   1937  CG2 THR X 251      51.767  32.554  33.201  1.00  0.00            
ATOM   1938  OG1 THR X 251      53.978  33.219  33.614  1.00  0.00            
ATOM   1939  C   THR X 251      52.336  33.060  30.221  1.00  0.00            
ATOM   1940  O   THR X 251      51.507  32.171  30.022  1.00  0.00            
ATOM   1941  N   ALA X 252      52.356  34.170  29.475  1.00  0.00            
ATOM   1942  CA  ALA X 252      51.498  34.399  28.305  1.00  0.00            
ATOM   1943  CB  ALA X 252      51.452  35.909  28.038  1.00  0.00            
ATOM   1944  C   ALA X 252      51.947  33.622  27.046  1.00  0.00            
ATOM   1945  O   ALA X 252      51.132  33.358  26.160  1.00  0.00            
ATOM   1946  N   GLY X 253      53.225  33.235  26.964  1.00  0.00            
ATOM   1947  CA  GLY X 253      53.814  32.572  25.791  1.00  0.00            
ATOM   1948  C   GLY X 253      54.300  33.550  24.714  1.00  0.00            
ATOM   1949  O   GLY X 253      54.242  33.239  23.525  1.00  0.00            
ATOM   1950  N   CYS X 254      54.735  34.749  25.111  1.00  0.00            
ATOM   1951  CA  CYS X 254      55.250  35.792  24.217  1.00  0.00            
ATOM   1952  CB  CYS X 254      54.842  37.162  24.779  1.00  0.00            
ATOM   1953  SG  CYS X 254      53.034  37.334  24.807  1.00  0.00           H
ATOM   1954  C   CYS X 254      56.776  35.708  24.033  1.00  0.00            
ATOM   1955  O   CYS X 254      57.481  35.172  24.890  1.00  0.00            
ATOM   1956  N   LYS X 255      57.304  36.302  22.953  1.00  0.00            
ATOM   1957  CA  LYS X 255      58.751  36.499  22.746  1.00  0.00            
ATOM   1958  CB  LYS X 255      58.986  37.021  21.316  1.00  0.00            
ATOM   1959  CG  LYS X 255      60.467  37.240  20.955  1.00  0.00            
ATOM   1960  CD  LYS X 255      60.589  37.595  19.464  1.00  0.00            
ATOM   1961  CE  LYS X 255      61.938  38.203  19.048  1.00  0.00            
ATOM   1962  NZ  LYS X 255      63.083  37.296  19.288  1.00  0.00            
ATOM   1963  C   LYS X 255      59.338  37.428  23.819  1.00  0.00            
ATOM   1964  O   LYS X 255      58.906  38.576  23.947  1.00  0.00            
ATOM   1965  N   THR X 256      60.334  36.957  24.573  1.00  0.00            
ATOM   1966  CA  THR X 256      60.907  37.663  25.743  1.00  0.00            
ATOM   1967  CB  THR X 256      61.087  36.710  26.940  1.00  0.00            
ATOM   1968  CG2 THR X 256      59.760  36.196  27.491  1.00  0.00            
ATOM   1969  OG1 THR X 256      61.865  35.582  26.603  1.00  0.00            
ATOM   1970  C   THR X 256      62.220  38.409  25.468  1.00  0.00            
ATOM   1971  O   THR X 256      62.755  39.072  26.359  1.00  0.00            
ATOM   1972  N   THR X 257      62.756  38.328  24.249  1.00  0.00            
ATOM   1973  CA  THR X 257      64.116  38.768  23.886  1.00  0.00            
ATOM   1974  CB  THR X 257      64.385  38.448  22.405  1.00  0.00            
ATOM   1975  CG2 THR X 257      65.872  38.370  22.071  1.00  0.00            
ATOM   1976  OG1 THR X 257      63.821  37.198  22.054  1.00  0.00            
ATOM   1977  C   THR X 257      64.400  40.255  24.160  1.00  0.00            
ATOM   1978  O   THR X 257      65.475  40.597  24.653  1.00  0.00            
ATOM   1979  N   THR X 258      63.447  41.154  23.899  1.00  0.00            
ATOM   1980  CA  THR X 258      63.547  42.597  24.208  1.00  0.00            
ATOM   1981  CB  THR X 258      64.247  43.370  23.074  1.00  0.00            
ATOM   1982  CG2 THR X 258      63.564  43.258  21.711  1.00  0.00            
ATOM   1983  OG1 THR X 258      64.285  44.740  23.393  1.00  0.00            
ATOM   1984  C   THR X 258      62.185  43.214  24.544  1.00  0.00            
ATOM   1985  O   THR X 258      61.164  42.818  23.972  1.00  0.00            
ATOM   1986  N   SER X 259      62.148  44.184  25.466  1.00  0.00            
ATOM   1987  CA  SER X 259      60.907  44.776  25.994  1.00  0.00            
ATOM   1988  CB  SER X 259      61.212  45.896  26.993  1.00  0.00            
ATOM   1989  OG  SER X 259      61.945  45.454  28.116  1.00  0.00            
ATOM   1990  C   SER X 259      60.000  45.349  24.899  1.00  0.00            
ATOM   1991  O   SER X 259      58.798  45.087  24.909  1.00  0.00            
ATOM   1992  N   ALA X 260      60.561  46.052  23.907  1.00  0.00            
ATOM   1993  CA  ALA X 260      59.782  46.689  22.840  1.00  0.00            
ATOM   1994  CB  ALA X 260      60.731  47.561  22.009  1.00  0.00            
ATOM   1995  C   ALA X 260      59.020  45.670  21.965  1.00  0.00            
ATOM   1996  O   ALA X 260      57.864  45.893  21.605  1.00  0.00            
ATOM   1997  N   VAL X 261      59.627  44.513  21.681  1.00  0.00            
ATOM   1998  CA  VAL X 261      58.979  43.399  20.959  1.00  0.00            
ATOM   1999  CB  VAL X 261      60.047  42.512  20.286  1.00  0.00            
ATOM   2000  CG1 VAL X 261      59.448  41.283  19.596  1.00  0.00            
ATOM   2001  CG2 VAL X 261      60.829  43.305  19.229  1.00  0.00            
ATOM   2002  C   VAL X 261      58.065  42.592  21.893  1.00  0.00            
ATOM   2003  O   VAL X 261      57.018  42.098  21.477  1.00  0.00            
ATOM   2004  N   MET X 262      58.399  42.515  23.184  1.00  0.00            
ATOM   2005  CA  MET X 262      57.600  41.816  24.196  1.00  0.00            
ATOM   2006  CB  MET X 262      58.423  41.722  25.490  1.00  0.00            
ATOM   2007  CG  MET X 262      57.862  40.724  26.501  1.00  0.00            
ATOM   2008  SD  MET X 262      59.037  40.318  27.826  1.00  0.00           H
ATOM   2009  CE  MET X 262      58.991  41.830  28.825  1.00  0.00            
ATOM   2010  C   MET X 262      56.236  42.493  24.404  1.00  0.00            
ATOM   2011  O   MET X 262      55.216  41.805  24.458  1.00  0.00            
ATOM   2012  N   VAL X 263      56.178  43.832  24.414  1.00  0.00            
ATOM   2013  CA  VAL X 263      54.896  44.566  24.441  1.00  0.00            
ATOM   2014  CB  VAL X 263      55.025  46.015  24.946  1.00  0.00            
ATOM   2015  CG1 VAL X 263      55.696  46.016  26.318  1.00  0.00            
ATOM   2016  CG2 VAL X 263      55.793  46.960  24.019  1.00  0.00            
ATOM   2017  C   VAL X 263      54.162  44.517  23.104  1.00  0.00            
ATOM   2018  O   VAL X 263      52.936  44.453  23.094  1.00  0.00            
ATOM   2019  N   HIE X 264      54.881  44.441  21.978  1.00  0.00            
ATOM   2020  CA  HIE X 264      54.282  44.217  20.655  1.00  0.00            
ATOM   2021  CB  HIE X 264      55.363  44.408  19.582  1.00  0.00            
ATOM   2022  CG  HIE X 264      54.807  44.593  18.197  1.00  0.00            
ATOM   2023  ND1 HIE X 264      54.749  43.609  17.208  1.00  0.00            
ATOM   2024  CE1 HIE X 264      54.197  44.202  16.136  1.00  0.00            
ATOM   2025  NE2 HIE X 264      53.926  45.489  16.400  1.00  0.00            
ATOM   2026  CD2 HIE X 264      54.315  45.761  17.692  1.00  0.00            
ATOM   2027  C   HIE X 264      53.593  42.842  20.552  1.00  0.00            
ATOM   2028  O   HIE X 264      52.600  42.700  19.838  1.00  0.00            
ATOM   2029  N   CYS X 265      54.047  41.852  21.331  1.00  0.00            
ATOM   2030  CA  CYS X 265      53.349  40.579  21.542  1.00  0.00            
ATOM   2031  CB  CYS X 265      54.354  39.513  21.999  1.00  0.00            
ATOM   2032  SG  CYS X 265      55.652  39.250  20.757  1.00  0.00           H
ATOM   2033  C   CYS X 265      52.188  40.706  22.551  1.00  0.00            
ATOM   2034  O   CYS X 265      51.092  40.213  22.293  1.00  0.00            
ATOM   2035  N   LEU X 266      52.370  41.408  23.677  1.00  0.00            
ATOM   2036  CA  LEU X 266      51.333  41.559  24.716  1.00  0.00            
ATOM   2037  CB  LEU X 266      52.024  42.022  26.015  1.00  0.00            
ATOM   2038  CG  LEU X 266      51.239  41.742  27.312  1.00  0.00            
ATOM   2039  CD1 LEU X 266      51.072  40.243  27.585  1.00  0.00            
ATOM   2040  CD2 LEU X 266      51.994  42.338  28.501  1.00  0.00            
ATOM   2041  C   LEU X 266      50.149  42.466  24.286  1.00  0.00            
ATOM   2042  O   LEU X 266      49.053  42.391  24.848  1.00  0.00            
ATOM   2043  N   ARG X 267      50.344  43.278  23.239  1.00  0.00            
ATOM   2044  CA  ARG X 267      49.304  43.992  22.472  1.00  0.00            
ATOM   2045  CB  ARG X 267      49.960  45.224  21.815  1.00  0.00            
ATOM   2046  CG  ARG X 267      50.217  46.350  22.832  1.00  0.00            
ATOM   2047  CD  ARG X 267      50.984  47.537  22.233  1.00  0.00            
ATOM   2048  NE  ARG X 267      50.966  48.677  23.164  1.00  0.00            
ATOM   2049  CZ  ARG X 267      51.758  49.731  23.217  1.00  0.00            
ATOM   2050  NH1 ARG X 267      52.706  49.974  22.360  1.00  0.00            
ATOM   2051  NH2 ARG X 267      51.578  50.578  24.182  1.00  0.00            
ATOM   2052  C   ARG X 267      48.600  43.093  21.437  1.00  0.00            
ATOM   2053  O   ARG X 267      47.412  43.270  21.163  1.00  0.00            
ATOM   2054  N   GLN X 268      49.294  42.084  20.906  1.00  0.00            
ATOM   2055  CA  GLN X 268      48.735  41.068  19.998  1.00  0.00            
ATOM   2056  CB  GLN X 268      49.898  40.348  19.297  1.00  0.00            
ATOM   2057  CG  GLN X 268      49.493  39.603  18.017  1.00  0.00            
ATOM   2058  CD  GLN X 268      50.672  38.879  17.365  1.00  0.00            
ATOM   2059  OE1 GLN X 268      51.845  39.145  17.620  1.00  0.00            
ATOM   2060  NE2 GLN X 268      50.418  37.907  16.524  1.00  0.00            
ATOM   2061  C   GLN X 268      47.833  40.062  20.736  1.00  0.00            
ATOM   2062  O   GLN X 268      46.787  39.672  20.209  1.00  0.00            
ATOM   2063  N   LYS X 269      48.209  39.684  21.966  1.00  0.00            
ATOM   2064  CA  LYS X 269      47.434  38.824  22.879  1.00  0.00            
ATOM   2065  CB  LYS X 269      48.179  38.723  24.230  1.00  0.00            
ATOM   2066  CG  LYS X 269      49.417  37.809  24.173  1.00  0.00            
ATOM   2067  CD  LYS X 269      49.007  36.335  24.266  1.00  0.00            
ATOM   2068  CE  LYS X 269      50.060  35.387  23.688  1.00  0.00            
ATOM   2069  NZ  LYS X 269      49.495  34.027  23.575  1.00  0.00            
ATOM   2070  C   LYS X 269      46.013  39.356  23.099  1.00  0.00            
ATOM   2071  O   LYS X 269      45.829  40.542  23.381  1.00  0.00            
ATOM   2072  N   THR X 270      45.015  38.479  23.003  1.00  0.00            
ATOM   2073  CA  THR X 270      43.609  38.831  23.264  1.00  0.00            
ATOM   2074  CB  THR X 270      42.625  37.896  22.540  1.00  0.00            
ATOM   2075  CG2 THR X 270      42.818  37.924  21.024  1.00  0.00            
ATOM   2076  OG1 THR X 270      42.755  36.563  22.983  1.00  0.00            
ATOM   2077  C   THR X 270      43.289  38.876  24.761  1.00  0.00            
ATOM   2078  O   THR X 270      43.975  38.267  25.583  1.00  0.00            
ATOM   2079  N   GLU X 271      42.209  39.565  25.136  1.00  0.00            
ATOM   2080  CA  GLU X 271      41.729  39.625  26.528  1.00  0.00            
ATOM   2081  CB  GLU X 271      40.624  40.691  26.652  1.00  0.00            
ATOM   2082  CG  GLU X 271      39.318  40.321  25.934  1.00  0.00            
ATOM   2083  CD  GLU X 271      38.412  41.547  25.781  1.00  0.00            
ATOM   2084  OE1 GLU X 271      38.505  42.206  24.722  1.00  0.00            
ATOM   2085  OE2 GLU X 271      37.610  41.866  26.691  1.00  0.00            
ATOM   2086  C   GLU X 271      41.306  38.262  27.124  1.00  0.00            
ATOM   2087  O   GLU X 271      41.188  38.146  28.342  1.00  0.00            
ATOM   2088  N   GLU X 272      41.140  37.213  26.311  1.00  0.00            
ATOM   2089  CA  GLU X 272      40.944  35.830  26.787  1.00  0.00            
ATOM   2090  CB  GLU X 272      40.158  35.019  25.749  1.00  0.00            
ATOM   2091  CG  GLU X 272      38.729  35.544  25.575  1.00  0.00            
ATOM   2092  CD  GLU X 272      37.923  34.617  24.668  1.00  0.00            
ATOM   2093  OE1 GLU X 272      38.175  34.604  23.438  1.00  0.00            
ATOM   2094  OE2 GLU X 272      37.027  33.892  25.165  1.00  0.00            
ATOM   2095  C   GLU X 272      42.274  35.126  27.119  1.00  0.00            
ATOM   2096  O   GLU X 272      42.356  34.352  28.071  1.00  0.00            
ATOM   2097  N   GLU X 273      43.349  35.443  26.393  1.00  0.00            
ATOM   2098  CA  GLU X 273      44.704  34.953  26.690  1.00  0.00            
ATOM   2099  CB  GLU X 273      45.599  35.155  25.456  1.00  0.00            
ATOM   2100  CG  GLU X 273      45.176  34.274  24.270  1.00  0.00            
ATOM   2101  CD  GLU X 273      45.773  34.792  22.963  1.00  0.00            
ATOM   2102  OE1 GLU X 273      45.142  35.664  22.320  1.00  0.00            
ATOM   2103  OE2 GLU X 273      46.879  34.353  22.562  1.00  0.00            
ATOM   2104  C   GLU X 273      45.291  35.664  27.923  1.00  0.00            
ATOM   2105  O   GLU X 273      46.048  35.072  28.694  1.00  0.00            
ATOM   2106  N   LEU X 274      44.899  36.920  28.169  1.00  0.00            
ATOM   2107  CA  LEU X 274      45.206  37.638  29.413  1.00  0.00            
ATOM   2108  CB  LEU X 274      45.055  39.152  29.183  1.00  0.00            
ATOM   2109  CG  LEU X 274      46.041  39.751  28.159  1.00  0.00            
ATOM   2110  CD1 LEU X 274      45.750  41.239  27.977  1.00  0.00            
ATOM   2111  CD2 LEU X 274      47.506  39.621  28.580  1.00  0.00            
ATOM   2112  C   LEU X 274      44.358  37.137  30.601  1.00  0.00            
ATOM   2113  O   LEU X 274      44.869  37.034  31.719  1.00  0.00            
ATOM   2114  N   LEU X 275      43.107  36.728  30.364  1.00  0.00            
ATOM   2115  CA  LEU X 275      42.283  36.017  31.349  1.00  0.00            
ATOM   2116  CB  LEU X 275      40.857  35.888  30.776  1.00  0.00            
ATOM   2117  CG  LEU X 275      39.896  34.991  31.568  1.00  0.00            
ATOM   2118  CD1 LEU X 275      39.660  35.509  32.983  1.00  0.00            
ATOM   2119  CD2 LEU X 275      38.549  34.894  30.854  1.00  0.00            
ATOM   2120  C   LEU X 275      42.911  34.663  31.745  1.00  0.00            
ATOM   2121  O   LEU X 275      43.018  34.366  32.937  1.00  0.00            
ATOM   2122  N   GLU X 276      43.403  33.873  30.786  1.00  0.00            
ATOM   2123  CA  GLU X 276      44.130  32.627  31.082  1.00  0.00            
ATOM   2124  CB  GLU X 276      44.268  31.772  29.810  1.00  0.00            
ATOM   2125  CG  GLU X 276      44.957  30.440  30.143  1.00  0.00            
ATOM   2126  CD  GLU X 276      44.914  29.428  28.997  1.00  0.00            
ATOM   2127  OE1 GLU X 276      45.960  29.241  28.331  1.00  0.00            
ATOM   2128  OE2 GLU X 276      43.855  28.776  28.803  1.00  0.00            
ATOM   2129  C   GLU X 276      45.499  32.884  31.742  1.00  0.00            
ATOM   2130  O   GLU X 276      45.893  32.169  32.662  1.00  0.00            
ATOM   2131  N   THR X 277      46.212  33.943  31.352  1.00  0.00            
ATOM   2132  CA  THR X 277      47.478  34.323  32.007  1.00  0.00            
ATOM   2133  CB  THR X 277      48.203  35.410  31.200  1.00  0.00            
ATOM   2134  CG2 THR X 277      49.578  35.770  31.762  1.00  0.00            
ATOM   2135  OG1 THR X 277      48.426  34.926  29.892  1.00  0.00            
ATOM   2136  C   THR X 277      47.248  34.744  33.463  1.00  0.00            
ATOM   2137  O   THR X 277      48.030  34.374  34.336  1.00  0.00            
ATOM   2138  N   THR X 278      46.125  35.409  33.755  1.00  0.00            
ATOM   2139  CA  THR X 278      45.672  35.715  35.126  1.00  0.00            
ATOM   2140  CB  THR X 278      44.510  36.728  35.082  1.00  0.00            
ATOM   2141  CG2 THR X 278      44.029  37.175  36.460  1.00  0.00            
ATOM   2142  OG1 THR X 278      44.923  37.905  34.413  1.00  0.00            
ATOM   2143  C   THR X 278      45.283  34.447  35.909  1.00  0.00            
ATOM   2144  O   THR X 278      45.419  34.411  37.130  1.00  0.00            
ATOM   2145  N   LEU X 279      44.874  33.364  35.235  1.00  0.00            
ATOM   2146  CA  LEU X 279      44.626  32.050  35.850  1.00  0.00            
ATOM   2147  CB  LEU X 279      43.913  31.157  34.809  1.00  0.00            
ATOM   2148  CG  LEU X 279      42.931  30.106  35.352  1.00  0.00            
ATOM   2149  CD1 LEU X 279      42.308  29.366  34.170  1.00  0.00            
ATOM   2150  CD2 LEU X 279      43.602  29.056  36.230  1.00  0.00            
ATOM   2151  C   LEU X 279      45.937  31.404  36.344  1.00  0.00            
ATOM   2152  O   LEU X 279      46.003  30.885  37.463  1.00  0.00            
ATOM   2153  N   LYS X 280      46.987  31.448  35.513  1.00  0.00            
ATOM   2154  CA  LYS X 280      48.289  30.793  35.755  1.00  0.00            
ATOM   2155  CB  LYS X 280      48.955  30.475  34.403  1.00  0.00            
ATOM   2156  CG  LYS X 280      48.137  29.483  33.556  1.00  0.00            
ATOM   2157  CD  LYS X 280      48.775  29.254  32.179  1.00  0.00            
ATOM   2158  CE  LYS X 280      47.784  28.497  31.289  1.00  0.00            
ATOM   2159  NZ  LYS X 280      48.246  28.399  29.883  1.00  0.00            
ATOM   2160  C   LYS X 280      49.235  31.608  36.648  1.00  0.00            
ATOM   2161  O   LYS X 280      50.037  31.024  37.379  1.00  0.00            
ATOM   2162  N   MET X 281      49.154  32.941  36.609  1.00  0.00            
ATOM   2163  CA  MET X 281      50.038  33.835  37.364  1.00  0.00            
ATOM   2164  CB  MET X 281      50.470  35.012  36.479  1.00  0.00            
ATOM   2165  CG  MET X 281      51.675  35.722  37.099  1.00  0.00            
ATOM   2166  SD  MET X 281      52.418  36.960  36.014  1.00  0.00           H
ATOM   2167  CE  MET X 281      53.898  37.327  36.988  1.00  0.00            
ATOM   2168  C   MET X 281      49.407  34.283  38.691  1.00  0.00            
ATOM   2169  O   MET X 281      48.633  35.244  38.750  1.00  0.00            
ATOM   2170  N   LYS X 282      49.763  33.586  39.774  1.00  0.00            
ATOM   2171  CA  LYS X 282      49.315  33.890  41.142  1.00  0.00            
ATOM   2172  CB  LYS X 282      49.259  32.607  41.992  1.00  0.00            
ATOM   2173  CG  LYS X 282      50.581  31.820  42.073  1.00  0.00            
ATOM   2174  CD  LYS X 282      50.399  30.582  42.962  1.00  0.00            
ATOM   2175  CE  LYS X 282      51.619  29.655  43.000  1.00  0.00            
ATOM   2176  NZ  LYS X 282      51.874  29.000  41.699  1.00  0.00            
ATOM   2177  C   LYS X 282      50.114  35.022  41.805  1.00  0.00            
ATOM   2178  O   LYS X 282      51.326  35.152  41.592  1.00  0.00            
ATOM   2179  N   PHE X 283      49.422  35.812  42.624  1.00  0.00            
ATOM   2180  CA  PHE X 283      49.934  36.925  43.434  1.00  0.00            
ATOM   2181  CB  PHE X 283      49.502  38.261  42.801  1.00  0.00            
ATOM   2182  CG  PHE X 283      50.313  38.669  41.586  1.00  0.00            
ATOM   2183  CD1 PHE X 283      51.520  39.376  41.755  1.00  0.00            
ATOM   2184  CE1 PHE X 283      52.255  39.799  40.632  1.00  0.00            
ATOM   2185  CZ  PHE X 283      51.790  39.504  39.337  1.00  0.00            
ATOM   2186  CE2 PHE X 283      50.596  38.784  39.167  1.00  0.00            
ATOM   2187  CD2 PHE X 283      49.859  38.366  40.290  1.00  0.00            
ATOM   2188  C   PHE X 283      49.469  36.805  44.900  1.00  0.00            
ATOM   2189  O   PHE X 283      48.726  35.881  45.252  1.00  0.00            
ATOM   2190  N   LEU X 284      49.934  37.715  45.767  1.00  0.00            
ATOM   2191  CA  LEU X 284      49.775  37.660  47.226  1.00  0.00            
ATOM   2192  CB  LEU X 284      48.363  38.159  47.610  1.00  0.00            
ATOM   2193  CG  LEU X 284      48.089  38.393  49.111  1.00  0.00            
ATOM   2194  CD1 LEU X 284      49.189  39.193  49.814  1.00  0.00            
ATOM   2195  CD2 LEU X 284      46.773  39.157  49.274  1.00  0.00            
ATOM   2196  C   LEU X 284      50.226  36.298  47.798  1.00  0.00            
ATOM   2197  O   LEU X 284      49.547  35.679  48.614  1.00  0.00            
ATOM   2198  N   SER X 285      51.356  35.800  47.288  1.00  0.00            
ATOM   2199  CA  SER X 285      51.994  34.529  47.654  1.00  0.00            
ATOM   2200  CB  SER X 285      51.206  33.379  47.011  1.00  0.00            
ATOM   2201  OG  SER X 285      51.779  32.126  47.331  1.00  0.00            
ATOM   2202  C   SER X 285      53.448  34.512  47.156  1.00  0.00            
ATOM   2203  O   SER X 285      53.698  34.785  45.977  1.00  0.00            
ATOM   2204  N   LEU X 286      54.423  34.200  48.017  1.00  0.00            
ATOM   2205  CA  LEU X 286      55.858  34.278  47.682  1.00  0.00            
ATOM   2206  CB  LEU X 286      56.630  35.052  48.769  1.00  0.00            
ATOM   2207  CG  LEU X 286      56.025  36.399  49.209  1.00  0.00            
ATOM   2208  CD1 LEU X 286      56.945  37.052  50.238  1.00  0.00            
ATOM   2209  CD2 LEU X 286      55.842  37.380  48.050  1.00  0.00            
ATOM   2210  C   LEU X 286      56.478  32.893  47.434  1.00  0.00            
ATOM   2211  O   LEU X 286      56.152  31.926  48.129  1.00  0.00            
ATOM   2212  N   ASP X 287      57.399  32.792  46.474  1.00  0.00            
ATOM   2213  CA  ASP X 287      58.080  31.536  46.132  1.00  0.00            
ATOM   2214  CB  ASP X 287      58.460  31.563  44.649  1.00  0.00            
ATOM   2215  CG  ASP X 287      59.481  30.489  44.271  1.00  0.00            
ATOM   2216  OD1 ASP X 287      60.667  30.841  44.062  1.00  0.00            
ATOM   2217  OD2 ASP X 287      59.102  29.298  44.167  1.00  0.00            
ATOM   2218  C   ASP X 287      59.289  31.239  47.033  1.00  0.00            
ATOM   2219  O   ASP X 287      59.410  30.129  47.548  1.00  0.00            
ATOM   2220  N   LEU X 288      60.147  32.239  47.253  1.00  0.00            
ATOM   2221  CA  LEU X 288      61.298  32.221  48.162  1.00  0.00            
ATOM   2222  CB  LEU X 288      60.805  32.323  49.626  1.00  0.00            
ATOM   2223  CG  LEU X 288      59.823  33.469  49.938  1.00  0.00            
ATOM   2224  CD1 LEU X 288      59.364  33.387  51.395  1.00  0.00            
ATOM   2225  CD2 LEU X 288      60.437  34.851  49.703  1.00  0.00            
ATOM   2226  C   LEU X 288      62.309  31.072  47.921  1.00  0.00            
ATOM   2227  O   LEU X 288      62.938  30.604  48.875  1.00  0.00            
ATOM   2228  N   GLN X 289      62.472  30.593  46.677  1.00  0.00            
ATOM   2229  CA  GLN X 289      63.494  29.585  46.309  1.00  0.00            
ATOM   2230  CB  GLN X 289      62.877  28.174  46.238  1.00  0.00            
ATOM   2231  CG  GLN X 289      62.150  27.766  47.526  1.00  0.00            
ATOM   2232  CD  GLN X 289      62.002  26.263  47.674  1.00  0.00            
ATOM   2233  OE1 GLN X 289      62.770  25.619  48.383  1.00  0.00            
ATOM   2234  NE2 GLN X 289      61.051  25.640  47.021  1.00  0.00            
ATOM   2235  C   GLN X 289      64.214  29.890  44.984  1.00  0.00            
ATOM   2236  O   GLN X 289      65.427  29.700  44.879  1.00  0.00            
ATOM   2237  N   GLY X 290      63.483  30.371  43.979  1.00  0.00            
ATOM   2238  CA  GLY X 290      64.018  30.806  42.687  1.00  0.00            
ATOM   2239  C   GLY X 290      64.212  32.319  42.603  1.00  0.00            
ATOM   2240  O   GLY X 290      64.348  33.000  43.622  1.00  0.00            
ATOM   2241  N   ASP X 291      64.199  32.857  41.386  1.00  0.00            
ATOM   2242  CA  ASP X 291      64.387  34.285  41.114  1.00  0.00            
ATOM   2243  CB  ASP X 291      64.425  34.487  39.593  1.00  0.00            
ATOM   2244  CG  ASP X 291      64.844  35.904  39.203  1.00  0.00            
ATOM   2245  OD1 ASP X 291      63.981  36.806  39.100  1.00  0.00            
ATOM   2246  OD2 ASP X 291      66.061  36.127  38.991  1.00  0.00            
ATOM   2247  C   ASP X 291      63.292  35.162  41.770  1.00  0.00            
ATOM   2248  O   ASP X 291      62.129  34.735  41.827  1.00  0.00            
ATOM   2249  N   PRO X 292      63.603  36.394  42.233  1.00  0.00            
ATOM   2250  CD  PRO X 292      64.940  36.960  42.395  1.00  0.00            
ATOM   2251  CG  PRO X 292      64.813  38.041  43.468  1.00  0.00            
ATOM   2252  CB  PRO X 292      63.383  38.537  43.285  1.00  0.00            
ATOM   2253  CA  PRO X 292      62.623  37.271  42.879  1.00  0.00            
ATOM   2254  C   PRO X 292      61.380  37.608  42.046  1.00  0.00            
ATOM   2255  O   PRO X 292      60.371  38.001  42.632  1.00  0.00            
ATOM   2256  N   ARG X 293      61.374  37.397  40.720  1.00  0.00            
ATOM   2257  CA  ARG X 293      60.168  37.540  39.878  1.00  0.00            
ATOM   2258  CB  ARG X 293      60.547  37.384  38.394  1.00  0.00            
ATOM   2259  CG  ARG X 293      60.950  35.954  37.988  1.00  0.00            
ATOM   2260  CD  ARG X 293      61.538  35.894  36.571  1.00  0.00            
ATOM   2261  NE  ARG X 293      62.819  36.616  36.454  1.00  0.00            
ATOM   2262  CZ  ARG X 293      63.343  37.082  35.333  1.00  0.00            
ATOM   2263  NH1 ARG X 293      64.418  37.807  35.354  1.00  0.00            
ATOM   2264  NH2 ARG X 293      62.822  36.865  34.161  1.00  0.00            
ATOM   2265  C   ARG X 293      59.003  36.627  40.299  1.00  0.00            
ATOM   2266  O   ARG X 293      57.846  37.004  40.132  1.00  0.00            
ATOM   2267  N   GLU X 294      59.288  35.478  40.919  1.00  0.00            
ATOM   2268  CA  GLU X 294      58.286  34.577  41.530  1.00  0.00            
ATOM   2269  CB  GLU X 294      58.804  33.129  41.494  1.00  0.00            
ATOM   2270  CG  GLU X 294      58.894  32.553  40.078  1.00  0.00            
ATOM   2271  CD  GLU X 294      59.511  31.149  40.084  1.00  0.00            
ATOM   2272  OE1 GLU X 294      60.627  30.975  39.541  1.00  0.00            
ATOM   2273  OE2 GLU X 294      58.891  30.192  40.608  1.00  0.00            
ATOM   2274  C   GLU X 294      57.894  34.981  42.971  1.00  0.00            
ATOM   2275  O   GLU X 294      56.967  34.418  43.558  1.00  0.00            
ATOM   2276  N   SER X 295      58.579  35.979  43.540  1.00  0.00            
ATOM   2277  CA  SER X 295      58.391  36.513  44.899  1.00  0.00            
ATOM   2278  CB  SER X 295      59.592  36.166  45.788  1.00  0.00            
ATOM   2279  OG  SER X 295      59.702  34.762  45.903  1.00  0.00            
ATOM   2280  C   SER X 295      58.088  38.020  44.910  1.00  0.00            
ATOM   2281  O   SER X 295      58.375  38.715  45.885  1.00  0.00            
ATOM   2282  N   GLN X 296      57.482  38.543  43.839  1.00  0.00            
ATOM   2283  CA  GLN X 296      56.843  39.862  43.867  1.00  0.00            
ATOM   2284  CB  GLN X 296      56.702  40.439  42.447  1.00  0.00            
ATOM   2285  CG  GLN X 296      58.030  40.551  41.682  1.00  0.00            
ATOM   2286  CD  GLN X 296      59.081  41.381  42.409  1.00  0.00            
ATOM   2287  OE1 GLN X 296      59.070  42.602  42.391  1.00  0.00            
ATOM   2288  NE2 GLN X 296      60.017  40.756  43.078  1.00  0.00            
ATOM   2289  C   GLN X 296      55.468  39.726  44.551  1.00  0.00            
ATOM   2290  O   GLN X 296      54.690  38.859  44.143  1.00  0.00            
ATOM   2291  N   PRO X 297      55.132  40.530  45.578  1.00  0.00            
ATOM   2292  CD  PRO X 297      55.946  41.588  46.163  1.00  0.00            
ATOM   2293  CG  PRO X 297      55.041  42.289  47.175  1.00  0.00            
ATOM   2294  CB  PRO X 297      54.115  41.159  47.630  1.00  0.00            
ATOM   2295  CA  PRO X 297      53.900  40.341  46.351  1.00  0.00            
ATOM   2296  C   PRO X 297      52.633  40.785  45.601  1.00  0.00            
ATOM   2297  O   PRO X 297      51.554  40.242  45.835  1.00  0.00            
ATOM   2298  N   LEU X 298      52.752  41.769  44.703  1.00  0.00            
ATOM   2299  CA  LEU X 298      51.634  42.415  44.011  1.00  0.00            
ATOM   2300  CB  LEU X 298      51.098  43.547  44.921  1.00  0.00            
ATOM   2301  CG  LEU X 298      49.598  43.844  44.747  1.00  0.00            
ATOM   2302  CD1 LEU X 298      48.745  42.734  45.368  1.00  0.00            
ATOM   2303  CD2 LEU X 298      49.230  45.168  45.418  1.00  0.00            
ATOM   2304  C   LEU X 298      52.084  42.969  42.647  1.00  0.00            
ATOM   2305  O   LEU X 298      53.274  43.220  42.437  1.00  0.00            
ATOM   2306  N   LEU X 299      51.131  43.210  41.743  1.00  0.00            
ATOM   2307  CA  LEU X 299      51.324  44.013  40.531  1.00  0.00            
ATOM   2308  CB  LEU X 299      50.837  43.197  39.322  1.00  0.00            
ATOM   2309  CG  LEU X 299      51.008  43.870  37.950  1.00  0.00            
ATOM   2310  CD1 LEU X 299      52.457  44.215  37.615  1.00  0.00            
ATOM   2311  CD2 LEU X 299      50.513  42.912  36.870  1.00  0.00            
ATOM   2312  C   LEU X 299      50.599  45.357  40.714  1.00  0.00            
ATOM   2313  O   LEU X 299      49.388  45.376  40.943  1.00  0.00            
ATOM   2314  N   GLY X 300      51.346  46.462  40.674  1.00  0.00            
ATOM   2315  CA  GLY X 300      50.859  47.779  41.098  1.00  0.00            
ATOM   2316  C   GLY X 300      51.720  48.964  40.646  1.00  0.00            
ATOM   2317  O   GLY X 300      52.303  48.958  39.559  1.00  0.00            
ATOM   2318  N   THR X 301      51.761  50.006  41.476  1.00  0.00            
ATOM   2319  CA  THR X 301      52.282  51.343  41.143  1.00  0.00            
ATOM   2320  CB  THR X 301      51.869  52.328  42.245  1.00  0.00            
ATOM   2321  CG2 THR X 301      52.165  53.797  41.959  1.00  0.00            
ATOM   2322  OG1 THR X 301      50.482  52.235  42.471  1.00  0.00            
ATOM   2323  C   THR X 301      53.805  51.380  40.942  1.00  0.00            
ATOM   2324  O   THR X 301      54.554  50.739  41.679  1.00  0.00            
ATOM   2325  N   VAL X 302      54.251  52.173  39.963  1.00  0.00            
ATOM   2326  CA  VAL X 302      55.652  52.368  39.526  1.00  0.00            
ATOM   2327  CB  VAL X 302      55.912  51.594  38.209  1.00  0.00            
ATOM   2328  CG1 VAL X 302      55.686  50.089  38.379  1.00  0.00            
ATOM   2329  CG2 VAL X 302      55.044  52.079  37.037  1.00  0.00            
ATOM   2330  C   VAL X 302      55.969  53.865  39.339  1.00  0.00            
ATOM   2331  O   VAL X 302      55.119  54.710  39.622  1.00  0.00            
ATOM   2332  N   ILE X 303      57.149  54.219  38.814  1.00  0.00            
ATOM   2333  CA  ILE X 303      57.368  55.522  38.150  1.00  0.00            
ATOM   2334  CB  ILE X 303      58.736  56.161  38.482  1.00  0.00            
ATOM   2335  CG2 ILE X 303      58.787  56.479  39.987  1.00  0.00            
ATOM   2336  CG1 ILE X 303      59.939  55.308  38.018  1.00  0.00            
ATOM   2337  CD1 ILE X 303      61.301  55.977  38.232  1.00  0.00            
ATOM   2338  C   ILE X 303      57.106  55.427  36.638  1.00  0.00            
ATOM   2339  O   ILE X 303      57.642  54.562  35.941  1.00  0.00            
ATOM   2340  N   ASP X 304      56.281  56.337  36.126  1.00  0.00            
ATOM   2341  CA  ASP X 304      55.759  56.338  34.753  1.00  0.00            
ATOM   2342  CB  ASP X 304      54.269  55.967  34.811  1.00  0.00            
ATOM   2343  CG  ASP X 304      53.417  57.165  35.228  1.00  0.00            
ATOM   2344  OD1 ASP X 304      52.817  57.808  34.341  1.00  0.00            
ATOM   2345  OD2 ASP X 304      53.399  57.505  36.428  1.00  0.00            
ATOM   2346  C   ASP X 304      55.963  57.677  34.008  1.00  0.00            
ATOM   2347  O   ASP X 304      55.733  57.759  32.802  1.00  0.00            
ATOM   2348  N   GLY X 305      56.369  58.737  34.713  1.00  0.00            
ATOM   2349  CA  GLY X 305      56.622  60.078  34.174  1.00  0.00            
ATOM   2350  C   GLY X 305      55.380  60.962  33.982  1.00  0.00            
ATOM   2351  O   GLY X 305      55.506  62.189  34.069  1.00  0.00            
ATOM   2352  N   MET X 306      54.184  60.389  33.781  1.00  0.00            
ATOM   2353  CA  MET X 306      52.932  61.145  33.640  1.00  0.00            
ATOM   2354  CB  MET X 306      52.022  60.507  32.574  1.00  0.00            
ATOM   2355  CG  MET X 306      50.758  61.331  32.298  1.00  0.00            
ATOM   2356  SD  MET X 306      51.065  63.028  31.735  1.00  0.00           H
ATOM   2357  CE  MET X 306      49.359  63.574  31.455  1.00  0.00            
ATOM   2358  C   MET X 306      52.230  61.333  34.990  1.00  0.00            
ATOM   2359  O   MET X 306      51.999  62.476  35.385  1.00  0.00            
ATOM   2360  N   LEU X 307      51.965  60.261  35.742  1.00  0.00            
ATOM   2361  CA  LEU X 307      51.414  60.368  37.101  1.00  0.00            
ATOM   2362  CB  LEU X 307      50.574  59.114  37.410  1.00  0.00            
ATOM   2363  CG  LEU X 307      49.770  59.205  38.719  1.00  0.00            
ATOM   2364  CD1 LEU X 307      48.617  60.206  38.626  1.00  0.00            
ATOM   2365  CD2 LEU X 307      49.177  57.836  39.036  1.00  0.00            
ATOM   2366  C   LEU X 307      52.522  60.596  38.142  1.00  0.00            
ATOM   2367  O   LEU X 307      52.425  61.518  38.958  1.00  0.00            
ATOM   2368  N   LEU X 308      53.575  59.775  38.092  1.00  0.00            
ATOM   2369  CA  LEU X 308      54.691  59.740  39.038  1.00  0.00            
ATOM   2370  CB  LEU X 308      54.565  58.482  39.923  1.00  0.00            
ATOM   2371  CG  LEU X 308      53.345  58.418  40.860  1.00  0.00            
ATOM   2372  CD1 LEU X 308      53.383  57.094  41.622  1.00  0.00            
ATOM   2373  CD2 LEU X 308      53.318  59.547  41.890  1.00  0.00            
ATOM   2374  C   LEU X 308      56.038  59.711  38.301  1.00  0.00            
ATOM   2375  O   LEU X 308      56.345  58.756  37.588  1.00  0.00            
ATOM   2376  N   LEU X 309      56.879  60.721  38.520  1.00  0.00            
ATOM   2377  CA  LEU X 309      58.310  60.702  38.175  1.00  0.00            
ATOM   2378  CB  LEU X 309      58.699  62.112  37.689  1.00  0.00            
ATOM   2379  CG  LEU X 309      60.154  62.270  37.202  1.00  0.00            
ATOM   2380  CD1 LEU X 309      60.503  61.322  36.051  1.00  0.00            
ATOM   2381  CD2 LEU X 309      60.371  63.702  36.714  1.00  0.00            
ATOM   2382  C   LEU X 309      59.170  60.207  39.358  1.00  0.00            
ATOM   2383  O   LEU X 309      60.297  59.749  39.160  1.00  0.00            
ATOM   2384  N   LYS X 310      58.613  60.261  40.575  1.00  0.00            
ATOM   2385  CA  LYS X 310      59.172  59.764  41.842  1.00  0.00            
ATOM   2386  CB  LYS X 310      59.642  60.956  42.691  1.00  0.00            
ATOM   2387  CG  LYS X 310      60.858  61.694  42.114  1.00  0.00            
ATOM   2388  CD  LYS X 310      61.323  62.777  43.097  1.00  0.00            
ATOM   2389  CE  LYS X 310      62.517  63.541  42.522  1.00  0.00            
ATOM   2390  NZ  LYS X 310      63.049  64.512  43.502  1.00  0.00            
ATOM   2391  C   LYS X 310      58.108  58.959  42.601  1.00  0.00            
ATOM   2392  O   LYS X 310      56.919  59.244  42.480  1.00  0.00            
ATOM   2393  N   THR X 311      58.518  57.967  43.389  1.00  0.00            
ATOM   2394  CA  THR X 311      57.597  57.136  44.196  1.00  0.00            
ATOM   2395  CB  THR X 311      58.270  55.828  44.644  1.00  0.00            
ATOM   2396  CG2 THR X 311      58.601  54.917  43.467  1.00  0.00            
ATOM   2397  OG1 THR X 311      59.453  56.084  45.366  1.00  0.00            
ATOM   2398  C   THR X 311      57.052  57.868  45.437  1.00  0.00            
ATOM   2399  O   THR X 311      57.663  58.841  45.882  1.00  0.00            
ATOM   2400  N   PRO X 312      55.939  57.417  46.054  1.00  0.00            
ATOM   2401  CD  PRO X 312      54.948  56.507  45.497  1.00  0.00            
ATOM   2402  CG  PRO X 312      53.685  56.708  46.336  1.00  0.00            
ATOM   2403  CB  PRO X 312      54.272  57.029  47.708  1.00  0.00            
ATOM   2404  CA  PRO X 312      55.455  57.931  47.341  1.00  0.00            
ATOM   2405  C   PRO X 312      56.499  57.985  48.471  1.00  0.00            
ATOM   2406  O   PRO X 312      56.469  58.919  49.273  1.00  0.00            
ATOM   2407  N   GLU X 313      57.459  57.057  48.530  1.00  0.00            
ATOM   2408  CA  GLU X 313      58.609  57.133  49.451  1.00  0.00            
ATOM   2409  CB  GLU X 313      59.497  55.896  49.230  1.00  0.00            
ATOM   2410  CG  GLU X 313      60.631  55.778  50.257  1.00  0.00            
ATOM   2411  CD  GLU X 313      61.472  54.521  50.012  1.00  0.00            
ATOM   2412  OE1 GLU X 313      62.645  54.632  49.579  1.00  0.00            
ATOM   2413  OE2 GLU X 313      60.992  53.396  50.286  1.00  0.00            
ATOM   2414  C   GLU X 313      59.437  58.416  49.241  1.00  0.00            
ATOM   2415  O   GLU X 313      59.817  59.101  50.194  1.00  0.00            
ATOM   2416  N   GLU X 314      59.687  58.763  47.981  1.00  0.00            
ATOM   2417  CA  GLU X 314      60.499  59.907  47.564  1.00  0.00            
ATOM   2418  CB  GLU X 314      60.984  59.663  46.132  1.00  0.00            
ATOM   2419  CG  GLU X 314      61.899  58.450  45.953  1.00  0.00            
ATOM   2420  CD  GLU X 314      62.063  58.167  44.462  1.00  0.00            
ATOM   2421  OE1 GLU X 314      61.286  57.361  43.896  1.00  0.00            
ATOM   2422  OE2 GLU X 314      62.959  58.783  43.834  1.00  0.00            
ATOM   2423  C   GLU X 314      59.723  61.227  47.616  1.00  0.00            
ATOM   2424  O   GLU X 314      60.278  62.264  47.985  1.00  0.00            
ATOM   2425  N   LEU X 315      58.431  61.202  47.284  1.00  0.00            
ATOM   2426  CA  LEU X 315      57.544  62.362  47.365  1.00  0.00            
ATOM   2427  CB  LEU X 315      56.257  62.079  46.570  1.00  0.00            
ATOM   2428  CG  LEU X 315      56.459  61.996  45.043  1.00  0.00            
ATOM   2429  CD1 LEU X 315      55.141  61.624  44.368  1.00  0.00            
ATOM   2430  CD2 LEU X 315      56.930  63.322  44.439  1.00  0.00            
ATOM   2431  C   LEU X 315      57.263  62.760  48.821  1.00  0.00            
ATOM   2432  O   LEU X 315      57.127  63.949  49.105  1.00  0.00            
ATOM   2433  N   GLN X 316      57.282  61.813  49.766  1.00  0.00            
ATOM   2434  CA  GLN X 316      57.304  62.126  51.199  1.00  0.00            
ATOM   2435  CB  GLN X 316      57.098  60.851  52.022  1.00  0.00            
ATOM   2436  CG  GLN X 316      55.630  60.417  52.040  1.00  0.00            
ATOM   2437  CD  GLN X 316      55.498  59.073  52.733  1.00  0.00            
ATOM   2438  OE1 GLN X 316      55.223  58.992  53.921  1.00  0.00            
ATOM   2439  NE2 GLN X 316      55.773  58.001  52.028  1.00  0.00            
ATOM   2440  C   GLN X 316      58.604  62.816  51.636  1.00  0.00            
ATOM   2441  O   GLN X 316      58.537  63.721  52.468  1.00  0.00            
ATOM   2442  N   ALA X 317      59.761  62.467  51.059  1.00  0.00            
ATOM   2443  CA  ALA X 317      61.049  63.094  51.392  1.00  0.00            
ATOM   2444  CB  ALA X 317      62.186  62.233  50.829  1.00  0.00            
ATOM   2445  C   ALA X 317      61.154  64.570  50.942  1.00  0.00            
ATOM   2446  O   ALA X 317      61.951  65.335  51.479  1.00  0.00            
ATOM   2447  N   GLU X 318      60.304  65.004  50.006  1.00  0.00            
ATOM   2448  CA  GLU X 318      60.081  66.421  49.664  1.00  0.00            
ATOM   2449  CB  GLU X 318      60.476  66.689  48.203  1.00  0.00            
ATOM   2450  CG  GLU X 318      59.689  65.880  47.163  1.00  0.00            
ATOM   2451  CD  GLU X 318      60.323  66.045  45.780  1.00  0.00            
ATOM   2452  OE1 GLU X 318      59.728  66.722  44.911  1.00  0.00            
ATOM   2453  OE2 GLU X 318      61.448  65.534  45.555  1.00  0.00            
ATOM   2454  C   GLU X 318      58.685  66.933  50.078  1.00  0.00            
ATOM   2455  O   GLU X 318      58.252  68.010  49.654  1.00  0.00            
ATOM   2456  N   ARG X 319      57.997  66.180  50.952  1.00  0.00            
ATOM   2457  CA  ARG X 319      56.703  66.503  51.582  1.00  0.00            
ATOM   2458  CB  ARG X 319      56.940  67.490  52.752  1.00  0.00            
ATOM   2459  CG  ARG X 319      57.782  66.944  53.923  1.00  0.00            
ATOM   2460  CD  ARG X 319      57.088  65.837  54.731  1.00  0.00            
ATOM   2461  NE  ARG X 319      57.860  65.481  55.938  1.00  0.00            
ATOM   2462  CZ  ARG X 319      58.587  64.400  56.161  1.00  0.00            
ATOM   2463  NH1 ARG X 319      58.816  63.489  55.260  1.00  0.00            
ATOM   2464  NH2 ARG X 319      59.103  64.215  57.334  1.00  0.00            
ATOM   2465  C   ARG X 319      55.620  66.955  50.585  1.00  0.00            
ATOM   2466  O   ARG X 319      54.857  67.872  50.877  1.00  0.00            
ATOM   2467  N   ASN X 320      55.532  66.319  49.412  1.00  0.00            
ATOM   2468  CA  ASN X 320      54.717  66.721  48.245  1.00  0.00            
ATOM   2469  CB  ASN X 320      55.273  65.997  46.999  1.00  0.00            
ATOM   2470  CG  ASN X 320      55.115  66.809  45.725  1.00  0.00            
ATOM   2471  OD1 ASN X 320      55.943  67.650  45.409  1.00  0.00            
ATOM   2472  ND2 ASN X 320      54.092  66.599  44.938  1.00  0.00            
ATOM   2473  C   ASN X 320      53.182  66.540  48.409  1.00  0.00            
ATOM   2474  O   ASN X 320      52.465  66.290  47.439  1.00  0.00            
ATOM   2475  N   PHE X 321      52.671  66.612  49.638  1.00  0.00            
ATOM   2476  CA  PHE X 321      51.266  66.392  49.967  1.00  0.00            
ATOM   2477  CB  PHE X 321      51.120  66.163  51.476  1.00  0.00            
ATOM   2478  CG  PHE X 321      51.729  64.887  52.024  1.00  0.00            
ATOM   2479  CD1 PHE X 321      50.952  63.717  52.103  1.00  0.00            
ATOM   2480  CE1 PHE X 321      51.468  62.563  52.715  1.00  0.00            
ATOM   2481  CZ  PHE X 321      52.768  62.572  53.246  1.00  0.00            
ATOM   2482  CE2 PHE X 321      53.562  63.729  53.139  1.00  0.00            
ATOM   2483  CD2 PHE X 321      53.040  64.886  52.535  1.00  0.00            
ATOM   2484  C   PHE X 321      50.386  67.574  49.544  1.00  0.00            
ATOM   2485  O   PHE X 321      50.630  68.713  49.953  1.00  0.00            
ATOM   2486  N   HIE X 322      49.309  67.291  48.812  1.00  0.00            
ATOM   2487  CA  HIE X 322      48.163  68.185  48.608  1.00  0.00            
ATOM   2488  CB  HIE X 322      47.122  67.403  47.787  1.00  0.00            
ATOM   2489  CG  HIE X 322      45.845  68.121  47.428  1.00  0.00            
ATOM   2490  ND1 HIE X 322      45.687  69.493  47.219  1.00  0.00            
ATOM   2491  CE1 HIE X 322      44.393  69.672  46.896  1.00  0.00            
ATOM   2492  NE2 HIE X 322      43.749  68.495  46.879  1.00  0.00            
ATOM   2493  CD2 HIE X 322      44.649  67.508  47.202  1.00  0.00            
ATOM   2494  C   HIE X 322      47.624  68.634  49.976  1.00  0.00            
ATOM   2495  O   HIE X 322      47.325  67.797  50.830  1.00  0.00            
ATOM   2496  N   THR X 323      47.563  69.946  50.222  1.00  0.00            
ATOM   2497  CA  THR X 323      47.375  70.524  51.567  1.00  0.00            
ATOM   2498  CB  THR X 323      48.068  71.901  51.670  1.00  0.00            
ATOM   2499  CG2 THR X 323      48.171  72.441  53.095  1.00  0.00            
ATOM   2500  OG1 THR X 323      49.413  71.802  51.235  1.00  0.00            
ATOM   2501  C   THR X 323      45.897  70.527  51.989  1.00  0.00            
ATOM   2502  O   THR X 323      45.259  71.569  52.146  1.00  0.00            
ATOM   2503  N   VAL X 324      45.335  69.327  52.161  1.00  0.00            
ATOM   2504  CA  VAL X 324      43.920  69.060  52.485  1.00  0.00            
ATOM   2505  CB  VAL X 324      43.176  68.439  51.285  1.00  0.00            
ATOM   2506  CG1 VAL X 324      43.001  69.467  50.163  1.00  0.00            
ATOM   2507  CG2 VAL X 324      43.834  67.177  50.712  1.00  0.00            
ATOM   2508  C   VAL X 324      43.756  68.155  53.719  1.00  0.00            
ATOM   2509  O   VAL X 324      44.669  67.388  54.033  1.00  0.00            
ATOM   2510  N   PRO X 325      42.606  68.195  54.423  1.00  0.00            
ATOM   2511  CD  PRO X 325      41.546  69.187  54.318  1.00  0.00            
ATOM   2512  CG  PRO X 325      40.830  69.162  55.664  1.00  0.00            
ATOM   2513  CB  PRO X 325      40.947  67.697  56.078  1.00  0.00            
ATOM   2514  CA  PRO X 325      42.321  67.286  55.532  1.00  0.00            
ATOM   2515  C   PRO X 325      42.349  65.805  55.123  1.00  0.00            
ATOM   2516  O   PRO X 325      41.755  65.418  54.112  1.00  0.00            
ATOM   2517  N   TYR X 326      42.992  64.969  55.941  1.00  0.00            
ATOM   2518  CA  TYR X 326      43.118  63.521  55.727  1.00  0.00            
ATOM   2519  CB  TYR X 326      44.544  63.233  55.223  1.00  0.00            
ATOM   2520  CG  TYR X 326      44.907  61.817  54.791  1.00  0.00            
ATOM   2521  CD1 TYR X 326      46.268  61.452  54.740  1.00  0.00            
ATOM   2522  CE1 TYR X 326      46.647  60.167  54.304  1.00  0.00            
ATOM   2523  CZ  TYR X 326      45.662  59.232  53.924  1.00  0.00            
ATOM   2524  OH  TYR X 326      46.021  57.997  53.496  1.00  0.00            
ATOM   2525  CE2 TYR X 326      44.300  59.591  53.979  1.00  0.00            
ATOM   2526  CD2 TYR X 326      43.930  60.883  54.387  1.00  0.00            
ATOM   2527  C   TYR X 326      42.772  62.741  57.007  1.00  0.00            
ATOM   2528  O   TYR X 326      43.150  63.152  58.107  1.00  0.00            
ATOM   2529  N   MET X 327      42.045  61.627  56.874  1.00  0.00            
ATOM   2530  CA  MET X 327      41.642  60.744  57.974  1.00  0.00            
ATOM   2531  CB  MET X 327      40.129  60.906  58.195  1.00  0.00            
ATOM   2532  CG  MET X 327      39.648  60.245  59.489  1.00  0.00            
ATOM   2533  SD  MET X 327      37.929  60.633  59.920  1.00  0.00           H
ATOM   2534  CE  MET X 327      37.044  59.444  58.873  1.00  0.00            
ATOM   2535  C   MET X 327      42.045  59.285  57.698  1.00  0.00            
ATOM   2536  O   MET X 327      41.773  58.774  56.611  1.00  0.00            
ATOM   2537  N   VAL X 328      42.672  58.603  58.666  1.00  0.00            
ATOM   2538  CA  VAL X 328      43.175  57.218  58.498  1.00  0.00            
ATOM   2539  CB  VAL X 328      44.713  57.165  58.360  1.00  0.00            
ATOM   2540  CG1 VAL X 328      45.199  57.981  57.156  1.00  0.00            
ATOM   2541  CG2 VAL X 328      45.479  57.650  59.599  1.00  0.00            
ATOM   2542  C   VAL X 328      42.701  56.257  59.595  1.00  0.00            
ATOM   2543  O   VAL X 328      42.734  56.593  60.782  1.00  0.00            
ATOM   2544  N   GLY X 329      42.282  55.052  59.193  1.00  0.00            
ATOM   2545  CA  GLY X 329      41.814  53.987  60.084  1.00  0.00            
ATOM   2546  C   GLY X 329      42.793  52.820  60.226  1.00  0.00            
ATOM   2547  O   GLY X 329      43.167  52.192  59.238  1.00  0.00            
ATOM   2548  N   ILE X 330      43.155  52.492  61.467  1.00  0.00            
ATOM   2549  CA  ILE X 330      43.950  51.320  61.874  1.00  0.00            
ATOM   2550  CB  ILE X 330      44.971  51.754  62.962  1.00  0.00            
ATOM   2551  CG2 ILE X 330      45.631  50.574  63.704  1.00  0.00            
ATOM   2552  CG1 ILE X 330      46.136  52.627  62.420  1.00  0.00            
ATOM   2553  CD1 ILE X 330      45.772  54.024  61.898  1.00  0.00            
ATOM   2554  C   ILE X 330      42.991  50.199  62.333  1.00  0.00            
ATOM   2555  O   ILE X 330      41.854  50.471  62.722  1.00  0.00            
ATOM   2556  N   ASN X 331      43.413  48.932  62.295  1.00  0.00            
ATOM   2557  CA  ASN X 331      42.593  47.765  62.656  1.00  0.00            
ATOM   2558  CB  ASN X 331      42.008  47.214  61.340  1.00  0.00            
ATOM   2559  CG  ASN X 331      40.666  46.531  61.502  1.00  0.00            
ATOM   2560  OD1 ASN X 331      40.342  45.979  62.542  1.00  0.00            
ATOM   2561  ND2 ASN X 331      39.843  46.543  60.485  1.00  0.00            
ATOM   2562  C   ASN X 331      43.385  46.734  63.505  1.00  0.00            
ATOM   2563  O   ASN X 331      44.617  46.775  63.544  1.00  0.00            
ATOM   2564  N   LYS X 332      42.710  45.828  64.231  1.00  0.00            
ATOM   2565  CA  LYS X 332      43.296  45.070  65.368  1.00  0.00            
ATOM   2566  CB  LYS X 332      42.216  44.867  66.449  1.00  0.00            
ATOM   2567  CG  LYS X 332      42.020  46.072  67.384  1.00  0.00            
ATOM   2568  CD  LYS X 332      43.252  46.485  68.208  1.00  0.00            
ATOM   2569  CE  LYS X 332      43.900  45.322  68.971  1.00  0.00            
ATOM   2570  NZ  LYS X 332      45.118  45.763  69.687  1.00  0.00            
ATOM   2571  C   LYS X 332      43.991  43.726  65.084  1.00  0.00            
ATOM   2572  O   LYS X 332      44.979  43.430  65.766  1.00  0.00            
ATOM   2573  N   GLN X 333      43.480  42.890  64.178  1.00  0.00            
ATOM   2574  CA  GLN X 333      43.932  41.490  64.011  1.00  0.00            
ATOM   2575  CB  GLN X 333      43.000  40.542  64.797  1.00  0.00            
ATOM   2576  CG  GLN X 333      41.541  40.586  64.311  1.00  0.00            
ATOM   2577  CD  GLN X 333      40.791  39.280  64.544  1.00  0.00            
ATOM   2578  OE1 GLN X 333      40.776  38.712  65.630  1.00  0.00            
ATOM   2579  NE2 GLN X 333      40.164  38.740  63.526  1.00  0.00            
ATOM   2580  C   GLN X 333      44.125  41.031  62.548  1.00  0.00            
ATOM   2581  O   GLN X 333      44.141  39.831  62.263  1.00  0.00            
ATOM   2582  N   GLU X 334      44.283  41.958  61.601  1.00  0.00            
ATOM   2583  CA  GLU X 334      44.254  41.658  60.155  1.00  0.00            
ATOM   2584  CB  GLU X 334      44.096  42.968  59.359  1.00  0.00            
ATOM   2585  CG  GLU X 334      42.870  43.824  59.734  1.00  0.00            
ATOM   2586  CD  GLU X 334      41.566  43.098  59.508  1.00  0.00            
ATOM   2587  OE1 GLU X 334      41.004  42.517  60.475  1.00  0.00            
ATOM   2588  OE2 GLU X 334      41.030  43.119  58.361  1.00  0.00            
ATOM   2589  C   GLU X 334      45.494  40.879  59.664  1.00  0.00            
ATOM   2590  O   GLU X 334      45.503  40.330  58.562  1.00  0.00            
ATOM   2591  N   PHE X 335      46.543  40.800  60.485  1.00  0.00            
ATOM   2592  CA  PHE X 335      47.822  40.163  60.161  1.00  0.00            
ATOM   2593  CB  PHE X 335      48.903  40.796  61.055  1.00  0.00            
ATOM   2594  CG  PHE X 335      48.779  40.457  62.528  1.00  0.00            
ATOM   2595  CD1 PHE X 335      48.009  41.266  63.387  1.00  0.00            
ATOM   2596  CE1 PHE X 335      47.891  40.933  64.748  1.00  0.00            
ATOM   2597  CZ  PHE X 335      48.547  39.799  65.255  1.00  0.00            
ATOM   2598  CE2 PHE X 335      49.325  38.998  64.403  1.00  0.00            
ATOM   2599  CD2 PHE X 335      49.441  39.326  63.042  1.00  0.00            
ATOM   2600  C   PHE X 335      47.838  38.626  60.305  1.00  0.00            
ATOM   2601  O   PHE X 335      48.754  37.985  59.787  1.00  0.00            
ATOM   2602  N   GLY X 336      46.866  38.043  61.022  1.00  0.00            
ATOM   2603  CA  GLY X 336      46.964  36.719  61.660  1.00  0.00            
ATOM   2604  C   GLY X 336      47.292  35.515  60.766  1.00  0.00            
ATOM   2605  O   GLY X 336      47.970  34.593  61.228  1.00  0.00            
ATOM   2606  N   TRP X 337      46.872  35.536  59.498  1.00  0.00            
ATOM   2607  CA  TRP X 337      47.400  34.652  58.444  1.00  0.00            
ATOM   2608  CB  TRP X 337      46.373  33.590  58.022  1.00  0.00            
ATOM   2609  CG  TRP X 337      46.206  32.388  58.907  1.00  0.00            
ATOM   2610  CD1 TRP X 337      47.109  31.927  59.803  1.00  0.00            
ATOM   2611  NE1 TRP X 337      46.652  30.765  60.382  1.00  0.00            
ATOM   2612  CE2 TRP X 337      45.448  30.377  59.849  1.00  0.00            
ATOM   2613  CZ2 TRP X 337      44.634  29.259  60.060  1.00  0.00            
ATOM   2614  CH2 TRP X 337      43.446  29.133  59.325  1.00  0.00            
ATOM   2615  CZ3 TRP X 337      43.073  30.140  58.417  1.00  0.00            
ATOM   2616  CE3 TRP X 337      43.909  31.255  58.203  1.00  0.00            
ATOM   2617  CD2 TRP X 337      45.122  31.404  58.912  1.00  0.00            
ATOM   2618  C   TRP X 337      47.913  35.409  57.216  1.00  0.00            
ATOM   2619  O   TRP X 337      48.775  34.883  56.513  1.00  0.00            
ATOM   2620  N   LEU X 338      47.470  36.649  56.988  1.00  0.00            
ATOM   2621  CA  LEU X 338      47.938  37.474  55.874  1.00  0.00            
ATOM   2622  CB  LEU X 338      47.175  38.810  55.917  1.00  0.00            
ATOM   2623  CG  LEU X 338      47.466  39.773  54.752  1.00  0.00            
ATOM   2624  CD1 LEU X 338      47.171  39.163  53.381  1.00  0.00            
ATOM   2625  CD2 LEU X 338      46.580  41.006  54.904  1.00  0.00            
ATOM   2626  C   LEU X 338      49.467  37.666  55.887  1.00  0.00            
ATOM   2627  O   LEU X 338      50.108  37.498  54.852  1.00  0.00            
ATOM   2628  N   ILE X 339      50.079  37.935  57.047  1.00  0.00            
ATOM   2629  CA  ILE X 339      51.541  38.097  57.114  1.00  0.00            
ATOM   2630  CB  ILE X 339      51.993  39.065  58.234  1.00  0.00            
ATOM   2631  CG2 ILE X 339      53.508  39.309  58.134  1.00  0.00            
ATOM   2632  CG1 ILE X 339      51.232  40.412  58.214  1.00  0.00            
ATOM   2633  CD1 ILE X 339      51.287  41.216  56.910  1.00  0.00            
ATOM   2634  C   ILE X 339      52.269  36.737  57.079  1.00  0.00            
ATOM   2635  O   ILE X 339      53.106  36.570  56.191  1.00  0.00            
ATOM   2636  N   PRO X 340      51.949  35.726  57.924  1.00  0.00            
ATOM   2637  CD  PRO X 340      51.079  35.771  59.094  1.00  0.00            
ATOM   2638  CG  PRO X 340      51.548  34.641  60.009  1.00  0.00            
ATOM   2639  CB  PRO X 340      52.052  33.591  59.027  1.00  0.00            
ATOM   2640  CA  PRO X 340      52.620  34.423  57.867  1.00  0.00            
ATOM   2641  C   PRO X 340      52.448  33.690  56.530  1.00  0.00            
ATOM   2642  O   PRO X 340      53.431  33.307  55.899  1.00  0.00            
ATOM   2643  N   MET X 341      51.209  33.498  56.070  1.00  0.00            
ATOM   2644  CA  MET X 341      50.910  32.548  54.993  1.00  0.00            
ATOM   2645  CB  MET X 341      49.545  31.865  55.216  1.00  0.00            
ATOM   2646  CG  MET X 341      49.306  31.413  56.668  1.00  0.00            
ATOM   2647  SD  MET X 341      48.251  29.950  56.930  1.00  0.00           H
ATOM   2648  CE  MET X 341      46.829  30.285  55.861  1.00  0.00            
ATOM   2649  C   MET X 341      51.019  33.183  53.600  1.00  0.00            
ATOM   2650  O   MET X 341      51.359  32.490  52.644  1.00  0.00            
ATOM   2651  N   GLN X 342      50.790  34.496  53.465  1.00  0.00            
ATOM   2652  CA  GLN X 342      50.829  35.180  52.162  1.00  0.00            
ATOM   2653  CB  GLN X 342      49.561  36.025  51.963  1.00  0.00            
ATOM   2654  CG  GLN X 342      48.219  35.322  52.260  1.00  0.00            
ATOM   2655  CD  GLN X 342      48.024  33.969  51.573  1.00  0.00            
ATOM   2656  OE1 GLN X 342      47.727  32.961  52.206  1.00  0.00            
ATOM   2657  NE2 GLN X 342      48.151  33.882  50.270  1.00  0.00            
ATOM   2658  C   GLN X 342      52.109  36.006  51.928  1.00  0.00            
ATOM   2659  O   GLN X 342      52.592  36.040  50.798  1.00  0.00            
ATOM   2660  N   LEU X 343      52.690  36.627  52.968  1.00  0.00            
ATOM   2661  CA  LEU X 343      53.894  37.483  52.858  1.00  0.00            
ATOM   2662  CB  LEU X 343      53.563  38.914  53.327  1.00  0.00            
ATOM   2663  CG  LEU X 343      52.460  39.629  52.516  1.00  0.00            
ATOM   2664  CD1 LEU X 343      52.264  41.045  53.056  1.00  0.00            
ATOM   2665  CD2 LEU X 343      52.790  39.752  51.024  1.00  0.00            
ATOM   2666  C   LEU X 343      55.164  36.913  53.529  1.00  0.00            
ATOM   2667  O   LEU X 343      56.238  37.514  53.441  1.00  0.00            
ATOM   2668  N   MET X 344      55.079  35.731  54.146  1.00  0.00            
ATOM   2669  CA  MET X 344      56.233  34.908  54.552  1.00  0.00            
ATOM   2670  CB  MET X 344      56.423  34.961  56.079  1.00  0.00            
ATOM   2671  CG  MET X 344      56.696  36.372  56.610  1.00  0.00            
ATOM   2672  SD  MET X 344      57.054  36.426  58.388  1.00  0.00           H
ATOM   2673  CE  MET X 344      57.465  38.181  58.556  1.00  0.00            
ATOM   2674  C   MET X 344      56.143  33.454  54.044  1.00  0.00            
ATOM   2675  O   MET X 344      57.076  32.676  54.241  1.00  0.00            
ATOM   2676  N   SER X 345      55.048  33.077  53.369  1.00  0.00            
ATOM   2677  CA  SER X 345      54.788  31.727  52.840  1.00  0.00            
ATOM   2678  CB  SER X 345      55.544  31.507  51.522  1.00  0.00            
ATOM   2679  OG  SER X 345      55.121  32.457  50.563  1.00  0.00            
ATOM   2680  C   SER X 345      55.017  30.599  53.863  1.00  0.00            
ATOM   2681  O   SER X 345      55.645  29.583  53.552  1.00  0.00            
ATOM   2682  N   TYR X 346      54.569  30.789  55.108  1.00  0.00            
ATOM   2683  CA  TYR X 346      54.730  29.847  56.223  1.00  0.00            
ATOM   2684  CB  TYR X 346      55.887  30.322  57.112  1.00  0.00            
ATOM   2685  CG  TYR X 346      56.241  29.370  58.241  1.00  0.00            
ATOM   2686  CD1 TYR X 346      55.766  29.602  59.548  1.00  0.00            
ATOM   2687  CE1 TYR X 346      56.114  28.723  60.595  1.00  0.00            
ATOM   2688  CZ  TYR X 346      56.937  27.606  60.335  1.00  0.00            
ATOM   2689  OH  TYR X 346      57.259  26.740  61.335  1.00  0.00            
ATOM   2690  CE2 TYR X 346      57.416  27.379  59.028  1.00  0.00            
ATOM   2691  CD2 TYR X 346      57.067  28.259  57.984  1.00  0.00            
ATOM   2692  C   TYR X 346      53.420  29.727  57.029  1.00  0.00            
ATOM   2693  O   TYR X 346      52.991  30.717  57.628  1.00  0.00            
ATOM   2694  N   PRO X 347      52.768  28.546  57.091  1.00  0.00            
ATOM   2695  CD  PRO X 347      53.015  27.379  56.249  1.00  0.00            
ATOM   2696  CG  PRO X 347      51.651  26.719  56.059  1.00  0.00            
ATOM   2697  CB  PRO X 347      50.983  26.988  57.402  1.00  0.00            
ATOM   2698  CA  PRO X 347      51.450  28.411  57.720  1.00  0.00            
ATOM   2699  C   PRO X 347      51.365  28.702  59.226  1.00  0.00            
ATOM   2700  O   PRO X 347      50.259  28.919  59.735  1.00  0.00            
ATOM   2701  N   LEU X 348      52.491  28.684  59.956  1.00  0.00            
ATOM   2702  CA  LEU X 348      52.554  28.834  61.422  1.00  0.00            
ATOM   2703  CB  LEU X 348      52.495  30.341  61.768  1.00  0.00            
ATOM   2704  CG  LEU X 348      52.733  30.731  63.239  1.00  0.00            
ATOM   2705  CD1 LEU X 348      54.071  30.220  63.777  1.00  0.00            
ATOM   2706  CD2 LEU X 348      52.723  32.255  63.373  1.00  0.00            
ATOM   2707  C   LEU X 348      51.546  27.896  62.129  1.00  0.00            
ATOM   2708  O   LEU X 348      50.756  28.296  62.985  1.00  0.00            
ATOM   2709  N   SER X 349      51.525  26.649  61.655  1.00  0.00            
ATOM   2710  CA  SER X 349      50.533  25.607  61.953  1.00  0.00            
ATOM   2711  CB  SER X 349      50.582  24.538  60.852  1.00  0.00            
ATOM   2712  OG  SER X 349      51.857  23.922  60.772  1.00  0.00            
ATOM   2713  C   SER X 349      50.727  24.938  63.313  1.00  0.00            
ATOM   2714  O   SER X 349      49.761  24.452  63.907  1.00  0.00            
ATOM   2715  N   GLU X 350      51.955  24.912  63.824  1.00  0.00            
ATOM   2716  CA  GLU X 350      52.307  24.287  65.097  1.00  0.00            
ATOM   2717  CB  GLU X 350      53.816  23.987  65.150  1.00  0.00            
ATOM   2718  CG  GLU X 350      54.338  23.116  63.994  1.00  0.00            
ATOM   2719  CD  GLU X 350      54.770  23.888  62.735  1.00  0.00            
ATOM   2720  OE1 GLU X 350      54.501  25.105  62.586  1.00  0.00            
ATOM   2721  OE2 GLU X 350      55.391  23.262  61.845  1.00  0.00            
ATOM   2722  C   GLU X 350      51.905  25.159  66.296  1.00  0.00            
ATOM   2723  O   GLU X 350      51.888  26.390  66.217  1.00  0.00            
ATOM   2724  N   GLY X 351      51.662  24.535  67.450  1.00  0.00            
ATOM   2725  CA  GLY X 351      51.425  25.226  68.725  1.00  0.00            
ATOM   2726  C   GLY X 351      52.649  25.957  69.304  1.00  0.00            
ATOM   2727  O   GLY X 351      52.540  26.571  70.365  1.00  0.00            
ATOM   2728  N   GLN X 352      53.800  25.883  68.628  1.00  0.00            
ATOM   2729  CA  GLN X 352      55.105  26.387  69.059  1.00  0.00            
ATOM   2730  CB  GLN X 352      55.873  25.312  69.863  1.00  0.00            
ATOM   2731  CG  GLN X 352      55.730  23.843  69.402  1.00  0.00            
ATOM   2732  CD  GLN X 352      54.563  23.080  70.041  1.00  0.00            
ATOM   2733  OE1 GLN X 352      53.752  23.603  70.795  1.00  0.00            
ATOM   2734  NE2 GLN X 352      54.422  21.802  69.776  1.00  0.00            
ATOM   2735  C   GLN X 352      55.948  26.876  67.866  1.00  0.00            
ATOM   2736  O   GLN X 352      55.823  26.371  66.744  1.00  0.00            
ATOM   2737  N   LEU X 353      56.838  27.838  68.116  1.00  0.00            
ATOM   2738  CA  LEU X 353      57.803  28.373  67.152  1.00  0.00            
ATOM   2739  CB  LEU X 353      57.254  29.690  66.571  1.00  0.00            
ATOM   2740  CG  LEU X 353      58.190  30.393  65.566  1.00  0.00            
ATOM   2741  CD1 LEU X 353      58.423  29.571  64.298  1.00  0.00            
ATOM   2742  CD2 LEU X 353      57.579  31.732  65.161  1.00  0.00            
ATOM   2743  C   LEU X 353      59.165  28.576  67.829  1.00  0.00            
ATOM   2744  O   LEU X 353      59.248  29.147  68.915  1.00  0.00            
ATOM   2745  N   ASP X 354      60.234  28.131  67.177  1.00  0.00            
ATOM   2746  CA  ASP X 354      61.607  28.289  67.651  1.00  0.00            
ATOM   2747  CB  ASP X 354      62.410  27.027  67.316  1.00  0.00            
ATOM   2748  CG  ASP X 354      62.615  26.833  65.811  1.00  0.00            
ATOM   2749  OD1 ASP X 354      63.769  26.958  65.332  1.00  0.00            
ATOM   2750  OD2 ASP X 354      61.617  26.583  65.093  1.00  0.00            
ATOM   2751  C   ASP X 354      62.274  29.572  67.125  1.00  0.00            
ATOM   2752  O   ASP X 354      62.029  30.013  65.999  1.00  0.00            
ATOM   2753  N   GLN X 355      63.155  30.157  67.940  1.00  0.00            
ATOM   2754  CA  GLN X 355      63.883  31.398  67.653  1.00  0.00            
ATOM   2755  CB  GLN X 355      64.745  31.740  68.884  1.00  0.00            
ATOM   2756  CG  GLN X 355      65.457  33.100  68.809  1.00  0.00            
ATOM   2757  CD  GLN X 355      66.131  33.512  70.120  1.00  0.00            
ATOM   2758  OE1 GLN X 355      65.878  32.977  71.198  1.00  0.00            
ATOM   2759  NE2 GLN X 355      66.980  34.512  70.072  1.00  0.00            
ATOM   2760  C   GLN X 355      64.719  31.304  66.367  1.00  0.00            
ATOM   2761  O   GLN X 355      64.793  32.283  65.622  1.00  0.00            
ATOM   2762  N   LYS X 356      65.277  30.124  66.052  1.00  0.00            
ATOM   2763  CA  LYS X 356      66.010  29.908  64.797  1.00  0.00            
ATOM   2764  CB  LYS X 356      66.836  28.615  64.863  1.00  0.00            
ATOM   2765  CG  LYS X 356      67.972  28.628  63.824  1.00  0.00            
ATOM   2766  CD  LYS X 356      68.655  27.261  63.678  1.00  0.00            
ATOM   2767  CE  LYS X 356      69.325  26.754  64.962  1.00  0.00            
ATOM   2768  NZ  LYS X 356      70.519  27.549  65.334  1.00  0.00            
ATOM   2769  C   LYS X 356      65.087  29.966  63.575  1.00  0.00            
ATOM   2770  O   LYS X 356      65.397  30.712  62.654  1.00  0.00            
ATOM   2771  N   THR X 357      63.929  29.289  63.572  1.00  0.00            
ATOM   2772  CA  THR X 357      62.946  29.417  62.470  1.00  0.00            
ATOM   2773  CB  THR X 357      61.736  28.473  62.610  1.00  0.00            
ATOM   2774  CG2 THR X 357      60.747  28.572  61.446  1.00  0.00            
ATOM   2775  OG1 THR X 357      62.142  27.124  62.623  1.00  0.00            
ATOM   2776  C   THR X 357      62.436  30.852  62.354  1.00  0.00            
ATOM   2777  O   THR X 357      62.355  31.367  61.243  1.00  0.00            
ATOM   2778  N   ALA X 358      62.147  31.528  63.472  1.00  0.00            
ATOM   2779  CA  ALA X 358      61.719  32.930  63.463  1.00  0.00            
ATOM   2780  CB  ALA X 358      61.455  33.366  64.909  1.00  0.00            
ATOM   2781  C   ALA X 358      62.745  33.847  62.763  1.00  0.00            
ATOM   2782  O   ALA X 358      62.362  34.669  61.929  1.00  0.00            
ATOM   2783  N   MET X 359      64.041  33.654  63.039  1.00  0.00            
ATOM   2784  CA  MET X 359      65.138  34.360  62.368  1.00  0.00            
ATOM   2785  CB  MET X 359      66.445  34.093  63.143  1.00  0.00            
ATOM   2786  CG  MET X 359      67.561  35.117  62.893  1.00  0.00            
ATOM   2787  SD  MET X 359      68.238  35.259  61.213  1.00  0.00           H
ATOM   2788  CE  MET X 359      68.866  33.580  60.931  1.00  0.00            
ATOM   2789  C   MET X 359      65.233  33.959  60.883  1.00  0.00            
ATOM   2790  O   MET X 359      65.119  34.817  60.009  1.00  0.00            
ATOM   2791  N   SER X 360      65.362  32.659  60.585  1.00  0.00            
ATOM   2792  CA  SER X 360      65.541  32.114  59.226  1.00  0.00            
ATOM   2793  CB  SER X 360      65.692  30.588  59.283  1.00  0.00            
ATOM   2794  OG  SER X 360      66.827  30.187  60.032  1.00  0.00            
ATOM   2795  C   SER X 360      64.381  32.430  58.274  1.00  0.00            
ATOM   2796  O   SER X 360      64.598  32.502  57.065  1.00  0.00            
ATOM   2797  N   LEU X 361      63.167  32.632  58.799  1.00  0.00            
ATOM   2798  CA  LEU X 361      61.976  33.041  58.052  1.00  0.00            
ATOM   2799  CB  LEU X 361      60.740  32.577  58.847  1.00  0.00            
ATOM   2800  CG  LEU X 361      59.390  32.876  58.175  1.00  0.00            
ATOM   2801  CD1 LEU X 361      59.248  32.122  56.854  1.00  0.00            
ATOM   2802  CD2 LEU X 361      58.250  32.454  59.104  1.00  0.00            
ATOM   2803  C   LEU X 361      61.953  34.556  57.796  1.00  0.00            
ATOM   2804  O   LEU X 361      61.757  34.991  56.660  1.00  0.00            
ATOM   2805  N   LEU X 362      62.207  35.367  58.828  1.00  0.00            
ATOM   2806  CA  LEU X 362      62.270  36.831  58.718  1.00  0.00            
ATOM   2807  CB  LEU X 362      62.399  37.383  60.150  1.00  0.00            
ATOM   2808  CG  LEU X 362      62.375  38.913  60.294  1.00  0.00            
ATOM   2809  CD1 LEU X 362      61.122  39.543  59.680  1.00  0.00            
ATOM   2810  CD2 LEU X 362      62.387  39.268  61.782  1.00  0.00            
ATOM   2811  C   LEU X 362      63.409  37.285  57.784  1.00  0.00            
ATOM   2812  O   LEU X 362      63.263  38.253  57.040  1.00  0.00            
ATOM   2813  N   TRP X 363      64.501  36.518  57.751  1.00  0.00            
ATOM   2814  CA  TRP X 363      65.630  36.636  56.822  1.00  0.00            
ATOM   2815  CB  TRP X 363      66.679  35.622  57.299  1.00  0.00            
ATOM   2816  CG  TRP X 363      68.008  35.598  56.614  1.00  0.00            
ATOM   2817  CD1 TRP X 363      68.313  34.837  55.541  1.00  0.00            
ATOM   2818  NE1 TRP X 363      69.655  34.954  55.254  1.00  0.00            
ATOM   2819  CE2 TRP X 363      70.288  35.819  56.118  1.00  0.00            
ATOM   2820  CZ2 TRP X 363      71.612  36.268  56.224  1.00  0.00            
ATOM   2821  CH2 TRP X 363      71.941  37.185  57.237  1.00  0.00            
ATOM   2822  CZ3 TRP X 363      70.947  37.635  58.124  1.00  0.00            
ATOM   2823  CE3 TRP X 363      69.619  37.182  58.003  1.00  0.00            
ATOM   2824  CD2 TRP X 363      69.252  36.264  56.994  1.00  0.00            
ATOM   2825  C   TRP X 363      65.248  36.435  55.339  1.00  0.00            
ATOM   2826  O   TRP X 363      65.961  36.924  54.458  1.00  0.00            
ATOM   2827  N   LYS X 364      64.106  35.795  55.033  1.00  0.00            
ATOM   2828  CA  LYS X 364      63.554  35.702  53.665  1.00  0.00            
ATOM   2829  CB  LYS X 364      62.672  34.450  53.482  1.00  0.00            
ATOM   2830  CG  LYS X 364      63.382  33.144  53.860  1.00  0.00            
ATOM   2831  CD  LYS X 364      62.501  31.914  53.601  1.00  0.00            
ATOM   2832  CE  LYS X 364      63.229  30.655  54.082  1.00  0.00            
ATOM   2833  NZ  LYS X 364      62.484  29.420  53.749  1.00  0.00            
ATOM   2834  C   LYS X 364      62.785  36.970  53.290  1.00  0.00            
ATOM   2835  O   LYS X 364      63.127  37.622  52.304  1.00  0.00            
ATOM   2836  N   SER X 365      61.807  37.377  54.100  1.00  0.00            
ATOM   2837  CA  SER X 365      60.946  38.546  53.825  1.00  0.00            
ATOM   2838  CB  SER X 365      59.522  38.332  54.359  1.00  0.00            
ATOM   2839  OG  SER X 365      58.940  37.211  53.724  1.00  0.00            
ATOM   2840  C   SER X 365      61.541  39.898  54.262  1.00  0.00            
ATOM   2841  O   SER X 365      60.799  40.868  54.441  1.00  0.00            
ATOM   2842  N   TYR X 366      62.873  40.003  54.385  1.00  0.00            
ATOM   2843  CA  TYR X 366      63.571  41.233  54.784  1.00  0.00            
ATOM   2844  CB  TYR X 366      65.097  41.029  54.830  1.00  0.00            
ATOM   2845  CG  TYR X 366      65.853  41.130  53.515  1.00  0.00            
ATOM   2846  CD1 TYR X 366      66.093  39.975  52.748  1.00  0.00            
ATOM   2847  CE1 TYR X 366      66.828  40.064  51.551  1.00  0.00            
ATOM   2848  CZ  TYR X 366      67.328  41.305  51.109  1.00  0.00            
ATOM   2849  OH  TYR X 366      68.074  41.348  49.971  1.00  0.00            
ATOM   2850  CE2 TYR X 366      67.084  42.467  51.873  1.00  0.00            
ATOM   2851  CD2 TYR X 366      66.352  42.375  53.076  1.00  0.00            
ATOM   2852  C   TYR X 366      63.184  42.508  53.999  1.00  0.00            
ATOM   2853  O   TYR X 366      63.040  43.547  54.651  1.00  0.00            
ATOM   2854  N   PRO X 367      62.931  42.499  52.666  1.00  0.00            
ATOM   2855  CD  PRO X 367      63.107  41.430  51.680  1.00  0.00            
ATOM   2856  CG  PRO X 367      62.423  41.912  50.405  1.00  0.00            
ATOM   2857  CB  PRO X 367      62.645  43.417  50.481  1.00  0.00            
ATOM   2858  CA  PRO X 367      62.526  43.724  51.976  1.00  0.00            
ATOM   2859  C   PRO X 367      61.116  44.199  52.354  1.00  0.00            
ATOM   2860  O   PRO X 367      60.848  45.397  52.280  1.00  0.00            
ATOM   2861  N   LEU X 368      60.220  43.311  52.801  1.00  0.00            
ATOM   2862  CA  LEU X 368      58.848  43.677  53.188  1.00  0.00            
ATOM   2863  CB  LEU X 368      57.910  42.471  53.009  1.00  0.00            
ATOM   2864  CG  LEU X 368      57.848  41.890  51.583  1.00  0.00            
ATOM   2865  CD1 LEU X 368      56.792  40.786  51.536  1.00  0.00            
ATOM   2866  CD2 LEU X 368      57.489  42.934  50.524  1.00  0.00            
ATOM   2867  C   LEU X 368      58.767  44.253  54.611  1.00  0.00            
ATOM   2868  O   LEU X 368      57.861  45.035  54.900  1.00  0.00            
ATOM   2869  N   VAL X 369      59.738  43.927  55.473  1.00  0.00            
ATOM   2870  CA  VAL X 369      59.967  44.607  56.766  1.00  0.00            
ATOM   2871  CB  VAL X 369      60.349  43.620  57.887  1.00  0.00            
ATOM   2872  CG1 VAL X 369      59.204  42.638  58.162  1.00  0.00            
ATOM   2873  CG2 VAL X 369      61.608  42.808  57.569  1.00  0.00            
ATOM   2874  C   VAL X 369      60.961  45.777  56.670  1.00  0.00            
ATOM   2875  O   VAL X 369      61.235  46.430  57.670  1.00  0.00            
ATOM   2876  N   CYS X 370      61.476  46.067  55.470  1.00  0.00            
ATOM   2877  CA  CYS X 370      62.245  47.266  55.106  1.00  0.00            
ATOM   2878  CB  CYS X 370      61.289  48.466  54.967  1.00  0.00            
ATOM   2879  SG  CYS X 370      59.880  48.055  53.891  1.00  0.00           H
ATOM   2880  C   CYS X 370      63.508  47.561  55.953  1.00  0.00            
ATOM   2881  O   CYS X 370      63.974  48.707  56.003  1.00  0.00            
ATOM   2882  N   ILE X 371      64.095  46.534  56.582  1.00  0.00            
ATOM   2883  CA  ILE X 371      65.339  46.605  57.376  1.00  0.00            
ATOM   2884  CB  ILE X 371      65.124  46.162  58.842  1.00  0.00            
ATOM   2885  CG2 ILE X 371      64.241  47.183  59.578  1.00  0.00            
ATOM   2886  CG1 ILE X 371      64.547  44.736  58.969  1.00  0.00            
ATOM   2887  CD1 ILE X 371      64.880  44.080  60.315  1.00  0.00            
ATOM   2888  C   ILE X 371      66.490  45.823  56.721  1.00  0.00            
ATOM   2889  O   ILE X 371      66.271  44.960  55.868  1.00  0.00            
ATOM   2890  N   ALA X 372      67.728  46.137  57.100  1.00  0.00            
ATOM   2891  CA  ALA X 372      68.923  45.408  56.678  1.00  0.00            
ATOM   2892  CB  ALA X 372      70.139  46.254  57.058  1.00  0.00            
ATOM   2893  C   ALA X 372      68.997  43.993  57.292  1.00  0.00            
ATOM   2894  O   ALA X 372      68.664  43.802  58.464  1.00  0.00            
ATOM   2895  N   LYS X 373      69.492  43.003  56.529  1.00  0.00            
ATOM   2896  CA  LYS X 373      69.553  41.587  56.959  1.00  0.00            
ATOM   2897  CB  LYS X 373      70.115  40.695  55.839  1.00  0.00            
ATOM   2898  CG  LYS X 373      69.204  40.608  54.608  1.00  0.00            
ATOM   2899  CD  LYS X 373      69.783  39.659  53.548  1.00  0.00            
ATOM   2900  CE  LYS X 373      69.658  38.185  53.951  1.00  0.00            
ATOM   2901  NZ  LYS X 373      70.343  37.306  52.977  1.00  0.00            
ATOM   2902  C   LYS X 373      70.403  41.393  58.213  1.00  0.00            
ATOM   2903  O   LYS X 373      70.027  40.654  59.117  1.00  0.00            
ATOM   2904  N   GLU X 374      71.517  42.116  58.286  1.00  0.00            
ATOM   2905  CA  GLU X 374      72.467  42.107  59.407  1.00  0.00            
ATOM   2906  CB  GLU X 374      73.635  43.050  59.050  1.00  0.00            
ATOM   2907  CG  GLU X 374      73.238  44.535  58.949  1.00  0.00            
ATOM   2908  CD  GLU X 374      74.192  45.387  58.093  1.00  0.00            
ATOM   2909  OE1 GLU X 374      73.764  46.473  57.645  1.00  0.00            
ATOM   2910  OE2 GLU X 374      75.350  44.992  57.811  1.00  0.00            
ATOM   2911  C   GLU X 374      71.833  42.445  60.774  1.00  0.00            
ATOM   2912  O   GLU X 374      72.354  42.030  61.806  1.00  0.00            
ATOM   2913  N   LEU X 375      70.679  43.124  60.795  1.00  0.00            
ATOM   2914  CA  LEU X 375      69.950  43.502  62.013  1.00  0.00            
ATOM   2915  CB  LEU X 375      69.175  44.807  61.739  1.00  0.00            
ATOM   2916  CG  LEU X 375      70.020  45.974  61.191  1.00  0.00            
ATOM   2917  CD1 LEU X 375      69.112  47.137  60.796  1.00  0.00            
ATOM   2918  CD2 LEU X 375      71.049  46.476  62.203  1.00  0.00            
ATOM   2919  C   LEU X 375      68.984  42.408  62.512  1.00  0.00            
ATOM   2920  O   LEU X 375      68.504  42.475  63.644  1.00  0.00            
ATOM   2921  N   ILE X 376      68.668  41.406  61.685  1.00  0.00            
ATOM   2922  CA  ILE X 376      67.615  40.418  61.972  1.00  0.00            
ATOM   2923  CB  ILE X 376      67.210  39.659  60.681  1.00  0.00            
ATOM   2924  CG2 ILE X 376      66.226  38.514  60.981  1.00  0.00            
ATOM   2925  CG1 ILE X 376      66.587  40.663  59.681  1.00  0.00            
ATOM   2926  CD1 ILE X 376      66.234  40.071  58.315  1.00  0.00            
ATOM   2927  C   ILE X 376      67.965  39.504  63.165  1.00  0.00            
ATOM   2928  O   ILE X 376      67.090  39.330  64.023  1.00  0.00            
ATOM   2929  N   PRO X 377      69.196  38.965  63.315  1.00  0.00            
ATOM   2930  CD  PRO X 377      70.264  38.902  62.323  1.00  0.00            
ATOM   2931  CG  PRO X 377      71.111  37.690  62.704  1.00  0.00            
ATOM   2932  CB  PRO X 377      70.976  37.641  64.225  1.00  0.00            
ATOM   2933  CA  PRO X 377      69.552  38.150  64.479  1.00  0.00            
ATOM   2934  C   PRO X 377      69.444  38.896  65.819  1.00  0.00            
ATOM   2935  O   PRO X 377      68.978  38.305  66.797  1.00  0.00            
ATOM   2936  N   GLU X 378      69.823  40.180  65.882  1.00  0.00            
ATOM   2937  CA  GLU X 378      69.735  40.994  67.108  1.00  0.00            
ATOM   2938  CB  GLU X 378      70.773  42.129  67.102  1.00  0.00            
ATOM   2939  CG  GLU X 378      70.546  43.251  66.081  1.00  0.00            
ATOM   2940  CD  GLU X 378      71.516  44.398  66.352  1.00  0.00            
ATOM   2941  OE1 GLU X 378      71.232  45.237  67.240  1.00  0.00            
ATOM   2942  OE2 GLU X 378      72.599  44.456  65.729  1.00  0.00            
ATOM   2943  C   GLU X 378      68.321  41.521  67.407  1.00  0.00            
ATOM   2944  O   GLU X 378      67.920  41.563  68.573  1.00  0.00            
ATOM   2945  N   ALA X 379      67.533  41.862  66.379  1.00  0.00            
ATOM   2946  CA  ALA X 379      66.135  42.270  66.538  1.00  0.00            
ATOM   2947  CB  ALA X 379      65.650  42.879  65.216  1.00  0.00            
ATOM   2948  C   ALA X 379      65.251  41.091  66.987  1.00  0.00            
ATOM   2949  O   ALA X 379      64.383  41.249  67.848  1.00  0.00            
ATOM   2950  N   THR X 380      65.532  39.888  66.472  1.00  0.00            
ATOM   2951  CA  THR X 380      64.907  38.639  66.936  1.00  0.00            
ATOM   2952  CB  THR X 380      65.295  37.457  66.029  1.00  0.00            
ATOM   2953  CG2 THR X 380      64.520  36.186  66.365  1.00  0.00            
ATOM   2954  OG1 THR X 380      64.996  37.754  64.685  1.00  0.00            
ATOM   2955  C   THR X 380      65.276  38.355  68.398  1.00  0.00            
ATOM   2956  O   THR X 380      64.413  37.963  69.182  1.00  0.00            
ATOM   2957  N   GLU X 381      66.515  38.640  68.815  1.00  0.00            
ATOM   2958  CA  GLU X 381      66.958  38.491  70.210  1.00  0.00            
ATOM   2959  CB  GLU X 381      68.492  38.569  70.265  1.00  0.00            
ATOM   2960  CG  GLU X 381      69.128  37.903  71.499  1.00  0.00            
ATOM   2961  CD  GLU X 381      69.637  36.484  71.196  1.00  0.00            
ATOM   2962  OE1 GLU X 381      69.051  35.497  71.704  1.00  0.00            
ATOM   2963  OE2 GLU X 381      70.642  36.349  70.452  1.00  0.00            
ATOM   2964  C   GLU X 381      66.312  39.529  71.150  1.00  0.00            
ATOM   2965  O   GLU X 381      65.936  39.170  72.268  1.00  0.00            
ATOM   2966  N   LYS X 382      66.095  40.782  70.704  1.00  0.00            
ATOM   2967  CA  LYS X 382      65.341  41.806  71.466  1.00  0.00            
ATOM   2968  CB  LYS X 382      65.295  43.163  70.721  1.00  0.00            
ATOM   2969  CG  LYS X 382      66.457  44.123  71.053  1.00  0.00            
ATOM   2970  CD  LYS X 382      66.108  45.573  70.657  1.00  0.00            
ATOM   2971  CE  LYS X 382      67.133  46.608  71.151  1.00  0.00            
ATOM   2972  NZ  LYS X 382      68.172  46.921  70.142  1.00  0.00            
ATOM   2973  C   LYS X 382      63.913  41.351  71.799  1.00  0.00            
ATOM   2974  O   LYS X 382      63.414  41.641  72.891  1.00  0.00            
ATOM   2975  N   TYR X 383      63.268  40.619  70.889  1.00  0.00            
ATOM   2976  CA  TYR X 383      61.930  40.052  71.087  1.00  0.00            
ATOM   2977  CB  TYR X 383      61.247  39.853  69.721  1.00  0.00            
ATOM   2978  CG  TYR X 383      60.194  40.895  69.403  1.00  0.00            
ATOM   2979  CD1 TYR X 383      58.940  40.814  70.036  1.00  0.00            
ATOM   2980  CE1 TYR X 383      57.932  41.744  69.727  1.00  0.00            
ATOM   2981  CZ  TYR X 383      58.167  42.751  68.769  1.00  0.00            
ATOM   2982  OH  TYR X 383      57.166  43.601  68.417  1.00  0.00            
ATOM   2983  CE2 TYR X 383      59.432  42.846  68.149  1.00  0.00            
ATOM   2984  CD2 TYR X 383      60.448  41.921  68.471  1.00  0.00            
ATOM   2985  C   TYR X 383      61.941  38.742  71.894  1.00  0.00            
ATOM   2986  O   TYR X 383      61.239  38.627  72.900  1.00  0.00            
ATOM   2987  N   LEU X 384      62.716  37.747  71.452  1.00  0.00            
ATOM   2988  CA  LEU X 384      62.587  36.350  71.889  1.00  0.00            
ATOM   2989  CB  LEU X 384      62.661  35.419  70.656  1.00  0.00            
ATOM   2990  CG  LEU X 384      61.654  35.715  69.521  1.00  0.00            
ATOM   2991  CD1 LEU X 384      61.710  34.623  68.452  1.00  0.00            
ATOM   2992  CD2 LEU X 384      60.207  35.789  70.005  1.00  0.00            
ATOM   2993  C   LEU X 384      63.592  35.932  72.976  1.00  0.00            
ATOM   2994  O   LEU X 384      63.387  34.905  73.619  1.00  0.00            
ATOM   2995  N   GLY X 385      64.648  36.715  73.221  1.00  0.00            
ATOM   2996  CA  GLY X 385      65.726  36.364  74.157  1.00  0.00            
ATOM   2997  C   GLY X 385      65.334  36.333  75.641  1.00  0.00            
ATOM   2998  O   GLY X 385      66.096  35.824  76.458  1.00  0.00            
ATOM   2999  N   GLY X 386      64.151  36.827  76.018  1.00  0.00            
ATOM   3000  CA  GLY X 386      63.676  36.813  77.409  1.00  0.00            
ATOM   3001  C   GLY X 386      63.225  35.442  77.940  1.00  0.00            
ATOM   3002  O   GLY X 386      63.005  35.304  79.146  1.00  0.00            
ATOM   3003  N   THR X 387      63.069  34.422  77.087  1.00  0.00            
ATOM   3004  CA  THR X 387      62.507  33.115  77.478  1.00  0.00            
ATOM   3005  CB  THR X 387      60.972  33.151  77.351  1.00  0.00            
ATOM   3006  CG2 THR X 387      60.444  32.986  75.925  1.00  0.00            
ATOM   3007  OG1 THR X 387      60.388  32.153  78.157  1.00  0.00            
ATOM   3008  C   THR X 387      63.134  31.939  76.724  1.00  0.00            
ATOM   3009  O   THR X 387      63.698  32.106  75.643  1.00  0.00            
ATOM   3010  N   ASP X 388      63.020  30.731  77.278  1.00  0.00            
ATOM   3011  CA  ASP X 388      63.444  29.481  76.635  1.00  0.00            
ATOM   3012  CB  ASP X 388      63.955  28.538  77.733  1.00  0.00            
ATOM   3013  CG  ASP X 388      64.705  27.325  77.187  1.00  0.00            
ATOM   3014  OD1 ASP X 388      65.873  27.501  76.774  1.00  0.00            
ATOM   3015  OD2 ASP X 388      64.159  26.197  77.215  1.00  0.00            
ATOM   3016  C   ASP X 388      62.305  28.825  75.827  1.00  0.00            
ATOM   3017  O   ASP X 388      62.569  28.117  74.855  1.00  0.00            
ATOM   3018  N   ASP X 389      61.051  29.069  76.219  1.00  0.00            
ATOM   3019  CA  ASP X 389      59.837  28.377  75.763  1.00  0.00            
ATOM   3020  CB  ASP X 389      58.711  28.695  76.760  1.00  0.00            
ATOM   3021  CG  ASP X 389      57.349  28.150  76.327  1.00  0.00            
ATOM   3022  OD1 ASP X 389      56.320  28.790  76.649  1.00  0.00            
ATOM   3023  OD2 ASP X 389      57.290  27.080  75.679  1.00  0.00            
ATOM   3024  C   ASP X 389      59.402  28.707  74.321  1.00  0.00            
ATOM   3025  O   ASP X 389      58.956  29.817  74.021  1.00  0.00            
ATOM   3026  N   THR X 390      59.417  27.699  73.444  1.00  0.00            
ATOM   3027  CA  THR X 390      58.926  27.791  72.055  1.00  0.00            
ATOM   3028  CB  THR X 390      59.284  26.523  71.264  1.00  0.00            
ATOM   3029  CG2 THR X 390      60.794  26.357  71.103  1.00  0.00            
ATOM   3030  OG1 THR X 390      58.792  25.380  71.935  1.00  0.00            
ATOM   3031  C   THR X 390      57.417  28.064  71.931  1.00  0.00            
ATOM   3032  O   THR X 390      56.973  28.617  70.922  1.00  0.00            
ATOM   3033  N   VAL X 391      56.605  27.756  72.951  1.00  0.00            
ATOM   3034  CA  VAL X 391      55.163  28.070  72.963  1.00  0.00            
ATOM   3035  CB  VAL X 391      54.399  27.203  73.988  1.00  0.00            
ATOM   3036  CG1 VAL X 391      52.894  27.483  73.943  1.00  0.00            
ATOM   3037  CG2 VAL X 391      54.582  25.703  73.723  1.00  0.00            
ATOM   3038  C   VAL X 391      54.948  29.571  73.200  1.00  0.00            
ATOM   3039  O   VAL X 391      54.192  30.208  72.462  1.00  0.00            
ATOM   3040  N   LYS X 392      55.667  30.184  74.151  1.00  0.00            
ATOM   3041  CA  LYS X 392      55.658  31.643  74.366  1.00  0.00            
ATOM   3042  CB  LYS X 392      56.309  31.968  75.725  1.00  0.00            
ATOM   3043  CG  LYS X 392      56.333  33.463  76.097  1.00  0.00            
ATOM   3044  CD  LYS X 392      54.942  34.118  76.119  1.00  0.00            
ATOM   3045  CE  LYS X 392      55.044  35.584  76.545  1.00  0.00            
ATOM   3046  NZ  LYS X 392      53.755  36.282  76.347  1.00  0.00            
ATOM   3047  C   LYS X 392      56.313  32.407  73.209  1.00  0.00            
ATOM   3048  O   LYS X 392      55.839  33.481  72.843  1.00  0.00            
ATOM   3049  N   LYS X 393      57.346  31.852  72.564  1.00  0.00            
ATOM   3050  CA  LYS X 393      57.973  32.478  71.381  1.00  0.00            
ATOM   3051  CB  LYS X 393      59.291  31.774  71.027  1.00  0.00            
ATOM   3052  CG  LYS X 393      60.368  32.134  72.060  1.00  0.00            
ATOM   3053  CD  LYS X 393      61.722  31.467  71.797  1.00  0.00            
ATOM   3054  CE  LYS X 393      62.615  31.867  72.972  1.00  0.00            
ATOM   3055  NZ  LYS X 393      64.042  31.505  72.819  1.00  0.00            
ATOM   3056  C   LYS X 393      57.026  32.598  70.180  1.00  0.00            
ATOM   3057  O   LYS X 393      57.162  33.563  69.430  1.00  0.00            
ATOM   3058  N   LYS X 394      56.008  31.732  70.050  1.00  0.00            
ATOM   3059  CA  LYS X 394      54.908  31.919  69.081  1.00  0.00            
ATOM   3060  CB  LYS X 394      54.012  30.663  69.053  1.00  0.00            
ATOM   3061  CG  LYS X 394      52.973  30.730  67.923  1.00  0.00            
ATOM   3062  CD  LYS X 394      52.106  29.464  67.840  1.00  0.00            
ATOM   3063  CE  LYS X 394      51.072  29.665  66.727  1.00  0.00            
ATOM   3064  NZ  LYS X 394      50.130  28.532  66.587  1.00  0.00            
ATOM   3065  C   LYS X 394      54.114  33.207  69.357  1.00  0.00            
ATOM   3066  O   LYS X 394      53.965  34.032  68.459  1.00  0.00            
ATOM   3067  N   ASP X 395      53.689  33.431  70.602  1.00  0.00            
ATOM   3068  CA  ASP X 395      52.966  34.646  71.023  1.00  0.00            
ATOM   3069  CB  ASP X 395      52.506  34.473  72.483  1.00  0.00            
ATOM   3070  CG  ASP X 395      52.062  35.794  73.116  1.00  0.00            
ATOM   3071  OD1 ASP X 395      50.879  36.184  72.970  1.00  0.00            
ATOM   3072  OD2 ASP X 395      52.910  36.489  73.719  1.00  0.00            
ATOM   3073  C   ASP X 395      53.802  35.932  70.852  1.00  0.00            
ATOM   3074  O   ASP X 395      53.263  36.980  70.484  1.00  0.00            
ATOM   3075  N   LEU X 396      55.114  35.863  71.092  1.00  0.00            
ATOM   3076  CA  LEU X 396      56.031  36.993  70.907  1.00  0.00            
ATOM   3077  CB  LEU X 396      57.335  36.710  71.671  1.00  0.00            
ATOM   3078  CG  LEU X 396      57.205  36.661  73.208  1.00  0.00            
ATOM   3079  CD1 LEU X 396      58.508  36.135  73.814  1.00  0.00            
ATOM   3080  CD2 LEU X 396      56.925  38.040  73.808  1.00  0.00            
ATOM   3081  C   LEU X 396      56.285  37.295  69.417  1.00  0.00            
ATOM   3082  O   LEU X 396      56.271  38.458  69.016  1.00  0.00            
ATOM   3083  N   PHE X 397      56.439  36.275  68.565  1.00  0.00            
ATOM   3084  CA  PHE X 397      56.561  36.464  67.112  1.00  0.00            
ATOM   3085  CB  PHE X 397      56.970  35.137  66.463  1.00  0.00            
ATOM   3086  CG  PHE X 397      57.325  35.247  64.990  1.00  0.00            
ATOM   3087  CD1 PHE X 397      58.594  35.723  64.608  1.00  0.00            
ATOM   3088  CE1 PHE X 397      58.946  35.794  63.247  1.00  0.00            
ATOM   3089  CZ  PHE X 397      58.025  35.394  62.263  1.00  0.00            
ATOM   3090  CE2 PHE X 397      56.753  34.927  62.640  1.00  0.00            
ATOM   3091  CD2 PHE X 397      56.402  34.855  64.000  1.00  0.00            
ATOM   3092  C   PHE X 397      55.270  37.025  66.487  1.00  0.00            
ATOM   3093  O   PHE X 397      55.334  37.878  65.603  1.00  0.00            
ATOM   3094  N   LEU X 398      54.102  36.634  67.012  1.00  0.00            
ATOM   3095  CA  LEU X 398      52.800  37.215  66.658  1.00  0.00            
ATOM   3096  CB  LEU X 398      51.675  36.341  67.252  1.00  0.00            
ATOM   3097  CG  LEU X 398      51.448  35.001  66.522  1.00  0.00            
ATOM   3098  CD1 LEU X 398      50.532  34.102  67.354  1.00  0.00            
ATOM   3099  CD2 LEU X 398      50.788  35.195  65.154  1.00  0.00            
ATOM   3100  C   LEU X 398      52.645  38.697  67.069  1.00  0.00            
ATOM   3101  O   LEU X 398      51.695  39.340  66.629  1.00  0.00            
ATOM   3102  N   ASP X 399      53.558  39.269  67.864  1.00  0.00            
ATOM   3103  CA  ASP X 399      53.666  40.724  68.066  1.00  0.00            
ATOM   3104  CB  ASP X 399      54.029  41.019  69.525  1.00  0.00            
ATOM   3105  CG  ASP X 399      53.914  42.513  69.836  1.00  0.00            
ATOM   3106  OD1 ASP X 399      54.949  43.219  69.923  1.00  0.00            
ATOM   3107  OD2 ASP X 399      52.762  42.963  70.041  1.00  0.00            
ATOM   3108  C   ASP X 399      54.678  41.369  67.106  1.00  0.00            
ATOM   3109  O   ASP X 399      54.408  42.440  66.560  1.00  0.00            
ATOM   3110  N   LEU X 400      55.807  40.696  66.853  1.00  0.00            
ATOM   3111  CA  LEU X 400      56.868  41.140  65.938  1.00  0.00            
ATOM   3112  CB  LEU X 400      57.983  40.070  65.954  1.00  0.00            
ATOM   3113  CG  LEU X 400      59.325  40.459  65.298  1.00  0.00            
ATOM   3114  CD1 LEU X 400      60.403  39.460  65.733  1.00  0.00            
ATOM   3115  CD2 LEU X 400      59.312  40.430  63.767  1.00  0.00            
ATOM   3116  C   LEU X 400      56.325  41.430  64.532  1.00  0.00            
ATOM   3117  O   LEU X 400      56.627  42.477  63.960  1.00  0.00            
ATOM   3118  N   ILE X 401      55.480  40.550  63.990  1.00  0.00            
ATOM   3119  CA  ILE X 401      54.959  40.669  62.616  1.00  0.00            
ATOM   3120  CB  ILE X 401      54.723  39.270  62.004  1.00  0.00            
ATOM   3121  CG2 ILE X 401      56.015  38.432  62.057  1.00  0.00            
ATOM   3122  CG1 ILE X 401      53.514  38.553  62.652  1.00  0.00            
ATOM   3123  CD1 ILE X 401      53.229  37.173  62.057  1.00  0.00            
ATOM   3124  C   ILE X 401      53.710  41.559  62.471  1.00  0.00            
ATOM   3125  O   ILE X 401      53.236  41.753  61.350  1.00  0.00            
ATOM   3126  N   ALA X 402      53.136  42.064  63.569  1.00  0.00            
ATOM   3127  CA  ALA X 402      51.750  42.540  63.583  1.00  0.00            
ATOM   3128  CB  ALA X 402      51.290  42.679  65.037  1.00  0.00            
ATOM   3129  C   ALA X 402      51.496  43.833  62.784  1.00  0.00            
ATOM   3130  O   ALA X 402      50.485  43.915  62.084  1.00  0.00            
ATOM   3131  N   ASP X 403      52.384  44.831  62.841  1.00  0.00            
ATOM   3132  CA  ASP X 403      52.162  46.166  62.248  1.00  0.00            
ATOM   3133  CB  ASP X 403      52.002  47.200  63.374  1.00  0.00            
ATOM   3134  CG  ASP X 403      50.726  46.992  64.187  1.00  0.00            
ATOM   3135  OD1 ASP X 403      50.811  46.867  65.428  1.00  0.00            
ATOM   3136  OD2 ASP X 403      49.624  46.994  63.591  1.00  0.00            
ATOM   3137  C   ASP X 403      53.251  46.623  61.259  1.00  0.00            
ATOM   3138  O   ASP X 403      52.996  47.517  60.451  1.00  0.00            
ATOM   3139  N   VAL X 404      54.443  46.023  61.284  1.00  0.00            
ATOM   3140  CA  VAL X 404      55.626  46.431  60.499  1.00  0.00            
ATOM   3141  CB  VAL X 404      56.806  45.491  60.833  1.00  0.00            
ATOM   3142  CG1 VAL X 404      56.528  44.017  60.501  1.00  0.00            
ATOM   3143  CG2 VAL X 404      58.113  45.917  60.156  1.00  0.00            
ATOM   3144  C   VAL X 404      55.405  46.559  58.979  1.00  0.00            
ATOM   3145  O   VAL X 404      56.036  47.414  58.356  1.00  0.00            
ATOM   3146  N   MET X 405      54.511  45.776  58.360  1.00  0.00            
ATOM   3147  CA  MET X 405      54.275  45.827  56.903  1.00  0.00            
ATOM   3148  CB  MET X 405      53.978  44.423  56.348  1.00  0.00            
ATOM   3149  CG  MET X 405      55.123  43.429  56.573  1.00  0.00            
ATOM   3150  SD  MET X 405      54.979  41.912  55.588  1.00  0.00           H
ATOM   3151  CE  MET X 405      56.460  41.031  56.139  1.00  0.00            
ATOM   3152  C   MET X 405      53.175  46.816  56.469  1.00  0.00            
ATOM   3153  O   MET X 405      53.090  47.132  55.281  1.00  0.00            
ATOM   3154  N   PHE X 406      52.330  47.299  57.393  1.00  0.00            
ATOM   3155  CA  PHE X 406      51.167  48.141  57.049  1.00  0.00            
ATOM   3156  CB  PHE X 406      49.990  47.246  56.615  1.00  0.00            
ATOM   3157  CG  PHE X 406      49.367  46.350  57.677  1.00  0.00            
ATOM   3158  CD1 PHE X 406      48.104  46.670  58.209  1.00  0.00            
ATOM   3159  CE1 PHE X 406      47.482  45.813  59.135  1.00  0.00            
ATOM   3160  CZ  PHE X 406      48.128  44.635  59.547  1.00  0.00            
ATOM   3161  CE2 PHE X 406      49.388  44.308  59.016  1.00  0.00            
ATOM   3162  CD2 PHE X 406      50.003  45.160  58.080  1.00  0.00            
ATOM   3163  C   PHE X 406      50.735  49.135  58.140  1.00  0.00            
ATOM   3164  O   PHE X 406      50.551  50.314  57.847  1.00  0.00            
ATOM   3165  N   GLY X 407      50.625  48.718  59.404  1.00  0.00            
ATOM   3166  CA  GLY X 407      50.220  49.594  60.514  1.00  0.00            
ATOM   3167  C   GLY X 407      51.232  50.701  60.823  1.00  0.00            
ATOM   3168  O   GLY X 407      50.871  51.874  60.884  1.00  0.00            
ATOM   3169  N   VAL X 408      52.514  50.343  60.951  1.00  0.00            
ATOM   3170  CA  VAL X 408      53.616  51.303  61.147  1.00  0.00            
ATOM   3171  CB  VAL X 408      54.919  50.565  61.536  1.00  0.00            
ATOM   3172  CG1 VAL X 408      56.194  51.396  61.353  1.00  0.00            
ATOM   3173  CG2 VAL X 408      54.851  50.126  63.005  1.00  0.00            
ATOM   3174  C   VAL X 408      53.748  52.250  59.938  1.00  0.00            
ATOM   3175  O   VAL X 408      53.702  53.461  60.156  1.00  0.00            
ATOM   3176  N   PRO X 409      53.791  51.768  58.676  1.00  0.00            
ATOM   3177  CD  PRO X 409      54.122  50.403  58.276  1.00  0.00            
ATOM   3178  CG  PRO X 409      54.473  50.470  56.794  1.00  0.00            
ATOM   3179  CB  PRO X 409      53.640  51.647  56.306  1.00  0.00            
ATOM   3180  CA  PRO X 409      53.685  52.623  57.487  1.00  0.00            
ATOM   3181  C   PRO X 409      52.468  53.567  57.479  1.00  0.00            
ATOM   3182  O   PRO X 409      52.605  54.743  57.138  1.00  0.00            
ATOM   3183  N   SER X 410      51.288  53.092  57.894  1.00  0.00            
ATOM   3184  CA  SER X 410      50.047  53.886  57.909  1.00  0.00            
ATOM   3185  CB  SER X 410      48.828  52.976  58.095  1.00  0.00            
ATOM   3186  OG  SER X 410      48.708  52.095  56.990  1.00  0.00            
ATOM   3187  C   SER X 410      50.047  54.998  58.970  1.00  0.00            
ATOM   3188  O   SER X 410      49.454  56.053  58.748  1.00  0.00            
ATOM   3189  N   VAL X 411      50.756  54.822  60.091  1.00  0.00            
ATOM   3190  CA  VAL X 411      51.007  55.910  61.057  1.00  0.00            
ATOM   3191  CB  VAL X 411      51.304  55.347  62.464  1.00  0.00            
ATOM   3192  CG1 VAL X 411      51.693  56.437  63.473  1.00  0.00            
ATOM   3193  CG2 VAL X 411      50.058  54.640  63.020  1.00  0.00            
ATOM   3194  C   VAL X 411      52.107  56.855  60.552  1.00  0.00            
ATOM   3195  O   VAL X 411      51.984  58.069  60.707  1.00  0.00            
ATOM   3196  N   ILE X 412      53.144  56.342  59.880  1.00  0.00            
ATOM   3197  CA  ILE X 412      54.228  57.162  59.308  1.00  0.00            
ATOM   3198  CB  ILE X 412      55.399  56.263  58.842  1.00  0.00            
ATOM   3199  CG2 ILE X 412      56.380  57.015  57.922  1.00  0.00            
ATOM   3200  CG1 ILE X 412      56.147  55.719  60.085  1.00  0.00            
ATOM   3201  CD1 ILE X 412      57.157  54.606  59.777  1.00  0.00            
ATOM   3202  C   ILE X 412      53.713  58.110  58.211  1.00  0.00            
ATOM   3203  O   ILE X 412      54.075  59.286  58.228  1.00  0.00            
ATOM   3204  N   VAL X 413      52.822  57.673  57.309  1.00  0.00            
ATOM   3205  CA  VAL X 413      52.242  58.587  56.300  1.00  0.00            
ATOM   3206  CB  VAL X 413      51.503  57.834  55.174  1.00  0.00            
ATOM   3207  CG1 VAL X 413      50.176  57.203  55.604  1.00  0.00            
ATOM   3208  CG2 VAL X 413      51.242  58.750  53.972  1.00  0.00            
ATOM   3209  C   VAL X 413      51.379  59.680  56.947  1.00  0.00            
ATOM   3210  O   VAL X 413      51.429  60.831  56.516  1.00  0.00            
ATOM   3211  N   ALA X 414      50.663  59.371  58.035  1.00  0.00            
ATOM   3212  CA  ALA X 414      49.898  60.359  58.799  1.00  0.00            
ATOM   3213  CB  ALA X 414      48.980  59.614  59.773  1.00  0.00            
ATOM   3214  C   ALA X 414      50.810  61.374  59.518  1.00  0.00            
ATOM   3215  O   ALA X 414      50.537  62.577  59.483  1.00  0.00            
ATOM   3216  N   ARG X 415      51.932  60.919  60.100  1.00  0.00            
ATOM   3217  CA  ARG X 415      52.988  61.805  60.625  1.00  0.00            
ATOM   3218  CB  ARG X 415      54.112  60.998  61.308  1.00  0.00            
ATOM   3219  CG  ARG X 415      53.655  60.433  62.660  1.00  0.00            
ATOM   3220  CD  ARG X 415      54.786  59.740  63.433  1.00  0.00            
ATOM   3221  NE  ARG X 415      54.336  59.387  64.793  1.00  0.00            
ATOM   3222  CZ  ARG X 415      55.061  58.914  65.792  1.00  0.00            
ATOM   3223  NH1 ARG X 415      56.325  58.626  65.679  1.00  0.00            
ATOM   3224  NH2 ARG X 415      54.510  58.729  66.953  1.00  0.00            
ATOM   3225  C   ARG X 415      53.538  62.707  59.520  1.00  0.00            
ATOM   3226  O   ARG X 415      53.544  63.923  59.678  1.00  0.00            
ATOM   3227  N   ASN X 416      53.898  62.148  58.367  1.00  0.00            
ATOM   3228  CA  ASN X 416      54.439  62.910  57.240  1.00  0.00            
ATOM   3229  CB  ASN X 416      55.026  61.916  56.218  1.00  0.00            
ATOM   3230  CG  ASN X 416      56.316  61.251  56.685  1.00  0.00            
ATOM   3231  OD1 ASN X 416      57.006  61.716  57.582  1.00  0.00            
ATOM   3232  ND2 ASN X 416      56.720  60.178  56.049  1.00  0.00            
ATOM   3233  C   ASN X 416      53.422  63.907  56.629  1.00  0.00            
ATOM   3234  O   ASN X 416      53.836  64.974  56.171  1.00  0.00            
ATOM   3235  N   HIE X 417      52.110  63.631  56.678  1.00  0.00            
ATOM   3236  CA  HIE X 417      51.063  64.559  56.209  1.00  0.00            
ATOM   3237  CB  HIE X 417      49.731  63.817  56.014  1.00  0.00            
ATOM   3238  CG  HIE X 417      48.687  64.636  55.283  1.00  0.00            
ATOM   3239  ND1 HIE X 417      48.751  65.003  53.937  1.00  0.00            
ATOM   3240  CE1 HIE X 417      47.608  65.650  53.663  1.00  0.00            
ATOM   3241  NE2 HIE X 417      46.858  65.746  54.770  1.00  0.00            
ATOM   3242  CD2 HIE X 417      47.518  65.112  55.801  1.00  0.00            
ATOM   3243  C   HIE X 417      50.892  65.776  57.132  1.00  0.00            
ATOM   3244  O   HIE X 417      50.872  66.910  56.639  1.00  0.00            
ATOM   3245  N   ARG X 418      50.854  65.587  58.464  1.00  0.00            
ATOM   3246  CA  ARG X 418      50.854  66.726  59.412  1.00  0.00            
ATOM   3247  CB  ARG X 418      50.442  66.308  60.839  1.00  0.00            
ATOM   3248  CG  ARG X 418      51.473  65.438  61.569  1.00  0.00            
ATOM   3249  CD  ARG X 418      51.034  65.088  62.990  1.00  0.00            
ATOM   3250  NE  ARG X 418      52.128  64.433  63.725  1.00  0.00            
ATOM   3251  CZ  ARG X 418      52.017  63.682  64.801  1.00  0.00            
ATOM   3252  NH1 ARG X 418      50.904  63.476  65.437  1.00  0.00            
ATOM   3253  NH2 ARG X 418      53.058  63.086  65.287  1.00  0.00            
ATOM   3254  C   ARG X 418      52.181  67.490  59.388  1.00  0.00            
ATOM   3255  O   ARG X 418      52.174  68.715  59.518  1.00  0.00            
ATOM   3256  N   ASP X 419      53.295  66.799  59.138  1.00  0.00            
ATOM   3257  CA  ASP X 419      54.640  67.375  58.998  1.00  0.00            
ATOM   3258  CB  ASP X 419      55.659  66.223  59.000  1.00  0.00            
ATOM   3259  CG  ASP X 419      57.067  66.641  59.395  1.00  0.00            
ATOM   3260  OD1 ASP X 419      57.969  66.689  58.526  1.00  0.00            
ATOM   3261  OD2 ASP X 419      57.304  66.834  60.611  1.00  0.00            
ATOM   3262  C   ASP X 419      54.789  68.259  57.743  1.00  0.00            
ATOM   3263  O   ASP X 419      55.639  69.146  57.715  1.00  0.00            
ATOM   3264  N   ALA X 420      53.931  68.075  56.733  1.00  0.00            
ATOM   3265  CA  ALA X 420      53.822  68.952  55.563  1.00  0.00            
ATOM   3266  CB  ALA X 420      53.418  68.077  54.374  1.00  0.00            
ATOM   3267  C   ALA X 420      52.871  70.159  55.766  1.00  0.00            
ATOM   3268  O   ALA X 420      52.898  71.100  54.966  1.00  0.00            
ATOM   3269  N   GLY X 421      52.078  70.180  56.849  1.00  0.00            
ATOM   3270  CA  GLY X 421      51.278  71.339  57.280  1.00  0.00            
ATOM   3271  C   GLY X 421      49.771  71.296  56.977  1.00  0.00            
ATOM   3272  O   GLY X 421      49.163  72.364  56.837  1.00  0.00            
ATOM   3273  N   ALA X 422      49.161  70.107  56.873  1.00  0.00            
ATOM   3274  CA  ALA X 422      47.714  69.933  56.666  1.00  0.00            
ATOM   3275  CB  ALA X 422      47.478  69.260  55.313  1.00  0.00            
ATOM   3276  C   ALA X 422      47.019  69.138  57.800  1.00  0.00            
ATOM   3277  O   ALA X 422      47.658  68.275  58.415  1.00  0.00            
ATOM   3278  N   PRO X 423      45.711  69.369  58.059  1.00  0.00            
ATOM   3279  CD  PRO X 423      44.869  70.402  57.464  1.00  0.00            
ATOM   3280  CG  PRO X 423      43.733  70.629  58.457  1.00  0.00            
ATOM   3281  CB  PRO X 423      43.535  69.245  59.066  1.00  0.00            
ATOM   3282  CA  PRO X 423      44.959  68.677  59.109  1.00  0.00            
ATOM   3283  C   PRO X 423      44.946  67.152  58.954  1.00  0.00            
ATOM   3284  O   PRO X 423      44.685  66.623  57.872  1.00  0.00            
ATOM   3285  N   THR X 424      45.180  66.443  60.060  1.00  0.00            
ATOM   3286  CA  THR X 424      45.268  64.975  60.093  1.00  0.00            
ATOM   3287  CB  THR X 424      46.732  64.525  60.215  1.00  0.00            
ATOM   3288  CG2 THR X 424      46.891  63.019  60.012  1.00  0.00            
ATOM   3289  OG1 THR X 424      47.525  65.133  59.220  1.00  0.00            
ATOM   3290  C   THR X 424      44.428  64.397  61.235  1.00  0.00            
ATOM   3291  O   THR X 424      44.534  64.848  62.379  1.00  0.00            
ATOM   3292  N   TYR X 425      43.619  63.381  60.935  1.00  0.00            
ATOM   3293  CA  TYR X 425      42.715  62.686  61.860  1.00  0.00            
ATOM   3294  CB  TYR X 425      41.255  63.010  61.499  1.00  0.00            
ATOM   3295  CG  TYR X 425      40.885  64.479  61.598  1.00  0.00            
ATOM   3296  CD1 TYR X 425      41.094  65.330  60.494  1.00  0.00            
ATOM   3297  CE1 TYR X 425      40.782  66.700  60.588  1.00  0.00            
ATOM   3298  CZ  TYR X 425      40.269  67.226  61.791  1.00  0.00            
ATOM   3299  OH  TYR X 425      40.027  68.558  61.903  1.00  0.00            
ATOM   3300  CE2 TYR X 425      40.028  66.367  62.885  1.00  0.00            
ATOM   3301  CD2 TYR X 425      40.335  64.995  62.789  1.00  0.00            
ATOM   3302  C   TYR X 425      42.975  61.170  61.834  1.00  0.00            
ATOM   3303  O   TYR X 425      43.394  60.622  60.815  1.00  0.00            
ATOM   3304  N   MET X 426      42.733  60.479  62.951  1.00  0.00            
ATOM   3305  CA  MET X 426      43.120  59.073  63.122  1.00  0.00            
ATOM   3306  CB  MET X 426      44.529  59.051  63.738  1.00  0.00            
ATOM   3307  CG  MET X 426      45.162  57.659  63.803  1.00  0.00            
ATOM   3308  SD  MET X 426      46.907  57.673  64.306  1.00  0.00           H
ATOM   3309  CE  MET X 426      47.703  58.254  62.785  1.00  0.00            
ATOM   3310  C   MET X 426      42.097  58.295  63.963  1.00  0.00            
ATOM   3311  O   MET X 426      41.493  58.859  64.882  1.00  0.00            
ATOM   3312  N   TYR X 427      41.910  57.007  63.658  1.00  0.00            
ATOM   3313  CA  TYR X 427      41.074  56.077  64.428  1.00  0.00            
ATOM   3314  CB  TYR X 427      39.617  56.081  63.922  1.00  0.00            
ATOM   3315  CG  TYR X 427      39.358  55.723  62.459  1.00  0.00            
ATOM   3316  CD1 TYR X 427      38.725  54.506  62.120  1.00  0.00            
ATOM   3317  CE1 TYR X 427      38.372  54.233  60.779  1.00  0.00            
ATOM   3318  CZ  TYR X 427      38.663  55.174  59.768  1.00  0.00            
ATOM   3319  OH  TYR X 427      38.343  54.952  58.468  1.00  0.00            
ATOM   3320  CE2 TYR X 427      39.328  56.367  60.100  1.00  0.00            
ATOM   3321  CD2 TYR X 427      39.667  56.643  61.436  1.00  0.00            
ATOM   3322  C   TYR X 427      41.636  54.649  64.457  1.00  0.00            
ATOM   3323  O   TYR X 427      42.402  54.255  63.581  1.00  0.00            
ATOM   3324  N   GLU X 428      41.220  53.857  65.448  1.00  0.00            
ATOM   3325  CA  GLU X 428      41.400  52.399  65.466  1.00  0.00            
ATOM   3326  CB  GLU X 428      42.345  51.961  66.603  1.00  0.00            
ATOM   3327  CG  GLU X 428      42.582  50.441  66.573  1.00  0.00            
ATOM   3328  CD  GLU X 428      43.624  49.980  67.598  1.00  0.00            
ATOM   3329  OE1 GLU X 428      43.334  49.991  68.821  1.00  0.00            
ATOM   3330  OE2 GLU X 428      44.723  49.541  67.186  1.00  0.00            
ATOM   3331  C   GLU X 428      40.037  51.697  65.550  1.00  0.00            
ATOM   3332  O   GLU X 428      39.275  51.918  66.494  1.00  0.00            
ATOM   3333  N   PHE X 429      39.747  50.824  64.582  1.00  0.00            
ATOM   3334  CA  PHE X 429      38.569  49.958  64.573  1.00  0.00            
ATOM   3335  CB  PHE X 429      38.084  49.724  63.130  1.00  0.00            
ATOM   3336  CG  PHE X 429      36.587  49.913  62.958  1.00  0.00            
ATOM   3337  CD1 PHE X 429      36.098  51.044  62.277  1.00  0.00            
ATOM   3338  CE1 PHE X 429      34.716  51.236  62.112  1.00  0.00            
ATOM   3339  CZ  PHE X 429      33.811  50.303  62.645  1.00  0.00            
ATOM   3340  CE2 PHE X 429      34.292  49.173  63.328  1.00  0.00            
ATOM   3341  CD2 PHE X 429      35.677  48.973  63.482  1.00  0.00            
ATOM   3342  C   PHE X 429      38.878  48.649  65.315  1.00  0.00            
ATOM   3343  O   PHE X 429      39.800  47.914  64.952  1.00  0.00            
ATOM   3344  N   GLN X 430      38.121  48.370  66.378  1.00  0.00            
ATOM   3345  CA  GLN X 430      38.442  47.328  67.362  1.00  0.00            
ATOM   3346  CB  GLN X 430      38.537  47.968  68.759  1.00  0.00            
ATOM   3347  CG  GLN X 430      39.685  48.989  68.854  1.00  0.00            
ATOM   3348  CD  GLN X 430      39.887  49.551  70.258  1.00  0.00            
ATOM   3349  OE1 GLN X 430      38.975  49.651  71.074  1.00  0.00            
ATOM   3350  NE2 GLN X 430      41.093  49.962  70.582  1.00  0.00            
ATOM   3351  C   GLN X 430      37.473  46.138  67.365  1.00  0.00            
ATOM   3352  O   GLN X 430      37.867  45.048  67.786  1.00  0.00            
ATOM   3353  N   TYR X 431      36.237  46.313  66.889  1.00  0.00            
ATOM   3354  CA  TYR X 431      35.180  45.294  66.879  1.00  0.00            
ATOM   3355  CB  TYR X 431      34.251  45.522  68.084  1.00  0.00            
ATOM   3356  CG  TYR X 431      33.002  44.658  68.104  1.00  0.00            
ATOM   3357  CD1 TYR X 431      31.765  45.208  67.714  1.00  0.00            
ATOM   3358  CE1 TYR X 431      30.606  44.410  67.716  1.00  0.00            
ATOM   3359  CZ  TYR X 431      30.677  43.053  68.096  1.00  0.00            
ATOM   3360  OH  TYR X 431      29.557  42.278  68.098  1.00  0.00            
ATOM   3361  CE2 TYR X 431      31.913  42.507  68.501  1.00  0.00            
ATOM   3362  CD2 TYR X 431      33.072  43.310  68.503  1.00  0.00            
ATOM   3363  C   TYR X 431      34.369  45.359  65.581  1.00  0.00            
ATOM   3364  O   TYR X 431      33.944  46.444  65.181  1.00  0.00            
ATOM   3365  N   ARG X 432      34.090  44.203  64.967  1.00  0.00            
ATOM   3366  CA  ARG X 432      33.118  44.074  63.869  1.00  0.00            
ATOM   3367  CB  ARG X 432      33.686  43.198  62.741  1.00  0.00            
ATOM   3368  CG  ARG X 432      34.907  43.816  62.044  1.00  0.00            
ATOM   3369  CD  ARG X 432      35.256  42.994  60.798  1.00  0.00            
ATOM   3370  NE  ARG X 432      36.274  43.653  59.962  1.00  0.00            
ATOM   3371  CZ  ARG X 432      37.548  43.351  59.812  1.00  0.00            
ATOM   3372  NH1 ARG X 432      38.237  43.958  58.894  1.00  0.00            
ATOM   3373  NH2 ARG X 432      38.164  42.475  60.545  1.00  0.00            
ATOM   3374  C   ARG X 432      31.786  43.508  64.399  1.00  0.00            
ATOM   3375  O   ARG X 432      31.829  42.519  65.135  1.00  0.00            
ATOM   3376  N   PRO X 433      30.618  44.070  64.030  1.00  0.00            
ATOM   3377  CD  PRO X 433      30.453  45.381  63.415  1.00  0.00            
ATOM   3378  CG  PRO X 433      29.025  45.823  63.732  1.00  0.00            
ATOM   3379  CB  PRO X 433      28.278  44.496  63.815  1.00  0.00            
ATOM   3380  CA  PRO X 433      29.309  43.566  64.454  1.00  0.00            
ATOM   3381  C   PRO X 433      29.005  42.090  64.149  1.00  0.00            
ATOM   3382  O   PRO X 433      29.690  41.429  63.366  1.00  0.00            
ATOM   3383  N   SER X 434      27.949  41.590  64.794  1.00  0.00            
ATOM   3384  CA  SER X 434      27.567  40.172  64.930  1.00  0.00            
ATOM   3385  CB  SER X 434      26.504  40.049  66.035  1.00  0.00            
ATOM   3386  OG  SER X 434      26.960  40.620  67.255  1.00  0.00            
ATOM   3387  C   SER X 434      27.099  39.490  63.625  1.00  0.00            
ATOM   3388  O   SER X 434      25.921  39.158  63.457  1.00  0.00            
ATOM   3389  N   PHE X 435      28.038  39.259  62.703  1.00  0.00            
ATOM   3390  CA  PHE X 435      27.841  38.604  61.403  1.00  0.00            
ATOM   3391  CB  PHE X 435      27.783  39.668  60.294  1.00  0.00            
ATOM   3392  CG  PHE X 435      26.616  40.626  60.421  1.00  0.00            
ATOM   3393  CD1 PHE X 435      25.345  40.247  59.956  1.00  0.00            
ATOM   3394  CE1 PHE X 435      24.241  41.091  60.152  1.00  0.00            
ATOM   3395  CZ  PHE X 435      24.407  42.325  60.798  1.00  0.00            
ATOM   3396  CE2 PHE X 435      25.682  42.725  61.234  1.00  0.00            
ATOM   3397  CD2 PHE X 435      26.785  41.874  61.050  1.00  0.00            
ATOM   3398  C   PHE X 435      28.944  37.577  61.098  1.00  0.00            
ATOM   3399  O   PHE X 435      30.058  37.673  61.621  1.00  0.00            
ATOM   3400  N   SER X 436      28.641  36.580  60.260  1.00  0.00            
ATOM   3401  CA  SER X 436      29.608  35.598  59.739  1.00  0.00            
ATOM   3402  CB  SER X 436      29.984  34.581  60.824  1.00  0.00            
ATOM   3403  OG  SER X 436      31.053  33.774  60.375  1.00  0.00            
ATOM   3404  C   SER X 436      29.038  34.808  58.558  1.00  0.00            
ATOM   3405  O   SER X 436      27.844  34.496  58.556  1.00  0.00            
ATOM   3406  N   SER X 437      29.894  34.411  57.612  1.00  0.00            
ATOM   3407  CA  SER X 437      29.559  33.428  56.563  1.00  0.00            
ATOM   3408  CB  SER X 437      30.243  33.801  55.241  1.00  0.00            
ATOM   3409  OG  SER X 437      29.662  34.959  54.684  1.00  0.00            
ATOM   3410  C   SER X 437      29.948  31.987  56.922  1.00  0.00            
ATOM   3411  O   SER X 437      29.635  31.077  56.158  1.00  0.00            
ATOM   3412  N   ASP X 438      30.687  31.762  58.016  1.00  0.00            
ATOM   3413  CA  ASP X 438      31.426  30.524  58.363  1.00  0.00            
ATOM   3414  CB  ASP X 438      30.454  29.381  58.724  1.00  0.00            
ATOM   3415  CG  ASP X 438      31.097  28.290  59.595  1.00  0.00            
ATOM   3416  OD1 ASP X 438      31.880  27.459  59.081  1.00  0.00            
ATOM   3417  OD2 ASP X 438      30.815  28.232  60.816  1.00  0.00            
ATOM   3418  C   ASP X 438      32.515  30.096  57.345  1.00  0.00            
ATOM   3419  O   ASP X 438      33.515  29.500  57.732  1.00  0.00            
ATOM   3420  N   MET X 439      32.424  30.483  56.067  1.00  0.00            
ATOM   3421  CA  MET X 439      33.432  30.229  55.016  1.00  0.00            
ATOM   3422  CB  MET X 439      32.834  30.576  53.638  1.00  0.00            
ATOM   3423  CG  MET X 439      31.633  29.702  53.248  1.00  0.00            
ATOM   3424  SD  MET X 439      31.898  27.904  53.293  1.00  0.00           H
ATOM   3425  CE  MET X 439      33.326  27.722  52.187  1.00  0.00            
ATOM   3426  C   MET X 439      34.788  30.949  55.212  1.00  0.00            
ATOM   3427  O   MET X 439      35.676  30.828  54.361  1.00  0.00            
ATOM   3428  N   LYS X 440      34.953  31.687  56.318  1.00  0.00            
ATOM   3429  CA  LYS X 440      36.171  32.391  56.750  1.00  0.00            
ATOM   3430  CB  LYS X 440      36.104  33.872  56.330  1.00  0.00            
ATOM   3431  CG  LYS X 440      36.048  34.117  54.811  1.00  0.00            
ATOM   3432  CD  LYS X 440      36.424  35.566  54.463  1.00  0.00            
ATOM   3433  CE  LYS X 440      35.483  36.601  55.097  1.00  0.00            
ATOM   3434  NZ  LYS X 440      36.148  37.914  55.257  1.00  0.00            
ATOM   3435  C   LYS X 440      36.340  32.321  58.284  1.00  0.00            
ATOM   3436  O   LYS X 440      35.349  32.089  58.990  1.00  0.00            
ATOM   3437  N   PRO X 441      37.545  32.592  58.824  1.00  0.00            
ATOM   3438  CD  PRO X 441      38.830  32.565  58.138  1.00  0.00            
ATOM   3439  CG  PRO X 441      39.849  32.208  59.217  1.00  0.00            
ATOM   3440  CB  PRO X 441      39.275  32.890  60.456  1.00  0.00            
ATOM   3441  CA  PRO X 441      37.757  32.774  60.260  1.00  0.00            
ATOM   3442  C   PRO X 441      37.014  33.995  60.826  1.00  0.00            
ATOM   3443  O   PRO X 441      36.999  35.073  60.222  1.00  0.00            
ATOM   3444  N   LYS X 442      36.421  33.831  62.011  1.00  0.00            
ATOM   3445  CA  LYS X 442      35.636  34.832  62.760  1.00  0.00            
ATOM   3446  CB  LYS X 442      34.147  34.593  62.435  1.00  0.00            
ATOM   3447  CG  LYS X 442      33.171  35.620  63.037  1.00  0.00            
ATOM   3448  CD  LYS X 442      33.355  37.067  62.554  1.00  0.00            
ATOM   3449  CE  LYS X 442      33.177  37.232  61.037  1.00  0.00            
ATOM   3450  NZ  LYS X 442      33.323  38.653  60.654  1.00  0.00            
ATOM   3451  C   LYS X 442      35.902  34.777  64.275  1.00  0.00            
ATOM   3452  O   LYS X 442      35.867  35.814  64.936  1.00  0.00            
ATOM   3453  N   THR X 443      36.211  33.593  64.815  1.00  0.00            
ATOM   3454  CA  THR X 443      36.522  33.352  66.242  1.00  0.00            
ATOM   3455  CB  THR X 443      35.637  32.235  66.821  1.00  0.00            
ATOM   3456  CG2 THR X 443      34.145  32.472  66.571  1.00  0.00            
ATOM   3457  OG1 THR X 443      35.960  30.978  66.266  1.00  0.00            
ATOM   3458  C   THR X 443      38.004  33.044  66.514  1.00  0.00            
ATOM   3459  O   THR X 443      38.406  32.879  67.669  1.00  0.00            
ATOM   3460  N   VAL X 444      38.821  32.983  65.457  1.00  0.00            
ATOM   3461  CA  VAL X 444      40.277  32.744  65.455  1.00  0.00            
ATOM   3462  CB  VAL X 444      40.584  31.272  65.088  1.00  0.00            
ATOM   3463  CG1 VAL X 444      42.085  30.958  65.083  1.00  0.00            
ATOM   3464  CG2 VAL X 444      39.935  30.287  66.068  1.00  0.00            
ATOM   3465  C   VAL X 444      40.917  33.696  64.437  1.00  0.00            
ATOM   3466  O   VAL X 444      40.284  34.018  63.428  1.00  0.00            
ATOM   3467  N   ILE X 445      42.147  34.170  64.667  1.00  0.00            
ATOM   3468  CA  ILE X 445      42.846  35.043  63.702  1.00  0.00            
ATOM   3469  CB  ILE X 445      44.082  35.741  64.319  1.00  0.00            
ATOM   3470  CG2 ILE X 445      43.661  36.576  65.537  1.00  0.00            
ATOM   3471  CG1 ILE X 445      45.234  34.766  64.655  1.00  0.00            
ATOM   3472  CD1 ILE X 445      46.463  35.420  65.303  1.00  0.00            
ATOM   3473  C   ILE X 445      43.182  34.294  62.397  1.00  0.00            
ATOM   3474  O   ILE X 445      43.596  33.130  62.427  1.00  0.00            
ATOM   3475  N   GLY X 446      43.014  34.952  61.245  1.00  0.00            
ATOM   3476  CA  GLY X 446      43.251  34.341  59.928  1.00  0.00            
ATOM   3477  C   GLY X 446      42.539  34.986  58.727  1.00  0.00            
ATOM   3478  O   GLY X 446      42.369  34.334  57.698  1.00  0.00            
ATOM   3479  N   ASP X 447      42.074  36.230  58.840  1.00  0.00            
ATOM   3480  CA  ASP X 447      41.252  36.915  57.829  1.00  0.00            
ATOM   3481  CB  ASP X 447      39.776  36.758  58.258  1.00  0.00            
ATOM   3482  CG  ASP X 447      38.744  37.300  57.261  1.00  0.00            
ATOM   3483  OD1 ASP X 447      39.048  37.374  56.051  1.00  0.00            
ATOM   3484  OD2 ASP X 447      37.615  37.656  57.668  1.00  0.00            
ATOM   3485  C   ASP X 447      41.703  38.384  57.647  1.00  0.00            
ATOM   3486  O   ASP X 447      42.512  38.889  58.425  1.00  0.00            
ATOM   3487  N   HIP X 448      41.224  39.063  56.602  1.00  0.00            
ATOM   3488  CA  HIP X 448      41.339  40.521  56.421  1.00  0.00            
ATOM   3489  CB  HIP X 448      42.728  40.931  55.868  1.00  0.00            
ATOM   3490  CG  HIP X 448      42.794  42.318  55.348  1.00  0.00            
ATOM   3491  ND1 HIP X 448      42.455  43.470  56.086  1.00  0.00            
ATOM   3492  CE1 HIP X 448      42.594  44.571  55.263  1.00  0.00            
ATOM   3493  NE2 HIP X 448      43.028  44.142  54.032  1.00  0.00            
ATOM   3494  CD2 HIP X 448      43.156  42.751  54.068  1.00  0.00            
ATOM   3495  C   HIP X 448      40.236  41.024  55.474  1.00  0.00            
ATOM   3496  O   HIP X 448      39.985  40.392  54.445  1.00  0.00            
ATOM   3497  N   GLY X 449      39.627  42.172  55.780  1.00  0.00            
ATOM   3498  CA  GLY X 449      38.608  42.811  54.943  1.00  0.00            
ATOM   3499  C   GLY X 449      37.258  42.102  55.040  1.00  0.00            
ATOM   3500  O   GLY X 449      37.055  41.039  54.448  1.00  0.00            
ATOM   3501  N   ASP X 450      36.338  42.697  55.797  1.00  0.00            
ATOM   3502  CA  ASP X 450      34.998  42.139  56.065  1.00  0.00            
ATOM   3503  CB  ASP X 450      35.082  41.304  57.354  1.00  0.00            
ATOM   3504  CG  ASP X 450      34.075  40.162  57.358  1.00  0.00            
ATOM   3505  OD1 ASP X 450      33.274  40.040  58.312  1.00  0.00            
ATOM   3506  OD2 ASP X 450      34.109  39.341  56.414  1.00  0.00            
ATOM   3507  C   ASP X 450      33.896  43.220  56.151  1.00  0.00            
ATOM   3508  O   ASP X 450      32.723  42.938  56.399  1.00  0.00            
ATOM   3509  N   GLU X 451      34.287  44.480  55.944  1.00  0.00            
ATOM   3510  CA  GLU X 451      33.516  45.692  56.213  1.00  0.00            
ATOM   3511  CB  GLU X 451      34.366  46.902  55.779  1.00  0.00            
ATOM   3512  CG  GLU X 451      35.402  47.360  56.824  1.00  0.00            
ATOM   3513  CD  GLU X 451      36.230  46.234  57.465  1.00  0.00            
ATOM   3514  OE1 GLU X 451      36.920  45.451  56.768  1.00  0.00            
ATOM   3515  OE2 GLU X 451      36.179  46.087  58.705  1.00  0.00            
ATOM   3516  C   GLU X 451      32.127  45.717  55.555  1.00  0.00            
ATOM   3517  O   GLU X 451      31.147  45.994  56.244  1.00  0.00            
ATOM   3518  N   LEU X 452      31.995  45.398  54.262  1.00  0.00            
ATOM   3519  CA  LEU X 452      30.701  45.487  53.564  1.00  0.00            
ATOM   3520  CB  LEU X 452      30.924  45.616  52.046  1.00  0.00            
ATOM   3521  CG  LEU X 452      31.011  47.062  51.541  1.00  0.00            
ATOM   3522  CD1 LEU X 452      32.252  47.790  52.050  1.00  0.00            
ATOM   3523  CD2 LEU X 452      31.032  47.060  50.013  1.00  0.00            
ATOM   3524  C   LEU X 452      29.724  44.345  53.905  1.00  0.00            
ATOM   3525  O   LEU X 452      28.511  44.525  53.747  1.00  0.00            
ATOM   3526  N   PHE X 453      30.210  43.215  54.430  1.00  0.00            
ATOM   3527  CA  PHE X 453      29.360  42.111  54.891  1.00  0.00            
ATOM   3528  CB  PHE X 453      30.099  40.774  54.723  1.00  0.00            
ATOM   3529  CG  PHE X 453      29.194  39.560  54.871  1.00  0.00            
ATOM   3530  CD1 PHE X 453      28.654  38.945  53.725  1.00  0.00            
ATOM   3531  CE1 PHE X 453      27.781  37.850  53.853  1.00  0.00            
ATOM   3532  CZ  PHE X 453      27.446  37.361  55.127  1.00  0.00            
ATOM   3533  CE2 PHE X 453      27.988  37.962  56.275  1.00  0.00            
ATOM   3534  CD2 PHE X 453      28.859  39.059  56.146  1.00  0.00            
ATOM   3535  C   PHE X 453      28.896  42.304  56.342  1.00  0.00            
ATOM   3536  O   PHE X 453      27.776  41.910  56.680  1.00  0.00            
ATOM   3537  N   SER X 454      29.748  42.900  57.186  1.00  0.00            
ATOM   3538  CA  SER X 454      29.618  42.823  58.651  1.00  0.00            
ATOM   3539  CB  SER X 454      30.779  41.991  59.212  1.00  0.00            
ATOM   3540  OG  SER X 454      30.826  40.714  58.606  1.00  0.00            
ATOM   3541  C   SER X 454      29.580  44.169  59.385  1.00  0.00            
ATOM   3542  O   SER X 454      29.225  44.190  60.560  1.00  0.00            
ATOM   3543  N   VAL X 455      29.942  45.293  58.750  1.00  0.00            
ATOM   3544  CA  VAL X 455      30.153  46.589  59.439  1.00  0.00            
ATOM   3545  CB  VAL X 455      31.659  46.947  59.510  1.00  0.00            
ATOM   3546  CG1 VAL X 455      31.902  48.107  60.484  1.00  0.00            
ATOM   3547  CG2 VAL X 455      32.555  45.782  59.960  1.00  0.00            
ATOM   3548  C   VAL X 455      29.375  47.743  58.795  1.00  0.00            
ATOM   3549  O   VAL X 455      28.646  48.457  59.484  1.00  0.00            
ATOM   3550  N   PHE X 456      29.507  47.930  57.480  1.00  0.00            
ATOM   3551  CA  PHE X 456      28.996  49.091  56.746  1.00  0.00            
ATOM   3552  CB  PHE X 456      29.751  49.209  55.411  1.00  0.00            
ATOM   3553  CG  PHE X 456      29.474  50.501  54.667  1.00  0.00            
ATOM   3554  CD1 PHE X 456      30.205  51.665  54.977  1.00  0.00            
ATOM   3555  CE1 PHE X 456      29.936  52.869  54.303  1.00  0.00            
ATOM   3556  CZ  PHE X 456      28.934  52.916  53.318  1.00  0.00            
ATOM   3557  CE2 PHE X 456      28.211  51.753  52.999  1.00  0.00            
ATOM   3558  CD2 PHE X 456      28.479  50.549  53.672  1.00  0.00            
ATOM   3559  C   PHE X 456      27.471  49.007  56.573  1.00  0.00            
ATOM   3560  O   PHE X 456      26.960  48.367  55.655  1.00  0.00            
ATOM   3561  N   GLY X 457      26.729  49.576  57.525  1.00  0.00            
ATOM   3562  CA  GLY X 457      25.261  49.522  57.588  1.00  0.00            
ATOM   3563  C   GLY X 457      24.665  48.144  57.917  1.00  0.00            
ATOM   3564  O   GLY X 457      23.494  48.064  58.279  1.00  0.00            
ATOM   3565  N   ALA X 458      25.450  47.061  57.860  1.00  0.00            
ATOM   3566  CA  ALA X 458      24.993  45.685  58.076  1.00  0.00            
ATOM   3567  CB  ALA X 458      26.206  44.743  58.055  1.00  0.00            
ATOM   3568  C   ALA X 458      24.105  45.482  59.331  1.00  0.00            
ATOM   3569  O   ALA X 458      23.089  44.802  59.194  1.00  0.00            
ATOM   3570  N   PRO X 459      24.361  46.112  60.503  1.00  0.00            
ATOM   3571  CD  PRO X 459      25.581  46.814  60.884  1.00  0.00            
ATOM   3572  CG  PRO X 459      25.626  46.745  62.406  1.00  0.00            
ATOM   3573  CB  PRO X 459      24.149  46.838  62.771  1.00  0.00            
ATOM   3574  CA  PRO X 459      23.481  46.002  61.676  1.00  0.00            
ATOM   3575  C   PRO X 459      22.019  46.438  61.473  1.00  0.00            
ATOM   3576  O   PRO X 459      21.161  45.999  62.240  1.00  0.00            
ATOM   3577  N   PHE X 460      21.718  47.263  60.463  1.00  0.00            
ATOM   3578  CA  PHE X 460      20.355  47.682  60.097  1.00  0.00            
ATOM   3579  CB  PHE X 460      20.169  49.169  60.436  1.00  0.00            
ATOM   3580  CG  PHE X 460      21.086  50.142  59.714  1.00  0.00            
ATOM   3581  CD1 PHE X 460      22.237  50.644  60.354  1.00  0.00            
ATOM   3582  CE1 PHE X 460      23.053  51.587  59.704  1.00  0.00            
ATOM   3583  CZ  PHE X 460      22.727  52.026  58.408  1.00  0.00            
ATOM   3584  CE2 PHE X 460      21.585  51.518  57.763  1.00  0.00            
ATOM   3585  CD2 PHE X 460      20.764  50.582  58.417  1.00  0.00            
ATOM   3586  C   PHE X 460      19.950  47.336  58.647  1.00  0.00            
ATOM   3587  O   PHE X 460      18.771  47.422  58.307  1.00  0.00            
ATOM   3588  N   LEU X 461      20.887  46.902  57.795  1.00  0.00            
ATOM   3589  CA  LEU X 461      20.607  46.325  56.467  1.00  0.00            
ATOM   3590  CB  LEU X 461      21.768  46.659  55.509  1.00  0.00            
ATOM   3591  CG  LEU X 461      21.971  48.159  55.214  1.00  0.00            
ATOM   3592  CD1 LEU X 461      23.221  48.350  54.352  1.00  0.00            
ATOM   3593  CD2 LEU X 461      20.783  48.779  54.477  1.00  0.00            
ATOM   3594  C   LEU X 461      20.345  44.804  56.514  1.00  0.00            
ATOM   3595  O   LEU X 461      19.717  44.261  55.604  1.00  0.00            
ATOM   3596  N   LYS X 462      20.800  44.125  57.575  1.00  0.00            
ATOM   3597  CA  LYS X 462      20.583  42.699  57.879  1.00  0.00            
ATOM   3598  CB  LYS X 462      21.844  41.892  57.498  1.00  0.00            
ATOM   3599  CG  LYS X 462      22.153  41.909  55.990  1.00  0.00            
ATOM   3600  CD  LYS X 462      23.240  40.898  55.589  1.00  0.00            
ATOM   3601  CE  LYS X 462      24.606  41.222  56.206  1.00  0.00            
ATOM   3602  NZ  LYS X 462      25.632  40.234  55.800  1.00  0.00            
ATOM   3603  C   LYS X 462      20.214  42.515  59.361  1.00  0.00            
ATOM   3604  O   LYS X 462      20.199  43.472  60.141  1.00  0.00            
ATOM   3605  N   GLU X 463      19.936  41.278  59.770  1.00  0.00            
ATOM   3606  CA  GLU X 463      19.499  40.914  61.131  1.00  0.00            
ATOM   3607  CB  GLU X 463      18.133  40.212  61.047  1.00  0.00            
ATOM   3608  CG  GLU X 463      18.140  38.846  60.354  1.00  0.00            
ATOM   3609  CD  GLU X 463      16.706  38.434  60.014  1.00  0.00            
ATOM   3610  OE1 GLU X 463      15.953  38.006  60.924  1.00  0.00            
ATOM   3611  OE2 GLU X 463      16.313  38.577  58.830  1.00  0.00            
ATOM   3612  C   GLU X 463      20.552  40.130  61.949  1.00  0.00            
ATOM   3613  O   GLU X 463      21.508  39.569  61.395  1.00  0.00            
ATOM   3614  N   GLY X 464      20.372  40.095  63.275  1.00  0.00            
ATOM   3615  CA  GLY X 464      21.219  39.378  64.243  1.00  0.00            
ATOM   3616  C   GLY X 464      22.153  40.247  65.097  1.00  0.00            
ATOM   3617  O   GLY X 464      22.623  39.785  66.140  1.00  0.00            
ATOM   3618  N   ALA X 465      22.391  41.508  64.726  1.00  0.00            
ATOM   3619  CA  ALA X 465      23.128  42.465  65.552  1.00  0.00            
ATOM   3620  CB  ALA X 465      23.980  43.367  64.652  1.00  0.00            
ATOM   3621  C   ALA X 465      22.195  43.250  66.498  1.00  0.00            
ATOM   3622  O   ALA X 465      20.988  43.377  66.265  1.00  0.00            
ATOM   3623  N   SER X 466      22.761  43.754  67.592  1.00  0.00            
ATOM   3624  CA  SER X 466      22.057  44.474  68.658  1.00  0.00            
ATOM   3625  CB  SER X 466      22.736  44.204  70.006  1.00  0.00            
ATOM   3626  OG  SER X 466      24.047  44.741  70.051  1.00  0.00            
ATOM   3627  C   SER X 466      21.931  45.979  68.394  1.00  0.00            
ATOM   3628  O   SER X 466      22.581  46.551  67.517  1.00  0.00            
ATOM   3629  N   GLU X 467      21.103  46.658  69.186  1.00  0.00            
ATOM   3630  CA  GLU X 467      20.835  48.096  69.030  1.00  0.00            
ATOM   3631  CB  GLU X 467      19.599  48.475  69.863  1.00  0.00            
ATOM   3632  CG  GLU X 467      18.342  47.837  69.246  1.00  0.00            
ATOM   3633  CD  GLU X 467      17.066  48.042  70.067  1.00  0.00            
ATOM   3634  OE1 GLU X 467      16.922  49.073  70.762  1.00  0.00            
ATOM   3635  OE2 GLU X 467      16.173  47.163  69.971  1.00  0.00            
ATOM   3636  C   GLU X 467      22.058  48.990  69.330  1.00  0.00            
ATOM   3637  O   GLU X 467      22.136  50.104  68.807  1.00  0.00            
ATOM   3638  N   GLU X 468      23.053  48.479  70.067  1.00  0.00            
ATOM   3639  CA  GLU X 468      24.381  49.096  70.233  1.00  0.00            
ATOM   3640  CB  GLU X 468      25.152  48.367  71.357  1.00  0.00            
ATOM   3641  CG  GLU X 468      24.986  49.026  72.728  1.00  0.00            
ATOM   3642  CD  GLU X 468      25.567  50.440  72.705  1.00  0.00            
ATOM   3643  OE1 GLU X 468      24.780  51.401  72.579  1.00  0.00            
ATOM   3644  OE2 GLU X 468      26.812  50.604  72.696  1.00  0.00            
ATOM   3645  C   GLU X 468      25.235  49.053  68.957  1.00  0.00            
ATOM   3646  O   GLU X 468      26.023  49.966  68.700  1.00  0.00            
ATOM   3647  N   GLU X 469      25.066  48.011  68.145  1.00  0.00            
ATOM   3648  CA  GLU X 469      25.776  47.814  66.877  1.00  0.00            
ATOM   3649  CB  GLU X 469      25.838  46.302  66.574  1.00  0.00            
ATOM   3650  CG  GLU X 469      26.692  45.537  67.607  1.00  0.00            
ATOM   3651  CD  GLU X 469      26.483  44.014  67.586  1.00  0.00            
ATOM   3652  OE1 GLU X 469      27.315  43.268  67.013  1.00  0.00            
ATOM   3653  OE2 GLU X 469      25.485  43.532  68.172  1.00  0.00            
ATOM   3654  C   GLU X 469      25.109  48.636  65.755  1.00  0.00            
ATOM   3655  O   GLU X 469      25.786  49.154  64.860  1.00  0.00            
ATOM   3656  N   ILE X 470      23.792  48.865  65.855  1.00  0.00            
ATOM   3657  CA  ILE X 470      23.076  49.895  65.082  1.00  0.00            
ATOM   3658  CB  ILE X 470      21.542  49.760  65.252  1.00  0.00            
ATOM   3659  CG2 ILE X 470      20.805  50.918  64.550  1.00  0.00            
ATOM   3660  CG1 ILE X 470      21.070  48.396  64.691  1.00  0.00            
ATOM   3661  CD1 ILE X 470      19.580  48.091  64.896  1.00  0.00            
ATOM   3662  C   ILE X 470      23.597  51.294  65.454  1.00  0.00            
ATOM   3663  O   ILE X 470      23.963  52.055  64.557  1.00  0.00            
ATOM   3664  N   ARG X 471      23.729  51.615  66.755  1.00  0.00            
ATOM   3665  CA  ARG X 471      24.281  52.907  67.210  1.00  0.00            
ATOM   3666  CB  ARG X 471      24.252  53.006  68.750  1.00  0.00            
ATOM   3667  CG  ARG X 471      24.653  54.413  69.235  1.00  0.00            
ATOM   3668  CD  ARG X 471      24.553  54.601  70.754  1.00  0.00            
ATOM   3669  NE  ARG X 471      25.550  53.809  71.496  1.00  0.00            
ATOM   3670  CZ  ARG X 471      26.706  54.199  71.998  1.00  0.00            
ATOM   3671  NH1 ARG X 471      27.408  53.353  72.691  1.00  0.00            
ATOM   3672  NH2 ARG X 471      27.174  55.403  71.837  1.00  0.00            
ATOM   3673  C   ARG X 471      25.684  53.153  66.649  1.00  0.00            
ATOM   3674  O   ARG X 471      25.937  54.241  66.130  1.00  0.00            
ATOM   3675  N   LEU X 472      26.560  52.144  66.692  1.00  0.00            
ATOM   3676  CA  LEU X 472      27.915  52.200  66.129  1.00  0.00            
ATOM   3677  CB  LEU X 472      28.646  50.879  66.455  1.00  0.00            
ATOM   3678  CG  LEU X 472      30.123  50.854  66.010  1.00  0.00            
ATOM   3679  CD1 LEU X 472      30.977  51.775  66.880  1.00  0.00            
ATOM   3680  CD2 LEU X 472      30.695  49.438  66.096  1.00  0.00            
ATOM   3681  C   LEU X 472      27.903  52.466  64.614  1.00  0.00            
ATOM   3682  O   LEU X 472      28.548  53.403  64.143  1.00  0.00            
ATOM   3683  N   SER X 473      27.161  51.658  63.850  1.00  0.00            
ATOM   3684  CA  SER X 473      27.161  51.719  62.378  1.00  0.00            
ATOM   3685  CB  SER X 473      26.528  50.462  61.770  1.00  0.00            
ATOM   3686  OG  SER X 473      25.261  50.182  62.331  1.00  0.00            
ATOM   3687  C   SER X 473      26.529  53.001  61.818  1.00  0.00            
ATOM   3688  O   SER X 473      27.026  53.536  60.826  1.00  0.00            
ATOM   3689  N   LYS X 474      25.508  53.563  62.479  1.00  0.00            
ATOM   3690  CA  LYS X 474      24.967  54.893  62.138  1.00  0.00            
ATOM   3691  CB  LYS X 474      23.591  55.080  62.795  1.00  0.00            
ATOM   3692  CG  LYS X 474      22.518  54.209  62.119  1.00  0.00            
ATOM   3693  CD  LYS X 474      21.099  54.569  62.578  1.00  0.00            
ATOM   3694  CE  LYS X 474      20.697  55.966  62.078  1.00  0.00            
ATOM   3695  NZ  LYS X 474      20.234  56.848  63.171  1.00  0.00            
ATOM   3696  C   LYS X 474      25.913  56.040  62.515  1.00  0.00            
ATOM   3697  O   LYS X 474      26.043  57.000  61.748  1.00  0.00            
ATOM   3698  N   MET X 475      26.615  55.921  63.646  1.00  0.00            
ATOM   3699  CA  MET X 475      27.549  56.940  64.139  1.00  0.00            
ATOM   3700  CB  MET X 475      27.954  56.598  65.580  1.00  0.00            
ATOM   3701  CG  MET X 475      28.931  57.601  66.198  1.00  0.00            
ATOM   3702  SD  MET X 475      29.107  57.483  68.003  1.00  0.00           H
ATOM   3703  CE  MET X 475      29.609  55.750  68.205  1.00  0.00            
ATOM   3704  C   MET X 475      28.768  57.110  63.225  1.00  0.00            
ATOM   3705  O   MET X 475      29.143  58.245  62.934  1.00  0.00            
ATOM   3706  N   VAL X 476      29.356  56.020  62.710  1.00  0.00            
ATOM   3707  CA  VAL X 476      30.473  56.130  61.748  1.00  0.00            
ATOM   3708  CB  VAL X 476      31.228  54.806  61.514  1.00  0.00            
ATOM   3709  CG1 VAL X 476      31.900  54.340  62.811  1.00  0.00            
ATOM   3710  CG2 VAL X 476      30.353  53.668  60.981  1.00  0.00            
ATOM   3711  C   VAL X 476      30.033  56.773  60.431  1.00  0.00            
ATOM   3712  O   VAL X 476      30.731  57.651  59.935  1.00  0.00            
ATOM   3713  N   MET X 477      28.835  56.460  59.915  1.00  0.00            
ATOM   3714  CA  MET X 477      28.292  57.150  58.734  1.00  0.00            
ATOM   3715  CB  MET X 477      26.948  56.534  58.310  1.00  0.00            
ATOM   3716  CG  MET X 477      27.131  55.174  57.627  1.00  0.00            
ATOM   3717  SD  MET X 477      25.595  54.487  56.945  1.00  0.00           H
ATOM   3718  CE  MET X 477      26.276  53.091  56.010  1.00  0.00            
ATOM   3719  C   MET X 477      28.148  58.664  58.968  1.00  0.00            
ATOM   3720  O   MET X 477      28.549  59.453  58.111  1.00  0.00            
ATOM   3721  N   LYS X 478      27.653  59.084  60.142  1.00  0.00            
ATOM   3722  CA  LYS X 478      27.517  60.508  60.495  1.00  0.00            
ATOM   3723  CB  LYS X 478      26.597  60.647  61.719  1.00  0.00            
ATOM   3724  CG  LYS X 478      26.268  62.120  62.026  1.00  0.00            
ATOM   3725  CD  LYS X 478      25.187  62.290  63.106  1.00  0.00            
ATOM   3726  CE  LYS X 478      23.810  61.738  62.718  1.00  0.00            
ATOM   3727  NZ  LYS X 478      23.220  62.438  61.552  1.00  0.00            
ATOM   3728  C   LYS X 478      28.872  61.206  60.663  1.00  0.00            
ATOM   3729  O   LYS X 478      29.053  62.286  60.104  1.00  0.00            
ATOM   3730  N   PHE X 479      29.842  60.584  61.340  1.00  0.00            
ATOM   3731  CA  PHE X 479      31.217  61.100  61.441  1.00  0.00            
ATOM   3732  CB  PHE X 479      32.074  60.165  62.314  1.00  0.00            
ATOM   3733  CG  PHE X 479      32.002  60.285  63.830  1.00  0.00            
ATOM   3734  CD1 PHE X 479      32.188  61.530  64.459  1.00  0.00            
ATOM   3735  CE1 PHE X 479      32.282  61.623  65.859  1.00  0.00            
ATOM   3736  CZ  PHE X 479      32.186  60.465  66.647  1.00  0.00            
ATOM   3737  CE2 PHE X 479      32.004  59.216  66.029  1.00  0.00            
ATOM   3738  CD2 PHE X 479      31.914  59.126  64.627  1.00  0.00            
ATOM   3739  C   PHE X 479      31.891  61.249  60.059  1.00  0.00            
ATOM   3740  O   PHE X 479      32.473  62.297  59.771  1.00  0.00            
ATOM   3741  N   TRP X 480      31.801  60.233  59.189  1.00  0.00            
ATOM   3742  CA  TRP X 480      32.405  60.254  57.847  1.00  0.00            
ATOM   3743  CB  TRP X 480      32.266  58.876  57.165  1.00  0.00            
ATOM   3744  CG  TRP X 480      33.251  57.763  57.463  1.00  0.00            
ATOM   3745  CD1 TRP X 480      33.722  56.916  56.513  1.00  0.00            
ATOM   3746  NE1 TRP X 480      34.504  55.936  57.089  1.00  0.00            
ATOM   3747  CE2 TRP X 480      34.560  56.074  58.451  1.00  0.00            
ATOM   3748  CZ2 TRP X 480      35.157  55.289  59.445  1.00  0.00            
ATOM   3749  CH2 TRP X 480      35.064  55.688  60.784  1.00  0.00            
ATOM   3750  CZ3 TRP X 480      34.371  56.866  61.105  1.00  0.00            
ATOM   3751  CE3 TRP X 480      33.769  57.641  60.092  1.00  0.00            
ATOM   3752  CD2 TRP X 480      33.816  57.261  58.730  1.00  0.00            
ATOM   3753  C   TRP X 480      31.754  61.348  56.979  1.00  0.00            
ATOM   3754  O   TRP X 480      32.456  62.070  56.270  1.00  0.00            
ATOM   3755  N   ALA X 481      30.430  61.526  57.067  1.00  0.00            
ATOM   3756  CA  ALA X 481      29.709  62.578  56.349  1.00  0.00            
ATOM   3757  CB  ALA X 481      28.215  62.256  56.394  1.00  0.00            
ATOM   3758  C   ALA X 481      30.016  63.995  56.876  1.00  0.00            
ATOM   3759  O   ALA X 481      30.212  64.907  56.073  1.00  0.00            
ATOM   3760  N   ASN X 482      30.154  64.184  58.195  1.00  0.00            
ATOM   3761  CA  ASN X 482      30.633  65.444  58.783  1.00  0.00            
ATOM   3762  CB  ASN X 482      30.684  65.319  60.315  1.00  0.00            
ATOM   3763  CG  ASN X 482      29.352  65.228  61.040  1.00  0.00            
ATOM   3764  OD1 ASN X 482      28.267  65.413  60.499  1.00  0.00            
ATOM   3765  ND2 ASN X 482      29.426  64.959  62.322  1.00  0.00            
ATOM   3766  C   ASN X 482      32.031  65.808  58.247  1.00  0.00            
ATOM   3767  O   ASN X 482      32.268  66.942  57.823  1.00  0.00            
ATOM   3768  N   PHE X 483      32.949  64.835  58.187  1.00  0.00            
ATOM   3769  CA  PHE X 483      34.272  65.039  57.597  1.00  0.00            
ATOM   3770  CB  PHE X 483      35.158  63.822  57.882  1.00  0.00            
ATOM   3771  CG  PHE X 483      36.549  63.944  57.294  1.00  0.00            
ATOM   3772  CD1 PHE X 483      37.563  64.631  57.987  1.00  0.00            
ATOM   3773  CE1 PHE X 483      38.851  64.740  57.434  1.00  0.00            
ATOM   3774  CZ  PHE X 483      39.126  64.158  56.185  1.00  0.00            
ATOM   3775  CE2 PHE X 483      38.109  63.495  55.479  1.00  0.00            
ATOM   3776  CD2 PHE X 483      36.822  63.393  56.029  1.00  0.00            
ATOM   3777  C   PHE X 483      34.192  65.364  56.094  1.00  0.00            
ATOM   3778  O   PHE X 483      34.848  66.302  55.645  1.00  0.00            
ATOM   3779  N   ALA X 484      33.336  64.682  55.327  1.00  0.00            
ATOM   3780  CA  ALA X 484      33.112  64.989  53.911  1.00  0.00            
ATOM   3781  CB  ALA X 484      32.251  63.875  53.302  1.00  0.00            
ATOM   3782  C   ALA X 484      32.490  66.384  53.670  1.00  0.00            
ATOM   3783  O   ALA X 484      32.712  66.979  52.613  1.00  0.00            
ATOM   3784  N   ARG X 485      31.753  66.936  54.646  1.00  0.00            
ATOM   3785  CA  ARG X 485      31.125  68.271  54.598  1.00  0.00            
ATOM   3786  CB  ARG X 485      29.851  68.216  55.464  1.00  0.00            
ATOM   3787  CG  ARG X 485      28.904  69.416  55.275  1.00  0.00            
ATOM   3788  CD  ARG X 485      27.614  69.314  56.111  1.00  0.00            
ATOM   3789  NE  ARG X 485      26.901  68.034  55.918  1.00  0.00            
ATOM   3790  CZ  ARG X 485      26.864  66.989  56.726  1.00  0.00            
ATOM   3791  NH1 ARG X 485      26.218  65.926  56.360  1.00  0.00            
ATOM   3792  NH2 ARG X 485      27.450  66.938  57.888  1.00  0.00            
ATOM   3793  C   ARG X 485      32.065  69.409  55.022  1.00  0.00            
ATOM   3794  O   ARG X 485      32.025  70.477  54.409  1.00  0.00            
ATOM   3795  N   ASN X 486      32.903  69.180  56.039  1.00  0.00            
ATOM   3796  CA  ASN X 486      33.672  70.222  56.743  1.00  0.00            
ATOM   3797  CB  ASN X 486      33.144  70.244  58.190  1.00  0.00            
ATOM   3798  CG  ASN X 486      33.787  71.339  59.017  1.00  0.00            
ATOM   3799  OD1 ASN X 486      34.825  71.152  59.635  1.00  0.00            
ATOM   3800  ND2 ASN X 486      33.212  72.515  59.020  1.00  0.00            
ATOM   3801  C   ASN X 486      35.210  70.038  56.728  1.00  0.00            
ATOM   3802  O   ASN X 486      35.955  71.010  56.871  1.00  0.00            
ATOM   3803  N   GLY X 487      35.702  68.802  56.604  1.00  0.00            
ATOM   3804  CA  GLY X 487      37.106  68.447  56.853  1.00  0.00            
ATOM   3805  C   GLY X 487      37.447  68.159  58.327  1.00  0.00            
ATOM   3806  O   GLY X 487      38.624  68.137  58.681  1.00  0.00            
ATOM   3807  N   ASN X 488      36.444  67.958  59.190  1.00  0.00            
ATOM   3808  CA  ASN X 488      36.561  67.535  60.597  1.00  0.00            
ATOM   3809  CB  ASN X 488      36.606  68.807  61.478  1.00  0.00            
ATOM   3810  CG  ASN X 488      36.671  68.589  62.987  1.00  0.00            
ATOM   3811  OD1 ASN X 488      36.478  67.502  63.513  1.00  0.00            
ATOM   3812  ND2 ASN X 488      36.910  69.634  63.741  1.00  0.00            
ATOM   3813  C   ASN X 488      35.346  66.633  60.929  1.00  0.00            
ATOM   3814  O   ASN X 488      34.224  67.046  60.623  1.00  0.00            
ATOM   3815  N   PRO X 489      35.503  65.434  61.529  1.00  0.00            
ATOM   3816  CD  PRO X 489      36.758  64.789  61.904  1.00  0.00            
ATOM   3817  CG  PRO X 489      36.369  63.572  62.740  1.00  0.00            
ATOM   3818  CB  PRO X 489      35.012  63.190  62.153  1.00  0.00            
ATOM   3819  CA  PRO X 489      34.371  64.542  61.813  1.00  0.00            
ATOM   3820  C   PRO X 489      33.439  65.031  62.941  1.00  0.00            
ATOM   3821  O   PRO X 489      32.279  64.620  62.986  1.00  0.00            
ATOM   3822  N   ASN X 490      33.901  65.901  63.847  1.00  0.00            
ATOM   3823  CA  ASN X 490      33.134  66.323  65.031  1.00  0.00            
ATOM   3824  CB  ASN X 490      34.015  67.216  65.923  1.00  0.00            
ATOM   3825  CG  ASN X 490      35.082  66.420  66.651  1.00  0.00            
ATOM   3826  OD1 ASN X 490      34.839  65.855  67.704  1.00  0.00            
ATOM   3827  ND2 ASN X 490      36.272  66.312  66.111  1.00  0.00            
ATOM   3828  C   ASN X 490      31.796  67.010  64.679  1.00  0.00            
ATOM   3829  O   ASN X 490      31.669  67.649  63.629  1.00  0.00            
ATOM   3830  N   GLY X 491      30.799  66.890  65.560  1.00  0.00            
ATOM   3831  CA  GLY X 491      29.444  67.411  65.341  1.00  0.00            
ATOM   3832  C   GLY X 491      28.515  67.225  66.545  1.00  0.00            
ATOM   3833  O   GLY X 491      28.970  67.095  67.685  1.00  0.00            
ATOM   3834  N   GLU X 492      27.207  67.220  66.302  1.00  0.00            
ATOM   3835  CA  GLU X 492      26.144  67.058  67.302  1.00  0.00            
ATOM   3836  CB  GLU X 492      25.151  68.221  67.143  1.00  0.00            
ATOM   3837  CG  GLU X 492      24.076  68.262  68.233  1.00  0.00            
ATOM   3838  CD  GLU X 492      23.323  69.595  68.216  1.00  0.00            
ATOM   3839  OE1 GLU X 492      22.494  69.823  67.298  1.00  0.00            
ATOM   3840  OE2 GLU X 492      23.520  70.400  69.162  1.00  0.00            
ATOM   3841  C   GLU X 492      25.466  65.676  67.211  1.00  0.00            
ATOM   3842  O   GLU X 492      25.344  65.086  66.132  1.00  0.00            
ATOM   3843  N   GLY X 493      25.029  65.143  68.357  1.00  0.00            
ATOM   3844  CA  GLY X 493      24.412  63.818  68.487  1.00  0.00            
ATOM   3845  C   GLY X 493      25.406  62.657  68.611  1.00  0.00            
ATOM   3846  O   GLY X 493      24.974  61.502  68.632  1.00  0.00            
ATOM   3847  N   LEU X 494      26.709  62.954  68.672  1.00  0.00            
ATOM   3848  CA  LEU X 494      27.826  62.010  68.800  1.00  0.00            
ATOM   3849  CB  LEU X 494      28.165  61.399  67.418  1.00  0.00            
ATOM   3850  CG  LEU X 494      28.168  62.319  66.177  1.00  0.00            
ATOM   3851  CD1 LEU X 494      29.134  63.499  66.286  1.00  0.00            
ATOM   3852  CD2 LEU X 494      28.557  61.481  64.959  1.00  0.00            
ATOM   3853  C   LEU X 494      29.043  62.668  69.506  1.00  0.00            
ATOM   3854  O   LEU X 494      29.164  63.901  69.482  1.00  0.00            
ATOM   3855  N   PRO X 495      29.931  61.894  70.164  1.00  0.00            
ATOM   3856  CD  PRO X 495      29.925  60.435  70.234  1.00  0.00            
ATOM   3857  CG  PRO X 495      31.125  60.045  71.095  1.00  0.00            
ATOM   3858  CB  PRO X 495      31.282  61.255  72.011  1.00  0.00            
ATOM   3859  CA  PRO X 495      30.931  62.431  71.093  1.00  0.00            
ATOM   3860  C   PRO X 495      32.173  63.036  70.411  1.00  0.00            
ATOM   3861  O   PRO X 495      32.332  62.970  69.189  1.00  0.00            
ATOM   3862  N   HIE X 496      33.059  63.648  71.205  1.00  0.00            
ATOM   3863  CA  HIE X 496      34.321  64.240  70.735  1.00  0.00            
ATOM   3864  CB  HIE X 496      35.001  65.028  71.872  1.00  0.00            
ATOM   3865  CG  HIE X 496      36.318  65.659  71.471  1.00  0.00            
ATOM   3866  ND1 HIE X 496      37.570  65.405  72.050  1.00  0.00            
ATOM   3867  CE1 HIE X 496      38.463  66.097  71.317  1.00  0.00            
ATOM   3868  NE2 HIE X 496      37.842  66.783  70.344  1.00  0.00            
ATOM   3869  CD2 HIE X 496      36.493  66.523  70.431  1.00  0.00            
ATOM   3870  C   HIE X 496      35.293  63.205  70.136  1.00  0.00            
ATOM   3871  O   HIE X 496      35.487  62.114  70.682  1.00  0.00            
ATOM   3872  N   TRP X 497      35.948  63.602  69.043  1.00  0.00            
ATOM   3873  CA  TRP X 497      37.031  62.896  68.358  1.00  0.00            
ATOM   3874  CB  TRP X 497      36.538  62.520  66.949  1.00  0.00            
ATOM   3875  CG  TRP X 497      37.409  61.655  66.078  1.00  0.00            
ATOM   3876  CD1 TRP X 497      38.755  61.519  66.129  1.00  0.00            
ATOM   3877  NE1 TRP X 497      39.186  60.647  65.152  1.00  0.00            
ATOM   3878  CE2 TRP X 497      38.138  60.199  64.388  1.00  0.00            
ATOM   3879  CZ2 TRP X 497      38.067  59.347  63.282  1.00  0.00            
ATOM   3880  CH2 TRP X 497      36.812  58.988  62.772  1.00  0.00            
ATOM   3881  CZ3 TRP X 497      35.650  59.505  63.369  1.00  0.00            
ATOM   3882  CE3 TRP X 497      35.733  60.403  64.450  1.00  0.00            
ATOM   3883  CD2 TRP X 497      36.982  60.779  64.988  1.00  0.00            
ATOM   3884  C   TRP X 497      38.290  63.795  68.337  1.00  0.00            
ATOM   3885  O   TRP X 497      38.304  64.814  67.632  1.00  0.00            
ATOM   3886  N   PRO X 498      39.363  63.453  69.081  1.00  0.00            
ATOM   3887  CD  PRO X 498      39.480  62.307  69.976  1.00  0.00            
ATOM   3888  CG  PRO X 498      40.956  62.234  70.367  1.00  0.00            
ATOM   3889  CB  PRO X 498      41.407  63.687  70.279  1.00  0.00            
ATOM   3890  CA  PRO X 498      40.615  64.214  69.080  1.00  0.00            
ATOM   3891  C   PRO X 498      41.383  64.033  67.763  1.00  0.00            
ATOM   3892  O   PRO X 498      41.489  62.929  67.234  1.00  0.00            
ATOM   3893  N   GLU X 499      41.942  65.116  67.226  1.00  0.00            
ATOM   3894  CA  GLU X 499      42.747  65.055  65.997  1.00  0.00            
ATOM   3895  CB  GLU X 499      42.688  66.384  65.218  1.00  0.00            
ATOM   3896  CG  GLU X 499      43.353  67.590  65.893  1.00  0.00            
ATOM   3897  CD  GLU X 499      42.534  68.077  67.088  1.00  0.00            
ATOM   3898  OE1 GLU X 499      42.936  67.814  68.243  1.00  0.00            
ATOM   3899  OE2 GLU X 499      41.436  68.648  66.892  1.00  0.00            
ATOM   3900  C   GLU X 499      44.187  64.590  66.261  1.00  0.00            
ATOM   3901  O   GLU X 499      44.670  64.642  67.398  1.00  0.00            
ATOM   3902  N   TYR X 500      44.887  64.208  65.190  1.00  0.00            
ATOM   3903  CA  TYR X 500      46.291  63.774  65.187  1.00  0.00            
ATOM   3904  CB  TYR X 500      46.391  62.536  64.275  1.00  0.00            
ATOM   3905  CG  TYR X 500      47.692  61.762  64.381  1.00  0.00            
ATOM   3906  CD1 TYR X 500      47.945  61.004  65.540  1.00  0.00            
ATOM   3907  CE1 TYR X 500      49.168  60.323  65.683  1.00  0.00            
ATOM   3908  CZ  TYR X 500      50.137  60.393  64.663  1.00  0.00            
ATOM   3909  OH  TYR X 500      51.354  59.829  64.861  1.00  0.00            
ATOM   3910  CE2 TYR X 500      49.863  61.105  63.476  1.00  0.00            
ATOM   3911  CD2 TYR X 500      48.643  61.797  63.340  1.00  0.00            
ATOM   3912  C   TYR X 500      47.258  64.903  64.759  1.00  0.00            
ATOM   3913  O   TYR X 500      48.465  64.700  64.642  1.00  0.00            
ATOM   3914  N   ASN X 501      46.738  66.102  64.467  1.00  0.00            
ATOM   3915  CA  ASN X 501      47.469  67.178  63.792  1.00  0.00            
ATOM   3916  CB  ASN X 501      46.440  68.216  63.310  1.00  0.00            
ATOM   3917  CG  ASN X 501      47.043  69.213  62.331  1.00  0.00            
ATOM   3918  OD1 ASN X 501      47.769  68.846  61.420  1.00  0.00            
ATOM   3919  ND2 ASN X 501      46.725  70.479  62.453  1.00  0.00            
ATOM   3920  C   ASN X 501      48.582  67.843  64.631  1.00  0.00            
ATOM   3921  O   ASN X 501      49.518  68.390  64.049  1.00  0.00            
ATOM   3922  N   GLN X 502      48.511  67.797  65.966  1.00  0.00            
ATOM   3923  CA  GLN X 502      49.502  68.408  66.869  1.00  0.00            
ATOM   3924  CB  GLN X 502      48.953  69.720  67.474  1.00  0.00            
ATOM   3925  CG  GLN X 502      47.842  69.604  68.538  1.00  0.00            
ATOM   3926  CD  GLN X 502      46.434  69.319  68.011  1.00  0.00            
ATOM   3927  OE1 GLN X 502      46.111  69.470  66.840  1.00  0.00            
ATOM   3928  NE2 GLN X 502      45.541  68.856  68.861  1.00  0.00            
ATOM   3929  C   GLN X 502      50.077  67.458  67.939  1.00  0.00            
ATOM   3930  O   GLN X 502      51.154  67.735  68.464  1.00  0.00            
ATOM   3931  N   LYS X 503      49.409  66.339  68.242  1.00  0.00            
ATOM   3932  CA  LYS X 503      49.859  65.277  69.160  1.00  0.00            
ATOM   3933  CB  LYS X 503      49.559  65.686  70.616  1.00  0.00            
ATOM   3934  CG  LYS X 503      48.066  65.768  70.979  1.00  0.00            
ATOM   3935  CD  LYS X 503      47.924  66.221  72.436  1.00  0.00            
ATOM   3936  CE  LYS X 503      46.460  66.221  72.882  1.00  0.00            
ATOM   3937  NZ  LYS X 503      46.349  66.623  74.301  1.00  0.00            
ATOM   3938  C   LYS X 503      49.244  63.922  68.785  1.00  0.00            
ATOM   3939  O   LYS X 503      48.496  63.818  67.816  1.00  0.00            
ATOM   3940  N   GLU X 504      49.531  62.872  69.552  1.00  0.00            
ATOM   3941  CA  GLU X 504      49.143  61.487  69.234  1.00  0.00            
ATOM   3942  CB  GLU X 504      50.129  60.494  69.884  1.00  0.00            
ATOM   3943  CG  GLU X 504      51.609  60.717  69.543  1.00  0.00            
ATOM   3944  CD  GLU X 504      51.866  60.753  68.034  1.00  0.00            
ATOM   3945  OE1 GLU X 504      51.957  61.866  67.468  1.00  0.00            
ATOM   3946  OE2 GLU X 504      51.959  59.678  67.389  1.00  0.00            
ATOM   3947  C   GLU X 504      47.670  61.137  69.556  1.00  0.00            
ATOM   3948  O   GLU X 504      47.394  60.072  70.109  1.00  0.00            
ATOM   3949  N   GLY X 505      46.722  62.030  69.252  1.00  0.00            
ATOM   3950  CA  GLY X 505      45.287  61.853  69.516  1.00  0.00            
ATOM   3951  C   GLY X 505      44.544  61.055  68.436  1.00  0.00            
ATOM   3952  O   GLY X 505      44.766  61.261  67.242  1.00  0.00            
ATOM   3953  N   TYR X 506      43.650  60.153  68.855  1.00  0.00            
ATOM   3954  CA  TYR X 506      42.796  59.349  67.967  1.00  0.00            
ATOM   3955  CB  TYR X 506      43.598  58.147  67.431  1.00  0.00            
ATOM   3956  CG  TYR X 506      43.920  57.066  68.444  1.00  0.00            
ATOM   3957  CD1 TYR X 506      44.923  57.285  69.409  1.00  0.00            
ATOM   3958  CE1 TYR X 506      45.251  56.267  70.318  1.00  0.00            
ATOM   3959  CZ  TYR X 506      44.605  55.021  70.251  1.00  0.00            
ATOM   3960  OH  TYR X 506      44.972  54.047  71.118  1.00  0.00            
ATOM   3961  CE2 TYR X 506      43.597  54.798  69.290  1.00  0.00            
ATOM   3962  CD2 TYR X 506      43.248  55.827  68.394  1.00  0.00            
ATOM   3963  C   TYR X 506      41.499  58.879  68.658  1.00  0.00            
ATOM   3964  O   TYR X 506      41.338  59.009  69.875  1.00  0.00            
ATOM   3965  N   LEU X 507      40.563  58.314  67.885  1.00  0.00            
ATOM   3966  CA  LEU X 507      39.333  57.694  68.400  1.00  0.00            
ATOM   3967  CB  LEU X 507      38.125  58.268  67.630  1.00  0.00            
ATOM   3968  CG  LEU X 507      36.745  57.897  68.207  1.00  0.00            
ATOM   3969  CD1 LEU X 507      36.456  58.642  69.513  1.00  0.00            
ATOM   3970  CD2 LEU X 507      35.628  58.270  67.233  1.00  0.00            
ATOM   3971  C   LEU X 507      39.405  56.158  68.326  1.00  0.00            
ATOM   3972  O   LEU X 507      39.739  55.595  67.284  1.00  0.00            
ATOM   3973  N   GLN X 508      39.045  55.468  69.408  1.00  0.00            
ATOM   3974  CA  GLN X 508      38.747  54.033  69.388  1.00  0.00            
ATOM   3975  CB  GLN X 508      38.996  53.406  70.765  1.00  0.00            
ATOM   3976  CG  GLN X 508      40.481  53.362  71.135  1.00  0.00            
ATOM   3977  CD  GLN X 508      40.719  52.682  72.479  1.00  0.00            
ATOM   3978  OE1 GLN X 508      39.837  52.508  73.312  1.00  0.00            
ATOM   3979  NE2 GLN X 508      41.922  52.240  72.745  1.00  0.00            
ATOM   3980  C   GLN X 508      37.286  53.817  68.992  1.00  0.00            
ATOM   3981  O   GLN X 508      36.395  54.417  69.594  1.00  0.00            
ATOM   3982  N   ILE X 509      37.040  52.939  68.019  1.00  0.00            
ATOM   3983  CA  ILE X 509      35.714  52.644  67.459  1.00  0.00            
ATOM   3984  CB  ILE X 509      35.648  53.134  65.989  1.00  0.00            
ATOM   3985  CG2 ILE X 509      34.273  52.817  65.378  1.00  0.00            
ATOM   3986  CG1 ILE X 509      35.953  54.652  65.902  1.00  0.00            
ATOM   3987  CD1 ILE X 509      35.873  55.245  64.489  1.00  0.00            
ATOM   3988  C   ILE X 509      35.449  51.139  67.603  1.00  0.00            
ATOM   3989  O   ILE X 509      36.221  50.316  67.111  1.00  0.00            
ATOM   3990  N   GLY X 510      34.378  50.752  68.301  1.00  0.00            
ATOM   3991  CA  GLY X 510      34.107  49.342  68.605  1.00  0.00            
ATOM   3992  C   GLY X 510      33.058  49.138  69.698  1.00  0.00            
ATOM   3993  O   GLY X 510      32.064  49.868  69.750  1.00  0.00            
ATOM   3994  N   ALA X 511      33.271  48.157  70.582  1.00  0.00            
ATOM   3995  CA  ALA X 511      32.335  47.817  71.663  1.00  0.00            
ATOM   3996  CB  ALA X 511      32.910  46.622  72.434  1.00  0.00            
ATOM   3997  C   ALA X 511      32.044  49.008  72.602  1.00  0.00            
ATOM   3998  O   ALA X 511      30.907  49.197  73.033  1.00  0.00            
ATOM   3999  N   ASN X 512      33.041  49.865  72.855  1.00  0.00            
ATOM   4000  CA  ASN X 512      32.854  51.143  73.545  1.00  0.00            
ATOM   4001  CB  ASN X 512      33.187  50.950  75.039  1.00  0.00            
ATOM   4002  CG  ASN X 512      32.924  52.204  75.853  1.00  0.00            
ATOM   4003  OD1 ASN X 512      31.959  52.925  75.617  1.00  0.00            
ATOM   4004  ND2 ASN X 512      33.747  52.511  76.826  1.00  0.00            
ATOM   4005  C   ASN X 512      33.691  52.252  72.877  1.00  0.00            
ATOM   4006  O   ASN X 512      34.919  52.264  72.988  1.00  0.00            
ATOM   4007  N   THR X 513      33.025  53.175  72.177  1.00  0.00            
ATOM   4008  CA  THR X 513      33.665  54.265  71.413  1.00  0.00            
ATOM   4009  CB  THR X 513      32.689  54.830  70.366  1.00  0.00            
ATOM   4010  CG2 THR X 513      33.279  55.950  69.510  1.00  0.00            
ATOM   4011  OG1 THR X 513      32.319  53.798  69.475  1.00  0.00            
ATOM   4012  C   THR X 513      34.206  55.364  72.340  1.00  0.00            
ATOM   4013  O   THR X 513      33.474  55.878  73.193  1.00  0.00            
ATOM   4014  N   GLN X 514      35.495  55.709  72.223  1.00  0.00            
ATOM   4015  CA  GLN X 514      36.224  56.469  73.256  1.00  0.00            
ATOM   4016  CB  GLN X 514      36.632  55.466  74.351  1.00  0.00            
ATOM   4017  CG  GLN X 514      37.028  56.101  75.692  1.00  0.00            
ATOM   4018  CD  GLN X 514      37.302  55.038  76.756  1.00  0.00            
ATOM   4019  OE1 GLN X 514      37.517  53.867  76.461  1.00  0.00            
ATOM   4020  NE2 GLN X 514      37.312  55.394  78.018  1.00  0.00            
ATOM   4021  C   GLN X 514      37.463  57.201  72.705  1.00  0.00            
ATOM   4022  O   GLN X 514      38.165  56.670  71.845  1.00  0.00            
ATOM   4023  N   ALA X 515      37.769  58.398  73.218  1.00  0.00            
ATOM   4024  CA  ALA X 515      38.956  59.168  72.831  1.00  0.00            
ATOM   4025  CB  ALA X 515      38.713  60.640  73.189  1.00  0.00            
ATOM   4026  C   ALA X 515      40.237  58.621  73.493  1.00  0.00            
ATOM   4027  O   ALA X 515      40.253  58.349  74.699  1.00  0.00            
ATOM   4028  N   ALA X 516      41.330  58.498  72.739  1.00  0.00            
ATOM   4029  CA  ALA X 516      42.583  57.885  73.190  1.00  0.00            
ATOM   4030  CB  ALA X 516      42.592  56.433  72.695  1.00  0.00            
ATOM   4031  C   ALA X 516      43.834  58.663  72.731  1.00  0.00            
ATOM   4032  O   ALA X 516      43.770  59.497  71.821  1.00  0.00            
ATOM   4033  N   GLN X 517      44.979  58.372  73.359  1.00  0.00            
ATOM   4034  CA  GLN X 517      46.297  58.871  72.946  1.00  0.00            
ATOM   4035  CB  GLN X 517      46.790  59.994  73.876  1.00  0.00            
ATOM   4036  CG  GLN X 517      46.001  61.297  73.682  1.00  0.00            
ATOM   4037  CD  GLN X 517      46.690  62.480  74.352  1.00  0.00            
ATOM   4038  OE1 GLN X 517      47.456  63.206  73.732  1.00  0.00            
ATOM   4039  NE2 GLN X 517      46.465  62.716  75.622  1.00  0.00            
ATOM   4040  C   GLN X 517      47.346  57.752  72.818  1.00  0.00            
ATOM   4041  O   GLN X 517      47.287  56.745  73.532  1.00  0.00            
ATOM   4042  N   LYS X 518      48.310  57.960  71.908  1.00  0.00            
ATOM   4043  CA  LYS X 518      49.333  57.007  71.423  1.00  0.00            
ATOM   4044  CB  LYS X 518      50.289  56.545  72.540  1.00  0.00            
ATOM   4045  CG  LYS X 518      50.995  57.694  73.270  1.00  0.00            
ATOM   4046  CD  LYS X 518      51.840  57.133  74.419  1.00  0.00            
ATOM   4047  CE  LYS X 518      52.335  58.294  75.279  1.00  0.00            
ATOM   4048  NZ  LYS X 518      52.890  57.833  76.570  1.00  0.00            
ATOM   4049  C   LYS X 518      48.743  55.807  70.674  1.00  0.00            
ATOM   4050  O   LYS X 518      48.271  54.851  71.286  1.00  0.00            
ATOM   4051  N   LEU X 519      48.845  55.831  69.349  1.00  0.00            
ATOM   4052  CA  LEU X 519      48.586  54.703  68.452  1.00  0.00            
ATOM   4053  CB  LEU X 519      47.443  55.081  67.489  1.00  0.00            
ATOM   4054  CG  LEU X 519      46.907  53.937  66.607  1.00  0.00            
ATOM   4055  CD1 LEU X 519      46.404  52.739  67.412  1.00  0.00            
ATOM   4056  CD2 LEU X 519      45.731  54.442  65.776  1.00  0.00            
ATOM   4057  C   LEU X 519      49.899  54.332  67.743  1.00  0.00            
ATOM   4058  O   LEU X 519      50.432  55.114  66.954  1.00  0.00            
ATOM   4059  N   LYS X 520      50.441  53.153  68.063  1.00  0.00            
ATOM   4060  CA  LYS X 520      51.725  52.616  67.571  1.00  0.00            
ATOM   4061  CB  LYS X 520      51.636  52.258  66.066  1.00  0.00            
ATOM   4062  CG  LYS X 520      50.361  51.521  65.611  1.00  0.00            
ATOM   4063  CD  LYS X 520      50.164  50.172  66.312  1.00  0.00            
ATOM   4064  CE  LYS X 520      48.823  49.547  65.920  1.00  0.00            
ATOM   4065  NZ  LYS X 520      48.659  48.221  66.550  1.00  0.00            
ATOM   4066  C   LYS X 520      52.988  53.439  67.900  1.00  0.00            
ATOM   4067  O   LYS X 520      54.039  53.130  67.349  1.00  0.00            
ATOM   4068  N   ASP X 521      52.955  54.442  68.788  1.00  0.00            
ATOM   4069  CA  ASP X 521      54.124  55.291  69.122  1.00  0.00            
ATOM   4070  CB  ASP X 521      53.751  56.289  70.240  1.00  0.00            
ATOM   4071  CG  ASP X 521      54.843  57.340  70.498  1.00  0.00            
ATOM   4072  OD1 ASP X 521      55.059  58.219  69.634  1.00  0.00            
ATOM   4073  OD2 ASP X 521      55.500  57.308  71.568  1.00  0.00            
ATOM   4074  C   ASP X 521      55.372  54.478  69.532  1.00  0.00            
ATOM   4075  O   ASP X 521      56.476  54.769  69.061  1.00  0.00            
ATOM   4076  N   LYS X 522      55.194  53.422  70.342  1.00  0.00            
ATOM   4077  CA  LYS X 522      56.255  52.501  70.799  1.00  0.00            
ATOM   4078  CB  LYS X 522      55.666  51.630  71.928  1.00  0.00            
ATOM   4079  CG  LYS X 522      56.669  50.713  72.651  1.00  0.00            
ATOM   4080  CD  LYS X 522      55.933  49.906  73.738  1.00  0.00            
ATOM   4081  CE  LYS X 522      56.843  49.035  74.616  1.00  0.00            
ATOM   4082  NZ  LYS X 522      57.473  47.921  73.873  1.00  0.00            
ATOM   4083  C   LYS X 522      56.805  51.642  69.657  1.00  0.00            
ATOM   4084  O   LYS X 522      58.012  51.407  69.584  1.00  0.00            
ATOM   4085  N   GLU X 523      55.938  51.199  68.749  1.00  0.00            
ATOM   4086  CA  GLU X 523      56.302  50.358  67.601  1.00  0.00            
ATOM   4087  CB  GLU X 523      55.065  49.596  67.102  1.00  0.00            
ATOM   4088  CG  GLU X 523      54.511  48.620  68.157  1.00  0.00            
ATOM   4089  CD  GLU X 523      53.114  49.009  68.649  1.00  0.00            
ATOM   4090  OE1 GLU X 523      52.127  48.428  68.140  1.00  0.00            
ATOM   4091  OE2 GLU X 523      52.988  49.861  69.563  1.00  0.00            
ATOM   4092  C   GLU X 523      56.960  51.166  66.471  1.00  0.00            
ATOM   4093  O   GLU X 523      57.967  50.735  65.910  1.00  0.00            
ATOM   4094  N   VAL X 524      56.479  52.380  66.186  1.00  0.00            
ATOM   4095  CA  VAL X 524      57.139  53.316  65.259  1.00  0.00            
ATOM   4096  CB  VAL X 524      56.275  54.573  65.014  1.00  0.00            
ATOM   4097  CG1 VAL X 524      56.993  55.596  64.123  1.00  0.00            
ATOM   4098  CG2 VAL X 524      54.957  54.226  64.304  1.00  0.00            
ATOM   4099  C   VAL X 524      58.532  53.675  65.788  1.00  0.00            
ATOM   4100  O   VAL X 524      59.500  53.615  65.030  1.00  0.00            
ATOM   4101  N   ALA X 525      58.684  53.939  67.091  1.00  0.00            
ATOM   4102  CA  ALA X 525      59.995  54.151  67.712  1.00  0.00            
ATOM   4103  CB  ALA X 525      59.780  54.617  69.155  1.00  0.00            
ATOM   4104  C   ALA X 525      60.904  52.903  67.651  1.00  0.00            
ATOM   4105  O   ALA X 525      62.124  53.040  67.527  1.00  0.00            
ATOM   4106  N   PHE X 526      60.337  51.691  67.688  1.00  0.00            
ATOM   4107  CA  PHE X 526      61.098  50.442  67.566  1.00  0.00            
ATOM   4108  CB  PHE X 526      60.233  49.248  68.005  1.00  0.00            
ATOM   4109  CG  PHE X 526      60.973  47.923  68.010  1.00  0.00            
ATOM   4110  CD1 PHE X 526      61.628  47.483  69.175  1.00  0.00            
ATOM   4111  CE1 PHE X 526      62.328  46.263  69.176  1.00  0.00            
ATOM   4112  CZ  PHE X 526      62.380  45.479  68.009  1.00  0.00            
ATOM   4113  CE2 PHE X 526      61.725  45.915  66.843  1.00  0.00            
ATOM   4114  CD2 PHE X 526      61.019  47.131  66.846  1.00  0.00            
ATOM   4115  C   PHE X 526      61.640  50.236  66.143  1.00  0.00            
ATOM   4116  O   PHE X 526      62.824  49.933  65.979  1.00  0.00            
ATOM   4117  N   TRP X 527      60.806  50.408  65.113  1.00  0.00            
ATOM   4118  CA  TRP X 527      61.194  50.132  63.724  1.00  0.00            
ATOM   4119  CB  TRP X 527      59.962  49.693  62.922  1.00  0.00            
ATOM   4120  CG  TRP X 527      59.444  48.335  63.307  1.00  0.00            
ATOM   4121  CD1 TRP X 527      58.354  48.082  64.067  1.00  0.00            
ATOM   4122  NE1 TRP X 527      58.222  46.721  64.264  1.00  0.00            
ATOM   4123  CE2 TRP X 527      59.221  46.019  63.628  1.00  0.00            
ATOM   4124  CZ2 TRP X 527      59.514  44.651  63.531  1.00  0.00            
ATOM   4125  CH2 TRP X 527      60.621  44.243  62.770  1.00  0.00            
ATOM   4126  CZ3 TRP X 527      61.416  45.205  62.120  1.00  0.00            
ATOM   4127  CE3 TRP X 527      61.118  46.578  62.233  1.00  0.00            
ATOM   4128  CD2 TRP X 527      60.012  47.023  62.992  1.00  0.00            
ATOM   4129  C   TRP X 527      61.974  51.282  63.069  1.00  0.00            
ATOM   4130  O   TRP X 527      62.925  51.020  62.332  1.00  0.00            
ATOM   4131  N   THR X 528      61.690  52.549  63.403  1.00  0.00            
ATOM   4132  CA  THR X 528      62.477  53.698  62.896  1.00  0.00            
ATOM   4133  CB  THR X 528      61.855  55.062  63.233  1.00  0.00            
ATOM   4134  CG2 THR X 528      60.549  55.315  62.483  1.00  0.00            
ATOM   4135  OG1 THR X 528      61.616  55.177  64.616  1.00  0.00            
ATOM   4136  C   THR X 528      63.935  53.688  63.366  1.00  0.00            
ATOM   4137  O   THR X 528      64.798  54.178  62.635  1.00  0.00            
ATOM   4138  N   ASN X 529      64.248  53.063  64.511  1.00  0.00            
ATOM   4139  CA  ASN X 529      65.632  52.795  64.921  1.00  0.00            
ATOM   4140  CB  ASN X 529      65.627  52.112  66.302  1.00  0.00            
ATOM   4141  CG  ASN X 529      67.019  51.678  66.737  1.00  0.00            
ATOM   4142  OD1 ASN X 529      67.414  50.533  66.568  1.00  0.00            
ATOM   4143  ND2 ASN X 529      67.811  52.578  67.262  1.00  0.00            
ATOM   4144  C   ASN X 529      66.384  51.935  63.886  1.00  0.00            
ATOM   4145  O   ASN X 529      67.549  52.206  63.605  1.00  0.00            
ATOM   4146  N   LEU X 530      65.717  50.933  63.299  1.00  0.00            
ATOM   4147  CA  LEU X 530      66.305  49.961  62.369  1.00  0.00            
ATOM   4148  CB  LEU X 530      65.600  48.604  62.558  1.00  0.00            
ATOM   4149  CG  LEU X 530      65.669  48.007  63.979  1.00  0.00            
ATOM   4150  CD1 LEU X 530      64.869  46.704  64.027  1.00  0.00            
ATOM   4151  CD2 LEU X 530      67.103  47.702  64.414  1.00  0.00            
ATOM   4152  C   LEU X 530      66.244  50.424  60.901  1.00  0.00            
ATOM   4153  O   LEU X 530      67.125  50.078  60.111  1.00  0.00            
ATOM   4154  N   PHE X 531      65.257  51.247  60.527  1.00  0.00            
ATOM   4155  CA  PHE X 531      65.213  51.896  59.208  1.00  0.00            
ATOM   4156  CB  PHE X 531      63.889  52.665  59.034  1.00  0.00            
ATOM   4157  CG  PHE X 531      62.582  51.881  59.086  1.00  0.00            
ATOM   4158  CD1 PHE X 531      62.511  50.519  58.724  1.00  0.00            
ATOM   4159  CE1 PHE X 531      61.279  49.842  58.748  1.00  0.00            
ATOM   4160  CZ  PHE X 531      60.104  50.517  59.119  1.00  0.00            
ATOM   4161  CE2 PHE X 531      60.164  51.874  59.475  1.00  0.00            
ATOM   4162  CD2 PHE X 531      61.396  52.552  59.451  1.00  0.00            
ATOM   4163  C   PHE X 531      66.407  52.847  58.988  1.00  0.00            
ATOM   4164  O   PHE X 531      66.883  52.991  57.862  1.00  0.00            
ATOM   4165  N   ALA X 532      66.953  53.450  60.048  1.00  0.00            
ATOM   4166  CA  ALA X 532      68.057  54.414  59.974  1.00  0.00            
ATOM   4167  CB  ALA X 532      67.936  55.347  61.184  1.00  0.00            
ATOM   4168  C   ALA X 532      69.469  53.787  59.817  1.00  0.00            
ATOM   4169  O   ALA X 532      70.474  54.477  60.030  1.00  0.00            
ATOM   4170  N   LYS X 533      69.554  52.489  59.474  1.00  0.00            
ATOM   4171  CA  LYS X 533      70.779  51.662  59.499  1.00  0.00            
ATOM   4172  CB  LYS X 533      70.752  50.737  60.732  1.00  0.00            
ATOM   4173  CG  LYS X 533      70.599  51.481  62.068  1.00  0.00            
ATOM   4174  CD  LYS X 533      70.858  50.546  63.257  1.00  0.00            
ATOM   4175  CE  LYS X 533      70.458  51.218  64.576  1.00  0.00            
ATOM   4176  NZ  LYS X 533      70.979  50.496  65.758  1.00  0.00            
ATOM   4177  C   LYS X 533      71.022  50.852  58.221  1.00  0.00            
ATOM   4178  O   LYS X 533      70.070  50.568  57.457  1.00  0.00            
ATOM   4179  OXT LYS X 533      72.201  50.509  57.982  1.00  0.00            
END
