# Supplementary material for: Insights into the Degradation of Polymer–Drug Conjugates by an Overexpressed Enzyme in Cancer Cells
Source: J Med Chem. 2023 Feb 14;66(4):2761–72. doi: 10.1021/acs.jmedchem.2c01781 (PMC9969400; doi:10.1021/acs.jmedchem.2c01781)
Supplement: Supplementary file 2 — jm2c01781_si_002.zip [file jm2c01781_si_002.zip › 4a-TI1.pdb]

CRYST1   85.881   85.881   85.881 109.47 109.47 109.47 P 1           1
ATOM      1  N   SER X   1      21.410   1.942  44.760  1.00  0.00           N
ATOM      2  CA  SER X   1      21.541   3.329  45.237  1.00  0.00           C
ATOM      3  CB  SER X   1      22.879   3.540  45.946  1.00  0.00           C
ATOM      4  OG  SER X   1      22.860   2.926  47.220  1.00  0.00           O
ATOM      5  C   SER X   1      21.417   4.307  44.079  1.00  0.00           C
ATOM      6  O   SER X   1      22.307   4.379  43.234  1.00  0.00           O
ATOM      7  N   SER X   2      20.336   5.091  44.032  1.00  0.00           N
ATOM      8  CA  SER X   2      20.162   6.199  43.078  1.00  0.00           C
ATOM      9  CB  SER X   2      18.771   6.821  43.242  1.00  0.00           C
ATOM     10  OG  SER X   2      17.732   5.870  43.091  1.00  0.00           O
ATOM     11  C   SER X   2      21.211   7.312  43.297  1.00  0.00           C
ATOM     12  O   SER X   2      21.508   7.624  44.458  1.00  0.00           O
ATOM     13  N   PRO X   3      21.742   7.980  42.252  1.00  0.00           N
ATOM     14  CD  PRO X   3      21.576   7.699  40.834  1.00  0.00           C
ATOM     15  CG  PRO X   3      22.879   8.165  40.192  1.00  0.00           C
ATOM     16  CB  PRO X   3      23.251   9.389  41.029  1.00  0.00           C
ATOM     17  CA  PRO X   3      22.688   9.090  42.423  1.00  0.00           C
ATOM     18  C   PRO X   3      22.034  10.324  43.089  1.00  0.00           C
ATOM     19  O   PRO X   3      20.802  10.401  43.161  1.00  0.00           O
ATOM     20  N   PRO X   4      22.819  11.284  43.614  1.00  0.00           N
ATOM     21  CD  PRO X   4      24.259  11.414  43.448  1.00  0.00           C
ATOM     22  CG  PRO X   4      24.665  12.686  44.193  1.00  0.00           C
ATOM     23  CB  PRO X   4      23.567  12.841  45.245  1.00  0.00           C
ATOM     24  CA  PRO X   4      22.319  12.296  44.543  1.00  0.00           C
ATOM     25  C   PRO X   4      21.490  13.382  43.839  1.00  0.00           C
ATOM     26  O   PRO X   4      21.951  14.006  42.881  1.00  0.00           O
ATOM     27  N   VAL X   5      20.277  13.630  44.349  1.00  0.00           N
ATOM     28  CA  VAL X   5      19.327  14.631  43.824  1.00  0.00           C
ATOM     29  CB  VAL X   5      18.087  13.968  43.182  1.00  0.00           C
ATOM     30  CG1 VAL X   5      17.062  15.002  42.689  1.00  0.00           C
ATOM     31  CG2 VAL X   5      18.479  13.118  41.968  1.00  0.00           C
ATOM     32  C   VAL X   5      18.909  15.599  44.930  1.00  0.00           C
ATOM     33  O   VAL X   5      18.459  15.166  45.996  1.00  0.00           O
ATOM     34  N   VAL X   6      19.026  16.906  44.675  1.00  0.00           N
ATOM     35  CA  VAL X   6      18.708  17.975  45.643  1.00  0.00           C
ATOM     36  CB  VAL X   6      19.974  18.595  46.273  1.00  0.00           C
ATOM     37  CG1 VAL X   6      20.800  17.543  47.028  1.00  0.00           C
ATOM     38  CG2 VAL X   6      20.880  19.289  45.253  1.00  0.00           C
ATOM     39  C   VAL X   6      17.779  19.044  45.058  1.00  0.00           C
ATOM     40  O   VAL X   6      17.711  19.231  43.841  1.00  0.00           O
ATOM     41  N   ASP X   7      17.029  19.719  45.934  1.00  0.00           N
ATOM     42  CA  ASP X   7      15.873  20.556  45.574  1.00  0.00           C
ATOM     43  CB  ASP X   7      14.689  20.148  46.461  1.00  0.00           C
ATOM     44  CG  ASP X   7      13.381  20.810  46.031  1.00  0.00           C
ATOM     45  OD1 ASP X   7      12.771  21.560  46.828  1.00  0.00           O
ATOM     46  OD2 ASP X   7      12.951  20.575  44.882  1.00  0.00           O
ATOM     47  C   ASP X   7      16.110  22.071  45.681  1.00  0.00           C
ATOM     48  O   ASP X   7      16.802  22.541  46.585  1.00  0.00           O
ATOM     49  N   THR X   8      15.453  22.837  44.805  1.00  0.00           N
ATOM     50  CA  THR X   8      15.248  24.291  44.929  1.00  0.00           C
ATOM     51  CB  THR X   8      16.294  25.114  44.146  1.00  0.00           C
ATOM     52  CG2 THR X   8      17.742  24.643  44.285  1.00  0.00           C
ATOM     53  OG1 THR X   8      16.012  25.159  42.763  1.00  0.00           O
ATOM     54  C   THR X   8      13.832  24.664  44.463  1.00  0.00           C
ATOM     55  O   THR X   8      13.186  23.893  43.745  1.00  0.00           O
ATOM     56  N   VAL X   9      13.335  25.863  44.783  1.00  0.00           N
ATOM     57  CA  VAL X   9      12.022  26.338  44.281  1.00  0.00           C
ATOM     58  CB  VAL X   9      11.474  27.535  45.080  1.00  0.00           C
ATOM     59  CG1 VAL X   9      11.194  27.132  46.530  1.00  0.00           C
ATOM     60  CG2 VAL X   9      12.401  28.753  45.043  1.00  0.00           C
ATOM     61  C   VAL X   9      12.003  26.633  42.772  1.00  0.00           C
ATOM     62  O   VAL X   9      10.931  26.811  42.193  1.00  0.00           O
ATOM     63  N   HIE X  10      13.162  26.633  42.106  1.00  0.00           N
ATOM     64  CA  HIE X  10      13.284  26.673  40.641  1.00  0.00           C
ATOM     65  CB  HIE X  10      14.582  27.401  40.259  1.00  0.00           C
ATOM     66  CG  HIE X  10      14.513  28.907  40.212  1.00  0.00           C
ATOM     67  ND1 HIE X  10      13.654  29.739  40.942  1.00  0.00           N
ATOM     68  CE1 HIE X  10      13.922  30.995  40.529  1.00  0.00           C
ATOM     69  NE2 HIE X  10      14.898  30.984  39.606  1.00  0.00           N
ATOM     70  CD2 HIE X  10      15.283  29.682  39.398  1.00  0.00           C
ATOM     71  C   HIE X  10      13.253  25.282  39.982  1.00  0.00           C
ATOM     72  O   HIE X  10      13.110  25.204  38.764  1.00  0.00           O
ATOM     73  N   GLY X  11      13.389  24.197  40.750  1.00  0.00           N
ATOM     74  CA  GLY X  11      13.555  22.828  40.250  1.00  0.00           C
ATOM     75  C   GLY X  11      14.706  22.085  40.938  1.00  0.00           C
ATOM     76  O   GLY X  11      15.368  22.624  41.831  1.00  0.00           O
ATOM     77  N   LYS X  12      14.944  20.835  40.524  1.00  0.00           N
ATOM     78  CA  LYS X  12      15.927  19.920  41.138  1.00  0.00           C
ATOM     79  CB  LYS X  12      15.271  18.552  41.407  1.00  0.00           C
ATOM     80  CG  LYS X  12      14.035  18.634  42.321  1.00  0.00           C
ATOM     81  CD  LYS X  12      13.470  17.246  42.658  1.00  0.00           C
ATOM     82  CE  LYS X  12      12.098  17.308  43.348  1.00  0.00           C
ATOM     83  NZ  LYS X  12      12.150  17.919  44.697  1.00  0.00           N
ATOM     84  C   LYS X  12      17.194  19.772  40.287  1.00  0.00           C
ATOM     85  O   LYS X  12      17.161  20.006  39.077  1.00  0.00           O
ATOM     86  N   VAL X  13      18.295  19.336  40.904  1.00  0.00           N
ATOM     87  CA  VAL X  13      19.552  18.984  40.211  1.00  0.00           C
ATOM     88  CB  VAL X  13      20.649  20.062  40.343  1.00  0.00           C
ATOM     89  CG1 VAL X  13      20.248  21.357  39.630  1.00  0.00           C
ATOM     90  CG2 VAL X  13      21.008  20.388  41.798  1.00  0.00           C
ATOM     91  C   VAL X  13      20.091  17.614  40.633  1.00  0.00           C
ATOM     92  O   VAL X  13      19.917  17.197  41.777  1.00  0.00           O
ATOM     93  N   LEU X  14      20.751  16.932  39.693  1.00  0.00           N
ATOM     94  CA  LEU X  14      21.286  15.568  39.783  1.00  0.00           C
ATOM     95  CB  LEU X  14      20.599  14.740  38.677  1.00  0.00           C
ATOM     96  CG  LEU X  14      21.224  13.375  38.332  1.00  0.00           C
ATOM     97  CD1 LEU X  14      21.157  12.386  39.492  1.00  0.00           C
ATOM     98  CD2 LEU X  14      20.475  12.764  37.147  1.00  0.00           C
ATOM     99  C   LEU X  14      22.818  15.579  39.647  1.00  0.00           C
ATOM    100  O   LEU X  14      23.345  15.903  38.582  1.00  0.00           O
ATOM    101  N   GLY X  15      23.521  15.214  40.719  1.00  0.00           N
ATOM    102  CA  GLY X  15      24.984  15.113  40.767  1.00  0.00           C
ATOM    103  C   GLY X  15      25.490  13.679  40.576  1.00  0.00           C
ATOM    104  O   GLY X  15      24.767  12.804  40.089  1.00  0.00           O
ATOM    105  N   LYS X  16      26.731  13.413  40.997  1.00  0.00           N
ATOM    106  CA  LYS X  16      27.292  12.051  41.127  1.00  0.00           C
ATOM    107  CB  LYS X  16      28.114  11.649  39.884  1.00  0.00           C
ATOM    108  CG  LYS X  16      29.392  12.479  39.661  1.00  0.00           C
ATOM    109  CD  LYS X  16      30.281  11.930  38.533  1.00  0.00           C
ATOM    110  CE  LYS X  16      30.826  10.535  38.872  1.00  0.00           C
ATOM    111  NZ  LYS X  16      31.859  10.097  37.909  1.00  0.00           N
ATOM    112  C   LYS X  16      28.096  11.882  42.418  1.00  0.00           C
ATOM    113  O   LYS X  16      28.538  12.868  43.009  1.00  0.00           O
ATOM    114  N   PHE X  17      28.310  10.635  42.832  1.00  0.00           N
ATOM    115  CA  PHE X  17      29.271  10.282  43.880  1.00  0.00           C
ATOM    116  CB  PHE X  17      28.758   9.100  44.713  1.00  0.00           C
ATOM    117  CG  PHE X  17      27.661   9.458  45.700  1.00  0.00           C
ATOM    118  CD1 PHE X  17      27.986  10.108  46.906  1.00  0.00           C
ATOM    119  CE1 PHE X  17      26.977  10.432  47.832  1.00  0.00           C
ATOM    120  CZ  PHE X  17      25.638  10.109  47.553  1.00  0.00           C
ATOM    121  CE2 PHE X  17      25.310   9.455  46.353  1.00  0.00           C
ATOM    122  CD2 PHE X  17      26.321   9.128  45.430  1.00  0.00           C
ATOM    123  C   PHE X  17      30.665  10.003  43.296  1.00  0.00           C
ATOM    124  O   PHE X  17      30.806   9.534  42.164  1.00  0.00           O
ATOM    125  N   VAL X  18      31.694  10.289  44.094  1.00  0.00           N
ATOM    126  CA  VAL X  18      33.124  10.099  43.808  1.00  0.00           C
ATOM    127  CB  VAL X  18      33.769  11.394  43.251  1.00  0.00           C
ATOM    128  CG1 VAL X  18      33.168  11.800  41.901  1.00  0.00           C
ATOM    129  CG2 VAL X  18      33.663  12.590  44.204  1.00  0.00           C
ATOM    130  C   VAL X  18      33.867   9.594  45.057  1.00  0.00           C
ATOM    131  O   VAL X  18      33.276   9.446  46.134  1.00  0.00           O
ATOM    132  N   SER X  19      35.163   9.307  44.913  1.00  0.00           N
ATOM    133  CA  SER X  19      36.056   8.859  45.993  1.00  0.00           C
ATOM    134  CB  SER X  19      36.109   7.324  46.047  1.00  0.00           C
ATOM    135  OG  SER X  19      36.688   6.784  44.868  1.00  0.00           O
ATOM    136  C   SER X  19      37.475   9.425  45.853  1.00  0.00           C
ATOM    137  O   SER X  19      37.874   9.861  44.764  1.00  0.00           O
ATOM    138  N   LEU X  20      38.234   9.377  46.953  1.00  0.00           N
ATOM    139  CA  LEU X  20      39.670   9.658  47.018  1.00  0.00           C
ATOM    140  CB  LEU X  20      39.879  11.051  47.650  1.00  0.00           C
ATOM    141  CG  LEU X  20      41.325  11.585  47.615  1.00  0.00           C
ATOM    142  CD1 LEU X  20      41.877  11.705  46.193  1.00  0.00           C
ATOM    143  CD2 LEU X  20      41.388  12.968  48.261  1.00  0.00           C
ATOM    144  C   LEU X  20      40.425   8.538  47.764  1.00  0.00           C
ATOM    145  O   LEU X  20      39.878   7.847  48.628  1.00  0.00           O
ATOM    146  N   GLU X  21      41.704   8.361  47.436  1.00  0.00           N
ATOM    147  CA  GLU X  21      42.523   7.229  47.884  1.00  0.00           C
ATOM    148  CB  GLU X  21      43.857   7.234  47.125  1.00  0.00           C
ATOM    149  CG  GLU X  21      43.639   7.100  45.609  1.00  0.00           C
ATOM    150  CD  GLU X  21      44.857   6.494  44.913  1.00  0.00           C
ATOM    151  OE1 GLU X  21      45.494   7.144  44.048  1.00  0.00           O
ATOM    152  OE2 GLU X  21      45.178   5.318  45.203  1.00  0.00           O
ATOM    153  C   GLU X  21      42.748   7.189  49.408  1.00  0.00           C
ATOM    154  O   GLU X  21      43.112   8.192  50.029  1.00  0.00           O
ATOM    155  N   GLY X  22      42.520   6.018  50.013  1.00  0.00           N
ATOM    156  CA  GLY X  22      42.636   5.734  51.451  1.00  0.00           C
ATOM    157  C   GLY X  22      41.524   6.311  52.346  1.00  0.00           C
ATOM    158  O   GLY X  22      41.386   5.886  53.497  1.00  0.00           O
ATOM    159  N   PHE X  23      40.701   7.233  51.835  1.00  0.00           N
ATOM    160  CA  PHE X  23      39.566   7.828  52.550  1.00  0.00           C
ATOM    161  CB  PHE X  23      39.374   9.285  52.099  1.00  0.00           C
ATOM    162  CG  PHE X  23      40.574  10.179  52.354  1.00  0.00           C
ATOM    163  CD1 PHE X  23      40.839  10.675  53.645  1.00  0.00           C
ATOM    164  CE1 PHE X  23      41.961  11.492  53.876  1.00  0.00           C
ATOM    165  CZ  PHE X  23      42.830  11.809  52.817  1.00  0.00           C
ATOM    166  CE2 PHE X  23      42.576  11.302  51.531  1.00  0.00           C
ATOM    167  CD2 PHE X  23      41.448  10.496  51.300  1.00  0.00           C
ATOM    168  C   PHE X  23      38.300   6.985  52.344  1.00  0.00           C
ATOM    169  O   PHE X  23      37.672   7.031  51.282  1.00  0.00           O
ATOM    170  N   ALA X  24      37.897   6.219  53.356  1.00  0.00           N
ATOM    171  CA  ALA X  24      36.729   5.333  53.336  1.00  0.00           C
ATOM    172  CB  ALA X  24      37.008   4.128  54.245  1.00  0.00           C
ATOM    173  C   ALA X  24      35.403   6.068  53.647  1.00  0.00           C
ATOM    174  O   ALA X  24      34.496   5.510  54.273  1.00  0.00           O
ATOM    175  N   GLN X  25      35.284   7.324  53.205  1.00  0.00           N
ATOM    176  CA  GLN X  25      34.046   8.108  53.205  1.00  0.00           C
ATOM    177  CB  GLN X  25      34.054   9.218  54.274  1.00  0.00           C
ATOM    178  CG  GLN X  25      35.289  10.144  54.287  1.00  0.00           C
ATOM    179  CD  GLN X  25      36.438   9.672  55.180  1.00  0.00           C
ATOM    180  OE1 GLN X  25      36.378   8.665  55.877  1.00  0.00           O
ATOM    181  NE2 GLN X  25      37.534  10.391  55.206  1.00  0.00           N
ATOM    182  C   GLN X  25      33.771   8.666  51.795  1.00  0.00           C
ATOM    183  O   GLN X  25      34.699   9.174  51.156  1.00  0.00           O
ATOM    184  N   PRO X  26      32.531   8.573  51.282  1.00  0.00           N
ATOM    185  CD  PRO X  26      31.405   7.859  51.871  1.00  0.00           C
ATOM    186  CG  PRO X  26      30.245   8.013  50.895  1.00  0.00           C
ATOM    187  CB  PRO X  26      30.927   8.277  49.556  1.00  0.00           C
ATOM    188  CA  PRO X  26      32.182   9.060  49.950  1.00  0.00           C
ATOM    189  C   PRO X  26      31.969  10.581  49.917  1.00  0.00           C
ATOM    190  O   PRO X  26      31.642  11.218  50.925  1.00  0.00           O
ATOM    191  N   VAL X  27      32.129  11.157  48.724  1.00  0.00           N
ATOM    192  CA  VAL X  27      31.921  12.582  48.413  1.00  0.00           C
ATOM    193  CB  VAL X  27      33.283  13.261  48.133  1.00  0.00           C
ATOM    194  CG1 VAL X  27      33.200  14.653  47.489  1.00  0.00           C
ATOM    195  CG2 VAL X  27      34.077  13.409  49.440  1.00  0.00           C
ATOM    196  C   VAL X  27      30.948  12.686  47.235  1.00  0.00           C
ATOM    197  O   VAL X  27      31.006  11.878  46.312  1.00  0.00           O
ATOM    198  N   ALA X  28      30.048  13.667  47.263  1.00  0.00           N
ATOM    199  CA  ALA X  28      29.125  14.003  46.180  1.00  0.00           C
ATOM    200  CB  ALA X  28      27.703  14.098  46.745  1.00  0.00           C
ATOM    201  C   ALA X  28      29.554  15.310  45.495  1.00  0.00           C
ATOM    202  O   ALA X  28      30.003  16.244  46.167  1.00  0.00           O
ATOM    203  N   ILE X  29      29.387  15.396  44.175  1.00  0.00           N
ATOM    204  CA  ILE X  29      29.733  16.575  43.367  1.00  0.00           C
ATOM    205  CB  ILE X  29      31.048  16.368  42.576  1.00  0.00           C
ATOM    206  CG2 ILE X  29      32.240  16.320  43.549  1.00  0.00           C
ATOM    207  CG1 ILE X  29      31.007  15.111  41.677  1.00  0.00           C
ATOM    208  CD1 ILE X  29      32.182  15.011  40.698  1.00  0.00           C
ATOM    209  C   ILE X  29      28.583  16.999  42.447  1.00  0.00           C
ATOM    210  O   ILE X  29      27.862  16.162  41.897  1.00  0.00           O
ATOM    211  N   PHE X  30      28.448  18.316  42.281  1.00  0.00           N
ATOM    212  CA  PHE X  30      27.471  18.985  41.422  1.00  0.00           C
ATOM    213  CB  PHE X  30      26.334  19.561  42.278  1.00  0.00           C
ATOM    214  CG  PHE X  30      25.485  18.545  43.021  1.00  0.00           C
ATOM    215  CD1 PHE X  30      25.902  18.060  44.276  1.00  0.00           C
ATOM    216  CE1 PHE X  30      25.090  17.166  44.994  1.00  0.00           C
ATOM    217  CZ  PHE X  30      23.848  16.769  44.469  1.00  0.00           C
ATOM    218  CE2 PHE X  30      23.424  17.255  43.221  1.00  0.00           C
ATOM    219  CD2 PHE X  30      24.243  18.138  42.494  1.00  0.00           C
ATOM    220  C   PHE X  30      28.197  20.093  40.644  1.00  0.00           C
ATOM    221  O   PHE X  30      28.539  21.137  41.198  1.00  0.00           O
ATOM    222  N   LEU X  31      28.499  19.849  39.371  1.00  0.00           N
ATOM    223  CA  LEU X  31      29.431  20.646  38.573  1.00  0.00           C
ATOM    224  CB  LEU X  31      30.531  19.725  38.018  1.00  0.00           C
ATOM    225  CG  LEU X  31      31.369  18.923  39.030  1.00  0.00           C
ATOM    226  CD1 LEU X  31      32.449  18.160  38.262  1.00  0.00           C
ATOM    227  CD2 LEU X  31      32.056  19.804  40.070  1.00  0.00           C
ATOM    228  C   LEU X  31      28.731  21.416  37.442  1.00  0.00           C
ATOM    229  O   LEU X  31      27.800  20.917  36.803  1.00  0.00           O
ATOM    230  N   GLY X  32      29.213  22.629  37.164  1.00  0.00           N
ATOM    231  CA  GLY X  32      28.770  23.452  36.036  1.00  0.00           C
ATOM    232  C   GLY X  32      27.300  23.891  36.076  1.00  0.00           C
ATOM    233  O   GLY X  32      26.646  23.898  35.030  1.00  0.00           O
ATOM    234  N   ILE X  33      26.776  24.251  37.252  1.00  0.00           N
ATOM    235  CA  ILE X  33      25.407  24.769  37.454  1.00  0.00           C
ATOM    236  CB  ILE X  33      24.907  24.422  38.879  1.00  0.00           C
ATOM    237  CG2 ILE X  33      23.620  25.187  39.256  1.00  0.00           C
ATOM    238  CG1 ILE X  33      24.679  22.894  38.971  1.00  0.00           C
ATOM    239  CD1 ILE X  33      24.282  22.380  40.360  1.00  0.00           C
ATOM    240  C   ILE X  33      25.363  26.283  37.163  1.00  0.00           C
ATOM    241  O   ILE X  33      26.231  27.006  37.655  1.00  0.00           O
ATOM    242  N   PRO X  34      24.394  26.801  36.377  1.00  0.00           N
ATOM    243  CD  PRO X  34      23.373  26.065  35.641  1.00  0.00           C
ATOM    244  CG  PRO X  34      22.446  27.114  35.027  1.00  0.00           C
ATOM    245  CB  PRO X  34      23.341  28.345  34.889  1.00  0.00           C
ATOM    246  CA  PRO X  34      24.296  28.231  36.082  1.00  0.00           C
ATOM    247  C   PRO X  34      23.792  29.024  37.295  1.00  0.00           C
ATOM    248  O   PRO X  34      22.739  28.710  37.854  1.00  0.00           O
ATOM    249  N   PHE X  35      24.503  30.092  37.669  1.00  0.00           N
ATOM    250  CA  PHE X  35      24.070  31.002  38.744  1.00  0.00           C
ATOM    251  CB  PHE X  35      25.258  31.354  39.650  1.00  0.00           C
ATOM    252  CG  PHE X  35      26.381  32.156  39.015  1.00  0.00           C
ATOM    253  CD1 PHE X  35      26.270  33.555  38.895  1.00  0.00           C
ATOM    254  CE1 PHE X  35      27.336  34.306  38.367  1.00  0.00           C
ATOM    255  CZ  PHE X  35      28.520  33.662  37.970  1.00  0.00           C
ATOM    256  CE2 PHE X  35      28.635  32.266  38.089  1.00  0.00           C
ATOM    257  CD2 PHE X  35      27.566  31.514  38.607  1.00  0.00           C
ATOM    258  C   PHE X  35      23.332  32.251  38.234  1.00  0.00           C
ATOM    259  O   PHE X  35      22.643  32.914  39.009  1.00  0.00           O
ATOM    260  N   ALA X  36      23.448  32.561  36.940  1.00  0.00           N
ATOM    261  CA  ALA X  36      22.846  33.728  36.291  1.00  0.00           C
ATOM    262  CB  ALA X  36      23.897  34.846  36.255  1.00  0.00           C
ATOM    263  C   ALA X  36      22.313  33.401  34.880  1.00  0.00           C
ATOM    264  O   ALA X  36      22.685  32.384  34.280  1.00  0.00           O
ATOM    265  N   LYS X  37      21.449  34.276  34.357  1.00  0.00           N
ATOM    266  CA  LYS X  37      20.850  34.245  33.006  1.00  0.00           C
ATOM    267  CB  LYS X  37      19.714  35.292  33.007  1.00  0.00           C
ATOM    268  CG  LYS X  37      18.519  34.967  32.100  1.00  0.00           C
ATOM    269  CD  LYS X  37      17.340  35.904  32.406  1.00  0.00           C
ATOM    270  CE  LYS X  37      16.226  35.741  31.367  1.00  0.00           C
ATOM    271  NZ  LYS X  37      15.049  36.588  31.679  1.00  0.00           N
ATOM    272  C   LYS X  37      21.922  34.511  31.917  1.00  0.00           C
ATOM    273  O   LYS X  37      22.916  35.168  32.237  1.00  0.00           O
ATOM    274  N   PRO X  38      21.790  34.050  30.653  1.00  0.00           N
ATOM    275  CD  PRO X  38      20.734  33.200  30.120  1.00  0.00           C
ATOM    276  CG  PRO X  38      21.399  32.357  29.036  1.00  0.00           C
ATOM    277  CB  PRO X  38      22.455  33.302  28.467  1.00  0.00           C
ATOM    278  CA  PRO X  38      22.876  34.164  29.667  1.00  0.00           C
ATOM    279  C   PRO X  38      23.171  35.630  29.259  1.00  0.00           C
ATOM    280  O   PRO X  38      22.262  36.306  28.760  1.00  0.00           O
ATOM    281  N   PRO X  39      24.411  36.144  29.408  1.00  0.00           N
ATOM    282  CD  PRO X  39      25.538  35.478  30.060  1.00  0.00           C
ATOM    283  CG  PRO X  39      26.593  36.557  30.315  1.00  0.00           C
ATOM    284  CB  PRO X  39      25.745  37.828  30.359  1.00  0.00           C
ATOM    285  CA  PRO X  39      24.741  37.567  29.238  1.00  0.00           C
ATOM    286  C   PRO X  39      25.294  37.906  27.833  1.00  0.00           C
ATOM    287  O   PRO X  39      26.278  38.636  27.681  1.00  0.00           O
ATOM    288  N   LEU X  40      24.704  37.314  26.794  1.00  0.00           N
ATOM    289  CA  LEU X  40      25.242  37.289  25.427  1.00  0.00           C
ATOM    290  CB  LEU X  40      24.601  36.096  24.688  1.00  0.00           C
ATOM    291  CG  LEU X  40      25.022  34.719  25.246  1.00  0.00           C
ATOM    292  CD1 LEU X  40      24.000  33.639  24.901  1.00  0.00           C
ATOM    293  CD2 LEU X  40      26.375  34.302  24.671  1.00  0.00           C
ATOM    294  C   LEU X  40      25.035  38.613  24.662  1.00  0.00           C
ATOM    295  O   LEU X  40      24.037  39.310  24.872  1.00  0.00           O
ATOM    296  N   GLY X  41      25.951  38.930  23.739  1.00  0.00           N
ATOM    297  CA  GLY X  41      25.777  39.945  22.686  1.00  0.00           C
ATOM    298  C   GLY X  41      25.357  41.336  23.198  1.00  0.00           C
ATOM    299  O   GLY X  41      26.165  42.004  23.844  1.00  0.00           O
ATOM    300  N   PRO X  42      24.114  41.802  22.955  1.00  0.00           N
ATOM    301  CD  PRO X  42      23.041  41.095  22.270  1.00  0.00           C
ATOM    302  CG  PRO X  42      21.759  41.832  22.649  1.00  0.00           C
ATOM    303  CB  PRO X  42      22.244  43.273  22.789  1.00  0.00           C
ATOM    304  CA  PRO X  42      23.638  43.117  23.407  1.00  0.00           C
ATOM    305  C   PRO X  42      23.598  43.296  24.937  1.00  0.00           C
ATOM    306  O   PRO X  42      23.523  44.433  25.406  1.00  0.00           O
ATOM    307  N   LEU X  43      23.677  42.211  25.721  1.00  0.00           N
ATOM    308  CA  LEU X  43      23.767  42.253  27.190  1.00  0.00           C
ATOM    309  CB  LEU X  43      22.945  41.099  27.798  1.00  0.00           C
ATOM    310  CG  LEU X  43      21.435  41.149  27.485  1.00  0.00           C
ATOM    311  CD1 LEU X  43      20.728  40.000  28.202  1.00  0.00           C
ATOM    312  CD2 LEU X  43      20.772  42.454  27.938  1.00  0.00           C
ATOM    313  C   LEU X  43      25.214  42.302  27.720  1.00  0.00           C
ATOM    314  O   LEU X  43      25.423  42.377  28.936  1.00  0.00           O
ATOM    315  N   ARG X  44      26.216  42.330  26.836  1.00  0.00           N
ATOM    316  CA  ARG X  44      27.614  42.647  27.165  1.00  0.00           C
ATOM    317  CB  ARG X  44      28.427  42.454  25.876  1.00  0.00           C
ATOM    318  CG  ARG X  44      29.951  42.475  26.036  1.00  0.00           C
ATOM    319  CD  ARG X  44      30.638  42.354  24.663  1.00  0.00           C
ATOM    320  NE  ARG X  44      30.264  41.093  23.999  1.00  0.00           N
ATOM    321  CZ  ARG X  44      30.069  40.836  22.722  1.00  0.00           C
ATOM    322  NH1 ARG X  44      30.312  41.693  21.773  1.00  0.00           N
ATOM    323  NH2 ARG X  44      29.609  39.667  22.386  1.00  0.00           N
ATOM    324  C   ARG X  44      27.716  44.069  27.736  1.00  0.00           C
ATOM    325  O   ARG X  44      27.045  44.986  27.255  1.00  0.00           O
ATOM    326  N   PHE X  45      28.537  44.262  28.767  1.00  0.00           N
ATOM    327  CA  PHE X  45      28.645  45.522  29.522  1.00  0.00           C
ATOM    328  CB  PHE X  45      29.337  46.619  28.682  1.00  0.00           C
ATOM    329  CG  PHE X  45      30.384  46.132  27.694  1.00  0.00           C
ATOM    330  CD1 PHE X  45      31.531  45.449  28.142  1.00  0.00           C
ATOM    331  CE1 PHE X  45      32.472  44.975  27.210  1.00  0.00           C
ATOM    332  CZ  PHE X  45      32.281  45.190  25.835  1.00  0.00           C
ATOM    333  CE2 PHE X  45      31.130  45.860  25.385  1.00  0.00           C
ATOM    334  CD2 PHE X  45      30.183  46.325  26.313  1.00  0.00           C
ATOM    335  C   PHE X  45      27.305  45.966  30.153  1.00  0.00           C
ATOM    336  O   PHE X  45      26.906  47.129  30.053  1.00  0.00           O
ATOM    337  N   THR X  46      26.568  45.026  30.756  1.00  0.00           N
ATOM    338  CA  THR X  46      25.345  45.284  31.551  1.00  0.00           C
ATOM    339  CB  THR X  46      24.037  45.037  30.766  1.00  0.00           C
ATOM    340  CG2 THR X  46      23.977  45.702  29.391  1.00  0.00           C
ATOM    341  OG1 THR X  46      23.797  43.661  30.580  1.00  0.00           O
ATOM    342  C   THR X  46      25.338  44.420  32.824  1.00  0.00           C
ATOM    343  O   THR X  46      26.026  43.390  32.845  1.00  0.00           O
ATOM    344  N   PRO X  47      24.580  44.767  33.884  1.00  0.00           N
ATOM    345  CD  PRO X  47      23.853  46.015  34.076  1.00  0.00           C
ATOM    346  CG  PRO X  47      23.721  46.170  35.589  1.00  0.00           C
ATOM    347  CB  PRO X  47      23.599  44.723  36.065  1.00  0.00           C
ATOM    348  CA  PRO X  47      24.507  43.951  35.099  1.00  0.00           C
ATOM    349  C   PRO X  47      23.979  42.521  34.846  1.00  0.00           C
ATOM    350  O   PRO X  47      23.084  42.353  34.009  1.00  0.00           O
ATOM    351  N   PRO X  48      24.483  41.493  35.555  1.00  0.00           N
ATOM    352  CD  PRO X  48      25.565  41.565  36.526  1.00  0.00           C
ATOM    353  CG  PRO X  48      25.659  40.182  37.167  1.00  0.00           C
ATOM    354  CB  PRO X  48      25.109  39.256  36.082  1.00  0.00           C
ATOM    355  CA  PRO X  48      24.014  40.110  35.435  1.00  0.00           C
ATOM    356  C   PRO X  48      22.644  39.906  36.104  1.00  0.00           C
ATOM    357  O   PRO X  48      22.285  40.613  37.051  1.00  0.00           O
ATOM    358  N   GLN X  49      21.876  38.925  35.633  1.00  0.00           N
ATOM    359  CA  GLN X  49      20.465  38.707  35.987  1.00  0.00           C
ATOM    360  CB  GLN X  49      19.598  38.888  34.725  1.00  0.00           C
ATOM    361  CG  GLN X  49      19.671  40.326  34.184  1.00  0.00           C
ATOM    362  CD  GLN X  49      18.834  40.577  32.934  1.00  0.00           C
ATOM    363  OE1 GLN X  49      18.246  39.692  32.321  1.00  0.00           O
ATOM    364  NE2 GLN X  49      18.733  41.814  32.509  1.00  0.00           N
ATOM    365  C   GLN X  49      20.240  37.320  36.626  1.00  0.00           C
ATOM    366  O   GLN X  49      20.924  36.365  36.246  1.00  0.00           O
ATOM    367  N   PRO X  50      19.283  37.166  37.564  1.00  0.00           N
ATOM    368  CD  PRO X  50      18.374  38.188  38.063  1.00  0.00           C
ATOM    369  CG  PRO X  50      17.265  37.437  38.798  1.00  0.00           C
ATOM    370  CB  PRO X  50      17.972  36.180  39.306  1.00  0.00           C
ATOM    371  CA  PRO X  50      19.007  35.883  38.215  1.00  0.00           C
ATOM    372  C   PRO X  50      18.513  34.824  37.217  1.00  0.00           C
ATOM    373  O   PRO X  50      17.829  35.142  36.240  1.00  0.00           O
ATOM    374  N   ALA X  51      18.854  33.558  37.467  1.00  0.00           N
ATOM    375  CA  ALA X  51      18.496  32.440  36.592  1.00  0.00           C
ATOM    376  CB  ALA X  51      19.289  31.201  37.029  1.00  0.00           C
ATOM    377  C   ALA X  51      16.974  32.174  36.562  1.00  0.00           C
ATOM    378  O   ALA X  51      16.267  32.407  37.546  1.00  0.00           O
ATOM    379  N   GLU X  52      16.463  31.654  35.441  1.00  0.00           N
ATOM    380  CA  GLU X  52      15.047  31.276  35.316  1.00  0.00           C
ATOM    381  CB  GLU X  52      14.597  31.249  33.845  1.00  0.00           C
ATOM    382  CG  GLU X  52      14.602  32.629  33.175  1.00  0.00           C
ATOM    383  CD  GLU X  52      13.721  32.647  31.917  1.00  0.00           C
ATOM    384  OE1 GLU X  52      13.823  31.737  31.061  1.00  0.00           O
ATOM    385  OE2 GLU X  52      12.891  33.578  31.774  1.00  0.00           O
ATOM    386  C   GLU X  52      14.745  29.907  35.964  1.00  0.00           C
ATOM    387  O   GLU X  52      15.618  29.033  35.969  1.00  0.00           O
ATOM    388  N   PRO X  53      13.507  29.658  36.434  1.00  0.00           N
ATOM    389  CD  PRO X  53      12.489  30.655  36.731  1.00  0.00           C
ATOM    390  CG  PRO X  53      11.538  29.980  37.712  1.00  0.00           C
ATOM    391  CB  PRO X  53      11.592  28.512  37.299  1.00  0.00           C
ATOM    392  CA  PRO X  53      13.038  28.325  36.824  1.00  0.00           C
ATOM    393  C   PRO X  53      13.115  27.287  35.694  1.00  0.00           C
ATOM    394  O   PRO X  53      13.122  27.640  34.509  1.00  0.00           O
ATOM    395  N   TRP X  54      13.117  26.000  36.052  1.00  0.00           N
ATOM    396  CA  TRP X  54      13.180  24.867  35.116  1.00  0.00           C
ATOM    397  CB  TRP X  54      14.646  24.447  34.943  1.00  0.00           C
ATOM    398  CG  TRP X  54      15.320  23.879  36.154  1.00  0.00           C
ATOM    399  CD1 TRP X  54      15.323  22.576  36.506  1.00  0.00           C
ATOM    400  NE1 TRP X  54      16.056  22.397  37.662  1.00  0.00           N
ATOM    401  CE2 TRP X  54      16.541  23.596  38.137  1.00  0.00           C
ATOM    402  CZ2 TRP X  54      17.299  23.944  39.263  1.00  0.00           C
ATOM    403  CH2 TRP X  54      17.680  25.284  39.443  1.00  0.00           C
ATOM    404  CZ3 TRP X  54      17.298  26.252  38.498  1.00  0.00           C
ATOM    405  CE3 TRP X  54      16.519  25.895  37.381  1.00  0.00           C
ATOM    406  CD2 TRP X  54      16.112  24.560  37.175  1.00  0.00           C
ATOM    407  C   TRP X  54      12.321  23.646  35.503  1.00  0.00           C
ATOM    408  O   TRP X  54      12.009  22.856  34.614  1.00  0.00           O
ATOM    409  N   SER X  55      11.914  23.483  36.772  1.00  0.00           N
ATOM    410  CA  SER X  55      11.183  22.334  37.366  1.00  0.00           C
ATOM    411  CB  SER X  55       9.744  22.246  36.829  1.00  0.00           C
ATOM    412  OG  SER X  55       8.868  23.035  37.610  1.00  0.00           O
ATOM    413  C   SER X  55      11.855  20.949  37.295  1.00  0.00           C
ATOM    414  O   SER X  55      11.857  20.235  38.299  1.00  0.00           O
ATOM    415  N   PHE X  56      12.409  20.567  36.144  1.00  0.00           N
ATOM    416  CA  PHE X  56      12.957  19.242  35.828  1.00  0.00           C
ATOM    417  CB  PHE X  56      13.301  19.258  34.327  1.00  0.00           C
ATOM    418  CG  PHE X  56      13.710  17.921  33.743  1.00  0.00           C
ATOM    419  CD1 PHE X  56      15.067  17.633  33.506  1.00  0.00           C
ATOM    420  CE1 PHE X  56      15.446  16.373  33.015  1.00  0.00           C
ATOM    421  CZ  PHE X  56      14.470  15.400  32.750  1.00  0.00           C
ATOM    422  CE2 PHE X  56      13.111  15.694  32.956  1.00  0.00           C
ATOM    423  CD2 PHE X  56      12.731  16.953  33.454  1.00  0.00           C
ATOM    424  C   PHE X  56      14.171  18.837  36.693  1.00  0.00           C
ATOM    425  O   PHE X  56      14.841  19.687  37.277  1.00  0.00           O
ATOM    426  N   VAL X  57      14.504  17.543  36.743  1.00  0.00           N
ATOM    427  CA  VAL X  57      15.730  17.033  37.391  1.00  0.00           C
ATOM    428  CB  VAL X  57      15.526  15.586  37.895  1.00  0.00           C
ATOM    429  CG1 VAL X  57      16.760  15.071  38.645  1.00  0.00           C
ATOM    430  CG2 VAL X  57      14.339  15.466  38.861  1.00  0.00           C
ATOM    431  C   VAL X  57      16.925  17.165  36.428  1.00  0.00           C
ATOM    432  O   VAL X  57      17.265  16.224  35.703  1.00  0.00           O
ATOM    433  N   LYS X  58      17.551  18.350  36.374  1.00  0.00           N
ATOM    434  CA  LYS X  58      18.664  18.644  35.442  1.00  0.00           C
ATOM    435  CB  LYS X  58      18.775  20.156  35.156  1.00  0.00           C
ATOM    436  CG  LYS X  58      17.543  20.684  34.399  1.00  0.00           C
ATOM    437  CD  LYS X  58      17.642  22.154  33.958  1.00  0.00           C
ATOM    438  CE  LYS X  58      18.624  22.347  32.795  1.00  0.00           C
ATOM    439  NZ  LYS X  58      18.534  23.707  32.211  1.00  0.00           N
ATOM    440  C   LYS X  58      19.997  18.055  35.925  1.00  0.00           C
ATOM    441  O   LYS X  58      20.303  18.074  37.115  1.00  0.00           O
ATOM    442  N   ASN X  59      20.797  17.528  34.999  1.00  0.00           N
ATOM    443  CA  ASN X  59      22.087  16.890  35.290  1.00  0.00           C
ATOM    444  CB  ASN X  59      22.389  15.935  34.120  1.00  0.00           C
ATOM    445  CG  ASN X  59      23.554  14.978  34.330  1.00  0.00           C
ATOM    446  OD1 ASN X  59      24.672  15.365  34.629  1.00  0.00           O
ATOM    447  ND2 ASN X  59      23.340  13.695  34.156  1.00  0.00           N
ATOM    448  C   ASN X  59      23.193  17.934  35.571  1.00  0.00           C
ATOM    449  O   ASN X  59      23.195  19.024  34.989  1.00  0.00           O
ATOM    450  N   ALA X  60      24.108  17.605  36.484  1.00  0.00           N
ATOM    451  CA  ALA X  60      25.234  18.427  36.928  1.00  0.00           C
ATOM    452  CB  ALA X  60      24.768  19.278  38.119  1.00  0.00           C
ATOM    453  C   ALA X  60      26.473  17.557  37.253  1.00  0.00           C
ATOM    454  O   ALA X  60      27.064  17.667  38.326  1.00  0.00           O
ATOM    455  N   THR X  61      26.856  16.640  36.358  1.00  0.00           N
ATOM    456  CA  THR X  61      27.921  15.635  36.606  1.00  0.00           C
ATOM    457  CB  THR X  61      27.496  14.238  36.124  1.00  0.00           C
ATOM    458  CG2 THR X  61      26.324  13.680  36.928  1.00  0.00           C
ATOM    459  OG1 THR X  61      27.129  14.253  34.759  1.00  0.00           O
ATOM    460  C   THR X  61      29.305  15.988  36.038  1.00  0.00           C
ATOM    461  O   THR X  61      30.250  15.225  36.225  1.00  0.00           O
ATOM    462  N   SER X  62      29.443  17.126  35.354  1.00  0.00           N
ATOM    463  CA  SER X  62      30.618  17.503  34.547  1.00  0.00           C
ATOM    464  CB  SER X  62      30.328  17.196  33.074  1.00  0.00           C
ATOM    465  OG  SER X  62      29.108  17.818  32.700  1.00  0.00           O
ATOM    466  C   SER X  62      30.979  18.987  34.692  1.00  0.00           C
ATOM    467  O   SER X  62      30.103  19.828  34.913  1.00  0.00           O
ATOM    468  N   TYR X  63      32.257  19.339  34.535  1.00  0.00           N
ATOM    469  CA  TYR X  63      32.761  20.718  34.673  1.00  0.00           C
ATOM    470  CB  TYR X  63      34.295  20.665  34.607  1.00  0.00           C
ATOM    471  CG  TYR X  63      34.973  20.324  35.924  1.00  0.00           C
ATOM    472  CD1 TYR X  63      35.398  19.010  36.210  1.00  0.00           C
ATOM    473  CE1 TYR X  63      36.011  18.719  37.446  1.00  0.00           C
ATOM    474  CZ  TYR X  63      36.230  19.745  38.388  1.00  0.00           C
ATOM    475  OH  TYR X  63      36.848  19.484  39.570  1.00  0.00           O
ATOM    476  CE2 TYR X  63      35.830  21.061  38.089  1.00  0.00           C
ATOM    477  CD2 TYR X  63      35.189  21.341  36.872  1.00  0.00           C
ATOM    478  C   TYR X  63      32.166  21.712  33.636  1.00  0.00           C
ATOM    479  O   TYR X  63      31.652  21.287  32.602  1.00  0.00           O
ATOM    480  N   PRO X  64      32.188  23.040  33.876  1.00  0.00           N
ATOM    481  CD  PRO X  64      32.646  23.685  35.099  1.00  0.00           C
ATOM    482  CG  PRO X  64      32.479  25.188  34.888  1.00  0.00           C
ATOM    483  CB  PRO X  64      31.363  25.274  33.852  1.00  0.00           C
ATOM    484  CA  PRO X  64      31.577  24.031  32.979  1.00  0.00           C
ATOM    485  C   PRO X  64      32.424  24.373  31.731  1.00  0.00           C
ATOM    486  O   PRO X  64      33.632  24.093  31.701  1.00  0.00           O
ATOM    487  N   PRO X  65      31.832  25.050  30.724  1.00  0.00           N
ATOM    488  CD  PRO X  65      30.404  25.325  30.580  1.00  0.00           C
ATOM    489  CG  PRO X  65      30.290  26.484  29.590  1.00  0.00           C
ATOM    490  CB  PRO X  65      31.531  26.304  28.717  1.00  0.00           C
ATOM    491  CA  PRO X  65      32.581  25.802  29.714  1.00  0.00           C
ATOM    492  C   PRO X  65      33.357  26.967  30.356  1.00  0.00           C
ATOM    493  O   PRO X  65      32.967  27.483  31.406  1.00  0.00           O
ATOM    494  N   MET X  66      34.449  27.396  29.723  1.00  0.00           N
ATOM    495  CA  MET X  66      35.355  28.439  30.229  1.00  0.00           C
ATOM    496  CB  MET X  66      36.820  28.042  29.982  1.00  0.00           C
ATOM    497  CG  MET X  66      37.200  27.924  28.500  1.00  0.00           C
ATOM    498  SD  MET X  66      38.777  27.078  28.217  1.00  0.00           S
ATOM    499  CE  MET X  66      38.841  27.115  26.405  1.00  0.00           C
ATOM    500  C   MET X  66      35.015  29.837  29.688  1.00  0.00           C
ATOM    501  O   MET X  66      34.548  29.987  28.557  1.00  0.00           O
ATOM    502  N   CYS X  67      35.261  30.867  30.497  1.00  0.00           N
ATOM    503  CA  CYS X  67      34.909  32.258  30.207  1.00  0.00           C
ATOM    504  CB  CYS X  67      34.697  32.994  31.545  1.00  0.00           C
ATOM    505  SG  CYS X  67      36.110  32.759  32.665  1.00  0.00           S
ATOM    506  C   CYS X  67      35.944  32.992  29.334  1.00  0.00           C
ATOM    507  O   CYS X  67      37.134  32.970  29.629  1.00  0.00           O
ATOM    508  N   THR X  68      35.477  33.714  28.308  1.00  0.00           N
ATOM    509  CA  THR X  68      36.044  35.006  27.840  1.00  0.00           C
ATOM    510  CB  THR X  68      35.375  36.176  28.597  1.00  0.00           C
ATOM    511  CG2 THR X  68      33.856  36.196  28.415  1.00  0.00           C
ATOM    512  OG1 THR X  68      35.647  36.100  29.980  1.00  0.00           O
ATOM    513  C   THR X  68      37.586  35.165  27.840  1.00  0.00           C
ATOM    514  O   THR X  68      38.103  36.159  28.357  1.00  0.00           O
ATOM    515  N   GLN X  69      38.347  34.205  27.300  1.00  0.00           N
ATOM    516  CA  GLN X  69      39.821  34.223  27.315  1.00  0.00           C
ATOM    517  CB  GLN X  69      40.337  33.610  28.634  1.00  0.00           C
ATOM    518  CG  GLN X  69      40.200  32.079  28.722  1.00  0.00           C
ATOM    519  CD  GLN X  69      40.329  31.602  30.163  1.00  0.00           C
ATOM    520  OE1 GLN X  69      41.382  31.185  30.625  1.00  0.00           O
ATOM    521  NE2 GLN X  69      39.265  31.693  30.923  1.00  0.00           N
ATOM    522  C   GLN X  69      40.454  33.532  26.098  1.00  0.00           C
ATOM    523  O   GLN X  69      39.769  32.821  25.365  1.00  0.00           O
ATOM    524  N   ASP X  70      41.767  33.709  25.910  1.00  0.00           N
ATOM    525  CA  ASP X  70      42.556  32.985  24.900  1.00  0.00           C
ATOM    526  CB  ASP X  70      44.037  33.415  24.990  1.00  0.00           C
ATOM    527  CG  ASP X  70      44.950  32.787  23.922  1.00  0.00           C
ATOM    528  OD1 ASP X  70      44.522  31.853  23.205  1.00  0.00           O
ATOM    529  OD2 ASP X  70      46.117  33.228  23.804  1.00  0.00           O
ATOM    530  C   ASP X  70      42.397  31.454  25.056  1.00  0.00           C
ATOM    531  O   ASP X  70      42.839  30.898  26.068  1.00  0.00           O
ATOM    532  N   PRO X  71      41.809  30.732  24.079  1.00  0.00           N
ATOM    533  CD  PRO X  71      41.279  31.230  22.818  1.00  0.00           C
ATOM    534  CG  PRO X  71      40.906  29.996  22.002  1.00  0.00           C
ATOM    535  CB  PRO X  71      40.577  28.959  23.071  1.00  0.00           C
ATOM    536  CA  PRO X  71      41.561  29.297  24.196  1.00  0.00           C
ATOM    537  C   PRO X  71      42.838  28.444  24.141  1.00  0.00           C
ATOM    538  O   PRO X  71      42.770  27.256  24.464  1.00  0.00           O
ATOM    539  N   LYS X  72      44.012  29.003  23.802  1.00  0.00           N
ATOM    540  CA  LYS X  72      45.299  28.311  23.997  1.00  0.00           C
ATOM    541  CB  LYS X  72      46.387  28.976  23.131  1.00  0.00           C
ATOM    542  CG  LYS X  72      47.738  28.233  23.083  1.00  0.00           C
ATOM    543  CD  LYS X  72      47.604  26.755  22.676  1.00  0.00           C
ATOM    544  CE  LYS X  72      48.911  26.118  22.178  1.00  0.00           C
ATOM    545  NZ  LYS X  72      49.294  26.602  20.829  1.00  0.00           N
ATOM    546  C   LYS X  72      45.664  28.261  25.484  1.00  0.00           C
ATOM    547  O   LYS X  72      45.953  27.187  26.006  1.00  0.00           O
ATOM    548  N   ALA X  73      45.534  29.388  26.189  1.00  0.00           N
ATOM    549  CA  ALA X  73      45.672  29.447  27.646  1.00  0.00           C
ATOM    550  CB  ALA X  73      45.621  30.913  28.090  1.00  0.00           C
ATOM    551  C   ALA X  73      44.578  28.626  28.348  1.00  0.00           C
ATOM    552  O   ALA X  73      44.874  27.812  29.219  1.00  0.00           O
ATOM    553  N   GLY X  74      43.323  28.782  27.916  1.00  0.00           N
ATOM    554  CA  GLY X  74      42.176  28.049  28.448  1.00  0.00           C
ATOM    555  C   GLY X  74      42.313  26.529  28.303  1.00  0.00           C
ATOM    556  O   GLY X  74      42.008  25.798  29.246  1.00  0.00           O
ATOM    557  N   GLN X  75      42.842  26.036  27.175  1.00  0.00           N
ATOM    558  CA  GLN X  75      43.140  24.611  26.997  1.00  0.00           C
ATOM    559  CB  GLN X  75      43.429  24.309  25.520  1.00  0.00           C
ATOM    560  CG  GLN X  75      43.672  22.810  25.269  1.00  0.00           C
ATOM    561  CD  GLN X  75      43.876  22.466  23.797  1.00  0.00           C
ATOM    562  OE1 GLN X  75      43.882  23.321  22.914  1.00  0.00           O
ATOM    563  NE2 GLN X  75      44.067  21.207  23.487  1.00  0.00           N
ATOM    564  C   GLN X  75      44.282  24.144  27.909  1.00  0.00           C
ATOM    565  O   GLN X  75      44.123  23.125  28.574  1.00  0.00           O
ATOM    566  N   LEU X  76      45.390  24.886  28.020  1.00  0.00           N
ATOM    567  CA  LEU X  76      46.489  24.528  28.931  1.00  0.00           C
ATOM    568  CB  LEU X  76      47.670  25.494  28.715  1.00  0.00           C
ATOM    569  CG  LEU X  76      48.392  25.326  27.362  1.00  0.00           C
ATOM    570  CD1 LEU X  76      49.325  26.515  27.125  1.00  0.00           C
ATOM    571  CD2 LEU X  76      49.228  24.045  27.309  1.00  0.00           C
ATOM    572  C   LEU X  76      46.030  24.509  30.403  1.00  0.00           C
ATOM    573  O   LEU X  76      46.361  23.584  31.144  1.00  0.00           O
ATOM    574  N   LEU X  77      45.185  25.455  30.816  1.00  0.00           N
ATOM    575  CA  LEU X  77      44.549  25.469  32.140  1.00  0.00           C
ATOM    576  CB  LEU X  77      43.883  26.843  32.350  1.00  0.00           C
ATOM    577  CG  LEU X  77      44.894  27.988  32.561  1.00  0.00           C
ATOM    578  CD1 LEU X  77      44.215  29.341  32.354  1.00  0.00           C
ATOM    579  CD2 LEU X  77      45.476  27.973  33.977  1.00  0.00           C
ATOM    580  C   LEU X  77      43.545  24.318  32.339  1.00  0.00           C
ATOM    581  O   LEU X  77      43.361  23.863  33.466  1.00  0.00           O
ATOM    582  N   SER X  78      42.924  23.821  31.264  1.00  0.00           N
ATOM    583  CA  SER X  78      41.937  22.729  31.305  1.00  0.00           C
ATOM    584  CB  SER X  78      40.884  22.915  30.207  1.00  0.00           C
ATOM    585  OG  SER X  78      40.214  24.154  30.332  1.00  0.00           O
ATOM    586  C   SER X  78      42.541  21.325  31.165  1.00  0.00           C
ATOM    587  O   SER X  78      41.928  20.369  31.636  1.00  0.00           O
ATOM    588  N   GLU X  79      43.708  21.175  30.528  1.00  0.00           N
ATOM    589  CA  GLU X  79      44.334  19.878  30.208  1.00  0.00           C
ATOM    590  CB  GLU X  79      44.490  19.710  28.682  1.00  0.00           C
ATOM    591  CG  GLU X  79      43.168  19.707  27.894  1.00  0.00           C
ATOM    592  CD  GLU X  79      43.349  19.177  26.459  1.00  0.00           C
ATOM    593  OE1 GLU X  79      44.354  19.521  25.787  1.00  0.00           O
ATOM    594  OE2 GLU X  79      42.498  18.374  26.003  1.00  0.00           O
ATOM    595  C   GLU X  79      45.704  19.649  30.878  1.00  0.00           C
ATOM    596  O   GLU X  79      46.057  18.493  31.121  1.00  0.00           O
ATOM    597  N   LEU X  80      46.484  20.697  31.183  1.00  0.00           N
ATOM    598  CA  LEU X  80      47.855  20.591  31.717  1.00  0.00           C
ATOM    599  CB  LEU X  80      48.823  21.369  30.799  1.00  0.00           C
ATOM    600  CG  LEU X  80      50.315  21.280  31.179  1.00  0.00           C
ATOM    601  CD1 LEU X  80      50.863  19.853  31.101  1.00  0.00           C
ATOM    602  CD2 LEU X  80      51.133  22.155  30.227  1.00  0.00           C
ATOM    603  C   LEU X  80      47.952  21.034  33.184  1.00  0.00           C
ATOM    604  O   LEU X  80      48.373  20.248  34.034  1.00  0.00           O
ATOM    605  N   PHE X  81      47.521  22.255  33.505  1.00  0.00           N
ATOM    606  CA  PHE X  81      47.622  22.846  34.850  1.00  0.00           C
ATOM    607  CB  PHE X  81      47.795  24.372  34.733  1.00  0.00           C
ATOM    608  CG  PHE X  81      48.880  24.850  33.778  1.00  0.00           C
ATOM    609  CD1 PHE X  81      50.210  24.407  33.928  1.00  0.00           C
ATOM    610  CE1 PHE X  81      51.214  24.867  33.056  1.00  0.00           C
ATOM    611  CZ  PHE X  81      50.898  25.783  32.038  1.00  0.00           C
ATOM    612  CE2 PHE X  81      49.575  26.235  31.890  1.00  0.00           C
ATOM    613  CD2 PHE X  81      48.570  25.764  32.752  1.00  0.00           C
ATOM    614  C   PHE X  81      46.451  22.431  35.769  1.00  0.00           C
ATOM    615  O   PHE X  81      45.828  23.264  36.422  1.00  0.00           O
ATOM    616  N   THR X  82      46.099  21.143  35.776  1.00  0.00           N
ATOM    617  CA  THR X  82      44.845  20.626  36.353  1.00  0.00           C
ATOM    618  CB  THR X  82      44.263  19.498  35.484  1.00  0.00           C
ATOM    619  CG2 THR X  82      43.806  20.014  34.124  1.00  0.00           C
ATOM    620  OG1 THR X  82      45.211  18.477  35.224  1.00  0.00           O
ATOM    621  C   THR X  82      44.961  20.155  37.802  1.00  0.00           C
ATOM    622  O   THR X  82      45.949  19.520  38.162  1.00  0.00           O
ATOM    623  N   ASN X  83      43.920  20.382  38.616  1.00  0.00           N
ATOM    624  CA  ASN X  83      43.757  19.755  39.942  1.00  0.00           C
ATOM    625  CB  ASN X  83      43.285  20.831  40.938  1.00  0.00           C
ATOM    626  CG  ASN X  83      43.429  20.414  42.395  1.00  0.00           C
ATOM    627  OD1 ASN X  83      42.472  20.061  43.068  1.00  0.00           O
ATOM    628  ND2 ASN X  83      44.626  20.487  42.924  1.00  0.00           N
ATOM    629  C   ASN X  83      42.790  18.552  39.889  1.00  0.00           C
ATOM    630  O   ASN X  83      43.054  17.511  40.499  1.00  0.00           O
ATOM    631  N   ARG X  84      41.704  18.702  39.112  1.00  0.00           N
ATOM    632  CA  ARG X  84      40.611  17.738  38.868  1.00  0.00           C
ATOM    633  CB  ARG X  84      39.612  18.383  37.877  1.00  0.00           C
ATOM    634  CG  ARG X  84      40.207  18.599  36.471  1.00  0.00           C
ATOM    635  CD  ARG X  84      39.166  19.002  35.418  1.00  0.00           C
ATOM    636  NE  ARG X  84      39.772  18.975  34.069  1.00  0.00           N
ATOM    637  CZ  ARG X  84      40.001  17.891  33.344  1.00  0.00           C
ATOM    638  NH1 ARG X  84      39.519  16.725  33.646  1.00  0.00           N
ATOM    639  NH2 ARG X  84      40.745  17.942  32.286  1.00  0.00           N
ATOM    640  C   ARG X  84      41.040  16.354  38.346  1.00  0.00           C
ATOM    641  O   ARG X  84      42.121  16.206  37.773  1.00  0.00           O
ATOM    642  N   LYS X  85      40.119  15.387  38.432  1.00  0.00           N
ATOM    643  CA  LYS X  85      40.136  14.078  37.743  1.00  0.00           C
ATOM    644  CB  LYS X  85      40.503  12.986  38.771  1.00  0.00           C
ATOM    645  CG  LYS X  85      40.936  11.657  38.126  1.00  0.00           C
ATOM    646  CD  LYS X  85      41.537  10.689  39.156  1.00  0.00           C
ATOM    647  CE  LYS X  85      42.030   9.421  38.445  1.00  0.00           C
ATOM    648  NZ  LYS X  85      42.663   8.458  39.379  1.00  0.00           N
ATOM    649  C   LYS X  85      38.831  13.769  36.977  1.00  0.00           C
ATOM    650  O   LYS X  85      38.811  12.855  36.151  1.00  0.00           O
ATOM    651  N   GLU X  86      37.754  14.531  37.189  1.00  0.00           N
ATOM    652  CA  GLU X  86      36.469  14.386  36.477  1.00  0.00           C
ATOM    653  CB  GLU X  86      35.313  14.686  37.455  1.00  0.00           C
ATOM    654  CG  GLU X  86      33.918  14.290  36.950  1.00  0.00           C
ATOM    655  CD  GLU X  86      33.883  12.822  36.520  1.00  0.00           C
ATOM    656  OE1 GLU X  86      33.814  11.936  37.399  1.00  0.00           O
ATOM    657  OE2 GLU X  86      33.992  12.542  35.298  1.00  0.00           O
ATOM    658  C   GLU X  86      36.402  15.214  35.172  1.00  0.00           C
ATOM    659  O   GLU X  86      37.165  16.164  34.989  1.00  0.00           O
ATOM    660  N   ASN X  87      35.517  14.825  34.247  1.00  0.00           N
ATOM    661  CA  ASN X  87      35.490  15.259  32.843  1.00  0.00           C
ATOM    662  CB  ASN X  87      34.604  14.288  32.040  1.00  0.00           C
ATOM    663  CG  ASN X  87      33.111  14.494  32.245  1.00  0.00           C
ATOM    664  OD1 ASN X  87      32.464  15.184  31.473  1.00  0.00           O
ATOM    665  ND2 ASN X  87      32.511  13.903  33.254  1.00  0.00           N
ATOM    666  C   ASN X  87      35.094  16.730  32.577  1.00  0.00           C
ATOM    667  O   ASN X  87      34.330  17.344  33.330  1.00  0.00           O
ATOM    668  N   ILE X  88      35.575  17.261  31.443  1.00  0.00           N
ATOM    669  CA  ILE X  88      35.298  18.616  30.930  1.00  0.00           C
ATOM    670  CB  ILE X  88      36.590  19.472  30.846  1.00  0.00           C
ATOM    671  CG2 ILE X  88      37.044  19.893  32.252  1.00  0.00           C
ATOM    672  CG1 ILE X  88      37.728  18.775  30.065  1.00  0.00           C
ATOM    673  CD1 ILE X  88      38.922  19.682  29.751  1.00  0.00           C
ATOM    674  C   ILE X  88      34.602  18.582  29.550  1.00  0.00           C
ATOM    675  O   ILE X  88      34.868  17.683  28.749  1.00  0.00           O
ATOM    676  N   PRO X  89      33.771  19.587  29.209  1.00  0.00           N
ATOM    677  CD  PRO X  89      32.998  20.387  30.139  1.00  0.00           C
ATOM    678  CG  PRO X  89      31.729  20.778  29.385  1.00  0.00           C
ATOM    679  CB  PRO X  89      32.227  20.913  27.950  1.00  0.00           C
ATOM    680  CA  PRO X  89      33.323  19.843  27.838  1.00  0.00           C
ATOM    681  C   PRO X  89      34.454  20.319  26.915  1.00  0.00           C
ATOM    682  O   PRO X  89      34.473  19.948  25.741  1.00  0.00           O
ATOM    683  N   LEU X  90      35.404  21.102  27.446  1.00  0.00           N
ATOM    684  CA  LEU X  90      36.489  21.800  26.739  1.00  0.00           C
ATOM    685  CB  LEU X  90      37.569  20.805  26.272  1.00  0.00           C
ATOM    686  CG  LEU X  90      38.846  21.459  25.708  1.00  0.00           C
ATOM    687  CD1 LEU X  90      39.479  22.506  26.630  1.00  0.00           C
ATOM    688  CD2 LEU X  90      39.884  20.367  25.473  1.00  0.00           C
ATOM    689  C   LEU X  90      35.965  22.759  25.655  1.00  0.00           C
ATOM    690  O   LEU X  90      36.017  22.477  24.452  1.00  0.00           O
ATOM    691  N   LYS X  91      35.400  23.882  26.115  1.00  0.00           N
ATOM    692  CA  LYS X  91      34.649  24.847  25.298  1.00  0.00           C
ATOM    693  CB  LYS X  91      33.193  24.348  25.281  1.00  0.00           C
ATOM    694  CG  LYS X  91      32.208  25.224  24.496  1.00  0.00           C
ATOM    695  CD  LYS X  91      30.811  24.602  24.631  1.00  0.00           C
ATOM    696  CE  LYS X  91      29.706  25.387  23.924  1.00  0.00           C
ATOM    697  NZ  LYS X  91      29.880  25.385  22.456  1.00  0.00           N
ATOM    698  C   LYS X  91      34.737  26.271  25.863  1.00  0.00           C
ATOM    699  O   LYS X  91      34.344  26.496  27.007  1.00  0.00           O
ATOM    700  N   LEU X  92      35.213  27.229  25.067  1.00  0.00           N
ATOM    701  CA  LEU X  92      35.131  28.674  25.332  1.00  0.00           C
ATOM    702  CB  LEU X  92      36.184  29.380  24.451  1.00  0.00           C
ATOM    703  CG  LEU X  92      36.202  30.919  24.505  1.00  0.00           C
ATOM    704  CD1 LEU X  92      36.580  31.456  25.886  1.00  0.00           C
ATOM    705  CD2 LEU X  92      37.216  31.462  23.499  1.00  0.00           C
ATOM    706  C   LEU X  92      33.713  29.214  25.060  1.00  0.00           C
ATOM    707  O   LEU X  92      33.079  28.821  24.076  1.00  0.00           O
ATOM    708  N   SER X  93      33.222  30.136  25.896  1.00  0.00           N
ATOM    709  CA  SER X  93      31.956  30.846  25.663  1.00  0.00           C
ATOM    710  CB  SER X  93      30.798  29.957  26.136  1.00  0.00           C
ATOM    711  OG  SER X  93      29.557  30.389  25.603  1.00  0.00           O
ATOM    712  C   SER X  93      31.888  32.220  26.355  1.00  0.00           C
ATOM    713  O   SER X  93      32.563  32.467  27.357  1.00  0.00           O
ATOM    714  N   GLU X  94      31.036  33.115  25.841  1.00  0.00           N
ATOM    715  CA  GLU X  94      30.520  34.290  26.564  1.00  0.00           C
ATOM    716  CB  GLU X  94      30.060  35.325  25.521  1.00  0.00           C
ATOM    717  CG  GLU X  94      29.346  36.545  26.113  1.00  0.00           C
ATOM    718  CD  GLU X  94      29.159  37.658  25.075  1.00  0.00           C
ATOM    719  OE1 GLU X  94      28.528  37.462  24.008  1.00  0.00           O
ATOM    720  OE2 GLU X  94      29.667  38.773  25.324  1.00  0.00           O
ATOM    721  C   GLU X  94      29.394  33.913  27.551  1.00  0.00           C
ATOM    722  O   GLU X  94      29.300  34.495  28.631  1.00  0.00           O
ATOM    723  N   ASP X  95      28.592  32.889  27.240  1.00  0.00           N
ATOM    724  CA  ASP X  95      27.693  32.244  28.203  1.00  0.00           C
ATOM    725  CB  ASP X  95      26.561  31.516  27.462  1.00  0.00           C
ATOM    726  CG  ASP X  95      25.757  30.591  28.378  1.00  0.00           C
ATOM    727  OD1 ASP X  95      25.622  29.384  28.058  1.00  0.00           O
ATOM    728  OD2 ASP X  95      25.254  31.055  29.425  1.00  0.00           O
ATOM    729  C   ASP X  95      28.523  31.325  29.111  1.00  0.00           C
ATOM    730  O   ASP X  95      28.801  30.172  28.775  1.00  0.00           O
ATOM    731  N   CYS X  96      28.976  31.873  30.237  1.00  0.00           N
ATOM    732  CA  CYS X  96      30.007  31.281  31.091  1.00  0.00           C
ATOM    733  CB  CYS X  96      31.358  31.863  30.658  1.00  0.00           C
ATOM    734  SG  CYS X  96      31.397  33.666  30.913  1.00  0.00           S
ATOM    735  C   CYS X  96      29.760  31.442  32.607  1.00  0.00           C
ATOM    736  O   CYS X  96      30.616  31.049  33.405  1.00  0.00           O
ATOM    737  N   LEU X  97      28.605  31.974  33.024  1.00  0.00           N
ATOM    738  CA  LEU X  97      28.258  32.238  34.428  1.00  0.00           C
ATOM    739  CB  LEU X  97      27.293  33.441  34.513  1.00  0.00           C
ATOM    740  CG  LEU X  97      27.794  34.736  33.838  1.00  0.00           C
ATOM    741  CD1 LEU X  97      26.820  35.880  34.123  1.00  0.00           C
ATOM    742  CD2 LEU X  97      29.181  35.166  34.316  1.00  0.00           C
ATOM    743  C   LEU X  97      27.746  30.966  35.135  1.00  0.00           C
ATOM    744  O   LEU X  97      26.550  30.809  35.415  1.00  0.00           O
ATOM    745  N   TYR X  98      28.681  30.045  35.382  1.00  0.00           N
ATOM    746  CA  TYR X  98      28.481  28.735  36.011  1.00  0.00           C
ATOM    747  CB  TYR X  98      28.780  27.615  34.996  1.00  0.00           C
ATOM    748  CG  TYR X  98      27.918  27.607  33.742  1.00  0.00           C
ATOM    749  CD1 TYR X  98      28.355  28.262  32.576  1.00  0.00           C
ATOM    750  CE1 TYR X  98      27.537  28.293  31.428  1.00  0.00           C
ATOM    751  CZ  TYR X  98      26.288  27.638  31.428  1.00  0.00           C
ATOM    752  OH  TYR X  98      25.476  27.671  30.338  1.00  0.00           O
ATOM    753  CE2 TYR X  98      25.882  26.926  32.575  1.00  0.00           C
ATOM    754  CD2 TYR X  98      26.689  26.923  33.729  1.00  0.00           C
ATOM    755  C   TYR X  98      29.353  28.566  37.272  1.00  0.00           C
ATOM    756  O   TYR X  98      30.374  29.238  37.432  1.00  0.00           O
ATOM    757  N   LEU X  99      28.960  27.651  38.162  1.00  0.00           N
ATOM    758  CA  LEU X  99      29.690  27.291  39.383  1.00  0.00           C
ATOM    759  CB  LEU X  99      29.209  28.178  40.556  1.00  0.00           C
ATOM    760  CG  LEU X  99      27.706  28.193  40.901  1.00  0.00           C
ATOM    761  CD1 LEU X  99      27.195  26.875  41.483  1.00  0.00           C
ATOM    762  CD2 LEU X  99      27.461  29.280  41.952  1.00  0.00           C
ATOM    763  C   LEU X  99      29.656  25.778  39.681  1.00  0.00           C
ATOM    764  O   LEU X  99      28.885  25.027  39.081  1.00  0.00           O
ATOM    765  N   ASN X 100      30.505  25.346  40.614  1.00  0.00           N
ATOM    766  CA  ASN X 100      30.641  23.964  41.089  1.00  0.00           C
ATOM    767  CB  ASN X 100      32.075  23.470  40.828  1.00  0.00           C
ATOM    768  CG  ASN X 100      32.552  23.499  39.390  1.00  0.00           C
ATOM    769  OD1 ASN X 100      31.795  23.475  38.431  1.00  0.00           O
ATOM    770  ND2 ASN X 100      33.854  23.539  39.224  1.00  0.00           N
ATOM    771  C   ASN X 100      30.392  23.884  42.602  1.00  0.00           C
ATOM    772  O   ASN X 100      30.798  24.795  43.324  1.00  0.00           O
ATOM    773  N   ILE X 101      29.844  22.767  43.086  1.00  0.00           N
ATOM    774  CA  ILE X 101      29.747  22.399  44.505  1.00  0.00           C
ATOM    775  CB  ILE X 101      28.289  22.460  45.036  1.00  0.00           C
ATOM    776  CG2 ILE X 101      28.287  22.261  46.565  1.00  0.00           C
ATOM    777  CG1 ILE X 101      27.548  23.784  44.716  1.00  0.00           C
ATOM    778  CD1 ILE X 101      26.776  23.754  43.389  1.00  0.00           C
ATOM    779  C   ILE X 101      30.355  21.001  44.712  1.00  0.00           C
ATOM    780  O   ILE X 101      30.091  20.076  43.939  1.00  0.00           O
ATOM    781  N   TYR X 102      31.142  20.845  45.777  1.00  0.00           N
ATOM    782  CA  TYR X 102      31.762  19.591  46.209  1.00  0.00           C
ATOM    783  CB  TYR X 102      33.284  19.595  45.941  1.00  0.00           C
ATOM    784  CG  TYR X 102      33.785  20.478  44.801  1.00  0.00           C
ATOM    785  CD1 TYR X 102      34.025  21.840  45.054  1.00  0.00           C
ATOM    786  CE1 TYR X 102      34.536  22.683  44.056  1.00  0.00           C
ATOM    787  CZ  TYR X 102      34.808  22.167  42.774  1.00  0.00           C
ATOM    788  OH  TYR X 102      35.321  22.985  41.816  1.00  0.00           O
ATOM    789  CE2 TYR X 102      34.553  20.806  42.503  1.00  0.00           C
ATOM    790  CD2 TYR X 102      34.046  19.962  43.516  1.00  0.00           C
ATOM    791  C   TYR X 102      31.437  19.367  47.697  1.00  0.00           C
ATOM    792  O   TYR X 102      31.575  20.280  48.516  1.00  0.00           O
ATOM    793  N   THR X 103      30.976  18.167  48.053  1.00  0.00           N
ATOM    794  CA  THR X 103      30.185  17.941  49.278  1.00  0.00           C
ATOM    795  CB  THR X 103      28.665  17.954  48.981  1.00  0.00           C
ATOM    796  CG2 THR X 103      27.992  19.213  49.508  1.00  0.00           C
ATOM    797  OG1 THR X 103      28.349  17.897  47.603  1.00  0.00           O
ATOM    798  C   THR X 103      30.497  16.597  49.942  1.00  0.00           C
ATOM    799  O   THR X 103      30.501  15.582  49.247  1.00  0.00           O
ATOM    800  N   PRO X 104      30.672  16.515  51.273  1.00  0.00           N
ATOM    801  CD  PRO X 104      30.718  17.608  52.238  1.00  0.00           C
ATOM    802  CG  PRO X 104      30.509  16.967  53.610  1.00  0.00           C
ATOM    803  CB  PRO X 104      31.039  15.549  53.409  1.00  0.00           C
ATOM    804  CA  PRO X 104      30.651  15.227  51.966  1.00  0.00           C
ATOM    805  C   PRO X 104      29.255  14.587  51.879  1.00  0.00           C
ATOM    806  O   PRO X 104      28.250  15.289  51.763  1.00  0.00           O
ATOM    807  N   ALA X 105      29.157  13.261  52.009  1.00  0.00           N
ATOM    808  CA  ALA X 105      27.878  12.534  51.986  1.00  0.00           C
ATOM    809  CB  ALA X 105      28.175  11.044  51.815  1.00  0.00           C
ATOM    810  C   ALA X 105      26.942  12.823  53.187  1.00  0.00           C
ATOM    811  O   ALA X 105      25.830  12.296  53.257  1.00  0.00           O
ATOM    812  N   ASP X 106      27.348  13.707  54.103  1.00  0.00           N
ATOM    813  CA  ASP X 106      26.514  14.301  55.158  1.00  0.00           C
ATOM    814  CB  ASP X 106      27.395  14.685  56.359  1.00  0.00           C
ATOM    815  CG  ASP X 106      28.181  13.495  56.902  1.00  0.00           C
ATOM    816  OD1 ASP X 106      27.560  12.502  57.353  1.00  0.00           O
ATOM    817  OD2 ASP X 106      29.432  13.510  56.830  1.00  0.00           O
ATOM    818  C   ASP X 106      25.652  15.490  54.662  1.00  0.00           C
ATOM    819  O   ASP X 106      25.063  16.206  55.473  1.00  0.00           O
ATOM    820  N   LEU X 107      25.575  15.735  53.346  1.00  0.00           N
ATOM    821  CA  LEU X 107      24.833  16.859  52.753  1.00  0.00           C
ATOM    822  CB  LEU X 107      25.297  17.095  51.295  1.00  0.00           C
ATOM    823  CG  LEU X 107      24.696  16.180  50.207  1.00  0.00           C
ATOM    824  CD1 LEU X 107      25.019  16.710  48.811  1.00  0.00           C
ATOM    825  CD2 LEU X 107      25.200  14.737  50.276  1.00  0.00           C
ATOM    826  C   LEU X 107      23.293  16.767  52.844  1.00  0.00           C
ATOM    827  O   LEU X 107      22.623  17.789  52.708  1.00  0.00           O
ATOM    828  N   THR X 108      22.716  15.579  53.058  1.00  0.00           N
ATOM    829  CA  THR X 108      21.262  15.302  52.925  1.00  0.00           C
ATOM    830  CB  THR X 108      21.000  14.089  52.008  1.00  0.00           C
ATOM    831  CG2 THR X 108      21.405  14.337  50.560  1.00  0.00           C
ATOM    832  OG1 THR X 108      21.714  12.957  52.465  1.00  0.00           O
ATOM    833  C   THR X 108      20.513  15.099  54.250  1.00  0.00           C
ATOM    834  O   THR X 108      19.297  14.899  54.237  1.00  0.00           O
ATOM    835  N   LYS X 109      21.206  15.142  55.396  1.00  0.00           N
ATOM    836  CA  LYS X 109      20.676  14.787  56.731  1.00  0.00           C
ATOM    837  CB  LYS X 109      21.641  13.792  57.417  1.00  0.00           C
ATOM    838  CG  LYS X 109      23.052  14.348  57.680  1.00  0.00           C
ATOM    839  CD  LYS X 109      23.969  13.375  58.442  1.00  0.00           C
ATOM    840  CE  LYS X 109      24.156  12.031  57.723  1.00  0.00           C
ATOM    841  NZ  LYS X 109      25.233  11.230  58.349  1.00  0.00           N
ATOM    842  C   LYS X 109      20.238  15.985  57.603  1.00  0.00           C
ATOM    843  O   LYS X 109      20.398  15.938  58.823  1.00  0.00           O
ATOM    844  N   LYS X 110      19.701  17.050  56.984  1.00  0.00           N
ATOM    845  CA  LYS X 110      19.374  18.366  57.592  1.00  0.00           C
ATOM    846  CB  LYS X 110      18.099  18.300  58.465  1.00  0.00           C
ATOM    847  CG  LYS X 110      16.810  18.103  57.652  1.00  0.00           C
ATOM    848  CD  LYS X 110      15.571  18.142  58.563  1.00  0.00           C
ATOM    849  CE  LYS X 110      14.279  18.033  57.744  1.00  0.00           C
ATOM    850  NZ  LYS X 110      13.062  18.117  58.592  1.00  0.00           N
ATOM    851  C   LYS X 110      20.577  18.983  58.324  1.00  0.00           C
ATOM    852  O   LYS X 110      20.567  19.137  59.546  1.00  0.00           O
ATOM    853  N   ASN X 111      21.626  19.306  57.567  1.00  0.00           N
ATOM    854  CA  ASN X 111      22.950  19.672  58.090  1.00  0.00           C
ATOM    855  CB  ASN X 111      23.976  18.756  57.391  1.00  0.00           C
ATOM    856  CG  ASN X 111      25.212  18.470  58.221  1.00  0.00           C
ATOM    857  OD1 ASN X 111      25.428  19.013  59.293  1.00  0.00           O
ATOM    858  ND2 ASN X 111      26.041  17.563  57.776  1.00  0.00           N
ATOM    859  C   ASN X 111      23.283  21.183  57.981  1.00  0.00           C
ATOM    860  O   ASN X 111      22.670  21.913  57.195  1.00  0.00           O
ATOM    861  N   ARG X 112      24.261  21.651  58.775  1.00  0.00           N
ATOM    862  CA  ARG X 112      24.721  23.058  58.879  1.00  0.00           C
ATOM    863  CB  ARG X 112      24.110  23.727  60.132  1.00  0.00           C
ATOM    864  CG  ARG X 112      22.604  23.998  59.971  1.00  0.00           C
ATOM    865  CD  ARG X 112      21.964  24.500  61.274  1.00  0.00           C
ATOM    866  NE  ARG X 112      20.507  24.714  61.135  1.00  0.00           N
ATOM    867  CZ  ARG X 112      19.568  23.786  61.050  1.00  0.00           C
ATOM    868  NH1 ARG X 112      18.310  24.105  60.990  1.00  0.00           N
ATOM    869  NH2 ARG X 112      19.842  22.515  61.025  1.00  0.00           N
ATOM    870  C   ARG X 112      26.256  23.158  58.818  1.00  0.00           C
ATOM    871  O   ARG X 112      26.903  23.771  59.674  1.00  0.00           O
ATOM    872  N   LEU X 113      26.834  22.542  57.787  1.00  0.00           N
ATOM    873  CA  LEU X 113      28.279  22.458  57.535  1.00  0.00           C
ATOM    874  CB  LEU X 113      28.518  21.528  56.326  1.00  0.00           C
ATOM    875  CG  LEU X 113      28.136  20.054  56.550  1.00  0.00           C
ATOM    876  CD1 LEU X 113      27.972  19.305  55.226  1.00  0.00           C
ATOM    877  CD2 LEU X 113      29.217  19.336  57.352  1.00  0.00           C
ATOM    878  C   LEU X 113      28.921  23.834  57.248  1.00  0.00           C
ATOM    879  O   LEU X 113      28.260  24.701  56.667  1.00  0.00           O
ATOM    880  N   PRO X 114      30.216  24.032  57.566  1.00  0.00           N
ATOM    881  CD  PRO X 114      31.084  23.123  58.306  1.00  0.00           C
ATOM    882  CG  PRO X 114      32.511  23.580  58.014  1.00  0.00           C
ATOM    883  CB  PRO X 114      32.352  25.079  57.768  1.00  0.00           C
ATOM    884  CA  PRO X 114      30.984  25.184  57.086  1.00  0.00           C
ATOM    885  C   PRO X 114      31.116  25.172  55.554  1.00  0.00           C
ATOM    886  O   PRO X 114      31.202  24.104  54.939  1.00  0.00           O
ATOM    887  N   VAL X 115      31.160  26.364  54.945  1.00  0.00           N
ATOM    888  CA  VAL X 115      31.174  26.557  53.484  1.00  0.00           C
ATOM    889  CB  VAL X 115      29.880  27.253  53.007  1.00  0.00           C
ATOM    890  CG1 VAL X 115      29.835  27.382  51.477  1.00  0.00           C
ATOM    891  CG2 VAL X 115      28.618  26.500  53.446  1.00  0.00           C
ATOM    892  C   VAL X 115      32.406  27.360  53.058  1.00  0.00           C
ATOM    893  O   VAL X 115      32.680  28.416  53.628  1.00  0.00           O
ATOM    894  N   MET X 116      33.124  26.897  52.031  1.00  0.00           N
ATOM    895  CA  MET X 116      34.336  27.532  51.492  1.00  0.00           C
ATOM    896  CB  MET X 116      35.538  26.656  51.879  1.00  0.00           C
ATOM    897  CG  MET X 116      36.893  27.261  51.502  1.00  0.00           C
ATOM    898  SD  MET X 116      38.273  26.388  52.295  1.00  0.00           S
ATOM    899  CE  MET X 116      39.689  27.149  51.462  1.00  0.00           C
ATOM    900  C   MET X 116      34.215  27.766  49.975  1.00  0.00           C
ATOM    901  O   MET X 116      34.099  26.816  49.205  1.00  0.00           O
ATOM    902  N   VAL X 117      34.226  29.029  49.537  1.00  0.00           N
ATOM    903  CA  VAL X 117      33.916  29.457  48.157  1.00  0.00           C
ATOM    904  CB  VAL X 117      32.795  30.522  48.148  1.00  0.00           C
ATOM    905  CG1 VAL X 117      32.356  30.857  46.715  1.00  0.00           C
ATOM    906  CG2 VAL X 117      31.546  30.079  48.927  1.00  0.00           C
ATOM    907  C   VAL X 117      35.167  29.991  47.458  1.00  0.00           C
ATOM    908  O   VAL X 117      35.675  31.045  47.831  1.00  0.00           O
ATOM    909  N   TRP X 118      35.652  29.279  46.439  1.00  0.00           N
ATOM    910  CA  TRP X 118      36.909  29.565  45.738  1.00  0.00           C
ATOM    911  CB  TRP X 118      37.618  28.237  45.418  1.00  0.00           C
ATOM    912  CG  TRP X 118      39.103  28.254  45.166  1.00  0.00           C
ATOM    913  CD1 TRP X 118      39.909  29.338  45.047  1.00  0.00           C
ATOM    914  NE1 TRP X 118      41.218  28.938  44.871  1.00  0.00           N
ATOM    915  CE2 TRP X 118      41.340  27.569  44.917  1.00  0.00           C
ATOM    916  CZ2 TRP X 118      42.445  26.706  44.870  1.00  0.00           C
ATOM    917  CH2 TRP X 118      42.231  25.320  44.965  1.00  0.00           C
ATOM    918  CZ3 TRP X 118      40.921  24.821  45.089  1.00  0.00           C
ATOM    919  CE3 TRP X 118      39.821  25.700  45.146  1.00  0.00           C
ATOM    920  CD2 TRP X 118      40.000  27.100  45.072  1.00  0.00           C
ATOM    921  C   TRP X 118      36.709  30.436  44.484  1.00  0.00           C
ATOM    922  O   TRP X 118      35.947  30.083  43.578  1.00  0.00           O
ATOM    923  N   ILE X 119      37.440  31.552  44.422  1.00  0.00           N
ATOM    924  CA  ILE X 119      37.609  32.452  43.273  1.00  0.00           C
ATOM    925  CB  ILE X 119      37.534  33.934  43.725  1.00  0.00           C
ATOM    926  CG2 ILE X 119      37.550  34.854  42.488  1.00  0.00           C
ATOM    927  CG1 ILE X 119      36.292  34.205  44.608  1.00  0.00           C
ATOM    928  CD1 ILE X 119      36.140  35.656  45.081  1.00  0.00           C
ATOM    929  C   ILE X 119      38.959  32.153  42.597  1.00  0.00           C
ATOM    930  O   ILE X 119      40.006  32.207  43.248  1.00  0.00           O
ATOM    931  N   HID X 120      38.947  31.858  41.294  1.00  0.00           N
ATOM    932  CA  HID X 120      40.161  31.519  40.539  1.00  0.00           C
ATOM    933  CB  HID X 120      39.794  30.767  39.250  1.00  0.00           C
ATOM    934  CG  HID X 120      38.908  31.501  38.270  1.00  0.00           C
ATOM    935  ND1 HID X 120      39.306  32.457  37.359  1.00  0.00           N
ATOM    936  CE1 HID X 120      38.240  32.775  36.602  1.00  0.00           C
ATOM    937  NE2 HID X 120      37.161  32.068  36.984  1.00  0.00           N
ATOM    938  CD2 HID X 120      37.582  31.252  38.038  1.00  0.00           C
ATOM    939  C   HID X 120      41.069  32.733  40.261  1.00  0.00           C
ATOM    940  O   HID X 120      40.586  33.844  40.015  1.00  0.00           O
ATOM    941  N   GLY X 121      42.389  32.505  40.265  1.00  0.00           N
ATOM    942  CA  GLY X 121      43.404  33.460  39.845  1.00  0.00           C
ATOM    943  C   GLY X 121      43.562  33.495  38.319  1.00  0.00           C
ATOM    944  O   GLY X 121      42.824  32.867  37.565  1.00  0.00           O
ATOM    945  N   GLY X 122      44.607  34.273  37.837  1.00  0.00           N
ATOM    946  CA  GLY X 122      44.839  34.407  36.392  1.00  0.00           C
ATOM    947  C   GLY X 122      44.995  35.834  35.884  1.00  0.00           C
ATOM    948  O   GLY X 122      44.738  36.128  34.719  1.00  0.00           O
ATOM    949  N   GLY X 123      45.416  36.822  36.773  1.00  0.00           N
ATOM    950  CA  GLY X 123      45.739  38.177  36.310  1.00  0.00           C
ATOM    951  C   GLY X 123      44.543  38.945  35.724  1.00  0.00           C
ATOM    952  O   GLY X 123      44.764  39.856  34.933  1.00  0.00           O
ATOM    953  N   LEU X 124      43.302  38.545  36.042  1.00  0.00           N
ATOM    954  CA  LEU X 124      42.045  39.013  35.429  1.00  0.00           C
ATOM    955  CB  LEU X 124      41.725  40.461  35.868  1.00  0.00           C
ATOM    956  CG  LEU X 124      41.609  40.698  37.385  1.00  0.00           C
ATOM    957  CD1 LEU X 124      41.360  42.184  37.647  1.00  0.00           C
ATOM    958  CD2 LEU X 124      40.469  39.902  38.025  1.00  0.00           C
ATOM    959  C   LEU X 124      41.937  38.818  33.896  1.00  0.00           C
ATOM    960  O   LEU X 124      41.002  39.332  33.282  1.00  0.00           O
ATOM    961  N   MET X 125      42.844  38.053  33.276  1.00  0.00           N
ATOM    962  CA  MET X 125      42.884  37.807  31.823  1.00  0.00           C
ATOM    963  CB  MET X 125      44.194  38.360  31.232  1.00  0.00           C
ATOM    964  CG  MET X 125      45.454  37.680  31.788  1.00  0.00           C
ATOM    965  SD  MET X 125      46.909  37.814  30.716  1.00  0.00           S
ATOM    966  CE  MET X 125      48.066  36.820  31.691  1.00  0.00           C
ATOM    967  C   MET X 125      42.687  36.335  31.420  1.00  0.00           C
ATOM    968  O   MET X 125      42.325  36.069  30.275  1.00  0.00           O
ATOM    969  N   VAL X 126      42.931  35.384  32.326  1.00  0.00           N
ATOM    970  CA  VAL X 126      42.759  33.931  32.127  1.00  0.00           C
ATOM    971  CB  VAL X 126      44.077  33.248  31.685  1.00  0.00           C
ATOM    972  CG1 VAL X 126      44.578  33.756  30.327  1.00  0.00           C
ATOM    973  CG2 VAL X 126      45.221  33.391  32.699  1.00  0.00           C
ATOM    974  C   VAL X 126      42.205  33.285  33.407  1.00  0.00           C
ATOM    975  O   VAL X 126      42.075  33.955  34.431  1.00  0.00           O
ATOM    976  N   GLY X 127      41.901  31.987  33.364  1.00  0.00           N
ATOM    977  CA  GLY X 127      41.423  31.205  34.511  1.00  0.00           C
ATOM    978  C   GLY X 127      39.963  30.778  34.380  1.00  0.00           C
ATOM    979  O   GLY X 127      39.181  31.439  33.703  1.00  0.00           O
ATOM    980  N   ALA X 128      39.597  29.642  34.973  1.00  0.00           N
ATOM    981  CA  ALA X 128      38.269  29.043  34.816  1.00  0.00           C
ATOM    982  CB  ALA X 128      38.258  28.242  33.503  1.00  0.00           C
ATOM    983  C   ALA X 128      37.905  28.131  35.998  1.00  0.00           C
ATOM    984  O   ALA X 128      38.782  27.586  36.667  1.00  0.00           O
ATOM    985  N   ALA X 129      36.611  27.867  36.198  1.00  0.00           N
ATOM    986  CA  ALA X 129      36.138  26.862  37.160  1.00  0.00           C
ATOM    987  CB  ALA X 129      34.685  27.182  37.532  1.00  0.00           C
ATOM    988  C   ALA X 129      36.314  25.408  36.660  1.00  0.00           C
ATOM    989  O   ALA X 129      36.085  24.461  37.410  1.00  0.00           O
ATOM    990  N   SER X 130      36.740  25.211  35.409  1.00  0.00           N
ATOM    991  CA  SER X 130      36.830  23.921  34.699  1.00  0.00           C
ATOM    992  CB  SER X 130      36.764  24.172  33.182  1.00  0.00           C
ATOM    993  OG  SER X 130      35.801  25.168  32.877  1.00  0.00           O
ATOM    994  C   SER X 130      38.060  23.056  35.046  1.00  0.00           C
ATOM    995  O   SER X 130      38.449  22.201  34.251  1.00  0.00           O
ATOM    996  N   THR X 131      38.731  23.301  36.180  1.00  0.00           N
ATOM    997  CA  THR X 131      40.064  22.717  36.466  1.00  0.00           C
ATOM    998  CB  THR X 131      41.128  23.540  35.721  1.00  0.00           C
ATOM    999  CG2 THR X 131      41.340  24.963  36.235  1.00  0.00           C
ATOM   1000  OG1 THR X 131      42.354  22.875  35.771  1.00  0.00           O
ATOM   1001  C   THR X 131      40.418  22.542  37.955  1.00  0.00           C
ATOM   1002  O   THR X 131      41.104  21.581  38.321  1.00  0.00           O
ATOM   1003  N   TYR X 132      39.902  23.418  38.825  1.00  0.00           N
ATOM   1004  CA  TYR X 132      39.994  23.315  40.289  1.00  0.00           C
ATOM   1005  CB  TYR X 132      39.629  24.669  40.928  1.00  0.00           C
ATOM   1006  CG  TYR X 132      40.533  25.845  40.576  1.00  0.00           C
ATOM   1007  CD1 TYR X 132      40.362  26.536  39.362  1.00  0.00           C
ATOM   1008  CE1 TYR X 132      41.182  27.636  39.048  1.00  0.00           C
ATOM   1009  CZ  TYR X 132      42.152  28.089  39.965  1.00  0.00           C
ATOM   1010  OH  TYR X 132      42.894  29.189  39.660  1.00  0.00           O
ATOM   1011  CE2 TYR X 132      42.319  27.409  41.191  1.00  0.00           C
ATOM   1012  CD2 TYR X 132      41.518  26.284  41.484  1.00  0.00           C
ATOM   1013  C   TYR X 132      39.079  22.197  40.831  1.00  0.00           C
ATOM   1014  O   TYR X 132      38.103  21.817  40.185  1.00  0.00           O
ATOM   1015  N   ASP X 133      39.355  21.677  42.029  1.00  0.00           N
ATOM   1016  CA  ASP X 133      38.526  20.654  42.685  1.00  0.00           C
ATOM   1017  CB  ASP X 133      39.069  19.258  42.313  1.00  0.00           C
ATOM   1018  CG  ASP X 133      38.096  18.107  42.584  1.00  0.00           C
ATOM   1019  OD1 ASP X 133      37.045  18.322  43.227  1.00  0.00           O
ATOM   1020  OD2 ASP X 133      38.339  16.982  42.084  1.00  0.00           O
ATOM   1021  C   ASP X 133      38.478  20.882  44.208  1.00  0.00           C
ATOM   1022  O   ASP X 133      39.482  21.264  44.813  1.00  0.00           O
ATOM   1023  N   GLY X 134      37.327  20.643  44.841  1.00  0.00           N
ATOM   1024  CA  GLY X 134      37.155  20.712  46.299  1.00  0.00           C
ATOM   1025  C   GLY X 134      37.369  19.381  47.031  1.00  0.00           C
ATOM   1026  O   GLY X 134      37.403  19.361  48.265  1.00  0.00           O
ATOM   1027  N   LEU X 135      37.520  18.277  46.287  1.00  0.00           N
ATOM   1028  CA  LEU X 135      37.622  16.909  46.807  1.00  0.00           C
ATOM   1029  CB  LEU X 135      37.955  15.986  45.619  1.00  0.00           C
ATOM   1030  CG  LEU X 135      38.106  14.495  45.978  1.00  0.00           C
ATOM   1031  CD1 LEU X 135      36.806  13.879  46.493  1.00  0.00           C
ATOM   1032  CD2 LEU X 135      38.554  13.721  44.744  1.00  0.00           C
ATOM   1033  C   LEU X 135      38.650  16.748  47.942  1.00  0.00           C
ATOM   1034  O   LEU X 135      38.339  16.101  48.944  1.00  0.00           O
ATOM   1035  N   ALA X 136      39.838  17.354  47.819  1.00  0.00           N
ATOM   1036  CA  ALA X 136      40.923  17.211  48.794  1.00  0.00           C
ATOM   1037  CB  ALA X 136      42.128  18.009  48.281  1.00  0.00           C
ATOM   1038  C   ALA X 136      40.536  17.647  50.223  1.00  0.00           C
ATOM   1039  O   ALA X 136      40.956  17.013  51.191  1.00  0.00           O
ATOM   1040  N   LEU X 137      39.707  18.689  50.370  1.00  0.00           N
ATOM   1041  CA  LEU X 137      39.230  19.153  51.678  1.00  0.00           C
ATOM   1042  CB  LEU X 137      39.041  20.681  51.629  1.00  0.00           C
ATOM   1043  CG  LEU X 137      38.691  21.316  52.991  1.00  0.00           C
ATOM   1044  CD1 LEU X 137      39.830  21.204  54.005  1.00  0.00           C
ATOM   1045  CD2 LEU X 137      38.378  22.800  52.807  1.00  0.00           C
ATOM   1046  C   LEU X 137      37.956  18.410  52.115  1.00  0.00           C
ATOM   1047  O   LEU X 137      37.844  18.009  53.276  1.00  0.00           O
ATOM   1048  N   ALA X 138      37.021  18.177  51.186  1.00  0.00           N
ATOM   1049  CA  ALA X 138      35.748  17.508  51.468  1.00  0.00           C
ATOM   1050  CB  ALA X 138      34.889  17.552  50.197  1.00  0.00           C
ATOM   1051  C   ALA X 138      35.932  16.064  51.981  1.00  0.00           C
ATOM   1052  O   ALA X 138      35.226  15.644  52.902  1.00  0.00           O
ATOM   1053  N   ALA X 139      36.909  15.325  51.441  1.00  0.00           N
ATOM   1054  CA  ALA X 139      37.224  13.957  51.861  1.00  0.00           C
ATOM   1055  CB  ALA X 139      38.022  13.286  50.735  1.00  0.00           C
ATOM   1056  C   ALA X 139      37.983  13.873  53.203  1.00  0.00           C
ATOM   1057  O   ALA X 139      37.877  12.858  53.889  1.00  0.00           O
ATOM   1058  N   HIE X 140      38.734  14.914  53.587  1.00  0.00           N
ATOM   1059  CA  HIE X 140      39.643  14.902  54.748  1.00  0.00           C
ATOM   1060  CB  HIE X 140      40.955  15.585  54.327  1.00  0.00           C
ATOM   1061  CG  HIE X 140      41.990  15.715  55.419  1.00  0.00           C
ATOM   1062  ND1 HIE X 140      42.615  14.662  56.093  1.00  0.00           N
ATOM   1063  CE1 HIE X 140      43.479  15.238  56.947  1.00  0.00           C
ATOM   1064  NE2 HIE X 140      43.443  16.574  56.829  1.00  0.00           N
ATOM   1065  CD2 HIE X 140      42.496  16.893  55.882  1.00  0.00           C
ATOM   1066  C   HIE X 140      39.048  15.543  56.012  1.00  0.00           C
ATOM   1067  O   HIE X 140      39.205  14.999  57.107  1.00  0.00           O
ATOM   1068  N   GLU X 141      38.344  16.673  55.877  1.00  0.00           N
ATOM   1069  CA  GLU X 141      37.831  17.483  57.001  1.00  0.00           C
ATOM   1070  CB  GLU X 141      38.641  18.795  57.116  1.00  0.00           C
ATOM   1071  CG  GLU X 141      39.839  18.695  58.068  1.00  0.00           C
ATOM   1072  CD  GLU X 141      39.419  18.550  59.540  1.00  0.00           C
ATOM   1073  OE1 GLU X 141      38.926  19.514  60.176  1.00  0.00           O
ATOM   1074  OE2 GLU X 141      39.610  17.451  60.109  1.00  0.00           O
ATOM   1075  C   GLU X 141      36.316  17.753  56.959  1.00  0.00           C
ATOM   1076  O   GLU X 141      35.820  18.532  57.769  1.00  0.00           O
ATOM   1077  N   ASN X 142      35.555  17.101  56.070  1.00  0.00           N
ATOM   1078  CA  ASN X 142      34.084  17.149  56.091  1.00  0.00           C
ATOM   1079  CB  ASN X 142      33.618  16.349  57.331  1.00  0.00           C
ATOM   1080  CG  ASN X 142      32.169  15.910  57.299  1.00  0.00           C
ATOM   1081  OD1 ASN X 142      31.319  16.399  58.034  1.00  0.00           O
ATOM   1082  ND2 ASN X 142      31.864  14.926  56.491  1.00  0.00           N
ATOM   1083  C   ASN X 142      33.525  18.594  55.971  1.00  0.00           C
ATOM   1084  O   ASN X 142      32.706  19.037  56.777  1.00  0.00           O
ATOM   1085  N   VAL X 143      34.009  19.348  54.975  1.00  0.00           N
ATOM   1086  CA  VAL X 143      33.652  20.755  54.678  1.00  0.00           C
ATOM   1087  CB  VAL X 143      34.919  21.646  54.683  1.00  0.00           C
ATOM   1088  CG1 VAL X 143      34.639  23.123  54.375  1.00  0.00           C
ATOM   1089  CG2 VAL X 143      35.652  21.596  56.031  1.00  0.00           C
ATOM   1090  C   VAL X 143      32.937  20.841  53.322  1.00  0.00           C
ATOM   1091  O   VAL X 143      33.278  20.088  52.409  1.00  0.00           O
ATOM   1092  N   VAL X 144      31.973  21.758  53.161  1.00  0.00           N
ATOM   1093  CA  VAL X 144      31.344  22.050  51.857  1.00  0.00           C
ATOM   1094  CB  VAL X 144      29.908  22.590  52.011  1.00  0.00           C
ATOM   1095  CG1 VAL X 144      29.262  22.930  50.661  1.00  0.00           C
ATOM   1096  CG2 VAL X 144      29.022  21.552  52.700  1.00  0.00           C
ATOM   1097  C   VAL X 144      32.206  23.044  51.084  1.00  0.00           C
ATOM   1098  O   VAL X 144      32.544  24.111  51.597  1.00  0.00           O
ATOM   1099  N   VAL X 145      32.542  22.720  49.837  1.00  0.00           N
ATOM   1100  CA  VAL X 145      33.406  23.550  48.985  1.00  0.00           C
ATOM   1101  CB  VAL X 145      34.745  22.838  48.693  1.00  0.00           C
ATOM   1102  CG1 VAL X 145      35.722  23.748  47.932  1.00  0.00           C
ATOM   1103  CG2 VAL X 145      35.453  22.400  49.984  1.00  0.00           C
ATOM   1104  C   VAL X 145      32.650  23.967  47.720  1.00  0.00           C
ATOM   1105  O   VAL X 145      31.833  23.215  47.195  1.00  0.00           O
ATOM   1106  N   VAL X 146      32.924  25.170  47.218  1.00  0.00           N
ATOM   1107  CA  VAL X 146      32.318  25.759  46.012  1.00  0.00           C
ATOM   1108  CB  VAL X 146      31.248  26.804  46.414  1.00  0.00           C
ATOM   1109  CG1 VAL X 146      30.576  27.529  45.237  1.00  0.00           C
ATOM   1110  CG2 VAL X 146      30.120  26.183  47.252  1.00  0.00           C
ATOM   1111  C   VAL X 146      33.422  26.379  45.144  1.00  0.00           C
ATOM   1112  O   VAL X 146      34.424  26.858  45.672  1.00  0.00           O
ATOM   1113  N   THR X 147      33.254  26.418  43.821  1.00  0.00           N
ATOM   1114  CA  THR X 147      34.101  27.224  42.913  1.00  0.00           C
ATOM   1115  CB  THR X 147      35.063  26.364  42.076  1.00  0.00           C
ATOM   1116  CG2 THR X 147      36.086  27.192  41.297  1.00  0.00           C
ATOM   1117  OG1 THR X 147      35.809  25.494  42.896  1.00  0.00           O
ATOM   1118  C   THR X 147      33.220  28.039  41.976  1.00  0.00           C
ATOM   1119  O   THR X 147      32.293  27.481  41.392  1.00  0.00           O
ATOM   1120  N   ILE X 148      33.510  29.333  41.813  1.00  0.00           N
ATOM   1121  CA  ILE X 148      32.743  30.246  40.947  1.00  0.00           C
ATOM   1122  CB  ILE X 148      32.127  31.416  41.753  1.00  0.00           C
ATOM   1123  CG2 ILE X 148      31.220  30.864  42.871  1.00  0.00           C
ATOM   1124  CG1 ILE X 148      33.186  32.394  42.316  1.00  0.00           C
ATOM   1125  CD1 ILE X 148      32.572  33.648  42.953  1.00  0.00           C
ATOM   1126  C   ILE X 148      33.577  30.733  39.754  1.00  0.00           C
ATOM   1127  O   ILE X 148      34.800  30.833  39.850  1.00  0.00           O
ATOM   1128  N   GLN X 149      32.910  31.055  38.643  1.00  0.00           N
ATOM   1129  CA  GLN X 149      33.518  31.612  37.430  1.00  0.00           C
ATOM   1130  CB  GLN X 149      33.261  30.646  36.265  1.00  0.00           C
ATOM   1131  CG  GLN X 149      34.095  30.970  35.020  1.00  0.00           C
ATOM   1132  CD  GLN X 149      34.105  29.793  34.057  1.00  0.00           C
ATOM   1133  OE1 GLN X 149      35.030  28.995  34.035  1.00  0.00           O
ATOM   1134  NE2 GLN X 149      33.071  29.608  33.271  1.00  0.00           N
ATOM   1135  C   GLN X 149      32.987  33.025  37.145  1.00  0.00           C
ATOM   1136  O   GLN X 149      31.824  33.317  37.417  1.00  0.00           O
ATOM   1137  N   TYR X 150      33.835  33.898  36.598  1.00  0.00           N
ATOM   1138  CA  TYR X 150      33.525  35.305  36.312  1.00  0.00           C
ATOM   1139  CB  TYR X 150      33.985  36.173  37.495  1.00  0.00           C
ATOM   1140  CG  TYR X 150      35.472  36.132  37.829  1.00  0.00           C
ATOM   1141  CD1 TYR X 150      36.005  35.085  38.610  1.00  0.00           C
ATOM   1142  CE1 TYR X 150      37.385  35.041  38.899  1.00  0.00           C
ATOM   1143  CZ  TYR X 150      38.242  36.054  38.421  1.00  0.00           C
ATOM   1144  OH  TYR X 150      39.578  36.016  38.678  1.00  0.00           O
ATOM   1145  CE2 TYR X 150      37.702  37.118  37.668  1.00  0.00           C
ATOM   1146  CD2 TYR X 150      36.326  37.153  37.367  1.00  0.00           C
ATOM   1147  C   TYR X 150      34.156  35.760  34.987  1.00  0.00           C
ATOM   1148  O   TYR X 150      35.109  35.136  34.516  1.00  0.00           O
ATOM   1149  N   ARG X 151      33.629  36.823  34.360  1.00  0.00           N
ATOM   1150  CA  ARG X 151      34.163  37.333  33.082  1.00  0.00           C
ATOM   1151  CB  ARG X 151      33.090  38.126  32.325  1.00  0.00           C
ATOM   1152  CG  ARG X 151      32.046  37.166  31.731  1.00  0.00           C
ATOM   1153  CD  ARG X 151      30.880  37.914  31.083  1.00  0.00           C
ATOM   1154  NE  ARG X 151      30.006  38.487  32.114  1.00  0.00           N
ATOM   1155  CZ  ARG X 151      28.940  39.230  31.918  1.00  0.00           C
ATOM   1156  NH1 ARG X 151      28.597  39.706  30.759  1.00  0.00           N
ATOM   1157  NH2 ARG X 151      28.148  39.514  32.901  1.00  0.00           N
ATOM   1158  C   ARG X 151      35.465  38.121  33.244  1.00  0.00           C
ATOM   1159  O   ARG X 151      35.709  38.774  34.258  1.00  0.00           O
ATOM   1160  N   LEU X 152      36.294  38.045  32.205  1.00  0.00           N
ATOM   1161  CA  LEU X 152      37.708  38.438  32.196  1.00  0.00           C
ATOM   1162  CB  LEU X 152      38.561  37.172  31.970  1.00  0.00           C
ATOM   1163  CG  LEU X 152      38.411  36.076  33.043  1.00  0.00           C
ATOM   1164  CD1 LEU X 152      39.123  34.817  32.563  1.00  0.00           C
ATOM   1165  CD2 LEU X 152      39.014  36.495  34.384  1.00  0.00           C
ATOM   1166  C   LEU X 152      38.005  39.490  31.116  1.00  0.00           C
ATOM   1167  O   LEU X 152      37.202  39.707  30.205  1.00  0.00           O
ATOM   1168  N   GLY X 153      39.171  40.133  31.213  1.00  0.00           N
ATOM   1169  CA  GLY X 153      39.695  41.047  30.195  1.00  0.00           C
ATOM   1170  C   GLY X 153      38.699  42.140  29.796  1.00  0.00           C
ATOM   1171  O   GLY X 153      38.105  42.794  30.656  1.00  0.00           O
ATOM   1172  N   ILE X 154      38.481  42.329  28.492  1.00  0.00           N
ATOM   1173  CA  ILE X 154      37.565  43.360  27.978  1.00  0.00           C
ATOM   1174  CB  ILE X 154      37.717  43.492  26.444  1.00  0.00           C
ATOM   1175  CG2 ILE X 154      37.128  42.292  25.679  1.00  0.00           C
ATOM   1176  CG1 ILE X 154      37.128  44.832  25.954  1.00  0.00           C
ATOM   1177  CD1 ILE X 154      37.464  45.156  24.491  1.00  0.00           C
ATOM   1178  C   ILE X 154      36.112  43.152  28.443  1.00  0.00           C
ATOM   1179  O   ILE X 154      35.451  44.126  28.796  1.00  0.00           O
ATOM   1180  N   TRP X 155      35.630  41.906  28.544  1.00  0.00           N
ATOM   1181  CA  TRP X 155      34.290  41.594  29.069  1.00  0.00           C
ATOM   1182  CB  TRP X 155      33.987  40.103  28.887  1.00  0.00           C
ATOM   1183  CG  TRP X 155      33.679  39.638  27.502  1.00  0.00           C
ATOM   1184  CD1 TRP X 155      32.432  39.543  26.993  1.00  0.00           C
ATOM   1185  NE1 TRP X 155      32.482  38.981  25.737  1.00  0.00           N
ATOM   1186  CE2 TRP X 155      33.775  38.660  25.376  1.00  0.00           C
ATOM   1187  CZ2 TRP X 155      34.332  38.030  24.254  1.00  0.00           C
ATOM   1188  CH2 TRP X 155      35.723  37.834  24.197  1.00  0.00           C
ATOM   1189  CZ3 TRP X 155      36.538  38.273  25.256  1.00  0.00           C
ATOM   1190  CE3 TRP X 155      35.968  38.897  26.383  1.00  0.00           C
ATOM   1191  CD2 TRP X 155      34.573  39.102  26.477  1.00  0.00           C
ATOM   1192  C   TRP X 155      34.144  41.934  30.556  1.00  0.00           C
ATOM   1193  O   TRP X 155      33.080  42.382  30.985  1.00  0.00           O
ATOM   1194  N   GLY X 156      35.206  41.714  31.336  1.00  0.00           N
ATOM   1195  CA  GLY X 156      35.243  42.005  32.768  1.00  0.00           C
ATOM   1196  C   GLY X 156      35.430  43.491  33.094  1.00  0.00           C
ATOM   1197  O   GLY X 156      34.929  43.947  34.121  1.00  0.00           O
ATOM   1198  N   PHE X 157      36.142  44.247  32.245  1.00  0.00           N
ATOM   1199  CA  PHE X 157      36.749  45.526  32.650  1.00  0.00           C
ATOM   1200  CB  PHE X 157      38.156  45.236  33.212  1.00  0.00           C
ATOM   1201  CG  PHE X 157      38.122  44.285  34.400  1.00  0.00           C
ATOM   1202  CD1 PHE X 157      37.608  44.725  35.635  1.00  0.00           C
ATOM   1203  CE1 PHE X 157      37.412  43.813  36.686  1.00  0.00           C
ATOM   1204  CZ  PHE X 157      37.719  42.454  36.504  1.00  0.00           C
ATOM   1205  CE2 PHE X 157      38.245  42.011  35.278  1.00  0.00           C
ATOM   1206  CD2 PHE X 157      38.461  42.927  34.232  1.00  0.00           C
ATOM   1207  C   PHE X 157      36.737  46.653  31.595  1.00  0.00           C
ATOM   1208  O   PHE X 157      37.421  47.662  31.768  1.00  0.00           O
ATOM   1209  N   PHE X 158      35.937  46.563  30.526  1.00  0.00           N
ATOM   1210  CA  PHE X 158      35.621  47.726  29.677  1.00  0.00           C
ATOM   1211  CB  PHE X 158      34.998  47.247  28.359  1.00  0.00           C
ATOM   1212  CG  PHE X 158      34.491  48.351  27.445  1.00  0.00           C
ATOM   1213  CD1 PHE X 158      35.372  49.006  26.562  1.00  0.00           C
ATOM   1214  CE1 PHE X 158      34.896  50.024  25.714  1.00  0.00           C
ATOM   1215  CZ  PHE X 158      33.538  50.391  25.748  1.00  0.00           C
ATOM   1216  CE2 PHE X 158      32.658  49.743  26.632  1.00  0.00           C
ATOM   1217  CD2 PHE X 158      33.133  48.725  27.477  1.00  0.00           C
ATOM   1218  C   PHE X 158      34.681  48.718  30.391  1.00  0.00           C
ATOM   1219  O   PHE X 158      33.662  48.318  30.959  1.00  0.00           O
ATOM   1220  N   SER X 159      34.975  50.020  30.321  1.00  0.00           N
ATOM   1221  CA  SER X 159      34.072  51.089  30.769  1.00  0.00           C
ATOM   1222  CB  SER X 159      34.219  51.336  32.277  1.00  0.00           C
ATOM   1223  OG  SER X 159      35.433  51.968  32.632  1.00  0.00           O
ATOM   1224  C   SER X 159      34.267  52.384  29.969  1.00  0.00           C
ATOM   1225  O   SER X 159      35.297  52.571  29.321  1.00  0.00           O
ATOM   1226  N   THR X 160      33.274  53.279  29.999  1.00  0.00           N
ATOM   1227  CA  THR X 160      33.282  54.562  29.262  1.00  0.00           C
ATOM   1228  CB  THR X 160      32.150  54.627  28.220  1.00  0.00           C
ATOM   1229  CG2 THR X 160      32.253  53.535  27.156  1.00  0.00           C
ATOM   1230  OG1 THR X 160      30.897  54.511  28.852  1.00  0.00           O
ATOM   1231  C   THR X 160      33.202  55.797  30.166  1.00  0.00           C
ATOM   1232  O   THR X 160      33.150  56.919  29.657  1.00  0.00           O
ATOM   1233  N   GLY X 161      33.170  55.622  31.493  1.00  0.00           N
ATOM   1234  CA  GLY X 161      32.958  56.717  32.450  1.00  0.00           C
ATOM   1235  C   GLY X 161      31.560  57.345  32.351  1.00  0.00           C
ATOM   1236  O   GLY X 161      31.413  58.555  32.544  1.00  0.00           O
ATOM   1237  N   ASP X 162      30.549  56.554  31.973  1.00  0.00           N
ATOM   1238  CA  ASP X 162      29.179  56.992  31.679  1.00  0.00           C
ATOM   1239  CB  ASP X 162      29.097  57.377  30.190  1.00  0.00           C
ATOM   1240  CG  ASP X 162      28.262  58.634  29.954  1.00  0.00           C
ATOM   1241  OD1 ASP X 162      28.844  59.735  29.800  1.00  0.00           O
ATOM   1242  OD2 ASP X 162      27.015  58.554  29.907  1.00  0.00           O
ATOM   1243  C   ASP X 162      28.155  55.886  32.019  1.00  0.00           C
ATOM   1244  O   ASP X 162      28.511  54.712  32.140  1.00  0.00           O
ATOM   1245  N   GLU X 163      26.870  56.233  32.149  1.00  0.00           N
ATOM   1246  CA  GLU X 163      25.815  55.321  32.635  1.00  0.00           C
ATOM   1247  CB  GLU X 163      24.511  56.131  32.752  1.00  0.00           C
ATOM   1248  CG  GLU X 163      23.332  55.426  33.437  1.00  0.00           C
ATOM   1249  CD  GLU X 163      23.598  55.111  34.912  1.00  0.00           C
ATOM   1250  OE1 GLU X 163      23.500  53.926  35.310  1.00  0.00           O
ATOM   1251  OE2 GLU X 163      23.897  56.031  35.705  1.00  0.00           O
ATOM   1252  C   GLU X 163      25.621  54.060  31.763  1.00  0.00           C
ATOM   1253  O   GLU X 163      25.252  53.003  32.287  1.00  0.00           O
ATOM   1254  N   HID X 164      25.924  54.138  30.461  1.00  0.00           N
ATOM   1255  CA  HID X 164      25.846  53.018  29.513  1.00  0.00           C
ATOM   1256  CB  HID X 164      25.724  53.568  28.083  1.00  0.00           C
ATOM   1257  CG  HID X 164      26.875  54.432  27.625  1.00  0.00           C
ATOM   1258  ND1 HID X 164      26.823  55.793  27.455  1.00  0.00           N
ATOM   1259  CE1 HID X 164      28.013  56.211  27.002  1.00  0.00           C
ATOM   1260  NE2 HID X 164      28.863  55.173  26.898  1.00  0.00           N
ATOM   1261  CD2 HID X 164      28.135  54.033  27.266  1.00  0.00           C
ATOM   1262  C   HID X 164      26.994  51.994  29.609  1.00  0.00           C
ATOM   1263  O   HID X 164      26.889  50.916  29.015  1.00  0.00           O
ATOM   1264  N   SER X 165      28.093  52.301  30.311  1.00  0.00           N
ATOM   1265  CA  SER X 165      29.167  51.341  30.626  1.00  0.00           C
ATOM   1266  CB  SER X 165      30.074  51.103  29.410  1.00  0.00           C
ATOM   1267  OG  SER X 165      29.433  50.237  28.500  1.00  0.00           O
ATOM   1268  C   SER X 165      29.996  51.792  31.838  1.00  0.00           C
ATOM   1269  O   SER X 165      31.092  52.340  31.694  1.00  0.00           O
ATOM   1270  N   ARG X 166      29.477  51.529  33.044  1.00  0.00           N
ATOM   1271  CA  ARG X 166      30.081  51.925  34.333  1.00  0.00           C
ATOM   1272  CB  ARG X 166      29.050  51.732  35.462  1.00  0.00           C
ATOM   1273  CG  ARG X 166      27.929  52.786  35.477  1.00  0.00           C
ATOM   1274  CD  ARG X 166      26.923  52.454  36.591  1.00  0.00           C
ATOM   1275  NE  ARG X 166      25.969  53.554  36.849  1.00  0.00           N
ATOM   1276  CZ  ARG X 166      25.966  54.358  37.899  1.00  0.00           C
ATOM   1277  NH1 ARG X 166      25.017  55.222  38.071  1.00  0.00           N
ATOM   1278  NH2 ARG X 166      26.879  54.363  38.820  1.00  0.00           N
ATOM   1279  C   ARG X 166      31.407  51.208  34.651  1.00  0.00           C
ATOM   1280  O   ARG X 166      32.372  51.884  35.008  1.00  0.00           O
ATOM   1281  N   GLY X 167      31.481  49.882  34.477  1.00  0.00           N
ATOM   1282  CA  GLY X 167      32.684  49.057  34.716  1.00  0.00           C
ATOM   1283  C   GLY X 167      32.538  48.015  35.836  1.00  0.00           C
ATOM   1284  O   GLY X 167      31.430  47.756  36.305  1.00  0.00           O
ATOM   1285  N   ASN X 168      33.666  47.426  36.265  1.00  0.00           N
ATOM   1286  CA  ASN X 168      33.763  46.402  37.330  1.00  0.00           C
ATOM   1287  CB  ASN X 168      33.530  47.050  38.715  1.00  0.00           C
ATOM   1288  CG  ASN X 168      34.617  48.027  39.122  1.00  0.00           C
ATOM   1289  OD1 ASN X 168      35.762  47.946  38.704  1.00  0.00           O
ATOM   1290  ND2 ASN X 168      34.309  48.969  39.974  1.00  0.00           N
ATOM   1291  C   ASN X 168      32.939  45.109  37.100  1.00  0.00           C
ATOM   1292  O   ASN X 168      32.559  44.421  38.052  1.00  0.00           O
ATOM   1293  N   TRP X 169      32.682  44.740  35.841  1.00  0.00           N
ATOM   1294  CA  TRP X 169      31.812  43.617  35.468  1.00  0.00           C
ATOM   1295  CB  TRP X 169      31.700  43.535  33.942  1.00  0.00           C
ATOM   1296  CG  TRP X 169      31.394  44.824  33.252  1.00  0.00           C
ATOM   1297  CD1 TRP X 169      32.228  45.477  32.414  1.00  0.00           C
ATOM   1298  NE1 TRP X 169      31.641  46.655  32.003  1.00  0.00           N
ATOM   1299  CE2 TRP X 169      30.383  46.809  32.544  1.00  0.00           C
ATOM   1300  CZ2 TRP X 169      29.403  47.802  32.427  1.00  0.00           C
ATOM   1301  CH2 TRP X 169      28.199  47.661  33.139  1.00  0.00           C
ATOM   1302  CZ3 TRP X 169      27.990  46.538  33.957  1.00  0.00           C
ATOM   1303  CE3 TRP X 169      28.977  45.541  34.058  1.00  0.00           C
ATOM   1304  CD2 TRP X 169      30.196  45.650  33.355  1.00  0.00           C
ATOM   1305  C   TRP X 169      32.271  42.259  36.012  1.00  0.00           C
ATOM   1306  O   TRP X 169      31.424  41.467  36.426  1.00  0.00           O
ATOM   1307  N   GLY X 170      33.582  41.994  36.049  1.00  0.00           N
ATOM   1308  CA  GLY X 170      34.126  40.727  36.554  1.00  0.00           C
ATOM   1309  C   GLY X 170      33.771  40.481  38.026  1.00  0.00           C
ATOM   1310  O   GLY X 170      33.239  39.430  38.378  1.00  0.00           O
ATOM   1311  N   HIE X 171      33.966  41.477  38.892  1.00  0.00           N
ATOM   1312  CA  HIE X 171      33.576  41.386  40.306  1.00  0.00           C
ATOM   1313  CB  HIE X 171      34.300  42.478  41.105  1.00  0.00           C
ATOM   1314  CG  HIE X 171      35.802  42.356  41.001  1.00  0.00           C
ATOM   1315  ND1 HIE X 171      36.589  42.964  40.020  1.00  0.00           N
ATOM   1316  CE1 HIE X 171      37.836  42.503  40.215  1.00  0.00           C
ATOM   1317  NE2 HIE X 171      37.868  41.648  41.248  1.00  0.00           N
ATOM   1318  CD2 HIE X 171      36.591  41.539  41.757  1.00  0.00           C
ATOM   1319  C   HIE X 171      32.052  41.423  40.497  1.00  0.00           C
ATOM   1320  O   HIE X 171      31.540  40.810  41.432  1.00  0.00           O
ATOM   1321  N   LEU X 172      31.302  42.061  39.591  1.00  0.00           N
ATOM   1322  CA  LEU X 172      29.834  42.062  39.616  1.00  0.00           C
ATOM   1323  CB  LEU X 172      29.343  43.154  38.647  1.00  0.00           C
ATOM   1324  CG  LEU X 172      27.840  43.470  38.734  1.00  0.00           C
ATOM   1325  CD1 LEU X 172      27.455  44.169  40.040  1.00  0.00           C
ATOM   1326  CD2 LEU X 172      27.452  44.396  37.581  1.00  0.00           C
ATOM   1327  C   LEU X 172      29.236  40.670  39.311  1.00  0.00           C
ATOM   1328  O   LEU X 172      28.209  40.307  39.895  1.00  0.00           O
ATOM   1329  N   ASP X 173      29.904  39.864  38.475  1.00  0.00           N
ATOM   1330  CA  ASP X 173      29.576  38.442  38.281  1.00  0.00           C
ATOM   1331  CB  ASP X 173      30.366  37.837  37.104  1.00  0.00           C
ATOM   1332  CG  ASP X 173      30.009  38.358  35.708  1.00  0.00           C
ATOM   1333  OD1 ASP X 173      28.924  38.956  35.504  1.00  0.00           O
ATOM   1334  OD2 ASP X 173      30.819  38.124  34.783  1.00  0.00           O
ATOM   1335  C   ASP X 173      29.871  37.623  39.553  1.00  0.00           C
ATOM   1336  O   ASP X 173      29.039  36.817  39.972  1.00  0.00           O
ATOM   1337  N   GLN X 174      31.015  37.862  40.214  1.00  0.00           N
ATOM   1338  CA  GLN X 174      31.365  37.193  41.479  1.00  0.00           C
ATOM   1339  CB  GLN X 174      32.755  37.632  41.979  1.00  0.00           C
ATOM   1340  CG  GLN X 174      33.941  37.277  41.063  1.00  0.00           C
ATOM   1341  CD  GLN X 174      35.252  37.907  41.541  1.00  0.00           C
ATOM   1342  OE1 GLN X 174      35.335  38.507  42.600  1.00  0.00           O
ATOM   1343  NE2 GLN X 174      36.327  37.807  40.787  1.00  0.00           N
ATOM   1344  C   GLN X 174      30.319  37.473  42.576  1.00  0.00           C
ATOM   1345  O   GLN X 174      29.896  36.555  43.282  1.00  0.00           O
ATOM   1346  N   VAL X 175      29.847  38.721  42.692  1.00  0.00           N
ATOM   1347  CA  VAL X 175      28.764  39.093  43.621  1.00  0.00           C
ATOM   1348  CB  VAL X 175      28.589  40.626  43.684  1.00  0.00           C
ATOM   1349  CG1 VAL X 175      27.367  41.051  44.508  1.00  0.00           C
ATOM   1350  CG2 VAL X 175      29.805  41.288  44.349  1.00  0.00           C
ATOM   1351  C   VAL X 175      27.457  38.373  43.262  1.00  0.00           C
ATOM   1352  O   VAL X 175      26.808  37.827  44.154  1.00  0.00           O
ATOM   1353  N   ALA X 176      27.095  38.277  41.977  1.00  0.00           N
ATOM   1354  CA  ALA X 176      25.889  37.562  41.541  1.00  0.00           C
ATOM   1355  CB  ALA X 176      25.670  37.834  40.049  1.00  0.00           C
ATOM   1356  C   ALA X 176      25.935  36.049  41.849  1.00  0.00           C
ATOM   1357  O   ALA X 176      24.902  35.457  42.179  1.00  0.00           O
ATOM   1358  N   ALA X 177      27.126  35.437  41.819  1.00  0.00           N
ATOM   1359  CA  ALA X 177      27.343  34.061  42.264  1.00  0.00           C
ATOM   1360  CB  ALA X 177      28.725  33.598  41.792  1.00  0.00           C
ATOM   1361  C   ALA X 177      27.187  33.911  43.790  1.00  0.00           C
ATOM   1362  O   ALA X 177      26.522  32.985  44.254  1.00  0.00           O
ATOM   1363  N   LEU X 178      27.712  34.843  44.593  1.00  0.00           N
ATOM   1364  CA  LEU X 178      27.499  34.844  46.050  1.00  0.00           C
ATOM   1365  CB  LEU X 178      28.417  35.894  46.712  1.00  0.00           C
ATOM   1366  CG  LEU X 178      29.757  35.372  47.272  1.00  0.00           C
ATOM   1367  CD1 LEU X 178      29.556  34.428  48.460  1.00  0.00           C
ATOM   1368  CD2 LEU X 178      30.616  34.658  46.229  1.00  0.00           C
ATOM   1369  C   LEU X 178      26.015  35.046  46.423  1.00  0.00           C
ATOM   1370  O   LEU X 178      25.520  34.392  47.345  1.00  0.00           O
ATOM   1371  N   ARG X 179      25.272  35.857  45.653  1.00  0.00           N
ATOM   1372  CA  ARG X 179      23.804  35.989  45.760  1.00  0.00           C
ATOM   1373  CB  ARG X 179      23.304  37.180  44.922  1.00  0.00           C
ATOM   1374  CG  ARG X 179      23.749  38.533  45.491  1.00  0.00           C
ATOM   1375  CD  ARG X 179      23.009  39.680  44.793  1.00  0.00           C
ATOM   1376  NE  ARG X 179      23.668  40.977  45.007  1.00  0.00           N
ATOM   1377  CZ  ARG X 179      23.717  41.714  46.098  1.00  0.00           C
ATOM   1378  NH1 ARG X 179      24.301  42.867  46.028  1.00  0.00           N
ATOM   1379  NH2 ARG X 179      23.204  41.364  47.242  1.00  0.00           N
ATOM   1380  C   ARG X 179      23.037  34.716  45.378  1.00  0.00           C
ATOM   1381  O   ARG X 179      21.882  34.575  45.789  1.00  0.00           O
ATOM   1382  N   TRP X 180      23.650  33.783  44.645  1.00  0.00           N
ATOM   1383  CA  TRP X 180      23.114  32.433  44.435  1.00  0.00           C
ATOM   1384  CB  TRP X 180      23.629  31.857  43.108  1.00  0.00           C
ATOM   1385  CG  TRP X 180      23.029  30.543  42.712  1.00  0.00           C
ATOM   1386  CD1 TRP X 180      21.985  30.393  41.869  1.00  0.00           C
ATOM   1387  NE1 TRP X 180      21.675  29.055  41.740  1.00  0.00           N
ATOM   1388  CE2 TRP X 180      22.508  28.264  42.499  1.00  0.00           C
ATOM   1389  CZ2 TRP X 180      22.583  26.879  42.708  1.00  0.00           C
ATOM   1390  CH2 TRP X 180      23.575  26.370  43.564  1.00  0.00           C
ATOM   1391  CZ3 TRP X 180      24.471  27.250  44.198  1.00  0.00           C
ATOM   1392  CE3 TRP X 180      24.383  28.640  43.982  1.00  0.00           C
ATOM   1393  CD2 TRP X 180      23.397  29.187  43.130  1.00  0.00           C
ATOM   1394  C   TRP X 180      23.438  31.513  45.620  1.00  0.00           C
ATOM   1395  O   TRP X 180      22.545  30.824  46.112  1.00  0.00           O
ATOM   1396  N   VAL X 181      24.678  31.538  46.130  1.00  0.00           N
ATOM   1397  CA  VAL X 181      25.122  30.692  47.259  1.00  0.00           C
ATOM   1398  CB  VAL X 181      26.625  30.897  47.559  1.00  0.00           C
ATOM   1399  CG1 VAL X 181      27.098  30.160  48.821  1.00  0.00           C
ATOM   1400  CG2 VAL X 181      27.488  30.376  46.400  1.00  0.00           C
ATOM   1401  C   VAL X 181      24.263  30.923  48.507  1.00  0.00           C
ATOM   1402  O   VAL X 181      23.714  29.958  49.039  1.00  0.00           O
ATOM   1403  N   GLN X 182      24.059  32.179  48.926  1.00  0.00           N
ATOM   1404  CA  GLN X 182      23.217  32.519  50.090  1.00  0.00           C
ATOM   1405  CB  GLN X 182      23.236  34.045  50.313  1.00  0.00           C
ATOM   1406  CG  GLN X 182      24.510  34.557  51.002  1.00  0.00           C
ATOM   1407  CD  GLN X 182      24.693  34.019  52.423  1.00  0.00           C
ATOM   1408  OE1 GLN X 182      23.752  33.685  53.133  1.00  0.00           O
ATOM   1409  NE2 GLN X 182      25.909  33.899  52.895  1.00  0.00           N
ATOM   1410  C   GLN X 182      21.755  32.043  49.974  1.00  0.00           C
ATOM   1411  O   GLN X 182      21.063  31.932  50.988  1.00  0.00           O
ATOM   1412  N   ASP X 183      21.281  31.745  48.760  1.00  0.00           N
ATOM   1413  CA  ASP X 183      19.893  31.374  48.484  1.00  0.00           C
ATOM   1414  CB  ASP X 183      19.355  32.314  47.392  1.00  0.00           C
ATOM   1415  CG  ASP X 183      17.830  32.289  47.289  1.00  0.00           C
ATOM   1416  OD1 ASP X 183      17.149  32.135  48.334  1.00  0.00           O
ATOM   1417  OD2 ASP X 183      17.290  32.519  46.185  1.00  0.00           O
ATOM   1418  C   ASP X 183      19.690  29.888  48.126  1.00  0.00           C
ATOM   1419  O   ASP X 183      18.548  29.459  47.951  1.00  0.00           O
ATOM   1420  N   ASN X 184      20.757  29.088  47.999  1.00  0.00           N
ATOM   1421  CA  ASN X 184      20.662  27.683  47.563  1.00  0.00           C
ATOM   1422  CB  ASN X 184      20.982  27.603  46.051  1.00  0.00           C
ATOM   1423  CG  ASN X 184      20.008  28.368  45.163  1.00  0.00           C
ATOM   1424  OD1 ASN X 184      18.985  27.864  44.713  1.00  0.00           O
ATOM   1425  ND2 ASN X 184      20.263  29.625  44.892  1.00  0.00           N
ATOM   1426  C   ASN X 184      21.529  26.690  48.374  1.00  0.00           C
ATOM   1427  O   ASN X 184      21.296  25.482  48.287  1.00  0.00           O
ATOM   1428  N   ILE X 185      22.522  27.143  49.155  1.00  0.00           N
ATOM   1429  CA  ILE X 185      23.544  26.257  49.751  1.00  0.00           C
ATOM   1430  CB  ILE X 185      24.751  27.089  50.244  1.00  0.00           C
ATOM   1431  CG2 ILE X 185      24.425  27.882  51.521  1.00  0.00           C
ATOM   1432  CG1 ILE X 185      26.039  26.269  50.469  1.00  0.00           C
ATOM   1433  CD1 ILE X 185      26.603  25.631  49.191  1.00  0.00           C
ATOM   1434  C   ILE X 185      23.016  25.275  50.818  1.00  0.00           C
ATOM   1435  O   ILE X 185      23.612  24.212  51.007  1.00  0.00           O
ATOM   1436  N   ALA X 186      21.874  25.546  51.461  1.00  0.00           N
ATOM   1437  CA  ALA X 186      21.297  24.635  52.460  1.00  0.00           C
ATOM   1438  CB  ALA X 186      20.224  25.368  53.269  1.00  0.00           C
ATOM   1439  C   ALA X 186      20.759  23.328  51.845  1.00  0.00           C
ATOM   1440  O   ALA X 186      20.719  22.299  52.523  1.00  0.00           O
ATOM   1441  N   SER X 187      20.442  23.311  50.544  1.00  0.00           N
ATOM   1442  CA  SER X 187      20.134  22.068  49.812  1.00  0.00           C
ATOM   1443  CB  SER X 187      19.519  22.389  48.448  1.00  0.00           C
ATOM   1444  OG  SER X 187      18.315  23.111  48.635  1.00  0.00           O
ATOM   1445  C   SER X 187      21.358  21.153  49.646  1.00  0.00           C
ATOM   1446  O   SER X 187      21.203  19.961  49.390  1.00  0.00           O
ATOM   1447  N   PHE X 188      22.564  21.683  49.871  1.00  0.00           N
ATOM   1448  CA  PHE X 188      23.843  20.968  49.874  1.00  0.00           C
ATOM   1449  CB  PHE X 188      24.824  21.697  48.937  1.00  0.00           C
ATOM   1450  CG  PHE X 188      24.309  21.924  47.524  1.00  0.00           C
ATOM   1451  CD1 PHE X 188      23.530  23.061  47.231  1.00  0.00           C
ATOM   1452  CE1 PHE X 188      23.033  23.272  45.934  1.00  0.00           C
ATOM   1453  CZ  PHE X 188      23.321  22.348  44.916  1.00  0.00           C
ATOM   1454  CE2 PHE X 188      24.101  21.214  45.201  1.00  0.00           C
ATOM   1455  CD2 PHE X 188      24.594  21.000  46.501  1.00  0.00           C
ATOM   1456  C   PHE X 188      24.399  20.789  51.305  1.00  0.00           C
ATOM   1457  O   PHE X 188      25.588  20.540  51.488  1.00  0.00           O
ATOM   1458  N   GLY X 189      23.559  20.954  52.338  1.00  0.00           N
ATOM   1459  CA  GLY X 189      23.924  20.783  53.752  1.00  0.00           C
ATOM   1460  C   GLY X 189      24.874  21.845  54.323  1.00  0.00           C
ATOM   1461  O   GLY X 189      25.264  21.746  55.487  1.00  0.00           O
ATOM   1462  N   GLY X 190      25.252  22.855  53.534  1.00  0.00           N
ATOM   1463  CA  GLY X 190      26.052  23.994  53.980  1.00  0.00           C
ATOM   1464  C   GLY X 190      25.206  25.039  54.707  1.00  0.00           C
ATOM   1465  O   GLY X 190      24.018  25.194  54.428  1.00  0.00           O
ATOM   1466  N   ASN X 191      25.809  25.761  55.647  1.00  0.00           N
ATOM   1467  CA  ASN X 191      25.169  26.842  56.393  1.00  0.00           C
ATOM   1468  CB  ASN X 191      25.752  26.817  57.813  1.00  0.00           C
ATOM   1469  CG  ASN X 191      25.171  27.854  58.755  1.00  0.00           C
ATOM   1470  OD1 ASN X 191      24.325  28.664  58.405  1.00  0.00           O
ATOM   1471  ND2 ASN X 191      25.584  27.829  59.995  1.00  0.00           N
ATOM   1472  C   ASN X 191      25.381  28.198  55.680  1.00  0.00           C
ATOM   1473  O   ASN X 191      26.532  28.631  55.559  1.00  0.00           O
ATOM   1474  N   PRO X 192      24.316  28.910  55.247  1.00  0.00           N
ATOM   1475  CD  PRO X 192      22.922  28.487  55.244  1.00  0.00           C
ATOM   1476  CG  PRO X 192      22.214  29.396  54.243  1.00  0.00           C
ATOM   1477  CB  PRO X 192      23.016  30.691  54.311  1.00  0.00           C
ATOM   1478  CA  PRO X 192      24.443  30.246  54.658  1.00  0.00           C
ATOM   1479  C   PRO X 192      25.130  31.257  55.592  1.00  0.00           C
ATOM   1480  O   PRO X 192      25.859  32.125  55.117  1.00  0.00           O
ATOM   1481  N   GLY X 193      24.971  31.106  56.912  1.00  0.00           N
ATOM   1482  CA  GLY X 193      25.626  31.920  57.944  1.00  0.00           C
ATOM   1483  C   GLY X 193      27.109  31.600  58.199  1.00  0.00           C
ATOM   1484  O   GLY X 193      27.686  32.144  59.147  1.00  0.00           O
ATOM   1485  N   SER X 194      27.722  30.715  57.405  1.00  0.00           N
ATOM   1486  CA  SER X 194      29.112  30.242  57.549  1.00  0.00           C
ATOM   1487  CB  SER X 194      29.138  28.840  58.172  1.00  0.00           C
ATOM   1488  OG  SER X 194      28.597  28.867  59.481  1.00  0.00           O
ATOM   1489  C   SER X 194      29.892  30.273  56.228  1.00  0.00           C
ATOM   1490  O   SER X 194      30.773  29.441  55.996  1.00  0.00           O
ATOM   1491  N   VAL X 195      29.571  31.227  55.345  1.00  0.00           N
ATOM   1492  CA  VAL X 195      30.224  31.369  54.035  1.00  0.00           C
ATOM   1493  CB  VAL X 195      29.305  32.093  53.031  1.00  0.00           C
ATOM   1494  CG1 VAL X 195      30.013  32.438  51.714  1.00  0.00           C
ATOM   1495  CG2 VAL X 195      28.117  31.187  52.672  1.00  0.00           C
ATOM   1496  C   VAL X 195      31.599  32.026  54.184  1.00  0.00           C
ATOM   1497  O   VAL X 195      31.726  33.213  54.488  1.00  0.00           O
ATOM   1498  N   THR X 196      32.640  31.234  53.935  1.00  0.00           N
ATOM   1499  CA  THR X 196      34.044  31.655  53.868  1.00  0.00           C
ATOM   1500  CB  THR X 196      34.953  30.588  54.511  1.00  0.00           C
ATOM   1501  CG2 THR X 196      36.407  31.044  54.631  1.00  0.00           C
ATOM   1502  OG1 THR X 196      34.487  30.252  55.804  1.00  0.00           O
ATOM   1503  C   THR X 196      34.432  31.862  52.404  1.00  0.00           C
ATOM   1504  O   THR X 196      34.372  30.910  51.628  1.00  0.00           O
ATOM   1505  N   ILE X 197      34.842  33.068  52.000  1.00  0.00           N
ATOM   1506  CA  ILE X 197      35.390  33.305  50.651  1.00  0.00           C
ATOM   1507  CB  ILE X 197      34.983  34.672  50.054  1.00  0.00           C
ATOM   1508  CG2 ILE X 197      33.452  34.718  49.894  1.00  0.00           C
ATOM   1509  CG1 ILE X 197      35.522  35.880  50.852  1.00  0.00           C
ATOM   1510  CD1 ILE X 197      35.268  37.231  50.171  1.00  0.00           C
ATOM   1511  C   ILE X 197      36.904  33.068  50.624  1.00  0.00           C
ATOM   1512  O   ILE X 197      37.610  33.391  51.577  1.00  0.00           O
ATOM   1513  N   PHE X 198      37.400  32.504  49.528  1.00  0.00           N
ATOM   1514  CA  PHE X 198      38.796  32.131  49.314  1.00  0.00           C
ATOM   1515  CB  PHE X 198      38.938  30.620  49.565  1.00  0.00           C
ATOM   1516  CG  PHE X 198      40.259  29.966  49.179  1.00  0.00           C
ATOM   1517  CD1 PHE X 198      41.495  30.542  49.535  1.00  0.00           C
ATOM   1518  CE1 PHE X 198      42.699  29.870  49.258  1.00  0.00           C
ATOM   1519  CZ  PHE X 198      42.680  28.623  48.614  1.00  0.00           C
ATOM   1520  CE2 PHE X 198      41.453  28.052  48.237  1.00  0.00           C
ATOM   1521  CD2 PHE X 198      40.249  28.724  48.512  1.00  0.00           C
ATOM   1522  C   PHE X 198      39.210  32.504  47.892  1.00  0.00           C
ATOM   1523  O   PHE X 198      38.477  32.240  46.941  1.00  0.00           O
ATOM   1524  N   GLY X 199      40.387  33.095  47.717  1.00  0.00           N
ATOM   1525  CA  GLY X 199      40.897  33.421  46.391  1.00  0.00           C
ATOM   1526  C   GLY X 199      42.416  33.437  46.333  1.00  0.00           C
ATOM   1527  O   GLY X 199      43.086  33.813  47.292  1.00  0.00           O
ATOM   1528  N   GLU X 200      42.965  33.050  45.185  1.00  0.00           N
ATOM   1529  CA  GLU X 200      44.411  32.990  44.951  1.00  0.00           C
ATOM   1530  CB  GLU X 200      44.870  31.522  44.884  1.00  0.00           C
ATOM   1531  CG  GLU X 200      44.297  30.680  43.729  1.00  0.00           C
ATOM   1532  CD  GLU X 200      44.949  30.955  42.369  1.00  0.00           C
ATOM   1533  OE1 GLU X 200      44.352  30.563  41.337  1.00  0.00           O
ATOM   1534  OE2 GLU X 200      46.072  31.516  42.327  1.00  0.00           O
ATOM   1535  C   GLU X 200      44.818  33.864  43.753  1.00  0.00           C
ATOM   1536  O   GLU X 200      44.042  33.988  42.802  1.00  0.00           O
ATOM   1537  N1  MOL X 201      45.974  34.542  43.839  1.00  0.00           N
ATOM   1538  C1  MOL X 201      46.515  35.524  42.858  1.00  0.00           C
ATOM   1539  C2  MOL X 201      47.046  34.798  41.608  1.00  0.00           C
ATOM   1540  O1  MOL X 201      47.957  35.715  40.973  1.00  0.00           O
ATOM   1541  C3  MOL X 201      45.486  36.629  42.628  1.00  0.00           C
ATOM   1542  O2  MOL X 201      45.085  37.281  43.596  1.00  0.00           O
ATOM   1543  O3  MOL X 201      51.196  34.576  28.453  1.00  0.00           O
ATOM   1544  C4  MOL X 201      50.078  33.750  28.061  1.00  0.00           C
ATOM   1545  C5  MOL X 201      49.653  32.933  29.275  1.00  0.00           C
ATOM   1546  C6  MOL X 201      49.625  33.561  30.580  1.00  0.00           C
ATOM   1547  C7  MOL X 201      49.306  31.592  29.162  1.00  0.00           C
ATOM   1548  C8  MOL X 201      49.242  32.747  31.620  1.00  0.00           C
ATOM   1549  N2  MOL X 201      48.864  31.417  31.513  1.00  0.00           N
ATOM   1550  C9  MOL X 201      49.087  33.144  32.999  1.00  0.00           C
ATOM   1551  C10 MOL X 201      48.881  30.743  30.304  1.00  0.00           C
ATOM   1552  C11 MOL X 201      48.438  30.827  32.817  1.00  0.00           C
ATOM   1553  O4  MOL X 201      48.581  29.563  30.200  1.00  0.00           O
ATOM   1554  C12 MOL X 201      48.583  32.033  33.738  1.00  0.00           C
ATOM   1555  C13 MOL X 201      48.294  32.125  35.073  1.00  0.00           C
ATOM   1556  C14 MOL X 201      48.554  33.428  35.678  1.00  0.00           C
ATOM   1557  C15 MOL X 201      48.329  33.687  37.059  1.00  0.00           C
ATOM   1558  C16 MOL X 201      49.084  34.476  34.865  1.00  0.00           C
ATOM   1559  C17 MOL X 201      48.629  34.928  37.596  1.00  0.00           C
ATOM   1560  C18 MOL X 201      49.138  35.985  36.773  1.00  0.00           C
ATOM   1561  C19 MOL X 201      49.357  35.761  35.442  1.00  0.00           C
ATOM   1562  N3  MOL X 201      49.364  34.338  33.494  1.00  0.00           N
ATOM   1563  C20 MOL X 201      49.344  30.954  27.796  1.00  0.00           C
ATOM   1564  O5  MOL X 201      50.414  31.513  27.010  1.00  0.00           O
ATOM   1565  C21 MOL X 201      50.532  32.868  26.850  1.00  0.00           C
ATOM   1566  O6  MOL X 201      51.051  33.312  25.833  1.00  0.00           O
ATOM   1567  C22 MOL X 201      47.721  30.999  35.879  1.00  0.00           C
ATOM   1568  C23 MOL X 201      46.196  31.078  35.899  1.00  0.00           C
ATOM   1569  O7  MOL X 201      48.553  35.088  38.942  1.00  0.00           O
ATOM   1570  C24 MOL X 201      47.667  36.159  39.622  1.00  0.00           C
ATOM   1571  O8  MOL X 201      46.451  35.993  39.250  1.00  0.00           O
ATOM   1572  C25 MOL X 201      48.322  37.535  39.459  1.00  0.00           C
ATOM   1573  C26 MOL X 201      48.758  38.177  40.779  1.00  0.00           C
ATOM   1574  C27 MOL X 201      49.456  39.528  40.564  1.00  0.00           C
ATOM   1575  C28 MOL X 201      48.604  40.613  39.900  1.00  0.00           C
ATOM   1576  C29 MOL X 201      48.940  34.718  27.620  1.00  0.00           C
ATOM   1577  C30 MOL X 201      47.595  34.040  27.280  1.00  0.00           C
ATOM   1578  C31 MOL X 201      47.297  40.914  40.676  1.00  0.00           C
ATOM   1579  O9  MOL X 201      46.678  42.111  40.200  1.00  0.00           O
ATOM   1580  N   ALA X 202      44.919  36.785  41.380  1.00  0.00           N
ATOM   1581  CA  ALA X 202      43.904  37.828  41.174  1.00  0.00           C
ATOM   1582  CB  ALA X 202      43.652  37.968  39.668  1.00  0.00           C
ATOM   1583  C   ALA X 202      42.587  37.518  41.929  1.00  0.00           C
ATOM   1584  O   ALA X 202      41.854  38.439  42.283  1.00  0.00           O
ATOM   1585  N   GLY X 203      42.305  36.252  42.258  1.00  0.00           N
ATOM   1586  CA  GLY X 203      41.218  35.891  43.172  1.00  0.00           C
ATOM   1587  C   GLY X 203      41.480  36.375  44.605  1.00  0.00           C
ATOM   1588  O   GLY X 203      40.555  36.791  45.296  1.00  0.00           O
ATOM   1589  N   GLY X 204      42.743  36.393  45.042  1.00  0.00           N
ATOM   1590  CA  GLY X 204      43.158  36.898  46.356  1.00  0.00           C
ATOM   1591  C   GLY X 204      43.005  38.414  46.483  1.00  0.00           C
ATOM   1592  O   GLY X 204      42.607  38.903  47.540  1.00  0.00           O
ATOM   1593  N   GLU X 205      43.221  39.147  45.389  1.00  0.00           N
ATOM   1594  CA  GLU X 205      42.913  40.579  45.280  1.00  0.00           C
ATOM   1595  CB  GLU X 205      43.801  41.176  44.179  1.00  0.00           C
ATOM   1596  CG  GLU X 205      43.716  42.706  44.103  1.00  0.00           C
ATOM   1597  CD  GLU X 205      44.797  43.296  43.191  1.00  0.00           C
ATOM   1598  OE1 GLU X 205      45.039  42.736  42.097  1.00  0.00           O
ATOM   1599  OE2 GLU X 205      45.398  44.331  43.568  1.00  0.00           O
ATOM   1600  C   GLU X 205      41.411  40.853  45.054  1.00  0.00           C
ATOM   1601  O   GLU X 205      40.896  41.880  45.497  1.00  0.00           O
ATOM   1602  N   SER X 206      40.668  39.915  44.454  1.00  0.00           N
ATOM   1603  CA  SER X 206      39.198  39.976  44.377  1.00  0.00           C
ATOM   1604  CB  SER X 206      38.643  38.886  43.454  1.00  0.00           C
ATOM   1605  OG  SER X 206      39.096  39.040  42.121  1.00  0.00           O
ATOM   1606  C   SER X 206      38.549  39.845  45.762  1.00  0.00           C
ATOM   1607  O   SER X 206      37.587  40.548  46.065  1.00  0.00           O
ATOM   1608  N   VAL X 207      39.111  39.019  46.654  1.00  0.00           N
ATOM   1609  CA  VAL X 207      38.673  38.929  48.060  1.00  0.00           C
ATOM   1610  CB  VAL X 207      39.395  37.765  48.776  1.00  0.00           C
ATOM   1611  CG1 VAL X 207      39.243  37.786  50.301  1.00  0.00           C
ATOM   1612  CG2 VAL X 207      38.838  36.422  48.283  1.00  0.00           C
ATOM   1613  C   VAL X 207      38.831  40.270  48.795  1.00  0.00           C
ATOM   1614  O   VAL X 207      37.938  40.637  49.562  1.00  0.00           O
ATOM   1615  N   SER X 208      39.882  41.058  48.517  1.00  0.00           N
ATOM   1616  CA  SER X 208      40.012  42.400  49.109  1.00  0.00           C
ATOM   1617  CB  SER X 208      41.465  42.866  49.212  1.00  0.00           C
ATOM   1618  OG  SER X 208      42.048  43.112  47.956  1.00  0.00           O
ATOM   1619  C   SER X 208      39.079  43.448  48.478  1.00  0.00           C
ATOM   1620  O   SER X 208      38.637  44.353  49.186  1.00  0.00           O
ATOM   1621  N   VAL X 209      38.657  43.287  47.212  1.00  0.00           N
ATOM   1622  CA  VAL X 209      37.515  44.050  46.654  1.00  0.00           C
ATOM   1623  CB  VAL X 209      37.305  43.808  45.136  1.00  0.00           C
ATOM   1624  CG1 VAL X 209      36.094  44.578  44.588  1.00  0.00           C
ATOM   1625  CG2 VAL X 209      38.515  44.246  44.306  1.00  0.00           C
ATOM   1626  C   VAL X 209      36.229  43.720  47.421  1.00  0.00           C
ATOM   1627  O   VAL X 209      35.491  44.627  47.805  1.00  0.00           O
ATOM   1628  N   LEU X 210      35.963  42.440  47.698  1.00  0.00           N
ATOM   1629  CA  LEU X 210      34.711  41.994  48.321  1.00  0.00           C
ATOM   1630  CB  LEU X 210      34.591  40.463  48.187  1.00  0.00           C
ATOM   1631  CG  LEU X 210      34.280  39.991  46.750  1.00  0.00           C
ATOM   1632  CD1 LEU X 210      34.482  38.481  46.638  1.00  0.00           C
ATOM   1633  CD2 LEU X 210      32.836  40.299  46.341  1.00  0.00           C
ATOM   1634  C   LEU X 210      34.534  42.472  49.774  1.00  0.00           C
ATOM   1635  O   LEU X 210      33.410  42.807  50.150  1.00  0.00           O
ATOM   1636  N   VAL X 211      35.599  42.587  50.583  1.00  0.00           N
ATOM   1637  CA  VAL X 211      35.501  43.195  51.936  1.00  0.00           C
ATOM   1638  CB  VAL X 211      36.606  42.733  52.912  1.00  0.00           C
ATOM   1639  CG1 VAL X 211      36.501  41.237  53.221  1.00  0.00           C
ATOM   1640  CG2 VAL X 211      38.016  43.033  52.408  1.00  0.00           C
ATOM   1641  C   VAL X 211      35.423  44.727  51.926  1.00  0.00           C
ATOM   1642  O   VAL X 211      35.008  45.307  52.930  1.00  0.00           O
ATOM   1643  N   LEU X 212      35.779  45.393  50.821  1.00  0.00           N
ATOM   1644  CA  LEU X 212      35.699  46.855  50.667  1.00  0.00           C
ATOM   1645  CB  LEU X 212      36.944  47.347  49.905  1.00  0.00           C
ATOM   1646  CG  LEU X 212      38.265  47.302  50.700  1.00  0.00           C
ATOM   1647  CD1 LEU X 212      39.415  47.753  49.795  1.00  0.00           C
ATOM   1648  CD2 LEU X 212      38.238  48.225  51.920  1.00  0.00           C
ATOM   1649  C   LEU X 212      34.414  47.334  49.966  1.00  0.00           C
ATOM   1650  O   LEU X 212      33.975  48.460  50.199  1.00  0.00           O
ATOM   1651  N   SER X 213      33.805  46.510  49.110  1.00  0.00           N
ATOM   1652  CA  SER X 213      32.632  46.887  48.311  1.00  0.00           C
ATOM   1653  CB  SER X 213      32.358  45.817  47.252  1.00  0.00           C
ATOM   1654  OG  SER X 213      31.228  46.195  46.491  1.00  0.00           O
ATOM   1655  C   SER X 213      31.366  47.083  49.166  1.00  0.00           C
ATOM   1656  O   SER X 213      31.001  46.164  49.908  1.00  0.00           O
ATOM   1657  N   PRO X 214      30.624  48.202  49.017  1.00  0.00           N
ATOM   1658  CD  PRO X 214      30.919  49.332  48.142  1.00  0.00           C
ATOM   1659  CG  PRO X 214      29.699  50.247  48.186  1.00  0.00           C
ATOM   1660  CB  PRO X 214      29.066  49.924  49.535  1.00  0.00           C
ATOM   1661  CA  PRO X 214      29.356  48.430  49.717  1.00  0.00           C
ATOM   1662  C   PRO X 214      28.203  47.572  49.171  1.00  0.00           C
ATOM   1663  O   PRO X 214      27.130  47.522  49.772  1.00  0.00           O
ATOM   1664  N   LEU X 215      28.397  46.900  48.032  1.00  0.00           N
ATOM   1665  CA  LEU X 215      27.401  46.041  47.387  1.00  0.00           C
ATOM   1666  CB  LEU X 215      27.789  45.975  45.898  1.00  0.00           C
ATOM   1667  CG  LEU X 215      26.744  45.368  44.949  1.00  0.00           C
ATOM   1668  CD1 LEU X 215      25.439  46.165  44.929  1.00  0.00           C
ATOM   1669  CD2 LEU X 215      27.330  45.352  43.536  1.00  0.00           C
ATOM   1670  C   LEU X 215      27.340  44.647  48.036  1.00  0.00           C
ATOM   1671  O   LEU X 215      26.270  44.051  48.170  1.00  0.00           O
ATOM   1672  N   ALA X 216      28.489  44.141  48.494  1.00  0.00           N
ATOM   1673  CA  ALA X 216      28.668  42.769  48.974  1.00  0.00           C
ATOM   1674  CB  ALA X 216      30.122  42.359  48.698  1.00  0.00           C
ATOM   1675  C   ALA X 216      28.230  42.526  50.439  1.00  0.00           C
ATOM   1676  O   ALA X 216      28.575  41.491  51.015  1.00  0.00           O
ATOM   1677  N   LYS X 217      27.472  43.450  51.050  1.00  0.00           N
ATOM   1678  CA  LYS X 217      26.930  43.326  52.420  1.00  0.00           C
ATOM   1679  CB  LYS X 217      26.113  44.578  52.789  1.00  0.00           C
ATOM   1680  CG  LYS X 217      26.977  45.843  52.922  1.00  0.00           C
ATOM   1681  CD  LYS X 217      26.140  47.039  53.403  1.00  0.00           C
ATOM   1682  CE  LYS X 217      27.010  48.299  53.495  1.00  0.00           C
ATOM   1683  NZ  LYS X 217      26.278  49.430  54.113  1.00  0.00           N
ATOM   1684  C   LYS X 217      26.072  42.062  52.591  1.00  0.00           C
ATOM   1685  O   LYS X 217      25.352  41.680  51.670  1.00  0.00           O
ATOM   1686  N   ASN X 218      26.162  41.444  53.772  1.00  0.00           N
ATOM   1687  CA  ASN X 218      25.523  40.200  54.235  1.00  0.00           C
ATOM   1688  CB  ASN X 218      24.049  40.450  54.621  1.00  0.00           C
ATOM   1689  CG  ASN X 218      23.084  40.543  53.448  1.00  0.00           C
ATOM   1690  OD1 ASN X 218      22.811  39.578  52.740  1.00  0.00           O
ATOM   1691  ND2 ASN X 218      22.501  41.698  53.241  1.00  0.00           N
ATOM   1692  C   ASN X 218      25.754  38.909  53.416  1.00  0.00           C
ATOM   1693  O   ASN X 218      25.201  37.867  53.776  1.00  0.00           O
ATOM   1694  N   LEU X 219      26.581  38.926  52.366  1.00  0.00           N
ATOM   1695  CA  LEU X 219      26.809  37.764  51.499  1.00  0.00           C
ATOM   1696  CB  LEU X 219      27.189  38.227  50.081  1.00  0.00           C
ATOM   1697  CG  LEU X 219      26.150  39.109  49.363  1.00  0.00           C
ATOM   1698  CD1 LEU X 219      26.602  39.367  47.925  1.00  0.00           C
ATOM   1699  CD2 LEU X 219      24.756  38.480  49.318  1.00  0.00           C
ATOM   1700  C   LEU X 219      27.837  36.752  52.035  1.00  0.00           C
ATOM   1701  O   LEU X 219      27.795  35.590  51.624  1.00  0.00           O
ATOM   1702  N   PHE X 220      28.753  37.154  52.921  1.00  0.00           N
ATOM   1703  CA  PHE X 220      29.784  36.266  53.476  1.00  0.00           C
ATOM   1704  CB  PHE X 220      30.970  36.172  52.501  1.00  0.00           C
ATOM   1705  CG  PHE X 220      31.796  37.435  52.346  1.00  0.00           C
ATOM   1706  CD1 PHE X 220      31.365  38.467  51.491  1.00  0.00           C
ATOM   1707  CE1 PHE X 220      32.144  39.626  51.330  1.00  0.00           C
ATOM   1708  CZ  PHE X 220      33.367  39.745  52.010  1.00  0.00           C
ATOM   1709  CE2 PHE X 220      33.803  38.717  52.863  1.00  0.00           C
ATOM   1710  CD2 PHE X 220      33.015  37.567  53.038  1.00  0.00           C
ATOM   1711  C   PHE X 220      30.241  36.661  54.890  1.00  0.00           C
ATOM   1712  O   PHE X 220      29.949  37.755  55.383  1.00  0.00           O
ATOM   1713  N   HIE X 221      30.958  35.743  55.547  1.00  0.00           N
ATOM   1714  CA  HIE X 221      31.209  35.757  56.996  1.00  0.00           C
ATOM   1715  CB  HIE X 221      30.347  34.654  57.639  1.00  0.00           C
ATOM   1716  CG  HIE X 221      28.883  34.809  57.314  1.00  0.00           C
ATOM   1717  ND1 HIE X 221      28.237  34.241  56.212  1.00  0.00           N
ATOM   1718  CE1 HIE X 221      27.007  34.784  56.199  1.00  0.00           C
ATOM   1719  NE2 HIE X 221      26.853  35.639  57.222  1.00  0.00           N
ATOM   1720  CD2 HIE X 221      28.026  35.667  57.938  1.00  0.00           C
ATOM   1721  C   HIE X 221      32.685  35.590  57.384  1.00  0.00           C
ATOM   1722  O   HIE X 221      33.039  35.941  58.509  1.00  0.00           O
ATOM   1723  N   ARG X 222      33.539  35.075  56.484  1.00  0.00           N
ATOM   1724  CA  ARG X 222      35.001  34.879  56.651  1.00  0.00           C
ATOM   1725  CB  ARG X 222      35.270  33.488  57.262  1.00  0.00           C
ATOM   1726  CG  ARG X 222      34.828  33.380  58.728  1.00  0.00           C
ATOM   1727  CD  ARG X 222      35.127  32.018  59.360  1.00  0.00           C
ATOM   1728  NE  ARG X 222      34.140  30.982  58.994  1.00  0.00           N
ATOM   1729  CZ  ARG X 222      32.947  30.807  59.538  1.00  0.00           C
ATOM   1730  NH1 ARG X 222      32.387  31.674  60.328  1.00  0.00           N
ATOM   1731  NH2 ARG X 222      32.273  29.725  59.306  1.00  0.00           N
ATOM   1732  C   ARG X 222      35.728  35.029  55.302  1.00  0.00           C
ATOM   1733  O   ARG X 222      35.096  34.837  54.263  1.00  0.00           O
ATOM   1734  N   ALA X 223      37.026  35.348  55.294  1.00  0.00           N
ATOM   1735  CA  ALA X 223      37.801  35.632  54.075  1.00  0.00           C
ATOM   1736  CB  ALA X 223      37.821  37.155  53.882  1.00  0.00           C
ATOM   1737  C   ALA X 223      39.239  35.061  54.081  1.00  0.00           C
ATOM   1738  O   ALA X 223      39.892  35.022  55.125  1.00  0.00           O
ATOM   1739  N   ILE X 224      39.759  34.663  52.911  1.00  0.00           N
ATOM   1740  CA  ILE X 224      41.127  34.141  52.712  1.00  0.00           C
ATOM   1741  CB  ILE X 224      41.155  32.588  52.754  1.00  0.00           C
ATOM   1742  CG2 ILE X 224      42.618  32.093  52.743  1.00  0.00           C
ATOM   1743  CG1 ILE X 224      40.387  31.968  53.944  1.00  0.00           C
ATOM   1744  CD1 ILE X 224      40.314  30.435  53.913  1.00  0.00           C
ATOM   1745  C   ILE X 224      41.720  34.637  51.373  1.00  0.00           C
ATOM   1746  O   ILE X 224      41.091  34.457  50.329  1.00  0.00           O
ATOM   1747  N   SER X 225      42.945  35.180  51.381  1.00  0.00           N
ATOM   1748  CA  SER X 225      43.713  35.570  50.174  1.00  0.00           C
ATOM   1749  CB  SER X 225      43.991  37.080  50.155  1.00  0.00           C
ATOM   1750  OG  SER X 225      42.805  37.848  50.027  1.00  0.00           O
ATOM   1751  C   SER X 225      45.050  34.814  50.082  1.00  0.00           C
ATOM   1752  O   SER X 225      45.742  34.680  51.088  1.00  0.00           O
ATOM   1753  N   GLU X 226      45.431  34.326  48.896  1.00  0.00           N
ATOM   1754  CA  GLU X 226      46.541  33.368  48.699  1.00  0.00           C
ATOM   1755  CB  GLU X 226      45.912  31.956  48.781  1.00  0.00           C
ATOM   1756  CG  GLU X 226      46.794  30.715  48.555  1.00  0.00           C
ATOM   1757  CD  GLU X 226      47.956  30.578  49.549  1.00  0.00           C
ATOM   1758  OE1 GLU X 226      48.004  29.584  50.311  1.00  0.00           O
ATOM   1759  OE2 GLU X 226      48.865  31.434  49.551  1.00  0.00           O
ATOM   1760  C   GLU X 226      47.351  33.607  47.393  1.00  0.00           C
ATOM   1761  O   GLU X 226      46.953  34.356  46.496  1.00  0.00           O
ATOM   1762  N   SER X 227      48.497  32.931  47.259  1.00  0.00           N
ATOM   1763  CA  SER X 227      49.519  33.075  46.209  1.00  0.00           C
ATOM   1764  CB  SER X 227      48.965  32.761  44.813  1.00  0.00           C
ATOM   1765  OG  SER X 227      49.984  32.253  43.977  1.00  0.00           O
ATOM   1766  C   SER X 227      50.289  34.398  46.301  1.00  0.00           C
ATOM   1767  O   SER X 227      50.586  35.052  45.302  1.00  0.00           O
ATOM   1768  N   GLY X 228      50.593  34.817  47.533  1.00  0.00           N
ATOM   1769  CA  GLY X 228      51.421  35.984  47.831  1.00  0.00           C
ATOM   1770  C   GLY X 228      50.727  37.343  47.711  1.00  0.00           C
ATOM   1771  O   GLY X 228      51.396  38.362  47.890  1.00  0.00           O
ATOM   1772  N   VAL X 229      49.422  37.375  47.407  1.00  0.00           N
ATOM   1773  CA  VAL X 229      48.673  38.596  47.066  1.00  0.00           C
ATOM   1774  CB  VAL X 229      48.417  38.682  45.543  1.00  0.00           C
ATOM   1775  CG1 VAL X 229      47.688  39.981  45.170  1.00  0.00           C
ATOM   1776  CG2 VAL X 229      49.720  38.641  44.733  1.00  0.00           C
ATOM   1777  C   VAL X 229      47.343  38.679  47.821  1.00  0.00           C
ATOM   1778  O   VAL X 229      46.464  37.835  47.655  1.00  0.00           O
ATOM   1779  N   ALA X 230      47.174  39.765  48.575  1.00  0.00           N
ATOM   1780  CA  ALA X 230      45.881  40.293  49.018  1.00  0.00           C
ATOM   1781  CB  ALA X 230      45.886  40.380  50.549  1.00  0.00           C
ATOM   1782  C   ALA X 230      45.563  41.657  48.372  1.00  0.00           C
ATOM   1783  O   ALA X 230      44.393  41.991  48.195  1.00  0.00           O
ATOM   1784  N   LEU X 231      46.577  42.444  47.992  1.00  0.00           N
ATOM   1785  CA  LEU X 231      46.434  43.726  47.292  1.00  0.00           C
ATOM   1786  CB  LEU X 231      46.221  44.833  48.352  1.00  0.00           C
ATOM   1787  CG  LEU X 231      45.753  46.197  47.809  1.00  0.00           C
ATOM   1788  CD1 LEU X 231      44.323  46.123  47.273  1.00  0.00           C
ATOM   1789  CD2 LEU X 231      45.773  47.257  48.911  1.00  0.00           C
ATOM   1790  C   LEU X 231      47.675  44.000  46.420  1.00  0.00           C
ATOM   1791  O   LEU X 231      48.761  43.503  46.719  1.00  0.00           O
ATOM   1792  N   THR X 232      47.536  44.812  45.370  1.00  0.00           N
ATOM   1793  CA  THR X 232      48.642  45.279  44.515  1.00  0.00           C
ATOM   1794  CB  THR X 232      48.739  44.471  43.208  1.00  0.00           C
ATOM   1795  CG2 THR X 232      48.745  42.959  43.389  1.00  0.00           C
ATOM   1796  OG1 THR X 232      47.696  44.818  42.324  1.00  0.00           O
ATOM   1797  C   THR X 232      48.529  46.761  44.137  1.00  0.00           C
ATOM   1798  O   THR X 232      47.471  47.387  44.269  1.00  0.00           O
ATOM   1799  N   SER X 233      49.616  47.310  43.587  1.00  0.00           N
ATOM   1800  CA  SER X 233      49.594  48.509  42.730  1.00  0.00           C
ATOM   1801  CB  SER X 233      50.912  49.267  42.898  1.00  0.00           C
ATOM   1802  OG  SER X 233      52.000  48.393  42.652  1.00  0.00           O
ATOM   1803  C   SER X 233      49.352  48.192  41.241  1.00  0.00           C
ATOM   1804  O   SER X 233      49.008  49.084  40.464  1.00  0.00           O
ATOM   1805  N   VAL X 234      49.483  46.922  40.837  1.00  0.00           N
ATOM   1806  CA  VAL X 234      49.326  46.428  39.454  1.00  0.00           C
ATOM   1807  CB  VAL X 234      49.719  44.932  39.378  1.00  0.00           C
ATOM   1808  CG1 VAL X 234      49.633  44.349  37.960  1.00  0.00           C
ATOM   1809  CG2 VAL X 234      51.160  44.700  39.866  1.00  0.00           C
ATOM   1810  C   VAL X 234      47.898  46.633  38.931  1.00  0.00           C
ATOM   1811  O   VAL X 234      47.713  47.001  37.775  1.00  0.00           O
ATOM   1812  N   LEU X 235      46.885  46.454  39.782  1.00  0.00           N
ATOM   1813  CA  LEU X 235      45.474  46.637  39.419  1.00  0.00           C
ATOM   1814  CB  LEU X 235      44.646  45.843  40.451  1.00  0.00           C
ATOM   1815  CG  LEU X 235      43.124  45.811  40.222  1.00  0.00           C
ATOM   1816  CD1 LEU X 235      42.762  45.232  38.852  1.00  0.00           C
ATOM   1817  CD2 LEU X 235      42.438  44.957  41.288  1.00  0.00           C
ATOM   1818  C   LEU X 235      45.039  48.119  39.306  1.00  0.00           C
ATOM   1819  O   LEU X 235      43.972  48.410  38.763  1.00  0.00           O
ATOM   1820  N   VAL X 236      45.837  49.066  39.812  1.00  0.00           N
ATOM   1821  CA  VAL X 236      45.405  50.456  40.052  1.00  0.00           C
ATOM   1822  CB  VAL X 236      45.852  50.930  41.451  1.00  0.00           C
ATOM   1823  CG1 VAL X 236      45.298  52.324  41.778  1.00  0.00           C
ATOM   1824  CG2 VAL X 236      45.382  49.968  42.551  1.00  0.00           C
ATOM   1825  C   VAL X 236      45.897  51.406  38.955  1.00  0.00           C
ATOM   1826  O   VAL X 236      47.100  51.667  38.846  1.00  0.00           O
ATOM   1827  N   LYS X 237      44.960  51.975  38.183  1.00  0.00           N
ATOM   1828  CA  LYS X 237      45.199  53.067  37.220  1.00  0.00           C
ATOM   1829  CB  LYS X 237      44.278  52.870  35.990  1.00  0.00           C
ATOM   1830  CG  LYS X 237      44.548  53.885  34.863  1.00  0.00           C
ATOM   1831  CD  LYS X 237      43.592  53.779  33.665  1.00  0.00           C
ATOM   1832  CE  LYS X 237      43.982  54.752  32.536  1.00  0.00           C
ATOM   1833  NZ  LYS X 237      44.033  56.170  32.976  1.00  0.00           N
ATOM   1834  C   LYS X 237      44.987  54.432  37.896  1.00  0.00           C
ATOM   1835  O   LYS X 237      44.175  54.546  38.818  1.00  0.00           O
ATOM   1836  N   LYS X 238      45.659  55.481  37.407  1.00  0.00           N
ATOM   1837  CA  LYS X 238      45.320  56.893  37.673  1.00  0.00           C
ATOM   1838  CB  LYS X 238      46.436  57.581  38.486  1.00  0.00           C
ATOM   1839  CG  LYS X 238      46.721  56.929  39.855  1.00  0.00           C
ATOM   1840  CD  LYS X 238      45.540  57.040  40.833  1.00  0.00           C
ATOM   1841  CE  LYS X 238      45.786  56.212  42.097  1.00  0.00           C
ATOM   1842  NZ  LYS X 238      44.580  56.190  42.957  1.00  0.00           N
ATOM   1843  C   LYS X 238      44.973  57.646  36.381  1.00  0.00           C
ATOM   1844  O   LYS X 238      45.408  57.272  35.286  1.00  0.00           O
ATOM   1845  N   GLY X 239      44.146  58.682  36.502  1.00  0.00           N
ATOM   1846  CA  GLY X 239      43.561  59.409  35.368  1.00  0.00           C
ATOM   1847  C   GLY X 239      42.437  58.651  34.641  1.00  0.00           C
ATOM   1848  O   GLY X 239      42.139  57.486  34.927  1.00  0.00           O
ATOM   1849  N   ASP X 240      41.808  59.321  33.678  1.00  0.00           N
ATOM   1850  CA  ASP X 240      40.540  58.921  33.046  1.00  0.00           C
ATOM   1851  CB  ASP X 240      40.100  60.063  32.119  1.00  0.00           C
ATOM   1852  CG  ASP X 240      38.616  59.994  31.781  1.00  0.00           C
ATOM   1853  OD1 ASP X 240      37.812  60.650  32.485  1.00  0.00           O
ATOM   1854  OD2 ASP X 240      38.233  59.276  30.834  1.00  0.00           O
ATOM   1855  C   ASP X 240      40.591  57.572  32.293  1.00  0.00           C
ATOM   1856  O   ASP X 240      41.642  57.162  31.795  1.00  0.00           O
ATOM   1857  N   VAL X 241      39.459  56.866  32.195  1.00  0.00           N
ATOM   1858  CA  VAL X 241      39.342  55.570  31.491  1.00  0.00           C
ATOM   1859  CB  VAL X 241      38.180  54.723  32.053  1.00  0.00           C
ATOM   1860  CG1 VAL X 241      38.480  54.277  33.485  1.00  0.00           C
ATOM   1861  CG2 VAL X 241      36.821  55.443  32.027  1.00  0.00           C
ATOM   1862  C   VAL X 241      39.172  55.685  29.972  1.00  0.00           C
ATOM   1863  O   VAL X 241      39.558  54.770  29.242  1.00  0.00           O
ATOM   1864  N   LYS X 242      38.588  56.780  29.469  1.00  0.00           N
ATOM   1865  CA  LYS X 242      38.077  56.839  28.093  1.00  0.00           C
ATOM   1866  CB  LYS X 242      37.109  58.020  27.955  1.00  0.00           C
ATOM   1867  CG  LYS X 242      36.337  57.976  26.632  1.00  0.00           C
ATOM   1868  CD  LYS X 242      35.422  59.195  26.504  1.00  0.00           C
ATOM   1869  CE  LYS X 242      34.892  59.247  25.076  1.00  0.00           C
ATOM   1870  NZ  LYS X 242      34.229  60.532  24.777  1.00  0.00           N
ATOM   1871  C   LYS X 242      39.167  56.817  27.007  1.00  0.00           C
ATOM   1872  O   LYS X 242      38.964  56.091  26.033  1.00  0.00           O
ATOM   1873  N   PRO X 243      40.327  57.496  27.140  1.00  0.00           N
ATOM   1874  CD  PRO X 243      40.652  58.533  28.112  1.00  0.00           C
ATOM   1875  CG  PRO X 243      41.725  59.391  27.444  1.00  0.00           C
ATOM   1876  CB  PRO X 243      42.484  58.369  26.601  1.00  0.00           C
ATOM   1877  CA  PRO X 243      41.386  57.409  26.131  1.00  0.00           C
ATOM   1878  C   PRO X 243      41.898  55.975  25.920  1.00  0.00           C
ATOM   1879  O   PRO X 243      42.055  55.543  24.776  1.00  0.00           O
ATOM   1880  N   LEU X 244      42.078  55.202  26.999  1.00  0.00           N
ATOM   1881  CA  LEU X 244      42.386  53.769  26.928  1.00  0.00           C
ATOM   1882  CB  LEU X 244      42.672  53.259  28.355  1.00  0.00           C
ATOM   1883  CG  LEU X 244      42.884  51.736  28.470  1.00  0.00           C
ATOM   1884  CD1 LEU X 244      44.093  51.261  27.662  1.00  0.00           C
ATOM   1885  CD2 LEU X 244      43.079  51.361  29.939  1.00  0.00           C
ATOM   1886  C   LEU X 244      41.262  52.966  26.247  1.00  0.00           C
ATOM   1887  O   LEU X 244      41.546  52.148  25.370  1.00  0.00           O
ATOM   1888  N   ALA X 245      40.000  53.215  26.613  1.00  0.00           N
ATOM   1889  CA  ALA X 245      38.843  52.530  26.032  1.00  0.00           C
ATOM   1890  CB  ALA X 245      37.579  52.969  26.783  1.00  0.00           C
ATOM   1891  C   ALA X 245      38.719  52.761  24.512  1.00  0.00           C
ATOM   1892  O   ALA X 245      38.458  51.816  23.767  1.00  0.00           O
ATOM   1893  N   GLU X 246      38.978  53.984  24.033  1.00  0.00           N
ATOM   1894  CA  GLU X 246      39.058  54.273  22.596  1.00  0.00           C
ATOM   1895  CB  GLU X 246      39.166  55.783  22.332  1.00  0.00           C
ATOM   1896  CG  GLU X 246      37.919  56.603  22.706  1.00  0.00           C
ATOM   1897  CD  GLU X 246      38.040  58.078  22.286  1.00  0.00           C
ATOM   1898  OE1 GLU X 246      39.159  58.555  21.967  1.00  0.00           O
ATOM   1899  OE2 GLU X 246      37.008  58.796  22.277  1.00  0.00           O
ATOM   1900  C   GLU X 246      40.244  53.554  21.932  1.00  0.00           C
ATOM   1901  O   GLU X 246      40.070  52.955  20.870  1.00  0.00           O
ATOM   1902  N   GLN X 247      41.433  53.551  22.554  1.00  0.00           N
ATOM   1903  CA  GLN X 247      42.627  52.926  21.966  1.00  0.00           C
ATOM   1904  CB  GLN X 247      43.863  53.150  22.863  1.00  0.00           C
ATOM   1905  CG  GLN X 247      45.145  52.694  22.142  1.00  0.00           C
ATOM   1906  CD  GLN X 247      46.392  52.721  23.018  1.00  0.00           C
ATOM   1907  OE1 GLN X 247      46.672  51.770  23.739  1.00  0.00           O
ATOM   1908  NE2 GLN X 247      47.192  53.761  22.954  1.00  0.00           N
ATOM   1909  C   GLN X 247      42.406  51.428  21.692  1.00  0.00           C
ATOM   1910  O   GLN X 247      42.756  50.944  20.611  1.00  0.00           O
ATOM   1911  N   ILE X 248      41.798  50.694  22.631  1.00  0.00           N
ATOM   1912  CA  ILE X 248      41.517  49.262  22.441  1.00  0.00           C
ATOM   1913  CB  ILE X 248      41.316  48.523  23.784  1.00  0.00           C
ATOM   1914  CG2 ILE X 248      42.592  48.666  24.638  1.00  0.00           C
ATOM   1915  CG1 ILE X 248      40.054  48.973  24.553  1.00  0.00           C
ATOM   1916  CD1 ILE X 248      39.803  48.210  25.859  1.00  0.00           C
ATOM   1917  C   ILE X 248      40.372  49.025  21.442  1.00  0.00           C
ATOM   1918  O   ILE X 248      40.450  48.092  20.637  1.00  0.00           O
ATOM   1919  N   ALA X 249      39.360  49.901  21.414  1.00  0.00           N
ATOM   1920  CA  ALA X 249      38.238  49.824  20.476  1.00  0.00           C
ATOM   1921  CB  ALA X 249      37.153  50.797  20.945  1.00  0.00           C
ATOM   1922  C   ALA X 249      38.653  50.077  19.011  1.00  0.00           C
ATOM   1923  O   ALA X 249      38.082  49.467  18.104  1.00  0.00           O
ATOM   1924  N   ILE X 250      39.691  50.888  18.769  1.00  0.00           N
ATOM   1925  CA  ILE X 250      40.311  51.046  17.441  1.00  0.00           C
ATOM   1926  CB  ILE X 250      41.331  52.212  17.450  1.00  0.00           C
ATOM   1927  CG2 ILE X 250      42.169  52.255  16.156  1.00  0.00           C
ATOM   1928  CG1 ILE X 250      40.599  53.563  17.629  1.00  0.00           C
ATOM   1929  CD1 ILE X 250      41.520  54.704  18.077  1.00  0.00           C
ATOM   1930  C   ILE X 250      40.935  49.719  16.975  1.00  0.00           C
ATOM   1931  O   ILE X 250      40.709  49.311  15.832  1.00  0.00           O
ATOM   1932  N   THR X 251      41.634  48.978  17.846  1.00  0.00           N
ATOM   1933  CA  THR X 251      42.137  47.629  17.498  1.00  0.00           C
ATOM   1934  CB  THR X 251      43.271  47.147  18.418  1.00  0.00           C
ATOM   1935  CG2 THR X 251      44.584  47.807  18.004  1.00  0.00           C
ATOM   1936  OG1 THR X 251      43.073  47.456  19.785  1.00  0.00           O
ATOM   1937  C   THR X 251      41.038  46.567  17.380  1.00  0.00           C
ATOM   1938  O   THR X 251      41.212  45.605  16.635  1.00  0.00           O
ATOM   1939  N   ALA X 252      39.880  46.771  18.021  1.00  0.00           N
ATOM   1940  CA  ALA X 252      38.668  45.974  17.798  1.00  0.00           C
ATOM   1941  CB  ALA X 252      37.759  46.095  19.029  1.00  0.00           C
ATOM   1942  C   ALA X 252      37.911  46.347  16.503  1.00  0.00           C
ATOM   1943  O   ALA X 252      36.929  45.690  16.148  1.00  0.00           O
ATOM   1944  N   GLY X 253      38.329  47.402  15.792  1.00  0.00           N
ATOM   1945  CA  GLY X 253      37.704  47.858  14.548  1.00  0.00           C
ATOM   1946  C   GLY X 253      36.343  48.539  14.733  1.00  0.00           C
ATOM   1947  O   GLY X 253      35.469  48.408  13.873  1.00  0.00           O
ATOM   1948  N   CYS X 254      36.131  49.225  15.859  1.00  0.00           N
ATOM   1949  CA  CYS X 254      34.911  49.988  16.157  1.00  0.00           C
ATOM   1950  CB  CYS X 254      34.543  49.791  17.635  1.00  0.00           C
ATOM   1951  SG  CYS X 254      34.201  48.044  17.998  1.00  0.00           S
ATOM   1952  C   CYS X 254      35.084  51.487  15.851  1.00  0.00           C
ATOM   1953  O   CYS X 254      36.172  52.042  16.036  1.00  0.00           O
ATOM   1954  N   LYS X 255      34.001  52.174  15.467  1.00  0.00           N
ATOM   1955  CA  LYS X 255      33.948  53.646  15.445  1.00  0.00           C
ATOM   1956  CB  LYS X 255      32.733  54.104  14.617  1.00  0.00           C
ATOM   1957  CG  LYS X 255      32.706  55.630  14.428  1.00  0.00           C
ATOM   1958  CD  LYS X 255      31.595  56.073  13.460  1.00  0.00           C
ATOM   1959  CE  LYS X 255      31.770  57.542  13.047  1.00  0.00           C
ATOM   1960  NZ  LYS X 255      32.760  57.692  11.953  1.00  0.00           N
ATOM   1961  C   LYS X 255      33.925  54.186  16.881  1.00  0.00           C
ATOM   1962  O   LYS X 255      33.100  53.757  17.684  1.00  0.00           O
ATOM   1963  N   THR X 256      34.816  55.123  17.209  1.00  0.00           N
ATOM   1964  CA  THR X 256      35.012  55.628  18.586  1.00  0.00           C
ATOM   1965  CB  THR X 256      36.452  55.410  19.085  1.00  0.00           C
ATOM   1966  CG2 THR X 256      36.912  53.961  18.938  1.00  0.00           C
ATOM   1967  OG1 THR X 256      37.367  56.205  18.366  1.00  0.00           O
ATOM   1968  C   THR X 256      34.603  57.088  18.785  1.00  0.00           C
ATOM   1969  O   THR X 256      34.849  57.645  19.852  1.00  0.00           O
ATOM   1970  N   THR X 257      33.989  57.735  17.787  1.00  0.00           N
ATOM   1971  CA  THR X 257      33.705  59.186  17.779  1.00  0.00           C
ATOM   1972  CB  THR X 257      32.983  59.599  16.484  1.00  0.00           C
ATOM   1973  CG2 THR X 257      33.950  59.624  15.300  1.00  0.00           C
ATOM   1974  OG1 THR X 257      31.973  58.672  16.152  1.00  0.00           O
ATOM   1975  C   THR X 257      32.905  59.669  18.993  1.00  0.00           C
ATOM   1976  O   THR X 257      33.220  60.734  19.529  1.00  0.00           O
ATOM   1977  N   THR X 258      31.962  58.863  19.490  1.00  0.00           N
ATOM   1978  CA  THR X 258      31.269  59.049  20.778  1.00  0.00           C
ATOM   1979  CB  THR X 258      29.872  59.672  20.602  1.00  0.00           C
ATOM   1980  CG2 THR X 258      29.939  61.132  20.167  1.00  0.00           C
ATOM   1981  OG1 THR X 258      29.112  58.991  19.630  1.00  0.00           O
ATOM   1982  C   THR X 258      31.155  57.725  21.543  1.00  0.00           C
ATOM   1983  O   THR X 258      31.083  56.653  20.936  1.00  0.00           O
ATOM   1984  N   SER X 259      31.126  57.781  22.879  1.00  0.00           N
ATOM   1985  CA  SER X 259      31.070  56.601  23.761  1.00  0.00           C
ATOM   1986  CB  SER X 259      31.032  57.038  25.233  1.00  0.00           C
ATOM   1987  OG  SER X 259      32.095  57.915  25.561  1.00  0.00           O
ATOM   1988  C   SER X 259      29.854  55.701  23.490  1.00  0.00           C
ATOM   1989  O   SER X 259      29.988  54.476  23.442  1.00  0.00           O
ATOM   1990  N   ALA X 260      28.683  56.298  23.244  1.00  0.00           N
ATOM   1991  CA  ALA X 260      27.439  55.584  22.958  1.00  0.00           C
ATOM   1992  CB  ALA X 260      26.288  56.597  22.972  1.00  0.00           C
ATOM   1993  C   ALA X 260      27.493  54.802  21.630  1.00  0.00           C
ATOM   1994  O   ALA X 260      27.004  53.671  21.565  1.00  0.00           O
ATOM   1995  N   VAL X 261      28.138  55.356  20.593  1.00  0.00           N
ATOM   1996  CA  VAL X 261      28.402  54.651  19.324  1.00  0.00           C
ATOM   1997  CB  VAL X 261      28.828  55.643  18.219  1.00  0.00           C
ATOM   1998  CG1 VAL X 261      29.301  54.951  16.933  1.00  0.00           C
ATOM   1999  CG2 VAL X 261      27.649  56.547  17.842  1.00  0.00           C
ATOM   2000  C   VAL X 261      29.453  53.557  19.524  1.00  0.00           C
ATOM   2001  O   VAL X 261      29.287  52.446  19.020  1.00  0.00           O
ATOM   2002  N   MET X 262      30.497  53.829  20.312  1.00  0.00           N
ATOM   2003  CA  MET X 262      31.568  52.871  20.590  1.00  0.00           C
ATOM   2004  CB  MET X 262      32.654  53.571  21.420  1.00  0.00           C
ATOM   2005  CG  MET X 262      33.926  52.729  21.548  1.00  0.00           C
ATOM   2006  SD  MET X 262      35.344  53.634  22.227  1.00  0.00           S
ATOM   2007  CE  MET X 262      34.839  53.893  23.949  1.00  0.00           C
ATOM   2008  C   MET X 262      31.044  51.596  21.270  1.00  0.00           C
ATOM   2009  O   MET X 262      31.385  50.494  20.837  1.00  0.00           O
ATOM   2010  N   VAL X 263      30.164  51.717  22.273  1.00  0.00           N
ATOM   2011  CA  VAL X 263      29.547  50.546  22.924  1.00  0.00           C
ATOM   2012  CB  VAL X 263      29.020  50.891  24.332  1.00  0.00           C
ATOM   2013  CG1 VAL X 263      27.754  51.750  24.333  1.00  0.00           C
ATOM   2014  CG2 VAL X 263      28.756  49.614  25.132  1.00  0.00           C
ATOM   2015  C   VAL X 263      28.497  49.857  22.036  1.00  0.00           C
ATOM   2016  O   VAL X 263      28.444  48.627  22.014  1.00  0.00           O
ATOM   2017  N   HIE X 264      27.736  50.610  21.229  1.00  0.00           N
ATOM   2018  CA  HIE X 264      26.786  50.064  20.241  1.00  0.00           C
ATOM   2019  CB  HIE X 264      26.049  51.242  19.575  1.00  0.00           C
ATOM   2020  CG  HIE X 264      25.026  50.912  18.515  1.00  0.00           C
ATOM   2021  ND1 HIE X 264      24.922  51.574  17.288  1.00  0.00           N
ATOM   2022  CE1 HIE X 264      23.861  51.031  16.664  1.00  0.00           C
ATOM   2023  NE2 HIE X 264      23.290  50.096  17.437  1.00  0.00           N
ATOM   2024  CD2 HIE X 264      24.002  50.016  18.617  1.00  0.00           C
ATOM   2025  C   HIE X 264      27.490  49.163  19.213  1.00  0.00           C
ATOM   2026  O   HIE X 264      26.974  48.096  18.876  1.00  0.00           O
ATOM   2027  N   CYS X 265      28.706  49.538  18.792  1.00  0.00           N
ATOM   2028  CA  CYS X 265      29.579  48.706  17.959  1.00  0.00           C
ATOM   2029  CB  CYS X 265      30.708  49.562  17.362  1.00  0.00           C
ATOM   2030  SG  CYS X 265      30.056  50.931  16.366  1.00  0.00           S
ATOM   2031  C   CYS X 265      30.171  47.518  18.740  1.00  0.00           C
ATOM   2032  O   CYS X 265      30.105  46.382  18.275  1.00  0.00           O
ATOM   2033  N   LEU X 266      30.718  47.737  19.942  1.00  0.00           N
ATOM   2034  CA  LEU X 266      31.413  46.690  20.711  1.00  0.00           C
ATOM   2035  CB  LEU X 266      32.267  47.378  21.795  1.00  0.00           C
ATOM   2036  CG  LEU X 266      33.343  46.488  22.449  1.00  0.00           C
ATOM   2037  CD1 LEU X 266      34.420  46.030  21.461  1.00  0.00           C
ATOM   2038  CD2 LEU X 266      34.037  47.273  23.562  1.00  0.00           C
ATOM   2039  C   LEU X 266      30.469  45.598  21.269  1.00  0.00           C
ATOM   2040  O   LEU X 266      30.910  44.482  21.557  1.00  0.00           O
ATOM   2041  N   ARG X 267      29.162  45.879  21.361  1.00  0.00           N
ATOM   2042  CA  ARG X 267      28.086  44.888  21.573  1.00  0.00           C
ATOM   2043  CB  ARG X 267      26.855  45.607  22.162  1.00  0.00           C
ATOM   2044  CG  ARG X 267      27.049  45.970  23.646  1.00  0.00           C
ATOM   2045  CD  ARG X 267      25.914  46.858  24.176  1.00  0.00           C
ATOM   2046  NE  ARG X 267      26.061  47.112  25.624  1.00  0.00           N
ATOM   2047  CZ  ARG X 267      25.703  48.201  26.287  1.00  0.00           C
ATOM   2048  NH1 ARG X 267      25.164  49.237  25.719  1.00  0.00           N
ATOM   2049  NH2 ARG X 267      25.900  48.299  27.569  1.00  0.00           N
ATOM   2050  C   ARG X 267      27.718  44.109  20.296  1.00  0.00           C
ATOM   2051  O   ARG X 267      27.266  42.971  20.397  1.00  0.00           O
ATOM   2052  N   GLN X 268      27.948  44.681  19.109  1.00  0.00           N
ATOM   2053  CA  GLN X 268      27.672  44.069  17.797  1.00  0.00           C
ATOM   2054  CB  GLN X 268      27.277  45.184  16.813  1.00  0.00           C
ATOM   2055  CG  GLN X 268      26.735  44.658  15.471  1.00  0.00           C
ATOM   2056  CD  GLN X 268      26.223  45.770  14.560  1.00  0.00           C
ATOM   2057  OE1 GLN X 268      26.338  46.956  14.835  1.00  0.00           O
ATOM   2058  NE2 GLN X 268      25.620  45.443  13.441  1.00  0.00           N
ATOM   2059  C   GLN X 268      28.840  43.223  17.250  1.00  0.00           C
ATOM   2060  O   GLN X 268      28.607  42.283  16.486  1.00  0.00           O
ATOM   2061  N   LYS X 269      30.090  43.512  17.640  1.00  0.00           N
ATOM   2062  CA  LYS X 269      31.244  42.640  17.347  1.00  0.00           C
ATOM   2063  CB  LYS X 269      32.558  43.248  17.871  1.00  0.00           C
ATOM   2064  CG  LYS X 269      33.003  44.588  17.261  1.00  0.00           C
ATOM   2065  CD  LYS X 269      33.028  44.631  15.726  1.00  0.00           C
ATOM   2066  CE  LYS X 269      33.701  45.936  15.282  1.00  0.00           C
ATOM   2067  NZ  LYS X 269      33.567  46.173  13.829  1.00  0.00           N
ATOM   2068  C   LYS X 269      31.039  41.242  17.950  1.00  0.00           C
ATOM   2069  O   LYS X 269      30.523  41.104  19.061  1.00  0.00           O
ATOM   2070  N   THR X 270      31.463  40.213  17.223  1.00  0.00           N
ATOM   2071  CA  THR X 270      31.341  38.798  17.621  1.00  0.00           C
ATOM   2072  CB  THR X 270      31.514  37.871  16.408  1.00  0.00           C
ATOM   2073  CG2 THR X 270      30.286  37.927  15.511  1.00  0.00           C
ATOM   2074  OG1 THR X 270      32.607  38.270  15.613  1.00  0.00           O
ATOM   2075  C   THR X 270      32.323  38.398  18.722  1.00  0.00           C
ATOM   2076  O   THR X 270      33.355  39.040  18.922  1.00  0.00           O
ATOM   2077  N   GLU X 271      32.028  37.303  19.429  1.00  0.00           N
ATOM   2078  CA  GLU X 271      32.828  36.831  20.569  1.00  0.00           C
ATOM   2079  CB  GLU X 271      32.207  35.553  21.166  1.00  0.00           C
ATOM   2080  CG  GLU X 271      30.815  35.749  21.787  1.00  0.00           C
ATOM   2081  CD  GLU X 271      30.108  34.407  22.053  1.00  0.00           C
ATOM   2082  OE1 GLU X 271      29.034  34.161  21.450  1.00  0.00           O
ATOM   2083  OE2 GLU X 271      30.633  33.567  22.827  1.00  0.00           O
ATOM   2084  C   GLU X 271      34.295  36.568  20.184  1.00  0.00           C
ATOM   2085  O   GLU X 271      35.204  36.946  20.925  1.00  0.00           O
ATOM   2086  N   GLU X 272      34.556  35.988  19.005  1.00  0.00           N
ATOM   2087  CA  GLU X 272      35.933  35.761  18.546  1.00  0.00           C
ATOM   2088  CB  GLU X 272      36.049  34.504  17.663  1.00  0.00           C
ATOM   2089  CG  GLU X 272      35.742  34.702  16.174  1.00  0.00           C
ATOM   2090  CD  GLU X 272      34.325  35.209  15.928  1.00  0.00           C
ATOM   2091  OE1 GLU X 272      34.155  36.237  15.228  1.00  0.00           O
ATOM   2092  OE2 GLU X 272      33.363  34.577  16.428  1.00  0.00           O
ATOM   2093  C   GLU X 272      36.607  37.009  17.939  1.00  0.00           C
ATOM   2094  O   GLU X 272      37.829  37.033  17.807  1.00  0.00           O
ATOM   2095  N   GLU X 273      35.865  38.076  17.625  1.00  0.00           N
ATOM   2096  CA  GLU X 273      36.457  39.359  17.212  1.00  0.00           C
ATOM   2097  CB  GLU X 273      35.380  40.251  16.574  1.00  0.00           C
ATOM   2098  CG  GLU X 273      35.929  41.406  15.713  1.00  0.00           C
ATOM   2099  CD  GLU X 273      36.162  41.040  14.237  1.00  0.00           C
ATOM   2100  OE1 GLU X 273      37.141  41.545  13.632  1.00  0.00           O
ATOM   2101  OE2 GLU X 273      35.341  40.297  13.644  1.00  0.00           O
ATOM   2102  C   GLU X 273      37.102  40.068  18.412  1.00  0.00           C
ATOM   2103  O   GLU X 273      38.191  40.625  18.280  1.00  0.00           O
ATOM   2104  N   LEU X 274      36.476  39.979  19.595  1.00  0.00           N
ATOM   2105  CA  LEU X 274      37.039  40.448  20.869  1.00  0.00           C
ATOM   2106  CB  LEU X 274      35.935  40.460  21.949  1.00  0.00           C
ATOM   2107  CG  LEU X 274      35.096  41.750  22.018  1.00  0.00           C
ATOM   2108  CD1 LEU X 274      34.336  42.068  20.730  1.00  0.00           C
ATOM   2109  CD2 LEU X 274      34.061  41.635  23.139  1.00  0.00           C
ATOM   2110  C   LEU X 274      38.233  39.583  21.313  1.00  0.00           C
ATOM   2111  O   LEU X 274      39.194  40.102  21.886  1.00  0.00           O
ATOM   2112  N   LEU X 275      38.228  38.282  21.001  1.00  0.00           N
ATOM   2113  CA  LEU X 275      39.412  37.424  21.137  1.00  0.00           C
ATOM   2114  CB  LEU X 275      39.008  35.960  20.893  1.00  0.00           C
ATOM   2115  CG  LEU X 275      40.169  34.952  20.866  1.00  0.00           C
ATOM   2116  CD1 LEU X 275      40.966  34.917  22.167  1.00  0.00           C
ATOM   2117  CD2 LEU X 275      39.610  33.553  20.610  1.00  0.00           C
ATOM   2118  C   LEU X 275      40.547  37.880  20.200  1.00  0.00           C
ATOM   2119  O   LEU X 275      41.693  37.982  20.632  1.00  0.00           O
ATOM   2120  N   GLU X 276      40.235  38.243  18.954  1.00  0.00           N
ATOM   2121  CA  GLU X 276      41.218  38.778  18.001  1.00  0.00           C
ATOM   2122  CB  GLU X 276      40.564  38.885  16.611  1.00  0.00           C
ATOM   2123  CG  GLU X 276      41.570  39.055  15.468  1.00  0.00           C
ATOM   2124  CD  GLU X 276      40.892  38.817  14.114  1.00  0.00           C
ATOM   2125  OE1 GLU X 276      40.542  39.802  13.417  1.00  0.00           O
ATOM   2126  OE2 GLU X 276      40.670  37.641  13.735  1.00  0.00           O
ATOM   2127  C   GLU X 276      41.831  40.107  18.489  1.00  0.00           C
ATOM   2128  O   GLU X 276      43.024  40.335  18.280  1.00  0.00           O
ATOM   2129  N   THR X 277      41.073  40.930  19.235  1.00  0.00           N
ATOM   2130  CA  THR X 277      41.602  42.106  19.957  1.00  0.00           C
ATOM   2131  CB  THR X 277      40.494  43.046  20.474  1.00  0.00           C
ATOM   2132  CG2 THR X 277      41.013  44.473  20.647  1.00  0.00           C
ATOM   2133  OG1 THR X 277      39.375  43.119  19.630  1.00  0.00           O
ATOM   2134  C   THR X 277      42.438  41.701  21.174  1.00  0.00           C
ATOM   2135  O   THR X 277      43.460  42.318  21.464  1.00  0.00           O
ATOM   2136  N   THR X 278      42.037  40.650  21.890  1.00  0.00           N
ATOM   2137  CA  THR X 278      42.728  40.127  23.086  1.00  0.00           C
ATOM   2138  CB  THR X 278      41.836  39.094  23.795  1.00  0.00           C
ATOM   2139  CG2 THR X 278      42.425  38.525  25.082  1.00  0.00           C
ATOM   2140  OG1 THR X 278      40.619  39.711  24.169  1.00  0.00           O
ATOM   2141  C   THR X 278      44.112  39.555  22.757  1.00  0.00           C
ATOM   2142  O   THR X 278      45.008  39.589  23.601  1.00  0.00           O
ATOM   2143  N   LEU X 279      44.334  39.119  21.513  1.00  0.00           N
ATOM   2144  CA  LEU X 279      45.658  38.760  20.988  1.00  0.00           C
ATOM   2145  CB  LEU X 279      45.490  37.710  19.869  1.00  0.00           C
ATOM   2146  CG  LEU X 279      45.553  36.257  20.379  1.00  0.00           C
ATOM   2147  CD1 LEU X 279      44.415  35.874  21.326  1.00  0.00           C
ATOM   2148  CD2 LEU X 279      45.516  35.298  19.192  1.00  0.00           C
ATOM   2149  C   LEU X 279      46.498  39.975  20.531  1.00  0.00           C
ATOM   2150  O   LEU X 279      47.698  39.817  20.295  1.00  0.00           O
ATOM   2151  N   LYS X 280      45.915  41.180  20.431  1.00  0.00           N
ATOM   2152  CA  LYS X 280      46.591  42.441  20.043  1.00  0.00           C
ATOM   2153  CB  LYS X 280      45.750  43.178  18.982  1.00  0.00           C
ATOM   2154  CG  LYS X 280      45.621  42.378  17.674  1.00  0.00           C
ATOM   2155  CD  LYS X 280      44.607  43.020  16.715  1.00  0.00           C
ATOM   2156  CE  LYS X 280      44.268  42.132  15.508  1.00  0.00           C
ATOM   2157  NZ  LYS X 280      45.441  41.850  14.648  1.00  0.00           N
ATOM   2158  C   LYS X 280      46.894  43.352  21.238  1.00  0.00           C
ATOM   2159  O   LYS X 280      47.934  44.015  21.255  1.00  0.00           O
ATOM   2160  N   MET X 281      46.036  43.358  22.258  1.00  0.00           N
ATOM   2161  CA  MET X 281      46.269  44.075  23.517  1.00  0.00           C
ATOM   2162  CB  MET X 281      44.995  44.079  24.376  1.00  0.00           C
ATOM   2163  CG  MET X 281      43.887  44.951  23.777  1.00  0.00           C
ATOM   2164  SD  MET X 281      42.384  45.065  24.793  1.00  0.00           S
ATOM   2165  CE  MET X 281      41.729  43.382  24.640  1.00  0.00           C
ATOM   2166  C   MET X 281      47.426  43.463  24.320  1.00  0.00           C
ATOM   2167  O   MET X 281      47.579  42.240  24.362  1.00  0.00           O
ATOM   2168  N   LYS X 282      48.209  44.301  25.010  1.00  0.00           N
ATOM   2169  CA  LYS X 282      49.126  43.846  26.072  1.00  0.00           C
ATOM   2170  CB  LYS X 282      50.213  44.894  26.362  1.00  0.00           C
ATOM   2171  CG  LYS X 282      51.316  44.951  25.298  1.00  0.00           C
ATOM   2172  CD  LYS X 282      52.421  45.913  25.757  1.00  0.00           C
ATOM   2173  CE  LYS X 282      53.620  45.859  24.810  1.00  0.00           C
ATOM   2174  NZ  LYS X 282      54.719  46.730  25.287  1.00  0.00           N
ATOM   2175  C   LYS X 282      48.362  43.507  27.358  1.00  0.00           C
ATOM   2176  O   LYS X 282      47.332  44.116  27.657  1.00  0.00           O
ATOM   2177  N   PHE X 283      48.902  42.571  28.139  1.00  0.00           N
ATOM   2178  CA  PHE X 283      48.430  42.244  29.488  1.00  0.00           C
ATOM   2179  CB  PHE X 283      47.507  41.019  29.459  1.00  0.00           C
ATOM   2180  CG  PHE X 283      46.149  41.241  28.819  1.00  0.00           C
ATOM   2181  CD1 PHE X 283      45.060  41.654  29.611  1.00  0.00           C
ATOM   2182  CE1 PHE X 283      43.789  41.828  29.035  1.00  0.00           C
ATOM   2183  CZ  PHE X 283      43.601  41.587  27.663  1.00  0.00           C
ATOM   2184  CE2 PHE X 283      44.688  41.185  26.867  1.00  0.00           C
ATOM   2185  CD2 PHE X 283      45.959  41.012  27.443  1.00  0.00           C
ATOM   2186  C   PHE X 283      49.616  41.994  30.427  1.00  0.00           C
ATOM   2187  O   PHE X 283      50.503  41.193  30.125  1.00  0.00           O
ATOM   2188  N   LEU X 284      49.621  42.674  31.577  1.00  0.00           N
ATOM   2189  CA  LEU X 284      50.716  42.796  32.555  1.00  0.00           C
ATOM   2190  CB  LEU X 284      51.004  41.454  33.259  1.00  0.00           C
ATOM   2191  CG  LEU X 284      49.782  40.755  33.890  1.00  0.00           C
ATOM   2192  CD1 LEU X 284      50.229  39.471  34.587  1.00  0.00           C
ATOM   2193  CD2 LEU X 284      49.067  41.627  34.927  1.00  0.00           C
ATOM   2194  C   LEU X 284      51.995  43.481  32.031  1.00  0.00           C
ATOM   2195  O   LEU X 284      52.623  44.222  32.783  1.00  0.00           O
ATOM   2196  N   SER X 285      52.361  43.314  30.758  1.00  0.00           N
ATOM   2197  CA  SER X 285      53.529  43.971  30.154  1.00  0.00           C
ATOM   2198  CB  SER X 285      53.745  43.481  28.718  1.00  0.00           C
ATOM   2199  OG  SER X 285      53.787  42.064  28.655  1.00  0.00           O
ATOM   2200  C   SER X 285      53.395  45.504  30.166  1.00  0.00           C
ATOM   2201  O   SER X 285      52.380  46.030  29.707  1.00  0.00           O
ATOM   2202  N   LEU X 286      54.408  46.224  30.659  1.00  0.00           N
ATOM   2203  CA  LEU X 286      54.410  47.689  30.830  1.00  0.00           C
ATOM   2204  CB  LEU X 286      54.353  47.988  32.345  1.00  0.00           C
ATOM   2205  CG  LEU X 286      54.369  49.480  32.737  1.00  0.00           C
ATOM   2206  CD1 LEU X 286      53.104  50.214  32.286  1.00  0.00           C
ATOM   2207  CD2 LEU X 286      54.472  49.621  34.256  1.00  0.00           C
ATOM   2208  C   LEU X 286      55.644  48.338  30.178  1.00  0.00           C
ATOM   2209  O   LEU X 286      56.752  47.817  30.308  1.00  0.00           O
ATOM   2210  N   ASP X 287      55.474  49.490  29.521  1.00  0.00           N
ATOM   2211  CA  ASP X 287      56.581  50.264  28.927  1.00  0.00           C
ATOM   2212  CB  ASP X 287      56.533  50.099  27.401  1.00  0.00           C
ATOM   2213  CG  ASP X 287      57.821  50.537  26.706  1.00  0.00           C
ATOM   2214  OD1 ASP X 287      57.734  51.111  25.596  1.00  0.00           O
ATOM   2215  OD2 ASP X 287      58.922  50.228  27.216  1.00  0.00           O
ATOM   2216  C   ASP X 287      56.591  51.756  29.314  1.00  0.00           C
ATOM   2217  O   ASP X 287      57.638  52.398  29.229  1.00  0.00           O
ATOM   2218  N   LEU X 288      55.451  52.302  29.758  1.00  0.00           N
ATOM   2219  CA  LEU X 288      55.199  53.681  30.222  1.00  0.00           C
ATOM   2220  CB  LEU X 288      55.927  53.889  31.572  1.00  0.00           C
ATOM   2221  CG  LEU X 288      55.577  55.186  32.332  1.00  0.00           C
ATOM   2222  CD1 LEU X 288      54.100  55.264  32.712  1.00  0.00           C
ATOM   2223  CD2 LEU X 288      56.381  55.264  33.625  1.00  0.00           C
ATOM   2224  C   LEU X 288      55.456  54.823  29.208  1.00  0.00           C
ATOM   2225  O   LEU X 288      54.835  55.881  29.326  1.00  0.00           O
ATOM   2226  N   GLN X 289      56.318  54.638  28.208  1.00  0.00           N
ATOM   2227  CA  GLN X 289      56.722  55.662  27.236  1.00  0.00           C
ATOM   2228  CB  GLN X 289      57.815  55.060  26.328  1.00  0.00           C
ATOM   2229  CG  GLN X 289      58.675  56.085  25.565  1.00  0.00           C
ATOM   2230  CD  GLN X 289      58.053  56.681  24.304  1.00  0.00           C
ATOM   2231  OE1 GLN X 289      57.133  56.140  23.700  1.00  0.00           O
ATOM   2232  NE2 GLN X 289      58.552  57.804  23.835  1.00  0.00           N
ATOM   2233  C   GLN X 289      55.519  56.216  26.446  1.00  0.00           C
ATOM   2234  O   GLN X 289      54.657  55.455  25.993  1.00  0.00           O
ATOM   2235  N   GLY X 290      55.462  57.540  26.284  1.00  0.00           N
ATOM   2236  CA  GLY X 290      54.390  58.263  25.594  1.00  0.00           C
ATOM   2237  C   GLY X 290      53.239  58.722  26.498  1.00  0.00           C
ATOM   2238  O   GLY X 290      53.420  59.004  27.688  1.00  0.00           O
ATOM   2239  N   ASP X 291      52.051  58.839  25.905  1.00  0.00           N
ATOM   2240  CA  ASP X 291      50.836  59.416  26.494  1.00  0.00           C
ATOM   2241  CB  ASP X 291      49.733  59.356  25.426  1.00  0.00           C
ATOM   2242  CG  ASP X 291      48.474  60.109  25.841  1.00  0.00           C
ATOM   2243  OD1 ASP X 291      47.621  59.538  26.558  1.00  0.00           O
ATOM   2244  OD2 ASP X 291      48.302  61.282  25.441  1.00  0.00           O
ATOM   2245  C   ASP X 291      50.352  58.739  27.807  1.00  0.00           C
ATOM   2246  O   ASP X 291      50.499  57.520  27.962  1.00  0.00           O
ATOM   2247  N   PRO X 292      49.705  59.488  28.730  1.00  0.00           N
ATOM   2248  CD  PRO X 292      49.632  60.950  28.746  1.00  0.00           C
ATOM   2249  CG  PRO X 292      49.199  61.341  30.151  1.00  0.00           C
ATOM   2250  CB  PRO X 292      48.317  60.161  30.530  1.00  0.00           C
ATOM   2251  CA  PRO X 292      49.093  58.967  29.960  1.00  0.00           C
ATOM   2252  C   PRO X 292      48.167  57.741  29.827  1.00  0.00           C
ATOM   2253  O   PRO X 292      48.022  56.980  30.791  1.00  0.00           O
ATOM   2254  N   ARG X 293      47.560  57.495  28.655  1.00  0.00           N
ATOM   2255  CA  ARG X 293      46.648  56.351  28.421  1.00  0.00           C
ATOM   2256  CB  ARG X 293      45.780  56.616  27.177  1.00  0.00           C
ATOM   2257  CG  ARG X 293      46.455  56.330  25.822  1.00  0.00           C
ATOM   2258  CD  ARG X 293      45.692  56.999  24.666  1.00  0.00           C
ATOM   2259  NE  ARG X 293      45.942  58.450  24.665  1.00  0.00           N
ATOM   2260  CZ  ARG X 293      45.469  59.382  23.863  1.00  0.00           C
ATOM   2261  NH1 ARG X 293      45.898  60.606  23.950  1.00  0.00           N
ATOM   2262  NH2 ARG X 293      44.562  59.160  22.967  1.00  0.00           N
ATOM   2263  C   ARG X 293      47.321  54.969  28.416  1.00  0.00           C
ATOM   2264  O   ARG X 293      46.637  53.951  28.323  1.00  0.00           O
ATOM   2265  N   GLU X 294      48.647  54.917  28.541  1.00  0.00           N
ATOM   2266  CA  GLU X 294      49.444  53.679  28.602  1.00  0.00           C
ATOM   2267  CB  GLU X 294      50.403  53.613  27.403  1.00  0.00           C
ATOM   2268  CG  GLU X 294      49.677  53.786  26.060  1.00  0.00           C
ATOM   2269  CD  GLU X 294      50.541  53.427  24.849  1.00  0.00           C
ATOM   2270  OE1 GLU X 294      51.786  53.291  24.959  1.00  0.00           O
ATOM   2271  OE2 GLU X 294      49.966  53.286  23.744  1.00  0.00           O
ATOM   2272  C   GLU X 294      50.185  53.482  29.940  1.00  0.00           C
ATOM   2273  O   GLU X 294      50.962  52.534  30.087  1.00  0.00           O
ATOM   2274  N   SER X 295      49.934  54.344  30.936  1.00  0.00           N
ATOM   2275  CA  SER X 295      50.608  54.331  32.247  1.00  0.00           C
ATOM   2276  CB  SER X 295      50.644  55.728  32.887  1.00  0.00           C
ATOM   2277  OG  SER X 295      50.905  56.775  31.970  1.00  0.00           O
ATOM   2278  C   SER X 295      50.024  53.305  33.235  1.00  0.00           C
ATOM   2279  O   SER X 295      49.902  53.584  34.429  1.00  0.00           O
ATOM   2280  N   GLN X 296      49.614  52.133  32.751  1.00  0.00           N
ATOM   2281  CA  GLN X 296      49.074  51.038  33.562  1.00  0.00           C
ATOM   2282  CB  GLN X 296      47.559  51.217  33.809  1.00  0.00           C
ATOM   2283  CG  GLN X 296      46.636  51.044  32.585  1.00  0.00           C
ATOM   2284  CD  GLN X 296      46.755  52.144  31.531  1.00  0.00           C
ATOM   2285  OE1 GLN X 296      46.924  53.322  31.823  1.00  0.00           O
ATOM   2286  NE2 GLN X 296      46.625  51.818  30.268  1.00  0.00           N
ATOM   2287  C   GLN X 296      49.394  49.677  32.916  1.00  0.00           C
ATOM   2288  O   GLN X 296      49.428  49.589  31.686  1.00  0.00           O
ATOM   2289  N   PRO X 297      49.615  48.607  33.701  1.00  0.00           N
ATOM   2290  CD  PRO X 297      49.676  48.591  35.159  1.00  0.00           C
ATOM   2291  CG  PRO X 297      49.980  47.144  35.542  1.00  0.00           C
ATOM   2292  CB  PRO X 297      50.724  46.617  34.320  1.00  0.00           C
ATOM   2293  CA  PRO X 297      49.967  47.289  33.171  1.00  0.00           C
ATOM   2294  C   PRO X 297      48.746  46.453  32.746  1.00  0.00           C
ATOM   2295  O   PRO X 297      48.926  45.412  32.114  1.00  0.00           O
ATOM   2296  N   LEU X 298      47.520  46.851  33.113  1.00  0.00           N
ATOM   2297  CA  LEU X 298      46.322  46.011  33.014  1.00  0.00           C
ATOM   2298  CB  LEU X 298      46.269  45.159  34.304  1.00  0.00           C
ATOM   2299  CG  LEU X 298      45.108  44.153  34.418  1.00  0.00           C
ATOM   2300  CD1 LEU X 298      45.115  43.126  33.284  1.00  0.00           C
ATOM   2301  CD2 LEU X 298      45.213  43.398  35.745  1.00  0.00           C
ATOM   2302  C   LEU X 298      45.033  46.837  32.828  1.00  0.00           C
ATOM   2303  O   LEU X 298      44.812  47.829  33.529  1.00  0.00           O
ATOM   2304  N   LEU X 299      44.149  46.376  31.938  1.00  0.00           N
ATOM   2305  CA  LEU X 299      42.730  46.754  31.914  1.00  0.00           C
ATOM   2306  CB  LEU X 299      42.138  46.384  30.539  1.00  0.00           C
ATOM   2307  CG  LEU X 299      40.668  46.814  30.353  1.00  0.00           C
ATOM   2308  CD1 LEU X 299      40.531  48.331  30.209  1.00  0.00           C
ATOM   2309  CD2 LEU X 299      40.089  46.163  29.096  1.00  0.00           C
ATOM   2310  C   LEU X 299      41.996  46.045  33.070  1.00  0.00           C
ATOM   2311  O   LEU X 299      41.869  44.822  33.061  1.00  0.00           O
ATOM   2312  N   GLY X 300      41.547  46.804  34.071  1.00  0.00           N
ATOM   2313  CA  GLY X 300      41.053  46.273  35.347  1.00  0.00           C
ATOM   2314  C   GLY X 300      40.006  47.154  36.037  1.00  0.00           C
ATOM   2315  O   GLY X 300      39.234  47.867  35.386  1.00  0.00           O
ATOM   2316  N   THR X 301      39.955  47.095  37.370  1.00  0.00           N
ATOM   2317  CA  THR X 301      38.926  47.766  38.182  1.00  0.00           C
ATOM   2318  CB  THR X 301      38.932  47.288  39.642  1.00  0.00           C
ATOM   2319  CG2 THR X 301      38.534  45.823  39.788  1.00  0.00           C
ATOM   2320  OG1 THR X 301      40.226  47.433  40.168  1.00  0.00           O
ATOM   2321  C   THR X 301      39.027  49.293  38.172  1.00  0.00           C
ATOM   2322  O   THR X 301      40.100  49.878  37.976  1.00  0.00           O
ATOM   2323  N   VAL X 302      37.882  49.925  38.418  1.00  0.00           N
ATOM   2324  CA  VAL X 302      37.624  51.375  38.403  1.00  0.00           C
ATOM   2325  CB  VAL X 302      36.924  51.774  37.081  1.00  0.00           C
ATOM   2326  CG1 VAL X 302      37.826  51.504  35.874  1.00  0.00           C
ATOM   2327  CG2 VAL X 302      35.584  51.055  36.856  1.00  0.00           C
ATOM   2328  C   VAL X 302      36.748  51.769  39.600  1.00  0.00           C
ATOM   2329  O   VAL X 302      36.300  50.900  40.349  1.00  0.00           O
ATOM   2330  N   ILE X 303      36.418  53.053  39.749  1.00  0.00           N
ATOM   2331  CA  ILE X 303      35.177  53.445  40.443  1.00  0.00           C
ATOM   2332  CB  ILE X 303      35.326  54.776  41.215  1.00  0.00           C
ATOM   2333  CG2 ILE X 303      36.318  54.565  42.376  1.00  0.00           C
ATOM   2334  CG1 ILE X 303      35.746  55.964  40.319  1.00  0.00           C
ATOM   2335  CD1 ILE X 303      35.764  57.316  41.043  1.00  0.00           C
ATOM   2336  C   ILE X 303      34.001  53.423  39.450  1.00  0.00           C
ATOM   2337  O   ILE X 303      34.092  53.984  38.358  1.00  0.00           O
ATOM   2338  N   ASP X 304      32.902  52.757  39.811  1.00  0.00           N
ATOM   2339  CA  ASP X 304      31.723  52.528  38.953  1.00  0.00           C
ATOM   2340  CB  ASP X 304      31.623  51.027  38.624  1.00  0.00           C
ATOM   2341  CG  ASP X 304      31.006  50.229  39.770  1.00  0.00           C
ATOM   2342  OD1 ASP X 304      29.765  50.079  39.807  1.00  0.00           O
ATOM   2343  OD2 ASP X 304      31.755  49.808  40.673  1.00  0.00           O
ATOM   2344  C   ASP X 304      30.405  53.053  39.562  1.00  0.00           C
ATOM   2345  O   ASP X 304      29.413  53.214  38.849  1.00  0.00           O
ATOM   2346  N   GLY X 305      30.382  53.331  40.871  1.00  0.00           N
ATOM   2347  CA  GLY X 305      29.234  53.873  41.608  1.00  0.00           C
ATOM   2348  C   GLY X 305      28.258  52.834  42.186  1.00  0.00           C
ATOM   2349  O   GLY X 305      27.434  53.192  43.035  1.00  0.00           O
ATOM   2350  N   MET X 306      28.354  51.557  41.798  1.00  0.00           N
ATOM   2351  CA  MET X 306      27.561  50.462  42.373  1.00  0.00           C
ATOM   2352  CB  MET X 306      26.800  49.735  41.251  1.00  0.00           C
ATOM   2353  CG  MET X 306      25.699  48.801  41.770  1.00  0.00           C
ATOM   2354  SD  MET X 306      24.401  49.554  42.795  1.00  0.00           S
ATOM   2355  CE  MET X 306      23.718  50.791  41.657  1.00  0.00           C
ATOM   2356  C   MET X 306      28.421  49.502  43.207  1.00  0.00           C
ATOM   2357  O   MET X 306      28.051  49.205  44.345  1.00  0.00           O
ATOM   2358  N   LEU X 307      29.568  49.051  42.677  1.00  0.00           N
ATOM   2359  CA  LEU X 307      30.451  48.065  43.320  1.00  0.00           C
ATOM   2360  CB  LEU X 307      30.801  46.981  42.278  1.00  0.00           C
ATOM   2361  CG  LEU X 307      31.321  45.651  42.863  1.00  0.00           C
ATOM   2362  CD1 LEU X 307      31.052  44.519  41.874  1.00  0.00           C
ATOM   2363  CD2 LEU X 307      32.826  45.638  43.139  1.00  0.00           C
ATOM   2364  C   LEU X 307      31.676  48.712  43.994  1.00  0.00           C
ATOM   2365  O   LEU X 307      32.050  48.282  45.086  1.00  0.00           O
ATOM   2366  N   LEU X 308      32.254  49.763  43.407  1.00  0.00           N
ATOM   2367  CA  LEU X 308      33.289  50.625  43.996  1.00  0.00           C
ATOM   2368  CB  LEU X 308      34.678  50.269  43.429  1.00  0.00           C
ATOM   2369  CG  LEU X 308      35.238  48.898  43.852  1.00  0.00           C
ATOM   2370  CD1 LEU X 308      36.533  48.604  43.091  1.00  0.00           C
ATOM   2371  CD2 LEU X 308      35.545  48.842  45.353  1.00  0.00           C
ATOM   2372  C   LEU X 308      32.972  52.106  43.736  1.00  0.00           C
ATOM   2373  O   LEU X 308      32.604  52.494  42.625  1.00  0.00           O
ATOM   2374  N   LEU X 309      33.118  52.936  44.770  1.00  0.00           N
ATOM   2375  CA  LEU X 309      32.788  54.369  44.781  1.00  0.00           C
ATOM   2376  CB  LEU X 309      31.716  54.634  45.863  1.00  0.00           C
ATOM   2377  CG  LEU X 309      30.261  54.243  45.526  1.00  0.00           C
ATOM   2378  CD1 LEU X 309      30.038  52.752  45.252  1.00  0.00           C
ATOM   2379  CD2 LEU X 309      29.361  54.624  46.702  1.00  0.00           C
ATOM   2380  C   LEU X 309      34.028  55.250  45.036  1.00  0.00           C
ATOM   2381  O   LEU X 309      34.080  56.377  44.541  1.00  0.00           O
ATOM   2382  N   LYS X 310      35.023  54.737  45.780  1.00  0.00           N
ATOM   2383  CA  LYS X 310      36.297  55.407  46.120  1.00  0.00           C
ATOM   2384  CB  LYS X 310      36.311  55.793  47.616  1.00  0.00           C
ATOM   2385  CG  LYS X 310      35.334  56.932  47.957  1.00  0.00           C
ATOM   2386  CD  LYS X 310      35.244  57.258  49.460  1.00  0.00           C
ATOM   2387  CE  LYS X 310      36.573  57.681  50.103  1.00  0.00           C
ATOM   2388  NZ  LYS X 310      36.371  58.476  51.342  1.00  0.00           N
ATOM   2389  C   LYS X 310      37.511  54.536  45.755  1.00  0.00           C
ATOM   2390  O   LYS X 310      37.403  53.312  45.637  1.00  0.00           O
ATOM   2391  N   THR X 311      38.675  55.163  45.581  1.00  0.00           N
ATOM   2392  CA  THR X 311      39.935  54.482  45.221  1.00  0.00           C
ATOM   2393  CB  THR X 311      40.871  55.415  44.427  1.00  0.00           C
ATOM   2394  CG2 THR X 311      40.222  55.911  43.135  1.00  0.00           C
ATOM   2395  OG1 THR X 311      41.248  56.549  45.170  1.00  0.00           O
ATOM   2396  C   THR X 311      40.611  53.807  46.440  1.00  0.00           C
ATOM   2397  O   THR X 311      40.276  54.135  47.588  1.00  0.00           O
ATOM   2398  N   PRO X 312      41.520  52.823  46.249  1.00  0.00           N
ATOM   2399  CD  PRO X 312      42.102  52.399  44.980  1.00  0.00           C
ATOM   2400  CG  PRO X 312      42.460  50.928  45.158  1.00  0.00           C
ATOM   2401  CB  PRO X 312      42.826  50.848  46.636  1.00  0.00           C
ATOM   2402  CA  PRO X 312      41.901  51.874  47.308  1.00  0.00           C
ATOM   2403  C   PRO X 312      42.600  52.497  48.524  1.00  0.00           C
ATOM   2404  O   PRO X 312      42.448  52.020  49.650  1.00  0.00           O
ATOM   2405  N   GLU X 313      43.367  53.565  48.320  1.00  0.00           N
ATOM   2406  CA  GLU X 313      44.081  54.287  49.378  1.00  0.00           C
ATOM   2407  CB  GLU X 313      45.297  55.038  48.801  1.00  0.00           C
ATOM   2408  CG  GLU X 313      45.018  56.228  47.866  1.00  0.00           C
ATOM   2409  CD  GLU X 313      44.488  55.788  46.499  1.00  0.00           C
ATOM   2410  OE1 GLU X 313      43.269  55.552  46.371  1.00  0.00           O
ATOM   2411  OE2 GLU X 313      45.297  55.613  45.556  1.00  0.00           O
ATOM   2412  C   GLU X 313      43.161  55.219  50.180  1.00  0.00           C
ATOM   2413  O   GLU X 313      43.416  55.481  51.359  1.00  0.00           O
ATOM   2414  N   GLU X 314      42.071  55.694  49.575  1.00  0.00           N
ATOM   2415  CA  GLU X 314      41.074  56.547  50.232  1.00  0.00           C
ATOM   2416  CB  GLU X 314      40.340  57.413  49.191  1.00  0.00           C
ATOM   2417  CG  GLU X 314      41.241  58.195  48.213  1.00  0.00           C
ATOM   2418  CD  GLU X 314      42.089  59.311  48.842  1.00  0.00           C
ATOM   2419  OE1 GLU X 314      42.283  60.358  48.178  1.00  0.00           O
ATOM   2420  OE2 GLU X 314      42.602  59.175  49.976  1.00  0.00           O
ATOM   2421  C   GLU X 314      40.088  55.714  51.065  1.00  0.00           C
ATOM   2422  O   GLU X 314      39.686  56.146  52.147  1.00  0.00           O
ATOM   2423  N   LEU X 315      39.761  54.493  50.615  1.00  0.00           N
ATOM   2424  CA  LEU X 315      38.964  53.509  51.366  1.00  0.00           C
ATOM   2425  CB  LEU X 315      38.631  52.319  50.446  1.00  0.00           C
ATOM   2426  CG  LEU X 315      37.539  52.616  49.405  1.00  0.00           C
ATOM   2427  CD1 LEU X 315      37.460  51.468  48.400  1.00  0.00           C
ATOM   2428  CD2 LEU X 315      36.165  52.767  50.067  1.00  0.00           C
ATOM   2429  C   LEU X 315      39.675  53.007  52.632  1.00  0.00           C
ATOM   2430  O   LEU X 315      39.047  52.888  53.686  1.00  0.00           O
ATOM   2431  N   GLN X 316      40.989  52.765  52.552  1.00  0.00           N
ATOM   2432  CA  GLN X 316      41.819  52.442  53.721  1.00  0.00           C
ATOM   2433  CB  GLN X 316      43.259  52.151  53.261  1.00  0.00           C
ATOM   2434  CG  GLN X 316      43.401  50.736  52.681  1.00  0.00           C
ATOM   2435  CD  GLN X 316      44.740  50.540  51.978  1.00  0.00           C
ATOM   2436  OE1 GLN X 316      45.743  50.181  52.575  1.00  0.00           O
ATOM   2437  NE2 GLN X 316      44.816  50.802  50.694  1.00  0.00           N
ATOM   2438  C   GLN X 316      41.782  53.574  54.761  1.00  0.00           C
ATOM   2439  O   GLN X 316      41.571  53.317  55.950  1.00  0.00           O
ATOM   2440  N   ALA X 317      41.882  54.830  54.309  1.00  0.00           N
ATOM   2441  CA  ALA X 317      41.851  56.008  55.174  1.00  0.00           C
ATOM   2442  CB  ALA X 317      42.227  57.238  54.338  1.00  0.00           C
ATOM   2443  C   ALA X 317      40.510  56.205  55.916  1.00  0.00           C
ATOM   2444  O   ALA X 317      40.513  56.817  56.980  1.00  0.00           O
ATOM   2445  N   GLU X 318      39.392  55.660  55.417  1.00  0.00           N
ATOM   2446  CA  GLU X 318      38.080  55.693  56.096  1.00  0.00           C
ATOM   2447  CB  GLU X 318      36.998  56.310  55.194  1.00  0.00           C
ATOM   2448  CG  GLU X 318      36.652  55.494  53.939  1.00  0.00           C
ATOM   2449  CD  GLU X 318      35.304  55.908  53.332  1.00  0.00           C
ATOM   2450  OE1 GLU X 318      34.985  57.117  53.310  1.00  0.00           O
ATOM   2451  OE2 GLU X 318      34.542  55.043  52.841  1.00  0.00           O
ATOM   2452  C   GLU X 318      37.638  54.353  56.726  1.00  0.00           C
ATOM   2453  O   GLU X 318      36.470  54.202  57.105  1.00  0.00           O
ATOM   2454  N   ARG X 319      38.557  53.379  56.851  1.00  0.00           N
ATOM   2455  CA  ARG X 319      38.364  52.078  57.536  1.00  0.00           C
ATOM   2456  CB  ARG X 319      38.388  52.276  59.071  1.00  0.00           C
ATOM   2457  CG  ARG X 319      39.681  52.892  59.629  1.00  0.00           C
ATOM   2458  CD  ARG X 319      40.928  52.035  59.357  1.00  0.00           C
ATOM   2459  NE  ARG X 319      42.112  52.614  60.009  1.00  0.00           N
ATOM   2460  CZ  ARG X 319      42.850  53.621  59.590  1.00  0.00           C
ATOM   2461  NH1 ARG X 319      42.721  54.172  58.422  1.00  0.00           N
ATOM   2462  NH2 ARG X 319      43.757  54.107  60.377  1.00  0.00           N
ATOM   2463  C   ARG X 319      37.143  51.270  57.055  1.00  0.00           C
ATOM   2464  O   ARG X 319      36.544  50.514  57.821  1.00  0.00           O
ATOM   2465  N   ASN X 320      36.788  51.394  55.777  1.00  0.00           N
ATOM   2466  CA  ASN X 320      35.555  50.867  55.176  1.00  0.00           C
ATOM   2467  CB  ASN X 320      35.214  51.815  54.012  1.00  0.00           C
ATOM   2468  CG  ASN X 320      33.874  51.606  53.337  1.00  0.00           C
ATOM   2469  OD1 ASN X 320      33.112  50.686  53.604  1.00  0.00           O
ATOM   2470  ND2 ASN X 320      33.541  52.481  52.424  1.00  0.00           N
ATOM   2471  C   ASN X 320      35.636  49.356  54.827  1.00  0.00           C
ATOM   2472  O   ASN X 320      35.412  48.943  53.689  1.00  0.00           O
ATOM   2473  N   PHE X 321      35.975  48.525  55.818  1.00  0.00           N
ATOM   2474  CA  PHE X 321      36.129  47.067  55.711  1.00  0.00           C
ATOM   2475  CB  PHE X 321      37.444  46.637  56.376  1.00  0.00           C
ATOM   2476  CG  PHE X 321      38.716  47.062  55.672  1.00  0.00           C
ATOM   2477  CD1 PHE X 321      39.384  46.161  54.823  1.00  0.00           C
ATOM   2478  CE1 PHE X 321      40.592  46.534  54.209  1.00  0.00           C
ATOM   2479  CZ  PHE X 321      41.131  47.812  54.433  1.00  0.00           C
ATOM   2480  CE2 PHE X 321      40.458  48.719  55.272  1.00  0.00           C
ATOM   2481  CD2 PHE X 321      39.262  48.337  55.903  1.00  0.00           C
ATOM   2482  C   PHE X 321      34.966  46.304  56.369  1.00  0.00           C
ATOM   2483  O   PHE X 321      34.443  46.734  57.401  1.00  0.00           O
ATOM   2484  N   HIE X 322      34.611  45.138  55.824  1.00  0.00           N
ATOM   2485  CA  HIE X 322      33.639  44.201  56.409  1.00  0.00           C
ATOM   2486  CB  HIE X 322      33.240  43.173  55.334  1.00  0.00           C
ATOM   2487  CG  HIE X 322      32.082  42.279  55.707  1.00  0.00           C
ATOM   2488  ND1 HIE X 322      31.113  42.563  56.671  1.00  0.00           N
ATOM   2489  CE1 HIE X 322      30.301  41.493  56.710  1.00  0.00           C
ATOM   2490  NE2 HIE X 322      30.694  40.577  55.809  1.00  0.00           N
ATOM   2491  CD2 HIE X 322      31.812  41.057  55.163  1.00  0.00           C
ATOM   2492  C   HIE X 322      34.194  43.516  57.674  1.00  0.00           C
ATOM   2493  O   HIE X 322      35.345  43.077  57.688  1.00  0.00           O
ATOM   2494  N   THR X 323      33.384  43.403  58.730  1.00  0.00           N
ATOM   2495  CA  THR X 323      33.776  42.876  60.054  1.00  0.00           C
ATOM   2496  CB  THR X 323      32.869  43.440  61.167  1.00  0.00           C
ATOM   2497  CG2 THR X 323      33.326  43.068  62.575  1.00  0.00           C
ATOM   2498  OG1 THR X 323      32.842  44.855  61.122  1.00  0.00           O
ATOM   2499  C   THR X 323      33.802  41.341  60.057  1.00  0.00           C
ATOM   2500  O   THR X 323      32.919  40.676  60.612  1.00  0.00           O
ATOM   2501  N   VAL X 324      34.808  40.764  59.395  1.00  0.00           N
ATOM   2502  CA  VAL X 324      34.977  39.311  59.214  1.00  0.00           C
ATOM   2503  CB  VAL X 324      34.519  38.849  57.815  1.00  0.00           C
ATOM   2504  CG1 VAL X 324      33.011  39.044  57.650  1.00  0.00           C
ATOM   2505  CG2 VAL X 324      35.226  39.547  56.644  1.00  0.00           C
ATOM   2506  C   VAL X 324      36.423  38.857  59.458  1.00  0.00           C
ATOM   2507  O   VAL X 324      37.351  39.588  59.094  1.00  0.00           O
ATOM   2508  N   PRO X 325      36.647  37.648  60.017  1.00  0.00           N
ATOM   2509  CD  PRO X 325      35.683  36.786  60.685  1.00  0.00           C
ATOM   2510  CG  PRO X 325      36.506  35.776  61.485  1.00  0.00           C
ATOM   2511  CB  PRO X 325      37.779  35.634  60.657  1.00  0.00           C
ATOM   2512  CA  PRO X 325      37.970  37.039  60.074  1.00  0.00           C
ATOM   2513  C   PRO X 325      38.622  36.989  58.691  1.00  0.00           C
ATOM   2514  O   PRO X 325      37.984  36.552  57.727  1.00  0.00           O
ATOM   2515  N   TYR X 326      39.885  37.407  58.600  1.00  0.00           N
ATOM   2516  CA  TYR X 326      40.647  37.452  57.349  1.00  0.00           C
ATOM   2517  CB  TYR X 326      40.712  38.907  56.853  1.00  0.00           C
ATOM   2518  CG  TYR X 326      41.201  39.187  55.435  1.00  0.00           C
ATOM   2519  CD1 TYR X 326      41.489  40.521  55.077  1.00  0.00           C
ATOM   2520  CE1 TYR X 326      41.890  40.841  53.765  1.00  0.00           C
ATOM   2521  CZ  TYR X 326      42.008  39.824  52.796  1.00  0.00           C
ATOM   2522  OH  TYR X 326      42.387  40.127  51.529  1.00  0.00           O
ATOM   2523  CE2 TYR X 326      41.717  38.490  53.145  1.00  0.00           C
ATOM   2524  CD2 TYR X 326      41.308  38.178  54.453  1.00  0.00           C
ATOM   2525  C   TYR X 326      42.029  36.804  57.524  1.00  0.00           C
ATOM   2526  O   TYR X 326      42.742  37.076  58.492  1.00  0.00           O
ATOM   2527  N   MET X 327      42.395  35.920  56.593  1.00  0.00           N
ATOM   2528  CA  MET X 327      43.645  35.159  56.608  1.00  0.00           C
ATOM   2529  CB  MET X 327      43.291  33.696  56.904  1.00  0.00           C
ATOM   2530  CG  MET X 327      44.503  32.790  57.124  1.00  0.00           C
ATOM   2531  SD  MET X 327      44.086  31.167  57.828  1.00  0.00           S
ATOM   2532  CE  MET X 327      43.014  30.489  56.533  1.00  0.00           C
ATOM   2533  C   MET X 327      44.426  35.351  55.298  1.00  0.00           C
ATOM   2534  O   MET X 327      43.847  35.236  54.217  1.00  0.00           O
ATOM   2535  N   VAL X 328      45.729  35.650  55.373  1.00  0.00           N
ATOM   2536  CA  VAL X 328      46.541  36.028  54.193  1.00  0.00           C
ATOM   2537  CB  VAL X 328      46.907  37.526  54.213  1.00  0.00           C
ATOM   2538  CG1 VAL X 328      47.714  37.930  52.970  1.00  0.00           C
ATOM   2539  CG2 VAL X 328      45.656  38.418  54.263  1.00  0.00           C
ATOM   2540  C   VAL X 328      47.797  35.164  54.041  1.00  0.00           C
ATOM   2541  O   VAL X 328      48.631  35.100  54.947  1.00  0.00           O
ATOM   2542  N   GLY X 329      47.934  34.546  52.864  1.00  0.00           N
ATOM   2543  CA  GLY X 329      49.057  33.712  52.439  1.00  0.00           C
ATOM   2544  C   GLY X 329      50.090  34.461  51.603  1.00  0.00           C
ATOM   2545  O   GLY X 329      49.979  34.559  50.380  1.00  0.00           O
ATOM   2546  N   ILE X 330      51.135  34.935  52.275  1.00  0.00           N
ATOM   2547  CA  ILE X 330      52.363  35.501  51.703  1.00  0.00           C
ATOM   2548  CB  ILE X 330      53.106  36.276  52.828  1.00  0.00           C
ATOM   2549  CG2 ILE X 330      54.352  37.023  52.337  1.00  0.00           C
ATOM   2550  CG1 ILE X 330      52.206  37.282  53.597  1.00  0.00           C
ATOM   2551  CD1 ILE X 330      51.553  38.383  52.747  1.00  0.00           C
ATOM   2552  C   ILE X 330      53.205  34.366  51.065  1.00  0.00           C
ATOM   2553  O   ILE X 330      53.030  33.188  51.398  1.00  0.00           O
ATOM   2554  N   ASN X 331      54.124  34.673  50.143  1.00  0.00           N
ATOM   2555  CA  ASN X 331      55.104  33.703  49.623  1.00  0.00           C
ATOM   2556  CB  ASN X 331      54.517  33.004  48.384  1.00  0.00           C
ATOM   2557  CG  ASN X 331      54.874  31.528  48.332  1.00  0.00           C
ATOM   2558  OD1 ASN X 331      56.036  31.144  48.254  1.00  0.00           O
ATOM   2559  ND2 ASN X 331      53.893  30.668  48.441  1.00  0.00           N
ATOM   2560  C   ASN X 331      56.484  34.350  49.363  1.00  0.00           C
ATOM   2561  O   ASN X 331      56.623  35.574  49.423  1.00  0.00           O
ATOM   2562  N   LYS X 332      57.531  33.548  49.123  1.00  0.00           N
ATOM   2563  CA  LYS X 332      58.938  33.992  49.253  1.00  0.00           C
ATOM   2564  CB  LYS X 332      59.789  32.852  49.840  1.00  0.00           C
ATOM   2565  CG  LYS X 332      59.348  32.452  51.258  1.00  0.00           C
ATOM   2566  CD  LYS X 332      60.334  31.481  51.922  1.00  0.00           C
ATOM   2567  CE  LYS X 332      61.623  32.186  52.362  1.00  0.00           C
ATOM   2568  NZ  LYS X 332      62.681  31.213  52.708  1.00  0.00           N
ATOM   2569  C   LYS X 332      59.613  34.527  47.983  1.00  0.00           C
ATOM   2570  O   LYS X 332      60.609  35.243  48.112  1.00  0.00           O
ATOM   2571  N   GLN X 333      59.134  34.162  46.791  1.00  0.00           N
ATOM   2572  CA  GLN X 333      59.859  34.356  45.522  1.00  0.00           C
ATOM   2573  CB  GLN X 333      60.665  33.080  45.184  1.00  0.00           C
ATOM   2574  CG  GLN X 333      59.846  31.855  44.723  1.00  0.00           C
ATOM   2575  CD  GLN X 333      59.066  31.200  45.854  1.00  0.00           C
ATOM   2576  OE1 GLN X 333      59.585  30.403  46.621  1.00  0.00           O
ATOM   2577  NE2 GLN X 333      57.811  31.528  46.047  1.00  0.00           N
ATOM   2578  C   GLN X 333      59.001  34.827  44.329  1.00  0.00           C
ATOM   2579  O   GLN X 333      59.444  34.721  43.185  1.00  0.00           O
ATOM   2580  N   GLU X 334      57.782  35.338  44.546  1.00  0.00           N
ATOM   2581  CA  GLU X 334      56.793  35.515  43.461  1.00  0.00           C
ATOM   2582  CB  GLU X 334      55.434  36.008  44.003  1.00  0.00           C
ATOM   2583  CG  GLU X 334      54.758  35.136  45.070  1.00  0.00           C
ATOM   2584  CD  GLU X 334      54.706  33.686  44.681  1.00  0.00           C
ATOM   2585  OE1 GLU X 334      55.608  32.913  45.046  1.00  0.00           O
ATOM   2586  OE2 GLU X 334      53.721  33.230  43.993  1.00  0.00           O
ATOM   2587  C   GLU X 334      57.251  36.489  42.360  1.00  0.00           C
ATOM   2588  O   GLU X 334      56.771  36.422  41.231  1.00  0.00           O
ATOM   2589  N   PHE X 335      58.200  37.370  42.669  1.00  0.00           N
ATOM   2590  CA  PHE X 335      58.774  38.366  41.766  1.00  0.00           C
ATOM   2591  CB  PHE X 335      59.510  39.404  42.633  1.00  0.00           C
ATOM   2592  CG  PHE X 335      60.502  38.817  43.626  1.00  0.00           C
ATOM   2593  CD1 PHE X 335      60.086  38.482  44.931  1.00  0.00           C
ATOM   2594  CE1 PHE X 335      60.993  37.910  45.839  1.00  0.00           C
ATOM   2595  CZ  PHE X 335      62.323  37.672  45.452  1.00  0.00           C
ATOM   2596  CE2 PHE X 335      62.743  38.008  44.154  1.00  0.00           C
ATOM   2597  CD2 PHE X 335      61.836  38.581  43.243  1.00  0.00           C
ATOM   2598  C   PHE X 335      59.714  37.794  40.684  1.00  0.00           C
ATOM   2599  O   PHE X 335      59.905  38.454  39.662  1.00  0.00           O
ATOM   2600  N   GLY X 336      60.301  36.605  40.891  1.00  0.00           N
ATOM   2601  CA  GLY X 336      61.531  36.158  40.210  1.00  0.00           C
ATOM   2602  C   GLY X 336      61.469  35.984  38.685  1.00  0.00           C
ATOM   2603  O   GLY X 336      62.493  36.122  38.015  1.00  0.00           O
ATOM   2604  N   TRP X 337      60.287  35.738  38.118  1.00  0.00           N
ATOM   2605  CA  TRP X 337      60.048  35.669  36.667  1.00  0.00           C
ATOM   2606  CB  TRP X 337      59.752  34.214  36.289  1.00  0.00           C
ATOM   2607  CG  TRP X 337      59.828  33.915  34.824  1.00  0.00           C
ATOM   2608  CD1 TRP X 337      60.951  33.545  34.169  1.00  0.00           C
ATOM   2609  NE1 TRP X 337      60.655  33.289  32.847  1.00  0.00           N
ATOM   2610  CE2 TRP X 337      59.313  33.458  32.586  1.00  0.00           C
ATOM   2611  CZ2 TRP X 337      58.532  33.268  31.438  1.00  0.00           C
ATOM   2612  CH2 TRP X 337      57.170  33.610  31.473  1.00  0.00           C
ATOM   2613  CZ3 TRP X 337      56.611  34.131  32.654  1.00  0.00           C
ATOM   2614  CE3 TRP X 337      57.396  34.280  33.816  1.00  0.00           C
ATOM   2615  CD2 TRP X 337      58.766  33.931  33.817  1.00  0.00           C
ATOM   2616  C   TRP X 337      58.919  36.612  36.223  1.00  0.00           C
ATOM   2617  O   TRP X 337      59.018  37.266  35.182  1.00  0.00           O
ATOM   2618  N   LEU X 338      57.886  36.750  37.061  1.00  0.00           N
ATOM   2619  CA  LEU X 338      56.750  37.658  36.898  1.00  0.00           C
ATOM   2620  CB  LEU X 338      55.906  37.585  38.188  1.00  0.00           C
ATOM   2621  CG  LEU X 338      54.692  38.530  38.270  1.00  0.00           C
ATOM   2622  CD1 LEU X 338      53.670  38.291  37.159  1.00  0.00           C
ATOM   2623  CD2 LEU X 338      53.986  38.331  39.612  1.00  0.00           C
ATOM   2624  C   LEU X 338      57.192  39.094  36.581  1.00  0.00           C
ATOM   2625  O   LEU X 338      56.747  39.649  35.581  1.00  0.00           O
ATOM   2626  N   ILE X 339      58.088  39.689  37.377  1.00  0.00           N
ATOM   2627  CA  ILE X 339      58.552  41.060  37.116  1.00  0.00           C
ATOM   2628  CB  ILE X 339      59.140  41.753  38.372  1.00  0.00           C
ATOM   2629  CG2 ILE X 339      59.570  43.192  38.016  1.00  0.00           C
ATOM   2630  CG1 ILE X 339      58.096  41.761  39.516  1.00  0.00           C
ATOM   2631  CD1 ILE X 339      58.542  42.482  40.796  1.00  0.00           C
ATOM   2632  C   ILE X 339      59.458  41.126  35.868  1.00  0.00           C
ATOM   2633  O   ILE X 339      59.097  41.842  34.931  1.00  0.00           O
ATOM   2634  N   PRO X 340      60.598  40.408  35.784  1.00  0.00           N
ATOM   2635  CD  PRO X 340      61.157  39.485  36.765  1.00  0.00           C
ATOM   2636  CG  PRO X 340      62.299  38.770  36.054  1.00  0.00           C
ATOM   2637  CB  PRO X 340      62.802  39.831  35.082  1.00  0.00           C
ATOM   2638  CA  PRO X 340      61.542  40.597  34.680  1.00  0.00           C
ATOM   2639  C   PRO X 340      61.007  40.155  33.314  1.00  0.00           C
ATOM   2640  O   PRO X 340      61.179  40.884  32.340  1.00  0.00           O
ATOM   2641  N   MET X 341      60.319  39.013  33.216  1.00  0.00           N
ATOM   2642  CA  MET X 341      59.813  38.502  31.936  1.00  0.00           C
ATOM   2643  CB  MET X 341      59.951  36.969  31.899  1.00  0.00           C
ATOM   2644  CG  MET X 341      59.772  36.378  30.493  1.00  0.00           C
ATOM   2645  SD  MET X 341      58.084  36.414  29.820  1.00  0.00           S
ATOM   2646  CE  MET X 341      58.304  35.375  28.350  1.00  0.00           C
ATOM   2647  C   MET X 341      58.383  38.982  31.665  1.00  0.00           C
ATOM   2648  O   MET X 341      58.126  39.602  30.625  1.00  0.00           O
ATOM   2649  N   GLN X 342      57.453  38.719  32.590  1.00  0.00           N
ATOM   2650  CA  GLN X 342      56.017  38.863  32.320  1.00  0.00           C
ATOM   2651  CB  GLN X 342      55.228  37.850  33.179  1.00  0.00           C
ATOM   2652  CG  GLN X 342      53.799  37.633  32.654  1.00  0.00           C
ATOM   2653  CD  GLN X 342      53.026  36.468  33.284  1.00  0.00           C
ATOM   2654  OE1 GLN X 342      53.496  35.703  34.126  1.00  0.00           O
ATOM   2655  NE2 GLN X 342      51.790  36.301  32.863  1.00  0.00           N
ATOM   2656  C   GLN X 342      55.514  40.321  32.417  1.00  0.00           C
ATOM   2657  O   GLN X 342      54.568  40.665  31.709  1.00  0.00           O
ATOM   2658  N   LEU X 343      56.172  41.192  33.197  1.00  0.00           N
ATOM   2659  CA  LEU X 343      55.923  42.646  33.220  1.00  0.00           C
ATOM   2660  CB  LEU X 343      55.925  43.183  34.670  1.00  0.00           C
ATOM   2661  CG  LEU X 343      54.596  43.096  35.446  1.00  0.00           C
ATOM   2662  CD1 LEU X 343      54.113  41.672  35.718  1.00  0.00           C
ATOM   2663  CD2 LEU X 343      54.756  43.790  36.800  1.00  0.00           C
ATOM   2664  C   LEU X 343      56.926  43.438  32.357  1.00  0.00           C
ATOM   2665  O   LEU X 343      56.509  44.293  31.575  1.00  0.00           O
ATOM   2666  N   MET X 344      58.238  43.198  32.486  1.00  0.00           N
ATOM   2667  CA  MET X 344      59.270  44.136  31.992  1.00  0.00           C
ATOM   2668  CB  MET X 344      60.282  44.428  33.116  1.00  0.00           C
ATOM   2669  CG  MET X 344      59.640  45.072  34.354  1.00  0.00           C
ATOM   2670  SD  MET X 344      58.834  46.671  34.059  1.00  0.00           S
ATOM   2671  CE  MET X 344      58.142  46.970  35.706  1.00  0.00           C
ATOM   2672  C   MET X 344      60.001  43.724  30.700  1.00  0.00           C
ATOM   2673  O   MET X 344      60.640  44.573  30.077  1.00  0.00           O
ATOM   2674  N   SER X 345      59.927  42.457  30.277  1.00  0.00           N
ATOM   2675  CA  SER X 345      60.681  41.906  29.131  1.00  0.00           C
ATOM   2676  CB  SER X 345      60.025  42.309  27.797  1.00  0.00           C
ATOM   2677  OG  SER X 345      58.703  41.805  27.672  1.00  0.00           O
ATOM   2678  C   SER X 345      62.198  42.212  29.158  1.00  0.00           C
ATOM   2679  O   SER X 345      62.787  42.558  28.127  1.00  0.00           O
ATOM   2680  N   TYR X 346      62.834  42.095  30.331  1.00  0.00           N
ATOM   2681  CA  TYR X 346      64.258  42.375  30.579  1.00  0.00           C
ATOM   2682  CB  TYR X 346      64.378  43.721  31.318  1.00  0.00           C
ATOM   2683  CG  TYR X 346      65.783  44.305  31.382  1.00  0.00           C
ATOM   2684  CD1 TYR X 346      66.120  45.399  30.560  1.00  0.00           C
ATOM   2685  CE1 TYR X 346      67.401  45.980  30.636  1.00  0.00           C
ATOM   2686  CZ  TYR X 346      68.362  45.465  31.533  1.00  0.00           C
ATOM   2687  OH  TYR X 346      69.597  46.035  31.612  1.00  0.00           O
ATOM   2688  CE2 TYR X 346      68.029  44.364  32.352  1.00  0.00           C
ATOM   2689  CD2 TYR X 346      66.741  43.791  32.281  1.00  0.00           C
ATOM   2690  C   TYR X 346      64.902  41.228  31.395  1.00  0.00           C
ATOM   2691  O   TYR X 346      64.461  40.986  32.521  1.00  0.00           O
ATOM   2692  N   PRO X 347      65.932  40.515  30.889  1.00  0.00           N
ATOM   2693  CD  PRO X 347      66.471  40.606  29.538  1.00  0.00           C
ATOM   2694  CG  PRO X 347      67.049  39.228  29.240  1.00  0.00           C
ATOM   2695  CB  PRO X 347      67.521  38.739  30.603  1.00  0.00           C
ATOM   2696  CA  PRO X 347      66.520  39.360  31.583  1.00  0.00           C
ATOM   2697  C   PRO X 347      67.199  39.717  32.914  1.00  0.00           C
ATOM   2698  O   PRO X 347      67.981  40.672  32.976  1.00  0.00           O
ATOM   2699  N   LEU X 348      66.943  38.932  33.970  1.00  0.00           N
ATOM   2700  CA  LEU X 348      67.362  39.250  35.347  1.00  0.00           C
ATOM   2701  CB  LEU X 348      66.148  39.847  36.084  1.00  0.00           C
ATOM   2702  CG  LEU X 348      66.427  40.471  37.466  1.00  0.00           C
ATOM   2703  CD1 LEU X 348      67.379  41.668  37.391  1.00  0.00           C
ATOM   2704  CD2 LEU X 348      65.116  40.973  38.075  1.00  0.00           C
ATOM   2705  C   LEU X 348      67.992  38.080  36.123  1.00  0.00           C
ATOM   2706  O   LEU X 348      68.862  38.333  36.955  1.00  0.00           O
ATOM   2707  N   SER X 349      67.672  36.817  35.818  1.00  0.00           N
ATOM   2708  CA  SER X 349      68.373  35.629  36.371  1.00  0.00           C
ATOM   2709  CB  SER X 349      67.442  34.409  36.412  1.00  0.00           C
ATOM   2710  OG  SER X 349      66.302  34.690  37.207  1.00  0.00           O
ATOM   2711  C   SER X 349      69.700  35.335  35.636  1.00  0.00           C
ATOM   2712  O   SER X 349      70.103  34.190  35.434  1.00  0.00           O
ATOM   2713  N   GLU X 350      70.339  36.399  35.153  1.00  0.00           N
ATOM   2714  CA  GLU X 350      71.544  36.445  34.324  1.00  0.00           C
ATOM   2715  CB  GLU X 350      71.219  35.951  32.896  1.00  0.00           C
ATOM   2716  CG  GLU X 350      70.092  36.719  32.185  1.00  0.00           C
ATOM   2717  CD  GLU X 350      69.685  36.007  30.891  1.00  0.00           C
ATOM   2718  OE1 GLU X 350      70.299  36.279  29.831  1.00  0.00           O
ATOM   2719  OE2 GLU X 350      68.742  35.182  30.915  1.00  0.00           O
ATOM   2720  C   GLU X 350      72.082  37.889  34.302  1.00  0.00           C
ATOM   2721  O   GLU X 350      71.353  38.829  34.646  1.00  0.00           O
ATOM   2722  N   GLY X 351      73.331  38.093  33.879  1.00  0.00           N
ATOM   2723  CA  GLY X 351      73.884  39.428  33.627  1.00  0.00           C
ATOM   2724  C   GLY X 351      74.259  40.240  34.867  1.00  0.00           C
ATOM   2725  O   GLY X 351      74.503  39.705  35.953  1.00  0.00           O
ATOM   2726  N   GLN X 352      74.307  41.560  34.670  1.00  0.00           N
ATOM   2727  CA  GLN X 352      74.716  42.575  35.647  1.00  0.00           C
ATOM   2728  CB  GLN X 352      76.235  42.803  35.522  1.00  0.00           C
ATOM   2729  CG  GLN X 352      76.683  43.396  34.172  1.00  0.00           C
ATOM   2730  CD  GLN X 352      78.199  43.561  34.107  1.00  0.00           C
ATOM   2731  OE1 GLN X 352      78.760  44.491  34.680  1.00  0.00           O
ATOM   2732  NE2 GLN X 352      78.911  42.665  33.459  1.00  0.00           N
ATOM   2733  C   GLN X 352      73.900  43.880  35.492  1.00  0.00           C
ATOM   2734  O   GLN X 352      73.252  44.099  34.457  1.00  0.00           O
ATOM   2735  N   LEU X 353      73.910  44.734  36.525  1.00  0.00           N
ATOM   2736  CA  LEU X 353      73.111  45.965  36.605  1.00  0.00           C
ATOM   2737  CB  LEU X 353      71.767  45.612  37.278  1.00  0.00           C
ATOM   2738  CG  LEU X 353      70.732  46.752  37.343  1.00  0.00           C
ATOM   2739  CD1 LEU X 353      70.231  47.159  35.957  1.00  0.00           C
ATOM   2740  CD2 LEU X 353      69.529  46.293  38.168  1.00  0.00           C
ATOM   2741  C   LEU X 353      73.840  47.080  37.381  1.00  0.00           C
ATOM   2742  O   LEU X 353      74.462  46.823  38.408  1.00  0.00           O
ATOM   2743  N   ASP X 354      73.720  48.326  36.925  1.00  0.00           N
ATOM   2744  CA  ASP X 354      74.302  49.514  37.564  1.00  0.00           C
ATOM   2745  CB  ASP X 354      75.534  49.938  36.753  1.00  0.00           C
ATOM   2746  CG  ASP X 354      76.371  51.001  37.458  1.00  0.00           C
ATOM   2747  OD1 ASP X 354      76.940  51.863  36.757  1.00  0.00           O
ATOM   2748  OD2 ASP X 354      76.393  51.044  38.711  1.00  0.00           O
ATOM   2749  C   ASP X 354      73.272  50.654  37.757  1.00  0.00           C
ATOM   2750  O   ASP X 354      72.178  50.630  37.188  1.00  0.00           O
ATOM   2751  N   GLN X 355      73.586  51.637  38.611  1.00  0.00           N
ATOM   2752  CA  GLN X 355      72.567  52.449  39.290  1.00  0.00           C
ATOM   2753  CB  GLN X 355      73.187  53.178  40.497  1.00  0.00           C
ATOM   2754  CG  GLN X 355      72.102  53.804  41.396  1.00  0.00           C
ATOM   2755  CD  GLN X 355      72.571  54.217  42.793  1.00  0.00           C
ATOM   2756  OE1 GLN X 355      73.585  53.776  43.320  1.00  0.00           O
ATOM   2757  NE2 GLN X 355      71.821  55.050  43.475  1.00  0.00           N
ATOM   2758  C   GLN X 355      71.724  53.362  38.376  1.00  0.00           C
ATOM   2759  O   GLN X 355      70.510  53.386  38.572  1.00  0.00           O
ATOM   2760  N   LYS X 356      72.273  54.020  37.337  1.00  0.00           N
ATOM   2761  CA  LYS X 356      71.441  54.760  36.355  1.00  0.00           C
ATOM   2762  CB  LYS X 356      72.279  55.512  35.298  1.00  0.00           C
ATOM   2763  CG  LYS X 356      72.683  56.943  35.696  1.00  0.00           C
ATOM   2764  CD  LYS X 356      73.135  57.742  34.460  1.00  0.00           C
ATOM   2765  CE  LYS X 356      73.566  59.169  34.823  1.00  0.00           C
ATOM   2766  NZ  LYS X 356      73.889  59.969  33.614  1.00  0.00           N
ATOM   2767  C   LYS X 356      70.444  53.835  35.647  1.00  0.00           C
ATOM   2768  O   LYS X 356      69.272  54.182  35.526  1.00  0.00           O
ATOM   2769  N   THR X 357      70.879  52.639  35.242  1.00  0.00           N
ATOM   2770  CA  THR X 357      70.026  51.637  34.579  1.00  0.00           C
ATOM   2771  CB  THR X 357      70.863  50.448  34.077  1.00  0.00           C
ATOM   2772  CG2 THR X 357      70.110  49.599  33.056  1.00  0.00           C
ATOM   2773  OG1 THR X 357      72.081  50.851  33.475  1.00  0.00           O
ATOM   2774  C   THR X 357      68.934  51.108  35.517  1.00  0.00           C
ATOM   2775  O   THR X 357      67.799  50.896  35.090  1.00  0.00           O
ATOM   2776  N   ALA X 358      69.248  50.926  36.803  1.00  0.00           N
ATOM   2777  CA  ALA X 358      68.269  50.562  37.827  1.00  0.00           C
ATOM   2778  CB  ALA X 358      69.030  50.189  39.102  1.00  0.00           C
ATOM   2779  C   ALA X 358      67.253  51.693  38.080  1.00  0.00           C
ATOM   2780  O   ALA X 358      66.049  51.443  38.124  1.00  0.00           O
ATOM   2781  N   MET X 359      67.722  52.941  38.180  1.00  0.00           N
ATOM   2782  CA  MET X 359      66.891  54.130  38.385  1.00  0.00           C
ATOM   2783  CB  MET X 359      67.813  55.332  38.662  1.00  0.00           C
ATOM   2784  CG  MET X 359      67.086  56.630  39.047  1.00  0.00           C
ATOM   2785  SD  MET X 359      66.194  57.528  37.736  1.00  0.00           S
ATOM   2786  CE  MET X 359      67.549  57.918  36.592  1.00  0.00           C
ATOM   2787  C   MET X 359      65.942  54.362  37.201  1.00  0.00           C
ATOM   2788  O   MET X 359      64.744  54.540  37.415  1.00  0.00           O
ATOM   2789  N   SER X 360      66.417  54.273  35.951  1.00  0.00           N
ATOM   2790  CA  SER X 360      65.561  54.465  34.770  1.00  0.00           C
ATOM   2791  CB  SER X 360      66.398  54.742  33.515  1.00  0.00           C
ATOM   2792  OG  SER X 360      67.082  53.593  33.059  1.00  0.00           O
ATOM   2793  C   SER X 360      64.554  53.324  34.552  1.00  0.00           C
ATOM   2794  O   SER X 360      63.480  53.557  33.987  1.00  0.00           O
ATOM   2795  N   LEU X 361      64.831  52.116  35.063  1.00  0.00           N
ATOM   2796  CA  LEU X 361      63.868  51.008  35.129  1.00  0.00           C
ATOM   2797  CB  LEU X 361      64.640  49.683  35.279  1.00  0.00           C
ATOM   2798  CG  LEU X 361      63.765  48.416  35.356  1.00  0.00           C
ATOM   2799  CD1 LEU X 361      62.862  48.237  34.133  1.00  0.00           C
ATOM   2800  CD2 LEU X 361      64.665  47.185  35.463  1.00  0.00           C
ATOM   2801  C   LEU X 361      62.840  51.213  36.257  1.00  0.00           C
ATOM   2802  O   LEU X 361      61.654  50.928  36.078  1.00  0.00           O
ATOM   2803  N   LEU X 362      63.252  51.765  37.403  1.00  0.00           N
ATOM   2804  CA  LEU X 362      62.340  52.114  38.496  1.00  0.00           C
ATOM   2805  CB  LEU X 362      63.163  52.321  39.784  1.00  0.00           C
ATOM   2806  CG  LEU X 362      62.354  52.159  41.086  1.00  0.00           C
ATOM   2807  CD1 LEU X 362      61.874  50.718  41.296  1.00  0.00           C
ATOM   2808  CD2 LEU X 362      63.228  52.524  42.287  1.00  0.00           C
ATOM   2809  C   LEU X 362      61.445  53.318  38.129  1.00  0.00           C
ATOM   2810  O   LEU X 362      60.273  53.343  38.494  1.00  0.00           O
ATOM   2811  N   TRP X 363      61.945  54.246  37.305  1.00  0.00           N
ATOM   2812  CA  TRP X 363      61.172  55.315  36.655  1.00  0.00           C
ATOM   2813  CB  TRP X 363      62.146  56.309  36.005  1.00  0.00           C
ATOM   2814  CG  TRP X 363      61.528  57.378  35.152  1.00  0.00           C
ATOM   2815  CD1 TRP X 363      61.126  58.599  35.573  1.00  0.00           C
ATOM   2816  NE1 TRP X 363      60.614  59.315  34.508  1.00  0.00           N
ATOM   2817  CE2 TRP X 363      60.650  58.583  33.341  1.00  0.00           C
ATOM   2818  CZ2 TRP X 363      60.231  58.850  32.031  1.00  0.00           C
ATOM   2819  CH2 TRP X 363      60.414  57.871  31.039  1.00  0.00           C
ATOM   2820  CZ3 TRP X 363      61.030  56.650  31.368  1.00  0.00           C
ATOM   2821  CE3 TRP X 363      61.446  56.392  32.689  1.00  0.00           C
ATOM   2822  CD2 TRP X 363      61.252  57.344  33.715  1.00  0.00           C
ATOM   2823  C   TRP X 363      60.155  54.769  35.639  1.00  0.00           C
ATOM   2824  O   TRP X 363      59.008  55.217  35.637  1.00  0.00           O
ATOM   2825  N   LYS X 364      60.516  53.748  34.842  1.00  0.00           N
ATOM   2826  CA  LYS X 364      59.566  52.988  33.999  1.00  0.00           C
ATOM   2827  CB  LYS X 364      60.361  52.072  33.044  1.00  0.00           C
ATOM   2828  CG  LYS X 364      59.481  51.358  32.000  1.00  0.00           C
ATOM   2829  CD  LYS X 364      60.288  50.488  31.016  1.00  0.00           C
ATOM   2830  CE  LYS X 364      61.145  51.295  30.028  1.00  0.00           C
ATOM   2831  NZ  LYS X 364      60.350  51.870  28.918  1.00  0.00           N
ATOM   2832  C   LYS X 364      58.530  52.221  34.844  1.00  0.00           C
ATOM   2833  O   LYS X 364      57.397  52.024  34.414  1.00  0.00           O
ATOM   2834  N   SER X 365      58.889  51.866  36.079  1.00  0.00           N
ATOM   2835  CA  SER X 365      58.023  51.209  37.071  1.00  0.00           C
ATOM   2836  CB  SER X 365      58.854  50.313  38.001  1.00  0.00           C
ATOM   2837  OG  SER X 365      59.675  49.419  37.274  1.00  0.00           O
ATOM   2838  C   SER X 365      57.174  52.176  37.918  1.00  0.00           C
ATOM   2839  O   SER X 365      56.470  51.719  38.818  1.00  0.00           O
ATOM   2840  N   TYR X 366      57.208  53.489  37.654  1.00  0.00           N
ATOM   2841  CA  TYR X 366      56.536  54.543  38.437  1.00  0.00           C
ATOM   2842  CB  TYR X 366      56.595  55.857  37.641  1.00  0.00           C
ATOM   2843  CG  TYR X 366      55.701  56.978  38.139  1.00  0.00           C
ATOM   2844  CD1 TYR X 366      54.776  57.573  37.258  1.00  0.00           C
ATOM   2845  CE1 TYR X 366      53.949  58.619  37.705  1.00  0.00           C
ATOM   2846  CZ  TYR X 366      54.049  59.078  39.032  1.00  0.00           C
ATOM   2847  OH  TYR X 366      53.263  60.102  39.437  1.00  0.00           O
ATOM   2848  CE2 TYR X 366      54.970  58.483  39.918  1.00  0.00           C
ATOM   2849  CD2 TYR X 366      55.795  57.434  39.471  1.00  0.00           C
ATOM   2850  C   TYR X 366      55.101  54.218  38.925  1.00  0.00           C
ATOM   2851  O   TYR X 366      54.883  54.269  40.141  1.00  0.00           O
ATOM   2852  N   PRO X 367      54.129  53.812  38.073  1.00  0.00           N
ATOM   2853  CD  PRO X 367      54.215  53.650  36.624  1.00  0.00           C
ATOM   2854  CG  PRO X 367      52.977  52.851  36.225  1.00  0.00           C
ATOM   2855  CB  PRO X 367      51.941  53.324  37.239  1.00  0.00           C
ATOM   2856  CA  PRO X 367      52.759  53.516  38.523  1.00  0.00           C
ATOM   2857  C   PRO X 367      52.644  52.299  39.462  1.00  0.00           C
ATOM   2858  O   PRO X 367      51.603  52.112  40.090  1.00  0.00           O
ATOM   2859  N   LEU X 368      53.704  51.492  39.590  1.00  0.00           N
ATOM   2860  CA  LEU X 368      53.774  50.328  40.479  1.00  0.00           C
ATOM   2861  CB  LEU X 368      54.535  49.185  39.773  1.00  0.00           C
ATOM   2862  CG  LEU X 368      54.104  48.887  38.323  1.00  0.00           C
ATOM   2863  CD1 LEU X 368      54.935  47.737  37.753  1.00  0.00           C
ATOM   2864  CD2 LEU X 368      52.628  48.506  38.218  1.00  0.00           C
ATOM   2865  C   LEU X 368      54.417  50.660  41.842  1.00  0.00           C
ATOM   2866  O   LEU X 368      54.184  49.940  42.818  1.00  0.00           O
ATOM   2867  N   VAL X 369      55.209  51.737  41.926  1.00  0.00           N
ATOM   2868  CA  VAL X 369      55.907  52.177  43.155  1.00  0.00           C
ATOM   2869  CB  VAL X 369      57.417  52.382  42.928  1.00  0.00           C
ATOM   2870  CG1 VAL X 369      58.092  51.067  42.522  1.00  0.00           C
ATOM   2871  CG2 VAL X 369      57.742  53.448  41.876  1.00  0.00           C
ATOM   2872  C   VAL X 369      55.277  53.403  43.827  1.00  0.00           C
ATOM   2873  O   VAL X 369      55.527  53.626  45.010  1.00  0.00           O
ATOM   2874  N   CYS X 370      54.431  54.160  43.118  1.00  0.00           N
ATOM   2875  CA  CYS X 370      53.520  55.208  43.622  1.00  0.00           C
ATOM   2876  CB  CYS X 370      52.453  54.557  44.523  1.00  0.00           C
ATOM   2877  SG  CYS X 370      51.665  53.145  43.688  1.00  0.00           S
ATOM   2878  C   CYS X 370      54.154  56.452  44.293  1.00  0.00           C
ATOM   2879  O   CYS X 370      53.463  57.457  44.491  1.00  0.00           O
ATOM   2880  N   ILE X 371      55.444  56.419  44.633  1.00  0.00           N
ATOM   2881  CA  ILE X 371      56.213  57.559  45.153  1.00  0.00           C
ATOM   2882  CB  ILE X 371      57.502  57.090  45.871  1.00  0.00           C
ATOM   2883  CG2 ILE X 371      57.125  56.252  47.107  1.00  0.00           C
ATOM   2884  CG1 ILE X 371      58.470  56.323  44.938  1.00  0.00           C
ATOM   2885  CD1 ILE X 371      59.852  56.067  45.552  1.00  0.00           C
ATOM   2886  C   ILE X 371      56.517  58.585  44.049  1.00  0.00           C
ATOM   2887  O   ILE X 371      56.660  58.226  42.881  1.00  0.00           O
ATOM   2888  N   ALA X 372      56.634  59.861  44.426  1.00  0.00           N
ATOM   2889  CA  ALA X 372      56.907  60.955  43.491  1.00  0.00           C
ATOM   2890  CB  ALA X 372      56.846  62.280  44.262  1.00  0.00           C
ATOM   2891  C   ALA X 372      58.245  60.793  42.736  1.00  0.00           C
ATOM   2892  O   ALA X 372      59.214  60.234  43.258  1.00  0.00           O
ATOM   2893  N   LYS X 373      58.328  61.346  41.520  1.00  0.00           N
ATOM   2894  CA  LYS X 373      59.467  61.204  40.585  1.00  0.00           C
ATOM   2895  CB  LYS X 373      59.084  61.870  39.248  1.00  0.00           C
ATOM   2896  CG  LYS X 373      57.973  61.096  38.503  1.00  0.00           C
ATOM   2897  CD  LYS X 373      57.281  61.968  37.444  1.00  0.00           C
ATOM   2898  CE  LYS X 373      56.135  61.203  36.767  1.00  0.00           C
ATOM   2899  NZ  LYS X 373      55.231  62.119  36.030  1.00  0.00           N
ATOM   2900  C   LYS X 373      60.808  61.735  41.129  1.00  0.00           C
ATOM   2901  O   LYS X 373      61.862  61.251  40.717  1.00  0.00           O
ATOM   2902  N   GLU X 374      60.779  62.650  42.101  1.00  0.00           N
ATOM   2903  CA  GLU X 374      61.956  63.133  42.852  1.00  0.00           C
ATOM   2904  CB  GLU X 374      61.608  64.457  43.567  1.00  0.00           C
ATOM   2905  CG  GLU X 374      60.587  64.288  44.703  1.00  0.00           C
ATOM   2906  CD  GLU X 374      60.085  65.631  45.236  1.00  0.00           C
ATOM   2907  OE1 GLU X 374      59.108  66.187  44.679  1.00  0.00           O
ATOM   2908  OE2 GLU X 374      60.617  66.141  46.250  1.00  0.00           O
ATOM   2909  C   GLU X 374      62.521  62.115  43.869  1.00  0.00           C
ATOM   2910  O   GLU X 374      63.678  62.233  44.280  1.00  0.00           O
ATOM   2911  N   LEU X 375      61.716  61.127  44.282  1.00  0.00           N
ATOM   2912  CA  LEU X 375      62.038  60.133  45.317  1.00  0.00           C
ATOM   2913  CB  LEU X 375      60.806  59.891  46.211  1.00  0.00           C
ATOM   2914  CG  LEU X 375      60.234  61.127  46.920  1.00  0.00           C
ATOM   2915  CD1 LEU X 375      59.012  60.728  47.741  1.00  0.00           C
ATOM   2916  CD2 LEU X 375      61.251  61.768  47.862  1.00  0.00           C
ATOM   2917  C   LEU X 375      62.514  58.794  44.741  1.00  0.00           C
ATOM   2918  O   LEU X 375      63.166  58.030  45.447  1.00  0.00           O
ATOM   2919  N   ILE X 376      62.230  58.504  43.468  1.00  0.00           N
ATOM   2920  CA  ILE X 376      62.652  57.261  42.796  1.00  0.00           C
ATOM   2921  CB  ILE X 376      62.098  57.220  41.345  1.00  0.00           C
ATOM   2922  CG2 ILE X 376      62.609  55.992  40.574  1.00  0.00           C
ATOM   2923  CG1 ILE X 376      60.548  57.233  41.378  1.00  0.00           C
ATOM   2924  CD1 ILE X 376      59.872  57.203  40.002  1.00  0.00           C
ATOM   2925  C   ILE X 376      64.182  57.034  42.904  1.00  0.00           C
ATOM   2926  O   ILE X 376      64.590  55.914  43.233  1.00  0.00           O
ATOM   2927  N   PRO X 377      65.055  58.056  42.752  1.00  0.00           N
ATOM   2928  CD  PRO X 377      64.817  59.356  42.140  1.00  0.00           C
ATOM   2929  CG  PRO X 377      66.083  59.645  41.346  1.00  0.00           C
ATOM   2930  CB  PRO X 377      67.167  59.058  42.248  1.00  0.00           C
ATOM   2931  CA  PRO X 377      66.493  57.882  42.967  1.00  0.00           C
ATOM   2932  C   PRO X 377      66.898  57.783  44.453  1.00  0.00           C
ATOM   2933  O   PRO X 377      67.884  57.115  44.762  1.00  0.00           O
ATOM   2934  N   GLU X 378      66.151  58.376  45.394  1.00  0.00           N
ATOM   2935  CA  GLU X 378      66.388  58.223  46.848  1.00  0.00           C
ATOM   2936  CB  GLU X 378      65.526  59.218  47.655  1.00  0.00           C
ATOM   2937  CG  GLU X 378      65.788  60.713  47.405  1.00  0.00           C
ATOM   2938  CD  GLU X 378      67.059  61.242  48.083  1.00  0.00           C
ATOM   2939  OE1 GLU X 378      67.900  61.889  47.405  1.00  0.00           O
ATOM   2940  OE2 GLU X 378      67.217  61.071  49.316  1.00  0.00           O
ATOM   2941  C   GLU X 378      66.057  56.792  47.315  1.00  0.00           C
ATOM   2942  O   GLU X 378      66.788  56.192  48.108  1.00  0.00           O
ATOM   2943  N   ALA X 379      64.979  56.216  46.772  1.00  0.00           N
ATOM   2944  CA  ALA X 379      64.591  54.826  46.993  1.00  0.00           C
ATOM   2945  CB  ALA X 379      63.144  54.653  46.523  1.00  0.00           C
ATOM   2946  C   ALA X 379      65.546  53.835  46.303  1.00  0.00           C
ATOM   2947  O   ALA X 379      65.796  52.762  46.841  1.00  0.00           O
ATOM   2948  N   THR X 380      66.142  54.201  45.162  1.00  0.00           N
ATOM   2949  CA  THR X 380      67.211  53.406  44.527  1.00  0.00           C
ATOM   2950  CB  THR X 380      67.504  53.910  43.101  1.00  0.00           C
ATOM   2951  CG2 THR X 380      68.470  52.991  42.354  1.00  0.00           C
ATOM   2952  OG1 THR X 380      66.323  53.934  42.329  1.00  0.00           O
ATOM   2953  C   THR X 380      68.488  53.414  45.384  1.00  0.00           C
ATOM   2954  O   THR X 380      69.093  52.367  45.625  1.00  0.00           O
ATOM   2955  N   GLU X 381      68.862  54.580  45.921  1.00  0.00           N
ATOM   2956  CA  GLU X 381      70.035  54.774  46.788  1.00  0.00           C
ATOM   2957  CB  GLU X 381      70.158  56.281  47.085  1.00  0.00           C
ATOM   2958  CG  GLU X 381      71.408  56.697  47.875  1.00  0.00           C
ATOM   2959  CD  GLU X 381      72.719  56.456  47.121  1.00  0.00           C
ATOM   2960  OE1 GLU X 381      73.795  56.526  47.756  1.00  0.00           O
ATOM   2961  OE2 GLU X 381      72.703  56.241  45.885  1.00  0.00           O
ATOM   2962  C   GLU X 381      69.971  53.950  48.090  1.00  0.00           C
ATOM   2963  O   GLU X 381      71.011  53.485  48.569  1.00  0.00           O
ATOM   2964  N   LYS X 382      68.764  53.697  48.620  1.00  0.00           N
ATOM   2965  CA  LYS X 382      68.517  52.895  49.836  1.00  0.00           C
ATOM   2966  CB  LYS X 382      67.014  52.991  50.177  1.00  0.00           C
ATOM   2967  CG  LYS X 382      66.562  52.294  51.477  1.00  0.00           C
ATOM   2968  CD  LYS X 382      67.284  52.731  52.763  1.00  0.00           C
ATOM   2969  CE  LYS X 382      67.234  54.249  52.962  1.00  0.00           C
ATOM   2970  NZ  LYS X 382      67.732  54.657  54.294  1.00  0.00           N
ATOM   2971  C   LYS X 382      68.988  51.437  49.722  1.00  0.00           C
ATOM   2972  O   LYS X 382      69.246  50.802  50.744  1.00  0.00           O
ATOM   2973  N   TYR X 383      69.145  50.924  48.499  1.00  0.00           N
ATOM   2974  CA  TYR X 383      69.620  49.562  48.231  1.00  0.00           C
ATOM   2975  CB  TYR X 383      68.534  48.767  47.477  1.00  0.00           C
ATOM   2976  CG  TYR X 383      67.183  48.635  48.177  1.00  0.00           C
ATOM   2977  CD1 TYR X 383      66.791  47.421  48.779  1.00  0.00           C
ATOM   2978  CE1 TYR X 383      65.510  47.294  49.361  1.00  0.00           C
ATOM   2979  CZ  TYR X 383      64.611  48.385  49.345  1.00  0.00           C
ATOM   2980  OH  TYR X 383      63.348  48.272  49.842  1.00  0.00           O
ATOM   2981  CE2 TYR X 383      65.011  49.604  48.761  1.00  0.00           C
ATOM   2982  CD2 TYR X 383      66.283  49.718  48.170  1.00  0.00           C
ATOM   2983  C   TYR X 383      70.967  49.568  47.483  1.00  0.00           C
ATOM   2984  O   TYR X 383      71.901  48.888  47.903  1.00  0.00           O
ATOM   2985  N   LEU X 384      71.112  50.347  46.401  1.00  0.00           N
ATOM   2986  CA  LEU X 384      72.298  50.302  45.523  1.00  0.00           C
ATOM   2987  CB  LEU X 384      71.881  50.561  44.059  1.00  0.00           C
ATOM   2988  CG  LEU X 384      71.262  49.349  43.332  1.00  0.00           C
ATOM   2989  CD1 LEU X 384      69.869  48.967  43.835  1.00  0.00           C
ATOM   2990  CD2 LEU X 384      71.152  49.664  41.840  1.00  0.00           C
ATOM   2991  C   LEU X 384      73.442  51.246  45.949  1.00  0.00           C
ATOM   2992  O   LEU X 384      74.578  51.073  45.497  1.00  0.00           O
ATOM   2993  N   GLY X 385      73.177  52.226  46.818  1.00  0.00           N
ATOM   2994  CA  GLY X 385      74.202  53.123  47.357  1.00  0.00           C
ATOM   2995  C   GLY X 385      75.138  52.403  48.333  1.00  0.00           C
ATOM   2996  O   GLY X 385      74.677  51.645  49.193  1.00  0.00           O
ATOM   2997  N   GLY X 386      76.450  52.619  48.206  1.00  0.00           N
ATOM   2998  CA  GLY X 386      77.490  51.960  49.008  1.00  0.00           C
ATOM   2999  C   GLY X 386      78.136  50.726  48.357  1.00  0.00           C
ATOM   3000  O   GLY X 386      79.122  50.216  48.897  1.00  0.00           O
ATOM   3001  N   THR X 387      77.631  50.260  47.206  1.00  0.00           N
ATOM   3002  CA  THR X 387      78.108  49.055  46.499  1.00  0.00           C
ATOM   3003  CB  THR X 387      77.012  47.978  46.474  1.00  0.00           C
ATOM   3004  CG2 THR X 387      77.404  46.738  45.673  1.00  0.00           C
ATOM   3005  OG1 THR X 387      76.767  47.535  47.796  1.00  0.00           O
ATOM   3006  C   THR X 387      78.601  49.374  45.083  1.00  0.00           C
ATOM   3007  O   THR X 387      77.828  49.789  44.223  1.00  0.00           O
ATOM   3008  N   ASP X 388      79.887  49.124  44.828  1.00  0.00           N
ATOM   3009  CA  ASP X 388      80.558  49.341  43.538  1.00  0.00           C
ATOM   3010  CB  ASP X 388      82.065  49.468  43.814  1.00  0.00           C
ATOM   3011  CG  ASP X 388      82.848  50.079  42.652  1.00  0.00           C
ATOM   3012  OD1 ASP X 388      83.622  49.358  41.981  1.00  0.00           O
ATOM   3013  OD2 ASP X 388      82.813  51.322  42.487  1.00  0.00           O
ATOM   3014  C   ASP X 388      80.282  48.221  42.513  1.00  0.00           C
ATOM   3015  O   ASP X 388      80.184  48.489  41.316  1.00  0.00           O
ATOM   3016  N   ASP X 389      80.105  46.977  42.971  1.00  0.00           N
ATOM   3017  CA  ASP X 389      79.933  45.795  42.114  1.00  0.00           C
ATOM   3018  CB  ASP X 389      80.191  44.532  42.952  1.00  0.00           C
ATOM   3019  CG  ASP X 389      79.841  43.226  42.231  1.00  0.00           C
ATOM   3020  OD1 ASP X 389      79.371  42.287  42.915  1.00  0.00           O
ATOM   3021  OD2 ASP X 389      79.988  43.131  40.990  1.00  0.00           O
ATOM   3022  C   ASP X 389      78.564  45.734  41.405  1.00  0.00           C
ATOM   3023  O   ASP X 389      77.508  45.686  42.037  1.00  0.00           O
ATOM   3024  N   THR X 390      78.587  45.654  40.073  1.00  0.00           N
ATOM   3025  CA  THR X 390      77.420  45.511  39.180  1.00  0.00           C
ATOM   3026  CB  THR X 390      77.847  45.704  37.716  1.00  0.00           C
ATOM   3027  CG2 THR X 390      78.423  47.097  37.463  1.00  0.00           C
ATOM   3028  OG1 THR X 390      78.848  44.765  37.377  1.00  0.00           O
ATOM   3029  C   THR X 390      76.675  44.173  39.301  1.00  0.00           C
ATOM   3030  O   THR X 390      75.487  44.095  38.976  1.00  0.00           O
ATOM   3031  N   VAL X 391      77.316  43.108  39.797  1.00  0.00           N
ATOM   3032  CA  VAL X 391      76.649  41.812  40.032  1.00  0.00           C
ATOM   3033  CB  VAL X 391      77.649  40.643  39.981  1.00  0.00           C
ATOM   3034  CG1 VAL X 391      76.945  39.297  40.194  1.00  0.00           C
ATOM   3035  CG2 VAL X 391      78.350  40.587  38.620  1.00  0.00           C
ATOM   3036  C   VAL X 391      75.878  41.841  41.352  1.00  0.00           C
ATOM   3037  O   VAL X 391      74.721  41.416  41.404  1.00  0.00           O
ATOM   3038  N   LYS X 392      76.462  42.418  42.408  1.00  0.00           N
ATOM   3039  CA  LYS X 392      75.770  42.647  43.681  1.00  0.00           C
ATOM   3040  CB  LYS X 392      76.812  42.885  44.782  1.00  0.00           C
ATOM   3041  CG  LYS X 392      76.229  43.064  46.189  1.00  0.00           C
ATOM   3042  CD  LYS X 392      75.378  41.894  46.689  1.00  0.00           C
ATOM   3043  CE  LYS X 392      74.871  42.217  48.092  1.00  0.00           C
ATOM   3044  NZ  LYS X 392      74.080  41.103  48.651  1.00  0.00           N
ATOM   3045  C   LYS X 392      74.713  43.755  43.591  1.00  0.00           C
ATOM   3046  O   LYS X 392      73.655  43.603  44.192  1.00  0.00           O
ATOM   3047  N   LYS X 393      74.901  44.803  42.778  1.00  0.00           N
ATOM   3048  CA  LYS X 393      73.839  45.790  42.473  1.00  0.00           C
ATOM   3049  CB  LYS X 393      74.406  46.976  41.667  1.00  0.00           C
ATOM   3050  CG  LYS X 393      75.016  48.040  42.598  1.00  0.00           C
ATOM   3051  CD  LYS X 393      75.673  49.219  41.861  1.00  0.00           C
ATOM   3052  CE  LYS X 393      77.072  48.841  41.363  1.00  0.00           C
ATOM   3053  NZ  LYS X 393      77.824  50.011  40.850  1.00  0.00           N
ATOM   3054  C   LYS X 393      72.612  45.155  41.798  1.00  0.00           C
ATOM   3055  O   LYS X 393      71.495  45.581  42.088  1.00  0.00           O
ATOM   3056  N   LYS X 394      72.778  44.084  41.005  1.00  0.00           N
ATOM   3057  CA  LYS X 394      71.652  43.267  40.505  1.00  0.00           C
ATOM   3058  CB  LYS X 394      72.132  42.310  39.397  1.00  0.00           C
ATOM   3059  CG  LYS X 394      70.950  41.676  38.643  1.00  0.00           C
ATOM   3060  CD  LYS X 394      71.397  40.802  37.460  1.00  0.00           C
ATOM   3061  CE  LYS X 394      72.107  39.499  37.851  1.00  0.00           C
ATOM   3062  NZ  LYS X 394      71.195  38.506  38.463  1.00  0.00           N
ATOM   3063  C   LYS X 394      70.917  42.533  41.636  1.00  0.00           C
ATOM   3064  O   LYS X 394      69.695  42.611  41.704  1.00  0.00           O
ATOM   3065  N   ASP X 395      71.641  41.893  42.558  1.00  0.00           N
ATOM   3066  CA  ASP X 395      71.054  41.238  43.743  1.00  0.00           C
ATOM   3067  CB  ASP X 395      72.148  40.463  44.493  1.00  0.00           C
ATOM   3068  CG  ASP X 395      71.673  39.924  45.848  1.00  0.00           C
ATOM   3069  OD1 ASP X 395      71.976  40.529  46.904  1.00  0.00           O
ATOM   3070  OD2 ASP X 395      70.990  38.875  45.878  1.00  0.00           O
ATOM   3071  C   ASP X 395      70.343  42.230  44.685  1.00  0.00           C
ATOM   3072  O   ASP X 395      69.279  41.912  45.213  1.00  0.00           O
ATOM   3073  N   LEU X 396      70.889  43.435  44.867  1.00  0.00           N
ATOM   3074  CA  LEU X 396      70.284  44.502  45.674  1.00  0.00           C
ATOM   3075  CB  LEU X 396      71.324  45.619  45.884  1.00  0.00           C
ATOM   3076  CG  LEU X 396      72.467  45.221  46.842  1.00  0.00           C
ATOM   3077  CD1 LEU X 396      73.680  46.125  46.628  1.00  0.00           C
ATOM   3078  CD2 LEU X 396      72.042  45.329  48.307  1.00  0.00           C
ATOM   3079  C   LEU X 396      68.993  45.032  45.028  1.00  0.00           C
ATOM   3080  O   LEU X 396      67.990  45.217  45.717  1.00  0.00           O
ATOM   3081  N   PHE X 397      68.963  45.196  43.700  1.00  0.00           N
ATOM   3082  CA  PHE X 397      67.730  45.525  42.974  1.00  0.00           C
ATOM   3083  CB  PHE X 397      68.071  45.885  41.523  1.00  0.00           C
ATOM   3084  CG  PHE X 397      66.934  46.560  40.779  1.00  0.00           C
ATOM   3085  CD1 PHE X 397      66.677  47.929  40.988  1.00  0.00           C
ATOM   3086  CE1 PHE X 397      65.642  48.572  40.285  1.00  0.00           C
ATOM   3087  CZ  PHE X 397      64.852  47.844  39.379  1.00  0.00           C
ATOM   3088  CE2 PHE X 397      65.096  46.473  39.178  1.00  0.00           C
ATOM   3089  CD2 PHE X 397      66.136  45.832  39.876  1.00  0.00           C
ATOM   3090  C   PHE X 397      66.693  44.387  43.048  1.00  0.00           C
ATOM   3091  O   PHE X 397      65.502  44.648  43.204  1.00  0.00           O
ATOM   3092  N   LEU X 398      67.145  43.128  43.033  1.00  0.00           N
ATOM   3093  CA  LEU X 398      66.314  41.933  43.235  1.00  0.00           C
ATOM   3094  CB  LEU X 398      67.115  40.708  42.741  1.00  0.00           C
ATOM   3095  CG  LEU X 398      66.356  39.368  42.654  1.00  0.00           C
ATOM   3096  CD1 LEU X 398      65.129  39.443  41.742  1.00  0.00           C
ATOM   3097  CD2 LEU X 398      67.286  38.294  42.094  1.00  0.00           C
ATOM   3098  C   LEU X 398      65.788  41.788  44.683  1.00  0.00           C
ATOM   3099  O   LEU X 398      64.919  40.956  44.932  1.00  0.00           O
ATOM   3100  N   ASP X 399      66.259  42.601  45.637  1.00  0.00           N
ATOM   3101  CA  ASP X 399      65.643  42.761  46.966  1.00  0.00           C
ATOM   3102  CB  ASP X 399      66.730  42.746  48.051  1.00  0.00           C
ATOM   3103  CG  ASP X 399      66.169  42.274  49.397  1.00  0.00           C
ATOM   3104  OD1 ASP X 399      65.578  43.096  50.139  1.00  0.00           O
ATOM   3105  OD2 ASP X 399      66.312  41.066  49.712  1.00  0.00           O
ATOM   3106  C   ASP X 399      64.765  44.026  47.062  1.00  0.00           C
ATOM   3107  O   ASP X 399      63.772  44.028  47.792  1.00  0.00           O
ATOM   3108  N   LEU X 400      65.074  45.077  46.291  1.00  0.00           N
ATOM   3109  CA  LEU X 400      64.256  46.292  46.155  1.00  0.00           C
ATOM   3110  CB  LEU X 400      65.035  47.314  45.295  1.00  0.00           C
ATOM   3111  CG  LEU X 400      64.450  48.740  45.203  1.00  0.00           C
ATOM   3112  CD1 LEU X 400      65.501  49.682  44.608  1.00  0.00           C
ATOM   3113  CD2 LEU X 400      63.215  48.860  44.304  1.00  0.00           C
ATOM   3114  C   LEU X 400      62.868  45.959  45.589  1.00  0.00           C
ATOM   3115  O   LEU X 400      61.855  46.313  46.194  1.00  0.00           O
ATOM   3116  N   ILE X 401      62.806  45.227  44.472  1.00  0.00           N
ATOM   3117  CA  ILE X 401      61.542  44.886  43.789  1.00  0.00           C
ATOM   3118  CB  ILE X 401      61.783  44.541  42.298  1.00  0.00           C
ATOM   3119  CG2 ILE X 401      62.474  45.719  41.585  1.00  0.00           C
ATOM   3120  CG1 ILE X 401      62.532  43.197  42.129  1.00  0.00           C
ATOM   3121  CD1 ILE X 401      62.850  42.818  40.677  1.00  0.00           C
ATOM   3122  C   ILE X 401      60.727  43.779  44.483  1.00  0.00           C
ATOM   3123  O   ILE X 401      59.616  43.476  44.046  1.00  0.00           O
ATOM   3124  N   ALA X 402      61.262  43.151  45.535  1.00  0.00           N
ATOM   3125  CA  ALA X 402      60.754  41.881  46.051  1.00  0.00           C
ATOM   3126  CB  ALA X 402      61.805  41.297  46.998  1.00  0.00           C
ATOM   3127  C   ALA X 402      59.366  41.966  46.715  1.00  0.00           C
ATOM   3128  O   ALA X 402      58.571  41.042  46.541  1.00  0.00           O
ATOM   3129  N   ASP X 403      59.043  43.049  47.435  1.00  0.00           N
ATOM   3130  CA  ASP X 403      57.739  43.229  48.105  1.00  0.00           C
ATOM   3131  CB  ASP X 403      57.940  43.204  49.628  1.00  0.00           C
ATOM   3132  CG  ASP X 403      58.417  41.849  50.147  1.00  0.00           C
ATOM   3133  OD1 ASP X 403      59.434  41.790  50.875  1.00  0.00           O
ATOM   3134  OD2 ASP X 403      57.739  40.825  49.912  1.00  0.00           O
ATOM   3135  C   ASP X 403      56.976  44.506  47.700  1.00  0.00           C
ATOM   3136  O   ASP X 403      55.763  44.576  47.902  1.00  0.00           O
ATOM   3137  N   VAL X 404      57.638  45.515  47.126  1.00  0.00           N
ATOM   3138  CA  VAL X 404      57.073  46.864  46.896  1.00  0.00           C
ATOM   3139  CB  VAL X 404      58.181  47.788  46.344  1.00  0.00           C
ATOM   3140  CG1 VAL X 404      58.635  47.415  44.926  1.00  0.00           C
ATOM   3141  CG2 VAL X 404      57.775  49.265  46.347  1.00  0.00           C
ATOM   3142  C   VAL X 404      55.791  46.923  46.038  1.00  0.00           C
ATOM   3143  O   VAL X 404      54.991  47.845  46.212  1.00  0.00           O
ATOM   3144  N   MET X 405      55.545  45.965  45.135  1.00  0.00           N
ATOM   3145  CA  MET X 405      54.395  45.988  44.207  1.00  0.00           C
ATOM   3146  CB  MET X 405      54.830  45.491  42.816  1.00  0.00           C
ATOM   3147  CG  MET X 405      56.011  46.281  42.238  1.00  0.00           C
ATOM   3148  SD  MET X 405      56.445  45.828  40.537  1.00  0.00           S
ATOM   3149  CE  MET X 405      57.869  46.922  40.286  1.00  0.00           C
ATOM   3150  C   MET X 405      53.173  45.189  44.698  1.00  0.00           C
ATOM   3151  O   MET X 405      52.059  45.408  44.213  1.00  0.00           O
ATOM   3152  N   PHE X 406      53.362  44.266  45.651  1.00  0.00           N
ATOM   3153  CA  PHE X 406      52.299  43.374  46.147  1.00  0.00           C
ATOM   3154  CB  PHE X 406      52.218  42.118  45.261  1.00  0.00           C
ATOM   3155  CG  PHE X 406      53.489  41.287  45.162  1.00  0.00           C
ATOM   3156  CD1 PHE X 406      53.762  40.285  46.114  1.00  0.00           C
ATOM   3157  CE1 PHE X 406      54.953  39.541  46.038  1.00  0.00           C
ATOM   3158  CZ  PHE X 406      55.865  39.779  44.995  1.00  0.00           C
ATOM   3159  CE2 PHE X 406      55.583  40.753  44.023  1.00  0.00           C
ATOM   3160  CD2 PHE X 406      54.399  41.509  44.110  1.00  0.00           C
ATOM   3161  C   PHE X 406      52.436  42.991  47.630  1.00  0.00           C
ATOM   3162  O   PHE X 406      51.440  43.013  48.349  1.00  0.00           O
ATOM   3163  N   GLY X 407      53.641  42.692  48.124  1.00  0.00           N
ATOM   3164  CA  GLY X 407      53.876  42.306  49.522  1.00  0.00           C
ATOM   3165  C   GLY X 407      53.597  43.442  50.512  1.00  0.00           C
ATOM   3166  O   GLY X 407      52.849  43.255  51.469  1.00  0.00           O
ATOM   3167  N   VAL X 408      54.117  44.645  50.242  1.00  0.00           N
ATOM   3168  CA  VAL X 408      53.848  45.857  51.039  1.00  0.00           C
ATOM   3169  CB  VAL X 408      54.800  47.012  50.643  1.00  0.00           C
ATOM   3170  CG1 VAL X 408      54.380  48.371  51.219  1.00  0.00           C
ATOM   3171  CG2 VAL X 408      56.230  46.715  51.116  1.00  0.00           C
ATOM   3172  C   VAL X 408      52.350  46.223  51.003  1.00  0.00           C
ATOM   3173  O   VAL X 408      51.758  46.293  52.083  1.00  0.00           O
ATOM   3174  N   PRO X 409      51.685  46.343  49.828  1.00  0.00           N
ATOM   3175  CD  PRO X 409      52.270  46.544  48.504  1.00  0.00           C
ATOM   3176  CG  PRO X 409      51.137  47.033  47.605  1.00  0.00           C
ATOM   3177  CB  PRO X 409      49.910  46.393  48.242  1.00  0.00           C
ATOM   3178  CA  PRO X 409      50.224  46.461  49.738  1.00  0.00           C
ATOM   3179  C   PRO X 409      49.440  45.394  50.525  1.00  0.00           C
ATOM   3180  O   PRO X 409      48.468  45.720  51.207  1.00  0.00           O
ATOM   3181  N   SER X 410      49.874  44.130  50.484  1.00  0.00           N
ATOM   3182  CA  SER X 410      49.204  43.009  51.166  1.00  0.00           C
ATOM   3183  CB  SER X 410      49.647  41.669  50.571  1.00  0.00           C
ATOM   3184  OG  SER X 410      49.306  41.619  49.196  1.00  0.00           O
ATOM   3185  C   SER X 410      49.393  43.001  52.692  1.00  0.00           C
ATOM   3186  O   SER X 410      48.616  42.352  53.389  1.00  0.00           O
ATOM   3187  N   VAL X 411      50.365  43.748  53.228  1.00  0.00           N
ATOM   3188  CA  VAL X 411      50.524  43.976  54.677  1.00  0.00           C
ATOM   3189  CB  VAL X 411      52.017  44.014  55.062  1.00  0.00           C
ATOM   3190  CG1 VAL X 411      52.256  44.500  56.497  1.00  0.00           C
ATOM   3191  CG2 VAL X 411      52.606  42.601  54.951  1.00  0.00           C
ATOM   3192  C   VAL X 411      49.760  45.220  55.135  1.00  0.00           C
ATOM   3193  O   VAL X 411      49.026  45.154  56.120  1.00  0.00           O
ATOM   3194  N   ILE X 412      49.844  46.345  54.414  1.00  0.00           N
ATOM   3195  CA  ILE X 412      49.128  47.575  54.810  1.00  0.00           C
ATOM   3196  CB  ILE X 412      49.643  48.825  54.061  1.00  0.00           C
ATOM   3197  CG2 ILE X 412      51.136  49.029  54.379  1.00  0.00           C
ATOM   3198  CG1 ILE X 412      49.347  48.754  52.550  1.00  0.00           C
ATOM   3199  CD1 ILE X 412      50.037  49.821  51.693  1.00  0.00           C
ATOM   3200  C   ILE X 412      47.601  47.415  54.722  1.00  0.00           C
ATOM   3201  O   ILE X 412      46.884  47.951  55.570  1.00  0.00           O
ATOM   3202  N   VAL X 413      47.079  46.602  53.793  1.00  0.00           N
ATOM   3203  CA  VAL X 413      45.643  46.264  53.768  1.00  0.00           C
ATOM   3204  CB  VAL X 413      45.261  45.538  52.461  1.00  0.00           C
ATOM   3205  CG1 VAL X 413      45.742  44.086  52.384  1.00  0.00           C
ATOM   3206  CG2 VAL X 413      43.748  45.557  52.231  1.00  0.00           C
ATOM   3207  C   VAL X 413      45.218  45.495  55.028  1.00  0.00           C
ATOM   3208  O   VAL X 413      44.185  45.815  55.614  1.00  0.00           O
ATOM   3209  N   ALA X 414      46.046  44.563  55.517  1.00  0.00           N
ATOM   3210  CA  ALA X 414      45.793  43.815  56.750  1.00  0.00           C
ATOM   3211  CB  ALA X 414      46.757  42.622  56.809  1.00  0.00           C
ATOM   3212  C   ALA X 414      45.894  44.709  58.001  1.00  0.00           C
ATOM   3213  O   ALA X 414      45.053  44.610  58.897  1.00  0.00           O
ATOM   3214  N   ARG X 415      46.859  45.642  58.041  1.00  0.00           N
ATOM   3215  CA  ARG X 415      46.981  46.654  59.110  1.00  0.00           C
ATOM   3216  CB  ARG X 415      48.268  47.475  58.931  1.00  0.00           C
ATOM   3217  CG  ARG X 415      49.544  46.686  59.276  1.00  0.00           C
ATOM   3218  CD  ARG X 415      50.763  47.611  59.178  1.00  0.00           C
ATOM   3219  NE  ARG X 415      51.986  47.033  59.767  1.00  0.00           N
ATOM   3220  CZ  ARG X 415      53.169  47.624  59.806  1.00  0.00           C
ATOM   3221  NH1 ARG X 415      53.405  48.782  59.264  1.00  0.00           N
ATOM   3222  NH2 ARG X 415      54.153  47.043  60.417  1.00  0.00           N
ATOM   3223  C   ARG X 415      45.749  47.568  59.200  1.00  0.00           C
ATOM   3224  O   ARG X 415      45.276  47.840  60.302  1.00  0.00           O
ATOM   3225  N   ASN X 416      45.170  47.983  58.070  1.00  0.00           N
ATOM   3226  CA  ASN X 416      43.916  48.750  58.073  1.00  0.00           C
ATOM   3227  CB  ASN X 416      43.732  49.485  56.735  1.00  0.00           C
ATOM   3228  CG  ASN X 416      44.657  50.678  56.575  1.00  0.00           C
ATOM   3229  OD1 ASN X 416      44.352  51.792  56.971  1.00  0.00           O
ATOM   3230  ND2 ASN X 416      45.806  50.495  55.980  1.00  0.00           N
ATOM   3231  C   ASN X 416      42.690  47.879  58.421  1.00  0.00           C
ATOM   3232  O   ASN X 416      41.816  48.343  59.155  1.00  0.00           O
ATOM   3233  N   HIE X 417      42.634  46.620  57.960  1.00  0.00           N
ATOM   3234  CA  HIE X 417      41.548  45.677  58.287  1.00  0.00           C
ATOM   3235  CB  HIE X 417      41.711  44.382  57.472  1.00  0.00           C
ATOM   3236  CG  HIE X 417      40.555  43.415  57.612  1.00  0.00           C
ATOM   3237  ND1 HIE X 417      39.327  43.534  56.957  1.00  0.00           N
ATOM   3238  CE1 HIE X 417      38.603  42.460  57.315  1.00  0.00           C
ATOM   3239  NE2 HIE X 417      39.296  41.697  58.173  1.00  0.00           N
ATOM   3240  CD2 HIE X 417      40.532  42.280  58.372  1.00  0.00           C
ATOM   3241  C   HIE X 417      41.476  45.369  59.788  1.00  0.00           C
ATOM   3242  O   HIE X 417      40.377  45.324  60.343  1.00  0.00           O
ATOM   3243  N   ARG X 418      42.623  45.221  60.471  1.00  0.00           N
ATOM   3244  CA  ARG X 418      42.653  45.012  61.929  1.00  0.00           C
ATOM   3245  CB  ARG X 418      43.969  44.345  62.379  1.00  0.00           C
ATOM   3246  CG  ARG X 418      45.188  45.272  62.328  1.00  0.00           C
ATOM   3247  CD  ARG X 418      46.469  44.606  62.834  1.00  0.00           C
ATOM   3248  NE  ARG X 418      47.554  45.594  62.918  1.00  0.00           N
ATOM   3249  CZ  ARG X 418      48.844  45.359  63.055  1.00  0.00           C
ATOM   3250  NH1 ARG X 418      49.351  44.177  63.232  1.00  0.00           N
ATOM   3251  NH2 ARG X 418      49.689  46.343  63.019  1.00  0.00           N
ATOM   3252  C   ARG X 418      42.294  46.277  62.720  1.00  0.00           C
ATOM   3253  O   ARG X 418      41.577  46.156  63.710  1.00  0.00           O
ATOM   3254  N   ASP X 419      42.705  47.477  62.289  1.00  0.00           N
ATOM   3255  CA  ASP X 419      42.324  48.742  62.954  1.00  0.00           C
ATOM   3256  CB  ASP X 419      43.181  49.901  62.405  1.00  0.00           C
ATOM   3257  CG  ASP X 419      42.971  51.248  63.121  1.00  0.00           C
ATOM   3258  OD1 ASP X 419      43.324  52.299  62.534  1.00  0.00           O
ATOM   3259  OD2 ASP X 419      42.480  51.289  64.270  1.00  0.00           O
ATOM   3260  C   ASP X 419      40.816  49.028  62.814  1.00  0.00           C
ATOM   3261  O   ASP X 419      40.163  49.467  63.762  1.00  0.00           O
ATOM   3262  N   ALA X 420      40.216  48.666  61.674  1.00  0.00           N
ATOM   3263  CA  ALA X 420      38.761  48.644  61.484  1.00  0.00           C
ATOM   3264  CB  ALA X 420      38.484  48.382  59.998  1.00  0.00           C
ATOM   3265  C   ALA X 420      38.025  47.631  62.400  1.00  0.00           C
ATOM   3266  O   ALA X 420      36.792  47.621  62.452  1.00  0.00           O
ATOM   3267  N   GLY X 421      38.748  46.810  63.169  1.00  0.00           N
ATOM   3268  CA  GLY X 421      38.205  45.817  64.095  1.00  0.00           C
ATOM   3269  C   GLY X 421      37.696  44.591  63.350  1.00  0.00           C
ATOM   3270  O   GLY X 421      36.536  44.555  62.938  1.00  0.00           O
ATOM   3271  N   ALA X 422      38.583  43.619  63.145  1.00  0.00           N
ATOM   3272  CA  ALA X 422      38.264  42.290  62.633  1.00  0.00           C
ATOM   3273  CB  ALA X 422      38.053  42.377  61.122  1.00  0.00           C
ATOM   3274  C   ALA X 422      39.404  41.294  62.953  1.00  0.00           C
ATOM   3275  O   ALA X 422      40.578  41.691  62.927  1.00  0.00           O
ATOM   3276  N   PRO X 423      39.124  40.001  63.210  1.00  0.00           N
ATOM   3277  CD  PRO X 423      37.812  39.406  63.408  1.00  0.00           C
ATOM   3278  CG  PRO X 423      38.066  38.239  64.352  1.00  0.00           C
ATOM   3279  CB  PRO X 423      39.436  37.729  63.903  1.00  0.00           C
ATOM   3280  CA  PRO X 423      40.169  39.012  63.495  1.00  0.00           C
ATOM   3281  C   PRO X 423      41.095  38.798  62.290  1.00  0.00           C
ATOM   3282  O   PRO X 423      40.622  38.669  61.162  1.00  0.00           O
ATOM   3283  N   THR X 424      42.415  38.775  62.502  1.00  0.00           N
ATOM   3284  CA  THR X 424      43.394  38.708  61.396  1.00  0.00           C
ATOM   3285  CB  THR X 424      43.962  40.105  61.083  1.00  0.00           C
ATOM   3286  CG2 THR X 424      44.757  40.135  59.776  1.00  0.00           C
ATOM   3287  OG1 THR X 424      42.935  41.061  60.916  1.00  0.00           O
ATOM   3288  C   THR X 424      44.524  37.710  61.677  1.00  0.00           C
ATOM   3289  O   THR X 424      45.052  37.676  62.792  1.00  0.00           O
ATOM   3290  N   TYR X 425      44.921  36.932  60.660  1.00  0.00           N
ATOM   3291  CA  TYR X 425      45.989  35.919  60.732  1.00  0.00           C
ATOM   3292  CB  TYR X 425      45.374  34.524  60.946  1.00  0.00           C
ATOM   3293  CG  TYR X 425      44.427  34.405  62.127  1.00  0.00           C
ATOM   3294  CD1 TYR X 425      43.040  34.541  61.922  1.00  0.00           C
ATOM   3295  CE1 TYR X 425      42.153  34.462  63.012  1.00  0.00           C
ATOM   3296  CZ  TYR X 425      42.653  34.254  64.314  1.00  0.00           C
ATOM   3297  OH  TYR X 425      41.789  34.210  65.363  1.00  0.00           O
ATOM   3298  CE2 TYR X 425      44.042  34.104  64.520  1.00  0.00           C
ATOM   3299  CD2 TYR X 425      44.928  34.177  63.425  1.00  0.00           C
ATOM   3300  C   TYR X 425      46.860  35.916  59.460  1.00  0.00           C
ATOM   3301  O   TYR X 425      46.339  35.916  58.345  1.00  0.00           O
ATOM   3302  N   MET X 426      48.186  35.867  59.608  1.00  0.00           N
ATOM   3303  CA  MET X 426      49.149  35.957  58.497  1.00  0.00           C
ATOM   3304  CB  MET X 426      50.018  37.220  58.657  1.00  0.00           C
ATOM   3305  CG  MET X 426      49.241  38.529  58.871  1.00  0.00           C
ATOM   3306  SD  MET X 426      48.124  39.055  57.542  1.00  0.00           S
ATOM   3307  CE  MET X 426      49.318  39.674  56.324  1.00  0.00           C
ATOM   3308  C   MET X 426      50.041  34.706  58.426  1.00  0.00           C
ATOM   3309  O   MET X 426      50.516  34.227  59.460  1.00  0.00           O
ATOM   3310  N   TYR X 427      50.319  34.198  57.222  1.00  0.00           N
ATOM   3311  CA  TYR X 427      51.273  33.101  57.000  1.00  0.00           C
ATOM   3312  CB  TYR X 427      50.557  31.743  56.922  1.00  0.00           C
ATOM   3313  CG  TYR X 427      49.667  31.501  55.709  1.00  0.00           C
ATOM   3314  CD1 TYR X 427      50.139  30.739  54.618  1.00  0.00           C
ATOM   3315  CE1 TYR X 427      49.283  30.437  53.538  1.00  0.00           C
ATOM   3316  CZ  TYR X 427      47.947  30.892  53.555  1.00  0.00           C
ATOM   3317  OH  TYR X 427      47.100  30.613  52.533  1.00  0.00           O
ATOM   3318  CE2 TYR X 427      47.483  31.671  54.631  1.00  0.00           C
ATOM   3319  CD2 TYR X 427      48.346  31.987  55.694  1.00  0.00           C
ATOM   3320  C   TYR X 427      52.149  33.307  55.764  1.00  0.00           C
ATOM   3321  O   TYR X 427      51.805  34.073  54.870  1.00  0.00           O
ATOM   3322  N   GLU X 428      53.274  32.592  55.694  1.00  0.00           N
ATOM   3323  CA  GLU X 428      54.147  32.539  54.519  1.00  0.00           C
ATOM   3324  CB  GLU X 428      55.323  33.510  54.705  1.00  0.00           C
ATOM   3325  CG  GLU X 428      56.136  33.664  53.414  1.00  0.00           C
ATOM   3326  CD  GLU X 428      57.395  34.487  53.669  1.00  0.00           C
ATOM   3327  OE1 GLU X 428      58.337  33.936  54.284  1.00  0.00           O
ATOM   3328  OE2 GLU X 428      57.468  35.669  53.266  1.00  0.00           O
ATOM   3329  C   GLU X 428      54.646  31.108  54.264  1.00  0.00           C
ATOM   3330  O   GLU X 428      55.266  30.496  55.135  1.00  0.00           O
ATOM   3331  N   PHE X 429      54.413  30.561  53.069  1.00  0.00           N
ATOM   3332  CA  PHE X 429      54.807  29.182  52.741  1.00  0.00           C
ATOM   3333  CB  PHE X 429      53.932  28.680  51.585  1.00  0.00           C
ATOM   3334  CG  PHE X 429      53.829  27.171  51.477  1.00  0.00           C
ATOM   3335  CD1 PHE X 429      53.031  26.458  52.393  1.00  0.00           C
ATOM   3336  CE1 PHE X 429      52.872  25.067  52.265  1.00  0.00           C
ATOM   3337  CZ  PHE X 429      53.510  24.384  51.215  1.00  0.00           C
ATOM   3338  CE2 PHE X 429      54.314  25.092  50.307  1.00  0.00           C
ATOM   3339  CD2 PHE X 429      54.476  26.482  50.435  1.00  0.00           C
ATOM   3340  C   PHE X 429      56.317  29.066  52.446  1.00  0.00           C
ATOM   3341  O   PHE X 429      56.865  29.869  51.691  1.00  0.00           O
ATOM   3342  N   GLN X 430      57.001  28.075  53.030  1.00  0.00           N
ATOM   3343  CA  GLN X 430      58.472  27.967  53.017  1.00  0.00           C
ATOM   3344  CB  GLN X 430      58.937  26.999  54.122  1.00  0.00           C
ATOM   3345  CG  GLN X 430      58.671  27.462  55.567  1.00  0.00           C
ATOM   3346  CD  GLN X 430      59.080  26.399  56.591  1.00  0.00           C
ATOM   3347  OE1 GLN X 430      59.833  25.473  56.322  1.00  0.00           O
ATOM   3348  NE2 GLN X 430      58.615  26.451  57.818  1.00  0.00           N
ATOM   3349  C   GLN X 430      59.076  27.534  51.661  1.00  0.00           C
ATOM   3350  O   GLN X 430      60.067  28.123  51.229  1.00  0.00           O
ATOM   3351  N   TYR X 431      58.531  26.507  50.997  1.00  0.00           N
ATOM   3352  CA  TYR X 431      59.035  25.975  49.712  1.00  0.00           C
ATOM   3353  CB  TYR X 431      60.285  25.106  49.984  1.00  0.00           C
ATOM   3354  CG  TYR X 431      60.689  24.108  48.906  1.00  0.00           C
ATOM   3355  CD1 TYR X 431      60.759  22.733  49.214  1.00  0.00           C
ATOM   3356  CE1 TYR X 431      61.136  21.797  48.230  1.00  0.00           C
ATOM   3357  CZ  TYR X 431      61.466  22.233  46.928  1.00  0.00           C
ATOM   3358  OH  TYR X 431      61.835  21.334  45.971  1.00  0.00           O
ATOM   3359  CE2 TYR X 431      61.419  23.611  46.628  1.00  0.00           C
ATOM   3360  CD2 TYR X 431      61.030  24.543  47.611  1.00  0.00           C
ATOM   3361  C   TYR X 431      57.947  25.163  48.989  1.00  0.00           C
ATOM   3362  O   TYR X 431      57.398  24.217  49.567  1.00  0.00           O
ATOM   3363  N   ARG X 432      57.632  25.506  47.728  1.00  0.00           N
ATOM   3364  CA  ARG X 432      56.655  24.760  46.908  1.00  0.00           C
ATOM   3365  CB  ARG X 432      56.196  25.583  45.686  1.00  0.00           C
ATOM   3366  CG  ARG X 432      55.298  26.790  46.028  1.00  0.00           C
ATOM   3367  CD  ARG X 432      54.644  27.342  44.749  1.00  0.00           C
ATOM   3368  NE  ARG X 432      53.714  28.462  45.009  1.00  0.00           N
ATOM   3369  CZ  ARG X 432      53.899  29.750  44.784  1.00  0.00           C
ATOM   3370  NH1 ARG X 432      52.929  30.585  44.983  1.00  0.00           N
ATOM   3371  NH2 ARG X 432      55.006  30.254  44.345  1.00  0.00           N
ATOM   3372  C   ARG X 432      57.247  23.405  46.460  1.00  0.00           C
ATOM   3373  O   ARG X 432      58.284  23.417  45.795  1.00  0.00           O
ATOM   3374  N   PRO X 433      56.612  22.252  46.766  1.00  0.00           N
ATOM   3375  CD  PRO X 433      55.458  22.081  47.639  1.00  0.00           C
ATOM   3376  CG  PRO X 433      55.442  20.602  48.020  1.00  0.00           C
ATOM   3377  CB  PRO X 433      56.008  19.936  46.770  1.00  0.00           C
ATOM   3378  CA  PRO X 433      57.058  20.940  46.285  1.00  0.00           C
ATOM   3379  C   PRO X 433      57.190  20.883  44.761  1.00  0.00           C
ATOM   3380  O   PRO X 433      56.399  21.501  44.046  1.00  0.00           O
ATOM   3381  N   SER X 434      58.170  20.136  44.251  1.00  0.00           N
ATOM   3382  CA  SER X 434      58.476  20.088  42.819  1.00  0.00           C
ATOM   3383  CB  SER X 434      59.933  19.667  42.597  1.00  0.00           C
ATOM   3384  OG  SER X 434      60.265  18.483  43.305  1.00  0.00           O
ATOM   3385  C   SER X 434      57.505  19.201  42.028  1.00  0.00           C
ATOM   3386  O   SER X 434      57.353  18.010  42.316  1.00  0.00           O
ATOM   3387  N   PHE X 435      56.892  19.781  40.994  1.00  0.00           N
ATOM   3388  CA  PHE X 435      56.129  19.117  39.931  1.00  0.00           C
ATOM   3389  CB  PHE X 435      54.627  19.100  40.263  1.00  0.00           C
ATOM   3390  CG  PHE X 435      54.221  18.347  41.519  1.00  0.00           C
ATOM   3391  CD1 PHE X 435      53.966  16.963  41.473  1.00  0.00           C
ATOM   3392  CE1 PHE X 435      53.495  16.292  42.617  1.00  0.00           C
ATOM   3393  CZ  PHE X 435      53.277  17.001  43.811  1.00  0.00           C
ATOM   3394  CE2 PHE X 435      53.561  18.376  43.870  1.00  0.00           C
ATOM   3395  CD2 PHE X 435      54.043  19.042  42.729  1.00  0.00           C
ATOM   3396  C   PHE X 435      56.365  19.877  38.614  1.00  0.00           C
ATOM   3397  O   PHE X 435      56.418  21.109  38.617  1.00  0.00           O
ATOM   3398  N   SER X 436      56.495  19.173  37.487  1.00  0.00           N
ATOM   3399  CA  SER X 436      56.999  19.758  36.227  1.00  0.00           C
ATOM   3400  CB  SER X 436      58.285  19.042  35.807  1.00  0.00           C
ATOM   3401  OG  SER X 436      59.310  19.291  36.753  1.00  0.00           O
ATOM   3402  C   SER X 436      55.980  19.765  35.079  1.00  0.00           C
ATOM   3403  O   SER X 436      55.077  18.926  35.028  1.00  0.00           O
ATOM   3404  N   SER X 437      56.119  20.716  34.146  1.00  0.00           N
ATOM   3405  CA  SER X 437      55.251  20.862  32.960  1.00  0.00           C
ATOM   3406  CB  SER X 437      54.082  21.797  33.289  1.00  0.00           C
ATOM   3407  OG  SER X 437      54.541  23.086  33.644  1.00  0.00           O
ATOM   3408  C   SER X 437      55.961  21.331  31.677  1.00  0.00           C
ATOM   3409  O   SER X 437      55.321  21.417  30.628  1.00  0.00           O
ATOM   3410  N   ASP X 438      57.268  21.619  31.729  1.00  0.00           N
ATOM   3411  CA  ASP X 438      58.112  22.265  30.700  1.00  0.00           C
ATOM   3412  CB  ASP X 438      58.180  21.402  29.428  1.00  0.00           C
ATOM   3413  CG  ASP X 438      59.353  21.777  28.520  1.00  0.00           C
ATOM   3414  OD1 ASP X 438      59.132  22.282  27.393  1.00  0.00           O
ATOM   3415  OD2 ASP X 438      60.515  21.466  28.871  1.00  0.00           O
ATOM   3416  C   ASP X 438      57.738  23.726  30.381  1.00  0.00           C
ATOM   3417  O   ASP X 438      58.614  24.592  30.309  1.00  0.00           O
ATOM   3418  N   MET X 439      56.444  24.024  30.230  1.00  0.00           N
ATOM   3419  CA  MET X 439      55.938  25.353  29.864  1.00  0.00           C
ATOM   3420  CB  MET X 439      54.518  25.228  29.284  1.00  0.00           C
ATOM   3421  CG  MET X 439      54.477  24.394  27.995  1.00  0.00           C
ATOM   3422  SD  MET X 439      55.543  24.980  26.643  1.00  0.00           S
ATOM   3423  CE  MET X 439      54.661  26.484  26.141  1.00  0.00           C
ATOM   3424  C   MET X 439      55.969  26.357  31.026  1.00  0.00           C
ATOM   3425  O   MET X 439      56.199  27.546  30.796  1.00  0.00           O
ATOM   3426  N   LYS X 440      55.792  25.907  32.277  1.00  0.00           N
ATOM   3427  CA  LYS X 440      55.886  26.775  33.464  1.00  0.00           C
ATOM   3428  CB  LYS X 440      55.178  26.083  34.646  1.00  0.00           C
ATOM   3429  CG  LYS X 440      54.765  27.018  35.791  1.00  0.00           C
ATOM   3430  CD  LYS X 440      53.491  27.816  35.455  1.00  0.00           C
ATOM   3431  CE  LYS X 440      53.190  28.973  36.416  1.00  0.00           C
ATOM   3432  NZ  LYS X 440      53.365  28.620  37.841  1.00  0.00           N
ATOM   3433  C   LYS X 440      57.363  27.131  33.758  1.00  0.00           C
ATOM   3434  O   LYS X 440      58.216  26.239  33.652  1.00  0.00           O
ATOM   3435  N   PRO X 441      57.702  28.388  34.121  1.00  0.00           N
ATOM   3436  CD  PRO X 441      56.802  29.536  34.176  1.00  0.00           C
ATOM   3437  CG  PRO X 441      57.620  30.685  34.754  1.00  0.00           C
ATOM   3438  CB  PRO X 441      59.012  30.382  34.209  1.00  0.00           C
ATOM   3439  CA  PRO X 441      59.088  28.853  34.305  1.00  0.00           C
ATOM   3440  C   PRO X 441      59.734  28.344  35.610  1.00  0.00           C
ATOM   3441  O   PRO X 441      59.928  29.084  36.574  1.00  0.00           O
ATOM   3442  N   LYS X 442      60.083  27.053  35.643  1.00  0.00           N
ATOM   3443  CA  LYS X 442      60.566  26.318  36.830  1.00  0.00           C
ATOM   3444  CB  LYS X 442      59.729  25.037  37.013  1.00  0.00           C
ATOM   3445  CG  LYS X 442      58.253  25.355  37.305  1.00  0.00           C
ATOM   3446  CD  LYS X 442      57.472  24.071  37.628  1.00  0.00           C
ATOM   3447  CE  LYS X 442      56.032  24.318  38.094  1.00  0.00           C
ATOM   3448  NZ  LYS X 442      55.958  25.284  39.215  1.00  0.00           N
ATOM   3449  C   LYS X 442      62.086  26.074  36.845  1.00  0.00           C
ATOM   3450  O   LYS X 442      62.555  25.092  37.428  1.00  0.00           O
ATOM   3451  N   THR X 443      62.863  26.947  36.195  1.00  0.00           N
ATOM   3452  CA  THR X 443      64.330  26.816  36.036  1.00  0.00           C
ATOM   3453  CB  THR X 443      64.737  26.702  34.550  1.00  0.00           C
ATOM   3454  CG2 THR X 443      64.044  25.527  33.859  1.00  0.00           C
ATOM   3455  OG1 THR X 443      64.410  27.853  33.801  1.00  0.00           O
ATOM   3456  C   THR X 443      65.156  27.893  36.760  1.00  0.00           C
ATOM   3457  O   THR X 443      66.383  27.883  36.661  1.00  0.00           O
ATOM   3458  N   VAL X 444      64.526  28.810  37.512  1.00  0.00           N
ATOM   3459  CA  VAL X 444      65.197  29.964  38.158  1.00  0.00           C
ATOM   3460  CB  VAL X 444      64.937  31.280  37.383  1.00  0.00           C
ATOM   3461  CG1 VAL X 444      65.479  31.209  35.949  1.00  0.00           C
ATOM   3462  CG2 VAL X 444      63.454  31.671  37.328  1.00  0.00           C
ATOM   3463  C   VAL X 444      64.887  30.123  39.658  1.00  0.00           C
ATOM   3464  O   VAL X 444      65.223  31.157  40.241  1.00  0.00           O
ATOM   3465  N   ILE X 445      64.257  29.124  40.292  1.00  0.00           N
ATOM   3466  CA  ILE X 445      63.757  29.139  41.687  1.00  0.00           C
ATOM   3467  CB  ILE X 445      64.829  28.696  42.721  1.00  0.00           C
ATOM   3468  CG2 ILE X 445      65.281  27.255  42.412  1.00  0.00           C
ATOM   3469  CG1 ILE X 445      66.048  29.639  42.817  1.00  0.00           C
ATOM   3470  CD1 ILE X 445      66.959  29.361  44.020  1.00  0.00           C
ATOM   3471  C   ILE X 445      62.956  30.409  42.063  1.00  0.00           C
ATOM   3472  O   ILE X 445      63.093  30.950  43.166  1.00  0.00           O
ATOM   3473  N   GLY X 446      62.135  30.903  41.126  1.00  0.00           N
ATOM   3474  CA  GLY X 446      61.404  32.177  41.212  1.00  0.00           C
ATOM   3475  C   GLY X 446      60.003  32.195  40.578  1.00  0.00           C
ATOM   3476  O   GLY X 446      59.521  33.266  40.209  1.00  0.00           O
ATOM   3477  N   ASP X 447      59.350  31.042  40.399  1.00  0.00           N
ATOM   3478  CA  ASP X 447      58.001  30.934  39.812  1.00  0.00           C
ATOM   3479  CB  ASP X 447      57.743  29.458  39.440  1.00  0.00           C
ATOM   3480  CG  ASP X 447      56.473  29.207  38.618  1.00  0.00           C
ATOM   3481  OD1 ASP X 447      55.969  28.058  38.639  1.00  0.00           O
ATOM   3482  OD2 ASP X 447      55.946  30.148  37.976  1.00  0.00           O
ATOM   3483  C   ASP X 447      56.899  31.499  40.743  1.00  0.00           C
ATOM   3484  O   ASP X 447      57.045  31.502  41.966  1.00  0.00           O
ATOM   3485  N   HIP X 448      55.774  31.937  40.166  1.00  0.00           N
ATOM   3486  CA  HIP X 448      54.557  32.408  40.856  1.00  0.00           C
ATOM   3487  CB  HIP X 448      54.351  33.930  40.627  1.00  0.00           C
ATOM   3488  CG  HIP X 448      52.978  34.410  40.914  1.00  0.00           C
ATOM   3489  ND1 HIP X 448      52.421  34.505  42.202  1.00  0.00           N
ATOM   3490  CE1 HIP X 448      51.095  34.847  42.076  1.00  0.00           C
ATOM   3491  NE2 HIP X 448      50.800  34.989  40.737  1.00  0.00           N
ATOM   3492  CD2 HIP X 448      51.966  34.733  40.005  1.00  0.00           C
ATOM   3493  C   HIP X 448      53.319  31.620  40.380  1.00  0.00           C
ATOM   3494  O   HIP X 448      53.276  31.175  39.229  1.00  0.00           O
ATOM   3495  N   GLY X 449      52.291  31.510  41.230  1.00  0.00           N
ATOM   3496  CA  GLY X 449      50.946  31.079  40.830  1.00  0.00           C
ATOM   3497  C   GLY X 449      50.910  29.607  40.442  1.00  0.00           C
ATOM   3498  O   GLY X 449      50.951  29.276  39.256  1.00  0.00           O
ATOM   3499  N   ASP X 450      50.927  28.720  41.435  1.00  0.00           N
ATOM   3500  CA  ASP X 450      51.130  27.279  41.219  1.00  0.00           C
ATOM   3501  CB  ASP X 450      52.640  26.999  41.269  1.00  0.00           C
ATOM   3502  CG  ASP X 450      53.038  25.936  40.255  1.00  0.00           C
ATOM   3503  OD1 ASP X 450      52.885  26.195  39.041  1.00  0.00           O
ATOM   3504  OD2 ASP X 450      53.619  24.903  40.646  1.00  0.00           O
ATOM   3505  C   ASP X 450      50.354  26.388  42.203  1.00  0.00           C
ATOM   3506  O   ASP X 450      50.568  25.177  42.278  1.00  0.00           O
ATOM   3507  N   GLU X 451      49.456  26.985  42.988  1.00  0.00           N
ATOM   3508  CA  GLU X 451      48.780  26.338  44.108  1.00  0.00           C
ATOM   3509  CB  GLU X 451      47.911  27.360  44.860  1.00  0.00           C
ATOM   3510  CG  GLU X 451      48.697  28.200  45.882  1.00  0.00           C
ATOM   3511  CD  GLU X 451      49.908  28.945  45.304  1.00  0.00           C
ATOM   3512  OE1 GLU X 451      49.766  29.704  44.314  1.00  0.00           O
ATOM   3513  OE2 GLU X 451      51.024  28.793  45.853  1.00  0.00           O
ATOM   3514  C   GLU X 451      47.968  25.104  43.690  1.00  0.00           C
ATOM   3515  O   GLU X 451      48.157  24.049  44.295  1.00  0.00           O
ATOM   3516  N   LEU X 452      47.138  25.171  42.640  1.00  0.00           N
ATOM   3517  CA  LEU X 452      46.325  24.018  42.212  1.00  0.00           C
ATOM   3518  CB  LEU X 452      45.113  24.463  41.353  1.00  0.00           C
ATOM   3519  CG  LEU X 452      45.234  24.314  39.817  1.00  0.00           C
ATOM   3520  CD1 LEU X 452      43.870  24.514  39.157  1.00  0.00           C
ATOM   3521  CD2 LEU X 452      46.200  25.327  39.212  1.00  0.00           C
ATOM   3522  C   LEU X 452      47.150  22.881  41.576  1.00  0.00           C
ATOM   3523  O   LEU X 452      46.642  21.768  41.446  1.00  0.00           O
ATOM   3524  N   PHE X 453      48.403  23.144  41.193  1.00  0.00           N
ATOM   3525  CA  PHE X 453      49.283  22.178  40.528  1.00  0.00           C
ATOM   3526  CB  PHE X 453      49.935  22.868  39.321  1.00  0.00           C
ATOM   3527  CG  PHE X 453      50.717  21.925  38.425  1.00  0.00           C
ATOM   3528  CD1 PHE X 453      50.032  21.066  37.543  1.00  0.00           C
ATOM   3529  CE1 PHE X 453      50.752  20.187  36.714  1.00  0.00           C
ATOM   3530  CZ  PHE X 453      52.156  20.159  36.769  1.00  0.00           C
ATOM   3531  CE2 PHE X 453      52.841  21.012  37.652  1.00  0.00           C
ATOM   3532  CD2 PHE X 453      52.123  21.893  38.480  1.00  0.00           C
ATOM   3533  C   PHE X 453      50.331  21.564  41.470  1.00  0.00           C
ATOM   3534  O   PHE X 453      50.712  20.409  41.276  1.00  0.00           O
ATOM   3535  N   SER X 454      50.775  22.301  42.496  1.00  0.00           N
ATOM   3536  CA  SER X 454      51.899  21.895  43.357  1.00  0.00           C
ATOM   3537  CB  SER X 454      53.120  22.775  43.061  1.00  0.00           C
ATOM   3538  OG  SER X 454      53.563  22.602  41.729  1.00  0.00           O
ATOM   3539  C   SER X 454      51.629  21.926  44.866  1.00  0.00           C
ATOM   3540  O   SER X 454      52.449  21.403  45.620  1.00  0.00           O
ATOM   3541  N   VAL X 455      50.528  22.532  45.336  1.00  0.00           N
ATOM   3542  CA  VAL X 455      50.357  22.854  46.772  1.00  0.00           C
ATOM   3543  CB  VAL X 455      50.546  24.366  47.032  1.00  0.00           C
ATOM   3544  CG1 VAL X 455      50.702  24.652  48.530  1.00  0.00           C
ATOM   3545  CG2 VAL X 455      51.784  24.944  46.325  1.00  0.00           C
ATOM   3546  C   VAL X 455      49.027  22.366  47.352  1.00  0.00           C
ATOM   3547  O   VAL X 455      49.031  21.689  48.378  1.00  0.00           O
ATOM   3548  N   PHE X 456      47.894  22.661  46.709  1.00  0.00           N
ATOM   3549  CA  PHE X 456      46.551  22.339  47.200  1.00  0.00           C
ATOM   3550  CB  PHE X 456      45.565  23.420  46.731  1.00  0.00           C
ATOM   3551  CG  PHE X 456      44.187  23.303  47.362  1.00  0.00           C
ATOM   3552  CD1 PHE X 456      43.873  24.058  48.509  1.00  0.00           C
ATOM   3553  CE1 PHE X 456      42.599  23.957  49.095  1.00  0.00           C
ATOM   3554  CZ  PHE X 456      41.635  23.094  48.542  1.00  0.00           C
ATOM   3555  CE2 PHE X 456      41.947  22.333  47.402  1.00  0.00           C
ATOM   3556  CD2 PHE X 456      43.219  22.440  46.810  1.00  0.00           C
ATOM   3557  C   PHE X 456      46.126  20.933  46.754  1.00  0.00           C
ATOM   3558  O   PHE X 456      45.845  20.690  45.578  1.00  0.00           O
ATOM   3559  N   GLY X 457      46.115  19.978  47.683  1.00  0.00           N
ATOM   3560  CA  GLY X 457      45.765  18.576  47.445  1.00  0.00           C
ATOM   3561  C   GLY X 457      46.814  17.762  46.676  1.00  0.00           C
ATOM   3562  O   GLY X 457      46.947  16.571  46.936  1.00  0.00           O
ATOM   3563  N   ALA X 458      47.587  18.376  45.771  1.00  0.00           N
ATOM   3564  CA  ALA X 458      48.461  17.706  44.798  1.00  0.00           C
ATOM   3565  CB  ALA X 458      49.349  18.763  44.121  1.00  0.00           C
ATOM   3566  C   ALA X 458      49.252  16.478  45.329  1.00  0.00           C
ATOM   3567  O   ALA X 458      49.129  15.416  44.711  1.00  0.00           O
ATOM   3568  N   PRO X 459      49.965  16.522  46.480  1.00  0.00           N
ATOM   3569  CD  PRO X 459      50.276  17.697  47.285  1.00  0.00           C
ATOM   3570  CG  PRO X 459      51.557  17.340  48.031  1.00  0.00           C
ATOM   3571  CB  PRO X 459      51.356  15.852  48.305  1.00  0.00           C
ATOM   3572  CA  PRO X 459      50.683  15.356  47.018  1.00  0.00           C
ATOM   3573  C   PRO X 459      49.816  14.116  47.304  1.00  0.00           C
ATOM   3574  O   PRO X 459      50.329  12.994  47.250  1.00  0.00           O
ATOM   3575  N   PHE X 460      48.519  14.303  47.583  1.00  0.00           N
ATOM   3576  CA  PHE X 460      47.534  13.238  47.816  1.00  0.00           C
ATOM   3577  CB  PHE X 460      47.053  13.251  49.276  1.00  0.00           C
ATOM   3578  CG  PHE X 460      46.067  14.328  49.694  1.00  0.00           C
ATOM   3579  CD1 PHE X 460      46.507  15.615  50.059  1.00  0.00           C
ATOM   3580  CE1 PHE X 460      45.588  16.554  50.569  1.00  0.00           C
ATOM   3581  CZ  PHE X 460      44.238  16.205  50.732  1.00  0.00           C
ATOM   3582  CE2 PHE X 460      43.792  14.930  50.348  1.00  0.00           C
ATOM   3583  CD2 PHE X 460      44.705  13.999  49.822  1.00  0.00           C
ATOM   3584  C   PHE X 460      46.413  13.157  46.757  1.00  0.00           C
ATOM   3585  O   PHE X 460      45.505  12.336  46.885  1.00  0.00           O
ATOM   3586  N   LEU X 461      46.510  13.937  45.670  1.00  0.00           N
ATOM   3587  CA  LEU X 461      45.677  13.824  44.459  1.00  0.00           C
ATOM   3588  CB  LEU X 461      45.225  15.224  44.004  1.00  0.00           C
ATOM   3589  CG  LEU X 461      44.218  15.947  44.918  1.00  0.00           C
ATOM   3590  CD1 LEU X 461      44.000  17.361  44.380  1.00  0.00           C
ATOM   3591  CD2 LEU X 461      42.859  15.250  44.981  1.00  0.00           C
ATOM   3592  C   LEU X 461      46.401  13.119  43.296  1.00  0.00           C
ATOM   3593  O   LEU X 461      45.746  12.454  42.492  1.00  0.00           O
ATOM   3594  N   LYS X 462      47.730  13.260  43.183  1.00  0.00           N
ATOM   3595  CA  LYS X 462      48.561  12.694  42.099  1.00  0.00           C
ATOM   3596  CB  LYS X 462      48.763  13.758  40.998  1.00  0.00           C
ATOM   3597  CG  LYS X 462      49.547  15.001  41.451  1.00  0.00           C
ATOM   3598  CD  LYS X 462      49.886  15.894  40.253  1.00  0.00           C
ATOM   3599  CE  LYS X 462      50.531  17.193  40.746  1.00  0.00           C
ATOM   3600  NZ  LYS X 462      50.667  18.179  39.655  1.00  0.00           N
ATOM   3601  C   LYS X 462      49.877  12.100  42.623  1.00  0.00           C
ATOM   3602  O   LYS X 462      50.020  11.880  43.826  1.00  0.00           O
ATOM   3603  N   GLU X 463      50.811  11.795  41.727  1.00  0.00           N
ATOM   3604  CA  GLU X 463      52.136  11.217  42.010  1.00  0.00           C
ATOM   3605  CB  GLU X 463      52.371  10.038  41.051  1.00  0.00           C
ATOM   3606  CG  GLU X 463      51.472   8.825  41.355  1.00  0.00           C
ATOM   3607  CD  GLU X 463      51.224   7.972  40.105  1.00  0.00           C
ATOM   3608  OE1 GLU X 463      52.195   7.584  39.407  1.00  0.00           O
ATOM   3609  OE2 GLU X 463      50.041   7.721  39.772  1.00  0.00           O
ATOM   3610  C   GLU X 463      53.252  12.271  41.858  1.00  0.00           C
ATOM   3611  O   GLU X 463      53.116  13.199  41.055  1.00  0.00           O
ATOM   3612  N   GLY X 464      54.358  12.120  42.601  1.00  0.00           N
ATOM   3613  CA  GLY X 464      55.555  12.976  42.502  1.00  0.00           C
ATOM   3614  C   GLY X 464      56.051  13.581  43.822  1.00  0.00           C
ATOM   3615  O   GLY X 464      57.118  14.202  43.845  1.00  0.00           O
ATOM   3616  N   ALA X 465      55.322  13.392  44.925  1.00  0.00           N
ATOM   3617  CA  ALA X 465      55.712  13.852  46.259  1.00  0.00           C
ATOM   3618  CB  ALA X 465      54.863  15.080  46.599  1.00  0.00           C
ATOM   3619  C   ALA X 465      55.633  12.737  47.324  1.00  0.00           C
ATOM   3620  O   ALA X 465      55.065  11.665  47.088  1.00  0.00           O
ATOM   3621  N   SER X 466      56.240  12.990  48.487  1.00  0.00           N
ATOM   3622  CA  SER X 466      56.441  12.016  49.572  1.00  0.00           C
ATOM   3623  CB  SER X 466      57.816  12.254  50.205  1.00  0.00           C
ATOM   3624  OG  SER X 466      57.793  13.411  51.015  1.00  0.00           O
ATOM   3625  C   SER X 466      55.350  12.060  50.651  1.00  0.00           C
ATOM   3626  O   SER X 466      54.517  12.971  50.688  1.00  0.00           O
ATOM   3627  N   GLU X 467      55.394  11.127  51.606  1.00  0.00           N
ATOM   3628  CA  GLU X 467      54.492  11.122  52.762  1.00  0.00           C
ATOM   3629  CB  GLU X 467      54.593   9.772  53.495  1.00  0.00           C
ATOM   3630  CG  GLU X 467      53.401   9.543  54.431  1.00  0.00           C
ATOM   3631  CD  GLU X 467      53.354   8.114  54.974  1.00  0.00           C
ATOM   3632  OE1 GLU X 467      54.073   7.835  55.966  1.00  0.00           O
ATOM   3633  OE2 GLU X 467      52.571   7.286  54.450  1.00  0.00           O
ATOM   3634  C   GLU X 467      54.719  12.325  53.704  1.00  0.00           C
ATOM   3635  O   GLU X 467      53.861  12.635  54.531  1.00  0.00           O
ATOM   3636  N   GLU X 468      55.832  13.054  53.571  1.00  0.00           N
ATOM   3637  CA  GLU X 468      56.074  14.334  54.256  1.00  0.00           C
ATOM   3638  CB  GLU X 468      57.577  14.638  54.277  1.00  0.00           C
ATOM   3639  CG  GLU X 468      58.343  13.724  55.236  1.00  0.00           C
ATOM   3640  CD  GLU X 468      58.065  14.145  56.676  1.00  0.00           C
ATOM   3641  OE1 GLU X 468      57.165  13.575  57.340  1.00  0.00           O
ATOM   3642  OE2 GLU X 468      58.730  15.088  57.162  1.00  0.00           O
ATOM   3643  C   GLU X 468      55.321  15.503  53.608  1.00  0.00           C
ATOM   3644  O   GLU X 468      54.769  16.346  54.313  1.00  0.00           O
ATOM   3645  N   GLU X 469      55.212  15.529  52.278  1.00  0.00           N
ATOM   3646  CA  GLU X 469      54.360  16.506  51.590  1.00  0.00           C
ATOM   3647  CB  GLU X 469      54.701  16.566  50.098  1.00  0.00           C
ATOM   3648  CG  GLU X 469      56.001  17.318  49.777  1.00  0.00           C
ATOM   3649  CD  GLU X 469      57.273  16.525  50.088  1.00  0.00           C
ATOM   3650  OE1 GLU X 469      57.467  15.430  49.508  1.00  0.00           O
ATOM   3651  OE2 GLU X 469      58.119  17.006  50.879  1.00  0.00           O
ATOM   3652  C   GLU X 469      52.869  16.186  51.791  1.00  0.00           C
ATOM   3653  O   GLU X 469      52.044  17.101  51.851  1.00  0.00           O
ATOM   3654  N   ILE X 470      52.516  14.906  51.968  1.00  0.00           N
ATOM   3655  CA  ILE X 470      51.174  14.487  52.402  1.00  0.00           C
ATOM   3656  CB  ILE X 470      50.953  12.976  52.143  1.00  0.00           C
ATOM   3657  CG2 ILE X 470      49.582  12.519  52.674  1.00  0.00           C
ATOM   3658  CG1 ILE X 470      51.063  12.665  50.629  1.00  0.00           C
ATOM   3659  CD1 ILE X 470      51.016  11.173  50.272  1.00  0.00           C
ATOM   3660  C   ILE X 470      50.924  14.901  53.866  1.00  0.00           C
ATOM   3661  O   ILE X 470      49.856  15.442  54.152  1.00  0.00           O
ATOM   3662  N   ARG X 471      51.909  14.765  54.772  1.00  0.00           N
ATOM   3663  CA  ARG X 471      51.816  15.241  56.171  1.00  0.00           C
ATOM   3664  CB  ARG X 471      53.076  14.834  56.967  1.00  0.00           C
ATOM   3665  CG  ARG X 471      53.029  15.281  58.442  1.00  0.00           C
ATOM   3666  CD  ARG X 471      54.216  14.767  59.277  1.00  0.00           C
ATOM   3667  NE  ARG X 471      55.521  15.313  58.848  1.00  0.00           N
ATOM   3668  CZ  ARG X 471      56.079  16.457  59.205  1.00  0.00           C
ATOM   3669  NH1 ARG X 471      57.271  16.767  58.804  1.00  0.00           N
ATOM   3670  NH2 ARG X 471      55.488  17.333  59.963  1.00  0.00           N
ATOM   3671  C   ARG X 471      51.574  16.746  56.223  1.00  0.00           C
ATOM   3672  O   ARG X 471      50.642  17.196  56.886  1.00  0.00           O
ATOM   3673  N   LEU X 472      52.360  17.518  55.470  1.00  0.00           N
ATOM   3674  CA  LEU X 472      52.168  18.961  55.327  1.00  0.00           C
ATOM   3675  CB  LEU X 472      53.294  19.524  54.443  1.00  0.00           C
ATOM   3676  CG  LEU X 472      53.183  21.035  54.165  1.00  0.00           C
ATOM   3677  CD1 LEU X 472      53.110  21.853  55.456  1.00  0.00           C
ATOM   3678  CD2 LEU X 472      54.399  21.485  53.361  1.00  0.00           C
ATOM   3679  C   LEU X 472      50.777  19.291  54.768  1.00  0.00           C
ATOM   3680  O   LEU X 472      50.077  20.123  55.338  1.00  0.00           O
ATOM   3681  N   SER X 473      50.353  18.605  53.704  1.00  0.00           N
ATOM   3682  CA  SER X 473      49.034  18.792  53.084  1.00  0.00           C
ATOM   3683  CB  SER X 473      48.861  17.827  51.910  1.00  0.00           C
ATOM   3684  OG  SER X 473      49.769  18.139  50.872  1.00  0.00           O
ATOM   3685  C   SER X 473      47.887  18.571  54.073  1.00  0.00           C
ATOM   3686  O   SER X 473      47.009  19.420  54.222  1.00  0.00           O
ATOM   3687  N   LYS X 474      47.907  17.449  54.798  1.00  0.00           N
ATOM   3688  CA  LYS X 474      46.849  17.072  55.744  1.00  0.00           C
ATOM   3689  CB  LYS X 474      46.948  15.561  56.023  1.00  0.00           C
ATOM   3690  CG  LYS X 474      46.551  14.778  54.754  1.00  0.00           C
ATOM   3691  CD  LYS X 474      46.776  13.267  54.845  1.00  0.00           C
ATOM   3692  CE  LYS X 474      45.735  12.551  55.707  1.00  0.00           C
ATOM   3693  NZ  LYS X 474      45.850  11.087  55.539  1.00  0.00           N
ATOM   3694  C   LYS X 474      46.859  17.947  57.003  1.00  0.00           C
ATOM   3695  O   LYS X 474      45.791  18.175  57.568  1.00  0.00           O
ATOM   3696  N   MET X 475      48.009  18.522  57.367  1.00  0.00           N
ATOM   3697  CA  MET X 475      48.132  19.561  58.397  1.00  0.00           C
ATOM   3698  CB  MET X 475      49.612  19.690  58.804  1.00  0.00           C
ATOM   3699  CG  MET X 475      49.825  20.620  60.004  1.00  0.00           C
ATOM   3700  SD  MET X 475      51.538  20.707  60.608  1.00  0.00           S
ATOM   3701  CE  MET X 475      52.327  21.647  59.272  1.00  0.00           C
ATOM   3702  C   MET X 475      47.533  20.907  57.946  1.00  0.00           C
ATOM   3703  O   MET X 475      46.695  21.461  58.657  1.00  0.00           O
ATOM   3704  N   VAL X 476      47.887  21.432  56.761  1.00  0.00           N
ATOM   3705  CA  VAL X 476      47.361  22.741  56.310  1.00  0.00           C
ATOM   3706  CB  VAL X 476      48.138  23.381  55.143  1.00  0.00           C
ATOM   3707  CG1 VAL X 476      49.596  23.622  55.535  1.00  0.00           C
ATOM   3708  CG2 VAL X 476      48.093  22.595  53.829  1.00  0.00           C
ATOM   3709  C   VAL X 476      45.868  22.697  56.004  1.00  0.00           C
ATOM   3710  O   VAL X 476      45.150  23.611  56.394  1.00  0.00           O
ATOM   3711  N   MET X 477      45.357  21.595  55.443  1.00  0.00           N
ATOM   3712  CA  MET X 477      43.913  21.403  55.253  1.00  0.00           C
ATOM   3713  CB  MET X 477      43.657  20.075  54.524  1.00  0.00           C
ATOM   3714  CG  MET X 477      44.124  20.082  53.063  1.00  0.00           C
ATOM   3715  SD  MET X 477      43.111  21.067  51.929  1.00  0.00           S
ATOM   3716  CE  MET X 477      44.066  20.803  50.411  1.00  0.00           C
ATOM   3717  C   MET X 477      43.133  21.455  56.581  1.00  0.00           C
ATOM   3718  O   MET X 477      41.970  21.856  56.586  1.00  0.00           O
ATOM   3719  N   LYS X 478      43.765  21.124  57.719  1.00  0.00           N
ATOM   3720  CA  LYS X 478      43.166  21.271  59.056  1.00  0.00           C
ATOM   3721  CB  LYS X 478      43.745  20.230  60.028  1.00  0.00           C
ATOM   3722  CG  LYS X 478      43.257  18.819  59.652  1.00  0.00           C
ATOM   3723  CD  LYS X 478      43.801  17.725  60.579  1.00  0.00           C
ATOM   3724  CE  LYS X 478      43.026  17.673  61.900  1.00  0.00           C
ATOM   3725  NZ  LYS X 478      41.764  16.900  61.786  1.00  0.00           N
ATOM   3726  C   LYS X 478      43.245  22.704  59.592  1.00  0.00           C
ATOM   3727  O   LYS X 478      42.260  23.150  60.174  1.00  0.00           O
ATOM   3728  N   PHE X 479      44.304  23.476  59.310  1.00  0.00           N
ATOM   3729  CA  PHE X 479      44.273  24.938  59.521  1.00  0.00           C
ATOM   3730  CB  PHE X 479      45.595  25.616  59.108  1.00  0.00           C
ATOM   3731  CG  PHE X 479      46.863  25.316  59.891  1.00  0.00           C
ATOM   3732  CD1 PHE X 479      46.850  25.182  61.294  1.00  0.00           C
ATOM   3733  CE1 PHE X 479      48.057  25.036  62.003  1.00  0.00           C
ATOM   3734  CZ  PHE X 479      49.281  25.021  61.312  1.00  0.00           C
ATOM   3735  CE2 PHE X 479      49.301  25.150  59.914  1.00  0.00           C
ATOM   3736  CD2 PHE X 479      48.096  25.307  59.208  1.00  0.00           C
ATOM   3737  C   PHE X 479      43.134  25.593  58.717  1.00  0.00           C
ATOM   3738  O   PHE X 479      42.381  26.405  59.259  1.00  0.00           O
ATOM   3739  N   TRP X 480      42.977  25.215  57.442  1.00  0.00           N
ATOM   3740  CA  TRP X 480      41.942  25.747  56.548  1.00  0.00           C
ATOM   3741  CB  TRP X 480      42.183  25.254  55.108  1.00  0.00           C
ATOM   3742  CG  TRP X 480      43.546  25.478  54.498  1.00  0.00           C
ATOM   3743  CD1 TRP X 480      44.030  24.790  53.435  1.00  0.00           C
ATOM   3744  NE1 TRP X 480      45.311  25.217  53.136  1.00  0.00           N
ATOM   3745  CE2 TRP X 480      45.724  26.209  53.992  1.00  0.00           C
ATOM   3746  CZ2 TRP X 480      46.914  26.947  54.080  1.00  0.00           C
ATOM   3747  CH2 TRP X 480      47.039  27.930  55.073  1.00  0.00           C
ATOM   3748  CZ3 TRP X 480      45.966  28.170  55.946  1.00  0.00           C
ATOM   3749  CE3 TRP X 480      44.777  27.426  55.846  1.00  0.00           C
ATOM   3750  CD2 TRP X 480      44.615  26.416  54.869  1.00  0.00           C
ATOM   3751  C   TRP X 480      40.537  25.391  57.049  1.00  0.00           C
ATOM   3752  O   TRP X 480      39.681  26.270  57.144  1.00  0.00           O
ATOM   3753  N   ALA X 481      40.318  24.139  57.464  1.00  0.00           N
ATOM   3754  CA  ALA X 481      39.062  23.708  58.071  1.00  0.00           C
ATOM   3755  CB  ALA X 481      39.094  22.190  58.234  1.00  0.00           C
ATOM   3756  C   ALA X 481      38.775  24.406  59.412  1.00  0.00           C
ATOM   3757  O   ALA X 481      37.653  24.854  59.626  1.00  0.00           O
ATOM   3758  N   ASN X 482      39.768  24.567  60.292  1.00  0.00           N
ATOM   3759  CA  ASN X 482      39.597  25.262  61.574  1.00  0.00           C
ATOM   3760  CB  ASN X 482      40.876  25.114  62.411  1.00  0.00           C
ATOM   3761  CG  ASN X 482      41.114  23.721  62.955  1.00  0.00           C
ATOM   3762  OD1 ASN X 482      40.277  22.826  62.892  1.00  0.00           O
ATOM   3763  ND2 ASN X 482      42.269  23.512  63.532  1.00  0.00           N
ATOM   3764  C   ASN X 482      39.244  26.743  61.381  1.00  0.00           C
ATOM   3765  O   ASN X 482      38.359  27.262  62.062  1.00  0.00           O
ATOM   3766  N   PHE X 483      39.857  27.421  60.408  1.00  0.00           N
ATOM   3767  CA  PHE X 483      39.444  28.771  60.033  1.00  0.00           C
ATOM   3768  CB  PHE X 483      40.473  29.374  59.074  1.00  0.00           C
ATOM   3769  CG  PHE X 483      40.166  30.812  58.711  1.00  0.00           C
ATOM   3770  CD1 PHE X 483      40.587  31.861  59.551  1.00  0.00           C
ATOM   3771  CE1 PHE X 483      40.303  33.194  59.208  1.00  0.00           C
ATOM   3772  CZ  PHE X 483      39.606  33.478  58.021  1.00  0.00           C
ATOM   3773  CE2 PHE X 483      39.162  32.433  57.196  1.00  0.00           C
ATOM   3774  CD2 PHE X 483      39.437  31.100  57.542  1.00  0.00           C
ATOM   3775  C   PHE X 483      38.017  28.786  59.454  1.00  0.00           C
ATOM   3776  O   PHE X 483      37.193  29.588  59.887  1.00  0.00           O
ATOM   3777  N   ALA X 484      37.678  27.860  58.551  1.00  0.00           N
ATOM   3778  CA  ALA X 484      36.344  27.772  57.950  1.00  0.00           C
ATOM   3779  CB  ALA X 484      36.412  26.803  56.762  1.00  0.00           C
ATOM   3780  C   ALA X 484      35.225  27.372  58.938  1.00  0.00           C
ATOM   3781  O   ALA X 484      34.073  27.739  58.703  1.00  0.00           O
ATOM   3782  N   ARG X 485      35.543  26.655  60.029  1.00  0.00           N
ATOM   3783  CA  ARG X 485      34.596  26.094  61.020  1.00  0.00           C
ATOM   3784  CB  ARG X 485      34.971  24.611  61.232  1.00  0.00           C
ATOM   3785  CG  ARG X 485      33.899  23.770  61.950  1.00  0.00           C
ATOM   3786  CD  ARG X 485      34.408  22.370  62.326  1.00  0.00           C
ATOM   3787  NE  ARG X 485      34.835  21.572  61.160  1.00  0.00           N
ATOM   3788  CZ  ARG X 485      36.038  21.099  60.896  1.00  0.00           C
ATOM   3789  NH1 ARG X 485      36.220  20.287  59.907  1.00  0.00           N
ATOM   3790  NH2 ARG X 485      37.114  21.381  61.566  1.00  0.00           N
ATOM   3791  C   ARG X 485      34.549  26.848  62.358  1.00  0.00           C
ATOM   3792  O   ARG X 485      33.530  26.781  63.042  1.00  0.00           O
ATOM   3793  N   ASN X 486      35.629  27.535  62.744  1.00  0.00           N
ATOM   3794  CA  ASN X 486      35.771  28.239  64.031  1.00  0.00           C
ATOM   3795  CB  ASN X 486      36.627  27.357  64.972  1.00  0.00           C
ATOM   3796  CG  ASN X 486      36.605  27.806  66.429  1.00  0.00           C
ATOM   3797  OD1 ASN X 486      35.588  28.231  66.965  1.00  0.00           O
ATOM   3798  ND2 ASN X 486      37.712  27.718  67.129  1.00  0.00           N
ATOM   3799  C   ASN X 486      36.342  29.674  63.905  1.00  0.00           C
ATOM   3800  O   ASN X 486      36.492  30.362  64.911  1.00  0.00           O
ATOM   3801  N   GLY X 487      36.698  30.155  62.707  1.00  0.00           N
ATOM   3802  CA  GLY X 487      37.241  31.511  62.506  1.00  0.00           C
ATOM   3803  C   GLY X 487      38.655  31.749  63.062  1.00  0.00           C
ATOM   3804  O   GLY X 487      39.109  32.893  63.094  1.00  0.00           O
ATOM   3805  N   ASN X 488      39.348  30.694  63.503  1.00  0.00           N
ATOM   3806  CA  ASN X 488      40.711  30.706  64.047  1.00  0.00           C
ATOM   3807  CB  ASN X 488      40.611  30.910  65.577  1.00  0.00           C
ATOM   3808  CG  ASN X 488      41.933  30.884  66.336  1.00  0.00           C
ATOM   3809  OD1 ASN X 488      42.929  30.311  65.913  1.00  0.00           O
ATOM   3810  ND2 ASN X 488      41.976  31.481  67.502  1.00  0.00           N
ATOM   3811  C   ASN X 488      41.392  29.371  63.665  1.00  0.00           C
ATOM   3812  O   ASN X 488      40.813  28.319  63.951  1.00  0.00           O
ATOM   3813  N   PRO X 489      42.582  29.362  63.031  1.00  0.00           N
ATOM   3814  CD  PRO X 489      43.379  30.529  62.666  1.00  0.00           C
ATOM   3815  CG  PRO X 489      44.705  29.982  62.147  1.00  0.00           C
ATOM   3816  CB  PRO X 489      44.308  28.625  61.566  1.00  0.00           C
ATOM   3817  CA  PRO X 489      43.202  28.137  62.510  1.00  0.00           C
ATOM   3818  C   PRO X 489      43.754  27.176  63.585  1.00  0.00           C
ATOM   3819  O   PRO X 489      43.986  26.004  63.282  1.00  0.00           O
ATOM   3820  N   ASN X 490      43.961  27.633  64.826  1.00  0.00           N
ATOM   3821  CA  ASN X 490      44.564  26.839  65.908  1.00  0.00           C
ATOM   3822  CB  ASN X 490      44.821  27.751  67.124  1.00  0.00           C
ATOM   3823  CG  ASN X 490      45.969  28.720  66.899  1.00  0.00           C
ATOM   3824  OD1 ASN X 490      47.128  28.391  67.092  1.00  0.00           O
ATOM   3825  ND2 ASN X 490      45.701  29.928  66.466  1.00  0.00           N
ATOM   3826  C   ASN X 490      43.727  25.598  66.297  1.00  0.00           C
ATOM   3827  O   ASN X 490      42.513  25.561  66.092  1.00  0.00           O
ATOM   3828  N   GLY X 491      44.371  24.590  66.891  1.00  0.00           N
ATOM   3829  CA  GLY X 491      43.739  23.337  67.329  1.00  0.00           C
ATOM   3830  C   GLY X 491      44.687  22.425  68.120  1.00  0.00           C
ATOM   3831  O   GLY X 491      45.812  22.816  68.442  1.00  0.00           O
ATOM   3832  N   GLU X 492      44.239  21.217  68.455  1.00  0.00           N
ATOM   3833  CA  GLU X 492      45.073  20.159  69.051  1.00  0.00           C
ATOM   3834  CB  GLU X 492      44.259  19.305  70.035  1.00  0.00           C
ATOM   3835  CG  GLU X 492      43.713  20.121  71.214  1.00  0.00           C
ATOM   3836  CD  GLU X 492      43.187  19.197  72.314  1.00  0.00           C
ATOM   3837  OE1 GLU X 492      42.035  18.703  72.205  1.00  0.00           O
ATOM   3838  OE2 GLU X 492      43.931  18.955  73.297  1.00  0.00           O
ATOM   3839  C   GLU X 492      45.707  19.278  67.962  1.00  0.00           C
ATOM   3840  O   GLU X 492      45.131  19.098  66.888  1.00  0.00           O
ATOM   3841  N   GLY X 493      46.903  18.735  68.209  1.00  0.00           N
ATOM   3842  CA  GLY X 493      47.645  17.965  67.199  1.00  0.00           C
ATOM   3843  C   GLY X 493      48.191  18.818  66.043  1.00  0.00           C
ATOM   3844  O   GLY X 493      48.532  18.276  64.987  1.00  0.00           O
ATOM   3845  N   LEU X 494      48.266  20.140  66.238  1.00  0.00           N
ATOM   3846  CA  LEU X 494      48.715  21.147  65.273  1.00  0.00           C
ATOM   3847  CB  LEU X 494      47.495  21.944  64.763  1.00  0.00           C
ATOM   3848  CG  LEU X 494      46.495  21.167  63.887  1.00  0.00           C
ATOM   3849  CD1 LEU X 494      45.312  22.076  63.558  1.00  0.00           C
ATOM   3850  CD2 LEU X 494      47.112  20.717  62.563  1.00  0.00           C
ATOM   3851  C   LEU X 494      49.735  22.120  65.907  1.00  0.00           C
ATOM   3852  O   LEU X 494      49.747  22.270  67.135  1.00  0.00           O
ATOM   3853  N   PRO X 495      50.554  22.822  65.100  1.00  0.00           N
ATOM   3854  CD  PRO X 495      50.835  22.517  63.705  1.00  0.00           C
ATOM   3855  CG  PRO X 495      52.191  23.150  63.421  1.00  0.00           C
ATOM   3856  CB  PRO X 495      52.180  24.386  64.314  1.00  0.00           C
ATOM   3857  CA  PRO X 495      51.363  23.964  65.545  1.00  0.00           C
ATOM   3858  C   PRO X 495      50.519  25.143  66.069  1.00  0.00           C
ATOM   3859  O   PRO X 495      49.339  25.271  65.728  1.00  0.00           O
ATOM   3860  N   HIE X 496      51.123  26.040  66.856  1.00  0.00           N
ATOM   3861  CA  HIE X 496      50.524  27.334  67.231  1.00  0.00           C
ATOM   3862  CB  HIE X 496      51.164  27.876  68.520  1.00  0.00           C
ATOM   3863  CG  HIE X 496      50.570  29.194  68.966  1.00  0.00           C
ATOM   3864  ND1 HIE X 496      51.222  30.434  68.979  1.00  0.00           N
ATOM   3865  CE1 HIE X 496      50.285  31.333  69.330  1.00  0.00           C
ATOM   3866  NE2 HIE X 496      49.098  30.733  69.513  1.00  0.00           N
ATOM   3867  CD2 HIE X 496      49.260  29.387  69.288  1.00  0.00           C
ATOM   3868  C   HIE X 496      50.647  28.381  66.116  1.00  0.00           C
ATOM   3869  O   HIE X 496      51.676  28.455  65.439  1.00  0.00           O
ATOM   3870  N   TRP X 497      49.628  29.232  65.979  1.00  0.00           N
ATOM   3871  CA  TRP X 497      49.594  30.384  65.078  1.00  0.00           C
ATOM   3872  CB  TRP X 497      48.609  30.074  63.944  1.00  0.00           C
ATOM   3873  CG  TRP X 497      48.606  30.977  62.745  1.00  0.00           C
ATOM   3874  CD1 TRP X 497      48.935  32.291  62.696  1.00  0.00           C
ATOM   3875  NE1 TRP X 497      48.767  32.773  61.419  1.00  0.00           N
ATOM   3876  CE2 TRP X 497      48.236  31.814  60.590  1.00  0.00           C
ATOM   3877  CZ2 TRP X 497      47.800  31.840  59.264  1.00  0.00           C
ATOM   3878  CH2 TRP X 497      47.372  30.643  58.666  1.00  0.00           C
ATOM   3879  CZ3 TRP X 497      47.374  29.446  59.403  1.00  0.00           C
ATOM   3880  CE3 TRP X 497      47.773  29.442  60.753  1.00  0.00           C
ATOM   3881  CD2 TRP X 497      48.198  30.632  61.386  1.00  0.00           C
ATOM   3882  C   TRP X 497      49.196  31.659  65.855  1.00  0.00           C
ATOM   3883  O   TRP X 497      48.082  31.716  66.393  1.00  0.00           O
ATOM   3884  N   PRO X 498      50.051  32.701  65.919  1.00  0.00           N
ATOM   3885  CD  PRO X 498      51.412  32.746  65.394  1.00  0.00           C
ATOM   3886  CG  PRO X 498      51.874  34.193  65.547  1.00  0.00           C
ATOM   3887  CB  PRO X 498      51.089  34.668  66.769  1.00  0.00           C
ATOM   3888  CA  PRO X 498      49.746  33.943  66.634  1.00  0.00           C
ATOM   3889  C   PRO X 498      48.690  34.825  65.937  1.00  0.00           C
ATOM   3890  O   PRO X 498      48.698  34.990  64.717  1.00  0.00           O
ATOM   3891  N   GLU X 499      47.812  35.450  66.723  1.00  0.00           N
ATOM   3892  CA  GLU X 499      46.836  36.460  66.278  1.00  0.00           C
ATOM   3893  CB  GLU X 499      45.856  36.706  67.445  1.00  0.00           C
ATOM   3894  CG  GLU X 499      44.679  37.628  67.104  1.00  0.00           C
ATOM   3895  CD  GLU X 499      43.717  37.795  68.294  1.00  0.00           C
ATOM   3896  OE1 GLU X 499      42.694  37.065  68.376  1.00  0.00           O
ATOM   3897  OE2 GLU X 499      43.931  38.691  69.142  1.00  0.00           O
ATOM   3898  C   GLU X 499      47.552  37.758  65.846  1.00  0.00           C
ATOM   3899  O   GLU X 499      48.420  38.244  66.571  1.00  0.00           O
ATOM   3900  N   TYR X 500      47.200  38.357  64.701  1.00  0.00           N
ATOM   3901  CA  TYR X 500      47.894  39.534  64.125  1.00  0.00           C
ATOM   3902  CB  TYR X 500      47.883  39.385  62.592  1.00  0.00           C
ATOM   3903  CG  TYR X 500      48.601  40.462  61.798  1.00  0.00           C
ATOM   3904  CD1 TYR X 500      50.008  40.470  61.711  1.00  0.00           C
ATOM   3905  CE1 TYR X 500      50.659  41.460  60.947  1.00  0.00           C
ATOM   3906  CZ  TYR X 500      49.901  42.448  60.279  1.00  0.00           C
ATOM   3907  OH  TYR X 500      50.506  43.416  59.547  1.00  0.00           O
ATOM   3908  CE2 TYR X 500      48.496  42.442  60.372  1.00  0.00           C
ATOM   3909  CD2 TYR X 500      47.850  41.449  61.128  1.00  0.00           C
ATOM   3910  C   TYR X 500      47.331  40.899  64.594  1.00  0.00           C
ATOM   3911  O   TYR X 500      47.781  41.962  64.160  1.00  0.00           O
ATOM   3912  N   ASN X 501      46.320  40.906  65.468  1.00  0.00           N
ATOM   3913  CA  ASN X 501      45.528  42.101  65.782  1.00  0.00           C
ATOM   3914  CB  ASN X 501      44.272  41.666  66.556  1.00  0.00           C
ATOM   3915  CG  ASN X 501      43.216  41.133  65.607  1.00  0.00           C
ATOM   3916  OD1 ASN X 501      43.035  39.937  65.423  1.00  0.00           O
ATOM   3917  ND2 ASN X 501      42.511  42.016  64.950  1.00  0.00           N
ATOM   3918  C   ASN X 501      46.285  43.256  66.476  1.00  0.00           C
ATOM   3919  O   ASN X 501      45.865  44.403  66.332  1.00  0.00           O
ATOM   3920  N   GLN X 502      47.399  43.002  67.169  1.00  0.00           N
ATOM   3921  CA  GLN X 502      48.222  44.036  67.824  1.00  0.00           C
ATOM   3922  CB  GLN X 502      47.962  44.017  69.344  1.00  0.00           C
ATOM   3923  CG  GLN X 502      46.531  44.428  69.738  1.00  0.00           C
ATOM   3924  CD  GLN X 502      46.163  45.851  69.317  1.00  0.00           C
ATOM   3925  OE1 GLN X 502      47.005  46.697  69.045  1.00  0.00           O
ATOM   3926  NE2 GLN X 502      44.898  46.182  69.242  1.00  0.00           N
ATOM   3927  C   GLN X 502      49.730  43.909  67.550  1.00  0.00           C
ATOM   3928  O   GLN X 502      50.429  44.929  67.531  1.00  0.00           O
ATOM   3929  N   LYS X 503      50.240  42.692  67.319  1.00  0.00           N
ATOM   3930  CA  LYS X 503      51.670  42.382  67.137  1.00  0.00           C
ATOM   3931  CB  LYS X 503      52.162  41.472  68.273  1.00  0.00           C
ATOM   3932  CG  LYS X 503      51.871  42.012  69.684  1.00  0.00           C
ATOM   3933  CD  LYS X 503      52.628  41.219  70.757  1.00  0.00           C
ATOM   3934  CE  LYS X 503      52.289  39.725  70.770  1.00  0.00           C
ATOM   3935  NZ  LYS X 503      53.250  38.979  71.609  1.00  0.00           N
ATOM   3936  C   LYS X 503      51.938  41.725  65.782  1.00  0.00           C
ATOM   3937  O   LYS X 503      51.130  40.926  65.307  1.00  0.00           O
ATOM   3938  N   GLU X 504      53.097  42.004  65.193  1.00  0.00           N
ATOM   3939  CA  GLU X 504      53.451  41.688  63.794  1.00  0.00           C
ATOM   3940  CB  GLU X 504      54.550  42.658  63.321  1.00  0.00           C
ATOM   3941  CG  GLU X 504      54.304  44.154  63.571  1.00  0.00           C
ATOM   3942  CD  GLU X 504      53.034  44.662  62.890  1.00  0.00           C
ATOM   3943  OE1 GLU X 504      52.019  44.881  63.595  1.00  0.00           O
ATOM   3944  OE2 GLU X 504      53.063  44.869  61.655  1.00  0.00           O
ATOM   3945  C   GLU X 504      53.855  40.210  63.535  1.00  0.00           C
ATOM   3946  O   GLU X 504      54.689  39.922  62.670  1.00  0.00           O
ATOM   3947  N   GLY X 505      53.295  39.276  64.310  1.00  0.00           N
ATOM   3948  CA  GLY X 505      53.590  37.842  64.280  1.00  0.00           C
ATOM   3949  C   GLY X 505      52.830  37.057  63.204  1.00  0.00           C
ATOM   3950  O   GLY X 505      51.660  37.327  62.914  1.00  0.00           O
ATOM   3951  N   TYR X 506      53.494  36.055  62.625  1.00  0.00           N
ATOM   3952  CA  TYR X 506      52.999  35.240  61.507  1.00  0.00           C
ATOM   3953  CB  TYR X 506      53.343  35.936  60.177  1.00  0.00           C
ATOM   3954  CG  TYR X 506      54.813  36.002  59.800  1.00  0.00           C
ATOM   3955  CD1 TYR X 506      55.669  36.902  60.464  1.00  0.00           C
ATOM   3956  CE1 TYR X 506      56.999  37.055  60.039  1.00  0.00           C
ATOM   3957  CZ  TYR X 506      57.489  36.299  58.955  1.00  0.00           C
ATOM   3958  OH  TYR X 506      58.775  36.473  58.556  1.00  0.00           O
ATOM   3959  CE2 TYR X 506      56.643  35.375  58.305  1.00  0.00           C
ATOM   3960  CD2 TYR X 506      55.306  35.227  58.729  1.00  0.00           C
ATOM   3961  C   TYR X 506      53.550  33.806  61.548  1.00  0.00           C
ATOM   3962  O   TYR X 506      54.463  33.505  62.320  1.00  0.00           O
ATOM   3963  N   LEU X 507      52.997  32.910  60.722  1.00  0.00           N
ATOM   3964  CA  LEU X 507      53.401  31.500  60.656  1.00  0.00           C
ATOM   3965  CB  LEU X 507      52.141  30.629  60.839  1.00  0.00           C
ATOM   3966  CG  LEU X 507      52.437  29.148  61.134  1.00  0.00           C
ATOM   3967  CD1 LEU X 507      53.140  28.973  62.481  1.00  0.00           C
ATOM   3968  CD2 LEU X 507      51.136  28.351  61.187  1.00  0.00           C
ATOM   3969  C   LEU X 507      54.170  31.173  59.362  1.00  0.00           C
ATOM   3970  O   LEU X 507      53.659  31.381  58.263  1.00  0.00           O
ATOM   3971  N   GLN X 508      55.379  30.615  59.469  1.00  0.00           N
ATOM   3972  CA  GLN X 508      56.143  30.104  58.325  1.00  0.00           C
ATOM   3973  CB  GLN X 508      57.650  30.313  58.524  1.00  0.00           C
ATOM   3974  CG  GLN X 508      58.053  31.792  58.573  1.00  0.00           C
ATOM   3975  CD  GLN X 508      59.564  31.942  58.444  1.00  0.00           C
ATOM   3976  OE1 GLN X 508      60.286  32.165  59.407  1.00  0.00           O
ATOM   3977  NE2 GLN X 508      60.102  31.789  57.257  1.00  0.00           N
ATOM   3978  C   GLN X 508      55.820  28.622  58.097  1.00  0.00           C
ATOM   3979  O   GLN X 508      56.302  27.759  58.836  1.00  0.00           O
ATOM   3980  N   ILE X 509      55.016  28.314  57.076  1.00  0.00           N
ATOM   3981  CA  ILE X 509      54.371  27.000  56.904  1.00  0.00           C
ATOM   3982  CB  ILE X 509      52.906  27.175  56.433  1.00  0.00           C
ATOM   3983  CG2 ILE X 509      52.259  25.818  56.101  1.00  0.00           C
ATOM   3984  CG1 ILE X 509      52.086  27.909  57.524  1.00  0.00           C
ATOM   3985  CD1 ILE X 509      50.595  28.091  57.206  1.00  0.00           C
ATOM   3986  C   ILE X 509      55.186  26.054  56.005  1.00  0.00           C
ATOM   3987  O   ILE X 509      55.497  26.362  54.851  1.00  0.00           O
ATOM   3988  N   GLY X 510      55.475  24.862  56.527  1.00  0.00           N
ATOM   3989  CA  GLY X 510      56.187  23.764  55.859  1.00  0.00           C
ATOM   3990  C   GLY X 510      56.244  22.502  56.733  1.00  0.00           C
ATOM   3991  O   GLY X 510      55.736  22.511  57.858  1.00  0.00           O
ATOM   3992  N   ALA X 511      56.846  21.409  56.253  1.00  0.00           N
ATOM   3993  CA  ALA X 511      56.989  20.166  57.025  1.00  0.00           C
ATOM   3994  CB  ALA X 511      57.651  19.116  56.128  1.00  0.00           C
ATOM   3995  C   ALA X 511      57.756  20.347  58.355  1.00  0.00           C
ATOM   3996  O   ALA X 511      57.568  19.547  59.274  1.00  0.00           O
ATOM   3997  N   ASN X 512      58.540  21.425  58.482  1.00  0.00           N
ATOM   3998  CA  ASN X 512      59.095  21.943  59.734  1.00  0.00           C
ATOM   3999  CB  ASN X 512      60.624  21.788  59.677  1.00  0.00           C
ATOM   4000  CG  ASN X 512      61.323  22.150  60.972  1.00  0.00           C
ATOM   4001  OD1 ASN X 512      60.721  22.528  61.970  1.00  0.00           O
ATOM   4002  ND2 ASN X 512      62.625  22.035  60.991  1.00  0.00           N
ATOM   4003  C   ASN X 512      58.610  23.393  59.972  1.00  0.00           C
ATOM   4004  O   ASN X 512      59.328  24.370  59.729  1.00  0.00           O
ATOM   4005  N   THR X 513      57.350  23.543  60.392  1.00  0.00           N
ATOM   4006  CA  THR X 513      56.682  24.845  60.606  1.00  0.00           C
ATOM   4007  CB  THR X 513      55.158  24.641  60.705  1.00  0.00           C
ATOM   4008  CG2 THR X 513      54.367  25.850  61.201  1.00  0.00           C
ATOM   4009  OG1 THR X 513      54.650  24.368  59.418  1.00  0.00           O
ATOM   4010  C   THR X 513      57.241  25.588  61.830  1.00  0.00           C
ATOM   4011  O   THR X 513      57.494  24.966  62.866  1.00  0.00           O
ATOM   4012  N   GLN X 514      57.406  26.915  61.726  1.00  0.00           N
ATOM   4013  CA  GLN X 514      57.835  27.804  62.822  1.00  0.00           C
ATOM   4014  CB  GLN X 514      59.357  28.082  62.745  1.00  0.00           C
ATOM   4015  CG  GLN X 514      59.831  28.999  61.591  1.00  0.00           C
ATOM   4016  CD  GLN X 514      61.336  29.292  61.627  1.00  0.00           C
ATOM   4017  OE1 GLN X 514      62.139  28.521  62.134  1.00  0.00           O
ATOM   4018  NE2 GLN X 514      61.810  30.388  61.071  1.00  0.00           N
ATOM   4019  C   GLN X 514      57.031  29.115  62.838  1.00  0.00           C
ATOM   4020  O   GLN X 514      56.665  29.620  61.776  1.00  0.00           O
ATOM   4021  N   ALA X 515      56.791  29.703  64.013  1.00  0.00           N
ATOM   4022  CA  ALA X 515      56.316  31.087  64.119  1.00  0.00           C
ATOM   4023  CB  ALA X 515      55.644  31.283  65.482  1.00  0.00           C
ATOM   4024  C   ALA X 515      57.453  32.102  63.867  1.00  0.00           C
ATOM   4025  O   ALA X 515      58.633  31.792  64.062  1.00  0.00           O
ATOM   4026  N   ALA X 516      57.095  33.313  63.434  1.00  0.00           N
ATOM   4027  CA  ALA X 516      58.014  34.409  63.118  1.00  0.00           C
ATOM   4028  CB  ALA X 516      58.398  34.294  61.638  1.00  0.00           C
ATOM   4029  C   ALA X 516      57.415  35.793  63.463  1.00  0.00           C
ATOM   4030  O   ALA X 516      56.226  35.914  63.762  1.00  0.00           O
ATOM   4031  N   GLN X 517      58.250  36.839  63.446  1.00  0.00           N
ATOM   4032  CA  GLN X 517      57.957  38.188  63.962  1.00  0.00           C
ATOM   4033  CB  GLN X 517      58.738  38.414  65.275  1.00  0.00           C
ATOM   4034  CG  GLN X 517      58.089  37.750  66.496  1.00  0.00           C
ATOM   4035  CD  GLN X 517      58.308  36.248  66.619  1.00  0.00           C
ATOM   4036  OE1 GLN X 517      59.298  35.673  66.178  1.00  0.00           O
ATOM   4037  NE2 GLN X 517      57.403  35.561  67.277  1.00  0.00           N
ATOM   4038  C   GLN X 517      58.304  39.308  62.965  1.00  0.00           C
ATOM   4039  O   GLN X 517      59.121  39.113  62.058  1.00  0.00           O
ATOM   4040  N   LYS X 518      57.729  40.502  63.180  1.00  0.00           N
ATOM   4041  CA  LYS X 518      57.999  41.741  62.418  1.00  0.00           C
ATOM   4042  CB  LYS X 518      59.346  42.369  62.846  1.00  0.00           C
ATOM   4043  CG  LYS X 518      59.454  42.714  64.343  1.00  0.00           C
ATOM   4044  CD  LYS X 518      58.368  43.695  64.813  1.00  0.00           C
ATOM   4045  CE  LYS X 518      58.594  44.077  66.274  1.00  0.00           C
ATOM   4046  NZ  LYS X 518      57.494  44.925  66.792  1.00  0.00           N
ATOM   4047  C   LYS X 518      57.822  41.606  60.899  1.00  0.00           C
ATOM   4048  O   LYS X 518      58.621  42.146  60.133  1.00  0.00           O
ATOM   4049  N   LEU X 519      56.756  40.918  60.468  1.00  0.00           N
ATOM   4050  CA  LEU X 519      56.387  40.727  59.056  1.00  0.00           C
ATOM   4051  CB  LEU X 519      54.960  40.139  59.007  1.00  0.00           C
ATOM   4052  CG  LEU X 519      54.403  39.881  57.593  1.00  0.00           C
ATOM   4053  CD1 LEU X 519      55.209  38.826  56.833  1.00  0.00           C
ATOM   4054  CD2 LEU X 519      52.957  39.395  57.687  1.00  0.00           C
ATOM   4055  C   LEU X 519      56.458  42.049  58.266  1.00  0.00           C
ATOM   4056  O   LEU X 519      55.656  42.952  58.513  1.00  0.00           O
ATOM   4057  N   LYS X 520      57.424  42.156  57.341  1.00  0.00           N
ATOM   4058  CA  LYS X 520      57.691  43.308  56.445  1.00  0.00           C
ATOM   4059  CB  LYS X 520      56.651  43.337  55.301  1.00  0.00           C
ATOM   4060  CG  LYS X 520      56.415  42.001  54.568  1.00  0.00           C
ATOM   4061  CD  LYS X 520      57.640  41.520  53.784  1.00  0.00           C
ATOM   4062  CE  LYS X 520      57.410  40.108  53.240  1.00  0.00           C
ATOM   4063  NZ  LYS X 520      58.576  39.630  52.465  1.00  0.00           N
ATOM   4064  C   LYS X 520      57.849  44.699  57.104  1.00  0.00           C
ATOM   4065  O   LYS X 520      58.029  45.682  56.389  1.00  0.00           O
ATOM   4066  N   ASP X 521      57.802  44.803  58.436  1.00  0.00           N
ATOM   4067  CA  ASP X 521      57.659  46.056  59.202  1.00  0.00           C
ATOM   4068  CB  ASP X 521      57.725  45.707  60.706  1.00  0.00           C
ATOM   4069  CG  ASP X 521      57.551  46.904  61.650  1.00  0.00           C
ATOM   4070  OD1 ASP X 521      56.673  47.763  61.403  1.00  0.00           O
ATOM   4071  OD2 ASP X 521      58.259  46.987  62.682  1.00  0.00           O
ATOM   4072  C   ASP X 521      58.693  47.132  58.816  1.00  0.00           C
ATOM   4073  O   ASP X 521      58.332  48.301  58.650  1.00  0.00           O
ATOM   4074  N   LYS X 522      59.948  46.721  58.595  1.00  0.00           N
ATOM   4075  CA  LYS X 522      61.068  47.583  58.188  1.00  0.00           C
ATOM   4076  CB  LYS X 522      62.356  46.749  58.252  1.00  0.00           C
ATOM   4077  CG  LYS X 522      63.614  47.562  57.905  1.00  0.00           C
ATOM   4078  CD  LYS X 522      64.888  46.730  58.088  1.00  0.00           C
ATOM   4079  CE  LYS X 522      64.945  45.544  57.117  1.00  0.00           C
ATOM   4080  NZ  LYS X 522      66.183  44.761  57.309  1.00  0.00           N
ATOM   4081  C   LYS X 522      60.871  48.235  56.815  1.00  0.00           C
ATOM   4082  O   LYS X 522      60.910  49.462  56.724  1.00  0.00           O
ATOM   4083  N   GLU X 523      60.655  47.453  55.753  1.00  0.00           N
ATOM   4084  CA  GLU X 523      60.472  48.007  54.398  1.00  0.00           C
ATOM   4085  CB  GLU X 523      60.666  46.927  53.312  1.00  0.00           C
ATOM   4086  CG  GLU X 523      62.153  46.668  53.015  1.00  0.00           C
ATOM   4087  CD  GLU X 523      62.366  45.618  51.912  1.00  0.00           C
ATOM   4088  OE1 GLU X 523      62.478  45.954  50.706  1.00  0.00           O
ATOM   4089  OE2 GLU X 523      62.483  44.410  52.221  1.00  0.00           O
ATOM   4090  C   GLU X 523      59.115  48.715  54.247  1.00  0.00           C
ATOM   4091  O   GLU X 523      59.039  49.733  53.555  1.00  0.00           O
ATOM   4092  N   VAL X 524      58.066  48.254  54.942  1.00  0.00           N
ATOM   4093  CA  VAL X 524      56.762  48.941  54.978  1.00  0.00           C
ATOM   4094  CB  VAL X 524      55.719  48.133  55.782  1.00  0.00           C
ATOM   4095  CG1 VAL X 524      54.411  48.905  56.009  1.00  0.00           C
ATOM   4096  CG2 VAL X 524      55.329  46.844  55.046  1.00  0.00           C
ATOM   4097  C   VAL X 524      56.907  50.365  55.525  1.00  0.00           C
ATOM   4098  O   VAL X 524      56.332  51.285  54.944  1.00  0.00           O
ATOM   4099  N   ALA X 525      57.706  50.590  56.576  1.00  0.00           N
ATOM   4100  CA  ALA X 525      57.906  51.931  57.137  1.00  0.00           C
ATOM   4101  CB  ALA X 525      58.775  51.828  58.395  1.00  0.00           C
ATOM   4102  C   ALA X 525      58.511  52.907  56.110  1.00  0.00           C
ATOM   4103  O   ALA X 525      57.971  53.994  55.905  1.00  0.00           O
ATOM   4104  N   PHE X 526      59.567  52.497  55.399  1.00  0.00           N
ATOM   4105  CA  PHE X 526      60.226  53.332  54.389  1.00  0.00           C
ATOM   4106  CB  PHE X 526      61.522  52.638  53.941  1.00  0.00           C
ATOM   4107  CG  PHE X 526      62.321  53.411  52.906  1.00  0.00           C
ATOM   4108  CD1 PHE X 526      63.086  54.527  53.297  1.00  0.00           C
ATOM   4109  CE1 PHE X 526      63.818  55.252  52.340  1.00  0.00           C
ATOM   4110  CZ  PHE X 526      63.800  54.858  50.991  1.00  0.00           C
ATOM   4111  CE2 PHE X 526      63.038  53.743  50.596  1.00  0.00           C
ATOM   4112  CD2 PHE X 526      62.297  53.023  51.551  1.00  0.00           C
ATOM   4113  C   PHE X 526      59.303  53.638  53.198  1.00  0.00           C
ATOM   4114  O   PHE X 526      59.074  54.804  52.862  1.00  0.00           O
ATOM   4115  N   TRP X 527      58.714  52.605  52.584  1.00  0.00           N
ATOM   4116  CA  TRP X 527      57.886  52.775  51.384  1.00  0.00           C
ATOM   4117  CB  TRP X 527      57.726  51.427  50.667  1.00  0.00           C
ATOM   4118  CG  TRP X 527      58.953  50.969  49.929  1.00  0.00           C
ATOM   4119  CD1 TRP X 527      59.847  50.048  50.357  1.00  0.00           C
ATOM   4120  NE1 TRP X 527      60.853  49.895  49.423  1.00  0.00           N
ATOM   4121  CE2 TRP X 527      60.642  50.694  48.321  1.00  0.00           C
ATOM   4122  CZ2 TRP X 527      61.345  50.869  47.120  1.00  0.00           C
ATOM   4123  CH2 TRP X 527      60.851  51.775  46.166  1.00  0.00           C
ATOM   4124  CZ3 TRP X 527      59.676  52.502  46.433  1.00  0.00           C
ATOM   4125  CE3 TRP X 527      58.982  52.323  47.647  1.00  0.00           C
ATOM   4126  CD2 TRP X 527      59.441  51.407  48.620  1.00  0.00           C
ATOM   4127  C   TRP X 527      56.542  53.469  51.661  1.00  0.00           C
ATOM   4128  O   TRP X 527      56.007  54.122  50.762  1.00  0.00           O
ATOM   4129  N   THR X 528      56.010  53.411  52.889  1.00  0.00           N
ATOM   4130  CA  THR X 528      54.848  54.232  53.289  1.00  0.00           C
ATOM   4131  CB  THR X 528      54.038  53.624  54.445  1.00  0.00           C
ATOM   4132  CG2 THR X 528      53.362  52.310  54.062  1.00  0.00           C
ATOM   4133  OG1 THR X 528      54.848  53.383  55.570  1.00  0.00           O
ATOM   4134  C   THR X 528      55.246  55.671  53.624  1.00  0.00           C
ATOM   4135  O   THR X 528      54.584  56.595  53.148  1.00  0.00           O
ATOM   4136  N   ASN X 529      56.352  55.904  54.346  1.00  0.00           N
ATOM   4137  CA  ASN X 529      56.811  57.256  54.690  1.00  0.00           C
ATOM   4138  CB  ASN X 529      58.059  57.175  55.585  1.00  0.00           C
ATOM   4139  CG  ASN X 529      58.549  58.558  55.982  1.00  0.00           C
ATOM   4140  OD1 ASN X 529      59.461  59.113  55.385  1.00  0.00           O
ATOM   4141  ND2 ASN X 529      57.937  59.184  56.956  1.00  0.00           N
ATOM   4142  C   ASN X 529      57.086  58.112  53.443  1.00  0.00           C
ATOM   4143  O   ASN X 529      56.657  59.269  53.402  1.00  0.00           O
ATOM   4144  N   LEU X 530      57.734  57.540  52.417  1.00  0.00           N
ATOM   4145  CA  LEU X 530      58.006  58.209  51.135  1.00  0.00           C
ATOM   4146  CB  LEU X 530      59.061  57.413  50.338  1.00  0.00           C
ATOM   4147  CG  LEU X 530      60.516  57.852  50.597  1.00  0.00           C
ATOM   4148  CD1 LEU X 530      60.991  57.607  52.030  1.00  0.00           C
ATOM   4149  CD2 LEU X 530      61.445  57.103  49.642  1.00  0.00           C
ATOM   4150  C   LEU X 530      56.735  58.443  50.294  1.00  0.00           C
ATOM   4151  O   LEU X 530      56.664  59.418  49.544  1.00  0.00           O
ATOM   4152  N   PHE X 531      55.705  57.602  50.426  1.00  0.00           N
ATOM   4153  CA  PHE X 531      54.413  57.814  49.760  1.00  0.00           C
ATOM   4154  CB  PHE X 531      53.695  56.462  49.639  1.00  0.00           C
ATOM   4155  CG  PHE X 531      52.358  56.492  48.917  1.00  0.00           C
ATOM   4156  CD1 PHE X 531      51.224  55.910  49.514  1.00  0.00           C
ATOM   4157  CE1 PHE X 531      49.991  55.900  48.838  1.00  0.00           C
ATOM   4158  CZ  PHE X 531      49.882  56.486  47.566  1.00  0.00           C
ATOM   4159  CE2 PHE X 531      51.007  57.079  46.969  1.00  0.00           C
ATOM   4160  CD2 PHE X 531      52.245  57.072  47.637  1.00  0.00           C
ATOM   4161  C   PHE X 531      53.560  58.881  50.472  1.00  0.00           C
ATOM   4162  O   PHE X 531      52.848  59.649  49.820  1.00  0.00           O
ATOM   4163  N   ALA X 532      53.680  59.004  51.796  1.00  0.00           N
ATOM   4164  CA  ALA X 532      52.989  59.992  52.630  1.00  0.00           C
ATOM   4165  CB  ALA X 532      52.752  59.355  54.006  1.00  0.00           C
ATOM   4166  C   ALA X 532      53.694  61.372  52.703  1.00  0.00           C
ATOM   4167  O   ALA X 532      53.461  62.144  53.642  1.00  0.00           O
ATOM   4168  N   LYS X 533      54.594  61.682  51.758  1.00  0.00           N
ATOM   4169  CA  LYS X 533      55.278  62.987  51.623  1.00  0.00           C
ATOM   4170  CB  LYS X 533      56.589  62.827  50.827  1.00  0.00           C
ATOM   4171  CG  LYS X 533      57.637  61.937  51.507  1.00  0.00           C
ATOM   4172  CD  LYS X 533      58.152  62.511  52.831  1.00  0.00           C
ATOM   4173  CE  LYS X 533      59.207  61.593  53.454  1.00  0.00           C
ATOM   4174  NZ  LYS X 533      59.715  62.135  54.734  1.00  0.00           N
ATOM   4175  C   LYS X 533      54.391  64.041  50.977  1.00  0.00           C
ATOM   4176  O   LYS X 533      53.660  63.698  50.022  1.00  0.00           O
ATOM   4177  OXT LYS X 533      54.441  65.208  51.422  1.00  0.00           O
END
