# Supplementary material for: Insights into the Degradation of Polymer–Drug Conjugates by an Overexpressed Enzyme in Cancer Cells
Source: J Med Chem. 2023 Feb 14;66(4):2761–72. doi: 10.1021/acs.jmedchem.2c01781 (PMC9969400; doi:10.1021/acs.jmedchem.2c01781)
Supplement: Supplementary file 2 — jm2c01781_si_002.zip [file jm2c01781_si_002.zip › 4b-TI1.pdb]

CRYST1   85.899   85.899   85.899 109.47 109.47 109.47 P 1           1
ATOM      1  N   SER X   1      37.315  -1.292  38.877  1.00  0.00           N
ATOM      2  CA  SER X   1      37.865   0.052  39.129  1.00  0.00           C
ATOM      3  CB  SER X   1      39.386   0.028  39.013  1.00  0.00           C
ATOM      4  OG  SER X   1      39.898  -1.020  39.819  1.00  0.00           O
ATOM      5  C   SER X   1      37.244   1.067  38.184  1.00  0.00           C
ATOM      6  O   SER X   1      37.155   0.803  36.987  1.00  0.00           O
ATOM      7  N   SER X   2      36.761   2.207  38.694  1.00  0.00           N
ATOM      8  CA  SER X   2      35.875   3.117  37.940  1.00  0.00           C
ATOM      9  CB  SER X   2      34.422   2.648  38.092  1.00  0.00           C
ATOM     10  OG  SER X   2      34.033   2.585  39.455  1.00  0.00           O
ATOM     11  C   SER X   2      35.990   4.610  38.331  1.00  0.00           C
ATOM     12  O   SER X   2      36.223   4.924  39.501  1.00  0.00           O
ATOM     13  N   PRO X   3      35.814   5.548  37.372  1.00  0.00           N
ATOM     14  CD  PRO X   3      35.455   5.299  35.979  1.00  0.00           C
ATOM     15  CG  PRO X   3      35.183   6.669  35.363  1.00  0.00           C
ATOM     16  CB  PRO X   3      36.120   7.573  36.159  1.00  0.00           C
ATOM     17  CA  PRO X   3      36.044   6.986  37.572  1.00  0.00           C
ATOM     18  C   PRO X   3      34.956   7.683  38.420  1.00  0.00           C
ATOM     19  O   PRO X   3      33.837   7.168  38.534  1.00  0.00           O
ATOM     20  N   PRO X   4      35.246   8.865  39.004  1.00  0.00           N
ATOM     21  CD  PRO X   4      36.497   9.606  38.880  1.00  0.00           C
ATOM     22  CG  PRO X   4      36.342  10.867  39.730  1.00  0.00           C
ATOM     23  CB  PRO X   4      35.288  10.464  40.762  1.00  0.00           C
ATOM     24  CA  PRO X   4      34.375   9.509  39.985  1.00  0.00           C
ATOM     25  C   PRO X   4      33.176  10.230  39.344  1.00  0.00           C
ATOM     26  O   PRO X   4      33.334  11.215  38.618  1.00  0.00           O
ATOM     27  N   VAL X   5      31.966   9.775  39.678  1.00  0.00           N
ATOM     28  CA  VAL X   5      30.683  10.417  39.338  1.00  0.00           C
ATOM     29  CB  VAL X   5      29.763   9.430  38.584  1.00  0.00           C
ATOM     30  CG1 VAL X   5      28.343   9.961  38.337  1.00  0.00           C
ATOM     31  CG2 VAL X   5      30.352   9.108  37.205  1.00  0.00           C
ATOM     32  C   VAL X   5      30.023  10.983  40.599  1.00  0.00           C
ATOM     33  O   VAL X   5      30.153  10.416  41.689  1.00  0.00           O
ATOM     34  N   VAL X   6      29.302  12.099  40.464  1.00  0.00           N
ATOM     35  CA  VAL X   6      28.544  12.768  41.538  1.00  0.00           C
ATOM     36  CB  VAL X   6      29.299  13.990  42.104  1.00  0.00           C
ATOM     37  CG1 VAL X   6      30.679  13.596  42.647  1.00  0.00           C
ATOM     38  CG2 VAL X   6      29.502  15.114  41.083  1.00  0.00           C
ATOM     39  C   VAL X   6      27.129  13.144  41.080  1.00  0.00           C
ATOM     40  O   VAL X   6      26.916  13.459  39.910  1.00  0.00           O
ATOM     41  N   ASP X   7      26.155  13.121  41.993  1.00  0.00           N
ATOM     42  CA  ASP X   7      24.739  13.424  41.720  1.00  0.00           C
ATOM     43  CB  ASP X   7      23.881  12.241  42.197  1.00  0.00           C
ATOM     44  CG  ASP X   7      22.371  12.502  42.138  1.00  0.00           C
ATOM     45  OD1 ASP X   7      21.786  12.797  43.210  1.00  0.00           O
ATOM     46  OD2 ASP X   7      21.746  12.337  41.065  1.00  0.00           O
ATOM     47  C   ASP X   7      24.292  14.762  42.340  1.00  0.00           C
ATOM     48  O   ASP X   7      24.536  15.041  43.521  1.00  0.00           O
ATOM     49  N   THR X   8      23.581  15.575  41.554  1.00  0.00           N
ATOM     50  CA  THR X   8      22.959  16.840  41.985  1.00  0.00           C
ATOM     51  CB  THR X   8      23.687  18.079  41.426  1.00  0.00           C
ATOM     52  CG2 THR X   8      25.211  18.024  41.534  1.00  0.00           C
ATOM     53  OG1 THR X   8      23.353  18.348  40.081  1.00  0.00           O
ATOM     54  C   THR X   8      21.485  16.877  41.579  1.00  0.00           C
ATOM     55  O   THR X   8      21.084  16.188  40.643  1.00  0.00           O
ATOM     56  N   VAL X   9      20.676  17.732  42.215  1.00  0.00           N
ATOM     57  CA  VAL X   9      19.215  17.832  41.961  1.00  0.00           C
ATOM     58  CB  VAL X   9      18.506  18.636  43.073  1.00  0.00           C
ATOM     59  CG1 VAL X   9      18.805  18.069  44.467  1.00  0.00           C
ATOM     60  CG2 VAL X   9      18.870  20.124  43.037  1.00  0.00           C
ATOM     61  C   VAL X   9      18.825  18.355  40.559  1.00  0.00           C
ATOM     62  O   VAL X   9      17.637  18.524  40.271  1.00  0.00           O
ATOM     63  N   HIE X  10      19.815  18.608  39.695  1.00  0.00           N
ATOM     64  CA  HIE X  10      19.697  19.061  38.301  1.00  0.00           C
ATOM     65  CB  HIE X  10      20.385  20.428  38.193  1.00  0.00           C
ATOM     66  CG  HIE X  10      19.688  21.555  38.912  1.00  0.00           C
ATOM     67  ND1 HIE X  10      18.809  22.473  38.329  1.00  0.00           N
ATOM     68  CE1 HIE X  10      18.501  23.355  39.298  1.00  0.00           C
ATOM     69  NE2 HIE X  10      19.123  23.027  40.442  1.00  0.00           N
ATOM     70  CD2 HIE X  10      19.892  21.908  40.211  1.00  0.00           C
ATOM     71  C   HIE X  10      20.323  18.089  37.276  1.00  0.00           C
ATOM     72  O   HIE X  10      20.138  18.275  36.069  1.00  0.00           O
ATOM     73  N   GLY X  11      21.062  17.073  37.741  1.00  0.00           N
ATOM     74  CA  GLY X  11      21.775  16.097  36.912  1.00  0.00           C
ATOM     75  C   GLY X  11      23.060  15.543  37.555  1.00  0.00           C
ATOM     76  O   GLY X  11      23.559  16.078  38.554  1.00  0.00           O
ATOM     77  N   LYS X  12      23.615  14.477  36.962  1.00  0.00           N
ATOM     78  CA  LYS X  12      24.910  13.875  37.335  1.00  0.00           C
ATOM     79  CB  LYS X  12      24.921  12.356  37.056  1.00  0.00           C
ATOM     80  CG  LYS X  12      24.104  11.521  38.059  1.00  0.00           C
ATOM     81  CD  LYS X  12      24.329  10.012  37.860  1.00  0.00           C
ATOM     82  CE  LYS X  12      23.517   9.187  38.868  1.00  0.00           C
ATOM     83  NZ  LYS X  12      23.811   7.737  38.750  1.00  0.00           N
ATOM     84  C   LYS X  12      26.091  14.564  36.637  1.00  0.00           C
ATOM     85  O   LYS X  12      25.955  15.104  35.538  1.00  0.00           O
ATOM     86  N   VAL X  13      27.270  14.490  37.255  1.00  0.00           N
ATOM     87  CA  VAL X  13      28.545  15.000  36.722  1.00  0.00           C
ATOM     88  CB  VAL X  13      28.969  16.311  37.422  1.00  0.00           C
ATOM     89  CG1 VAL X  13      30.202  16.936  36.761  1.00  0.00           C
ATOM     90  CG2 VAL X  13      27.863  17.376  37.399  1.00  0.00           C
ATOM     91  C   VAL X  13      29.637  13.932  36.855  1.00  0.00           C
ATOM     92  O   VAL X  13      29.732  13.270  37.886  1.00  0.00           O
ATOM     93  N   LEU X  14      30.468  13.774  35.824  1.00  0.00           N
ATOM     94  CA  LEU X  14      31.628  12.875  35.761  1.00  0.00           C
ATOM     95  CB  LEU X  14      31.487  12.005  34.491  1.00  0.00           C
ATOM     96  CG  LEU X  14      32.748  11.232  34.057  1.00  0.00           C
ATOM     97  CD1 LEU X  14      33.180  10.167  35.065  1.00  0.00           C
ATOM     98  CD2 LEU X  14      32.494  10.537  32.719  1.00  0.00           C
ATOM     99  C   LEU X  14      32.926  13.700  35.782  1.00  0.00           C
ATOM    100  O   LEU X  14      33.102  14.592  34.952  1.00  0.00           O
ATOM    101  N   GLY X  15      33.830  13.394  36.714  1.00  0.00           N
ATOM    102  CA  GLY X  15      35.162  14.003  36.828  1.00  0.00           C
ATOM    103  C   GLY X  15      36.281  13.070  36.356  1.00  0.00           C
ATOM    104  O   GLY X  15      36.065  12.199  35.509  1.00  0.00           O
ATOM    105  N   LYS X  16      37.480  13.230  36.929  1.00  0.00           N
ATOM    106  CA  LYS X  16      38.601  12.270  36.827  1.00  0.00           C
ATOM    107  CB  LYS X  16      39.473  12.565  35.590  1.00  0.00           C
ATOM    108  CG  LYS X  16      40.161  13.942  35.614  1.00  0.00           C
ATOM    109  CD  LYS X  16      41.116  14.135  34.427  1.00  0.00           C
ATOM    110  CE  LYS X  16      42.409  13.333  34.624  1.00  0.00           C
ATOM    111  NZ  LYS X  16      43.288  13.424  33.440  1.00  0.00           N
ATOM    112  C   LYS X  16      39.446  12.227  38.106  1.00  0.00           C
ATOM    113  O   LYS X  16      39.440  13.188  38.875  1.00  0.00           O
ATOM    114  N   PHE X  17      40.194  11.143  38.317  1.00  0.00           N
ATOM    115  CA  PHE X  17      41.223  11.049  39.364  1.00  0.00           C
ATOM    116  CB  PHE X  17      41.360   9.602  39.866  1.00  0.00           C
ATOM    117  CG  PHE X  17      40.158   9.034  40.602  1.00  0.00           C
ATOM    118  CD1 PHE X  17      39.655   9.681  41.749  1.00  0.00           C
ATOM    119  CE1 PHE X  17      38.576   9.125  42.460  1.00  0.00           C
ATOM    120  CZ  PHE X  17      38.005   7.913  42.036  1.00  0.00           C
ATOM    121  CE2 PHE X  17      38.515   7.254  40.905  1.00  0.00           C
ATOM    122  CD2 PHE X  17      39.587   7.815  40.187  1.00  0.00           C
ATOM    123  C   PHE X  17      42.587  11.578  38.885  1.00  0.00           C
ATOM    124  O   PHE X  17      42.921  11.467  37.703  1.00  0.00           O
ATOM    125  N   VAL X  18      43.386  12.109  39.815  1.00  0.00           N
ATOM    126  CA  VAL X  18      44.763  12.610  39.631  1.00  0.00           C
ATOM    127  CB  VAL X  18      44.785  14.113  39.267  1.00  0.00           C
ATOM    128  CG1 VAL X  18      44.368  14.363  37.813  1.00  0.00           C
ATOM    129  CG2 VAL X  18      43.885  14.965  40.172  1.00  0.00           C
ATOM    130  C   VAL X  18      45.614  12.369  40.893  1.00  0.00           C
ATOM    131  O   VAL X  18      45.082  12.234  41.998  1.00  0.00           O
ATOM    132  N   SER X  19      46.941  12.321  40.739  1.00  0.00           N
ATOM    133  CA  SER X  19      47.907  12.075  41.827  1.00  0.00           C
ATOM    134  CB  SER X  19      48.128  10.566  42.021  1.00  0.00           C
ATOM    135  OG  SER X  19      48.314   9.874  40.790  1.00  0.00           O
ATOM    136  C   SER X  19      49.245  12.796  41.611  1.00  0.00           C
ATOM    137  O   SER X  19      49.628  13.083  40.474  1.00  0.00           O
ATOM    138  N   LEU X  20      49.960  13.089  42.702  1.00  0.00           N
ATOM    139  CA  LEU X  20      51.192  13.891  42.720  1.00  0.00           C
ATOM    140  CB  LEU X  20      50.820  15.296  43.240  1.00  0.00           C
ATOM    141  CG  LEU X  20      51.920  16.372  43.178  1.00  0.00           C
ATOM    142  CD1 LEU X  20      52.405  16.649  41.755  1.00  0.00           C
ATOM    143  CD2 LEU X  20      51.361  17.690  43.723  1.00  0.00           C
ATOM    144  C   LEU X  20      52.283  13.197  43.556  1.00  0.00           C
ATOM    145  O   LEU X  20      52.034  12.793  44.691  1.00  0.00           O
ATOM    146  N   GLU X  21      53.490  13.042  43.001  1.00  0.00           N
ATOM    147  CA  GLU X  21      54.546  12.213  43.603  1.00  0.00           C
ATOM    148  CB  GLU X  21      55.764  12.126  42.662  1.00  0.00           C
ATOM    149  CG  GLU X  21      56.939  11.275  43.181  1.00  0.00           C
ATOM    150  CD  GLU X  21      56.554   9.821  43.485  1.00  0.00           C
ATOM    151  OE1 GLU X  21      56.115   9.101  42.556  1.00  0.00           O
ATOM    152  OE2 GLU X  21      56.663   9.419  44.670  1.00  0.00           O
ATOM    153  C   GLU X  21      54.932  12.711  45.005  1.00  0.00           C
ATOM    154  O   GLU X  21      55.324  13.866  45.203  1.00  0.00           O
ATOM    155  N   GLY X  22      54.812  11.819  45.987  1.00  0.00           N
ATOM    156  CA  GLY X  22      55.136  12.058  47.390  1.00  0.00           C
ATOM    157  C   GLY X  22      54.091  12.835  48.195  1.00  0.00           C
ATOM    158  O   GLY X  22      54.336  13.101  49.374  1.00  0.00           O
ATOM    159  N   PHE X  23      52.931  13.169  47.619  1.00  0.00           N
ATOM    160  CA  PHE X  23      51.811  13.756  48.364  1.00  0.00           C
ATOM    161  CB  PHE X  23      50.988  14.691  47.469  1.00  0.00           C
ATOM    162  CG  PHE X  23      51.593  16.074  47.296  1.00  0.00           C
ATOM    163  CD1 PHE X  23      50.932  17.195  47.832  1.00  0.00           C
ATOM    164  CE1 PHE X  23      51.493  18.479  47.713  1.00  0.00           C
ATOM    165  CZ  PHE X  23      52.721  18.650  47.052  1.00  0.00           C
ATOM    166  CE2 PHE X  23      53.388  17.535  46.513  1.00  0.00           C
ATOM    167  CD2 PHE X  23      52.824  16.252  46.633  1.00  0.00           C
ATOM    168  C   PHE X  23      50.952  12.679  49.047  1.00  0.00           C
ATOM    169  O   PHE X  23      50.861  11.541  48.582  1.00  0.00           O
ATOM    170  N   ALA X  24      50.322  13.033  50.168  1.00  0.00           N
ATOM    171  CA  ALA X  24      49.733  12.073  51.103  1.00  0.00           C
ATOM    172  CB  ALA X  24      49.418  12.814  52.407  1.00  0.00           C
ATOM    173  C   ALA X  24      48.500  11.297  50.591  1.00  0.00           C
ATOM    174  O   ALA X  24      48.233  10.207  51.106  1.00  0.00           O
ATOM    175  N   GLN X  25      47.743  11.797  49.606  1.00  0.00           N
ATOM    176  CA  GLN X  25      46.601  11.077  49.006  1.00  0.00           C
ATOM    177  CB  GLN X  25      45.349  11.250  49.890  1.00  0.00           C
ATOM    178  CG  GLN X  25      44.873  12.704  50.037  1.00  0.00           C
ATOM    179  CD  GLN X  25      43.685  12.846  50.980  1.00  0.00           C
ATOM    180  OE1 GLN X  25      43.116  11.895  51.503  1.00  0.00           O
ATOM    181  NE2 GLN X  25      43.240  14.052  51.228  1.00  0.00           N
ATOM    182  C   GLN X  25      46.295  11.487  47.548  1.00  0.00           C
ATOM    183  O   GLN X  25      46.637  12.602  47.144  1.00  0.00           O
ATOM    184  N   PRO X  26      45.628  10.626  46.750  1.00  0.00           N
ATOM    185  CD  PRO X  26      45.396   9.209  47.012  1.00  0.00           C
ATOM    186  CG  PRO X  26      44.474   8.716  45.898  1.00  0.00           C
ATOM    187  CB  PRO X  26      44.788   9.662  44.741  1.00  0.00           C
ATOM    188  CA  PRO X  26      45.066  10.993  45.447  1.00  0.00           C
ATOM    189  C   PRO X  26      43.801  11.868  45.567  1.00  0.00           C
ATOM    190  O   PRO X  26      43.166  11.954  46.623  1.00  0.00           O
ATOM    191  N   VAL X  27      43.432  12.523  44.463  1.00  0.00           N
ATOM    192  CA  VAL X  27      42.397  13.574  44.391  1.00  0.00           C
ATOM    193  CB  VAL X  27      43.093  14.957  44.346  1.00  0.00           C
ATOM    194  CG1 VAL X  27      42.183  16.152  44.030  1.00  0.00           C
ATOM    195  CG2 VAL X  27      43.768  15.262  45.691  1.00  0.00           C
ATOM    196  C   VAL X  27      41.483  13.352  43.178  1.00  0.00           C
ATOM    197  O   VAL X  27      41.929  12.885  42.132  1.00  0.00           O
ATOM    198  N   ALA X  28      40.202  13.705  43.300  1.00  0.00           N
ATOM    199  CA  ALA X  28      39.246  13.803  42.198  1.00  0.00           C
ATOM    200  CB  ALA X  28      37.931  13.134  42.616  1.00  0.00           C
ATOM    201  C   ALA X  28      39.038  15.273  41.784  1.00  0.00           C
ATOM    202  O   ALA X  28      38.951  16.157  42.641  1.00  0.00           O
ATOM    203  N   ILE X  29      38.940  15.537  40.478  1.00  0.00           N
ATOM    204  CA  ILE X  29      38.758  16.885  39.912  1.00  0.00           C
ATOM    205  CB  ILE X  29      40.060  17.433  39.280  1.00  0.00           C
ATOM    206  CG2 ILE X  29      41.142  17.582  40.365  1.00  0.00           C
ATOM    207  CG1 ILE X  29      40.568  16.577  38.097  1.00  0.00           C
ATOM    208  CD1 ILE X  29      41.756  17.193  37.345  1.00  0.00           C
ATOM    209  C   ILE X  29      37.576  16.956  38.936  1.00  0.00           C
ATOM    210  O   ILE X  29      37.305  16.010  38.192  1.00  0.00           O
ATOM    211  N   PHE X  30      36.900  18.107  38.947  1.00  0.00           N
ATOM    212  CA  PHE X  30      35.719  18.438  38.149  1.00  0.00           C
ATOM    213  CB  PHE X  30      34.454  18.275  39.013  1.00  0.00           C
ATOM    214  CG  PHE X  30      34.283  16.934  39.712  1.00  0.00           C
ATOM    215  CD1 PHE X  30      34.903  16.698  40.956  1.00  0.00           C
ATOM    216  CE1 PHE X  30      34.730  15.465  41.611  1.00  0.00           C
ATOM    217  CZ  PHE X  30      33.920  14.471  41.037  1.00  0.00           C
ATOM    218  CE2 PHE X  30      33.285  14.708  39.805  1.00  0.00           C
ATOM    219  CD2 PHE X  30      33.471  15.934  39.141  1.00  0.00           C
ATOM    220  C   PHE X  30      35.858  19.888  37.645  1.00  0.00           C
ATOM    221  O   PHE X  30      36.089  20.800  38.442  1.00  0.00           O
ATOM    222  N   LEU X  31      35.751  20.119  36.334  1.00  0.00           N
ATOM    223  CA  LEU X  31      36.165  21.368  35.678  1.00  0.00           C
ATOM    224  CB  LEU X  31      37.395  21.090  34.790  1.00  0.00           C
ATOM    225  CG  LEU X  31      38.639  20.530  35.510  1.00  0.00           C
ATOM    226  CD1 LEU X  31      39.730  20.230  34.482  1.00  0.00           C
ATOM    227  CD2 LEU X  31      39.209  21.509  36.539  1.00  0.00           C
ATOM    228  C   LEU X  31      35.043  22.020  34.852  1.00  0.00           C
ATOM    229  O   LEU X  31      34.312  21.348  34.122  1.00  0.00           O
ATOM    230  N   GLY X  32      34.937  23.350  34.940  1.00  0.00           N
ATOM    231  CA  GLY X  32      34.078  24.172  34.083  1.00  0.00           C
ATOM    232  C   GLY X  32      32.574  23.900  34.203  1.00  0.00           C
ATOM    233  O   GLY X  32      31.891  23.827  33.180  1.00  0.00           O
ATOM    234  N   ILE X  33      32.050  23.727  35.418  1.00  0.00           N
ATOM    235  CA  ILE X  33      30.618  23.504  35.682  1.00  0.00           C
ATOM    236  CB  ILE X  33      30.408  22.636  36.949  1.00  0.00           C
ATOM    237  CG2 ILE X  33      28.910  22.412  37.227  1.00  0.00           C
ATOM    238  CG1 ILE X  33      31.088  21.250  36.820  1.00  0.00           C
ATOM    239  CD1 ILE X  33      32.509  21.209  37.392  1.00  0.00           C
ATOM    240  C   ILE X  33      29.898  24.864  35.788  1.00  0.00           C
ATOM    241  O   ILE X  33      30.388  25.741  36.505  1.00  0.00           O
ATOM    242  N   PRO X  34      28.765  25.089  35.093  1.00  0.00           N
ATOM    243  CD  PRO X  34      28.137  24.190  34.135  1.00  0.00           C
ATOM    244  CG  PRO X  34      26.828  24.859  33.722  1.00  0.00           C
ATOM    245  CB  PRO X  34      27.104  26.347  33.930  1.00  0.00           C
ATOM    246  CA  PRO X  34      28.046  26.363  35.138  1.00  0.00           C
ATOM    247  C   PRO X  34      27.282  26.536  36.457  1.00  0.00           C
ATOM    248  O   PRO X  34      26.529  25.648  36.861  1.00  0.00           O
ATOM    249  N   PHE X  35      27.426  27.697  37.104  1.00  0.00           N
ATOM    250  CA  PHE X  35      26.718  28.016  38.358  1.00  0.00           C
ATOM    251  CB  PHE X  35      27.718  28.545  39.396  1.00  0.00           C
ATOM    252  CG  PHE X  35      28.357  29.887  39.086  1.00  0.00           C
ATOM    253  CD1 PHE X  35      27.663  31.080  39.368  1.00  0.00           C
ATOM    254  CE1 PHE X  35      28.263  32.325  39.114  1.00  0.00           C
ATOM    255  CZ  PHE X  35      29.570  32.382  38.602  1.00  0.00           C
ATOM    256  CE2 PHE X  35      30.271  31.196  38.330  1.00  0.00           C
ATOM    257  CD2 PHE X  35      29.663  29.949  38.564  1.00  0.00           C
ATOM    258  C   PHE X  35      25.519  28.965  38.176  1.00  0.00           C
ATOM    259  O   PHE X  35      24.679  29.081  39.071  1.00  0.00           O
ATOM    260  N   ALA X  36      25.436  29.642  37.028  1.00  0.00           N
ATOM    261  CA  ALA X  36      24.420  30.638  36.694  1.00  0.00           C
ATOM    262  CB  ALA X  36      24.882  31.987  37.261  1.00  0.00           C
ATOM    263  C   ALA X  36      24.182  30.706  35.171  1.00  0.00           C
ATOM    264  O   ALA X  36      25.053  30.313  34.389  1.00  0.00           O
ATOM    265  N   LYS X  37      23.014  31.211  34.748  1.00  0.00           N
ATOM    266  CA  LYS X  37      22.673  31.480  33.332  1.00  0.00           C
ATOM    267  CB  LYS X  37      21.211  31.955  33.229  1.00  0.00           C
ATOM    268  CG  LYS X  37      20.227  30.795  33.410  1.00  0.00           C
ATOM    269  CD  LYS X  37      18.789  31.301  33.571  1.00  0.00           C
ATOM    270  CE  LYS X  37      17.844  30.106  33.716  1.00  0.00           C
ATOM    271  NZ  LYS X  37      16.446  30.545  33.908  1.00  0.00           N
ATOM    272  C   LYS X  37      23.607  32.530  32.696  1.00  0.00           C
ATOM    273  O   LYS X  37      24.054  33.427  33.415  1.00  0.00           O
ATOM    274  N   PRO X  38      23.881  32.468  31.378  1.00  0.00           N
ATOM    275  CD  PRO X  38      23.389  31.470  30.438  1.00  0.00           C
ATOM    276  CG  PRO X  38      23.787  31.969  29.052  1.00  0.00           C
ATOM    277  CB  PRO X  38      25.068  32.754  29.330  1.00  0.00           C
ATOM    278  CA  PRO X  38      24.824  33.367  30.713  1.00  0.00           C
ATOM    279  C   PRO X  38      24.302  34.819  30.613  1.00  0.00           C
ATOM    280  O   PRO X  38      23.180  35.041  30.147  1.00  0.00           O
ATOM    281  N   PRO X  39      25.101  35.835  30.988  1.00  0.00           N
ATOM    282  CD  PRO X  39      26.351  35.687  31.725  1.00  0.00           C
ATOM    283  CG  PRO X  39      26.783  37.092  32.133  1.00  0.00           C
ATOM    284  CB  PRO X  39      25.469  37.873  32.113  1.00  0.00           C
ATOM    285  CA  PRO X  39      24.722  37.250  30.930  1.00  0.00           C
ATOM    286  C   PRO X  39      25.054  37.889  29.563  1.00  0.00           C
ATOM    287  O   PRO X  39      25.766  38.894  29.489  1.00  0.00           O
ATOM    288  N   LEU X  40      24.598  37.273  28.467  1.00  0.00           N
ATOM    289  CA  LEU X  40      24.988  37.619  27.090  1.00  0.00           C
ATOM    290  CB  LEU X  40      25.177  36.331  26.258  1.00  0.00           C
ATOM    291  CG  LEU X  40      23.905  35.678  25.676  1.00  0.00           C
ATOM    292  CD1 LEU X  40      24.301  34.446  24.864  1.00  0.00           C
ATOM    293  CD2 LEU X  40      22.903  35.231  26.740  1.00  0.00           C
ATOM    294  C   LEU X  40      24.062  38.641  26.402  1.00  0.00           C
ATOM    295  O   LEU X  40      22.860  38.669  26.660  1.00  0.00           O
ATOM    296  N   GLY X  41      24.608  39.448  25.487  1.00  0.00           N
ATOM    297  CA  GLY X  41      23.845  40.318  24.577  1.00  0.00           C
ATOM    298  C   GLY X  41      22.761  41.183  25.261  1.00  0.00           C
ATOM    299  O   GLY X  41      23.075  41.944  26.182  1.00  0.00           O
ATOM    300  N   PRO X  42      21.474  41.056  24.873  1.00  0.00           N
ATOM    301  CD  PRO X  42      21.015  40.330  23.699  1.00  0.00           C
ATOM    302  CG  PRO X  42      19.647  40.908  23.373  1.00  0.00           C
ATOM    303  CB  PRO X  42      19.099  41.235  24.752  1.00  0.00           C
ATOM    304  CA  PRO X  42      20.332  41.729  25.514  1.00  0.00           C
ATOM    305  C   PRO X  42      20.144  41.462  27.016  1.00  0.00           C
ATOM    306  O   PRO X  42      19.337  42.132  27.666  1.00  0.00           O
ATOM    307  N   LEU X  43      20.852  40.471  27.562  1.00  0.00           N
ATOM    308  CA  LEU X  43      20.748  39.970  28.931  1.00  0.00           C
ATOM    309  CB  LEU X  43      20.426  38.457  28.882  1.00  0.00           C
ATOM    310  CG  LEU X  43      19.307  38.021  27.909  1.00  0.00           C
ATOM    311  CD1 LEU X  43      19.125  36.504  27.959  1.00  0.00           C
ATOM    312  CD2 LEU X  43      17.957  38.660  28.246  1.00  0.00           C
ATOM    313  C   LEU X  43      21.992  40.328  29.783  1.00  0.00           C
ATOM    314  O   LEU X  43      22.183  39.773  30.871  1.00  0.00           O
ATOM    315  N   ARG X  44      22.832  41.265  29.304  1.00  0.00           N
ATOM    316  CA  ARG X  44      23.911  41.953  30.053  1.00  0.00           C
ATOM    317  CB  ARG X  44      24.805  42.744  29.071  1.00  0.00           C
ATOM    318  CG  ARG X  44      25.627  41.907  28.079  1.00  0.00           C
ATOM    319  CD  ARG X  44      26.185  42.805  26.961  1.00  0.00           C
ATOM    320  NE  ARG X  44      26.859  42.015  25.914  1.00  0.00           N
ATOM    321  CZ  ARG X  44      26.858  42.220  24.611  1.00  0.00           C
ATOM    322  NH1 ARG X  44      26.401  43.301  24.059  1.00  0.00           N
ATOM    323  NH2 ARG X  44      27.317  41.300  23.820  1.00  0.00           N
ATOM    324  C   ARG X  44      23.357  42.936  31.103  1.00  0.00           C
ATOM    325  O   ARG X  44      22.234  43.430  30.962  1.00  0.00           O
ATOM    326  N   PHE X  45      24.185  43.300  32.085  1.00  0.00           N
ATOM    327  CA  PHE X  45      23.936  44.359  33.083  1.00  0.00           C
ATOM    328  CB  PHE X  45      23.969  45.754  32.423  1.00  0.00           C
ATOM    329  CG  PHE X  45      25.011  45.923  31.331  1.00  0.00           C
ATOM    330  CD1 PHE X  45      26.383  45.826  31.631  1.00  0.00           C
ATOM    331  CE1 PHE X  45      27.336  45.916  30.601  1.00  0.00           C
ATOM    332  CZ  PHE X  45      26.923  46.098  29.270  1.00  0.00           C
ATOM    333  CE2 PHE X  45      25.554  46.204  28.970  1.00  0.00           C
ATOM    334  CD2 PHE X  45      24.601  46.121  29.999  1.00  0.00           C
ATOM    335  C   PHE X  45      22.697  44.122  33.971  1.00  0.00           C
ATOM    336  O   PHE X  45      21.845  44.997  34.131  1.00  0.00           O
ATOM    337  N   THR X  46      22.570  42.914  34.522  1.00  0.00           N
ATOM    338  CA  THR X  46      21.490  42.500  35.440  1.00  0.00           C
ATOM    339  CB  THR X  46      20.420  41.643  34.737  1.00  0.00           C
ATOM    340  CG2 THR X  46      19.836  42.278  33.480  1.00  0.00           C
ATOM    341  OG1 THR X  46      20.950  40.393  34.350  1.00  0.00           O
ATOM    342  C   THR X  46      22.039  41.667  36.604  1.00  0.00           C
ATOM    343  O   THR X  46      23.075  41.015  36.440  1.00  0.00           O
ATOM    344  N   PRO X  47      21.337  41.574  37.750  1.00  0.00           N
ATOM    345  CD  PRO X  47      20.305  42.474  38.240  1.00  0.00           C
ATOM    346  CG  PRO X  47      20.384  42.351  39.761  1.00  0.00           C
ATOM    347  CB  PRO X  47      20.733  40.874  39.954  1.00  0.00           C
ATOM    348  CA  PRO X  47      21.640  40.563  38.762  1.00  0.00           C
ATOM    349  C   PRO X  47      21.420  39.128  38.229  1.00  0.00           C
ATOM    350  O   PRO X  47      20.399  38.882  37.567  1.00  0.00           O
ATOM    351  N   PRO X  48      22.345  38.183  38.492  1.00  0.00           N
ATOM    352  CD  PRO X  48      23.604  38.406  39.189  1.00  0.00           C
ATOM    353  CG  PRO X  48      24.249  37.035  39.351  1.00  0.00           C
ATOM    354  CB  PRO X  48      23.731  36.271  38.137  1.00  0.00           C
ATOM    355  CA  PRO X  48      22.307  36.817  37.961  1.00  0.00           C
ATOM    356  C   PRO X  48      21.260  35.904  38.615  1.00  0.00           C
ATOM    357  O   PRO X  48      20.770  36.168  39.717  1.00  0.00           O
ATOM    358  N   GLN X  49      20.957  34.801  37.923  1.00  0.00           N
ATOM    359  CA  GLN X  49      20.131  33.676  38.383  1.00  0.00           C
ATOM    360  CB  GLN X  49      18.720  33.772  37.779  1.00  0.00           C
ATOM    361  CG  GLN X  49      17.828  34.767  38.527  1.00  0.00           C
ATOM    362  CD  GLN X  49      16.467  34.882  37.859  1.00  0.00           C
ATOM    363  OE1 GLN X  49      15.570  34.064  38.047  1.00  0.00           O
ATOM    364  NE2 GLN X  49      16.278  35.838  36.987  1.00  0.00           N
ATOM    365  C   GLN X  49      20.751  32.303  38.030  1.00  0.00           C
ATOM    366  O   GLN X  49      21.521  32.215  37.057  1.00  0.00           O
ATOM    367  N   PRO X  50      20.391  31.221  38.761  1.00  0.00           N
ATOM    368  CD  PRO X  50      19.537  31.213  39.948  1.00  0.00           C
ATOM    369  CG  PRO X  50      20.006  30.033  40.791  1.00  0.00           C
ATOM    370  CB  PRO X  50      20.427  29.029  39.727  1.00  0.00           C
ATOM    371  CA  PRO X  50      20.991  29.896  38.601  1.00  0.00           C
ATOM    372  C   PRO X  50      20.741  29.239  37.240  1.00  0.00           C
ATOM    373  O   PRO X  50      19.754  29.531  36.561  1.00  0.00           O
ATOM    374  N   ALA X  51      21.627  28.311  36.866  1.00  0.00           N
ATOM    375  CA  ALA X  51      21.561  27.550  35.617  1.00  0.00           C
ATOM    376  CB  ALA X  51      22.913  26.852  35.409  1.00  0.00           C
ATOM    377  C   ALA X  51      20.384  26.550  35.583  1.00  0.00           C
ATOM    378  O   ALA X  51      19.964  26.029  36.621  1.00  0.00           O
ATOM    379  N   GLU X  52      19.880  26.250  34.383  1.00  0.00           N
ATOM    380  CA  GLU X  52      18.806  25.269  34.140  1.00  0.00           C
ATOM    381  CB  GLU X  52      18.325  25.364  32.677  1.00  0.00           C
ATOM    382  CG  GLU X  52      17.556  26.653  32.368  1.00  0.00           C
ATOM    383  CD  GLU X  52      16.950  26.606  30.960  1.00  0.00           C
ATOM    384  OE1 GLU X  52      17.684  26.863  29.972  1.00  0.00           O
ATOM    385  OE2 GLU X  52      15.736  26.311  30.819  1.00  0.00           O
ATOM    386  C   GLU X  52      19.250  23.815  34.424  1.00  0.00           C
ATOM    387  O   GLU X  52      20.452  23.523  34.371  1.00  0.00           O
ATOM    388  N   PRO X  53      18.318  22.877  34.687  1.00  0.00           N
ATOM    389  CD  PRO X  53      16.908  23.116  34.967  1.00  0.00           C
ATOM    390  CG  PRO X  53      16.243  21.742  34.994  1.00  0.00           C
ATOM    391  CB  PRO X  53      17.377  20.807  35.414  1.00  0.00           C
ATOM    392  CA  PRO X  53      18.613  21.445  34.774  1.00  0.00           C
ATOM    393  C   PRO X  53      18.941  20.812  33.413  1.00  0.00           C
ATOM    394  O   PRO X  53      18.502  21.295  32.362  1.00  0.00           O
ATOM    395  N   TRP X  54      19.694  19.705  33.439  1.00  0.00           N
ATOM    396  CA  TRP X  54      20.166  18.993  32.239  1.00  0.00           C
ATOM    397  CB  TRP X  54      21.648  19.324  32.006  1.00  0.00           C
ATOM    398  CG  TRP X  54      22.607  18.704  32.978  1.00  0.00           C
ATOM    399  CD1 TRP X  54      23.264  17.538  32.787  1.00  0.00           C
ATOM    400  NE1 TRP X  54      24.000  17.226  33.911  1.00  0.00           N
ATOM    401  CE2 TRP X  54      23.904  18.210  34.867  1.00  0.00           C
ATOM    402  CZ2 TRP X  54      24.463  18.357  36.141  1.00  0.00           C
ATOM    403  CH2 TRP X  54      24.162  19.505  36.891  1.00  0.00           C
ATOM    404  CZ3 TRP X  54      23.304  20.480  36.355  1.00  0.00           C
ATOM    405  CE3 TRP X  54      22.734  20.318  35.077  1.00  0.00           C
ATOM    406  CD2 TRP X  54      23.017  19.174  34.299  1.00  0.00           C
ATOM    407  C   TRP X  54      19.935  17.470  32.272  1.00  0.00           C
ATOM    408  O   TRP X  54      19.784  16.868  31.210  1.00  0.00           O
ATOM    409  N   SER X  55      19.854  16.840  33.452  1.00  0.00           N
ATOM    410  CA  SER X  55      19.428  15.436  33.640  1.00  0.00           C
ATOM    411  CB  SER X  55      17.904  15.321  33.506  1.00  0.00           C
ATOM    412  OG  SER X  55      17.249  16.162  34.440  1.00  0.00           O
ATOM    413  C   SER X  55      20.157  14.366  32.795  1.00  0.00           C
ATOM    414  O   SER X  55      19.563  13.344  32.433  1.00  0.00           O
ATOM    415  N   PHE X  56      21.444  14.572  32.501  1.00  0.00           N
ATOM    416  CA  PHE X  56      22.347  13.559  31.931  1.00  0.00           C
ATOM    417  CB  PHE X  56      22.502  13.743  30.407  1.00  0.00           C
ATOM    418  CG  PHE X  56      23.151  15.036  29.935  1.00  0.00           C
ATOM    419  CD1 PHE X  56      24.551  15.186  29.954  1.00  0.00           C
ATOM    420  CE1 PHE X  56      25.142  16.390  29.530  1.00  0.00           C
ATOM    421  CZ  PHE X  56      24.340  17.449  29.074  1.00  0.00           C
ATOM    422  CE2 PHE X  56      22.945  17.291  29.016  1.00  0.00           C
ATOM    423  CD2 PHE X  56      22.354  16.086  29.439  1.00  0.00           C
ATOM    424  C   PHE X  56      23.695  13.532  32.672  1.00  0.00           C
ATOM    425  O   PHE X  56      23.999  14.454  33.427  1.00  0.00           O
ATOM    426  N   VAL X  57      24.521  12.498  32.472  1.00  0.00           N
ATOM    427  CA  VAL X  57      25.872  12.424  33.068  1.00  0.00           C
ATOM    428  CB  VAL X  57      26.417  10.977  33.098  1.00  0.00           C
ATOM    429  CG1 VAL X  57      27.747  10.913  33.864  1.00  0.00           C
ATOM    430  CG2 VAL X  57      25.450  10.003  33.781  1.00  0.00           C
ATOM    431  C   VAL X  57      26.825  13.362  32.316  1.00  0.00           C
ATOM    432  O   VAL X  57      27.392  12.986  31.291  1.00  0.00           O
ATOM    433  N   LYS X  58      26.997  14.598  32.797  1.00  0.00           N
ATOM    434  CA  LYS X  58      27.853  15.605  32.146  1.00  0.00           C
ATOM    435  CB  LYS X  58      27.378  17.014  32.550  1.00  0.00           C
ATOM    436  CG  LYS X  58      28.176  18.128  31.848  1.00  0.00           C
ATOM    437  CD  LYS X  58      27.640  19.541  32.133  1.00  0.00           C
ATOM    438  CE  LYS X  58      26.257  19.772  31.509  1.00  0.00           C
ATOM    439  NZ  LYS X  58      25.829  21.184  31.628  1.00  0.00           N
ATOM    440  C   LYS X  58      29.331  15.354  32.459  1.00  0.00           C
ATOM    441  O   LYS X  58      29.722  15.404  33.623  1.00  0.00           O
ATOM    442  N   ASN X  59      30.161  15.104  31.446  1.00  0.00           N
ATOM    443  CA  ASN X  59      31.616  14.997  31.624  1.00  0.00           C
ATOM    444  CB  ASN X  59      32.223  14.223  30.439  1.00  0.00           C
ATOM    445  CG  ASN X  59      33.667  13.770  30.634  1.00  0.00           C
ATOM    446  OD1 ASN X  59      34.326  14.014  31.639  1.00  0.00           O
ATOM    447  ND2 ASN X  59      34.197  13.062  29.668  1.00  0.00           N
ATOM    448  C   ASN X  59      32.218  16.401  31.818  1.00  0.00           C
ATOM    449  O   ASN X  59      32.056  17.270  30.962  1.00  0.00           O
ATOM    450  N   ALA X  60      32.879  16.621  32.953  1.00  0.00           N
ATOM    451  CA  ALA X  60      33.395  17.913  33.402  1.00  0.00           C
ATOM    452  CB  ALA X  60      32.596  18.345  34.637  1.00  0.00           C
ATOM    453  C   ALA X  60      34.908  17.812  33.646  1.00  0.00           C
ATOM    454  O   ALA X  60      35.381  17.777  34.783  1.00  0.00           O
ATOM    455  N   THR X  61      35.673  17.695  32.560  1.00  0.00           N
ATOM    456  CA  THR X  61      37.124  17.425  32.576  1.00  0.00           C
ATOM    457  CB  THR X  61      37.427  15.926  32.395  1.00  0.00           C
ATOM    458  CG2 THR X  61      36.982  15.096  33.598  1.00  0.00           C
ATOM    459  OG1 THR X  61      36.772  15.395  31.267  1.00  0.00           O
ATOM    460  C   THR X  61      37.927  18.306  31.606  1.00  0.00           C
ATOM    461  O   THR X  61      39.080  18.007  31.295  1.00  0.00           O
ATOM    462  N   SER X  62      37.352  19.433  31.179  1.00  0.00           N
ATOM    463  CA  SER X  62      38.013  20.524  30.447  1.00  0.00           C
ATOM    464  CB  SER X  62      37.452  20.628  29.023  1.00  0.00           C
ATOM    465  OG  SER X  62      37.608  19.404  28.326  1.00  0.00           O
ATOM    466  C   SER X  62      37.792  21.852  31.180  1.00  0.00           C
ATOM    467  O   SER X  62      36.693  22.106  31.677  1.00  0.00           O
ATOM    468  N   TYR X  63      38.802  22.723  31.242  1.00  0.00           N
ATOM    469  CA  TYR X  63      38.661  24.049  31.867  1.00  0.00           C
ATOM    470  CB  TYR X  63      40.031  24.724  31.991  1.00  0.00           C
ATOM    471  CG  TYR X  63      40.847  24.290  33.197  1.00  0.00           C
ATOM    472  CD1 TYR X  63      41.677  23.153  33.140  1.00  0.00           C
ATOM    473  CE1 TYR X  63      42.403  22.753  34.281  1.00  0.00           C
ATOM    474  CZ  TYR X  63      42.327  23.504  35.472  1.00  0.00           C
ATOM    475  OH  TYR X  63      43.047  23.135  36.565  1.00  0.00           O
ATOM    476  CE2 TYR X  63      41.525  24.663  35.514  1.00  0.00           C
ATOM    477  CD2 TYR X  63      40.775  25.041  34.387  1.00  0.00           C
ATOM    478  C   TYR X  63      37.678  24.964  31.100  1.00  0.00           C
ATOM    479  O   TYR X  63      37.530  24.818  29.882  1.00  0.00           O
ATOM    480  N   PRO X  64      37.018  25.926  31.774  1.00  0.00           N
ATOM    481  CD  PRO X  64      37.097  26.198  33.205  1.00  0.00           C
ATOM    482  CG  PRO X  64      36.287  27.472  33.441  1.00  0.00           C
ATOM    483  CB  PRO X  64      35.264  27.437  32.306  1.00  0.00           C
ATOM    484  CA  PRO X  64      36.046  26.820  31.143  1.00  0.00           C
ATOM    485  C   PRO X  64      36.692  27.907  30.255  1.00  0.00           C
ATOM    486  O   PRO X  64      37.896  28.183  30.376  1.00  0.00           O
ATOM    487  N   PRO X  65      35.895  28.587  29.406  1.00  0.00           N
ATOM    488  CD  PRO X  65      34.522  28.253  29.054  1.00  0.00           C
ATOM    489  CG  PRO X  65      34.257  28.998  27.753  1.00  0.00           C
ATOM    490  CB  PRO X  65      35.071  30.277  27.918  1.00  0.00           C
ATOM    491  CA  PRO X  65      36.288  29.832  28.741  1.00  0.00           C
ATOM    492  C   PRO X  65      36.672  30.929  29.741  1.00  0.00           C
ATOM    493  O   PRO X  65      36.158  30.971  30.860  1.00  0.00           O
ATOM    494  N   MET X  66      37.531  31.851  29.314  1.00  0.00           N
ATOM    495  CA  MET X  66      37.892  33.062  30.052  1.00  0.00           C
ATOM    496  CB  MET X  66      39.169  33.680  29.459  1.00  0.00           C
ATOM    497  CG  MET X  66      40.360  32.718  29.466  1.00  0.00           C
ATOM    498  SD  MET X  66      41.862  33.353  28.661  1.00  0.00           S
ATOM    499  CE  MET X  66      41.372  33.304  26.913  1.00  0.00           C
ATOM    500  C   MET X  66      36.761  34.094  29.986  1.00  0.00           C
ATOM    501  O   MET X  66      36.101  34.241  28.954  1.00  0.00           O
ATOM    502  N   CYS X  67      36.578  34.860  31.060  1.00  0.00           N
ATOM    503  CA  CYS X  67      35.638  35.976  31.108  1.00  0.00           C
ATOM    504  CB  CYS X  67      35.187  36.183  32.567  1.00  0.00           C
ATOM    505  SG  CYS X  67      36.600  36.296  33.706  1.00  0.00           S
ATOM    506  C   CYS X  67      36.224  37.263  30.497  1.00  0.00           C
ATOM    507  O   CYS X  67      37.268  37.744  30.929  1.00  0.00           O
ATOM    508  N   THR X  68      35.505  37.878  29.551  1.00  0.00           N
ATOM    509  CA  THR X  68      35.353  39.351  29.470  1.00  0.00           C
ATOM    510  CB  THR X  68      34.259  39.804  30.469  1.00  0.00           C
ATOM    511  CG2 THR X  68      32.914  39.112  30.230  1.00  0.00           C
ATOM    512  OG1 THR X  68      34.628  39.528  31.801  1.00  0.00           O
ATOM    513  C   THR X  68      36.641  40.204  29.611  1.00  0.00           C
ATOM    514  O   THR X  68      36.674  41.136  30.418  1.00  0.00           O
ATOM    515  N   GLN X  69      37.721  39.891  28.882  1.00  0.00           N
ATOM    516  CA  GLN X  69      39.043  40.543  29.014  1.00  0.00           C
ATOM    517  CB  GLN X  69      39.821  39.905  30.184  1.00  0.00           C
ATOM    518  CG  GLN X  69      40.360  38.490  29.905  1.00  0.00           C
ATOM    519  CD  GLN X  69      40.797  37.803  31.189  1.00  0.00           C
ATOM    520  OE1 GLN X  69      41.969  37.745  31.539  1.00  0.00           O
ATOM    521  NE2 GLN X  69      39.851  37.296  31.943  1.00  0.00           N
ATOM    522  C   GLN X  69      39.891  40.501  27.728  1.00  0.00           C
ATOM    523  O   GLN X  69      39.582  39.759  26.798  1.00  0.00           O
ATOM    524  N   ASP X  70      40.987  41.263  27.699  1.00  0.00           N
ATOM    525  CA  ASP X  70      41.991  41.260  26.628  1.00  0.00           C
ATOM    526  CB  ASP X  70      42.974  42.423  26.878  1.00  0.00           C
ATOM    527  CG  ASP X  70      43.939  42.714  25.721  1.00  0.00           C
ATOM    528  OD1 ASP X  70      44.161  41.854  24.838  1.00  0.00           O
ATOM    529  OD2 ASP X  70      44.496  43.837  25.682  1.00  0.00           O
ATOM    530  C   ASP X  70      42.725  39.897  26.537  1.00  0.00           C
ATOM    531  O   ASP X  70      43.450  39.518  27.471  1.00  0.00           O
ATOM    532  N   PRO X  71      42.604  39.145  25.421  1.00  0.00           N
ATOM    533  CD  PRO X  71      41.873  39.474  24.204  1.00  0.00           C
ATOM    534  CG  PRO X  71      42.382  38.500  23.143  1.00  0.00           C
ATOM    535  CB  PRO X  71      42.729  37.260  23.963  1.00  0.00           C
ATOM    536  CA  PRO X  71      43.255  37.842  25.280  1.00  0.00           C
ATOM    537  C   PRO X  71      44.787  37.942  25.302  1.00  0.00           C
ATOM    538  O   PRO X  71      45.446  36.982  25.701  1.00  0.00           O
ATOM    539  N   LYS X  72      45.372  39.106  24.981  1.00  0.00           N
ATOM    540  CA  LYS X  72      46.828  39.337  25.047  1.00  0.00           C
ATOM    541  CB  LYS X  72      47.184  40.636  24.315  1.00  0.00           C
ATOM    542  CG  LYS X  72      46.716  40.652  22.851  1.00  0.00           C
ATOM    543  CD  LYS X  72      47.261  41.871  22.094  1.00  0.00           C
ATOM    544  CE  LYS X  72      46.937  43.218  22.757  1.00  0.00           C
ATOM    545  NZ  LYS X  72      45.481  43.451  22.909  1.00  0.00           N
ATOM    546  C   LYS X  72      47.379  39.355  26.480  1.00  0.00           C
ATOM    547  O   LYS X  72      48.592  39.254  26.664  1.00  0.00           O
ATOM    548  N   ALA X  73      46.503  39.441  27.486  1.00  0.00           N
ATOM    549  CA  ALA X  73      46.819  39.154  28.885  1.00  0.00           C
ATOM    550  CB  ALA X  73      46.126  40.201  29.765  1.00  0.00           C
ATOM    551  C   ALA X  73      46.413  37.718  29.275  1.00  0.00           C
ATOM    552  O   ALA X  73      47.224  36.987  29.852  1.00  0.00           O
ATOM    553  N   GLY X  74      45.182  37.302  28.943  1.00  0.00           N
ATOM    554  CA  GLY X  74      44.593  36.025  29.376  1.00  0.00           C
ATOM    555  C   GLY X  74      45.260  34.762  28.809  1.00  0.00           C
ATOM    556  O   GLY X  74      45.340  33.741  29.499  1.00  0.00           O
ATOM    557  N   GLN X  75      45.809  34.820  27.590  1.00  0.00           N
ATOM    558  CA  GLN X  75      46.539  33.696  26.987  1.00  0.00           C
ATOM    559  CB  GLN X  75      46.872  34.002  25.516  1.00  0.00           C
ATOM    560  CG  GLN X  75      45.620  33.937  24.623  1.00  0.00           C
ATOM    561  CD  GLN X  75      45.855  34.360  23.174  1.00  0.00           C
ATOM    562  OE1 GLN X  75      46.933  34.778  22.754  1.00  0.00           O
ATOM    563  NE2 GLN X  75      44.840  34.250  22.350  1.00  0.00           N
ATOM    564  C   GLN X  75      47.807  33.357  27.784  1.00  0.00           C
ATOM    565  O   GLN X  75      48.044  32.191  28.085  1.00  0.00           O
ATOM    566  N   LEU X  76      48.571  34.357  28.233  1.00  0.00           N
ATOM    567  CA  LEU X  76      49.807  34.144  28.998  1.00  0.00           C
ATOM    568  CB  LEU X  76      50.564  35.480  29.119  1.00  0.00           C
ATOM    569  CG  LEU X  76      51.392  35.879  27.879  1.00  0.00           C
ATOM    570  CD1 LEU X  76      50.564  36.088  26.608  1.00  0.00           C
ATOM    571  CD2 LEU X  76      52.122  37.189  28.168  1.00  0.00           C
ATOM    572  C   LEU X  76      49.526  33.510  30.376  1.00  0.00           C
ATOM    573  O   LEU X  76      50.267  32.628  30.814  1.00  0.00           O
ATOM    574  N   LEU X  77      48.409  33.877  31.019  1.00  0.00           N
ATOM    575  CA  LEU X  77      47.911  33.221  32.241  1.00  0.00           C
ATOM    576  CB  LEU X  77      46.723  34.022  32.819  1.00  0.00           C
ATOM    577  CG  LEU X  77      46.991  35.508  33.121  1.00  0.00           C
ATOM    578  CD1 LEU X  77      45.705  36.191  33.588  1.00  0.00           C
ATOM    579  CD2 LEU X  77      48.058  35.717  34.194  1.00  0.00           C
ATOM    580  C   LEU X  77      47.480  31.764  31.985  1.00  0.00           C
ATOM    581  O   LEU X  77      47.567  30.922  32.877  1.00  0.00           O
ATOM    582  N   SER X  78      47.028  31.455  30.767  1.00  0.00           N
ATOM    583  CA  SER X  78      46.531  30.130  30.362  1.00  0.00           C
ATOM    584  CB  SER X  78      45.470  30.289  29.270  1.00  0.00           C
ATOM    585  OG  SER X  78      44.408  31.116  29.712  1.00  0.00           O
ATOM    586  C   SER X  78      47.623  29.181  29.850  1.00  0.00           C
ATOM    587  O   SER X  78      47.430  27.963  29.890  1.00  0.00           O
ATOM    588  N   GLU X  79      48.751  29.711  29.367  1.00  0.00           N
ATOM    589  CA  GLU X  79      49.830  28.947  28.720  1.00  0.00           C
ATOM    590  CB  GLU X  79      50.112  29.529  27.326  1.00  0.00           C
ATOM    591  CG  GLU X  79      48.932  29.395  26.355  1.00  0.00           C
ATOM    592  CD  GLU X  79      49.393  29.682  24.924  1.00  0.00           C
ATOM    593  OE1 GLU X  79      49.839  30.808  24.610  1.00  0.00           O
ATOM    594  OE2 GLU X  79      49.382  28.735  24.100  1.00  0.00           O
ATOM    595  C   GLU X  79      51.148  28.905  29.510  1.00  0.00           C
ATOM    596  O   GLU X  79      51.844  27.890  29.452  1.00  0.00           O
ATOM    597  N   LEU X  80      51.502  29.979  30.231  1.00  0.00           N
ATOM    598  CA  LEU X  80      52.816  30.141  30.875  1.00  0.00           C
ATOM    599  CB  LEU X  80      53.527  31.381  30.291  1.00  0.00           C
ATOM    600  CG  LEU X  80      53.698  31.407  28.759  1.00  0.00           C
ATOM    601  CD1 LEU X  80      54.409  32.696  28.350  1.00  0.00           C
ATOM    602  CD2 LEU X  80      54.512  30.221  28.238  1.00  0.00           C
ATOM    603  C   LEU X  80      52.715  30.256  32.402  1.00  0.00           C
ATOM    604  O   LEU X  80      53.439  29.577  33.132  1.00  0.00           O
ATOM    605  N   PHE X  81      51.802  31.089  32.904  1.00  0.00           N
ATOM    606  CA  PHE X  81      51.681  31.413  34.334  1.00  0.00           C
ATOM    607  CB  PHE X  81      51.635  32.940  34.502  1.00  0.00           C
ATOM    608  CG  PHE X  81      52.768  33.622  33.745  1.00  0.00           C
ATOM    609  CD1 PHE X  81      54.108  33.304  34.048  1.00  0.00           C
ATOM    610  CE1 PHE X  81      55.155  33.812  33.260  1.00  0.00           C
ATOM    611  CZ  PHE X  81      54.870  34.647  32.166  1.00  0.00           C
ATOM    612  CE2 PHE X  81      53.538  34.991  31.876  1.00  0.00           C
ATOM    613  CD2 PHE X  81      52.488  34.477  32.661  1.00  0.00           C
ATOM    614  C   PHE X  81      50.552  30.603  34.988  1.00  0.00           C
ATOM    615  O   PHE X  81      49.612  31.140  35.577  1.00  0.00           O
ATOM    616  N   THR X  82      50.655  29.283  34.803  1.00  0.00           N
ATOM    617  CA  THR X  82      49.612  28.279  35.046  1.00  0.00           C
ATOM    618  CB  THR X  82      49.598  27.231  33.912  1.00  0.00           C
ATOM    619  CG2 THR X  82      49.381  27.829  32.524  1.00  0.00           C
ATOM    620  OG1 THR X  82      50.825  26.535  33.841  1.00  0.00           O
ATOM    621  C   THR X  82      49.765  27.541  36.375  1.00  0.00           C
ATOM    622  O   THR X  82      50.869  27.411  36.906  1.00  0.00           O
ATOM    623  N   ASN X  83      48.667  26.971  36.880  1.00  0.00           N
ATOM    624  CA  ASN X  83      48.712  25.859  37.840  1.00  0.00           C
ATOM    625  CB  ASN X  83      48.137  26.336  39.185  1.00  0.00           C
ATOM    626  CG  ASN X  83      48.532  25.448  40.352  1.00  0.00           C
ATOM    627  OD1 ASN X  83      49.384  24.576  40.263  1.00  0.00           O
ATOM    628  ND2 ASN X  83      47.956  25.646  41.509  1.00  0.00           N
ATOM    629  C   ASN X  83      48.050  24.570  37.304  1.00  0.00           C
ATOM    630  O   ASN X  83      48.284  23.482  37.831  1.00  0.00           O
ATOM    631  N   ARG X  84      47.260  24.665  36.227  1.00  0.00           N
ATOM    632  CA  ARG X  84      46.703  23.517  35.500  1.00  0.00           C
ATOM    633  CB  ARG X  84      45.669  23.993  34.457  1.00  0.00           C
ATOM    634  CG  ARG X  84      46.269  24.840  33.322  1.00  0.00           C
ATOM    635  CD  ARG X  84      45.309  25.038  32.146  1.00  0.00           C
ATOM    636  NE  ARG X  84      46.069  25.474  30.961  1.00  0.00           N
ATOM    637  CZ  ARG X  84      46.724  24.688  30.125  1.00  0.00           C
ATOM    638  NH1 ARG X  84      46.579  23.394  30.078  1.00  0.00           N
ATOM    639  NH2 ARG X  84      47.587  25.216  29.319  1.00  0.00           N
ATOM    640  C   ARG X  84      47.782  22.637  34.845  1.00  0.00           C
ATOM    641  O   ARG X  84      48.752  23.138  34.272  1.00  0.00           O
ATOM    642  N   LYS X  85      47.521  21.332  34.819  1.00  0.00           N
ATOM    643  CA  LYS X  85      48.094  20.356  33.878  1.00  0.00           C
ATOM    644  CB  LYS X  85      48.528  19.117  34.685  1.00  0.00           C
ATOM    645  CG  LYS X  85      49.159  18.008  33.828  1.00  0.00           C
ATOM    646  CD  LYS X  85      49.695  16.875  34.709  1.00  0.00           C
ATOM    647  CE  LYS X  85      50.276  15.737  33.863  1.00  0.00           C
ATOM    648  NZ  LYS X  85      51.135  14.858  34.691  1.00  0.00           N
ATOM    649  C   LYS X  85      47.091  20.019  32.766  1.00  0.00           C
ATOM    650  O   LYS X  85      47.490  19.773  31.627  1.00  0.00           O
ATOM    651  N   GLU X  86      45.795  20.026  33.083  1.00  0.00           N
ATOM    652  CA  GLU X  86      44.719  19.508  32.229  1.00  0.00           C
ATOM    653  CB  GLU X  86      43.616  18.956  33.164  1.00  0.00           C
ATOM    654  CG  GLU X  86      42.599  17.996  32.536  1.00  0.00           C
ATOM    655  CD  GLU X  86      43.292  16.889  31.740  1.00  0.00           C
ATOM    656  OE1 GLU X  86      43.459  17.069  30.509  1.00  0.00           O
ATOM    657  OE2 GLU X  86      43.733  15.877  32.323  1.00  0.00           O
ATOM    658  C   GLU X  86      44.219  20.490  31.133  1.00  0.00           C
ATOM    659  O   GLU X  86      44.552  21.679  31.130  1.00  0.00           O
ATOM    660  N   ASN X  87      43.470  19.944  30.167  1.00  0.00           N
ATOM    661  CA  ASN X  87      43.120  20.516  28.858  1.00  0.00           C
ATOM    662  CB  ASN X  87      42.592  19.371  27.964  1.00  0.00           C
ATOM    663  CG  ASN X  87      41.203  18.902  28.356  1.00  0.00           C
ATOM    664  OD1 ASN X  87      40.201  19.349  27.818  1.00  0.00           O
ATOM    665  ND2 ASN X  87      41.090  18.009  29.310  1.00  0.00           N
ATOM    666  C   ASN X  87      42.150  21.722  28.880  1.00  0.00           C
ATOM    667  O   ASN X  87      41.323  21.866  29.788  1.00  0.00           O
ATOM    668  N   ILE X  88      42.235  22.572  27.845  1.00  0.00           N
ATOM    669  CA  ILE X  88      41.540  23.871  27.738  1.00  0.00           C
ATOM    670  CB  ILE X  88      42.477  25.036  28.163  1.00  0.00           C
ATOM    671  CG2 ILE X  88      43.128  24.771  29.530  1.00  0.00           C
ATOM    672  CG1 ILE X  88      43.584  25.364  27.129  1.00  0.00           C
ATOM    673  CD1 ILE X  88      44.414  26.603  27.494  1.00  0.00           C
ATOM    674  C   ILE X  88      40.971  24.142  26.324  1.00  0.00           C
ATOM    675  O   ILE X  88      41.483  23.602  25.338  1.00  0.00           O
ATOM    676  N   PRO X  89      39.973  25.039  26.174  1.00  0.00           N
ATOM    677  CD  PRO X  89      39.028  25.451  27.205  1.00  0.00           C
ATOM    678  CG  PRO X  89      37.974  26.313  26.500  1.00  0.00           C
ATOM    679  CB  PRO X  89      38.047  25.827  25.055  1.00  0.00           C
ATOM    680  CA  PRO X  89      39.545  25.569  24.876  1.00  0.00           C
ATOM    681  C   PRO X  89      40.302  26.849  24.453  1.00  0.00           C
ATOM    682  O   PRO X  89      40.210  27.244  23.292  1.00  0.00           O
ATOM    683  N   LEU X  90      41.034  27.505  25.369  1.00  0.00           N
ATOM    684  CA  LEU X  90      41.747  28.781  25.161  1.00  0.00           C
ATOM    685  CB  LEU X  90      43.075  28.519  24.408  1.00  0.00           C
ATOM    686  CG  LEU X  90      44.107  29.669  24.406  1.00  0.00           C
ATOM    687  CD1 LEU X  90      44.459  30.166  25.811  1.00  0.00           C
ATOM    688  CD2 LEU X  90      45.406  29.193  23.754  1.00  0.00           C
ATOM    689  C   LEU X  90      40.834  29.878  24.563  1.00  0.00           C
ATOM    690  O   LEU X  90      41.191  30.572  23.605  1.00  0.00           O
ATOM    691  N   LYS X  91      39.619  29.993  25.113  1.00  0.00           N
ATOM    692  CA  LYS X  91      38.476  30.746  24.559  1.00  0.00           C
ATOM    693  CB  LYS X  91      37.289  29.769  24.456  1.00  0.00           C
ATOM    694  CG  LYS X  91      36.077  30.299  23.673  1.00  0.00           C
ATOM    695  CD  LYS X  91      34.943  29.260  23.697  1.00  0.00           C
ATOM    696  CE  LYS X  91      33.777  29.595  22.759  1.00  0.00           C
ATOM    697  NZ  LYS X  91      34.174  29.514  21.337  1.00  0.00           N
ATOM    698  C   LYS X  91      38.140  31.976  25.410  1.00  0.00           C
ATOM    699  O   LYS X  91      38.312  31.932  26.625  1.00  0.00           O
ATOM    700  N   LEU X  92      37.625  33.041  24.794  1.00  0.00           N
ATOM    701  CA  LEU X  92      37.179  34.276  25.451  1.00  0.00           C
ATOM    702  CB  LEU X  92      38.065  35.432  24.936  1.00  0.00           C
ATOM    703  CG  LEU X  92      37.998  36.786  25.669  1.00  0.00           C
ATOM    704  CD1 LEU X  92      36.682  37.545  25.490  1.00  0.00           C
ATOM    705  CD2 LEU X  92      38.269  36.628  27.163  1.00  0.00           C
ATOM    706  C   LEU X  92      35.678  34.498  25.197  1.00  0.00           C
ATOM    707  O   LEU X  92      35.251  34.622  24.043  1.00  0.00           O
ATOM    708  N   SER X  93      34.885  34.552  26.270  1.00  0.00           N
ATOM    709  CA  SER X  93      33.416  34.610  26.227  1.00  0.00           C
ATOM    710  CB  SER X  93      32.830  33.226  26.556  1.00  0.00           C
ATOM    711  OG  SER X  93      33.121  32.245  25.574  1.00  0.00           O
ATOM    712  C   SER X  93      32.821  35.639  27.203  1.00  0.00           C
ATOM    713  O   SER X  93      33.461  36.066  28.167  1.00  0.00           O
ATOM    714  N   GLU X  94      31.555  36.002  26.972  1.00  0.00           N
ATOM    715  CA  GLU X  94      30.651  36.564  27.991  1.00  0.00           C
ATOM    716  CB  GLU X  94      29.902  37.799  27.454  1.00  0.00           C
ATOM    717  CG  GLU X  94      28.949  37.532  26.275  1.00  0.00           C
ATOM    718  CD  GLU X  94      28.256  38.803  25.761  1.00  0.00           C
ATOM    719  OE1 GLU X  94      27.326  38.715  24.924  1.00  0.00           O
ATOM    720  OE2 GLU X  94      28.635  39.929  26.144  1.00  0.00           O
ATOM    721  C   GLU X  94      29.718  35.496  28.600  1.00  0.00           C
ATOM    722  O   GLU X  94      29.310  35.638  29.752  1.00  0.00           O
ATOM    723  N   ASP X  95      29.484  34.372  27.906  1.00  0.00           N
ATOM    724  CA  ASP X  95      29.153  33.088  28.549  1.00  0.00           C
ATOM    725  CB  ASP X  95      28.690  32.061  27.498  1.00  0.00           C
ATOM    726  CG  ASP X  95      28.615  30.632  28.063  1.00  0.00           C
ATOM    727  OD1 ASP X  95      27.971  30.423  29.118  1.00  0.00           O
ATOM    728  OD2 ASP X  95      29.213  29.710  27.455  1.00  0.00           O
ATOM    729  C   ASP X  95      30.381  32.588  29.331  1.00  0.00           C
ATOM    730  O   ASP X  95      31.263  31.929  28.781  1.00  0.00           O
ATOM    731  N   CYS X  96      30.479  32.970  30.603  1.00  0.00           N
ATOM    732  CA  CYS X  96      31.681  32.781  31.415  1.00  0.00           C
ATOM    733  CB  CYS X  96      32.557  34.032  31.255  1.00  0.00           C
ATOM    734  SG  CYS X  96      31.726  35.510  31.919  1.00  0.00           S
ATOM    735  C   CYS X  96      31.423  32.423  32.894  1.00  0.00           C
ATOM    736  O   CYS X  96      32.384  32.290  33.656  1.00  0.00           O
ATOM    737  N   LEU X  97      30.164  32.230  33.311  1.00  0.00           N
ATOM    738  CA  LEU X  97      29.791  31.954  34.706  1.00  0.00           C
ATOM    739  CB  LEU X  97      28.404  32.549  35.020  1.00  0.00           C
ATOM    740  CG  LEU X  97      28.276  34.070  34.783  1.00  0.00           C
ATOM    741  CD1 LEU X  97      26.943  34.566  35.345  1.00  0.00           C
ATOM    742  CD2 LEU X  97      29.391  34.892  35.433  1.00  0.00           C
ATOM    743  C   LEU X  97      29.926  30.456  35.040  1.00  0.00           C
ATOM    744  O   LEU X  97      28.942  29.707  35.100  1.00  0.00           O
ATOM    745  N   TYR X  98      31.181  30.038  35.225  1.00  0.00           N
ATOM    746  CA  TYR X  98      31.625  28.663  35.472  1.00  0.00           C
ATOM    747  CB  TYR X  98      32.372  28.141  34.234  1.00  0.00           C
ATOM    748  CG  TYR X  98      31.558  28.073  32.954  1.00  0.00           C
ATOM    749  CD1 TYR X  98      31.683  29.073  31.969  1.00  0.00           C
ATOM    750  CE1 TYR X  98      30.939  28.991  30.774  1.00  0.00           C
ATOM    751  CZ  TYR X  98      30.081  27.892  30.554  1.00  0.00           C
ATOM    752  OH  TYR X  98      29.398  27.753  29.386  1.00  0.00           O
ATOM    753  CE2 TYR X  98      29.970  26.884  31.533  1.00  0.00           C
ATOM    754  CD2 TYR X  98      30.704  26.978  32.729  1.00  0.00           C
ATOM    755  C   TYR X  98      32.533  28.555  36.712  1.00  0.00           C
ATOM    756  O   TYR X  98      33.153  29.534  37.132  1.00  0.00           O
ATOM    757  N   LEU X  99      32.637  27.351  37.284  1.00  0.00           N
ATOM    758  CA  LEU X  99      33.518  27.027  38.412  1.00  0.00           C
ATOM    759  CB  LEU X  99      32.771  27.297  39.741  1.00  0.00           C
ATOM    760  CG  LEU X  99      31.409  26.616  39.975  1.00  0.00           C
ATOM    761  CD1 LEU X  99      31.521  25.109  40.194  1.00  0.00           C
ATOM    762  CD2 LEU X  99      30.770  27.213  41.233  1.00  0.00           C
ATOM    763  C   LEU X  99      34.145  25.619  38.309  1.00  0.00           C
ATOM    764  O   LEU X  99      33.712  24.785  37.512  1.00  0.00           O
ATOM    765  N   ASN X 100      35.172  25.367  39.124  1.00  0.00           N
ATOM    766  CA  ASN X 100      35.890  24.089  39.251  1.00  0.00           C
ATOM    767  CB  ASN X 100      37.376  24.284  38.900  1.00  0.00           C
ATOM    768  CG  ASN X 100      37.695  24.819  37.517  1.00  0.00           C
ATOM    769  OD1 ASN X 100      36.934  24.737  36.564  1.00  0.00           O
ATOM    770  ND2 ASN X 100      38.876  25.374  37.379  1.00  0.00           N
ATOM    771  C   ASN X 100      35.815  23.573  40.699  1.00  0.00           C
ATOM    772  O   ASN X 100      35.798  24.385  41.626  1.00  0.00           O
ATOM    773  N   ILE X 101      35.868  22.252  40.904  1.00  0.00           N
ATOM    774  CA  ILE X 101      35.970  21.607  42.224  1.00  0.00           C
ATOM    775  CB  ILE X 101      34.626  20.987  42.697  1.00  0.00           C
ATOM    776  CG2 ILE X 101      34.764  20.540  44.167  1.00  0.00           C
ATOM    777  CG1 ILE X 101      33.399  21.930  42.609  1.00  0.00           C
ATOM    778  CD1 ILE X 101      32.686  21.904  41.251  1.00  0.00           C
ATOM    779  C   ILE X 101      37.090  20.553  42.218  1.00  0.00           C
ATOM    780  O   ILE X 101      37.225  19.776  41.272  1.00  0.00           O
ATOM    781  N   TYR X 102      37.864  20.496  43.302  1.00  0.00           N
ATOM    782  CA  TYR X 102      38.964  19.555  43.534  1.00  0.00           C
ATOM    783  CB  TYR X 102      40.328  20.261  43.338  1.00  0.00           C
ATOM    784  CG  TYR X 102      40.356  21.476  42.409  1.00  0.00           C
ATOM    785  CD1 TYR X 102      39.981  22.730  42.927  1.00  0.00           C
ATOM    786  CE1 TYR X 102      40.021  23.886  42.132  1.00  0.00           C
ATOM    787  CZ  TYR X 102      40.433  23.801  40.788  1.00  0.00           C
ATOM    788  OH  TYR X 102      40.485  24.929  40.030  1.00  0.00           O
ATOM    789  CE2 TYR X 102      40.800  22.545  40.252  1.00  0.00           C
ATOM    790  CD2 TYR X 102      40.770  21.388  41.063  1.00  0.00           C
ATOM    791  C   TYR X 102      38.806  18.976  44.955  1.00  0.00           C
ATOM    792  O   TYR X 102      38.683  19.736  45.918  1.00  0.00           O
ATOM    793  N   THR X 103      38.753  17.650  45.112  1.00  0.00           N
ATOM    794  CA  THR X 103      38.351  16.999  46.378  1.00  0.00           C
ATOM    795  CB  THR X 103      36.824  16.784  46.391  1.00  0.00           C
ATOM    796  CG2 THR X 103      36.306  15.774  45.368  1.00  0.00           C
ATOM    797  OG1 THR X 103      36.387  16.352  47.656  1.00  0.00           O
ATOM    798  C   THR X 103      39.107  15.683  46.636  1.00  0.00           C
ATOM    799  O   THR X 103      39.421  14.979  45.675  1.00  0.00           O
ATOM    800  N   PRO X 104      39.420  15.310  47.894  1.00  0.00           N
ATOM    801  CD  PRO X 104      39.309  16.126  49.097  1.00  0.00           C
ATOM    802  CG  PRO X 104      40.220  15.460  50.122  1.00  0.00           C
ATOM    803  CB  PRO X 104      40.080  13.984  49.754  1.00  0.00           C
ATOM    804  CA  PRO X 104      40.039  14.021  48.225  1.00  0.00           C
ATOM    805  C   PRO X 104      39.289  12.806  47.652  1.00  0.00           C
ATOM    806  O   PRO X 104      38.057  12.809  47.582  1.00  0.00           O
ATOM    807  N   ALA X 105      40.020  11.761  47.250  1.00  0.00           N
ATOM    808  CA  ALA X 105      39.454  10.622  46.520  1.00  0.00           C
ATOM    809  CB  ALA X 105      40.612   9.781  45.973  1.00  0.00           C
ATOM    810  C   ALA X 105      38.462   9.748  47.322  1.00  0.00           C
ATOM    811  O   ALA X 105      37.650   9.053  46.707  1.00  0.00           O
ATOM    812  N   ASP X 106      38.482   9.783  48.661  1.00  0.00           N
ATOM    813  CA  ASP X 106      37.557   9.049  49.547  1.00  0.00           C
ATOM    814  CB  ASP X 106      38.226   8.878  50.923  1.00  0.00           C
ATOM    815  CG  ASP X 106      37.561   7.806  51.789  1.00  0.00           C
ATOM    816  OD1 ASP X 106      37.112   8.114  52.917  1.00  0.00           O
ATOM    817  OD2 ASP X 106      37.540   6.623  51.368  1.00  0.00           O
ATOM    818  C   ASP X 106      36.158   9.716  49.593  1.00  0.00           C
ATOM    819  O   ASP X 106      35.723  10.262  50.612  1.00  0.00           O
ATOM    820  N   LEU X 107      35.489   9.733  48.434  1.00  0.00           N
ATOM    821  CA  LEU X 107      34.359  10.597  48.071  1.00  0.00           C
ATOM    822  CB  LEU X 107      34.607  11.052  46.617  1.00  0.00           C
ATOM    823  CG  LEU X 107      33.555  12.002  46.012  1.00  0.00           C
ATOM    824  CD1 LEU X 107      33.398  13.303  46.800  1.00  0.00           C
ATOM    825  CD2 LEU X 107      33.960  12.369  44.583  1.00  0.00           C
ATOM    826  C   LEU X 107      32.968   9.955  48.255  1.00  0.00           C
ATOM    827  O   LEU X 107      32.017  10.659  48.603  1.00  0.00           O
ATOM    828  N   THR X 108      32.830   8.635  48.097  1.00  0.00           N
ATOM    829  CA  THR X 108      31.537   7.901  48.164  1.00  0.00           C
ATOM    830  CB  THR X 108      31.582   6.602  47.331  1.00  0.00           C
ATOM    831  CG2 THR X 108      31.661   6.870  45.830  1.00  0.00           C
ATOM    832  OG1 THR X 108      32.715   5.829  47.652  1.00  0.00           O
ATOM    833  C   THR X 108      31.049   7.605  49.596  1.00  0.00           C
ATOM    834  O   THR X 108      30.022   6.950  49.802  1.00  0.00           O
ATOM    835  N   LYS X 109      31.764   8.106  50.611  1.00  0.00           N
ATOM    836  CA  LYS X 109      31.581   7.786  52.039  1.00  0.00           C
ATOM    837  CB  LYS X 109      32.980   7.816  52.683  1.00  0.00           C
ATOM    838  CG  LYS X 109      33.078   7.003  53.982  1.00  0.00           C
ATOM    839  CD  LYS X 109      34.549   6.791  54.346  1.00  0.00           C
ATOM    840  CE  LYS X 109      34.689   5.882  55.566  1.00  0.00           C
ATOM    841  NZ  LYS X 109      36.106   5.513  55.764  1.00  0.00           N
ATOM    842  C   LYS X 109      30.548   8.662  52.775  1.00  0.00           C
ATOM    843  O   LYS X 109      30.298   8.439  53.963  1.00  0.00           O
ATOM    844  N   LYS X 110      29.954   9.646  52.084  1.00  0.00           N
ATOM    845  CA  LYS X 110      29.077  10.716  52.618  1.00  0.00           C
ATOM    846  CB  LYS X 110      27.674  10.186  52.971  1.00  0.00           C
ATOM    847  CG  LYS X 110      26.963   9.506  51.793  1.00  0.00           C
ATOM    848  CD  LYS X 110      25.515   9.184  52.185  1.00  0.00           C
ATOM    849  CE  LYS X 110      24.845   8.223  51.204  1.00  0.00           C
ATOM    850  NZ  LYS X 110      24.702   8.784  49.842  1.00  0.00           N
ATOM    851  C   LYS X 110      29.714  11.542  53.749  1.00  0.00           C
ATOM    852  O   LYS X 110      29.032  11.994  54.668  1.00  0.00           O
ATOM    853  N   ASN X 111      31.033  11.716  53.695  1.00  0.00           N
ATOM    854  CA  ASN X 111      31.810  12.516  54.641  1.00  0.00           C
ATOM    855  CB  ASN X 111      33.283  12.058  54.557  1.00  0.00           C
ATOM    856  CG  ASN X 111      34.088  12.322  55.819  1.00  0.00           C
ATOM    857  OD1 ASN X 111      33.664  13.023  56.727  1.00  0.00           O
ATOM    858  ND2 ASN X 111      35.263  11.751  55.922  1.00  0.00           N
ATOM    859  C   ASN X 111      31.599  14.029  54.394  1.00  0.00           C
ATOM    860  O   ASN X 111      31.131  14.431  53.321  1.00  0.00           O
ATOM    861  N   ARG X 112      31.907  14.869  55.391  1.00  0.00           N
ATOM    862  CA  ARG X 112      31.664  16.327  55.401  1.00  0.00           C
ATOM    863  CB  ARG X 112      30.440  16.641  56.294  1.00  0.00           C
ATOM    864  CG  ARG X 112      29.119  16.164  55.661  1.00  0.00           C
ATOM    865  CD  ARG X 112      27.889  16.538  56.495  1.00  0.00           C
ATOM    866  NE  ARG X 112      26.634  16.151  55.816  1.00  0.00           N
ATOM    867  CZ  ARG X 112      25.410  16.413  56.246  1.00  0.00           C
ATOM    868  NH1 ARG X 112      24.358  15.990  55.616  1.00  0.00           N
ATOM    869  NH2 ARG X 112      25.157  17.108  57.313  1.00  0.00           N
ATOM    870  C   ARG X 112      32.933  17.093  55.805  1.00  0.00           C
ATOM    871  O   ARG X 112      33.067  17.567  56.932  1.00  0.00           O
ATOM    872  N   LEU X 113      33.870  17.214  54.866  1.00  0.00           N
ATOM    873  CA  LEU X 113      35.173  17.875  55.034  1.00  0.00           C
ATOM    874  CB  LEU X 113      36.145  17.360  53.951  1.00  0.00           C
ATOM    875  CG  LEU X 113      36.808  15.995  54.218  1.00  0.00           C
ATOM    876  CD1 LEU X 113      35.817  14.832  54.240  1.00  0.00           C
ATOM    877  CD2 LEU X 113      37.827  15.718  53.113  1.00  0.00           C
ATOM    878  C   LEU X 113      35.066  19.419  54.963  1.00  0.00           C
ATOM    879  O   LEU X 113      34.175  19.942  54.287  1.00  0.00           O
ATOM    880  N   PRO X 114      35.984  20.173  55.600  1.00  0.00           N
ATOM    881  CD  PRO X 114      37.071  19.691  56.442  1.00  0.00           C
ATOM    882  CG  PRO X 114      38.033  20.867  56.583  1.00  0.00           C
ATOM    883  CB  PRO X 114      37.109  22.079  56.488  1.00  0.00           C
ATOM    884  CA  PRO X 114      36.056  21.630  55.470  1.00  0.00           C
ATOM    885  C   PRO X 114      36.414  22.073  54.039  1.00  0.00           C
ATOM    886  O   PRO X 114      37.103  21.361  53.299  1.00  0.00           O
ATOM    887  N   VAL X 115      35.947  23.267  53.655  1.00  0.00           N
ATOM    888  CA  VAL X 115      35.972  23.770  52.269  1.00  0.00           C
ATOM    889  CB  VAL X 115      34.535  23.937  51.717  1.00  0.00           C
ATOM    890  CG1 VAL X 115      34.524  24.165  50.198  1.00  0.00           C
ATOM    891  CG2 VAL X 115      33.633  22.725  52.007  1.00  0.00           C
ATOM    892  C   VAL X 115      36.754  25.086  52.148  1.00  0.00           C
ATOM    893  O   VAL X 115      36.676  25.948  53.028  1.00  0.00           O
ATOM    894  N   MET X 116      37.452  25.276  51.025  1.00  0.00           N
ATOM    895  CA  MET X 116      38.085  26.528  50.590  1.00  0.00           C
ATOM    896  CB  MET X 116      39.613  26.362  50.634  1.00  0.00           C
ATOM    897  CG  MET X 116      40.364  27.656  50.289  1.00  0.00           C
ATOM    898  SD  MET X 116      42.167  27.480  50.188  1.00  0.00           S
ATOM    899  CE  MET X 116      42.602  27.282  51.937  1.00  0.00           C
ATOM    900  C   MET X 116      37.600  26.931  49.184  1.00  0.00           C
ATOM    901  O   MET X 116      37.558  26.100  48.280  1.00  0.00           O
ATOM    902  N   VAL X 117      37.272  28.210  48.978  1.00  0.00           N
ATOM    903  CA  VAL X 117      36.815  28.775  47.694  1.00  0.00           C
ATOM    904  CB  VAL X 117      35.371  29.316  47.802  1.00  0.00           C
ATOM    905  CG1 VAL X 117      34.844  29.756  46.429  1.00  0.00           C
ATOM    906  CG2 VAL X 117      34.392  28.276  48.370  1.00  0.00           C
ATOM    907  C   VAL X 117      37.774  29.878  47.242  1.00  0.00           C
ATOM    908  O   VAL X 117      37.901  30.895  47.920  1.00  0.00           O
ATOM    909  N   TRP X 118      38.439  29.675  46.102  1.00  0.00           N
ATOM    910  CA  TRP X 118      39.443  30.573  45.518  1.00  0.00           C
ATOM    911  CB  TRP X 118      40.577  29.717  44.919  1.00  0.00           C
ATOM    912  CG  TRP X 118      41.926  30.338  44.653  1.00  0.00           C
ATOM    913  CD1 TRP X 118      42.199  31.610  44.266  1.00  0.00           C
ATOM    914  NE1 TRP X 118      43.563  31.778  44.102  1.00  0.00           N
ATOM    915  CE2 TRP X 118      44.245  30.609  44.354  1.00  0.00           C
ATOM    916  CZ2 TRP X 118      45.603  30.259  44.299  1.00  0.00           C
ATOM    917  CH2 TRP X 118      46.000  28.966  44.682  1.00  0.00           C
ATOM    918  CZ3 TRP X 118      45.030  28.029  45.080  1.00  0.00           C
ATOM    919  CE3 TRP X 118      43.663  28.376  45.086  1.00  0.00           C
ATOM    920  CD2 TRP X 118      43.232  29.677  44.732  1.00  0.00           C
ATOM    921  C   TRP X 118      38.804  31.512  44.479  1.00  0.00           C
ATOM    922  O   TRP X 118      38.207  31.063  43.496  1.00  0.00           O
ATOM    923  N   ILE X 119      38.961  32.818  44.694  1.00  0.00           N
ATOM    924  CA  ILE X 119      38.559  33.916  43.807  1.00  0.00           C
ATOM    925  CB  ILE X 119      37.819  35.017  44.612  1.00  0.00           C
ATOM    926  CG2 ILE X 119      37.251  36.068  43.639  1.00  0.00           C
ATOM    927  CG1 ILE X 119      36.711  34.427  45.521  1.00  0.00           C
ATOM    928  CD1 ILE X 119      35.936  35.460  46.349  1.00  0.00           C
ATOM    929  C   ILE X 119      39.824  34.469  43.135  1.00  0.00           C
ATOM    930  O   ILE X 119      40.766  34.854  43.829  1.00  0.00           O
ATOM    931  N   HID X 120      39.880  34.496  41.802  1.00  0.00           N
ATOM    932  CA  HID X 120      41.076  34.963  41.088  1.00  0.00           C
ATOM    933  CB  HID X 120      41.073  34.463  39.634  1.00  0.00           C
ATOM    934  CG  HID X 120      39.925  34.946  38.782  1.00  0.00           C
ATOM    935  ND1 HID X 120      39.811  36.181  38.180  1.00  0.00           N
ATOM    936  CE1 HID X 120      38.679  36.183  37.453  1.00  0.00           C
ATOM    937  NE2 HID X 120      38.049  35.000  37.558  1.00  0.00           N
ATOM    938  CD2 HID X 120      38.837  34.208  38.399  1.00  0.00           C
ATOM    939  C   HID X 120      41.266  36.487  41.178  1.00  0.00           C
ATOM    940  O   HID X 120      40.297  37.253  41.190  1.00  0.00           O
ATOM    941  N   GLY X 121      42.528  36.928  41.203  1.00  0.00           N
ATOM    942  CA  GLY X 121      42.918  38.325  41.099  1.00  0.00           C
ATOM    943  C   GLY X 121      42.900  38.817  39.647  1.00  0.00           C
ATOM    944  O   GLY X 121      42.411  38.156  38.731  1.00  0.00           O
ATOM    945  N   GLY X 122      43.494  40.052  39.424  1.00  0.00           N
ATOM    946  CA  GLY X 122      43.592  40.619  38.075  1.00  0.00           C
ATOM    947  C   GLY X 122      42.986  42.006  37.896  1.00  0.00           C
ATOM    948  O   GLY X 122      42.464  42.342  36.841  1.00  0.00           O
ATOM    949  N   GLY X 123      43.054  42.918  38.951  1.00  0.00           N
ATOM    950  CA  GLY X 123      42.746  44.342  38.747  1.00  0.00           C
ATOM    951  C   GLY X 123      41.283  44.658  38.391  1.00  0.00           C
ATOM    952  O   GLY X 123      41.012  45.773  37.948  1.00  0.00           O
ATOM    953  N   LEU X 124      40.360  43.698  38.533  1.00  0.00           N
ATOM    954  CA  LEU X 124      38.986  43.738  38.003  1.00  0.00           C
ATOM    955  CB  LEU X 124      38.087  44.689  38.831  1.00  0.00           C
ATOM    956  CG  LEU X 124      37.979  44.384  40.337  1.00  0.00           C
ATOM    957  CD1 LEU X 124      37.035  45.397  40.986  1.00  0.00           C
ATOM    958  CD2 LEU X 124      37.423  42.987  40.623  1.00  0.00           C
ATOM    959  C   LEU X 124      38.887  43.980  36.477  1.00  0.00           C
ATOM    960  O   LEU X 124      37.842  44.435  36.001  1.00  0.00           O
ATOM    961  N   MET X 125      39.933  43.672  35.696  1.00  0.00           N
ATOM    962  CA  MET X 125      39.902  43.756  34.222  1.00  0.00           C
ATOM    963  CB  MET X 125      40.442  45.116  33.738  1.00  0.00           C
ATOM    964  CG  MET X 125      41.965  45.235  33.602  1.00  0.00           C
ATOM    965  SD  MET X 125      42.940  45.159  35.125  1.00  0.00           S
ATOM    966  CE  MET X 125      44.582  45.447  34.415  1.00  0.00           C
ATOM    967  C   MET X 125      40.546  42.573  33.474  1.00  0.00           C
ATOM    968  O   MET X 125      40.282  42.431  32.278  1.00  0.00           O
ATOM    969  N   VAL X 126      41.335  41.722  34.144  1.00  0.00           N
ATOM    970  CA  VAL X 126      41.928  40.464  33.630  1.00  0.00           C
ATOM    971  CB  VAL X 126      43.397  40.664  33.177  1.00  0.00           C
ATOM    972  CG1 VAL X 126      43.511  41.597  31.967  1.00  0.00           C
ATOM    973  CG2 VAL X 126      44.322  41.190  34.283  1.00  0.00           C
ATOM    974  C   VAL X 126      41.832  39.336  34.680  1.00  0.00           C
ATOM    975  O   VAL X 126      41.354  39.563  35.789  1.00  0.00           O
ATOM    976  N   GLY X 127      42.300  38.126  34.351  1.00  0.00           N
ATOM    977  CA  GLY X 127      42.307  36.948  35.233  1.00  0.00           C
ATOM    978  C   GLY X 127      41.129  36.004  34.970  1.00  0.00           C
ATOM    979  O   GLY X 127      40.052  36.456  34.599  1.00  0.00           O
ATOM    980  N   ALA X 128      41.327  34.690  35.103  1.00  0.00           N
ATOM    981  CA  ALA X 128      40.310  33.689  34.758  1.00  0.00           C
ATOM    982  CB  ALA X 128      40.399  33.412  33.248  1.00  0.00           C
ATOM    983  C   ALA X 128      40.483  32.383  35.551  1.00  0.00           C
ATOM    984  O   ALA X 128      41.603  31.982  35.868  1.00  0.00           O
ATOM    985  N   ALA X 129      39.391  31.650  35.792  1.00  0.00           N
ATOM    986  CA  ALA X 129      39.432  30.333  36.444  1.00  0.00           C
ATOM    987  CB  ALA X 129      38.019  29.963  36.904  1.00  0.00           C
ATOM    988  C   ALA X 129      40.047  29.229  35.555  1.00  0.00           C
ATOM    989  O   ALA X 129      40.368  28.144  36.045  1.00  0.00           O
ATOM    990  N   SER X 130      40.263  29.507  34.264  1.00  0.00           N
ATOM    991  CA  SER X 130      40.785  28.602  33.226  1.00  0.00           C
ATOM    992  CB  SER X 130      40.736  29.317  31.865  1.00  0.00           C
ATOM    993  OG  SER X 130      39.490  29.959  31.667  1.00  0.00           O
ATOM    994  C   SER X 130      42.214  28.062  33.447  1.00  0.00           C
ATOM    995  O   SER X 130      42.745  27.410  32.552  1.00  0.00           O
ATOM    996  N   THR X 131      42.865  28.347  34.584  1.00  0.00           N
ATOM    997  CA  THR X 131      44.292  28.033  34.816  1.00  0.00           C
ATOM    998  CB  THR X 131      45.134  29.228  34.338  1.00  0.00           C
ATOM    999  CG2 THR X 131      45.175  30.407  35.312  1.00  0.00           C
ATOM   1000  OG1 THR X 131      46.446  28.813  34.081  1.00  0.00           O
ATOM   1001  C   THR X 131      44.676  27.607  36.249  1.00  0.00           C
ATOM   1002  O   THR X 131      45.798  27.146  36.473  1.00  0.00           O
ATOM   1003  N   TYR X 132      43.769  27.723  37.226  1.00  0.00           N
ATOM   1004  CA  TYR X 132      44.030  27.414  38.646  1.00  0.00           C
ATOM   1005  CB  TYR X 132      43.138  28.288  39.546  1.00  0.00           C
ATOM   1006  CG  TYR X 132      43.497  29.768  39.573  1.00  0.00           C
ATOM   1007  CD1 TYR X 132      43.173  30.592  38.478  1.00  0.00           C
ATOM   1008  CE1 TYR X 132      43.529  31.952  38.486  1.00  0.00           C
ATOM   1009  CZ  TYR X 132      44.179  32.514  39.602  1.00  0.00           C
ATOM   1010  OH  TYR X 132      44.511  33.832  39.568  1.00  0.00           O
ATOM   1011  CE2 TYR X 132      44.474  31.704  40.718  1.00  0.00           C
ATOM   1012  CD2 TYR X 132      44.144  30.331  40.695  1.00  0.00           C
ATOM   1013  C   TYR X 132      43.846  25.916  38.956  1.00  0.00           C
ATOM   1014  O   TYR X 132      43.198  25.193  38.202  1.00  0.00           O
ATOM   1015  N   ASP X 133      44.409  25.428  40.065  1.00  0.00           N
ATOM   1016  CA  ASP X 133      44.341  24.012  40.466  1.00  0.00           C
ATOM   1017  CB  ASP X 133      45.505  23.257  39.795  1.00  0.00           C
ATOM   1018  CG  ASP X 133      45.431  21.736  39.932  1.00  0.00           C
ATOM   1019  OD1 ASP X 133      44.338  21.204  40.223  1.00  0.00           O
ATOM   1020  OD2 ASP X 133      46.472  21.072  39.710  1.00  0.00           O
ATOM   1021  C   ASP X 133      44.348  23.823  41.999  1.00  0.00           C
ATOM   1022  O   ASP X 133      45.100  24.489  42.719  1.00  0.00           O
ATOM   1023  N   GLY X 134      43.519  22.906  42.507  1.00  0.00           N
ATOM   1024  CA  GLY X 134      43.396  22.571  43.936  1.00  0.00           C
ATOM   1025  C   GLY X 134      44.112  21.284  44.369  1.00  0.00           C
ATOM   1026  O   GLY X 134      44.053  20.930  45.548  1.00  0.00           O
ATOM   1027  N   LEU X 135      44.770  20.582  43.433  1.00  0.00           N
ATOM   1028  CA  LEU X 135      45.427  19.288  43.657  1.00  0.00           C
ATOM   1029  CB  LEU X 135      46.203  18.913  42.376  1.00  0.00           C
ATOM   1030  CG  LEU X 135      47.084  17.647  42.468  1.00  0.00           C
ATOM   1031  CD1 LEU X 135      46.295  16.404  42.873  1.00  0.00           C
ATOM   1032  CD2 LEU X 135      47.720  17.372  41.108  1.00  0.00           C
ATOM   1033  C   LEU X 135      46.340  19.260  44.893  1.00  0.00           C
ATOM   1034  O   LEU X 135      46.166  18.395  45.747  1.00  0.00           O
ATOM   1035  N   ALA X 136      47.295  20.187  45.012  1.00  0.00           N
ATOM   1036  CA  ALA X 136      48.322  20.125  46.055  1.00  0.00           C
ATOM   1037  CB  ALA X 136      49.413  21.155  45.739  1.00  0.00           C
ATOM   1038  C   ALA X 136      47.740  20.315  47.468  1.00  0.00           C
ATOM   1039  O   ALA X 136      48.159  19.632  48.401  1.00  0.00           O
ATOM   1040  N   LEU X 137      46.734  21.184  47.623  1.00  0.00           N
ATOM   1041  CA  LEU X 137      46.040  21.396  48.899  1.00  0.00           C
ATOM   1042  CB  LEU X 137      45.121  22.627  48.775  1.00  0.00           C
ATOM   1043  CG  LEU X 137      45.858  23.977  48.670  1.00  0.00           C
ATOM   1044  CD1 LEU X 137      44.862  25.079  48.309  1.00  0.00           C
ATOM   1045  CD2 LEU X 137      46.538  24.363  49.987  1.00  0.00           C
ATOM   1046  C   LEU X 137      45.244  20.150  49.325  1.00  0.00           C
ATOM   1047  O   LEU X 137      45.399  19.671  50.452  1.00  0.00           O
ATOM   1048  N   ALA X 138      44.437  19.590  48.417  1.00  0.00           N
ATOM   1049  CA  ALA X 138      43.618  18.410  48.696  1.00  0.00           C
ATOM   1050  CB  ALA X 138      42.617  18.240  47.546  1.00  0.00           C
ATOM   1051  C   ALA X 138      44.468  17.143  48.931  1.00  0.00           C
ATOM   1052  O   ALA X 138      44.157  16.351  49.826  1.00  0.00           O
ATOM   1053  N   ALA X 139      45.565  16.975  48.183  1.00  0.00           N
ATOM   1054  CA  ALA X 139      46.476  15.831  48.280  1.00  0.00           C
ATOM   1055  CB  ALA X 139      47.318  15.786  46.998  1.00  0.00           C
ATOM   1056  C   ALA X 139      47.380  15.850  49.530  1.00  0.00           C
ATOM   1057  O   ALA X 139      47.897  14.804  49.918  1.00  0.00           O
ATOM   1058  N   HIE X 140      47.580  17.017  50.156  1.00  0.00           N
ATOM   1059  CA  HIE X 140      48.455  17.207  51.325  1.00  0.00           C
ATOM   1060  CB  HIE X 140      49.258  18.502  51.096  1.00  0.00           C
ATOM   1061  CG  HIE X 140      50.331  18.861  52.095  1.00  0.00           C
ATOM   1062  ND1 HIE X 140      51.094  17.980  52.867  1.00  0.00           N
ATOM   1063  CE1 HIE X 140      52.000  18.747  53.505  1.00  0.00           C
ATOM   1064  NE2 HIE X 140      51.838  20.043  53.181  1.00  0.00           N
ATOM   1065  CD2 HIE X 140      50.800  20.128  52.284  1.00  0.00           C
ATOM   1066  C   HIE X 140      47.670  17.236  52.643  1.00  0.00           C
ATOM   1067  O   HIE X 140      47.937  16.453  53.555  1.00  0.00           O
ATOM   1068  N   GLU X 141      46.673  18.118  52.742  1.00  0.00           N
ATOM   1069  CA  GLU X 141      46.046  18.504  54.018  1.00  0.00           C
ATOM   1070  CB  GLU X 141      46.345  19.988  54.298  1.00  0.00           C
ATOM   1071  CG  GLU X 141      47.807  20.262  54.698  1.00  0.00           C
ATOM   1072  CD  GLU X 141      48.197  19.682  56.069  1.00  0.00           C
ATOM   1073  OE1 GLU X 141      49.348  19.218  56.235  1.00  0.00           O
ATOM   1074  OE2 GLU X 141      47.356  19.649  57.002  1.00  0.00           O
ATOM   1075  C   GLU X 141      44.547  18.158  54.122  1.00  0.00           C
ATOM   1076  O   GLU X 141      43.890  18.562  55.081  1.00  0.00           O
ATOM   1077  N   ASN X 142      44.011  17.374  53.178  1.00  0.00           N
ATOM   1078  CA  ASN X 142      42.658  16.805  53.236  1.00  0.00           C
ATOM   1079  CB  ASN X 142      42.661  15.632  54.234  1.00  0.00           C
ATOM   1080  CG  ASN X 142      41.402  14.789  54.160  1.00  0.00           C
ATOM   1081  OD1 ASN X 142      41.085  14.233  53.115  1.00  0.00           O
ATOM   1082  ND2 ASN X 142      40.686  14.653  55.249  1.00  0.00           N
ATOM   1083  C   ASN X 142      41.555  17.863  53.465  1.00  0.00           C
ATOM   1084  O   ASN X 142      40.829  17.855  54.463  1.00  0.00           O
ATOM   1085  N   VAL X 143      41.455  18.791  52.511  1.00  0.00           N
ATOM   1086  CA  VAL X 143      40.428  19.841  52.420  1.00  0.00           C
ATOM   1087  CB  VAL X 143      41.009  21.241  52.725  1.00  0.00           C
ATOM   1088  CG1 VAL X 143      41.560  21.329  54.155  1.00  0.00           C
ATOM   1089  CG2 VAL X 143      42.132  21.665  51.765  1.00  0.00           C
ATOM   1090  C   VAL X 143      39.776  19.810  51.034  1.00  0.00           C
ATOM   1091  O   VAL X 143      40.411  19.392  50.063  1.00  0.00           O
ATOM   1092  N   VAL X 144      38.523  20.257  50.922  1.00  0.00           N
ATOM   1093  CA  VAL X 144      37.827  20.407  49.628  1.00  0.00           C
ATOM   1094  CB  VAL X 144      36.317  20.127  49.759  1.00  0.00           C
ATOM   1095  CG1 VAL X 144      35.596  20.202  48.406  1.00  0.00           C
ATOM   1096  CG2 VAL X 144      36.075  18.731  50.344  1.00  0.00           C
ATOM   1097  C   VAL X 144      38.090  21.805  49.072  1.00  0.00           C
ATOM   1098  O   VAL X 144      38.005  22.786  49.809  1.00  0.00           O
ATOM   1099  N   VAL X 145      38.401  21.920  47.781  1.00  0.00           N
ATOM   1100  CA  VAL X 145      38.794  23.185  47.141  1.00  0.00           C
ATOM   1101  CB  VAL X 145      40.290  23.166  46.755  1.00  0.00           C
ATOM   1102  CG1 VAL X 145      40.766  24.523  46.214  1.00  0.00           C
ATOM   1103  CG2 VAL X 145      41.188  22.824  47.953  1.00  0.00           C
ATOM   1104  C   VAL X 145      37.884  23.495  45.949  1.00  0.00           C
ATOM   1105  O   VAL X 145      37.500  22.602  45.197  1.00  0.00           O
ATOM   1106  N   VAL X 146      37.556  24.771  45.754  1.00  0.00           N
ATOM   1107  CA  VAL X 146      36.745  25.302  44.645  1.00  0.00           C
ATOM   1108  CB  VAL X 146      35.346  25.718  45.160  1.00  0.00           C
ATOM   1109  CG1 VAL X 146      34.414  26.271  44.071  1.00  0.00           C
ATOM   1110  CG2 VAL X 146      34.603  24.553  45.831  1.00  0.00           C
ATOM   1111  C   VAL X 146      37.476  26.489  44.004  1.00  0.00           C
ATOM   1112  O   VAL X 146      38.161  27.234  44.705  1.00  0.00           O
ATOM   1113  N   THR X 147      37.314  26.717  42.699  1.00  0.00           N
ATOM   1114  CA  THR X 147      37.685  27.990  42.039  1.00  0.00           C
ATOM   1115  CB  THR X 147      38.852  27.844  41.047  1.00  0.00           C
ATOM   1116  CG2 THR X 147      39.377  29.201  40.575  1.00  0.00           C
ATOM   1117  OG1 THR X 147      39.948  27.171  41.627  1.00  0.00           O
ATOM   1118  C   THR X 147      36.484  28.550  41.288  1.00  0.00           C
ATOM   1119  O   THR X 147      35.842  27.799  40.556  1.00  0.00           O
ATOM   1120  N   ILE X 148      36.197  29.847  41.433  1.00  0.00           N
ATOM   1121  CA  ILE X 148      35.066  30.521  40.768  1.00  0.00           C
ATOM   1122  CB  ILE X 148      34.062  31.097  41.797  1.00  0.00           C
ATOM   1123  CG2 ILE X 148      33.571  29.978  42.738  1.00  0.00           C
ATOM   1124  CG1 ILE X 148      34.628  32.294  42.598  1.00  0.00           C
ATOM   1125  CD1 ILE X 148      33.561  33.022  43.427  1.00  0.00           C
ATOM   1126  C   ILE X 148      35.535  31.579  39.758  1.00  0.00           C
ATOM   1127  O   ILE X 148      36.631  32.124  39.893  1.00  0.00           O
ATOM   1128  N   GLN X 149      34.690  31.886  38.770  1.00  0.00           N
ATOM   1129  CA  GLN X 149      34.896  32.951  37.781  1.00  0.00           C
ATOM   1130  CB  GLN X 149      35.029  32.318  36.390  1.00  0.00           C
ATOM   1131  CG  GLN X 149      35.551  33.306  35.341  1.00  0.00           C
ATOM   1132  CD  GLN X 149      36.075  32.578  34.116  1.00  0.00           C
ATOM   1133  OE1 GLN X 149      37.268  32.363  33.962  1.00  0.00           O
ATOM   1134  NE2 GLN X 149      35.212  32.134  33.235  1.00  0.00           N
ATOM   1135  C   GLN X 149      33.761  33.984  37.831  1.00  0.00           C
ATOM   1136  O   GLN X 149      32.632  33.650  38.189  1.00  0.00           O
ATOM   1137  N   TYR X 150      34.058  35.234  37.474  1.00  0.00           N
ATOM   1138  CA  TYR X 150      33.129  36.367  37.532  1.00  0.00           C
ATOM   1139  CB  TYR X 150      33.241  37.029  38.916  1.00  0.00           C
ATOM   1140  CG  TYR X 150      34.617  37.555  39.310  1.00  0.00           C
ATOM   1141  CD1 TYR X 150      35.609  36.681  39.806  1.00  0.00           C
ATOM   1142  CE1 TYR X 150      36.882  37.172  40.162  1.00  0.00           C
ATOM   1143  CZ  TYR X 150      37.167  38.549  40.047  1.00  0.00           C
ATOM   1144  OH  TYR X 150      38.390  39.038  40.388  1.00  0.00           O
ATOM   1145  CE2 TYR X 150      36.166  39.426  39.579  1.00  0.00           C
ATOM   1146  CD2 TYR X 150      34.902  38.931  39.205  1.00  0.00           C
ATOM   1147  C   TYR X 150      33.384  37.370  36.392  1.00  0.00           C
ATOM   1148  O   TYR X 150      34.462  37.367  35.794  1.00  0.00           O
ATOM   1149  N   ARG X 151      32.398  38.218  36.067  1.00  0.00           N
ATOM   1150  CA  ARG X 151      32.525  39.261  35.032  1.00  0.00           C
ATOM   1151  CB  ARG X 151      31.157  39.895  34.749  1.00  0.00           C
ATOM   1152  CG  ARG X 151      30.200  38.992  33.965  1.00  0.00           C
ATOM   1153  CD  ARG X 151      28.805  39.628  33.921  1.00  0.00           C
ATOM   1154  NE  ARG X 151      28.016  39.309  35.121  1.00  0.00           N
ATOM   1155  CZ  ARG X 151      26.706  39.428  35.233  1.00  0.00           C
ATOM   1156  NH1 ARG X 151      25.986  40.127  34.403  1.00  0.00           N
ATOM   1157  NH2 ARG X 151      26.072  38.815  36.174  1.00  0.00           N
ATOM   1158  C   ARG X 151      33.520  40.355  35.429  1.00  0.00           C
ATOM   1159  O   ARG X 151      33.572  40.785  36.579  1.00  0.00           O
ATOM   1160  N   LEU X 152      34.245  40.867  34.437  1.00  0.00           N
ATOM   1161  CA  LEU X 152      35.290  41.885  34.588  1.00  0.00           C
ATOM   1162  CB  LEU X 152      36.639  41.280  34.156  1.00  0.00           C
ATOM   1163  CG  LEU X 152      37.087  40.041  34.954  1.00  0.00           C
ATOM   1164  CD1 LEU X 152      38.298  39.432  34.261  1.00  0.00           C
ATOM   1165  CD2 LEU X 152      37.475  40.394  36.390  1.00  0.00           C
ATOM   1166  C   LEU X 152      34.974  43.156  33.784  1.00  0.00           C
ATOM   1167  O   LEU X 152      34.143  43.138  32.871  1.00  0.00           O
ATOM   1168  N   GLY X 153      35.649  44.256  34.127  1.00  0.00           N
ATOM   1169  CA  GLY X 153      35.647  45.509  33.368  1.00  0.00           C
ATOM   1170  C   GLY X 153      34.249  46.015  32.998  1.00  0.00           C
ATOM   1171  O   GLY X 153      33.368  46.099  33.858  1.00  0.00           O
ATOM   1172  N   ILE X 154      34.034  46.350  31.720  1.00  0.00           N
ATOM   1173  CA  ILE X 154      32.756  46.886  31.220  1.00  0.00           C
ATOM   1174  CB  ILE X 154      32.868  47.270  29.722  1.00  0.00           C
ATOM   1175  CG2 ILE X 154      33.062  46.061  28.784  1.00  0.00           C
ATOM   1176  CG1 ILE X 154      31.642  48.108  29.293  1.00  0.00           C
ATOM   1177  CD1 ILE X 154      31.718  48.621  27.849  1.00  0.00           C
ATOM   1178  C   ILE X 154      31.582  45.936  31.495  1.00  0.00           C
ATOM   1179  O   ILE X 154      30.536  46.374  31.968  1.00  0.00           O
ATOM   1180  N   TRP X 155      31.767  44.631  31.272  1.00  0.00           N
ATOM   1181  CA  TRP X 155      30.737  43.613  31.489  1.00  0.00           C
ATOM   1182  CB  TRP X 155      31.233  42.274  30.933  1.00  0.00           C
ATOM   1183  CG  TRP X 155      31.258  42.105  29.442  1.00  0.00           C
ATOM   1184  CD1 TRP X 155      30.204  41.693  28.706  1.00  0.00           C
ATOM   1185  NE1 TRP X 155      30.599  41.450  27.409  1.00  0.00           N
ATOM   1186  CE2 TRP X 155      31.936  41.728  27.227  1.00  0.00           C
ATOM   1187  CZ2 TRP X 155      32.799  41.602  26.129  1.00  0.00           C
ATOM   1188  CH2 TRP X 155      34.143  41.989  26.268  1.00  0.00           C
ATOM   1189  CZ3 TRP X 155      34.602  42.500  27.494  1.00  0.00           C
ATOM   1190  CE3 TRP X 155      33.730  42.606  28.596  1.00  0.00           C
ATOM   1191  CD2 TRP X 155      32.377  42.207  28.501  1.00  0.00           C
ATOM   1192  C   TRP X 155      30.375  43.443  32.971  1.00  0.00           C
ATOM   1193  O   TRP X 155      29.214  43.172  33.283  1.00  0.00           O
ATOM   1194  N   GLY X 156      31.355  43.574  33.871  1.00  0.00           N
ATOM   1195  CA  GLY X 156      31.193  43.338  35.308  1.00  0.00           C
ATOM   1196  C   GLY X 156      30.776  44.558  36.126  1.00  0.00           C
ATOM   1197  O   GLY X 156      30.101  44.390  37.140  1.00  0.00           O
ATOM   1198  N   PHE X 157      31.152  45.772  35.712  1.00  0.00           N
ATOM   1199  CA  PHE X 157      31.139  46.933  36.615  1.00  0.00           C
ATOM   1200  CB  PHE X 157      32.533  47.057  37.253  1.00  0.00           C
ATOM   1201  CG  PHE X 157      32.912  45.856  38.103  1.00  0.00           C
ATOM   1202  CD1 PHE X 157      32.269  45.645  39.338  1.00  0.00           C
ATOM   1203  CE1 PHE X 157      32.560  44.500  40.098  1.00  0.00           C
ATOM   1204  CZ  PHE X 157      33.495  43.561  39.630  1.00  0.00           C
ATOM   1205  CE2 PHE X 157      34.138  43.768  38.396  1.00  0.00           C
ATOM   1206  CD2 PHE X 157      33.852  44.917  37.636  1.00  0.00           C
ATOM   1207  C   PHE X 157      30.630  48.254  36.006  1.00  0.00           C
ATOM   1208  O   PHE X 157      30.692  49.293  36.669  1.00  0.00           O
ATOM   1209  N   PHE X 158      30.071  48.249  34.789  1.00  0.00           N
ATOM   1210  CA  PHE X 158      29.358  49.418  34.255  1.00  0.00           C
ATOM   1211  CB  PHE X 158      29.032  49.204  32.768  1.00  0.00           C
ATOM   1212  CG  PHE X 158      28.494  50.437  32.060  1.00  0.00           C
ATOM   1213  CD1 PHE X 158      29.367  51.268  31.330  1.00  0.00           C
ATOM   1214  CE1 PHE X 158      28.878  52.421  30.689  1.00  0.00           C
ATOM   1215  CZ  PHE X 158      27.515  52.750  30.778  1.00  0.00           C
ATOM   1216  CE2 PHE X 158      26.640  51.923  31.503  1.00  0.00           C
ATOM   1217  CD2 PHE X 158      27.126  50.765  32.138  1.00  0.00           C
ATOM   1218  C   PHE X 158      28.093  49.730  35.085  1.00  0.00           C
ATOM   1219  O   PHE X 158      27.266  48.847  35.320  1.00  0.00           O
ATOM   1220  N   SER X 159      27.942  50.991  35.502  1.00  0.00           N
ATOM   1221  CA  SER X 159      26.817  51.524  36.290  1.00  0.00           C
ATOM   1222  CB  SER X 159      27.199  51.616  37.774  1.00  0.00           C
ATOM   1223  OG  SER X 159      26.043  51.903  38.537  1.00  0.00           O
ATOM   1224  C   SER X 159      26.393  52.918  35.801  1.00  0.00           C
ATOM   1225  O   SER X 159      27.171  53.620  35.149  1.00  0.00           O
ATOM   1226  N   THR X 160      25.172  53.336  36.137  1.00  0.00           N
ATOM   1227  CA  THR X 160      24.628  54.689  35.905  1.00  0.00           C
ATOM   1228  CB  THR X 160      23.577  54.668  34.788  1.00  0.00           C
ATOM   1229  CG2 THR X 160      24.108  54.097  33.469  1.00  0.00           C
ATOM   1230  OG1 THR X 160      22.479  53.886  35.181  1.00  0.00           O
ATOM   1231  C   THR X 160      24.035  55.327  37.175  1.00  0.00           C
ATOM   1232  O   THR X 160      23.621  56.494  37.155  1.00  0.00           O
ATOM   1233  N   GLY X 161      24.027  54.589  38.295  1.00  0.00           N
ATOM   1234  CA  GLY X 161      23.571  55.054  39.611  1.00  0.00           C
ATOM   1235  C   GLY X 161      22.049  55.123  39.783  1.00  0.00           C
ATOM   1236  O   GLY X 161      21.577  55.820  40.677  1.00  0.00           O
ATOM   1237  N   ASP X 162      21.285  54.439  38.930  1.00  0.00           N
ATOM   1238  CA  ASP X 162      19.818  54.472  38.864  1.00  0.00           C
ATOM   1239  CB  ASP X 162      19.435  55.562  37.849  1.00  0.00           C
ATOM   1240  CG  ASP X 162      17.933  55.806  37.742  1.00  0.00           C
ATOM   1241  OD1 ASP X 162      17.303  56.206  38.751  1.00  0.00           O
ATOM   1242  OD2 ASP X 162      17.366  55.598  36.643  1.00  0.00           O
ATOM   1243  C   ASP X 162      19.279  53.078  38.475  1.00  0.00           C
ATOM   1244  O   ASP X 162      20.051  52.226  38.035  1.00  0.00           O
ATOM   1245  N   GLU X 163      17.974  52.800  38.613  1.00  0.00           N
ATOM   1246  CA  GLU X 163      17.423  51.440  38.430  1.00  0.00           C
ATOM   1247  CB  GLU X 163      15.901  51.464  38.668  1.00  0.00           C
ATOM   1248  CG  GLU X 163      15.250  50.076  38.795  1.00  0.00           C
ATOM   1249  CD  GLU X 163      15.858  49.254  39.937  1.00  0.00           C
ATOM   1250  OE1 GLU X 163      16.059  49.813  41.040  1.00  0.00           O
ATOM   1251  OE2 GLU X 163      16.153  48.048  39.752  1.00  0.00           O
ATOM   1252  C   GLU X 163      17.730  50.801  37.062  1.00  0.00           C
ATOM   1253  O   GLU X 163      17.796  49.574  36.959  1.00  0.00           O
ATOM   1254  N   HID X 164      17.978  51.596  36.018  1.00  0.00           N
ATOM   1255  CA  HID X 164      18.347  51.083  34.697  1.00  0.00           C
ATOM   1256  CB  HID X 164      18.033  52.139  33.632  1.00  0.00           C
ATOM   1257  CG  HID X 164      18.921  53.349  33.684  1.00  0.00           C
ATOM   1258  ND1 HID X 164      18.669  54.537  34.335  1.00  0.00           N
ATOM   1259  CE1 HID X 164      19.691  55.368  34.089  1.00  0.00           C
ATOM   1260  NE2 HID X 164      20.608  54.761  33.318  1.00  0.00           N
ATOM   1261  CD2 HID X 164      20.123  53.481  33.050  1.00  0.00           C
ATOM   1262  C   HID X 164      19.788  50.520  34.610  1.00  0.00           C
ATOM   1263  O   HID X 164      20.081  49.797  33.655  1.00  0.00           O
ATOM   1264  N   SER X 165      20.671  50.806  35.581  1.00  0.00           N
ATOM   1265  CA  SER X 165      21.941  50.092  35.841  1.00  0.00           C
ATOM   1266  CB  SER X 165      22.967  50.350  34.728  1.00  0.00           C
ATOM   1267  OG  SER X 165      22.749  49.434  33.678  1.00  0.00           O
ATOM   1268  C   SER X 165      22.572  50.510  37.182  1.00  0.00           C
ATOM   1269  O   SER X 165      23.199  51.567  37.274  1.00  0.00           O
ATOM   1270  N   ARG X 166      22.471  49.655  38.212  1.00  0.00           N
ATOM   1271  CA  ARG X 166      23.059  49.897  39.553  1.00  0.00           C
ATOM   1272  CB  ARG X 166      22.093  49.419  40.651  1.00  0.00           C
ATOM   1273  CG  ARG X 166      20.769  50.197  40.636  1.00  0.00           C
ATOM   1274  CD  ARG X 166      19.949  49.892  41.895  1.00  0.00           C
ATOM   1275  NE  ARG X 166      18.645  50.574  41.877  1.00  0.00           N
ATOM   1276  CZ  ARG X 166      18.382  51.840  42.130  1.00  0.00           C
ATOM   1277  NH1 ARG X 166      17.152  52.238  42.023  1.00  0.00           N
ATOM   1278  NH2 ARG X 166      19.289  52.709  42.480  1.00  0.00           N
ATOM   1279  C   ARG X 166      24.479  49.346  39.778  1.00  0.00           C
ATOM   1280  O   ARG X 166      25.087  49.675  40.798  1.00  0.00           O
ATOM   1281  N   GLY X 167      25.021  48.556  38.848  1.00  0.00           N
ATOM   1282  CA  GLY X 167      26.396  48.041  38.900  1.00  0.00           C
ATOM   1283  C   GLY X 167      26.582  46.794  39.775  1.00  0.00           C
ATOM   1284  O   GLY X 167      25.623  46.095  40.106  1.00  0.00           O
ATOM   1285  N   ASN X 168      27.838  46.520  40.150  1.00  0.00           N
ATOM   1286  CA  ASN X 168      28.282  45.361  40.946  1.00  0.00           C
ATOM   1287  CB  ASN X 168      27.729  45.453  42.384  1.00  0.00           C
ATOM   1288  CG  ASN X 168      28.281  46.607  43.188  1.00  0.00           C
ATOM   1289  OD1 ASN X 168      29.370  47.112  42.954  1.00  0.00           O
ATOM   1290  ND2 ASN X 168      27.560  47.017  44.194  1.00  0.00           N
ATOM   1291  C   ASN X 168      28.058  43.963  40.328  1.00  0.00           C
ATOM   1292  O   ASN X 168      28.184  42.964  41.040  1.00  0.00           O
ATOM   1293  N   TRP X 169      27.780  43.843  39.026  1.00  0.00           N
ATOM   1294  CA  TRP X 169      27.479  42.558  38.368  1.00  0.00           C
ATOM   1295  CB  TRP X 169      27.255  42.775  36.858  1.00  0.00           C
ATOM   1296  CG  TRP X 169      26.624  44.077  36.447  1.00  0.00           C
ATOM   1297  CD1 TRP X 169      27.201  45.015  35.660  1.00  0.00           C
ATOM   1298  NE1 TRP X 169      26.364  46.107  35.538  1.00  0.00           N
ATOM   1299  CE2 TRP X 169      25.175  45.904  36.201  1.00  0.00           C
ATOM   1300  CZ2 TRP X 169      24.023  46.687  36.344  1.00  0.00           C
ATOM   1301  CH2 TRP X 169      22.982  46.213  37.160  1.00  0.00           C
ATOM   1302  CZ3 TRP X 169      23.108  44.975  37.813  1.00  0.00           C
ATOM   1303  CE3 TRP X 169      24.255  44.180  37.629  1.00  0.00           C
ATOM   1304  CD2 TRP X 169      25.321  44.625  36.818  1.00  0.00           C
ATOM   1305  C   TRP X 169      28.564  41.491  38.627  1.00  0.00           C
ATOM   1306  O   TRP X 169      28.244  40.373  39.024  1.00  0.00           O
ATOM   1307  N   GLY X 170      29.843  41.871  38.527  1.00  0.00           N
ATOM   1308  CA  GLY X 170      31.005  41.008  38.790  1.00  0.00           C
ATOM   1309  C   GLY X 170      31.220  40.602  40.257  1.00  0.00           C
ATOM   1310  O   GLY X 170      32.021  39.712  40.528  1.00  0.00           O
ATOM   1311  N   HIE X 171      30.498  41.194  41.215  1.00  0.00           N
ATOM   1312  CA  HIE X 171      30.455  40.731  42.614  1.00  0.00           C
ATOM   1313  CB  HIE X 171      30.719  41.902  43.575  1.00  0.00           C
ATOM   1314  CG  HIE X 171      32.187  42.216  43.722  1.00  0.00           C
ATOM   1315  ND1 HIE X 171      32.828  43.394  43.326  1.00  0.00           N
ATOM   1316  CE1 HIE X 171      34.139  43.179  43.538  1.00  0.00           C
ATOM   1317  NE2 HIE X 171      34.339  41.967  44.074  1.00  0.00           N
ATOM   1318  CD2 HIE X 171      33.120  41.347  44.207  1.00  0.00           C
ATOM   1319  C   HIE X 171      29.159  39.982  42.941  1.00  0.00           C
ATOM   1320  O   HIE X 171      29.192  39.019  43.707  1.00  0.00           O
ATOM   1321  N   LEU X 172      28.041  40.330  42.298  1.00  0.00           N
ATOM   1322  CA  LEU X 172      26.806  39.537  42.346  1.00  0.00           C
ATOM   1323  CB  LEU X 172      25.658  40.338  41.703  1.00  0.00           C
ATOM   1324  CG  LEU X 172      25.278  41.641  42.439  1.00  0.00           C
ATOM   1325  CD1 LEU X 172      24.252  42.417  41.613  1.00  0.00           C
ATOM   1326  CD2 LEU X 172      24.674  41.374  43.821  1.00  0.00           C
ATOM   1327  C   LEU X 172      26.984  38.150  41.692  1.00  0.00           C
ATOM   1328  O   LEU X 172      26.342  37.193  42.124  1.00  0.00           O
ATOM   1329  N   ASP X 173      27.909  38.012  40.733  1.00  0.00           N
ATOM   1330  CA  ASP X 173      28.405  36.723  40.221  1.00  0.00           C
ATOM   1331  CB  ASP X 173      29.480  36.962  39.147  1.00  0.00           C
ATOM   1332  CG  ASP X 173      28.936  37.451  37.810  1.00  0.00           C
ATOM   1333  OD1 ASP X 173      27.757  37.187  37.497  1.00  0.00           O
ATOM   1334  OD2 ASP X 173      29.714  38.071  37.051  1.00  0.00           O
ATOM   1335  C   ASP X 173      29.045  35.861  41.319  1.00  0.00           C
ATOM   1336  O   ASP X 173      28.789  34.661  41.407  1.00  0.00           O
ATOM   1337  N   GLN X 174      29.865  36.462  42.186  1.00  0.00           N
ATOM   1338  CA  GLN X 174      30.551  35.737  43.258  1.00  0.00           C
ATOM   1339  CB  GLN X 174      31.682  36.596  43.846  1.00  0.00           C
ATOM   1340  CG  GLN X 174      32.741  37.013  42.805  1.00  0.00           C
ATOM   1341  CD  GLN X 174      33.839  37.886  43.407  1.00  0.00           C
ATOM   1342  OE1 GLN X 174      33.966  38.027  44.612  1.00  0.00           O
ATOM   1343  NE2 GLN X 174      34.673  38.515  42.610  1.00  0.00           N
ATOM   1344  C   GLN X 174      29.559  35.283  44.340  1.00  0.00           C
ATOM   1345  O   GLN X 174      29.672  34.169  44.855  1.00  0.00           O
ATOM   1346  N   VAL X 175      28.529  36.091  44.623  1.00  0.00           N
ATOM   1347  CA  VAL X 175      27.389  35.687  45.465  1.00  0.00           C
ATOM   1348  CB  VAL X 175      26.482  36.894  45.790  1.00  0.00           C
ATOM   1349  CG1 VAL X 175      25.254  36.490  46.615  1.00  0.00           C
ATOM   1350  CG2 VAL X 175      27.244  37.952  46.603  1.00  0.00           C
ATOM   1351  C   VAL X 175      26.610  34.535  44.811  1.00  0.00           C
ATOM   1352  O   VAL X 175      26.354  33.531  45.474  1.00  0.00           O
ATOM   1353  N   ALA X 176      26.316  34.604  43.509  1.00  0.00           N
ATOM   1354  CA  ALA X 176      25.657  33.529  42.757  1.00  0.00           C
ATOM   1355  CB  ALA X 176      25.384  34.041  41.340  1.00  0.00           C
ATOM   1356  C   ALA X 176      26.457  32.210  42.733  1.00  0.00           C
ATOM   1357  O   ALA X 176      25.866  31.125  42.776  1.00  0.00           O
ATOM   1358  N   ALA X 177      27.791  32.284  42.717  1.00  0.00           N
ATOM   1359  CA  ALA X 177      28.665  31.122  42.843  1.00  0.00           C
ATOM   1360  CB  ALA X 177      30.074  31.516  42.389  1.00  0.00           C
ATOM   1361  C   ALA X 177      28.655  30.543  44.271  1.00  0.00           C
ATOM   1362  O   ALA X 177      28.512  29.332  44.438  1.00  0.00           O
ATOM   1363  N   LEU X 178      28.732  31.383  45.312  1.00  0.00           N
ATOM   1364  CA  LEU X 178      28.648  30.943  46.715  1.00  0.00           C
ATOM   1365  CB  LEU X 178      28.967  32.126  47.650  1.00  0.00           C
ATOM   1366  CG  LEU X 178      30.454  32.530  47.679  1.00  0.00           C
ATOM   1367  CD1 LEU X 178      30.613  33.851  48.433  1.00  0.00           C
ATOM   1368  CD2 LEU X 178      31.327  31.483  48.380  1.00  0.00           C
ATOM   1369  C   LEU X 178      27.281  30.318  47.052  1.00  0.00           C
ATOM   1370  O   LEU X 178      27.228  29.306  47.753  1.00  0.00           O
ATOM   1371  N   ARG X 179      26.189  30.856  46.494  1.00  0.00           N
ATOM   1372  CA  ARG X 179      24.838  30.269  46.552  1.00  0.00           C
ATOM   1373  CB  ARG X 179      23.849  31.216  45.852  1.00  0.00           C
ATOM   1374  CG  ARG X 179      23.509  32.481  46.661  1.00  0.00           C
ATOM   1375  CD  ARG X 179      22.695  33.426  45.769  1.00  0.00           C
ATOM   1376  NE  ARG X 179      22.156  34.588  46.494  1.00  0.00           N
ATOM   1377  CZ  ARG X 179      21.296  35.458  46.001  1.00  0.00           C
ATOM   1378  NH1 ARG X 179      20.789  36.374  46.763  1.00  0.00           N
ATOM   1379  NH2 ARG X 179      20.903  35.451  44.764  1.00  0.00           N
ATOM   1380  C   ARG X 179      24.793  28.871  45.920  1.00  0.00           C
ATOM   1381  O   ARG X 179      24.264  27.944  46.536  1.00  0.00           O
ATOM   1382  N   TRP X 180      25.411  28.689  44.748  1.00  0.00           N
ATOM   1383  CA  TRP X 180      25.505  27.378  44.089  1.00  0.00           C
ATOM   1384  CB  TRP X 180      26.090  27.537  42.682  1.00  0.00           C
ATOM   1385  CG  TRP X 180      26.013  26.305  41.831  1.00  0.00           C
ATOM   1386  CD1 TRP X 180      25.035  26.045  40.935  1.00  0.00           C
ATOM   1387  NE1 TRP X 180      25.264  24.821  40.341  1.00  0.00           N
ATOM   1388  CE2 TRP X 180      26.397  24.216  40.837  1.00  0.00           C
ATOM   1389  CZ2 TRP X 180      27.016  22.985  40.571  1.00  0.00           C
ATOM   1390  CH2 TRP X 180      28.186  22.643  41.271  1.00  0.00           C
ATOM   1391  CZ3 TRP X 180      28.715  23.532  42.223  1.00  0.00           C
ATOM   1392  CE3 TRP X 180      28.087  24.769  42.476  1.00  0.00           C
ATOM   1393  CD2 TRP X 180      26.907  25.144  41.793  1.00  0.00           C
ATOM   1394  C   TRP X 180      26.339  26.377  44.899  1.00  0.00           C
ATOM   1395  O   TRP X 180      25.944  25.220  45.043  1.00  0.00           O
ATOM   1396  N   VAL X 181      27.464  26.822  45.474  1.00  0.00           N
ATOM   1397  CA  VAL X 181      28.310  26.011  46.367  1.00  0.00           C
ATOM   1398  CB  VAL X 181      29.595  26.780  46.749  1.00  0.00           C
ATOM   1399  CG1 VAL X 181      30.400  26.141  47.889  1.00  0.00           C
ATOM   1400  CG2 VAL X 181      30.540  26.867  45.541  1.00  0.00           C
ATOM   1401  C   VAL X 181      27.507  25.558  47.589  1.00  0.00           C
ATOM   1402  O   VAL X 181      27.466  24.362  47.867  1.00  0.00           O
ATOM   1403  N   GLN X 182      26.786  26.458  48.264  1.00  0.00           N
ATOM   1404  CA  GLN X 182      25.894  26.100  49.377  1.00  0.00           C
ATOM   1405  CB  GLN X 182      25.234  27.383  49.921  1.00  0.00           C
ATOM   1406  CG  GLN X 182      26.091  28.096  50.984  1.00  0.00           C
ATOM   1407  CD  GLN X 182      26.209  27.316  52.294  1.00  0.00           C
ATOM   1408  OE1 GLN X 182      25.401  26.453  52.620  1.00  0.00           O
ATOM   1409  NE2 GLN X 182      27.213  27.582  53.094  1.00  0.00           N
ATOM   1410  C   GLN X 182      24.838  25.044  48.985  1.00  0.00           C
ATOM   1411  O   GLN X 182      24.566  24.129  49.768  1.00  0.00           O
ATOM   1412  N   ASP X 183      24.286  25.109  47.769  1.00  0.00           N
ATOM   1413  CA  ASP X 183      23.260  24.169  47.293  1.00  0.00           C
ATOM   1414  CB  ASP X 183      22.389  24.870  46.229  1.00  0.00           C
ATOM   1415  CG  ASP X 183      21.052  24.159  45.970  1.00  0.00           C
ATOM   1416  OD1 ASP X 183      20.185  24.139  46.877  1.00  0.00           O
ATOM   1417  OD2 ASP X 183      20.838  23.605  44.863  1.00  0.00           O
ATOM   1418  C   ASP X 183      23.821  22.812  46.803  1.00  0.00           C
ATOM   1419  O   ASP X 183      23.043  21.867  46.682  1.00  0.00           O
ATOM   1420  N   ASN X 184      25.131  22.670  46.532  1.00  0.00           N
ATOM   1421  CA  ASN X 184      25.695  21.462  45.887  1.00  0.00           C
ATOM   1422  CB  ASN X 184      25.973  21.766  44.400  1.00  0.00           C
ATOM   1423  CG  ASN X 184      24.727  22.097  43.603  1.00  0.00           C
ATOM   1424  OD1 ASN X 184      24.021  21.224  43.105  1.00  0.00           O
ATOM   1425  ND2 ASN X 184      24.416  23.360  43.468  1.00  0.00           N
ATOM   1426  C   ASN X 184      26.961  20.845  46.524  1.00  0.00           C
ATOM   1427  O   ASN X 184      27.267  19.690  46.216  1.00  0.00           O
ATOM   1428  N   ILE X 185      27.725  21.553  47.368  1.00  0.00           N
ATOM   1429  CA  ILE X 185      29.073  21.120  47.801  1.00  0.00           C
ATOM   1430  CB  ILE X 185      29.798  22.265  48.545  1.00  0.00           C
ATOM   1431  CG2 ILE X 185      29.232  22.487  49.961  1.00  0.00           C
ATOM   1432  CG1 ILE X 185      31.330  22.099  48.626  1.00  0.00           C
ATOM   1433  CD1 ILE X 185      32.042  22.151  47.267  1.00  0.00           C
ATOM   1434  C   ILE X 185      29.099  19.800  48.594  1.00  0.00           C
ATOM   1435  O   ILE X 185      30.118  19.103  48.580  1.00  0.00           O
ATOM   1436  N   ALA X 186      27.984  19.400  49.215  1.00  0.00           N
ATOM   1437  CA  ALA X 186      27.853  18.090  49.860  1.00  0.00           C
ATOM   1438  CB  ALA X 186      26.450  17.993  50.471  1.00  0.00           C
ATOM   1439  C   ALA X 186      28.129  16.922  48.888  1.00  0.00           C
ATOM   1440  O   ALA X 186      28.800  15.952  49.249  1.00  0.00           O
ATOM   1441  N   SER X 187      27.721  17.051  47.618  1.00  0.00           N
ATOM   1442  CA  SER X 187      27.990  16.054  46.566  1.00  0.00           C
ATOM   1443  CB  SER X 187      27.095  16.300  45.344  1.00  0.00           C
ATOM   1444  OG  SER X 187      25.719  16.175  45.679  1.00  0.00           O
ATOM   1445  C   SER X 187      29.464  15.972  46.143  1.00  0.00           C
ATOM   1446  O   SER X 187      29.822  15.075  45.384  1.00  0.00           O
ATOM   1447  N   PHE X 188      30.329  16.851  46.656  1.00  0.00           N
ATOM   1448  CA  PHE X 188      31.779  16.848  46.434  1.00  0.00           C
ATOM   1449  CB  PHE X 188      32.193  18.162  45.756  1.00  0.00           C
ATOM   1450  CG  PHE X 188      31.526  18.424  44.415  1.00  0.00           C
ATOM   1451  CD1 PHE X 188      30.293  19.104  44.353  1.00  0.00           C
ATOM   1452  CE1 PHE X 188      29.682  19.355  43.112  1.00  0.00           C
ATOM   1453  CZ  PHE X 188      30.302  18.928  41.925  1.00  0.00           C
ATOM   1454  CE2 PHE X 188      31.530  18.246  41.982  1.00  0.00           C
ATOM   1455  CD2 PHE X 188      32.140  17.992  43.224  1.00  0.00           C
ATOM   1456  C   PHE X 188      32.575  16.566  47.728  1.00  0.00           C
ATOM   1457  O   PHE X 188      33.768  16.864  47.798  1.00  0.00           O
ATOM   1458  N   GLY X 189      31.927  16.015  48.764  1.00  0.00           N
ATOM   1459  CA  GLY X 189      32.550  15.687  50.056  1.00  0.00           C
ATOM   1460  C   GLY X 189      32.617  16.844  51.062  1.00  0.00           C
ATOM   1461  O   GLY X 189      33.065  16.643  52.188  1.00  0.00           O
ATOM   1462  N   GLY X 190      32.180  18.053  50.693  1.00  0.00           N
ATOM   1463  CA  GLY X 190      32.311  19.247  51.533  1.00  0.00           C
ATOM   1464  C   GLY X 190      31.246  19.389  52.626  1.00  0.00           C
ATOM   1465  O   GLY X 190      30.239  18.679  52.645  1.00  0.00           O
ATOM   1466  N   ASN X 191      31.465  20.341  53.532  1.00  0.00           N
ATOM   1467  CA  ASN X 191      30.583  20.695  54.643  1.00  0.00           C
ATOM   1468  CB  ASN X 191      31.411  20.578  55.934  1.00  0.00           C
ATOM   1469  CG  ASN X 191      30.662  20.930  57.208  1.00  0.00           C
ATOM   1470  OD1 ASN X 191      29.512  21.355  57.207  1.00  0.00           O
ATOM   1471  ND2 ASN X 191      31.307  20.783  58.336  1.00  0.00           N
ATOM   1472  C   ASN X 191      29.992  22.112  54.447  1.00  0.00           C
ATOM   1473  O   ASN X 191      30.730  23.094  54.570  1.00  0.00           O
ATOM   1474  N   PRO X 192      28.671  22.254  54.207  1.00  0.00           N
ATOM   1475  CD  PRO X 192      27.742  21.185  53.860  1.00  0.00           C
ATOM   1476  CG  PRO X 192      26.620  21.854  53.072  1.00  0.00           C
ATOM   1477  CB  PRO X 192      26.547  23.234  53.721  1.00  0.00           C
ATOM   1478  CA  PRO X 192      28.009  23.558  54.058  1.00  0.00           C
ATOM   1479  C   PRO X 192      28.101  24.496  55.278  1.00  0.00           C
ATOM   1480  O   PRO X 192      27.854  25.691  55.132  1.00  0.00           O
ATOM   1481  N   GLY X 193      28.465  23.988  56.462  1.00  0.00           N
ATOM   1482  CA  GLY X 193      28.703  24.757  57.694  1.00  0.00           C
ATOM   1483  C   GLY X 193      30.184  25.044  57.998  1.00  0.00           C
ATOM   1484  O   GLY X 193      30.522  25.362  59.144  1.00  0.00           O
ATOM   1485  N   SER X 194      31.084  24.859  57.023  1.00  0.00           N
ATOM   1486  CA  SER X 194      32.539  24.988  57.201  1.00  0.00           C
ATOM   1487  CB  SER X 194      33.088  23.657  57.719  1.00  0.00           C
ATOM   1488  OG  SER X 194      34.389  23.812  58.240  1.00  0.00           O
ATOM   1489  C   SER X 194      33.250  25.457  55.919  1.00  0.00           C
ATOM   1490  O   SER X 194      34.127  24.779  55.377  1.00  0.00           O
ATOM   1491  N   VAL X 195      32.850  26.626  55.410  1.00  0.00           N
ATOM   1492  CA  VAL X 195      33.336  27.207  54.148  1.00  0.00           C
ATOM   1493  CB  VAL X 195      32.163  27.592  53.220  1.00  0.00           C
ATOM   1494  CG1 VAL X 195      32.662  28.043  51.840  1.00  0.00           C
ATOM   1495  CG2 VAL X 195      31.188  26.423  53.001  1.00  0.00           C
ATOM   1496  C   VAL X 195      34.269  28.398  54.398  1.00  0.00           C
ATOM   1497  O   VAL X 195      33.929  29.343  55.113  1.00  0.00           O
ATOM   1498  N   THR X 196      35.441  28.367  53.765  1.00  0.00           N
ATOM   1499  CA  THR X 196      36.480  29.408  53.809  1.00  0.00           C
ATOM   1500  CB  THR X 196      37.852  28.791  54.148  1.00  0.00           C
ATOM   1501  CG2 THR X 196      38.909  29.838  54.499  1.00  0.00           C
ATOM   1502  OG1 THR X 196      37.747  27.879  55.224  1.00  0.00           O
ATOM   1503  C   THR X 196      36.565  30.117  52.457  1.00  0.00           C
ATOM   1504  O   THR X 196      36.692  29.441  51.438  1.00  0.00           O
ATOM   1505  N   ILE X 197      36.541  31.452  52.415  1.00  0.00           N
ATOM   1506  CA  ILE X 197      36.765  32.231  51.178  1.00  0.00           C
ATOM   1507  CB  ILE X 197      35.689  33.321  50.971  1.00  0.00           C
ATOM   1508  CG2 ILE X 197      34.320  32.650  50.747  1.00  0.00           C
ATOM   1509  CG1 ILE X 197      35.633  34.344  52.128  1.00  0.00           C
ATOM   1510  CD1 ILE X 197      34.724  35.546  51.842  1.00  0.00           C
ATOM   1511  C   ILE X 197      38.203  32.771  51.102  1.00  0.00           C
ATOM   1512  O   ILE X 197      38.773  33.155  52.122  1.00  0.00           O
ATOM   1513  N   PHE X 198      38.796  32.765  49.906  1.00  0.00           N
ATOM   1514  CA  PHE X 198      40.219  33.024  49.649  1.00  0.00           C
ATOM   1515  CB  PHE X 198      40.955  31.672  49.733  1.00  0.00           C
ATOM   1516  CG  PHE X 198      42.418  31.637  49.315  1.00  0.00           C
ATOM   1517  CD1 PHE X 198      43.353  32.536  49.864  1.00  0.00           C
ATOM   1518  CE1 PHE X 198      44.715  32.440  49.532  1.00  0.00           C
ATOM   1519  CZ  PHE X 198      45.151  31.457  48.629  1.00  0.00           C
ATOM   1520  CE2 PHE X 198      44.224  30.569  48.061  1.00  0.00           C
ATOM   1521  CD2 PHE X 198      42.863  30.656  48.405  1.00  0.00           C
ATOM   1522  C   PHE X 198      40.426  33.676  48.271  1.00  0.00           C
ATOM   1523  O   PHE X 198      39.668  33.408  47.342  1.00  0.00           O
ATOM   1524  N   GLY X 199      41.470  34.490  48.098  1.00  0.00           N
ATOM   1525  CA  GLY X 199      41.888  34.973  46.778  1.00  0.00           C
ATOM   1526  C   GLY X 199      43.023  35.994  46.825  1.00  0.00           C
ATOM   1527  O   GLY X 199      43.138  36.758  47.786  1.00  0.00           O
ATOM   1528  N   GLU X 200      43.860  36.038  45.785  1.00  0.00           N
ATOM   1529  CA  GLU X 200      44.928  37.039  45.668  1.00  0.00           C
ATOM   1530  CB  GLU X 200      46.169  36.466  44.959  1.00  0.00           C
ATOM   1531  CG  GLU X 200      46.129  36.378  43.421  1.00  0.00           C
ATOM   1532  CD  GLU X 200      45.265  35.252  42.833  1.00  0.00           C
ATOM   1533  OE1 GLU X 200      44.907  35.368  41.636  1.00  0.00           O
ATOM   1534  OE2 GLU X 200      45.014  34.234  43.519  1.00  0.00           O
ATOM   1535  C   GLU X 200      44.447  38.357  45.032  1.00  0.00           C
ATOM   1536  O   GLU X 200      43.571  38.336  44.164  1.00  0.00           O
ATOM   1537  N1  MOL X 201      45.027  39.500  45.433  1.00  0.00           N
ATOM   1538  C1  MOL X 201      44.925  40.823  44.749  1.00  0.00           C
ATOM   1539  C2  MOL X 201      45.673  40.795  43.401  1.00  0.00           C
ATOM   1540  O1  MOL X 201      45.945  42.163  43.056  1.00  0.00           O
ATOM   1541  C3  MOL X 201      43.459  41.255  44.694  1.00  0.00           C
ATOM   1542  O2  MOL X 201      42.830  41.342  45.750  1.00  0.00           O
ATOM   1543  O3  MOL X 201      48.231  46.323  30.889  1.00  0.00           O
ATOM   1544  C4  MOL X 201      48.228  45.045  30.210  1.00  0.00           C
ATOM   1545  C5  MOL X 201      48.391  43.903  31.207  1.00  0.00           C
ATOM   1546  C6  MOL X 201      48.016  44.058  32.601  1.00  0.00           C
ATOM   1547  C7  MOL X 201      48.875  42.676  30.767  1.00  0.00           C
ATOM   1548  C8  MOL X 201      48.196  42.941  33.387  1.00  0.00           C
ATOM   1549  N2  MOL X 201      48.677  41.712  32.953  1.00  0.00           N
ATOM   1550  C9  MOL X 201      47.872  42.817  34.794  1.00  0.00           C
ATOM   1551  C10 MOL X 201      49.021  41.479  31.633  1.00  0.00           C
ATOM   1552  C11 MOL X 201      48.746  40.695  34.043  1.00  0.00           C
ATOM   1553  O4  MOL X 201      49.397  40.384  31.232  1.00  0.00           O
ATOM   1554  C12 MOL X 201      48.177  41.487  35.212  1.00  0.00           C
ATOM   1555  C13 MOL X 201      47.956  41.061  36.495  1.00  0.00           C
ATOM   1556  C14 MOL X 201      47.418  42.065  37.405  1.00  0.00           C
ATOM   1557  C15 MOL X 201      47.179  41.798  38.786  1.00  0.00           C
ATOM   1558  C16 MOL X 201      47.141  43.371  36.898  1.00  0.00           C
ATOM   1559  C17 MOL X 201      46.710  42.801  39.614  1.00  0.00           C
ATOM   1560  C18 MOL X 201      46.394  44.098  39.102  1.00  0.00           C
ATOM   1561  C19 MOL X 201      46.605  44.369  37.776  1.00  0.00           C
ATOM   1562  N3  MOL X 201      47.366  43.761  35.563  1.00  0.00           N
ATOM   1563  C20 MOL X 201      49.246  42.544  29.309  1.00  0.00           C
ATOM   1564  O5  MOL X 201      49.866  43.763  28.833  1.00  0.00           O
ATOM   1565  C21 MOL X 201      49.380  45.009  29.147  1.00  0.00           C
ATOM   1566  O6  MOL X 201      49.866  45.998  28.615  1.00  0.00           O
ATOM   1567  C22 MOL X 201      48.221  39.657  36.940  1.00  0.00           C
ATOM   1568  C23 MOL X 201      47.050  38.747  36.578  1.00  0.00           C
ATOM   1569  O7  MOL X 201      46.690  42.576  40.975  1.00  0.00           O
ATOM   1570  C24 MOL X 201      45.425  42.693  41.767  1.00  0.00           C
ATOM   1571  O8  MOL X 201      44.470  42.016  41.284  1.00  0.00           O
ATOM   1572  C25 MOL X 201      45.246  44.194  42.139  1.00  0.00           C
ATOM   1573  O9  MOL X 201      43.834  44.420  41.929  1.00  0.00           O
ATOM   1574  C26 MOL X 201      43.182  45.540  42.426  1.00  0.00           C
ATOM   1575  C27 MOL X 201      43.971  46.582  43.159  1.00  0.00           C
ATOM   1576  O10 MOL X 201      43.116  47.303  44.062  1.00  0.00           O
ATOM   1577  C28 MOL X 201      46.866  44.917  29.462  1.00  0.00           C
ATOM   1578  C29 MOL X 201      45.622  44.848  30.380  1.00  0.00           C
ATOM   1579  O11 MOL X 201      42.010  45.566  42.153  1.00  0.00           O
ATOM   1580  N   ALA X 202      42.836  41.398  43.469  1.00  0.00           N
ATOM   1581  CA  ALA X 202      41.419  41.784  43.430  1.00  0.00           C
ATOM   1582  CB  ALA X 202      41.028  42.070  41.973  1.00  0.00           C
ATOM   1583  C   ALA X 202      40.490  40.707  44.046  1.00  0.00           C
ATOM   1584  O   ALA X 202      39.413  41.050  44.529  1.00  0.00           O
ATOM   1585  N   GLY X 203      40.896  39.432  44.097  1.00  0.00           N
ATOM   1586  CA  GLY X 203      40.181  38.385  44.837  1.00  0.00           C
ATOM   1587  C   GLY X 203      40.236  38.602  46.355  1.00  0.00           C
ATOM   1588  O   GLY X 203      39.228  38.451  47.040  1.00  0.00           O
ATOM   1589  N   GLY X 204      41.374  39.067  46.877  1.00  0.00           N
ATOM   1590  CA  GLY X 204      41.560  39.391  48.297  1.00  0.00           C
ATOM   1591  C   GLY X 204      40.770  40.626  48.738  1.00  0.00           C
ATOM   1592  O   GLY X 204      40.191  40.629  49.825  1.00  0.00           O
ATOM   1593  N   GLU X 205      40.664  41.633  47.868  1.00  0.00           N
ATOM   1594  CA  GLU X 205      39.760  42.778  48.050  1.00  0.00           C
ATOM   1595  CB  GLU X 205      40.203  43.942  47.150  1.00  0.00           C
ATOM   1596  CG  GLU X 205      41.475  44.625  47.667  1.00  0.00           C
ATOM   1597  CD  GLU X 205      41.792  45.876  46.844  1.00  0.00           C
ATOM   1598  OE1 GLU X 205      42.522  45.776  45.831  1.00  0.00           O
ATOM   1599  OE2 GLU X 205      41.320  46.983  47.192  1.00  0.00           O
ATOM   1600  C   GLU X 205      38.281  42.426  47.794  1.00  0.00           C
ATOM   1601  O   GLU X 205      37.393  43.118  48.290  1.00  0.00           O
ATOM   1602  N   SER X 206      37.987  41.334  47.081  1.00  0.00           N
ATOM   1603  CA  SER X 206      36.622  40.793  46.986  1.00  0.00           C
ATOM   1604  CB  SER X 206      36.468  39.855  45.785  1.00  0.00           C
ATOM   1605  OG  SER X 206      36.777  40.522  44.572  1.00  0.00           O
ATOM   1606  C   SER X 206      36.219  40.070  48.277  1.00  0.00           C
ATOM   1607  O   SER X 206      35.090  40.218  48.738  1.00  0.00           O
ATOM   1608  N   VAL X 207      37.151  39.359  48.924  1.00  0.00           N
ATOM   1609  CA  VAL X 207      36.929  38.727  50.237  1.00  0.00           C
ATOM   1610  CB  VAL X 207      38.137  37.847  50.627  1.00  0.00           C
ATOM   1611  CG1 VAL X 207      38.125  37.436  52.102  1.00  0.00           C
ATOM   1612  CG2 VAL X 207      38.151  36.567  49.780  1.00  0.00           C
ATOM   1613  C   VAL X 207      36.577  39.756  51.322  1.00  0.00           C
ATOM   1614  O   VAL X 207      35.681  39.492  52.124  1.00  0.00           O
ATOM   1615  N   SER X 208      37.189  40.948  51.326  1.00  0.00           N
ATOM   1616  CA  SER X 208      36.802  42.008  52.274  1.00  0.00           C
ATOM   1617  CB  SER X 208      37.893  43.068  52.420  1.00  0.00           C
ATOM   1618  OG  SER X 208      38.179  43.720  51.203  1.00  0.00           O
ATOM   1619  C   SER X 208      35.427  42.617  51.961  1.00  0.00           C
ATOM   1620  O   SER X 208      34.634  42.834  52.878  1.00  0.00           O
ATOM   1621  N   VAL X 209      35.064  42.785  50.682  1.00  0.00           N
ATOM   1622  CA  VAL X 209      33.686  43.151  50.284  1.00  0.00           C
ATOM   1623  CB  VAL X 209      33.593  43.397  48.761  1.00  0.00           C
ATOM   1624  CG1 VAL X 209      32.154  43.537  48.243  1.00  0.00           C
ATOM   1625  CG2 VAL X 209      34.327  44.692  48.386  1.00  0.00           C
ATOM   1626  C   VAL X 209      32.670  42.099  50.759  1.00  0.00           C
ATOM   1627  O   VAL X 209      31.601  42.462  51.249  1.00  0.00           O
ATOM   1628  N   LEU X 210      33.002  40.806  50.702  1.00  0.00           N
ATOM   1629  CA  LEU X 210      32.109  39.717  51.121  1.00  0.00           C
ATOM   1630  CB  LEU X 210      32.649  38.379  50.574  1.00  0.00           C
ATOM   1631  CG  LEU X 210      32.442  38.192  49.056  1.00  0.00           C
ATOM   1632  CD1 LEU X 210      33.293  37.026  48.551  1.00  0.00           C
ATOM   1633  CD2 LEU X 210      30.981  37.890  48.709  1.00  0.00           C
ATOM   1634  C   LEU X 210      31.851  39.657  52.642  1.00  0.00           C
ATOM   1635  O   LEU X 210      30.780  39.195  53.035  1.00  0.00           O
ATOM   1636  N   VAL X 211      32.747  40.156  53.507  1.00  0.00           N
ATOM   1637  CA  VAL X 211      32.475  40.293  54.964  1.00  0.00           C
ATOM   1638  CB  VAL X 211      33.715  40.043  55.847  1.00  0.00           C
ATOM   1639  CG1 VAL X 211      34.160  38.580  55.768  1.00  0.00           C
ATOM   1640  CG2 VAL X 211      34.906  40.930  55.494  1.00  0.00           C
ATOM   1641  C   VAL X 211      31.792  41.613  55.349  1.00  0.00           C
ATOM   1642  O   VAL X 211      31.183  41.689  56.420  1.00  0.00           O
ATOM   1643  N   LEU X 212      31.820  42.628  54.476  1.00  0.00           N
ATOM   1644  CA  LEU X 212      31.064  43.882  54.631  1.00  0.00           C
ATOM   1645  CB  LEU X 212      31.870  45.043  54.006  1.00  0.00           C
ATOM   1646  CG  LEU X 212      32.787  45.788  54.998  1.00  0.00           C
ATOM   1647  CD1 LEU X 212      33.866  44.903  55.623  1.00  0.00           C
ATOM   1648  CD2 LEU X 212      33.488  46.947  54.286  1.00  0.00           C
ATOM   1649  C   LEU X 212      29.641  43.803  54.039  1.00  0.00           C
ATOM   1650  O   LEU X 212      28.735  44.469  54.539  1.00  0.00           O
ATOM   1651  N   SER X 213      29.428  42.991  53.000  1.00  0.00           N
ATOM   1652  CA  SER X 213      28.148  42.839  52.293  1.00  0.00           C
ATOM   1653  CB  SER X 213      28.373  42.026  51.012  1.00  0.00           C
ATOM   1654  OG  SER X 213      27.136  41.736  50.389  1.00  0.00           O
ATOM   1655  C   SER X 213      27.068  42.146  53.146  1.00  0.00           C
ATOM   1656  O   SER X 213      27.242  40.972  53.494  1.00  0.00           O
ATOM   1657  N   PRO X 214      25.907  42.786  53.412  1.00  0.00           N
ATOM   1658  CD  PRO X 214      25.607  44.197  53.204  1.00  0.00           C
ATOM   1659  CG  PRO X 214      24.506  44.529  54.208  1.00  0.00           C
ATOM   1660  CB  PRO X 214      23.718  43.223  54.275  1.00  0.00           C
ATOM   1661  CA  PRO X 214      24.786  42.136  54.098  1.00  0.00           C
ATOM   1662  C   PRO X 214      24.219  40.937  53.323  1.00  0.00           C
ATOM   1663  O   PRO X 214      23.811  39.942  53.925  1.00  0.00           O
ATOM   1664  N   LEU X 215      24.228  41.005  51.986  1.00  0.00           N
ATOM   1665  CA  LEU X 215      23.705  39.967  51.091  1.00  0.00           C
ATOM   1666  CB  LEU X 215      23.663  40.567  49.672  1.00  0.00           C
ATOM   1667  CG  LEU X 215      22.982  39.700  48.595  1.00  0.00           C
ATOM   1668  CD1 LEU X 215      21.502  39.457  48.899  1.00  0.00           C
ATOM   1669  CD2 LEU X 215      23.084  40.396  47.237  1.00  0.00           C
ATOM   1670  C   LEU X 215      24.524  38.664  51.148  1.00  0.00           C
ATOM   1671  O   LEU X 215      23.995  37.587  50.865  1.00  0.00           O
ATOM   1672  N   ALA X 216      25.795  38.752  51.551  1.00  0.00           N
ATOM   1673  CA  ALA X 216      26.719  37.624  51.650  1.00  0.00           C
ATOM   1674  CB  ALA X 216      28.094  38.111  51.178  1.00  0.00           C
ATOM   1675  C   ALA X 216      26.767  36.946  53.040  1.00  0.00           C
ATOM   1676  O   ALA X 216      27.543  36.004  53.220  1.00  0.00           O
ATOM   1677  N   LYS X 217      25.962  37.388  54.022  1.00  0.00           N
ATOM   1678  CA  LYS X 217      25.882  36.787  55.373  1.00  0.00           C
ATOM   1679  CB  LYS X 217      25.072  37.704  56.318  1.00  0.00           C
ATOM   1680  CG  LYS X 217      25.792  39.039  56.614  1.00  0.00           C
ATOM   1681  CD  LYS X 217      24.946  40.067  57.392  1.00  0.00           C
ATOM   1682  CE  LYS X 217      24.457  39.645  58.788  1.00  0.00           C
ATOM   1683  NZ  LYS X 217      25.538  39.619  59.804  1.00  0.00           N
ATOM   1684  C   LYS X 217      25.317  35.351  55.330  1.00  0.00           C
ATOM   1685  O   LYS X 217      24.538  35.002  54.440  1.00  0.00           O
ATOM   1686  N   ASN X 218      25.707  34.511  56.293  1.00  0.00           N
ATOM   1687  CA  ASN X 218      25.301  33.100  56.433  1.00  0.00           C
ATOM   1688  CB  ASN X 218      23.846  33.061  56.942  1.00  0.00           C
ATOM   1689  CG  ASN X 218      23.396  31.709  57.465  1.00  0.00           C
ATOM   1690  OD1 ASN X 218      24.148  30.986  58.112  1.00  0.00           O
ATOM   1691  ND2 ASN X 218      22.159  31.338  57.238  1.00  0.00           N
ATOM   1692  C   ASN X 218      25.576  32.178  55.211  1.00  0.00           C
ATOM   1693  O   ASN X 218      24.917  31.148  55.046  1.00  0.00           O
ATOM   1694  N   LEU X 219      26.552  32.522  54.360  1.00  0.00           N
ATOM   1695  CA  LEU X 219      27.010  31.700  53.224  1.00  0.00           C
ATOM   1696  CB  LEU X 219      27.051  32.552  51.937  1.00  0.00           C
ATOM   1697  CG  LEU X 219      25.708  33.134  51.453  1.00  0.00           C
ATOM   1698  CD1 LEU X 219      25.936  33.914  50.155  1.00  0.00           C
ATOM   1699  CD2 LEU X 219      24.660  32.056  51.168  1.00  0.00           C
ATOM   1700  C   LEU X 219      28.387  31.054  53.466  1.00  0.00           C
ATOM   1701  O   LEU X 219      28.687  30.015  52.874  1.00  0.00           O
ATOM   1702  N   PHE X 220      29.221  31.657  54.317  1.00  0.00           N
ATOM   1703  CA  PHE X 220      30.579  31.210  54.644  1.00  0.00           C
ATOM   1704  CB  PHE X 220      31.582  31.813  53.641  1.00  0.00           C
ATOM   1705  CG  PHE X 220      31.748  33.319  53.746  1.00  0.00           C
ATOM   1706  CD1 PHE X 220      30.940  34.178  52.977  1.00  0.00           C
ATOM   1707  CE1 PHE X 220      31.045  35.572  53.132  1.00  0.00           C
ATOM   1708  CZ  PHE X 220      31.970  36.109  54.042  1.00  0.00           C
ATOM   1709  CE2 PHE X 220      32.798  35.255  54.789  1.00  0.00           C
ATOM   1710  CD2 PHE X 220      32.690  33.863  54.640  1.00  0.00           C
ATOM   1711  C   PHE X 220      30.958  31.535  56.101  1.00  0.00           C
ATOM   1712  O   PHE X 220      30.242  32.255  56.809  1.00  0.00           O
ATOM   1713  N   HIE X 221      32.088  30.984  56.553  1.00  0.00           N
ATOM   1714  CA  HIE X 221      32.434  30.844  57.975  1.00  0.00           C
ATOM   1715  CB  HIE X 221      32.278  29.357  58.357  1.00  0.00           C
ATOM   1716  CG  HIE X 221      30.954  28.781  57.907  1.00  0.00           C
ATOM   1717  ND1 HIE X 221      30.696  28.271  56.630  1.00  0.00           N
ATOM   1718  CE1 HIE X 221      29.364  28.132  56.552  1.00  0.00           C
ATOM   1719  NE2 HIE X 221      28.786  28.498  57.705  1.00  0.00           N
ATOM   1720  CD2 HIE X 221      29.772  28.909  58.572  1.00  0.00           C
ATOM   1721  C   HIE X 221      33.836  31.367  58.319  1.00  0.00           C
ATOM   1722  O   HIE X 221      34.064  31.750  59.464  1.00  0.00           O
ATOM   1723  N   ARG X 222      34.762  31.418  57.350  1.00  0.00           N
ATOM   1724  CA  ARG X 222      36.156  31.895  57.493  1.00  0.00           C
ATOM   1725  CB  ARG X 222      37.083  30.686  57.720  1.00  0.00           C
ATOM   1726  CG  ARG X 222      36.863  29.959  59.058  1.00  0.00           C
ATOM   1727  CD  ARG X 222      37.767  28.723  59.165  1.00  0.00           C
ATOM   1728  NE  ARG X 222      37.344  27.639  58.256  1.00  0.00           N
ATOM   1729  CZ  ARG X 222      36.437  26.703  58.475  1.00  0.00           C
ATOM   1730  NH1 ARG X 222      35.704  26.626  59.548  1.00  0.00           N
ATOM   1731  NH2 ARG X 222      36.262  25.789  57.576  1.00  0.00           N
ATOM   1732  C   ARG X 222      36.605  32.681  56.251  1.00  0.00           C
ATOM   1733  O   ARG X 222      36.078  32.441  55.164  1.00  0.00           O
ATOM   1734  N   ALA X 223      37.588  33.576  56.380  1.00  0.00           N
ATOM   1735  CA  ALA X 223      38.058  34.437  55.282  1.00  0.00           C
ATOM   1736  CB  ALA X 223      37.359  35.795  55.431  1.00  0.00           C
ATOM   1737  C   ALA X 223      39.594  34.596  55.216  1.00  0.00           C
ATOM   1738  O   ALA X 223      40.264  34.624  56.248  1.00  0.00           O
ATOM   1739  N   ILE X 224      40.148  34.747  54.006  1.00  0.00           N
ATOM   1740  CA  ILE X 224      41.579  34.968  53.725  1.00  0.00           C
ATOM   1741  CB  ILE X 224      42.287  33.643  53.334  1.00  0.00           C
ATOM   1742  CG2 ILE X 224      43.804  33.898  53.191  1.00  0.00           C
ATOM   1743  CG1 ILE X 224      42.020  32.458  54.292  1.00  0.00           C
ATOM   1744  CD1 ILE X 224      42.572  31.114  53.790  1.00  0.00           C
ATOM   1745  C   ILE X 224      41.745  35.985  52.575  1.00  0.00           C
ATOM   1746  O   ILE X 224      41.200  35.767  51.493  1.00  0.00           O
ATOM   1747  N   SER X 225      42.548  37.040  52.756  1.00  0.00           N
ATOM   1748  CA  SER X 225      42.924  37.989  51.684  1.00  0.00           C
ATOM   1749  CB  SER X 225      42.495  39.421  52.033  1.00  0.00           C
ATOM   1750  OG  SER X 225      41.086  39.543  52.162  1.00  0.00           O
ATOM   1751  C   SER X 225      44.434  37.941  51.412  1.00  0.00           C
ATOM   1752  O   SER X 225      45.225  38.075  52.344  1.00  0.00           O
ATOM   1753  N   GLU X 226      44.838  37.742  50.150  1.00  0.00           N
ATOM   1754  CA  GLU X 226      46.217  37.384  49.756  1.00  0.00           C
ATOM   1755  CB  GLU X 226      46.184  35.921  49.251  1.00  0.00           C
ATOM   1756  CG  GLU X 226      47.367  35.370  48.436  1.00  0.00           C
ATOM   1757  CD  GLU X 226      48.655  35.175  49.241  1.00  0.00           C
ATOM   1758  OE1 GLU X 226      49.001  36.044  50.074  1.00  0.00           O
ATOM   1759  OE2 GLU X 226      49.369  34.177  49.006  1.00  0.00           O
ATOM   1760  C   GLU X 226      46.866  38.374  48.758  1.00  0.00           C
ATOM   1761  O   GLU X 226      46.200  39.044  47.960  1.00  0.00           O
ATOM   1762  N   SER X 227      48.203  38.404  48.753  1.00  0.00           N
ATOM   1763  CA  SER X 227      49.075  39.284  47.961  1.00  0.00           C
ATOM   1764  CB  SER X 227      48.949  39.008  46.462  1.00  0.00           C
ATOM   1765  OG  SER X 227      50.052  39.568  45.783  1.00  0.00           O
ATOM   1766  C   SER X 227      48.973  40.767  48.346  1.00  0.00           C
ATOM   1767  O   SER X 227      48.667  41.651  47.541  1.00  0.00           O
ATOM   1768  N   GLY X 228      49.267  41.052  49.613  1.00  0.00           N
ATOM   1769  CA  GLY X 228      49.540  42.401  50.109  1.00  0.00           C
ATOM   1770  C   GLY X 228      48.348  43.359  50.158  1.00  0.00           C
ATOM   1771  O   GLY X 228      48.575  44.565  50.038  1.00  0.00           O
ATOM   1772  N   VAL X 229      47.110  42.864  50.258  1.00  0.00           N
ATOM   1773  CA  VAL X 229      45.881  43.678  50.336  1.00  0.00           C
ATOM   1774  CB  VAL X 229      45.249  43.982  48.954  1.00  0.00           C
ATOM   1775  CG1 VAL X 229      45.995  45.083  48.196  1.00  0.00           C
ATOM   1776  CG2 VAL X 229      45.118  42.763  48.029  1.00  0.00           C
ATOM   1777  C   VAL X 229      44.799  43.033  51.204  1.00  0.00           C
ATOM   1778  O   VAL X 229      44.528  41.839  51.106  1.00  0.00           O
ATOM   1779  N   ALA X 230      44.100  43.876  51.963  1.00  0.00           N
ATOM   1780  CA  ALA X 230      42.732  43.653  52.434  1.00  0.00           C
ATOM   1781  CB  ALA X 230      42.743  43.558  53.965  1.00  0.00           C
ATOM   1782  C   ALA X 230      41.786  44.766  51.939  1.00  0.00           C
ATOM   1783  O   ALA X 230      40.641  44.488  51.586  1.00  0.00           O
ATOM   1784  N   LEU X 231      42.260  46.016  51.873  1.00  0.00           N
ATOM   1785  CA  LEU X 231      41.515  47.188  51.399  1.00  0.00           C
ATOM   1786  CB  LEU X 231      40.750  47.783  52.598  1.00  0.00           C
ATOM   1787  CG  LEU X 231      39.612  48.756  52.234  1.00  0.00           C
ATOM   1788  CD1 LEU X 231      38.338  48.009  51.843  1.00  0.00           C
ATOM   1789  CD2 LEU X 231      39.267  49.630  53.435  1.00  0.00           C
ATOM   1790  C   LEU X 231      42.484  48.220  50.789  1.00  0.00           C
ATOM   1791  O   LEU X 231      43.628  48.330  51.230  1.00  0.00           O
ATOM   1792  N   THR X 232      42.036  49.002  49.806  1.00  0.00           N
ATOM   1793  CA  THR X 232      42.835  50.070  49.169  1.00  0.00           C
ATOM   1794  CB  THR X 232      43.277  49.678  47.747  1.00  0.00           C
ATOM   1795  CG2 THR X 232      44.166  48.438  47.705  1.00  0.00           C
ATOM   1796  OG1 THR X 232      42.168  49.475  46.897  1.00  0.00           O
ATOM   1797  C   THR X 232      42.091  51.406  49.119  1.00  0.00           C
ATOM   1798  O   THR X 232      40.871  51.456  49.290  1.00  0.00           O
ATOM   1799  N   SER X 233      42.798  52.499  48.821  1.00  0.00           N
ATOM   1800  CA  SER X 233      42.182  53.763  48.369  1.00  0.00           C
ATOM   1801  CB  SER X 233      43.088  54.950  48.721  1.00  0.00           C
ATOM   1802  OG  SER X 233      44.372  54.809  48.140  1.00  0.00           O
ATOM   1803  C   SER X 233      41.824  53.761  46.870  1.00  0.00           C
ATOM   1804  O   SER X 233      41.297  54.746  46.355  1.00  0.00           O
ATOM   1805  N   VAL X 234      42.096  52.659  46.156  1.00  0.00           N
ATOM   1806  CA  VAL X 234      42.002  52.553  44.689  1.00  0.00           C
ATOM   1807  CB  VAL X 234      43.155  51.679  44.139  1.00  0.00           C
ATOM   1808  CG1 VAL X 234      43.201  51.672  42.605  1.00  0.00           C
ATOM   1809  CG2 VAL X 234      44.541  52.143  44.617  1.00  0.00           C
ATOM   1810  C   VAL X 234      40.649  52.002  44.224  1.00  0.00           C
ATOM   1811  O   VAL X 234      40.099  52.500  43.241  1.00  0.00           O
ATOM   1812  N   LEU X 235      40.117  50.969  44.893  1.00  0.00           N
ATOM   1813  CA  LEU X 235      39.033  50.137  44.352  1.00  0.00           C
ATOM   1814  CB  LEU X 235      39.225  48.681  44.836  1.00  0.00           C
ATOM   1815  CG  LEU X 235      38.495  47.592  44.019  1.00  0.00           C
ATOM   1816  CD1 LEU X 235      38.856  46.221  44.589  1.00  0.00           C
ATOM   1817  CD2 LEU X 235      36.968  47.707  44.033  1.00  0.00           C
ATOM   1818  C   LEU X 235      37.623  50.706  44.598  1.00  0.00           C
ATOM   1819  O   LEU X 235      36.975  51.168  43.651  1.00  0.00           O
ATOM   1820  N   VAL X 236      37.110  50.636  45.832  1.00  0.00           N
ATOM   1821  CA  VAL X 236      35.687  50.886  46.124  1.00  0.00           C
ATOM   1822  CB  VAL X 236      35.265  50.359  47.512  1.00  0.00           C
ATOM   1823  CG1 VAL X 236      33.759  50.546  47.748  1.00  0.00           C
ATOM   1824  CG2 VAL X 236      35.555  48.857  47.663  1.00  0.00           C
ATOM   1825  C   VAL X 236      35.373  52.374  45.970  1.00  0.00           C
ATOM   1826  O   VAL X 236      36.067  53.233  46.518  1.00  0.00           O
ATOM   1827  N   LYS X 237      34.322  52.685  45.210  1.00  0.00           N
ATOM   1828  CA  LYS X 237      33.955  54.061  44.855  1.00  0.00           C
ATOM   1829  CB  LYS X 237      33.134  54.017  43.555  1.00  0.00           C
ATOM   1830  CG  LYS X 237      33.357  55.251  42.678  1.00  0.00           C
ATOM   1831  CD  LYS X 237      32.464  55.190  41.435  1.00  0.00           C
ATOM   1832  CE  LYS X 237      32.866  56.285  40.450  1.00  0.00           C
ATOM   1833  NZ  LYS X 237      34.074  55.895  39.691  1.00  0.00           N
ATOM   1834  C   LYS X 237      33.202  54.776  45.985  1.00  0.00           C
ATOM   1835  O   LYS X 237      32.613  54.130  46.857  1.00  0.00           O
ATOM   1836  N   LYS X 238      33.157  56.108  45.938  1.00  0.00           N
ATOM   1837  CA  LYS X 238      32.187  56.950  46.673  1.00  0.00           C
ATOM   1838  CB  LYS X 238      32.730  57.267  48.081  1.00  0.00           C
ATOM   1839  CG  LYS X 238      34.033  58.088  48.105  1.00  0.00           C
ATOM   1840  CD  LYS X 238      34.873  57.815  49.363  1.00  0.00           C
ATOM   1841  CE  LYS X 238      34.170  58.194  50.671  1.00  0.00           C
ATOM   1842  NZ  LYS X 238      35.031  57.889  51.836  1.00  0.00           N
ATOM   1843  C   LYS X 238      31.713  58.195  45.899  1.00  0.00           C
ATOM   1844  O   LYS X 238      30.682  58.764  46.272  1.00  0.00           O
ATOM   1845  N   GLY X 239      32.416  58.586  44.831  1.00  0.00           N
ATOM   1846  CA  GLY X 239      32.040  59.643  43.879  1.00  0.00           C
ATOM   1847  C   GLY X 239      31.222  59.152  42.673  1.00  0.00           C
ATOM   1848  O   GLY X 239      30.922  57.964  42.550  1.00  0.00           O
ATOM   1849  N   ASP X 240      30.867  60.072  41.772  1.00  0.00           N
ATOM   1850  CA  ASP X 240      29.904  59.851  40.675  1.00  0.00           C
ATOM   1851  CB  ASP X 240      29.571  61.214  40.040  1.00  0.00           C
ATOM   1852  CG  ASP X 240      28.213  61.256  39.332  1.00  0.00           C
ATOM   1853  OD1 ASP X 240      27.839  60.305  38.614  1.00  0.00           O
ATOM   1854  OD2 ASP X 240      27.500  62.271  39.491  1.00  0.00           O
ATOM   1855  C   ASP X 240      30.377  58.843  39.605  1.00  0.00           C
ATOM   1856  O   ASP X 240      31.544  58.863  39.201  1.00  0.00           O
ATOM   1857  N   VAL X 241      29.469  57.992  39.112  1.00  0.00           N
ATOM   1858  CA  VAL X 241      29.718  56.980  38.057  1.00  0.00           C
ATOM   1859  CB  VAL X 241      28.889  55.699  38.295  1.00  0.00           C
ATOM   1860  CG1 VAL X 241      29.314  54.997  39.585  1.00  0.00           C
ATOM   1861  CG2 VAL X 241      27.374  55.943  38.323  1.00  0.00           C
ATOM   1862  C   VAL X 241      29.469  57.475  36.626  1.00  0.00           C
ATOM   1863  O   VAL X 241      29.922  56.827  35.676  1.00  0.00           O
ATOM   1864  N   LYS X 242      28.746  58.593  36.452  1.00  0.00           N
ATOM   1865  CA  LYS X 242      28.300  59.097  35.140  1.00  0.00           C
ATOM   1866  CB  LYS X 242      27.174  60.138  35.314  1.00  0.00           C
ATOM   1867  CG  LYS X 242      25.893  59.505  35.889  1.00  0.00           C
ATOM   1868  CD  LYS X 242      24.715  60.490  35.984  1.00  0.00           C
ATOM   1869  CE  LYS X 242      24.912  61.663  36.956  1.00  0.00           C
ATOM   1870  NZ  LYS X 242      25.125  61.218  38.352  1.00  0.00           N
ATOM   1871  C   LYS X 242      29.436  59.608  34.230  1.00  0.00           C
ATOM   1872  O   LYS X 242      29.390  59.281  33.043  1.00  0.00           O
ATOM   1873  N   PRO X 243      30.477  60.321  34.716  1.00  0.00           N
ATOM   1874  CD  PRO X 243      30.572  60.947  36.030  1.00  0.00           C
ATOM   1875  CG  PRO X 243      31.633  62.035  35.899  1.00  0.00           C
ATOM   1876  CB  PRO X 243      32.558  61.495  34.810  1.00  0.00           C
ATOM   1877  CA  PRO X 243      31.603  60.745  33.873  1.00  0.00           C
ATOM   1878  C   PRO X 243      32.311  59.589  33.146  1.00  0.00           C
ATOM   1879  O   PRO X 243      32.576  59.681  31.946  1.00  0.00           O
ATOM   1880  N   LEU X 244      32.576  58.477  33.844  1.00  0.00           N
ATOM   1881  CA  LEU X 244      33.184  57.282  33.249  1.00  0.00           C
ATOM   1882  CB  LEU X 244      33.754  56.407  34.379  1.00  0.00           C
ATOM   1883  CG  LEU X 244      34.542  55.167  33.915  1.00  0.00           C
ATOM   1884  CD1 LEU X 244      35.706  55.508  32.982  1.00  0.00           C
ATOM   1885  CD2 LEU X 244      35.118  54.455  35.137  1.00  0.00           C
ATOM   1886  C   LEU X 244      32.198  56.513  32.354  1.00  0.00           C
ATOM   1887  O   LEU X 244      32.600  55.996  31.311  1.00  0.00           O
ATOM   1888  N   ALA X 245      30.908  56.483  32.712  1.00  0.00           N
ATOM   1889  CA  ALA X 245      29.866  55.898  31.867  1.00  0.00           C
ATOM   1890  CB  ALA X 245      28.517  55.973  32.597  1.00  0.00           C
ATOM   1891  C   ALA X 245      29.799  56.586  30.491  1.00  0.00           C
ATOM   1892  O   ALA X 245      29.762  55.904  29.465  1.00  0.00           O
ATOM   1893  N   GLU X 246      29.866  57.923  30.459  1.00  0.00           N
ATOM   1894  CA  GLU X 246      29.900  58.694  29.213  1.00  0.00           C
ATOM   1895  CB  GLU X 246      29.685  60.192  29.504  1.00  0.00           C
ATOM   1896  CG  GLU X 246      29.370  60.966  28.214  1.00  0.00           C
ATOM   1897  CD  GLU X 246      29.340  62.482  28.427  1.00  0.00           C
ATOM   1898  OE1 GLU X 246      28.245  63.093  28.427  1.00  0.00           O
ATOM   1899  OE2 GLU X 246      30.427  63.093  28.550  1.00  0.00           O
ATOM   1900  C   GLU X 246      31.196  58.446  28.420  1.00  0.00           C
ATOM   1901  O   GLU X 246      31.123  58.228  27.211  1.00  0.00           O
ATOM   1902  N   GLN X 247      32.370  58.396  29.070  1.00  0.00           N
ATOM   1903  CA  GLN X 247      33.638  58.095  28.382  1.00  0.00           C
ATOM   1904  CB  GLN X 247      34.819  58.176  29.366  1.00  0.00           C
ATOM   1905  CG  GLN X 247      36.170  58.049  28.631  1.00  0.00           C
ATOM   1906  CD  GLN X 247      37.393  58.152  29.537  1.00  0.00           C
ATOM   1907  OE1 GLN X 247      37.318  58.160  30.755  1.00  0.00           O
ATOM   1908  NE2 GLN X 247      38.579  58.202  28.972  1.00  0.00           N
ATOM   1909  C   GLN X 247      33.617  56.725  27.691  1.00  0.00           C
ATOM   1910  O   GLN X 247      34.060  56.594  26.546  1.00  0.00           O
ATOM   1911  N   ILE X 248      33.079  55.707  28.369  1.00  0.00           N
ATOM   1912  CA  ILE X 248      32.919  54.358  27.818  1.00  0.00           C
ATOM   1913  CB  ILE X 248      32.512  53.384  28.949  1.00  0.00           C
ATOM   1914  CG2 ILE X 248      32.047  52.028  28.388  1.00  0.00           C
ATOM   1915  CG1 ILE X 248      33.703  53.178  29.916  1.00  0.00           C
ATOM   1916  CD1 ILE X 248      33.330  52.473  31.226  1.00  0.00           C
ATOM   1917  C   ILE X 248      31.925  54.378  26.647  1.00  0.00           C
ATOM   1918  O   ILE X 248      32.236  53.853  25.578  1.00  0.00           O
ATOM   1919  N   ALA X 249      30.767  55.027  26.807  1.00  0.00           N
ATOM   1920  CA  ALA X 249      29.742  55.107  25.767  1.00  0.00           C
ATOM   1921  CB  ALA X 249      28.497  55.772  26.366  1.00  0.00           C
ATOM   1922  C   ALA X 249      30.234  55.837  24.501  1.00  0.00           C
ATOM   1923  O   ALA X 249      30.020  55.342  23.392  1.00  0.00           O
ATOM   1924  N   ILE X 250      30.943  56.963  24.646  1.00  0.00           N
ATOM   1925  CA  ILE X 250      31.526  57.712  23.520  1.00  0.00           C
ATOM   1926  CB  ILE X 250      31.958  59.133  23.965  1.00  0.00           C
ATOM   1927  CG2 ILE X 250      32.743  59.856  22.851  1.00  0.00           C
ATOM   1928  CG1 ILE X 250      30.703  59.958  24.347  1.00  0.00           C
ATOM   1929  CD1 ILE X 250      30.993  61.372  24.869  1.00  0.00           C
ATOM   1930  C   ILE X 250      32.666  56.912  22.870  1.00  0.00           C
ATOM   1931  O   ILE X 250      32.701  56.805  21.642  1.00  0.00           O
ATOM   1932  N   THR X 251      33.543  56.272  23.655  1.00  0.00           N
ATOM   1933  CA  THR X 251      34.629  55.416  23.125  1.00  0.00           C
ATOM   1934  CB  THR X 251      35.586  54.966  24.249  1.00  0.00           C
ATOM   1935  CG2 THR X 251      36.752  54.108  23.753  1.00  0.00           C
ATOM   1936  OG1 THR X 251      36.171  56.099  24.863  1.00  0.00           O
ATOM   1937  C   THR X 251      34.083  54.210  22.343  1.00  0.00           C
ATOM   1938  O   THR X 251      34.670  53.829  21.328  1.00  0.00           O
ATOM   1939  N   ALA X 252      32.923  53.673  22.737  1.00  0.00           N
ATOM   1940  CA  ALA X 252      32.186  52.620  22.028  1.00  0.00           C
ATOM   1941  CB  ALA X 252      31.332  51.887  23.071  1.00  0.00           C
ATOM   1942  C   ALA X 252      31.316  53.118  20.845  1.00  0.00           C
ATOM   1943  O   ALA X 252      30.670  52.309  20.173  1.00  0.00           O
ATOM   1944  N   GLY X 253      31.244  54.432  20.597  1.00  0.00           N
ATOM   1945  CA  GLY X 253      30.420  55.027  19.532  1.00  0.00           C
ATOM   1946  C   GLY X 253      28.906  54.920  19.767  1.00  0.00           C
ATOM   1947  O   GLY X 253      28.139  54.798  18.813  1.00  0.00           O
ATOM   1948  N   CYS X 254      28.454  54.899  21.023  1.00  0.00           N
ATOM   1949  CA  CYS X 254      27.042  54.741  21.392  1.00  0.00           C
ATOM   1950  CB  CYS X 254      26.953  54.149  22.806  1.00  0.00           C
ATOM   1951  SG  CYS X 254      27.734  52.511  22.862  1.00  0.00           S
ATOM   1952  C   CYS X 254      26.252  56.061  21.320  1.00  0.00           C
ATOM   1953  O   CYS X 254      26.800  57.143  21.554  1.00  0.00           O
ATOM   1954  N   LYS X 255      24.933  55.962  21.097  1.00  0.00           N
ATOM   1955  CA  LYS X 255      23.999  57.070  21.349  1.00  0.00           C
ATOM   1956  CB  LYS X 255      22.651  56.803  20.648  1.00  0.00           C
ATOM   1957  CG  LYS X 255      21.660  57.976  20.782  1.00  0.00           C
ATOM   1958  CD  LYS X 255      20.439  57.798  19.865  1.00  0.00           C
ATOM   1959  CE  LYS X 255      19.430  58.936  20.070  1.00  0.00           C
ATOM   1960  NZ  LYS X 255      18.350  58.910  19.057  1.00  0.00           N
ATOM   1961  C   LYS X 255      23.879  57.295  22.862  1.00  0.00           C
ATOM   1962  O   LYS X 255      23.797  56.342  23.635  1.00  0.00           O
ATOM   1963  N   THR X 256      23.907  58.556  23.282  1.00  0.00           N
ATOM   1964  CA  THR X 256      24.110  58.961  24.692  1.00  0.00           C
ATOM   1965  CB  THR X 256      25.479  59.660  24.848  1.00  0.00           C
ATOM   1966  CG2 THR X 256      26.628  58.654  24.916  1.00  0.00           C
ATOM   1967  OG1 THR X 256      25.751  60.498  23.744  1.00  0.00           O
ATOM   1968  C   THR X 256      22.969  59.809  25.271  1.00  0.00           C
ATOM   1969  O   THR X 256      23.090  60.331  26.379  1.00  0.00           O
ATOM   1970  N   THR X 257      21.850  59.940  24.549  1.00  0.00           N
ATOM   1971  CA  THR X 257      20.760  60.894  24.837  1.00  0.00           C
ATOM   1972  CB  THR X 257      19.773  60.964  23.662  1.00  0.00           C
ATOM   1973  CG2 THR X 257      20.393  61.625  22.431  1.00  0.00           C
ATOM   1974  OG1 THR X 257      19.381  59.665  23.284  1.00  0.00           O
ATOM   1975  C   THR X 257      19.981  60.629  26.130  1.00  0.00           C
ATOM   1976  O   THR X 257      19.363  61.555  26.650  1.00  0.00           O
ATOM   1977  N   THR X 258      20.050  59.417  26.687  1.00  0.00           N
ATOM   1978  CA  THR X 258      19.846  59.144  28.122  1.00  0.00           C
ATOM   1979  CB  THR X 258      18.423  58.657  28.489  1.00  0.00           C
ATOM   1980  CG2 THR X 258      17.278  59.391  27.794  1.00  0.00           C
ATOM   1981  OG1 THR X 258      18.244  57.281  28.233  1.00  0.00           O
ATOM   1982  C   THR X 258      20.884  58.113  28.574  1.00  0.00           C
ATOM   1983  O   THR X 258      21.413  57.360  27.748  1.00  0.00           O
ATOM   1984  N   SER X 259      21.152  58.013  29.879  1.00  0.00           N
ATOM   1985  CA  SER X 259      22.009  56.953  30.434  1.00  0.00           C
ATOM   1986  CB  SER X 259      22.129  57.120  31.950  1.00  0.00           C
ATOM   1987  OG  SER X 259      22.695  58.356  32.347  1.00  0.00           O
ATOM   1988  C   SER X 259      21.462  55.547  30.115  1.00  0.00           C
ATOM   1989  O   SER X 259      22.230  54.625  29.843  1.00  0.00           O
ATOM   1990  N   ALA X 260      20.135  55.382  30.044  1.00  0.00           N
ATOM   1991  CA  ALA X 260      19.498  54.118  29.672  1.00  0.00           C
ATOM   1992  CB  ALA X 260      18.023  54.179  30.079  1.00  0.00           C
ATOM   1993  C   ALA X 260      19.670  53.765  28.180  1.00  0.00           C
ATOM   1994  O   ALA X 260      19.770  52.581  27.845  1.00  0.00           O
ATOM   1995  N   VAL X 261      19.769  54.755  27.283  1.00  0.00           N
ATOM   1996  CA  VAL X 261      20.096  54.521  25.861  1.00  0.00           C
ATOM   1997  CB  VAL X 261      19.796  55.766  24.996  1.00  0.00           C
ATOM   1998  CG1 VAL X 261      20.230  55.597  23.534  1.00  0.00           C
ATOM   1999  CG2 VAL X 261      18.288  56.052  24.960  1.00  0.00           C
ATOM   2000  C   VAL X 261      21.542  54.031  25.702  1.00  0.00           C
ATOM   2001  O   VAL X 261      21.790  53.163  24.863  1.00  0.00           O
ATOM   2002  N   MET X 262      22.478  54.468  26.559  1.00  0.00           N
ATOM   2003  CA  MET X 262      23.843  53.910  26.591  1.00  0.00           C
ATOM   2004  CB  MET X 262      24.740  54.627  27.619  1.00  0.00           C
ATOM   2005  CG  MET X 262      24.758  56.153  27.510  1.00  0.00           C
ATOM   2006  SD  MET X 262      25.843  56.931  28.740  1.00  0.00           S
ATOM   2007  CE  MET X 262      25.247  58.644  28.688  1.00  0.00           C
ATOM   2008  C   MET X 262      23.822  52.406  26.914  1.00  0.00           C
ATOM   2009  O   MET X 262      24.465  51.615  26.224  1.00  0.00           O
ATOM   2010  N   VAL X 263      23.033  51.999  27.918  1.00  0.00           N
ATOM   2011  CA  VAL X 263      22.861  50.585  28.308  1.00  0.00           C
ATOM   2012  CB  VAL X 263      22.036  50.463  29.608  1.00  0.00           C
ATOM   2013  CG1 VAL X 263      21.826  49.005  30.039  1.00  0.00           C
ATOM   2014  CG2 VAL X 263      22.732  51.178  30.774  1.00  0.00           C
ATOM   2015  C   VAL X 263      22.231  49.766  27.174  1.00  0.00           C
ATOM   2016  O   VAL X 263      22.689  48.658  26.899  1.00  0.00           O
ATOM   2017  N   HIE X 264      21.245  50.317  26.454  1.00  0.00           N
ATOM   2018  CA  HIE X 264      20.653  49.653  25.282  1.00  0.00           C
ATOM   2019  CB  HIE X 264      19.419  50.423  24.797  1.00  0.00           C
ATOM   2020  CG  HIE X 264      18.672  49.701  23.702  1.00  0.00           C
ATOM   2021  ND1 HIE X 264      18.169  48.398  23.791  1.00  0.00           N
ATOM   2022  CE1 HIE X 264      17.557  48.153  22.619  1.00  0.00           C
ATOM   2023  NE2 HIE X 264      17.622  49.237  21.830  1.00  0.00           N
ATOM   2024  CD2 HIE X 264      18.321  50.222  22.492  1.00  0.00           C
ATOM   2025  C   HIE X 264      21.665  49.475  24.144  1.00  0.00           C
ATOM   2026  O   HIE X 264      21.758  48.393  23.566  1.00  0.00           O
ATOM   2027  N   CYS X 265      22.491  50.488  23.860  1.00  0.00           N
ATOM   2028  CA  CYS X 265      23.585  50.359  22.893  1.00  0.00           C
ATOM   2029  CB  CYS X 265      24.323  51.696  22.739  1.00  0.00           C
ATOM   2030  SG  CYS X 265      23.251  52.979  22.028  1.00  0.00           S
ATOM   2031  C   CYS X 265      24.555  49.238  23.304  1.00  0.00           C
ATOM   2032  O   CYS X 265      24.865  48.368  22.494  1.00  0.00           O
ATOM   2033  N   LEU X 266      24.975  49.188  24.573  1.00  0.00           N
ATOM   2034  CA  LEU X 266      25.867  48.140  25.088  1.00  0.00           C
ATOM   2035  CB  LEU X 266      26.461  48.595  26.435  1.00  0.00           C
ATOM   2036  CG  LEU X 266      27.405  49.813  26.363  1.00  0.00           C
ATOM   2037  CD1 LEU X 266      27.838  50.203  27.777  1.00  0.00           C
ATOM   2038  CD2 LEU X 266      28.664  49.527  25.539  1.00  0.00           C
ATOM   2039  C   LEU X 266      25.209  46.745  25.186  1.00  0.00           C
ATOM   2040  O   LEU X 266      25.923  45.749  25.313  1.00  0.00           O
ATOM   2041  N   ARG X 267      23.878  46.636  25.083  1.00  0.00           N
ATOM   2042  CA  ARG X 267      23.131  45.366  24.959  1.00  0.00           C
ATOM   2043  CB  ARG X 267      21.757  45.520  25.637  1.00  0.00           C
ATOM   2044  CG  ARG X 267      21.860  45.286  27.153  1.00  0.00           C
ATOM   2045  CD  ARG X 267      20.537  45.583  27.868  1.00  0.00           C
ATOM   2046  NE  ARG X 267      20.608  45.228  29.300  1.00  0.00           N
ATOM   2047  CZ  ARG X 267      19.900  45.738  30.292  1.00  0.00           C
ATOM   2048  NH1 ARG X 267      19.037  46.699  30.138  1.00  0.00           N
ATOM   2049  NH2 ARG X 267      20.069  45.267  31.489  1.00  0.00           N
ATOM   2050  C   ARG X 267      23.013  44.883  23.508  1.00  0.00           C
ATOM   2051  O   ARG X 267      23.250  43.702  23.245  1.00  0.00           O
ATOM   2052  N   GLN X 268      22.735  45.776  22.553  1.00  0.00           N
ATOM   2053  CA  GLN X 268      22.619  45.401  21.132  1.00  0.00           C
ATOM   2054  CB  GLN X 268      21.670  46.346  20.371  1.00  0.00           C
ATOM   2055  CG  GLN X 268      20.280  46.559  20.996  1.00  0.00           C
ATOM   2056  CD  GLN X 268      19.636  45.302  21.570  1.00  0.00           C
ATOM   2057  OE1 GLN X 268      19.639  45.081  22.773  1.00  0.00           O
ATOM   2058  NE2 GLN X 268      19.042  44.449  20.770  1.00  0.00           N
ATOM   2059  C   GLN X 268      23.972  45.306  20.401  1.00  0.00           C
ATOM   2060  O   GLN X 268      24.053  44.649  19.361  1.00  0.00           O
ATOM   2061  N   LYS X 269      25.039  45.938  20.912  1.00  0.00           N
ATOM   2062  CA  LYS X 269      26.383  45.884  20.309  1.00  0.00           C
ATOM   2063  CB  LYS X 269      27.294  46.988  20.879  1.00  0.00           C
ATOM   2064  CG  LYS X 269      27.044  48.300  20.125  1.00  0.00           C
ATOM   2065  CD  LYS X 269      27.966  49.436  20.588  1.00  0.00           C
ATOM   2066  CE  LYS X 269      27.764  50.711  19.754  1.00  0.00           C
ATOM   2067  NZ  LYS X 269      27.942  50.453  18.306  1.00  0.00           N
ATOM   2068  C   LYS X 269      27.043  44.508  20.405  1.00  0.00           C
ATOM   2069  O   LYS X 269      26.797  43.730  21.328  1.00  0.00           O
ATOM   2070  N   THR X 270      27.918  44.246  19.439  1.00  0.00           N
ATOM   2071  CA  THR X 270      28.687  43.005  19.294  1.00  0.00           C
ATOM   2072  CB  THR X 270      29.531  43.033  18.006  1.00  0.00           C
ATOM   2073  CG2 THR X 270      28.693  42.812  16.759  1.00  0.00           C
ATOM   2074  OG1 THR X 270      30.157  44.289  17.855  1.00  0.00           O
ATOM   2075  C   THR X 270      29.628  42.733  20.467  1.00  0.00           C
ATOM   2076  O   THR X 270      30.240  43.640  21.030  1.00  0.00           O
ATOM   2077  N   GLU X 271      29.842  41.450  20.759  1.00  0.00           N
ATOM   2078  CA  GLU X 271      30.935  40.977  21.621  1.00  0.00           C
ATOM   2079  CB  GLU X 271      30.872  39.449  21.688  1.00  0.00           C
ATOM   2080  CG  GLU X 271      29.699  38.933  22.523  1.00  0.00           C
ATOM   2081  CD  GLU X 271      29.621  37.409  22.432  1.00  0.00           C
ATOM   2082  OE1 GLU X 271      30.611  36.741  22.823  1.00  0.00           O
ATOM   2083  OE2 GLU X 271      28.607  36.882  21.912  1.00  0.00           O
ATOM   2084  C   GLU X 271      32.321  41.389  21.093  1.00  0.00           C
ATOM   2085  O   GLU X 271      33.242  41.622  21.877  1.00  0.00           O
ATOM   2086  N   GLU X 272      32.449  41.523  19.769  1.00  0.00           N
ATOM   2087  CA  GLU X 272      33.593  42.130  19.082  1.00  0.00           C
ATOM   2088  CB  GLU X 272      33.327  42.041  17.565  1.00  0.00           C
ATOM   2089  CG  GLU X 272      34.432  42.643  16.690  1.00  0.00           C
ATOM   2090  CD  GLU X 272      34.143  42.445  15.195  1.00  0.00           C
ATOM   2091  OE1 GLU X 272      33.102  42.948  14.697  1.00  0.00           O
ATOM   2092  OE2 GLU X 272      34.978  41.817  14.498  1.00  0.00           O
ATOM   2093  C   GLU X 272      33.842  43.582  19.529  1.00  0.00           C
ATOM   2094  O   GLU X 272      34.993  43.971  19.727  1.00  0.00           O
ATOM   2095  N   GLU X 273      32.790  44.383  19.728  1.00  0.00           N
ATOM   2096  CA  GLU X 273      32.910  45.815  20.024  1.00  0.00           C
ATOM   2097  CB  GLU X 273      31.824  46.592  19.276  1.00  0.00           C
ATOM   2098  CG  GLU X 273      32.075  48.104  19.279  1.00  0.00           C
ATOM   2099  CD  GLU X 273      31.355  48.750  18.097  1.00  0.00           C
ATOM   2100  OE1 GLU X 273      32.035  49.222  17.153  1.00  0.00           O
ATOM   2101  OE2 GLU X 273      30.104  48.739  18.062  1.00  0.00           O
ATOM   2102  C   GLU X 273      32.941  46.144  21.523  1.00  0.00           C
ATOM   2103  O   GLU X 273      33.555  47.138  21.911  1.00  0.00           O
ATOM   2104  N   LEU X 274      32.381  45.297  22.394  1.00  0.00           N
ATOM   2105  CA  LEU X 274      32.651  45.391  23.838  1.00  0.00           C
ATOM   2106  CB  LEU X 274      31.645  44.549  24.647  1.00  0.00           C
ATOM   2107  CG  LEU X 274      30.318  45.273  24.961  1.00  0.00           C
ATOM   2108  CD1 LEU X 274      29.417  45.476  23.741  1.00  0.00           C
ATOM   2109  CD2 LEU X 274      29.527  44.471  25.993  1.00  0.00           C
ATOM   2110  C   LEU X 274      34.115  45.013  24.147  1.00  0.00           C
ATOM   2111  O   LEU X 274      34.750  45.648  24.996  1.00  0.00           O
ATOM   2112  N   LEU X 275      34.696  44.066  23.397  1.00  0.00           N
ATOM   2113  CA  LEU X 275      36.134  43.791  23.455  1.00  0.00           C
ATOM   2114  CB  LEU X 275      36.427  42.410  22.839  1.00  0.00           C
ATOM   2115  CG  LEU X 275      37.875  41.915  23.041  1.00  0.00           C
ATOM   2116  CD1 LEU X 275      38.302  41.871  24.511  1.00  0.00           C
ATOM   2117  CD2 LEU X 275      38.007  40.493  22.495  1.00  0.00           C
ATOM   2118  C   LEU X 275      36.956  44.933  22.827  1.00  0.00           C
ATOM   2119  O   LEU X 275      37.907  45.396  23.447  1.00  0.00           O
ATOM   2120  N   GLU X 276      36.546  45.484  21.678  1.00  0.00           N
ATOM   2121  CA  GLU X 276      37.179  46.684  21.096  1.00  0.00           C
ATOM   2122  CB  GLU X 276      36.456  47.083  19.798  1.00  0.00           C
ATOM   2123  CG  GLU X 276      37.198  48.152  18.985  1.00  0.00           C
ATOM   2124  CD  GLU X 276      36.394  48.596  17.754  1.00  0.00           C
ATOM   2125  OE1 GLU X 276      36.285  49.823  17.507  1.00  0.00           O
ATOM   2126  OE2 GLU X 276      35.890  47.730  17.000  1.00  0.00           O
ATOM   2127  C   GLU X 276      37.174  47.862  22.084  1.00  0.00           C
ATOM   2128  O   GLU X 276      38.189  48.526  22.267  1.00  0.00           O
ATOM   2129  N   THR X 277      36.065  48.092  22.789  1.00  0.00           N
ATOM   2130  CA  THR X 277      35.959  49.130  23.828  1.00  0.00           C
ATOM   2131  CB  THR X 277      34.512  49.256  24.328  1.00  0.00           C
ATOM   2132  CG2 THR X 277      34.320  50.423  25.297  1.00  0.00           C
ATOM   2133  OG1 THR X 277      33.657  49.502  23.235  1.00  0.00           O
ATOM   2134  C   THR X 277      36.909  48.846  24.996  1.00  0.00           C
ATOM   2135  O   THR X 277      37.571  49.760  25.483  1.00  0.00           O
ATOM   2136  N   THR X 278      37.050  47.577  25.395  1.00  0.00           N
ATOM   2137  CA  THR X 278      38.010  47.139  26.425  1.00  0.00           C
ATOM   2138  CB  THR X 278      37.798  45.651  26.764  1.00  0.00           C
ATOM   2139  CG2 THR X 278      38.728  45.131  27.861  1.00  0.00           C
ATOM   2140  OG1 THR X 278      36.480  45.453  27.237  1.00  0.00           O
ATOM   2141  C   THR X 278      39.467  47.399  26.012  1.00  0.00           C
ATOM   2142  O   THR X 278      40.289  47.724  26.868  1.00  0.00           O
ATOM   2143  N   LEU X 279      39.800  47.316  24.719  1.00  0.00           N
ATOM   2144  CA  LEU X 279      41.158  47.547  24.201  1.00  0.00           C
ATOM   2145  CB  LEU X 279      41.425  46.595  23.019  1.00  0.00           C
ATOM   2146  CG  LEU X 279      41.973  45.214  23.435  1.00  0.00           C
ATOM   2147  CD1 LEU X 279      41.049  44.406  24.345  1.00  0.00           C
ATOM   2148  CD2 LEU X 279      42.230  44.369  22.192  1.00  0.00           C
ATOM   2149  C   LEU X 279      41.445  49.020  23.845  1.00  0.00           C
ATOM   2150  O   LEU X 279      42.581  49.465  24.015  1.00  0.00           O
ATOM   2151  N   LYS X 280      40.443  49.803  23.415  1.00  0.00           N
ATOM   2152  CA  LYS X 280      40.577  51.253  23.144  1.00  0.00           C
ATOM   2153  CB  LYS X 280      39.512  51.718  22.135  1.00  0.00           C
ATOM   2154  CG  LYS X 280      39.687  51.078  20.744  1.00  0.00           C
ATOM   2155  CD  LYS X 280      38.765  51.663  19.662  1.00  0.00           C
ATOM   2156  CE  LYS X 280      37.319  51.886  20.132  1.00  0.00           C
ATOM   2157  NZ  LYS X 280      36.426  52.180  18.991  1.00  0.00           N
ATOM   2158  C   LYS X 280      40.538  52.117  24.412  1.00  0.00           C
ATOM   2159  O   LYS X 280      41.056  53.235  24.408  1.00  0.00           O
ATOM   2160  N   MET X 281      39.952  51.612  25.499  1.00  0.00           N
ATOM   2161  CA  MET X 281      40.127  52.159  26.851  1.00  0.00           C
ATOM   2162  CB  MET X 281      38.961  51.723  27.759  1.00  0.00           C
ATOM   2163  CG  MET X 281      37.640  52.436  27.435  1.00  0.00           C
ATOM   2164  SD  MET X 281      37.578  54.214  27.822  1.00  0.00           S
ATOM   2165  CE  MET X 281      37.557  54.171  29.640  1.00  0.00           C
ATOM   2166  C   MET X 281      41.472  51.724  27.460  1.00  0.00           C
ATOM   2167  O   MET X 281      42.098  50.751  27.026  1.00  0.00           O
ATOM   2168  N   LYS X 282      41.899  52.428  28.508  1.00  0.00           N
ATOM   2169  CA  LYS X 282      42.975  52.033  29.430  1.00  0.00           C
ATOM   2170  CB  LYS X 282      44.000  53.178  29.480  1.00  0.00           C
ATOM   2171  CG  LYS X 282      45.313  52.839  30.196  1.00  0.00           C
ATOM   2172  CD  LYS X 282      46.326  53.983  30.035  1.00  0.00           C
ATOM   2173  CE  LYS X 282      47.627  53.638  30.763  1.00  0.00           C
ATOM   2174  NZ  LYS X 282      48.589  54.766  30.756  1.00  0.00           N
ATOM   2175  C   LYS X 282      42.372  51.669  30.793  1.00  0.00           C
ATOM   2176  O   LYS X 282      41.285  52.135  31.134  1.00  0.00           O
ATOM   2177  N   PHE X 283      43.048  50.806  31.548  1.00  0.00           N
ATOM   2178  CA  PHE X 283      42.619  50.328  32.871  1.00  0.00           C
ATOM   2179  CB  PHE X 283      42.087  48.891  32.764  1.00  0.00           C
ATOM   2180  CG  PHE X 283      40.727  48.750  32.100  1.00  0.00           C
ATOM   2181  CD1 PHE X 283      39.577  48.561  32.891  1.00  0.00           C
ATOM   2182  CE1 PHE X 283      38.319  48.387  32.288  1.00  0.00           C
ATOM   2183  CZ  PHE X 283      38.201  48.408  30.888  1.00  0.00           C
ATOM   2184  CE2 PHE X 283      39.342  48.615  30.095  1.00  0.00           C
ATOM   2185  CD2 PHE X 283      40.601  48.782  30.697  1.00  0.00           C
ATOM   2186  C   PHE X 283      43.764  50.420  33.890  1.00  0.00           C
ATOM   2187  O   PHE X 283      44.934  50.463  33.501  1.00  0.00           O
ATOM   2188  N   LEU X 284      43.415  50.457  35.182  1.00  0.00           N
ATOM   2189  CA  LEU X 284      44.304  50.695  36.328  1.00  0.00           C
ATOM   2190  CB  LEU X 284      44.957  49.363  36.761  1.00  0.00           C
ATOM   2191  CG  LEU X 284      45.572  49.380  38.177  1.00  0.00           C
ATOM   2192  CD1 LEU X 284      44.519  49.552  39.278  1.00  0.00           C
ATOM   2193  CD2 LEU X 284      46.289  48.057  38.446  1.00  0.00           C
ATOM   2194  C   LEU X 284      45.283  51.873  36.111  1.00  0.00           C
ATOM   2195  O   LEU X 284      46.499  51.716  36.228  1.00  0.00           O
ATOM   2196  N   SER X 285      44.762  53.050  35.744  1.00  0.00           N
ATOM   2197  CA  SER X 285      45.557  54.254  35.447  1.00  0.00           C
ATOM   2198  CB  SER X 285      45.995  54.197  33.981  1.00  0.00           C
ATOM   2199  OG  SER X 285      46.782  55.317  33.626  1.00  0.00           O
ATOM   2200  C   SER X 285      44.794  55.555  35.752  1.00  0.00           C
ATOM   2201  O   SER X 285      43.604  55.668  35.450  1.00  0.00           O
ATOM   2202  N   LEU X 286      45.477  56.547  36.336  1.00  0.00           N
ATOM   2203  CA  LEU X 286      44.894  57.800  36.843  1.00  0.00           C
ATOM   2204  CB  LEU X 286      44.939  57.736  38.385  1.00  0.00           C
ATOM   2205  CG  LEU X 286      44.469  59.009  39.115  1.00  0.00           C
ATOM   2206  CD1 LEU X 286      42.986  59.286  38.877  1.00  0.00           C
ATOM   2207  CD2 LEU X 286      44.684  58.860  40.621  1.00  0.00           C
ATOM   2208  C   LEU X 286      45.653  59.022  36.298  1.00  0.00           C
ATOM   2209  O   LEU X 286      46.875  59.095  36.451  1.00  0.00           O
ATOM   2210  N   ASP X 287      44.957  60.001  35.709  1.00  0.00           N
ATOM   2211  CA  ASP X 287      45.591  61.200  35.120  1.00  0.00           C
ATOM   2212  CB  ASP X 287      45.105  61.401  33.677  1.00  0.00           C
ATOM   2213  CG  ASP X 287      45.438  60.254  32.722  1.00  0.00           C
ATOM   2214  OD1 ASP X 287      46.415  59.497  32.934  1.00  0.00           O
ATOM   2215  OD2 ASP X 287      44.706  60.093  31.717  1.00  0.00           O
ATOM   2216  C   ASP X 287      45.354  62.493  35.920  1.00  0.00           C
ATOM   2217  O   ASP X 287      46.195  63.392  35.871  1.00  0.00           O
ATOM   2218  N   LEU X 288      44.223  62.593  36.633  1.00  0.00           N
ATOM   2219  CA  LEU X 288      43.764  63.769  37.390  1.00  0.00           C
ATOM   2220  CB  LEU X 288      44.499  63.838  38.746  1.00  0.00           C
ATOM   2221  CG  LEU X 288      43.700  64.601  39.822  1.00  0.00           C
ATOM   2222  CD1 LEU X 288      42.606  63.719  40.429  1.00  0.00           C
ATOM   2223  CD2 LEU X 288      44.618  65.036  40.960  1.00  0.00           C
ATOM   2224  C   LEU X 288      43.812  65.077  36.568  1.00  0.00           C
ATOM   2225  O   LEU X 288      44.256  66.128  37.039  1.00  0.00           O
ATOM   2226  N   GLN X 289      43.420  64.997  35.296  1.00  0.00           N
ATOM   2227  CA  GLN X 289      43.620  66.046  34.294  1.00  0.00           C
ATOM   2228  CB  GLN X 289      43.406  65.402  32.913  1.00  0.00           C
ATOM   2229  CG  GLN X 289      43.795  66.312  31.741  1.00  0.00           C
ATOM   2230  CD  GLN X 289      45.240  66.790  31.823  1.00  0.00           C
ATOM   2231  OE1 GLN X 289      46.169  66.018  32.034  1.00  0.00           O
ATOM   2232  NE2 GLN X 289      45.495  68.071  31.689  1.00  0.00           N
ATOM   2233  C   GLN X 289      42.730  67.287  34.499  1.00  0.00           C
ATOM   2234  O   GLN X 289      43.152  68.402  34.176  1.00  0.00           O
ATOM   2235  N   GLY X 290      41.526  67.103  35.043  1.00  0.00           N
ATOM   2236  CA  GLY X 290      40.548  68.156  35.321  1.00  0.00           C
ATOM   2237  C   GLY X 290      39.109  67.646  35.235  1.00  0.00           C
ATOM   2238  O   GLY X 290      38.379  67.672  36.229  1.00  0.00           O
ATOM   2239  N   ASP X 291      38.715  67.117  34.072  1.00  0.00           N
ATOM   2240  CA  ASP X 291      37.417  66.454  33.900  1.00  0.00           C
ATOM   2241  CB  ASP X 291      37.244  66.054  32.427  1.00  0.00           C
ATOM   2242  CG  ASP X 291      35.861  65.500  32.068  1.00  0.00           C
ATOM   2243  OD1 ASP X 291      35.383  65.810  30.955  1.00  0.00           O
ATOM   2244  OD2 ASP X 291      35.249  64.703  32.818  1.00  0.00           O
ATOM   2245  C   ASP X 291      37.336  65.218  34.816  1.00  0.00           C
ATOM   2246  O   ASP X 291      38.258  64.391  34.784  1.00  0.00           O
ATOM   2247  N   PRO X 292      36.266  65.032  35.614  1.00  0.00           N
ATOM   2248  CD  PRO X 292      35.089  65.882  35.731  1.00  0.00           C
ATOM   2249  CG  PRO X 292      34.016  64.989  36.345  1.00  0.00           C
ATOM   2250  CB  PRO X 292      34.830  64.085  37.270  1.00  0.00           C
ATOM   2251  CA  PRO X 292      36.173  63.915  36.550  1.00  0.00           C
ATOM   2252  C   PRO X 292      36.326  62.531  35.900  1.00  0.00           C
ATOM   2253  O   PRO X 292      36.767  61.612  36.589  1.00  0.00           O
ATOM   2254  N   ARG X 293      36.067  62.355  34.590  1.00  0.00           N
ATOM   2255  CA  ARG X 293      36.313  61.072  33.887  1.00  0.00           C
ATOM   2256  CB  ARG X 293      35.681  61.097  32.482  1.00  0.00           C
ATOM   2257  CG  ARG X 293      36.496  61.881  31.436  1.00  0.00           C
ATOM   2258  CD  ARG X 293      35.689  62.170  30.164  1.00  0.00           C
ATOM   2259  NE  ARG X 293      34.552  63.064  30.446  1.00  0.00           N
ATOM   2260  CZ  ARG X 293      33.341  63.006  29.934  1.00  0.00           C
ATOM   2261  NH1 ARG X 293      32.398  63.794  30.355  1.00  0.00           N
ATOM   2262  NH2 ARG X 293      33.006  62.189  28.982  1.00  0.00           N
ATOM   2263  C   ARG X 293      37.791  60.655  33.843  1.00  0.00           C
ATOM   2264  O   ARG X 293      38.093  59.475  33.693  1.00  0.00           O
ATOM   2265  N   GLU X 294      38.713  61.597  34.034  1.00  0.00           N
ATOM   2266  CA  GLU X 294      40.167  61.361  34.080  1.00  0.00           C
ATOM   2267  CB  GLU X 294      40.887  62.402  33.200  1.00  0.00           C
ATOM   2268  CG  GLU X 294      40.279  62.473  31.788  1.00  0.00           C
ATOM   2269  CD  GLU X 294      41.163  63.234  30.801  1.00  0.00           C
ATOM   2270  OE1 GLU X 294      42.168  62.652  30.328  1.00  0.00           O
ATOM   2271  OE2 GLU X 294      40.820  64.375  30.404  1.00  0.00           O
ATOM   2272  C   GLU X 294      40.712  61.264  35.526  1.00  0.00           C
ATOM   2273  O   GLU X 294      41.923  61.171  35.747  1.00  0.00           O
ATOM   2274  N   SER X 295      39.801  61.244  36.510  1.00  0.00           N
ATOM   2275  CA  SER X 295      40.042  61.058  37.951  1.00  0.00           C
ATOM   2276  CB  SER X 295      39.323  62.145  38.759  1.00  0.00           C
ATOM   2277  OG  SER X 295      39.638  63.439  38.290  1.00  0.00           O
ATOM   2278  C   SER X 295      39.606  59.665  38.446  1.00  0.00           C
ATOM   2279  O   SER X 295      39.191  59.505  39.598  1.00  0.00           O
ATOM   2280  N   GLN X 296      39.625  58.660  37.565  1.00  0.00           N
ATOM   2281  CA  GLN X 296      38.951  57.367  37.734  1.00  0.00           C
ATOM   2282  CB  GLN X 296      37.952  57.167  36.576  1.00  0.00           C
ATOM   2283  CG  GLN X 296      36.919  58.284  36.374  1.00  0.00           C
ATOM   2284  CD  GLN X 296      35.902  58.414  37.495  1.00  0.00           C
ATOM   2285  OE1 GLN X 296      35.089  57.535  37.737  1.00  0.00           O
ATOM   2286  NE2 GLN X 296      35.857  59.527  38.182  1.00  0.00           N
ATOM   2287  C   GLN X 296      39.989  56.223  37.763  1.00  0.00           C
ATOM   2288  O   GLN X 296      40.426  55.784  36.693  1.00  0.00           O
ATOM   2289  N   PRO X 297      40.412  55.724  38.946  1.00  0.00           N
ATOM   2290  CD  PRO X 297      40.025  56.169  40.277  1.00  0.00           C
ATOM   2291  CG  PRO X 297      41.221  55.863  41.172  1.00  0.00           C
ATOM   2292  CB  PRO X 297      41.806  54.601  40.540  1.00  0.00           C
ATOM   2293  CA  PRO X 297      41.516  54.763  39.041  1.00  0.00           C
ATOM   2294  C   PRO X 297      41.208  53.416  38.375  1.00  0.00           C
ATOM   2295  O   PRO X 297      42.042  52.888  37.639  1.00  0.00           O
ATOM   2296  N   LEU X 298      40.003  52.880  38.595  1.00  0.00           N
ATOM   2297  CA  LEU X 298      39.470  51.684  37.936  1.00  0.00           C
ATOM   2298  CB  LEU X 298      40.027  50.405  38.606  1.00  0.00           C
ATOM   2299  CG  LEU X 298      39.723  50.159  40.101  1.00  0.00           C
ATOM   2300  CD1 LEU X 298      38.313  49.615  40.354  1.00  0.00           C
ATOM   2301  CD2 LEU X 298      40.702  49.111  40.640  1.00  0.00           C
ATOM   2302  C   LEU X 298      37.934  51.706  37.882  1.00  0.00           C
ATOM   2303  O   LEU X 298      37.290  52.398  38.677  1.00  0.00           O
ATOM   2304  N   LEU X 299      37.361  50.909  36.977  1.00  0.00           N
ATOM   2305  CA  LEU X 299      35.939  50.556  36.951  1.00  0.00           C
ATOM   2306  CB  LEU X 299      35.529  50.326  35.483  1.00  0.00           C
ATOM   2307  CG  LEU X 299      34.023  50.087  35.269  1.00  0.00           C
ATOM   2308  CD1 LEU X 299      33.189  51.348  35.483  1.00  0.00           C
ATOM   2309  CD2 LEU X 299      33.771  49.604  33.841  1.00  0.00           C
ATOM   2310  C   LEU X 299      35.711  49.312  37.832  1.00  0.00           C
ATOM   2311  O   LEU X 299      36.308  48.263  37.583  1.00  0.00           O
ATOM   2312  N   GLY X 300      34.872  49.419  38.863  1.00  0.00           N
ATOM   2313  CA  GLY X 300      34.734  48.390  39.901  1.00  0.00           C
ATOM   2314  C   GLY X 300      33.519  48.564  40.820  1.00  0.00           C
ATOM   2315  O   GLY X 300      32.485  49.111  40.425  1.00  0.00           O
ATOM   2316  N   THR X 301      33.648  48.084  42.060  1.00  0.00           N
ATOM   2317  CA  THR X 301      32.578  48.035  43.071  1.00  0.00           C
ATOM   2318  CB  THR X 301      33.043  47.250  44.312  1.00  0.00           C
ATOM   2319  CG2 THR X 301      31.901  46.693  45.160  1.00  0.00           C
ATOM   2320  OG1 THR X 301      33.838  46.152  43.932  1.00  0.00           O
ATOM   2321  C   THR X 301      32.091  49.423  43.511  1.00  0.00           C
ATOM   2322  O   THR X 301      32.896  50.338  43.732  1.00  0.00           O
ATOM   2323  N   VAL X 302      30.773  49.551  43.681  1.00  0.00           N
ATOM   2324  CA  VAL X 302      30.029  50.757  44.096  1.00  0.00           C
ATOM   2325  CB  VAL X 302      29.294  51.394  42.892  1.00  0.00           C
ATOM   2326  CG1 VAL X 302      30.278  51.852  41.809  1.00  0.00           C
ATOM   2327  CG2 VAL X 302      28.269  50.456  42.234  1.00  0.00           C
ATOM   2328  C   VAL X 302      29.014  50.417  45.198  1.00  0.00           C
ATOM   2329  O   VAL X 302      28.691  49.248  45.391  1.00  0.00           O
ATOM   2330  N   ILE X 303      28.459  51.403  45.906  1.00  0.00           N
ATOM   2331  CA  ILE X 303      27.280  51.190  46.767  1.00  0.00           C
ATOM   2332  CB  ILE X 303      27.198  52.210  47.927  1.00  0.00           C
ATOM   2333  CG2 ILE X 303      28.471  52.126  48.791  1.00  0.00           C
ATOM   2334  CG1 ILE X 303      26.930  53.655  47.450  1.00  0.00           C
ATOM   2335  CD1 ILE X 303      26.770  54.668  48.590  1.00  0.00           C
ATOM   2336  C   ILE X 303      25.997  51.125  45.919  1.00  0.00           C
ATOM   2337  O   ILE X 303      25.826  51.887  44.961  1.00  0.00           O
ATOM   2338  N   ASP X 304      25.086  50.209  46.243  1.00  0.00           N
ATOM   2339  CA  ASP X 304      23.900  49.904  45.423  1.00  0.00           C
ATOM   2340  CB  ASP X 304      24.250  48.760  44.450  1.00  0.00           C
ATOM   2341  CG  ASP X 304      24.556  47.410  45.113  1.00  0.00           C
ATOM   2342  OD1 ASP X 304      24.547  47.299  46.359  1.00  0.00           O
ATOM   2343  OD2 ASP X 304      24.806  46.433  44.371  1.00  0.00           O
ATOM   2344  C   ASP X 304      22.621  49.575  46.216  1.00  0.00           C
ATOM   2345  O   ASP X 304      21.543  49.476  45.628  1.00  0.00           O
ATOM   2346  N   GLY X 305      22.711  49.382  47.535  1.00  0.00           N
ATOM   2347  CA  GLY X 305      21.597  48.906  48.364  1.00  0.00           C
ATOM   2348  C   GLY X 305      21.220  47.435  48.132  1.00  0.00           C
ATOM   2349  O   GLY X 305      20.234  46.958  48.697  1.00  0.00           O
ATOM   2350  N   MET X 306      21.981  46.690  47.328  1.00  0.00           N
ATOM   2351  CA  MET X 306      21.786  45.266  47.039  1.00  0.00           C
ATOM   2352  CB  MET X 306      21.540  45.056  45.540  1.00  0.00           C
ATOM   2353  CG  MET X 306      21.283  43.591  45.183  1.00  0.00           C
ATOM   2354  SD  MET X 306      20.783  43.345  43.458  1.00  0.00           S
ATOM   2355  CE  MET X 306      20.394  41.577  43.541  1.00  0.00           C
ATOM   2356  C   MET X 306      22.963  44.464  47.592  1.00  0.00           C
ATOM   2357  O   MET X 306      22.796  43.816  48.625  1.00  0.00           O
ATOM   2358  N   LEU X 307      24.150  44.581  46.990  1.00  0.00           N
ATOM   2359  CA  LEU X 307      25.390  44.030  47.533  1.00  0.00           C
ATOM   2360  CB  LEU X 307      26.489  44.142  46.459  1.00  0.00           C
ATOM   2361  CG  LEU X 307      27.830  43.496  46.861  1.00  0.00           C
ATOM   2362  CD1 LEU X 307      27.752  41.968  46.880  1.00  0.00           C
ATOM   2363  CD2 LEU X 307      28.912  43.901  45.865  1.00  0.00           C
ATOM   2364  C   LEU X 307      25.794  44.754  48.828  1.00  0.00           C
ATOM   2365  O   LEU X 307      26.137  44.087  49.806  1.00  0.00           O
ATOM   2366  N   LEU X 308      25.739  46.091  48.853  1.00  0.00           N
ATOM   2367  CA  LEU X 308      25.994  46.909  50.047  1.00  0.00           C
ATOM   2368  CB  LEU X 308      27.504  47.004  50.370  1.00  0.00           C
ATOM   2369  CG  LEU X 308      28.393  47.857  49.441  1.00  0.00           C
ATOM   2370  CD1 LEU X 308      29.807  47.920  50.027  1.00  0.00           C
ATOM   2371  CD2 LEU X 308      28.518  47.293  48.026  1.00  0.00           C
ATOM   2372  C   LEU X 308      25.335  48.295  49.965  1.00  0.00           C
ATOM   2373  O   LEU X 308      25.257  48.915  48.903  1.00  0.00           O
ATOM   2374  N   LEU X 309      24.867  48.795  51.109  1.00  0.00           N
ATOM   2375  CA  LEU X 309      24.150  50.069  51.227  1.00  0.00           C
ATOM   2376  CB  LEU X 309      23.123  49.909  52.370  1.00  0.00           C
ATOM   2377  CG  LEU X 309      22.199  51.118  52.620  1.00  0.00           C
ATOM   2378  CD1 LEU X 309      21.283  51.400  51.430  1.00  0.00           C
ATOM   2379  CD2 LEU X 309      21.322  50.844  53.842  1.00  0.00           C
ATOM   2380  C   LEU X 309      25.098  51.258  51.455  1.00  0.00           C
ATOM   2381  O   LEU X 309      24.798  52.370  51.010  1.00  0.00           O
ATOM   2382  N   LYS X 310      26.224  51.035  52.147  1.00  0.00           N
ATOM   2383  CA  LYS X 310      27.125  52.081  52.668  1.00  0.00           C
ATOM   2384  CB  LYS X 310      26.894  52.253  54.181  1.00  0.00           C
ATOM   2385  CG  LYS X 310      25.439  52.618  54.512  1.00  0.00           C
ATOM   2386  CD  LYS X 310      25.267  53.039  55.973  1.00  0.00           C
ATOM   2387  CE  LYS X 310      23.797  53.404  56.190  1.00  0.00           C
ATOM   2388  NZ  LYS X 310      23.557  53.921  57.551  1.00  0.00           N
ATOM   2389  C   LYS X 310      28.601  51.797  52.366  1.00  0.00           C
ATOM   2390  O   LYS X 310      28.981  50.663  52.084  1.00  0.00           O
ATOM   2391  N   THR X 311      29.429  52.839  52.419  1.00  0.00           N
ATOM   2392  CA  THR X 311      30.875  52.781  52.128  1.00  0.00           C
ATOM   2393  CB  THR X 311      31.474  54.187  51.937  1.00  0.00           C
ATOM   2394  CG2 THR X 311      30.897  54.912  50.723  1.00  0.00           C
ATOM   2395  OG1 THR X 311      31.278  54.996  53.079  1.00  0.00           O
ATOM   2396  C   THR X 311      31.673  52.056  53.224  1.00  0.00           C
ATOM   2397  O   THR X 311      31.229  52.011  54.375  1.00  0.00           O
ATOM   2398  N   PRO X 312      32.888  51.543  52.937  1.00  0.00           N
ATOM   2399  CD  PRO X 312      33.488  51.352  51.624  1.00  0.00           C
ATOM   2400  CG  PRO X 312      34.465  50.192  51.796  1.00  0.00           C
ATOM   2401  CB  PRO X 312      34.974  50.399  53.222  1.00  0.00           C
ATOM   2402  CA  PRO X 312      33.749  50.951  53.963  1.00  0.00           C
ATOM   2403  C   PRO X 312      34.140  51.929  55.083  1.00  0.00           C
ATOM   2404  O   PRO X 312      34.382  51.489  56.202  1.00  0.00           O
ATOM   2405  N   GLU X 313      34.161  53.245  54.841  1.00  0.00           N
ATOM   2406  CA  GLU X 313      34.326  54.270  55.887  1.00  0.00           C
ATOM   2407  CB  GLU X 313      34.533  55.634  55.206  1.00  0.00           C
ATOM   2408  CG  GLU X 313      34.558  56.824  56.175  1.00  0.00           C
ATOM   2409  CD  GLU X 313      34.981  58.107  55.452  1.00  0.00           C
ATOM   2410  OE1 GLU X 313      34.289  58.516  54.488  1.00  0.00           O
ATOM   2411  OE2 GLU X 313      36.017  58.720  55.815  1.00  0.00           O
ATOM   2412  C   GLU X 313      33.134  54.301  56.862  1.00  0.00           C
ATOM   2413  O   GLU X 313      33.330  54.302  58.080  1.00  0.00           O
ATOM   2414  N   GLU X 314      31.901  54.268  56.346  1.00  0.00           N
ATOM   2415  CA  GLU X 314      30.671  54.234  57.153  1.00  0.00           C
ATOM   2416  CB  GLU X 314      29.451  54.438  56.240  1.00  0.00           C
ATOM   2417  CG  GLU X 314      29.307  55.869  55.707  1.00  0.00           C
ATOM   2418  CD  GLU X 314      28.333  55.912  54.527  1.00  0.00           C
ATOM   2419  OE1 GLU X 314      27.221  56.485  54.640  1.00  0.00           O
ATOM   2420  OE2 GLU X 314      28.679  55.355  53.457  1.00  0.00           O
ATOM   2421  C   GLU X 314      30.511  52.904  57.905  1.00  0.00           C
ATOM   2422  O   GLU X 314      30.048  52.888  59.048  1.00  0.00           O
ATOM   2423  N   LEU X 315      30.913  51.787  57.292  1.00  0.00           N
ATOM   2424  CA  LEU X 315      30.850  50.458  57.907  1.00  0.00           C
ATOM   2425  CB  LEU X 315      30.842  49.381  56.804  1.00  0.00           C
ATOM   2426  CG  LEU X 315      29.590  49.412  55.900  1.00  0.00           C
ATOM   2427  CD1 LEU X 315      29.763  48.441  54.732  1.00  0.00           C
ATOM   2428  CD2 LEU X 315      28.315  49.017  56.652  1.00  0.00           C
ATOM   2429  C   LEU X 315      31.962  50.253  58.952  1.00  0.00           C
ATOM   2430  O   LEU X 315      31.707  49.628  59.981  1.00  0.00           O
ATOM   2431  N   GLN X 316      33.150  50.845  58.762  1.00  0.00           N
ATOM   2432  CA  GLN X 316      34.160  50.977  59.824  1.00  0.00           C
ATOM   2433  CB  GLN X 316      35.475  51.562  59.266  1.00  0.00           C
ATOM   2434  CG  GLN X 316      36.347  50.511  58.560  1.00  0.00           C
ATOM   2435  CD  GLN X 316      37.512  51.135  57.794  1.00  0.00           C
ATOM   2436  OE1 GLN X 316      38.669  51.092  58.201  1.00  0.00           O
ATOM   2437  NE2 GLN X 316      37.245  51.715  56.646  1.00  0.00           N
ATOM   2438  C   GLN X 316      33.644  51.855  60.975  1.00  0.00           C
ATOM   2439  O   GLN X 316      33.829  51.499  62.139  1.00  0.00           O
ATOM   2440  N   ALA X 317      32.951  52.961  60.683  1.00  0.00           N
ATOM   2441  CA  ALA X 317      32.392  53.836  61.714  1.00  0.00           C
ATOM   2442  CB  ALA X 317      31.889  55.130  61.062  1.00  0.00           C
ATOM   2443  C   ALA X 317      31.298  53.133  62.544  1.00  0.00           C
ATOM   2444  O   ALA X 317      31.304  53.251  63.772  1.00  0.00           O
ATOM   2445  N   GLU X 318      30.414  52.351  61.910  1.00  0.00           N
ATOM   2446  CA  GLU X 318      29.412  51.520  62.602  1.00  0.00           C
ATOM   2447  CB  GLU X 318      28.320  51.086  61.599  1.00  0.00           C
ATOM   2448  CG  GLU X 318      27.067  50.536  62.302  1.00  0.00           C
ATOM   2449  CD  GLU X 318      25.913  50.217  61.338  1.00  0.00           C
ATOM   2450  OE1 GLU X 318      25.643  49.010  61.103  1.00  0.00           O
ATOM   2451  OE2 GLU X 318      25.218  51.165  60.889  1.00  0.00           O
ATOM   2452  C   GLU X 318      30.047  50.308  63.322  1.00  0.00           C
ATOM   2453  O   GLU X 318      29.518  49.847  64.340  1.00  0.00           O
ATOM   2454  N   ARG X 319      31.207  49.833  62.836  1.00  0.00           N
ATOM   2455  CA  ARG X 319      31.968  48.671  63.334  1.00  0.00           C
ATOM   2456  CB  ARG X 319      32.617  49.025  64.688  1.00  0.00           C
ATOM   2457  CG  ARG X 319      33.755  48.068  65.078  1.00  0.00           C
ATOM   2458  CD  ARG X 319      34.075  48.130  66.572  1.00  0.00           C
ATOM   2459  NE  ARG X 319      33.005  47.493  67.355  1.00  0.00           N
ATOM   2460  CZ  ARG X 319      33.126  46.721  68.413  1.00  0.00           C
ATOM   2461  NH1 ARG X 319      34.236  46.567  69.069  1.00  0.00           N
ATOM   2462  NH2 ARG X 319      32.100  46.049  68.830  1.00  0.00           N
ATOM   2463  C   ARG X 319      31.117  47.392  63.336  1.00  0.00           C
ATOM   2464  O   ARG X 319      30.908  46.765  64.376  1.00  0.00           O
ATOM   2465  N   ASN X 320      30.543  47.062  62.177  1.00  0.00           N
ATOM   2466  CA  ASN X 320      29.510  46.028  62.032  1.00  0.00           C
ATOM   2467  CB  ASN X 320      28.135  46.723  62.091  1.00  0.00           C
ATOM   2468  CG  ASN X 320      26.972  45.747  62.031  1.00  0.00           C
ATOM   2469  OD1 ASN X 320      27.091  44.563  62.322  1.00  0.00           O
ATOM   2470  ND2 ASN X 320      25.802  46.220  61.683  1.00  0.00           N
ATOM   2471  C   ASN X 320      29.704  45.171  60.762  1.00  0.00           C
ATOM   2472  O   ASN X 320      28.981  45.327  59.772  1.00  0.00           O
ATOM   2473  N   PHE X 321      30.691  44.272  60.799  1.00  0.00           N
ATOM   2474  CA  PHE X 321      30.972  43.270  59.760  1.00  0.00           C
ATOM   2475  CB  PHE X 321      32.492  43.208  59.499  1.00  0.00           C
ATOM   2476  CG  PHE X 321      33.250  44.515  59.308  1.00  0.00           C
ATOM   2477  CD1 PHE X 321      34.617  44.557  59.646  1.00  0.00           C
ATOM   2478  CE1 PHE X 321      35.364  45.734  59.474  1.00  0.00           C
ATOM   2479  CZ  PHE X 321      34.743  46.885  58.964  1.00  0.00           C
ATOM   2480  CE2 PHE X 321      33.383  46.851  58.613  1.00  0.00           C
ATOM   2481  CD2 PHE X 321      32.638  45.668  58.773  1.00  0.00           C
ATOM   2482  C   PHE X 321      30.434  41.880  60.164  1.00  0.00           C
ATOM   2483  O   PHE X 321      29.876  41.705  61.255  1.00  0.00           O
ATOM   2484  N   HIE X 322      30.622  40.878  59.300  1.00  0.00           N
ATOM   2485  CA  HIE X 322      30.434  39.455  59.623  1.00  0.00           C
ATOM   2486  CB  HIE X 322      30.336  38.673  58.301  1.00  0.00           C
ATOM   2487  CG  HIE X 322      30.040  37.197  58.420  1.00  0.00           C
ATOM   2488  ND1 HIE X 322      29.751  36.496  59.594  1.00  0.00           N
ATOM   2489  CE1 HIE X 322      29.543  35.220  59.227  1.00  0.00           C
ATOM   2490  NE2 HIE X 322      29.668  35.092  57.895  1.00  0.00           N
ATOM   2491  CD2 HIE X 322      29.976  36.329  57.370  1.00  0.00           C
ATOM   2492  C   HIE X 322      31.583  38.954  60.519  1.00  0.00           C
ATOM   2493  O   HIE X 322      32.752  39.105  60.163  1.00  0.00           O
ATOM   2494  N   THR X 323      31.277  38.358  61.676  1.00  0.00           N
ATOM   2495  CA  THR X 323      32.224  38.054  62.781  1.00  0.00           C
ATOM   2496  CB  THR X 323      31.479  37.917  64.129  1.00  0.00           C
ATOM   2497  CG2 THR X 323      30.981  39.270  64.633  1.00  0.00           C
ATOM   2498  OG1 THR X 323      30.346  37.071  64.039  1.00  0.00           O
ATOM   2499  C   THR X 323      33.194  36.875  62.548  1.00  0.00           C
ATOM   2500  O   THR X 323      33.683  36.263  63.502  1.00  0.00           O
ATOM   2501  N   VAL X 324      33.508  36.552  61.289  1.00  0.00           N
ATOM   2502  CA  VAL X 324      34.368  35.416  60.901  1.00  0.00           C
ATOM   2503  CB  VAL X 324      34.389  35.195  59.371  1.00  0.00           C
ATOM   2504  CG1 VAL X 324      32.992  34.918  58.816  1.00  0.00           C
ATOM   2505  CG2 VAL X 324      34.982  36.365  58.574  1.00  0.00           C
ATOM   2506  C   VAL X 324      35.821  35.535  61.397  1.00  0.00           C
ATOM   2507  O   VAL X 324      36.353  36.646  61.483  1.00  0.00           O
ATOM   2508  N   PRO X 325      36.529  34.410  61.618  1.00  0.00           N
ATOM   2509  CD  PRO X 325      36.011  33.078  61.861  1.00  0.00           C
ATOM   2510  CG  PRO X 325      37.146  32.327  62.551  1.00  0.00           C
ATOM   2511  CB  PRO X 325      38.379  32.913  61.863  1.00  0.00           C
ATOM   2512  CA  PRO X 325      37.987  34.378  61.613  1.00  0.00           C
ATOM   2513  C   PRO X 325      38.533  34.889  60.273  1.00  0.00           C
ATOM   2514  O   PRO X 325      38.069  34.459  59.210  1.00  0.00           O
ATOM   2515  N   TYR X 326      39.531  35.775  60.320  1.00  0.00           N
ATOM   2516  CA  TYR X 326      40.110  36.427  59.140  1.00  0.00           C
ATOM   2517  CB  TYR X 326      39.601  37.881  59.091  1.00  0.00           C
ATOM   2518  CG  TYR X 326      39.898  38.702  57.841  1.00  0.00           C
ATOM   2519  CD1 TYR X 326      39.997  40.105  57.945  1.00  0.00           C
ATOM   2520  CE1 TYR X 326      40.205  40.891  56.793  1.00  0.00           C
ATOM   2521  CZ  TYR X 326      40.330  40.277  55.529  1.00  0.00           C
ATOM   2522  OH  TYR X 326      40.540  41.029  54.419  1.00  0.00           O
ATOM   2523  CE2 TYR X 326      40.233  38.876  55.420  1.00  0.00           C
ATOM   2524  CD2 TYR X 326      40.003  38.100  56.569  1.00  0.00           C
ATOM   2525  C   TYR X 326      41.647  36.333  59.119  1.00  0.00           C
ATOM   2526  O   TYR X 326      42.303  36.513  60.145  1.00  0.00           O
ATOM   2527  N   MET X 327      42.238  36.056  57.956  1.00  0.00           N
ATOM   2528  CA  MET X 327      43.692  35.988  57.765  1.00  0.00           C
ATOM   2529  CB  MET X 327      44.085  34.528  57.498  1.00  0.00           C
ATOM   2530  CG  MET X 327      45.596  34.293  57.578  1.00  0.00           C
ATOM   2531  SD  MET X 327      46.070  32.541  57.523  1.00  0.00           S
ATOM   2532  CE  MET X 327      45.827  32.195  55.762  1.00  0.00           C
ATOM   2533  C   MET X 327      44.129  36.954  56.655  1.00  0.00           C
ATOM   2534  O   MET X 327      43.585  36.919  55.550  1.00  0.00           O
ATOM   2535  N   VAL X 328      45.090  37.833  56.955  1.00  0.00           N
ATOM   2536  CA  VAL X 328      45.464  38.972  56.097  1.00  0.00           C
ATOM   2537  CB  VAL X 328      45.174  40.310  56.810  1.00  0.00           C
ATOM   2538  CG1 VAL X 328      45.647  41.521  55.991  1.00  0.00           C
ATOM   2539  CG2 VAL X 328      43.670  40.480  57.061  1.00  0.00           C
ATOM   2540  C   VAL X 328      46.925  38.886  55.665  1.00  0.00           C
ATOM   2541  O   VAL X 328      47.834  38.883  56.499  1.00  0.00           O
ATOM   2542  N   GLY X 329      47.133  38.863  54.347  1.00  0.00           N
ATOM   2543  CA  GLY X 329      48.441  38.930  53.711  1.00  0.00           C
ATOM   2544  C   GLY X 329      48.894  40.358  53.431  1.00  0.00           C
ATOM   2545  O   GLY X 329      48.352  41.041  52.564  1.00  0.00           O
ATOM   2546  N   ILE X 330      49.949  40.767  54.126  1.00  0.00           N
ATOM   2547  CA  ILE X 330      50.841  41.882  53.798  1.00  0.00           C
ATOM   2548  CB  ILE X 330      51.371  42.519  55.113  1.00  0.00           C
ATOM   2549  CG2 ILE X 330      52.214  43.779  54.867  1.00  0.00           C
ATOM   2550  CG1 ILE X 330      50.257  42.847  56.141  1.00  0.00           C
ATOM   2551  CD1 ILE X 330      49.151  43.793  55.648  1.00  0.00           C
ATOM   2552  C   ILE X 330      51.958  41.344  52.875  1.00  0.00           C
ATOM   2553  O   ILE X 330      52.240  40.139  52.850  1.00  0.00           O
ATOM   2554  N   ASN X 331      52.606  42.198  52.082  1.00  0.00           N
ATOM   2555  CA  ASN X 331      53.710  41.793  51.203  1.00  0.00           C
ATOM   2556  CB  ASN X 331      53.119  41.400  49.840  1.00  0.00           C
ATOM   2557  CG  ASN X 331      53.914  40.308  49.149  1.00  0.00           C
ATOM   2558  OD1 ASN X 331      55.098  40.444  48.881  1.00  0.00           O
ATOM   2559  ND2 ASN X 331      53.297  39.184  48.880  1.00  0.00           N
ATOM   2560  C   ASN X 331      54.797  42.881  51.104  1.00  0.00           C
ATOM   2561  O   ASN X 331      54.514  44.073  51.265  1.00  0.00           O
ATOM   2562  N   LYS X 332      56.054  42.488  50.872  1.00  0.00           N
ATOM   2563  CA  LYS X 332      57.216  43.364  51.100  1.00  0.00           C
ATOM   2564  CB  LYS X 332      58.456  42.490  51.359  1.00  0.00           C
ATOM   2565  CG  LYS X 332      59.700  43.336  51.669  1.00  0.00           C
ATOM   2566  CD  LYS X 332      60.832  42.536  52.326  1.00  0.00           C
ATOM   2567  CE  LYS X 332      62.050  43.450  52.511  1.00  0.00           C
ATOM   2568  NZ  LYS X 332      62.897  43.503  51.300  1.00  0.00           N
ATOM   2569  C   LYS X 332      57.465  44.444  50.036  1.00  0.00           C
ATOM   2570  O   LYS X 332      57.839  45.547  50.423  1.00  0.00           O
ATOM   2571  N   GLN X 333      57.289  44.158  48.743  1.00  0.00           N
ATOM   2572  CA  GLN X 333      57.847  44.971  47.638  1.00  0.00           C
ATOM   2573  CB  GLN X 333      59.142  44.317  47.105  1.00  0.00           C
ATOM   2574  CG  GLN X 333      58.984  42.991  46.336  1.00  0.00           C
ATOM   2575  CD  GLN X 333      58.553  41.837  47.227  1.00  0.00           C
ATOM   2576  OE1 GLN X 333      59.359  41.220  47.911  1.00  0.00           O
ATOM   2577  NE2 GLN X 333      57.277  41.532  47.291  1.00  0.00           N
ATOM   2578  C   GLN X 333      56.856  45.343  46.512  1.00  0.00           C
ATOM   2579  O   GLN X 333      57.254  45.546  45.363  1.00  0.00           O
ATOM   2580  N   GLU X 334      55.555  45.422  46.798  1.00  0.00           N
ATOM   2581  CA  GLU X 334      54.518  45.462  45.750  1.00  0.00           C
ATOM   2582  CB  GLU X 334      53.215  44.822  46.257  1.00  0.00           C
ATOM   2583  CG  GLU X 334      53.389  43.364  46.711  1.00  0.00           C
ATOM   2584  CD  GLU X 334      53.908  42.468  45.621  1.00  0.00           C
ATOM   2585  OE1 GLU X 334      55.147  42.255  45.518  1.00  0.00           O
ATOM   2586  OE2 GLU X 334      53.092  41.900  44.836  1.00  0.00           O
ATOM   2587  C   GLU X 334      54.268  46.859  45.155  1.00  0.00           C
ATOM   2588  O   GLU X 334      53.574  46.983  44.147  1.00  0.00           O
ATOM   2589  N   PHE X 335      54.874  47.903  45.723  1.00  0.00           N
ATOM   2590  CA  PHE X 335      54.826  49.287  45.231  1.00  0.00           C
ATOM   2591  CB  PHE X 335      55.264  50.213  46.382  1.00  0.00           C
ATOM   2592  CG  PHE X 335      56.603  49.832  47.000  1.00  0.00           C
ATOM   2593  CD1 PHE X 335      56.638  49.008  48.142  1.00  0.00           C
ATOM   2594  CE1 PHE X 335      57.867  48.550  48.647  1.00  0.00           C
ATOM   2595  CZ  PHE X 335      59.065  48.889  47.997  1.00  0.00           C
ATOM   2596  CE2 PHE X 335      59.039  49.746  46.883  1.00  0.00           C
ATOM   2597  CD2 PHE X 335      57.811  50.228  46.394  1.00  0.00           C
ATOM   2598  C   PHE X 335      55.693  49.541  43.980  1.00  0.00           C
ATOM   2599  O   PHE X 335      55.445  50.504  43.256  1.00  0.00           O
ATOM   2600  N   GLY X 336      56.717  48.712  43.728  1.00  0.00           N
ATOM   2601  CA  GLY X 336      57.860  49.045  42.859  1.00  0.00           C
ATOM   2602  C   GLY X 336      57.590  49.178  41.353  1.00  0.00           C
ATOM   2603  O   GLY X 336      58.465  49.653  40.623  1.00  0.00           O
ATOM   2604  N   TRP X 337      56.409  48.782  40.876  1.00  0.00           N
ATOM   2605  CA  TRP X 337      55.962  48.921  39.483  1.00  0.00           C
ATOM   2606  CB  TRP X 337      56.161  47.571  38.774  1.00  0.00           C
ATOM   2607  CG  TRP X 337      55.433  47.411  37.478  1.00  0.00           C
ATOM   2608  CD1 TRP X 337      55.875  47.809  36.265  1.00  0.00           C
ATOM   2609  NE1 TRP X 337      54.901  47.568  35.317  1.00  0.00           N
ATOM   2610  CE2 TRP X 337      53.785  46.980  35.871  1.00  0.00           C
ATOM   2611  CZ2 TRP X 337      52.561  46.550  35.340  1.00  0.00           C
ATOM   2612  CH2 TRP X 337      51.620  45.942  36.189  1.00  0.00           C
ATOM   2613  CZ3 TRP X 337      51.921  45.757  37.550  1.00  0.00           C
ATOM   2614  CE3 TRP X 337      53.152  46.199  38.075  1.00  0.00           C
ATOM   2615  CD2 TRP X 337      54.110  46.834  37.252  1.00  0.00           C
ATOM   2616  C   TRP X 337      54.505  49.411  39.387  1.00  0.00           C
ATOM   2617  O   TRP X 337      54.215  50.341  38.633  1.00  0.00           O
ATOM   2618  N   LEU X 338      53.596  48.835  40.183  1.00  0.00           N
ATOM   2619  CA  LEU X 338      52.145  49.040  40.059  1.00  0.00           C
ATOM   2620  CB  LEU X 338      51.438  48.022  40.978  1.00  0.00           C
ATOM   2621  CG  LEU X 338      49.904  47.961  40.803  1.00  0.00           C
ATOM   2622  CD1 LEU X 338      49.396  46.535  41.035  1.00  0.00           C
ATOM   2623  CD2 LEU X 338      49.168  48.861  41.800  1.00  0.00           C
ATOM   2624  C   LEU X 338      51.706  50.496  40.308  1.00  0.00           C
ATOM   2625  O   LEU X 338      50.772  50.974  39.666  1.00  0.00           O
ATOM   2626  N   ILE X 339      52.394  51.223  41.194  1.00  0.00           N
ATOM   2627  CA  ILE X 339      52.144  52.655  41.415  1.00  0.00           C
ATOM   2628  CB  ILE X 339      52.460  53.072  42.874  1.00  0.00           C
ATOM   2629  CG2 ILE X 339      52.311  54.596  43.041  1.00  0.00           C
ATOM   2630  CG1 ILE X 339      51.523  52.323  43.854  1.00  0.00           C
ATOM   2631  CD1 ILE X 339      51.861  52.530  45.337  1.00  0.00           C
ATOM   2632  C   ILE X 339      52.807  53.515  40.312  1.00  0.00           C
ATOM   2633  O   ILE X 339      52.075  54.190  39.586  1.00  0.00           O
ATOM   2634  N   PRO X 340      54.144  53.498  40.118  1.00  0.00           N
ATOM   2635  CD  PRO X 340      55.137  52.789  40.915  1.00  0.00           C
ATOM   2636  CG  PRO X 340      56.469  52.995  40.209  1.00  0.00           C
ATOM   2637  CB  PRO X 340      56.291  54.359  39.542  1.00  0.00           C
ATOM   2638  CA  PRO X 340      54.805  54.400  39.172  1.00  0.00           C
ATOM   2639  C   PRO X 340      54.557  54.064  37.692  1.00  0.00           C
ATOM   2640  O   PRO X 340      54.039  54.900  36.952  1.00  0.00           O
ATOM   2641  N   MET X 341      54.894  52.852  37.239  1.00  0.00           N
ATOM   2642  CA  MET X 341      54.806  52.492  35.818  1.00  0.00           C
ATOM   2643  CB  MET X 341      55.573  51.194  35.523  1.00  0.00           C
ATOM   2644  CG  MET X 341      57.099  51.332  35.517  1.00  0.00           C
ATOM   2645  SD  MET X 341      57.912  51.488  37.128  1.00  0.00           S
ATOM   2646  CE  MET X 341      59.612  51.134  36.616  1.00  0.00           C
ATOM   2647  C   MET X 341      53.359  52.337  35.351  1.00  0.00           C
ATOM   2648  O   MET X 341      53.048  52.709  34.220  1.00  0.00           O
ATOM   2649  N   GLN X 342      52.481  51.795  36.201  1.00  0.00           N
ATOM   2650  CA  GLN X 342      51.114  51.430  35.821  1.00  0.00           C
ATOM   2651  CB  GLN X 342      50.822  50.016  36.357  1.00  0.00           C
ATOM   2652  CG  GLN X 342      49.422  49.468  36.061  1.00  0.00           C
ATOM   2653  CD  GLN X 342      49.051  49.555  34.586  1.00  0.00           C
ATOM   2654  OE1 GLN X 342      49.664  48.960  33.705  1.00  0.00           O
ATOM   2655  NE2 GLN X 342      48.059  50.346  34.261  1.00  0.00           N
ATOM   2656  C   GLN X 342      50.085  52.525  36.168  1.00  0.00           C
ATOM   2657  O   GLN X 342      49.527  53.114  35.238  1.00  0.00           O
ATOM   2658  N   LEU X 343      49.866  52.855  37.451  1.00  0.00           N
ATOM   2659  CA  LEU X 343      48.862  53.854  37.871  1.00  0.00           C
ATOM   2660  CB  LEU X 343      48.641  53.792  39.397  1.00  0.00           C
ATOM   2661  CG  LEU X 343      47.652  52.708  39.860  1.00  0.00           C
ATOM   2662  CD1 LEU X 343      47.762  52.514  41.374  1.00  0.00           C
ATOM   2663  CD2 LEU X 343      46.202  53.106  39.561  1.00  0.00           C
ATOM   2664  C   LEU X 343      49.204  55.293  37.438  1.00  0.00           C
ATOM   2665  O   LEU X 343      48.378  55.946  36.795  1.00  0.00           O
ATOM   2666  N   MET X 344      50.415  55.768  37.753  1.00  0.00           N
ATOM   2667  CA  MET X 344      50.912  57.108  37.383  1.00  0.00           C
ATOM   2668  CB  MET X 344      52.106  57.491  38.275  1.00  0.00           C
ATOM   2669  CG  MET X 344      51.790  57.630  39.768  1.00  0.00           C
ATOM   2670  SD  MET X 344      53.290  57.784  40.784  1.00  0.00           S
ATOM   2671  CE  MET X 344      52.554  58.191  42.387  1.00  0.00           C
ATOM   2672  C   MET X 344      51.334  57.210  35.903  1.00  0.00           C
ATOM   2673  O   MET X 344      51.571  58.309  35.394  1.00  0.00           O
ATOM   2674  N   SER X 345      51.425  56.074  35.204  1.00  0.00           N
ATOM   2675  CA  SER X 345      51.857  55.958  33.803  1.00  0.00           C
ATOM   2676  CB  SER X 345      50.812  56.552  32.841  1.00  0.00           C
ATOM   2677  OG  SER X 345      49.480  56.252  33.215  1.00  0.00           O
ATOM   2678  C   SER X 345      53.272  56.503  33.527  1.00  0.00           C
ATOM   2679  O   SER X 345      53.503  57.091  32.469  1.00  0.00           O
ATOM   2680  N   TYR X 346      54.206  56.365  34.475  1.00  0.00           N
ATOM   2681  CA  TYR X 346      55.527  57.010  34.450  1.00  0.00           C
ATOM   2682  CB  TYR X 346      55.646  57.914  35.687  1.00  0.00           C
ATOM   2683  CG  TYR X 346      56.865  58.818  35.687  1.00  0.00           C
ATOM   2684  CD1 TYR X 346      56.750  60.153  35.252  1.00  0.00           C
ATOM   2685  CE1 TYR X 346      57.864  61.012  35.291  1.00  0.00           C
ATOM   2686  CZ  TYR X 346      59.109  60.525  35.739  1.00  0.00           C
ATOM   2687  OH  TYR X 346      60.199  61.330  35.732  1.00  0.00           O
ATOM   2688  CE2 TYR X 346      59.234  59.182  36.153  1.00  0.00           C
ATOM   2689  CD2 TYR X 346      58.109  58.334  36.137  1.00  0.00           C
ATOM   2690  C   TYR X 346      56.682  55.981  34.382  1.00  0.00           C
ATOM   2691  O   TYR X 346      56.823  55.166  35.298  1.00  0.00           O
ATOM   2692  N   PRO X 347      57.555  56.007  33.350  1.00  0.00           N
ATOM   2693  CD  PRO X 347      57.495  56.895  32.195  1.00  0.00           C
ATOM   2694  CG  PRO X 347      58.726  56.577  31.346  1.00  0.00           C
ATOM   2695  CB  PRO X 347      59.002  55.114  31.685  1.00  0.00           C
ATOM   2696  CA  PRO X 347      58.628  55.022  33.170  1.00  0.00           C
ATOM   2697  C   PRO X 347      59.807  55.264  34.133  1.00  0.00           C
ATOM   2698  O   PRO X 347      60.830  55.864  33.783  1.00  0.00           O
ATOM   2699  N   LEU X 348      59.674  54.782  35.372  1.00  0.00           N
ATOM   2700  CA  LEU X 348      60.614  55.013  36.480  1.00  0.00           C
ATOM   2701  CB  LEU X 348      59.812  54.926  37.802  1.00  0.00           C
ATOM   2702  CG  LEU X 348      60.514  55.411  39.089  1.00  0.00           C
ATOM   2703  CD1 LEU X 348      61.058  56.837  38.981  1.00  0.00           C
ATOM   2704  CD2 LEU X 348      59.536  55.386  40.259  1.00  0.00           C
ATOM   2705  C   LEU X 348      61.872  54.111  36.454  1.00  0.00           C
ATOM   2706  O   LEU X 348      62.667  54.147  37.388  1.00  0.00           O
ATOM   2707  N   SER X 349      62.085  53.298  35.413  1.00  0.00           N
ATOM   2708  CA  SER X 349      63.230  52.370  35.333  1.00  0.00           C
ATOM   2709  CB  SER X 349      63.110  51.497  34.076  1.00  0.00           C
ATOM   2710  OG  SER X 349      63.002  52.280  32.896  1.00  0.00           O
ATOM   2711  C   SER X 349      64.597  53.075  35.394  1.00  0.00           C
ATOM   2712  O   SER X 349      65.496  52.623  36.107  1.00  0.00           O
ATOM   2713  N   GLU X 350      64.740  54.221  34.722  1.00  0.00           N
ATOM   2714  CA  GLU X 350      65.938  55.072  34.733  1.00  0.00           C
ATOM   2715  CB  GLU X 350      65.666  56.265  33.796  1.00  0.00           C
ATOM   2716  CG  GLU X 350      66.804  57.278  33.654  1.00  0.00           C
ATOM   2717  CD  GLU X 350      68.068  56.632  33.085  1.00  0.00           C
ATOM   2718  OE1 GLU X 350      68.960  56.252  33.880  1.00  0.00           O
ATOM   2719  OE2 GLU X 350      68.176  56.489  31.844  1.00  0.00           O
ATOM   2720  C   GLU X 350      66.348  55.498  36.163  1.00  0.00           C
ATOM   2721  O   GLU X 350      65.510  55.652  37.057  1.00  0.00           O
ATOM   2722  N   GLY X 351      67.651  55.662  36.411  1.00  0.00           N
ATOM   2723  CA  GLY X 351      68.225  55.689  37.764  1.00  0.00           C
ATOM   2724  C   GLY X 351      67.964  56.944  38.611  1.00  0.00           C
ATOM   2725  O   GLY X 351      68.174  56.896  39.824  1.00  0.00           O
ATOM   2726  N   GLN X 352      67.494  58.039  38.006  1.00  0.00           N
ATOM   2727  CA  GLN X 352      67.457  59.386  38.598  1.00  0.00           C
ATOM   2728  CB  GLN X 352      68.307  60.343  37.734  1.00  0.00           C
ATOM   2729  CG  GLN X 352      69.779  59.947  37.476  1.00  0.00           C
ATOM   2730  CD  GLN X 352      69.980  58.770  36.515  1.00  0.00           C
ATOM   2731  OE1 GLN X 352      70.620  57.771  36.823  1.00  0.00           O
ATOM   2732  NE2 GLN X 352      69.429  58.799  35.321  1.00  0.00           N
ATOM   2733  C   GLN X 352      66.019  59.939  38.721  1.00  0.00           C
ATOM   2734  O   GLN X 352      65.181  59.646  37.861  1.00  0.00           O
ATOM   2735  N   LEU X 353      65.743  60.775  39.736  1.00  0.00           N
ATOM   2736  CA  LEU X 353      64.492  61.541  39.915  1.00  0.00           C
ATOM   2737  CB  LEU X 353      63.470  60.625  40.624  1.00  0.00           C
ATOM   2738  CG  LEU X 353      62.037  61.181  40.743  1.00  0.00           C
ATOM   2739  CD1 LEU X 353      61.373  61.366  39.378  1.00  0.00           C
ATOM   2740  CD2 LEU X 353      61.184  60.214  41.563  1.00  0.00           C
ATOM   2741  C   LEU X 353      64.723  62.839  40.732  1.00  0.00           C
ATOM   2742  O   LEU X 353      65.591  62.865  41.602  1.00  0.00           O
ATOM   2743  N   ASP X 354      63.929  63.895  40.509  1.00  0.00           N
ATOM   2744  CA  ASP X 354      63.960  65.158  41.281  1.00  0.00           C
ATOM   2745  CB  ASP X 354      64.256  66.345  40.352  1.00  0.00           C
ATOM   2746  CG  ASP X 354      63.029  66.789  39.554  1.00  0.00           C
ATOM   2747  OD1 ASP X 354      62.793  66.239  38.456  1.00  0.00           O
ATOM   2748  OD2 ASP X 354      62.297  67.689  40.031  1.00  0.00           O
ATOM   2749  C   ASP X 354      62.690  65.405  42.129  1.00  0.00           C
ATOM   2750  O   ASP X 354      61.623  64.852  41.850  1.00  0.00           O
ATOM   2751  N   GLN X 355      62.784  66.255  43.163  1.00  0.00           N
ATOM   2752  CA  GLN X 355      61.698  66.465  44.135  1.00  0.00           C
ATOM   2753  CB  GLN X 355      62.219  67.275  45.336  1.00  0.00           C
ATOM   2754  CG  GLN X 355      61.169  67.479  46.450  1.00  0.00           C
ATOM   2755  CD  GLN X 355      61.736  68.171  47.689  1.00  0.00           C
ATOM   2756  OE1 GLN X 355      62.893  68.009  48.047  1.00  0.00           O
ATOM   2757  NE2 GLN X 355      60.964  68.965  48.394  1.00  0.00           N
ATOM   2758  C   GLN X 355      60.449  67.132  43.541  1.00  0.00           C
ATOM   2759  O   GLN X 355      59.341  66.788  43.951  1.00  0.00           O
ATOM   2760  N   LYS X 356      60.583  68.055  42.581  1.00  0.00           N
ATOM   2761  CA  LYS X 356      59.425  68.735  41.975  1.00  0.00           C
ATOM   2762  CB  LYS X 356      59.886  70.054  41.337  1.00  0.00           C
ATOM   2763  CG  LYS X 356      58.763  70.860  40.660  1.00  0.00           C
ATOM   2764  CD  LYS X 356      59.306  72.230  40.229  1.00  0.00           C
ATOM   2765  CE  LYS X 356      58.289  73.040  39.420  1.00  0.00           C
ATOM   2766  NZ  LYS X 356      58.839  74.363  39.035  1.00  0.00           N
ATOM   2767  C   LYS X 356      58.659  67.794  41.042  1.00  0.00           C
ATOM   2768  O   LYS X 356      57.427  67.797  41.070  1.00  0.00           O
ATOM   2769  N   THR X 357      59.349  66.892  40.338  1.00  0.00           N
ATOM   2770  CA  THR X 357      58.708  65.759  39.643  1.00  0.00           C
ATOM   2771  CB  THR X 357      59.710  64.990  38.767  1.00  0.00           C
ATOM   2772  CG2 THR X 357      59.045  63.861  37.982  1.00  0.00           C
ATOM   2773  OG1 THR X 357      60.263  65.849  37.795  1.00  0.00           O
ATOM   2774  C   THR X 357      58.023  64.812  40.639  1.00  0.00           C
ATOM   2775  O   THR X 357      56.846  64.501  40.472  1.00  0.00           O
ATOM   2776  N   ALA X 358      58.699  64.410  41.722  1.00  0.00           N
ATOM   2777  CA  ALA X 358      58.127  63.531  42.752  1.00  0.00           C
ATOM   2778  CB  ALA X 358      59.218  63.254  43.793  1.00  0.00           C
ATOM   2779  C   ALA X 358      56.853  64.111  43.409  1.00  0.00           C
ATOM   2780  O   ALA X 358      55.847  63.414  43.544  1.00  0.00           O
ATOM   2781  N   MET X 359      56.869  65.401  43.755  1.00  0.00           N
ATOM   2782  CA  MET X 359      55.719  66.143  44.284  1.00  0.00           C
ATOM   2783  CB  MET X 359      56.224  67.535  44.711  1.00  0.00           C
ATOM   2784  CG  MET X 359      55.189  68.448  45.381  1.00  0.00           C
ATOM   2785  SD  MET X 359      53.930  69.235  44.330  1.00  0.00           S
ATOM   2786  CE  MET X 359      54.938  70.048  43.057  1.00  0.00           C
ATOM   2787  C   MET X 359      54.575  66.208  43.257  1.00  0.00           C
ATOM   2788  O   MET X 359      53.419  65.969  43.605  1.00  0.00           O
ATOM   2789  N   SER X 360      54.897  66.432  41.977  1.00  0.00           N
ATOM   2790  CA  SER X 360      53.916  66.457  40.879  1.00  0.00           C
ATOM   2791  CB  SER X 360      54.582  66.889  39.568  1.00  0.00           C
ATOM   2792  OG  SER X 360      55.186  68.164  39.712  1.00  0.00           O
ATOM   2793  C   SER X 360      53.221  65.104  40.679  1.00  0.00           C
ATOM   2794  O   SER X 360      52.006  65.071  40.468  1.00  0.00           O
ATOM   2795  N   LEU X 361      53.956  63.994  40.825  1.00  0.00           N
ATOM   2796  CA  LEU X 361      53.418  62.629  40.772  1.00  0.00           C
ATOM   2797  CB  LEU X 361      54.586  61.623  40.727  1.00  0.00           C
ATOM   2798  CG  LEU X 361      55.345  61.587  39.386  1.00  0.00           C
ATOM   2799  CD1 LEU X 361      56.628  60.765  39.530  1.00  0.00           C
ATOM   2800  CD2 LEU X 361      54.506  60.944  38.282  1.00  0.00           C
ATOM   2801  C   LEU X 361      52.466  62.329  41.943  1.00  0.00           C
ATOM   2802  O   LEU X 361      51.424  61.698  41.742  1.00  0.00           O
ATOM   2803  N   LEU X 362      52.762  62.823  43.154  1.00  0.00           N
ATOM   2804  CA  LEU X 362      51.815  62.769  44.277  1.00  0.00           C
ATOM   2805  CB  LEU X 362      52.499  63.141  45.607  1.00  0.00           C
ATOM   2806  CG  LEU X 362      53.038  61.940  46.405  1.00  0.00           C
ATOM   2807  CD1 LEU X 362      54.240  61.272  45.744  1.00  0.00           C
ATOM   2808  CD2 LEU X 362      53.450  62.390  47.807  1.00  0.00           C
ATOM   2809  C   LEU X 362      50.586  63.660  44.030  1.00  0.00           C
ATOM   2810  O   LEU X 362      49.474  63.253  44.363  1.00  0.00           O
ATOM   2811  N   TRP X 363      50.747  64.833  43.408  1.00  0.00           N
ATOM   2812  CA  TRP X 363      49.634  65.744  43.111  1.00  0.00           C
ATOM   2813  CB  TRP X 363      50.174  67.109  42.665  1.00  0.00           C
ATOM   2814  CG  TRP X 363      49.225  68.267  42.792  1.00  0.00           C
ATOM   2815  CD1 TRP X 363      48.085  68.451  42.085  1.00  0.00           C
ATOM   2816  NE1 TRP X 363      47.501  69.652  42.443  1.00  0.00           N
ATOM   2817  CE2 TRP X 363      48.249  70.318  43.388  1.00  0.00           C
ATOM   2818  CZ2 TRP X 363      48.107  71.565  44.017  1.00  0.00           C
ATOM   2819  CH2 TRP X 363      49.069  71.969  44.960  1.00  0.00           C
ATOM   2820  CZ3 TRP X 363      50.138  71.113  45.277  1.00  0.00           C
ATOM   2821  CE3 TRP X 363      50.272  69.866  44.634  1.00  0.00           C
ATOM   2822  CD2 TRP X 363      49.341  69.441  43.660  1.00  0.00           C
ATOM   2823  C   TRP X 363      48.635  65.125  42.120  1.00  0.00           C
ATOM   2824  O   TRP X 363      47.443  65.089  42.427  1.00  0.00           O
ATOM   2825  N   LYS X 364      49.093  64.488  41.024  1.00  0.00           N
ATOM   2826  CA  LYS X 364      48.224  63.670  40.139  1.00  0.00           C
ATOM   2827  CB  LYS X 364      48.773  63.546  38.700  1.00  0.00           C
ATOM   2828  CG  LYS X 364      50.059  62.714  38.544  1.00  0.00           C
ATOM   2829  CD  LYS X 364      50.404  62.436  37.067  1.00  0.00           C
ATOM   2830  CE  LYS X 364      49.570  61.285  36.483  1.00  0.00           C
ATOM   2831  NZ  LYS X 364      49.863  61.040  35.048  1.00  0.00           N
ATOM   2832  C   LYS X 364      47.782  62.324  40.745  1.00  0.00           C
ATOM   2833  O   LYS X 364      47.183  61.500  40.054  1.00  0.00           O
ATOM   2834  N   SER X 365      48.044  62.115  42.038  1.00  0.00           N
ATOM   2835  CA  SER X 365      47.602  60.972  42.850  1.00  0.00           C
ATOM   2836  CB  SER X 365      48.805  60.130  43.300  1.00  0.00           C
ATOM   2837  OG  SER X 365      49.602  59.742  42.197  1.00  0.00           O
ATOM   2838  C   SER X 365      46.757  61.383  44.072  1.00  0.00           C
ATOM   2839  O   SER X 365      46.452  60.524  44.900  1.00  0.00           O
ATOM   2840  N   TYR X 366      46.352  62.660  44.188  1.00  0.00           N
ATOM   2841  CA  TYR X 366      45.578  63.242  45.305  1.00  0.00           C
ATOM   2842  CB  TYR X 366      44.974  64.586  44.846  1.00  0.00           C
ATOM   2843  CG  TYR X 366      43.850  65.147  45.707  1.00  0.00           C
ATOM   2844  CD1 TYR X 366      42.557  65.301  45.164  1.00  0.00           C
ATOM   2845  CE1 TYR X 366      41.495  65.756  45.970  1.00  0.00           C
ATOM   2846  CZ  TYR X 366      41.720  66.077  47.325  1.00  0.00           C
ATOM   2847  OH  TYR X 366      40.680  66.465  48.114  1.00  0.00           O
ATOM   2848  CE2 TYR X 366      43.024  65.972  47.855  1.00  0.00           C
ATOM   2849  CD2 TYR X 366      44.083  65.501  47.052  1.00  0.00           C
ATOM   2850  C   TYR X 366      44.522  62.305  45.951  1.00  0.00           C
ATOM   2851  O   TYR X 366      44.657  62.021  47.146  1.00  0.00           O
ATOM   2852  N   PRO X 367      43.532  61.744  45.219  1.00  0.00           N
ATOM   2853  CD  PRO X 367      43.276  61.894  43.790  1.00  0.00           C
ATOM   2854  CG  PRO X 367      42.216  60.850  43.444  1.00  0.00           C
ATOM   2855  CB  PRO X 367      41.415  60.756  44.740  1.00  0.00           C
ATOM   2856  CA  PRO X 367      42.484  60.914  45.828  1.00  0.00           C
ATOM   2857  C   PRO X 367      42.979  59.550  46.342  1.00  0.00           C
ATOM   2858  O   PRO X 367      42.275  58.895  47.110  1.00  0.00           O
ATOM   2859  N   LEU X 368      44.180  59.106  45.951  1.00  0.00           N
ATOM   2860  CA  LEU X 368      44.784  57.859  46.429  1.00  0.00           C
ATOM   2861  CB  LEU X 368      45.596  57.200  45.297  1.00  0.00           C
ATOM   2862  CG  LEU X 368      44.813  56.889  44.008  1.00  0.00           C
ATOM   2863  CD1 LEU X 368      45.714  56.133  43.032  1.00  0.00           C
ATOM   2864  CD2 LEU X 368      43.571  56.039  44.277  1.00  0.00           C
ATOM   2865  C   LEU X 368      45.652  58.073  47.678  1.00  0.00           C
ATOM   2866  O   LEU X 368      45.692  57.197  48.545  1.00  0.00           O
ATOM   2867  N   VAL X 369      46.318  59.231  47.797  1.00  0.00           N
ATOM   2868  CA  VAL X 369      47.210  59.562  48.931  1.00  0.00           C
ATOM   2869  CB  VAL X 369      48.375  60.485  48.516  1.00  0.00           C
ATOM   2870  CG1 VAL X 369      49.260  59.806  47.462  1.00  0.00           C
ATOM   2871  CG2 VAL X 369      47.919  61.841  47.968  1.00  0.00           C
ATOM   2872  C   VAL X 369      46.482  60.114  50.164  1.00  0.00           C
ATOM   2873  O   VAL X 369      47.079  60.181  51.233  1.00  0.00           O
ATOM   2874  N   CYS X 370      45.192  60.450  50.048  1.00  0.00           N
ATOM   2875  CA  CYS X 370      44.275  60.737  51.167  1.00  0.00           C
ATOM   2876  CB  CYS X 370      44.005  59.439  51.952  1.00  0.00           C
ATOM   2877  SG  CYS X 370      43.345  58.138  50.863  1.00  0.00           S
ATOM   2878  C   CYS X 370      44.648  61.932  52.082  1.00  0.00           C
ATOM   2879  O   CYS X 370      44.082  62.072  53.171  1.00  0.00           O
ATOM   2880  N   ILE X 371      45.553  62.810  51.636  1.00  0.00           N
ATOM   2881  CA  ILE X 371      45.927  64.081  52.287  1.00  0.00           C
ATOM   2882  CB  ILE X 371      47.454  64.164  52.536  1.00  0.00           C
ATOM   2883  CG2 ILE X 371      47.871  63.083  53.545  1.00  0.00           C
ATOM   2884  CG1 ILE X 371      48.292  64.068  51.240  1.00  0.00           C
ATOM   2885  CD1 ILE X 371      49.793  64.318  51.453  1.00  0.00           C
ATOM   2886  C   ILE X 371      45.418  65.292  51.489  1.00  0.00           C
ATOM   2887  O   ILE X 371      45.098  65.167  50.304  1.00  0.00           O
ATOM   2888  N   ALA X 372      45.351  66.464  52.124  1.00  0.00           N
ATOM   2889  CA  ALA X 372      45.015  67.729  51.466  1.00  0.00           C
ATOM   2890  CB  ALA X 372      44.656  68.756  52.546  1.00  0.00           C
ATOM   2891  C   ALA X 372      46.158  68.225  50.553  1.00  0.00           C
ATOM   2892  O   ALA X 372      47.339  67.987  50.827  1.00  0.00           O
ATOM   2893  N   LYS X 373      45.830  68.947  49.472  1.00  0.00           N
ATOM   2894  CA  LYS X 373      46.813  69.381  48.457  1.00  0.00           C
ATOM   2895  CB  LYS X 373      46.102  70.010  47.247  1.00  0.00           C
ATOM   2896  CG  LYS X 373      45.322  68.965  46.431  1.00  0.00           C
ATOM   2897  CD  LYS X 373      44.666  69.607  45.202  1.00  0.00           C
ATOM   2898  CE  LYS X 373      43.949  68.546  44.360  1.00  0.00           C
ATOM   2899  NZ  LYS X 373      43.248  69.164  43.212  1.00  0.00           N
ATOM   2900  C   LYS X 373      47.902  70.309  49.008  1.00  0.00           C
ATOM   2901  O   LYS X 373      49.061  70.154  48.637  1.00  0.00           O
ATOM   2902  N   GLU X 374      47.583  71.202  49.947  1.00  0.00           N
ATOM   2903  CA  GLU X 374      48.577  72.066  50.614  1.00  0.00           C
ATOM   2904  CB  GLU X 374      47.867  73.165  51.427  1.00  0.00           C
ATOM   2905  CG  GLU X 374      47.144  74.211  50.568  1.00  0.00           C
ATOM   2906  CD  GLU X 374      48.111  75.130  49.817  1.00  0.00           C
ATOM   2907  OE1 GLU X 374      48.568  74.767  48.704  1.00  0.00           O
ATOM   2908  OE2 GLU X 374      48.404  76.248  50.302  1.00  0.00           O
ATOM   2909  C   GLU X 374      49.568  71.299  51.513  1.00  0.00           C
ATOM   2910  O   GLU X 374      50.585  71.872  51.921  1.00  0.00           O
ATOM   2911  N   LEU X 375      49.316  70.014  51.796  1.00  0.00           N
ATOM   2912  CA  LEU X 375      50.219  69.126  52.532  1.00  0.00           C
ATOM   2913  CB  LEU X 375      49.377  68.222  53.454  1.00  0.00           C
ATOM   2914  CG  LEU X 375      50.168  67.659  54.652  1.00  0.00           C
ATOM   2915  CD1 LEU X 375      50.324  68.712  55.751  1.00  0.00           C
ATOM   2916  CD2 LEU X 375      49.440  66.447  55.227  1.00  0.00           C
ATOM   2917  C   LEU X 375      51.123  68.288  51.608  1.00  0.00           C
ATOM   2918  O   LEU X 375      52.173  67.831  52.050  1.00  0.00           O
ATOM   2919  N   ILE X 376      50.772  68.097  50.329  1.00  0.00           N
ATOM   2920  CA  ILE X 376      51.547  67.261  49.386  1.00  0.00           C
ATOM   2921  CB  ILE X 376      50.812  67.138  48.021  1.00  0.00           C
ATOM   2922  CG2 ILE X 376      51.725  66.513  46.951  1.00  0.00           C
ATOM   2923  CG1 ILE X 376      49.518  66.308  48.204  1.00  0.00           C
ATOM   2924  CD1 ILE X 376      48.637  66.192  46.953  1.00  0.00           C
ATOM   2925  C   ILE X 376      53.024  67.711  49.260  1.00  0.00           C
ATOM   2926  O   ILE X 376      53.909  66.847  49.332  1.00  0.00           O
ATOM   2927  N   PRO X 377      53.347  69.019  49.154  1.00  0.00           N
ATOM   2928  CD  PRO X 377      52.459  70.138  48.869  1.00  0.00           C
ATOM   2929  CG  PRO X 377      53.321  71.139  48.117  1.00  0.00           C
ATOM   2930  CB  PRO X 377      54.673  70.977  48.805  1.00  0.00           C
ATOM   2931  CA  PRO X 377      54.738  69.481  49.129  1.00  0.00           C
ATOM   2932  C   PRO X 377      55.489  69.235  50.445  1.00  0.00           C
ATOM   2933  O   PRO X 377      56.688  68.960  50.412  1.00  0.00           O
ATOM   2934  N   GLU X 378      54.789  69.289  51.585  1.00  0.00           N
ATOM   2935  CA  GLU X 378      55.353  69.074  52.925  1.00  0.00           C
ATOM   2936  CB  GLU X 378      54.416  69.638  54.015  1.00  0.00           C
ATOM   2937  CG  GLU X 378      54.038  71.120  53.874  1.00  0.00           C
ATOM   2938  CD  GLU X 378      55.242  72.048  54.048  1.00  0.00           C
ATOM   2939  OE1 GLU X 378      56.046  72.197  53.097  1.00  0.00           O
ATOM   2940  OE2 GLU X 378      55.414  72.660  55.129  1.00  0.00           O
ATOM   2941  C   GLU X 378      55.616  67.586  53.189  1.00  0.00           C
ATOM   2942  O   GLU X 378      56.705  67.220  53.619  1.00  0.00           O
ATOM   2943  N   ALA X 379      54.662  66.708  52.863  1.00  0.00           N
ATOM   2944  CA  ALA X 379      54.819  65.258  52.982  1.00  0.00           C
ATOM   2945  CB  ALA X 379      53.474  64.602  52.642  1.00  0.00           C
ATOM   2946  C   ALA X 379      55.959  64.733  52.088  1.00  0.00           C
ATOM   2947  O   ALA X 379      56.732  63.870  52.506  1.00  0.00           O
ATOM   2948  N   THR X 380      56.123  65.311  50.890  1.00  0.00           N
ATOM   2949  CA  THR X 380      57.267  65.018  50.011  1.00  0.00           C
ATOM   2950  CB  THR X 380      57.088  65.653  48.619  1.00  0.00           C
ATOM   2951  CG2 THR X 380      58.121  65.122  47.623  1.00  0.00           C
ATOM   2952  OG1 THR X 380      55.828  65.344  48.066  1.00  0.00           O
ATOM   2953  C   THR X 380      58.586  65.491  50.638  1.00  0.00           C
ATOM   2954  O   THR X 380      59.576  64.757  50.642  1.00  0.00           O
ATOM   2955  N   GLU X 381      58.617  66.696  51.213  1.00  0.00           N
ATOM   2956  CA  GLU X 381      59.821  67.294  51.804  1.00  0.00           C
ATOM   2957  CB  GLU X 381      59.631  68.815  51.845  1.00  0.00           C
ATOM   2958  CG  GLU X 381      60.927  69.575  52.143  1.00  0.00           C
ATOM   2959  CD  GLU X 381      60.728  71.073  51.923  1.00  0.00           C
ATOM   2960  OE1 GLU X 381      61.371  71.657  51.021  1.00  0.00           O
ATOM   2961  OE2 GLU X 381      59.906  71.697  52.638  1.00  0.00           O
ATOM   2962  C   GLU X 381      60.205  66.701  53.177  1.00  0.00           C
ATOM   2963  O   GLU X 381      61.381  66.724  53.544  1.00  0.00           O
ATOM   2964  N   LYS X 382      59.273  66.067  53.900  1.00  0.00           N
ATOM   2965  CA  LYS X 382      59.582  65.247  55.087  1.00  0.00           C
ATOM   2966  CB  LYS X 382      58.294  64.911  55.861  1.00  0.00           C
ATOM   2967  CG  LYS X 382      57.840  66.111  56.709  1.00  0.00           C
ATOM   2968  CD  LYS X 382      56.588  65.796  57.537  1.00  0.00           C
ATOM   2969  CE  LYS X 382      56.259  66.991  58.439  1.00  0.00           C
ATOM   2970  NZ  LYS X 382      55.070  66.722  59.278  1.00  0.00           N
ATOM   2971  C   LYS X 382      60.407  63.996  54.759  1.00  0.00           C
ATOM   2972  O   LYS X 382      61.107  63.501  55.640  1.00  0.00           O
ATOM   2973  N   TYR X 383      60.401  63.528  53.506  1.00  0.00           N
ATOM   2974  CA  TYR X 383      61.336  62.505  53.016  1.00  0.00           C
ATOM   2975  CB  TYR X 383      60.605  61.473  52.132  1.00  0.00           C
ATOM   2976  CG  TYR X 383      59.806  60.389  52.852  1.00  0.00           C
ATOM   2977  CD1 TYR X 383      60.082  59.026  52.598  1.00  0.00           C
ATOM   2978  CE1 TYR X 383      59.311  58.014  53.208  1.00  0.00           C
ATOM   2979  CZ  TYR X 383      58.254  58.361  54.078  1.00  0.00           C
ATOM   2980  OH  TYR X 383      57.476  57.401  54.646  1.00  0.00           O
ATOM   2981  CE2 TYR X 383      57.984  59.719  54.340  1.00  0.00           C
ATOM   2982  CD2 TYR X 383      58.750  60.728  53.723  1.00  0.00           C
ATOM   2983  C   TYR X 383      62.537  63.143  52.285  1.00  0.00           C
ATOM   2984  O   TYR X 383      63.688  62.864  52.637  1.00  0.00           O
ATOM   2985  N   LEU X 384      62.293  64.001  51.282  1.00  0.00           N
ATOM   2986  CA  LEU X 384      63.311  64.479  50.327  1.00  0.00           C
ATOM   2987  CB  LEU X 384      62.701  64.591  48.908  1.00  0.00           C
ATOM   2988  CG  LEU X 384      62.675  63.286  48.086  1.00  0.00           C
ATOM   2989  CD1 LEU X 384      61.709  62.239  48.637  1.00  0.00           C
ATOM   2990  CD2 LEU X 384      62.257  63.582  46.644  1.00  0.00           C
ATOM   2991  C   LEU X 384      64.024  65.794  50.715  1.00  0.00           C
ATOM   2992  O   LEU X 384      65.054  66.103  50.115  1.00  0.00           O
ATOM   2993  N   GLY X 385      63.548  66.564  51.697  1.00  0.00           N
ATOM   2994  CA  GLY X 385      64.181  67.833  52.089  1.00  0.00           C
ATOM   2995  C   GLY X 385      65.635  67.643  52.537  1.00  0.00           C
ATOM   2996  O   GLY X 385      65.947  66.677  53.232  1.00  0.00           O
ATOM   2997  N   GLY X 386      66.543  68.520  52.101  1.00  0.00           N
ATOM   2998  CA  GLY X 386      67.985  68.424  52.377  1.00  0.00           C
ATOM   2999  C   GLY X 386      68.769  67.436  51.499  1.00  0.00           C
ATOM   3000  O   GLY X 386      69.997  67.407  51.564  1.00  0.00           O
ATOM   3001  N   THR X 387      68.109  66.657  50.635  1.00  0.00           N
ATOM   3002  CA  THR X 387      68.808  65.777  49.675  1.00  0.00           C
ATOM   3003  CB  THR X 387      67.870  64.751  49.018  1.00  0.00           C
ATOM   3004  CG2 THR X 387      67.256  63.765  50.009  1.00  0.00           C
ATOM   3005  OG1 THR X 387      66.813  65.390  48.343  1.00  0.00           O
ATOM   3006  C   THR X 387      69.525  66.580  48.583  1.00  0.00           C
ATOM   3007  O   THR X 387      69.106  67.691  48.247  1.00  0.00           O
ATOM   3008  N   ASP X 388      70.582  66.025  47.990  1.00  0.00           N
ATOM   3009  CA  ASP X 388      71.330  66.628  46.865  1.00  0.00           C
ATOM   3010  CB  ASP X 388      72.667  67.194  47.395  1.00  0.00           C
ATOM   3011  CG  ASP X 388      73.263  68.378  46.617  1.00  0.00           C
ATOM   3012  OD1 ASP X 388      74.282  68.938  47.088  1.00  0.00           O
ATOM   3013  OD2 ASP X 388      72.686  68.848  45.608  1.00  0.00           O
ATOM   3014  C   ASP X 388      71.547  65.637  45.701  1.00  0.00           C
ATOM   3015  O   ASP X 388      71.921  66.040  44.601  1.00  0.00           O
ATOM   3016  N   ASP X 389      71.287  64.341  45.900  1.00  0.00           N
ATOM   3017  CA  ASP X 389      71.493  63.279  44.903  1.00  0.00           C
ATOM   3018  CB  ASP X 389      72.267  62.135  45.573  1.00  0.00           C
ATOM   3019  CG  ASP X 389      72.373  60.891  44.692  1.00  0.00           C
ATOM   3020  OD1 ASP X 389      72.326  59.766  45.237  1.00  0.00           O
ATOM   3021  OD2 ASP X 389      72.459  61.022  43.450  1.00  0.00           O
ATOM   3022  C   ASP X 389      70.168  62.787  44.298  1.00  0.00           C
ATOM   3023  O   ASP X 389      69.273  62.350  45.020  1.00  0.00           O
ATOM   3024  N   THR X 390      70.037  62.796  42.968  1.00  0.00           N
ATOM   3025  CA  THR X 390      68.814  62.340  42.281  1.00  0.00           C
ATOM   3026  CB  THR X 390      68.700  62.933  40.871  1.00  0.00           C
ATOM   3027  CG2 THR X 390      68.534  64.453  40.923  1.00  0.00           C
ATOM   3028  OG1 THR X 390      69.854  62.657  40.120  1.00  0.00           O
ATOM   3029  C   THR X 390      68.637  60.819  42.267  1.00  0.00           C
ATOM   3030  O   THR X 390      67.511  60.340  42.112  1.00  0.00           O
ATOM   3031  N   VAL X 391      69.695  60.043  42.529  1.00  0.00           N
ATOM   3032  CA  VAL X 391      69.609  58.586  42.753  1.00  0.00           C
ATOM   3033  CB  VAL X 391      70.982  57.924  42.502  1.00  0.00           C
ATOM   3034  CG1 VAL X 391      70.936  56.402  42.658  1.00  0.00           C
ATOM   3035  CG2 VAL X 391      71.495  58.217  41.083  1.00  0.00           C
ATOM   3036  C   VAL X 391      69.048  58.287  44.157  1.00  0.00           C
ATOM   3037  O   VAL X 391      68.173  57.424  44.309  1.00  0.00           O
ATOM   3038  N   LYS X 392      69.448  59.074  45.171  1.00  0.00           N
ATOM   3039  CA  LYS X 392      68.893  59.043  46.538  1.00  0.00           C
ATOM   3040  CB  LYS X 392      69.806  59.849  47.484  1.00  0.00           C
ATOM   3041  CG  LYS X 392      69.448  59.758  48.978  1.00  0.00           C
ATOM   3042  CD  LYS X 392      69.561  58.329  49.526  1.00  0.00           C
ATOM   3043  CE  LYS X 392      69.493  58.318  51.057  1.00  0.00           C
ATOM   3044  NZ  LYS X 392      69.699  56.948  51.576  1.00  0.00           N
ATOM   3045  C   LYS X 392      67.451  59.551  46.589  1.00  0.00           C
ATOM   3046  O   LYS X 392      66.610  58.904  47.206  1.00  0.00           O
ATOM   3047  N   LYS X 393      67.122  60.647  45.889  1.00  0.00           N
ATOM   3048  CA  LYS X 393      65.735  61.141  45.744  1.00  0.00           C
ATOM   3049  CB  LYS X 393      65.697  62.416  44.890  1.00  0.00           C
ATOM   3050  CG  LYS X 393      66.302  63.656  45.572  1.00  0.00           C
ATOM   3051  CD  LYS X 393      66.486  64.786  44.546  1.00  0.00           C
ATOM   3052  CE  LYS X 393      67.526  65.833  44.963  1.00  0.00           C
ATOM   3053  NZ  LYS X 393      66.984  66.811  45.928  1.00  0.00           N
ATOM   3054  C   LYS X 393      64.819  60.084  45.122  1.00  0.00           C
ATOM   3055  O   LYS X 393      63.704  59.908  45.609  1.00  0.00           O
ATOM   3056  N   LYS X 394      65.287  59.328  44.115  1.00  0.00           N
ATOM   3057  CA  LYS X 394      64.547  58.175  43.572  1.00  0.00           C
ATOM   3058  CB  LYS X 394      65.244  57.625  42.312  1.00  0.00           C
ATOM   3059  CG  LYS X 394      64.354  56.578  41.621  1.00  0.00           C
ATOM   3060  CD  LYS X 394      65.070  55.859  40.474  1.00  0.00           C
ATOM   3061  CE  LYS X 394      64.172  54.721  39.981  1.00  0.00           C
ATOM   3062  NZ  LYS X 394      64.913  53.736  39.166  1.00  0.00           N
ATOM   3063  C   LYS X 394      64.338  57.083  44.629  1.00  0.00           C
ATOM   3064  O   LYS X 394      63.216  56.607  44.784  1.00  0.00           O
ATOM   3065  N   ASP X 395      65.375  56.720  45.389  1.00  0.00           N
ATOM   3066  CA  ASP X 395      65.252  55.706  46.448  1.00  0.00           C
ATOM   3067  CB  ASP X 395      66.630  55.365  47.047  1.00  0.00           C
ATOM   3068  CG  ASP X 395      66.564  54.080  47.880  1.00  0.00           C
ATOM   3069  OD1 ASP X 395      66.900  54.091  49.091  1.00  0.00           O
ATOM   3070  OD2 ASP X 395      66.133  53.044  47.318  1.00  0.00           O
ATOM   3071  C   ASP X 395      64.269  56.130  47.554  1.00  0.00           C
ATOM   3072  O   ASP X 395      63.492  55.305  48.034  1.00  0.00           O
ATOM   3073  N   LEU X 396      64.253  57.415  47.913  1.00  0.00           N
ATOM   3074  CA  LEU X 396      63.333  57.984  48.900  1.00  0.00           C
ATOM   3075  CB  LEU X 396      63.909  59.317  49.406  1.00  0.00           C
ATOM   3076  CG  LEU X 396      65.177  59.159  50.267  1.00  0.00           C
ATOM   3077  CD1 LEU X 396      65.803  60.530  50.500  1.00  0.00           C
ATOM   3078  CD2 LEU X 396      64.861  58.537  51.627  1.00  0.00           C
ATOM   3079  C   LEU X 396      61.904  58.150  48.362  1.00  0.00           C
ATOM   3080  O   LEU X 396      60.958  57.964  49.122  1.00  0.00           O
ATOM   3081  N   PHE X 397      61.710  58.415  47.067  1.00  0.00           N
ATOM   3082  CA  PHE X 397      60.385  58.381  46.433  1.00  0.00           C
ATOM   3083  CB  PHE X 397      60.485  58.944  45.011  1.00  0.00           C
ATOM   3084  CG  PHE X 397      59.176  58.925  44.242  1.00  0.00           C
ATOM   3085  CD1 PHE X 397      58.180  59.878  44.526  1.00  0.00           C
ATOM   3086  CE1 PHE X 397      56.989  59.900  43.780  1.00  0.00           C
ATOM   3087  CZ  PHE X 397      56.769  58.943  42.776  1.00  0.00           C
ATOM   3088  CE2 PHE X 397      57.746  57.969  42.512  1.00  0.00           C
ATOM   3089  CD2 PHE X 397      58.951  57.963  43.238  1.00  0.00           C
ATOM   3090  C   PHE X 397      59.795  56.962  46.433  1.00  0.00           C
ATOM   3091  O   PHE X 397      58.641  56.773  46.816  1.00  0.00           O
ATOM   3092  N   LEU X 398      60.616  55.953  46.113  1.00  0.00           N
ATOM   3093  CA  LEU X 398      60.270  54.527  46.221  1.00  0.00           C
ATOM   3094  CB  LEU X 398      61.373  53.700  45.530  1.00  0.00           C
ATOM   3095  CG  LEU X 398      61.400  53.822  43.994  1.00  0.00           C
ATOM   3096  CD1 LEU X 398      62.682  53.184  43.457  1.00  0.00           C
ATOM   3097  CD2 LEU X 398      60.205  53.121  43.342  1.00  0.00           C
ATOM   3098  C   LEU X 398      60.046  54.055  47.674  1.00  0.00           C
ATOM   3099  O   LEU X 398      59.571  52.942  47.894  1.00  0.00           O
ATOM   3100  N   ASP X 399      60.358  54.885  48.672  1.00  0.00           N
ATOM   3101  CA  ASP X 399      60.010  54.672  50.080  1.00  0.00           C
ATOM   3102  CB  ASP X 399      61.243  55.017  50.930  1.00  0.00           C
ATOM   3103  CG  ASP X 399      61.177  54.518  52.373  1.00  0.00           C
ATOM   3104  OD1 ASP X 399      61.885  55.110  53.222  1.00  0.00           O
ATOM   3105  OD2 ASP X 399      60.504  53.499  52.655  1.00  0.00           O
ATOM   3106  C   ASP X 399      58.750  55.465  50.486  1.00  0.00           C
ATOM   3107  O   ASP X 399      57.909  54.953  51.220  1.00  0.00           O
ATOM   3108  N   LEU X 400      58.565  56.685  49.971  1.00  0.00           N
ATOM   3109  CA  LEU X 400      57.404  57.552  50.222  1.00  0.00           C
ATOM   3110  CB  LEU X 400      57.681  58.902  49.529  1.00  0.00           C
ATOM   3111  CG  LEU X 400      56.559  59.956  49.607  1.00  0.00           C
ATOM   3112  CD1 LEU X 400      56.227  60.371  51.039  1.00  0.00           C
ATOM   3113  CD2 LEU X 400      57.000  61.204  48.839  1.00  0.00           C
ATOM   3114  C   LEU X 400      56.079  56.923  49.752  1.00  0.00           C
ATOM   3115  O   LEU X 400      55.079  56.990  50.467  1.00  0.00           O
ATOM   3116  N   ILE X 401      56.069  56.269  48.586  1.00  0.00           N
ATOM   3117  CA  ILE X 401      54.863  55.648  47.996  1.00  0.00           C
ATOM   3118  CB  ILE X 401      54.941  55.657  46.447  1.00  0.00           C
ATOM   3119  CG2 ILE X 401      55.133  57.095  45.925  1.00  0.00           C
ATOM   3120  CG1 ILE X 401      56.013  54.674  45.915  1.00  0.00           C
ATOM   3121  CD1 ILE X 401      56.163  54.663  44.389  1.00  0.00           C
ATOM   3122  C   ILE X 401      54.544  54.237  48.534  1.00  0.00           C
ATOM   3123  O   ILE X 401      53.615  53.592  48.051  1.00  0.00           O
ATOM   3124  N   ALA X 402      55.338  53.718  49.475  1.00  0.00           N
ATOM   3125  CA  ALA X 402      55.469  52.278  49.687  1.00  0.00           C
ATOM   3126  CB  ALA X 402      56.790  52.029  50.421  1.00  0.00           C
ATOM   3127  C   ALA X 402      54.295  51.558  50.385  1.00  0.00           C
ATOM   3128  O   ALA X 402      54.202  50.344  50.227  1.00  0.00           O
ATOM   3129  N   ASP X 403      53.421  52.233  51.143  1.00  0.00           N
ATOM   3130  CA  ASP X 403      52.292  51.608  51.871  1.00  0.00           C
ATOM   3131  CB  ASP X 403      52.654  51.427  53.363  1.00  0.00           C
ATOM   3132  CG  ASP X 403      53.585  50.254  53.695  1.00  0.00           C
ATOM   3133  OD1 ASP X 403      54.448  50.398  54.593  1.00  0.00           O
ATOM   3134  OD2 ASP X 403      53.398  49.130  53.177  1.00  0.00           O
ATOM   3135  C   ASP X 403      50.963  52.397  51.806  1.00  0.00           C
ATOM   3136  O   ASP X 403      49.897  51.803  51.987  1.00  0.00           O
ATOM   3137  N   VAL X 404      50.982  53.719  51.582  1.00  0.00           N
ATOM   3138  CA  VAL X 404      49.842  54.623  51.870  1.00  0.00           C
ATOM   3139  CB  VAL X 404      50.264  56.094  51.646  1.00  0.00           C
ATOM   3140  CG1 VAL X 404      50.550  56.438  50.177  1.00  0.00           C
ATOM   3141  CG2 VAL X 404      49.229  57.084  52.188  1.00  0.00           C
ATOM   3142  C   VAL X 404      48.534  54.288  51.134  1.00  0.00           C
ATOM   3143  O   VAL X 404      47.450  54.481  51.687  1.00  0.00           O
ATOM   3144  N   MET X 405      48.609  53.741  49.916  1.00  0.00           N
ATOM   3145  CA  MET X 405      47.427  53.420  49.097  1.00  0.00           C
ATOM   3146  CB  MET X 405      47.782  53.492  47.600  1.00  0.00           C
ATOM   3147  CG  MET X 405      48.353  54.843  47.154  1.00  0.00           C
ATOM   3148  SD  MET X 405      48.692  54.911  45.374  1.00  0.00           S
ATOM   3149  CE  MET X 405      49.408  56.571  45.241  1.00  0.00           C
ATOM   3150  C   MET X 405      46.792  52.051  49.417  1.00  0.00           C
ATOM   3151  O   MET X 405      45.686  51.768  48.952  1.00  0.00           O
ATOM   3152  N   PHE X 406      47.482  51.180  50.168  1.00  0.00           N
ATOM   3153  CA  PHE X 406      47.084  49.774  50.336  1.00  0.00           C
ATOM   3154  CB  PHE X 406      47.686  48.932  49.194  1.00  0.00           C
ATOM   3155  CG  PHE X 406      49.203  48.851  49.118  1.00  0.00           C
ATOM   3156  CD1 PHE X 406      49.871  47.723  49.630  1.00  0.00           C
ATOM   3157  CE1 PHE X 406      51.267  47.612  49.515  1.00  0.00           C
ATOM   3158  CZ  PHE X 406      52.002  48.632  48.892  1.00  0.00           C
ATOM   3159  CE2 PHE X 406      51.346  49.772  48.397  1.00  0.00           C
ATOM   3160  CD2 PHE X 406      49.947  49.876  48.500  1.00  0.00           C
ATOM   3161  C   PHE X 406      47.408  49.186  51.718  1.00  0.00           C
ATOM   3162  O   PHE X 406      46.505  48.700  52.398  1.00  0.00           O
ATOM   3163  N   GLY X 407      48.659  49.264  52.176  1.00  0.00           N
ATOM   3164  CA  GLY X 407      49.080  48.742  53.479  1.00  0.00           C
ATOM   3165  C   GLY X 407      48.398  49.462  54.645  1.00  0.00           C
ATOM   3166  O   GLY X 407      47.854  48.813  55.536  1.00  0.00           O
ATOM   3167  N   VAL X 408      48.348  50.799  54.605  1.00  0.00           N
ATOM   3168  CA  VAL X 408      47.687  51.617  55.643  1.00  0.00           C
ATOM   3169  CB  VAL X 408      47.992  53.123  55.476  1.00  0.00           C
ATOM   3170  CG1 VAL X 408      47.301  53.972  56.552  1.00  0.00           C
ATOM   3171  CG2 VAL X 408      49.500  53.395  55.574  1.00  0.00           C
ATOM   3172  C   VAL X 408      46.177  51.315  55.753  1.00  0.00           C
ATOM   3173  O   VAL X 408      45.757  50.913  56.843  1.00  0.00           O
ATOM   3174  N   PRO X 409      45.351  51.422  54.684  1.00  0.00           N
ATOM   3175  CD  PRO X 409      45.653  51.977  53.370  1.00  0.00           C
ATOM   3176  CG  PRO X 409      44.501  51.561  52.461  1.00  0.00           C
ATOM   3177  CB  PRO X 409      43.311  51.486  53.413  1.00  0.00           C
ATOM   3178  CA  PRO X 409      43.921  51.099  54.766  1.00  0.00           C
ATOM   3179  C   PRO X 409      43.639  49.632  55.133  1.00  0.00           C
ATOM   3180  O   PRO X 409      42.670  49.375  55.854  1.00  0.00           O
ATOM   3181  N   SER X 410      44.493  48.689  54.706  1.00  0.00           N
ATOM   3182  CA  SER X 410      44.387  47.263  55.062  1.00  0.00           C
ATOM   3183  CB  SER X 410      45.384  46.417  54.261  1.00  0.00           C
ATOM   3184  OG  SER X 410      45.067  46.442  52.883  1.00  0.00           O
ATOM   3185  C   SER X 410      44.613  47.001  56.555  1.00  0.00           C
ATOM   3186  O   SER X 410      43.843  46.259  57.165  1.00  0.00           O
ATOM   3187  N   VAL X 411      45.626  47.623  57.172  1.00  0.00           N
ATOM   3188  CA  VAL X 411      45.885  47.464  58.615  1.00  0.00           C
ATOM   3189  CB  VAL X 411      47.245  48.076  59.019  1.00  0.00           C
ATOM   3190  CG1 VAL X 411      47.434  48.175  60.540  1.00  0.00           C
ATOM   3191  CG2 VAL X 411      48.395  47.211  58.481  1.00  0.00           C
ATOM   3192  C   VAL X 411      44.729  48.035  59.437  1.00  0.00           C
ATOM   3193  O   VAL X 411      44.199  47.341  60.303  1.00  0.00           O
ATOM   3194  N   ILE X 412      44.275  49.260  59.156  1.00  0.00           N
ATOM   3195  CA  ILE X 412      43.263  49.911  60.008  1.00  0.00           C
ATOM   3196  CB  ILE X 412      43.275  51.445  59.846  1.00  0.00           C
ATOM   3197  CG2 ILE X 412      44.669  51.994  60.206  1.00  0.00           C
ATOM   3198  CG1 ILE X 412      42.793  51.883  58.450  1.00  0.00           C
ATOM   3199  CD1 ILE X 412      42.904  53.386  58.168  1.00  0.00           C
ATOM   3200  C   ILE X 412      41.859  49.288  59.890  1.00  0.00           C
ATOM   3201  O   ILE X 412      41.119  49.292  60.877  1.00  0.00           O
ATOM   3202  N   VAL X 413      41.510  48.649  58.760  1.00  0.00           N
ATOM   3203  CA  VAL X 413      40.273  47.843  58.672  1.00  0.00           C
ATOM   3204  CB  VAL X 413      39.750  47.711  57.227  1.00  0.00           C
ATOM   3205  CG1 VAL X 413      40.541  46.728  56.362  1.00  0.00           C
ATOM   3206  CG2 VAL X 413      38.277  47.285  57.211  1.00  0.00           C
ATOM   3207  C   VAL X 413      40.410  46.488  59.379  1.00  0.00           C
ATOM   3208  O   VAL X 413      39.467  46.052  60.036  1.00  0.00           O
ATOM   3209  N   ALA X 414      41.589  45.856  59.368  1.00  0.00           N
ATOM   3210  CA  ALA X 414      41.837  44.657  60.175  1.00  0.00           C
ATOM   3211  CB  ALA X 414      43.180  44.050  59.762  1.00  0.00           C
ATOM   3212  C   ALA X 414      41.770  44.965  61.686  1.00  0.00           C
ATOM   3213  O   ALA X 414      41.178  44.198  62.448  1.00  0.00           O
ATOM   3214  N   ARG X 415      42.276  46.135  62.112  1.00  0.00           N
ATOM   3215  CA  ARG X 415      42.078  46.678  63.471  1.00  0.00           C
ATOM   3216  CB  ARG X 415      42.882  47.972  63.664  1.00  0.00           C
ATOM   3217  CG  ARG X 415      44.399  47.761  63.680  1.00  0.00           C
ATOM   3218  CD  ARG X 415      45.111  49.073  64.021  1.00  0.00           C
ATOM   3219  NE  ARG X 415      46.554  48.862  64.199  1.00  0.00           N
ATOM   3220  CZ  ARG X 415      47.472  49.784  64.395  1.00  0.00           C
ATOM   3221  NH1 ARG X 415      47.214  51.056  64.401  1.00  0.00           N
ATOM   3222  NH2 ARG X 415      48.696  49.420  64.604  1.00  0.00           N
ATOM   3223  C   ARG X 415      40.604  46.941  63.804  1.00  0.00           C
ATOM   3224  O   ARG X 415      40.220  46.820  64.964  1.00  0.00           O
ATOM   3225  N   ASN X 416      39.766  47.254  62.814  1.00  0.00           N
ATOM   3226  CA  ASN X 416      38.319  47.406  62.994  1.00  0.00           C
ATOM   3227  CB  ASN X 416      37.763  48.230  61.820  1.00  0.00           C
ATOM   3228  CG  ASN X 416      36.349  48.706  62.079  1.00  0.00           C
ATOM   3229  OD1 ASN X 416      35.386  47.970  61.945  1.00  0.00           O
ATOM   3230  ND2 ASN X 416      36.179  49.949  62.449  1.00  0.00           N
ATOM   3231  C   ASN X 416      37.625  46.039  63.151  1.00  0.00           C
ATOM   3232  O   ASN X 416      36.742  45.878  63.995  1.00  0.00           O
ATOM   3233  N   HIE X 417      38.059  45.031  62.386  1.00  0.00           N
ATOM   3234  CA  HIE X 417      37.509  43.671  62.427  1.00  0.00           C
ATOM   3235  CB  HIE X 417      38.035  42.879  61.221  1.00  0.00           C
ATOM   3236  CG  HIE X 417      37.376  41.532  61.059  1.00  0.00           C
ATOM   3237  ND1 HIE X 417      36.202  41.296  60.342  1.00  0.00           N
ATOM   3238  CE1 HIE X 417      35.963  39.978  60.439  1.00  0.00           C
ATOM   3239  NE2 HIE X 417      36.906  39.390  61.189  1.00  0.00           N
ATOM   3240  CD2 HIE X 417      37.808  40.352  61.590  1.00  0.00           C
ATOM   3241  C   HIE X 417      37.816  42.942  63.744  1.00  0.00           C
ATOM   3242  O   HIE X 417      36.902  42.389  64.359  1.00  0.00           O
ATOM   3243  N   ARG X 418      39.079  42.967  64.199  1.00  0.00           N
ATOM   3244  CA  ARG X 418      39.535  42.269  65.421  1.00  0.00           C
ATOM   3245  CB  ARG X 418      41.072  42.139  65.409  1.00  0.00           C
ATOM   3246  CG  ARG X 418      41.845  43.461  65.568  1.00  0.00           C
ATOM   3247  CD  ARG X 418      42.176  43.833  67.021  1.00  0.00           C
ATOM   3248  NE  ARG X 418      42.890  45.119  67.088  1.00  0.00           N
ATOM   3249  CZ  ARG X 418      44.179  45.328  66.906  1.00  0.00           C
ATOM   3250  NH1 ARG X 418      45.051  44.401  66.645  1.00  0.00           N
ATOM   3251  NH2 ARG X 418      44.640  46.535  66.979  1.00  0.00           N
ATOM   3252  C   ARG X 418      39.018  42.883  66.723  1.00  0.00           C
ATOM   3253  O   ARG X 418      38.924  42.188  67.735  1.00  0.00           O
ATOM   3254  N   ASP X 419      38.675  44.173  66.698  1.00  0.00           N
ATOM   3255  CA  ASP X 419      38.153  44.917  67.851  1.00  0.00           C
ATOM   3256  CB  ASP X 419      38.161  46.411  67.507  1.00  0.00           C
ATOM   3257  CG  ASP X 419      37.720  47.284  68.678  1.00  0.00           C
ATOM   3258  OD1 ASP X 419      36.650  47.928  68.590  1.00  0.00           O
ATOM   3259  OD2 ASP X 419      38.473  47.372  69.671  1.00  0.00           O
ATOM   3260  C   ASP X 419      36.751  44.443  68.273  1.00  0.00           C
ATOM   3261  O   ASP X 419      36.423  44.483  69.457  1.00  0.00           O
ATOM   3262  N   ALA X 420      35.960  43.903  67.341  1.00  0.00           N
ATOM   3263  CA  ALA X 420      34.673  43.254  67.613  1.00  0.00           C
ATOM   3264  CB  ALA X 420      33.811  43.354  66.347  1.00  0.00           C
ATOM   3265  C   ALA X 420      34.816  41.808  68.155  1.00  0.00           C
ATOM   3266  O   ALA X 420      33.909  40.985  68.017  1.00  0.00           O
ATOM   3267  N   GLY X 421      35.974  41.455  68.725  1.00  0.00           N
ATOM   3268  CA  GLY X 421      36.265  40.128  69.282  1.00  0.00           C
ATOM   3269  C   GLY X 421      36.458  39.007  68.249  1.00  0.00           C
ATOM   3270  O   GLY X 421      36.665  37.856  68.642  1.00  0.00           O
ATOM   3271  N   ALA X 422      36.403  39.307  66.947  1.00  0.00           N
ATOM   3272  CA  ALA X 422      36.567  38.323  65.877  1.00  0.00           C
ATOM   3273  CB  ALA X 422      35.979  38.892  64.581  1.00  0.00           C
ATOM   3274  C   ALA X 422      38.052  37.909  65.708  1.00  0.00           C
ATOM   3275  O   ALA X 422      38.924  38.786  65.703  1.00  0.00           O
ATOM   3276  N   PRO X 423      38.380  36.611  65.548  1.00  0.00           N
ATOM   3277  CD  PRO X 423      37.490  35.471  65.678  1.00  0.00           C
ATOM   3278  CG  PRO X 423      38.383  34.299  66.064  1.00  0.00           C
ATOM   3279  CB  PRO X 423      39.667  34.610  65.309  1.00  0.00           C
ATOM   3280  CA  PRO X 423      39.758  36.137  65.401  1.00  0.00           C
ATOM   3281  C   PRO X 423      40.458  36.727  64.173  1.00  0.00           C
ATOM   3282  O   PRO X 423      39.874  36.808  63.091  1.00  0.00           O
ATOM   3283  N   THR X 424      41.718  37.141  64.307  1.00  0.00           N
ATOM   3284  CA  THR X 424      42.509  37.660  63.178  1.00  0.00           C
ATOM   3285  CB  THR X 424      42.338  39.184  63.041  1.00  0.00           C
ATOM   3286  CG2 THR X 424      43.043  39.797  61.829  1.00  0.00           C
ATOM   3287  OG1 THR X 424      40.973  39.478  62.857  1.00  0.00           O
ATOM   3288  C   THR X 424      43.980  37.246  63.255  1.00  0.00           C
ATOM   3289  O   THR X 424      44.538  37.124  64.347  1.00  0.00           O
ATOM   3290  N   TYR X 425      44.608  37.048  62.092  1.00  0.00           N
ATOM   3291  CA  TYR X 425      46.039  36.759  61.933  1.00  0.00           C
ATOM   3292  CB  TYR X 425      46.247  35.263  61.658  1.00  0.00           C
ATOM   3293  CG  TYR X 425      45.847  34.337  62.788  1.00  0.00           C
ATOM   3294  CD1 TYR X 425      44.536  33.824  62.835  1.00  0.00           C
ATOM   3295  CE1 TYR X 425      44.155  32.969  63.883  1.00  0.00           C
ATOM   3296  CZ  TYR X 425      45.090  32.618  64.880  1.00  0.00           C
ATOM   3297  OH  TYR X 425      44.687  31.821  65.900  1.00  0.00           O
ATOM   3298  CE2 TYR X 425      46.408  33.119  64.829  1.00  0.00           C
ATOM   3299  CD2 TYR X 425      46.784  33.981  63.780  1.00  0.00           C
ATOM   3300  C   TYR X 425      46.648  37.587  60.789  1.00  0.00           C
ATOM   3301  O   TYR X 425      46.047  37.706  59.720  1.00  0.00           O
ATOM   3302  N   MET X 426      47.853  38.118  61.003  1.00  0.00           N
ATOM   3303  CA  MET X 426      48.634  38.904  60.036  1.00  0.00           C
ATOM   3304  CB  MET X 426      49.068  40.229  60.685  1.00  0.00           C
ATOM   3305  CG  MET X 426      47.955  41.271  60.801  1.00  0.00           C
ATOM   3306  SD  MET X 426      47.544  42.072  59.229  1.00  0.00           S
ATOM   3307  CE  MET X 426      46.596  43.476  59.861  1.00  0.00           C
ATOM   3308  C   MET X 426      49.891  38.145  59.595  1.00  0.00           C
ATOM   3309  O   MET X 426      50.648  37.670  60.446  1.00  0.00           O
ATOM   3310  N   TYR X 427      50.169  38.094  58.292  1.00  0.00           N
ATOM   3311  CA  TYR X 427      51.472  37.675  57.756  1.00  0.00           C
ATOM   3312  CB  TYR X 427      51.399  36.291  57.088  1.00  0.00           C
ATOM   3313  CG  TYR X 427      50.516  36.159  55.853  1.00  0.00           C
ATOM   3314  CD1 TYR X 427      51.076  36.244  54.560  1.00  0.00           C
ATOM   3315  CE1 TYR X 427      50.266  36.048  53.420  1.00  0.00           C
ATOM   3316  CZ  TYR X 427      48.892  35.756  53.571  1.00  0.00           C
ATOM   3317  OH  TYR X 427      48.087  35.587  52.490  1.00  0.00           O
ATOM   3318  CE2 TYR X 427      48.333  35.685  54.861  1.00  0.00           C
ATOM   3319  CD2 TYR X 427      49.139  35.893  55.996  1.00  0.00           C
ATOM   3320  C   TYR X 427      52.045  38.722  56.801  1.00  0.00           C
ATOM   3321  O   TYR X 427      51.291  39.434  56.150  1.00  0.00           O
ATOM   3322  N   GLU X 428      53.370  38.795  56.674  1.00  0.00           N
ATOM   3323  CA  GLU X 428      54.039  39.463  55.555  1.00  0.00           C
ATOM   3324  CB  GLU X 428      54.917  40.640  56.011  1.00  0.00           C
ATOM   3325  CG  GLU X 428      55.519  41.361  54.789  1.00  0.00           C
ATOM   3326  CD  GLU X 428      56.395  42.545  55.189  1.00  0.00           C
ATOM   3327  OE1 GLU X 428      56.054  43.708  54.861  1.00  0.00           O
ATOM   3328  OE2 GLU X 428      57.443  42.332  55.838  1.00  0.00           O
ATOM   3329  C   GLU X 428      54.851  38.447  54.751  1.00  0.00           C
ATOM   3330  O   GLU X 428      55.729  37.778  55.295  1.00  0.00           O
ATOM   3331  N   PHE X 429      54.601  38.371  53.444  1.00  0.00           N
ATOM   3332  CA  PHE X 429      55.438  37.602  52.523  1.00  0.00           C
ATOM   3333  CB  PHE X 429      54.590  37.059  51.367  1.00  0.00           C
ATOM   3334  CG  PHE X 429      54.744  35.566  51.159  1.00  0.00           C
ATOM   3335  CD1 PHE X 429      55.868  35.059  50.483  1.00  0.00           C
ATOM   3336  CE1 PHE X 429      56.007  33.674  50.285  1.00  0.00           C
ATOM   3337  CZ  PHE X 429      55.012  32.795  50.745  1.00  0.00           C
ATOM   3338  CE2 PHE X 429      53.891  33.299  51.428  1.00  0.00           C
ATOM   3339  CD2 PHE X 429      53.763  34.681  51.643  1.00  0.00           C
ATOM   3340  C   PHE X 429      56.630  38.439  52.034  1.00  0.00           C
ATOM   3341  O   PHE X 429      56.460  39.585  51.603  1.00  0.00           O
ATOM   3342  N   GLN X 430      57.834  37.862  52.097  1.00  0.00           N
ATOM   3343  CA  GLN X 430      59.100  38.541  51.786  1.00  0.00           C
ATOM   3344  CB  GLN X 430      59.920  38.725  53.079  1.00  0.00           C
ATOM   3345  CG  GLN X 430      59.225  39.499  54.215  1.00  0.00           C
ATOM   3346  CD  GLN X 430      60.216  39.963  55.285  1.00  0.00           C
ATOM   3347  OE1 GLN X 430      61.347  39.494  55.385  1.00  0.00           O
ATOM   3348  NE2 GLN X 430      59.857  40.922  56.107  1.00  0.00           N
ATOM   3349  C   GLN X 430      59.955  37.837  50.711  1.00  0.00           C
ATOM   3350  O   GLN X 430      61.110  38.223  50.520  1.00  0.00           O
ATOM   3351  N   TYR X 431      59.452  36.794  50.038  1.00  0.00           N
ATOM   3352  CA  TYR X 431      60.224  36.021  49.052  1.00  0.00           C
ATOM   3353  CB  TYR X 431      61.016  34.922  49.778  1.00  0.00           C
ATOM   3354  CG  TYR X 431      61.957  34.149  48.874  1.00  0.00           C
ATOM   3355  CD1 TYR X 431      61.702  32.799  48.566  1.00  0.00           C
ATOM   3356  CE1 TYR X 431      62.560  32.105  47.693  1.00  0.00           C
ATOM   3357  CZ  TYR X 431      63.668  32.761  47.116  1.00  0.00           C
ATOM   3358  OH  TYR X 431      64.481  32.104  46.251  1.00  0.00           O
ATOM   3359  CE2 TYR X 431      63.920  34.113  47.422  1.00  0.00           C
ATOM   3360  CD2 TYR X 431      63.067  34.801  48.304  1.00  0.00           C
ATOM   3361  C   TYR X 431      59.368  35.389  47.942  1.00  0.00           C
ATOM   3362  O   TYR X 431      58.240  34.956  48.187  1.00  0.00           O
ATOM   3363  N   ARG X 432      59.947  35.264  46.739  1.00  0.00           N
ATOM   3364  CA  ARG X 432      59.429  34.500  45.590  1.00  0.00           C
ATOM   3365  CB  ARG X 432      58.679  35.442  44.627  1.00  0.00           C
ATOM   3366  CG  ARG X 432      57.343  35.979  45.175  1.00  0.00           C
ATOM   3367  CD  ARG X 432      56.628  36.841  44.129  1.00  0.00           C
ATOM   3368  NE  ARG X 432      55.368  37.415  44.646  1.00  0.00           N
ATOM   3369  CZ  ARG X 432      55.140  38.679  44.952  1.00  0.00           C
ATOM   3370  NH1 ARG X 432      53.956  39.079  45.294  1.00  0.00           N
ATOM   3371  NH2 ARG X 432      56.052  39.599  44.906  1.00  0.00           N
ATOM   3372  C   ARG X 432      60.584  33.773  44.861  1.00  0.00           C
ATOM   3373  O   ARG X 432      61.547  34.449  44.478  1.00  0.00           O
ATOM   3374  N   PRO X 433      60.525  32.440  44.648  1.00  0.00           N
ATOM   3375  CD  PRO X 433      59.591  31.510  45.275  1.00  0.00           C
ATOM   3376  CG  PRO X 433      60.264  30.139  45.231  1.00  0.00           C
ATOM   3377  CB  PRO X 433      61.081  30.217  43.946  1.00  0.00           C
ATOM   3378  CA  PRO X 433      61.544  31.677  43.910  1.00  0.00           C
ATOM   3379  C   PRO X 433      61.786  32.135  42.460  1.00  0.00           C
ATOM   3380  O   PRO X 433      60.934  32.778  41.840  1.00  0.00           O
ATOM   3381  N   SER X 434      62.950  31.777  41.909  1.00  0.00           N
ATOM   3382  CA  SER X 434      63.367  32.150  40.552  1.00  0.00           C
ATOM   3383  CB  SER X 434      64.858  32.488  40.527  1.00  0.00           C
ATOM   3384  OG  SER X 434      65.199  33.130  39.310  1.00  0.00           O
ATOM   3385  C   SER X 434      63.024  31.081  39.508  1.00  0.00           C
ATOM   3386  O   SER X 434      63.422  29.920  39.625  1.00  0.00           O
ATOM   3387  N   PHE X 435      62.332  31.499  38.446  1.00  0.00           N
ATOM   3388  CA  PHE X 435      61.911  30.673  37.307  1.00  0.00           C
ATOM   3389  CB  PHE X 435      60.420  30.322  37.452  1.00  0.00           C
ATOM   3390  CG  PHE X 435      60.109  29.386  38.605  1.00  0.00           C
ATOM   3391  CD1 PHE X 435      60.480  28.030  38.520  1.00  0.00           C
ATOM   3392  CE1 PHE X 435      60.206  27.152  39.582  1.00  0.00           C
ATOM   3393  CZ  PHE X 435      59.561  27.629  40.735  1.00  0.00           C
ATOM   3394  CE2 PHE X 435      59.172  28.977  40.818  1.00  0.00           C
ATOM   3395  CD2 PHE X 435      59.449  29.857  39.757  1.00  0.00           C
ATOM   3396  C   PHE X 435      62.191  31.387  35.974  1.00  0.00           C
ATOM   3397  O   PHE X 435      62.463  32.596  35.952  1.00  0.00           O
ATOM   3398  N   SER X 436      62.135  30.646  34.866  1.00  0.00           N
ATOM   3399  CA  SER X 436      62.368  31.166  33.511  1.00  0.00           C
ATOM   3400  CB  SER X 436      63.013  30.096  32.631  1.00  0.00           C
ATOM   3401  OG  SER X 436      64.209  29.597  33.202  1.00  0.00           O
ATOM   3402  C   SER X 436      61.072  31.606  32.828  1.00  0.00           C
ATOM   3403  O   SER X 436      60.046  30.939  32.954  1.00  0.00           O
ATOM   3404  N   SER X 437      61.120  32.679  32.039  1.00  0.00           N
ATOM   3405  CA  SER X 437      60.040  33.045  31.101  1.00  0.00           C
ATOM   3406  CB  SER X 437      58.888  33.732  31.852  1.00  0.00           C
ATOM   3407  OG  SER X 437      59.293  34.968  32.420  1.00  0.00           O
ATOM   3408  C   SER X 437      60.482  33.976  29.968  1.00  0.00           C
ATOM   3409  O   SER X 437      59.797  34.075  28.949  1.00  0.00           O
ATOM   3410  N   ASP X 438      61.587  34.705  30.157  1.00  0.00           N
ATOM   3411  CA  ASP X 438      61.977  35.871  29.358  1.00  0.00           C
ATOM   3412  CB  ASP X 438      62.567  35.422  28.013  1.00  0.00           C
ATOM   3413  CG  ASP X 438      63.294  36.575  27.335  1.00  0.00           C
ATOM   3414  OD1 ASP X 438      62.945  36.926  26.187  1.00  0.00           O
ATOM   3415  OD2 ASP X 438      64.185  37.183  27.978  1.00  0.00           O
ATOM   3416  C   ASP X 438      60.890  36.973  29.263  1.00  0.00           C
ATOM   3417  O   ASP X 438      60.884  37.791  28.338  1.00  0.00           O
ATOM   3418  N   MET X 439      59.977  37.013  30.242  1.00  0.00           N
ATOM   3419  CA  MET X 439      58.892  37.996  30.362  1.00  0.00           C
ATOM   3420  CB  MET X 439      57.539  37.327  30.074  1.00  0.00           C
ATOM   3421  CG  MET X 439      57.392  36.855  28.625  1.00  0.00           C
ATOM   3422  SD  MET X 439      55.777  36.100  28.298  1.00  0.00           S
ATOM   3423  CE  MET X 439      55.990  35.687  26.546  1.00  0.00           C
ATOM   3424  C   MET X 439      58.865  38.659  31.747  1.00  0.00           C
ATOM   3425  O   MET X 439      58.877  39.892  31.829  1.00  0.00           O
ATOM   3426  N   LYS X 440      58.864  37.863  32.829  1.00  0.00           N
ATOM   3427  CA  LYS X 440      58.703  38.338  34.215  1.00  0.00           C
ATOM   3428  CB  LYS X 440      57.761  37.422  35.011  1.00  0.00           C
ATOM   3429  CG  LYS X 440      56.357  37.326  34.402  1.00  0.00           C
ATOM   3430  CD  LYS X 440      55.339  36.896  35.463  1.00  0.00           C
ATOM   3431  CE  LYS X 440      53.963  36.743  34.819  1.00  0.00           C
ATOM   3432  NZ  LYS X 440      52.885  36.728  35.829  1.00  0.00           N
ATOM   3433  C   LYS X 440      60.035  38.482  34.975  1.00  0.00           C
ATOM   3434  O   LYS X 440      60.845  37.551  34.933  1.00  0.00           O
ATOM   3435  N   PRO X 441      60.238  39.575  35.739  1.00  0.00           N
ATOM   3436  CD  PRO X 441      59.344  40.723  35.853  1.00  0.00           C
ATOM   3437  CG  PRO X 441      60.000  41.710  36.814  1.00  0.00           C
ATOM   3438  CB  PRO X 441      61.474  41.316  36.755  1.00  0.00           C
ATOM   3439  CA  PRO X 441      61.449  39.802  36.523  1.00  0.00           C
ATOM   3440  C   PRO X 441      61.428  39.002  37.836  1.00  0.00           C
ATOM   3441  O   PRO X 441      60.938  39.476  38.864  1.00  0.00           O
ATOM   3442  N   LYS X 442      61.990  37.790  37.829  1.00  0.00           N
ATOM   3443  CA  LYS X 442      62.151  36.943  39.030  1.00  0.00           C
ATOM   3444  CB  LYS X 442      61.974  35.453  38.671  1.00  0.00           C
ATOM   3445  CG  LYS X 442      60.703  35.114  37.862  1.00  0.00           C
ATOM   3446  CD  LYS X 442      59.370  35.404  38.568  1.00  0.00           C
ATOM   3447  CE  LYS X 442      58.986  34.300  39.562  1.00  0.00           C
ATOM   3448  NZ  LYS X 442      57.770  34.671  40.315  1.00  0.00           N
ATOM   3449  C   LYS X 442      63.477  37.217  39.761  1.00  0.00           C
ATOM   3450  O   LYS X 442      63.575  36.948  40.959  1.00  0.00           O
ATOM   3451  N   THR X 443      64.452  37.817  39.071  1.00  0.00           N
ATOM   3452  CA  THR X 443      65.688  38.394  39.636  1.00  0.00           C
ATOM   3453  CB  THR X 443      66.787  38.510  38.558  1.00  0.00           C
ATOM   3454  CG2 THR X 443      67.315  37.147  38.118  1.00  0.00           C
ATOM   3455  OG1 THR X 443      66.293  39.154  37.398  1.00  0.00           O
ATOM   3456  C   THR X 443      65.454  39.776  40.261  1.00  0.00           C
ATOM   3457  O   THR X 443      65.817  40.001  41.416  1.00  0.00           O
ATOM   3458  N   VAL X 444      64.821  40.694  39.515  1.00  0.00           N
ATOM   3459  CA  VAL X 444      64.736  42.140  39.838  1.00  0.00           C
ATOM   3460  CB  VAL X 444      65.270  43.008  38.676  1.00  0.00           C
ATOM   3461  CG1 VAL X 444      66.730  42.674  38.348  1.00  0.00           C
ATOM   3462  CG2 VAL X 444      64.455  42.878  37.388  1.00  0.00           C
ATOM   3463  C   VAL X 444      63.366  42.628  40.349  1.00  0.00           C
ATOM   3464  O   VAL X 444      63.185  43.820  40.590  1.00  0.00           O
ATOM   3465  N   ILE X 445      62.408  41.713  40.545  1.00  0.00           N
ATOM   3466  CA  ILE X 445      61.163  41.834  41.344  1.00  0.00           C
ATOM   3467  CB  ILE X 445      61.416  41.530  42.848  1.00  0.00           C
ATOM   3468  CG2 ILE X 445      61.927  40.084  42.997  1.00  0.00           C
ATOM   3469  CG1 ILE X 445      62.399  42.459  43.597  1.00  0.00           C
ATOM   3470  CD1 ILE X 445      61.931  43.910  43.734  1.00  0.00           C
ATOM   3471  C   ILE X 445      60.200  43.018  41.076  1.00  0.00           C
ATOM   3472  O   ILE X 445      59.281  43.260  41.863  1.00  0.00           O
ATOM   3473  N   GLY X 446      60.343  43.744  39.962  1.00  0.00           N
ATOM   3474  CA  GLY X 446      59.481  44.873  39.573  1.00  0.00           C
ATOM   3475  C   GLY X 446      58.121  44.464  38.986  1.00  0.00           C
ATOM   3476  O   GLY X 446      57.828  44.762  37.826  1.00  0.00           O
ATOM   3477  N   ASP X 447      57.302  43.763  39.771  1.00  0.00           N
ATOM   3478  CA  ASP X 447      55.988  43.213  39.388  1.00  0.00           C
ATOM   3479  CB  ASP X 447      56.228  41.770  38.883  1.00  0.00           C
ATOM   3480  CG  ASP X 447      55.122  41.200  37.985  1.00  0.00           C
ATOM   3481  OD1 ASP X 447      54.026  41.796  37.886  1.00  0.00           O
ATOM   3482  OD2 ASP X 447      55.354  40.153  37.339  1.00  0.00           O
ATOM   3483  C   ASP X 447      54.990  43.277  40.577  1.00  0.00           C
ATOM   3484  O   ASP X 447      55.271  43.915  41.599  1.00  0.00           O
ATOM   3485  N   HIP X 448      53.831  42.619  40.481  1.00  0.00           N
ATOM   3486  CA  HIP X 448      52.913  42.334  41.594  1.00  0.00           C
ATOM   3487  CB  HIP X 448      51.969  43.543  41.812  1.00  0.00           C
ATOM   3488  CG  HIP X 448      50.758  43.218  42.594  1.00  0.00           C
ATOM   3489  ND1 HIP X 448      50.765  42.813  43.943  1.00  0.00           N
ATOM   3490  CE1 HIP X 448      49.477  42.484  44.301  1.00  0.00           C
ATOM   3491  NE2 HIP X 448      48.656  42.691  43.216  1.00  0.00           N
ATOM   3492  CD2 HIP X 448      49.437  43.147  42.149  1.00  0.00           C
ATOM   3493  C   HIP X 448      52.110  41.026  41.363  1.00  0.00           C
ATOM   3494  O   HIP X 448      51.731  40.711  40.230  1.00  0.00           O
ATOM   3495  N   GLY X 449      51.771  40.306  42.440  1.00  0.00           N
ATOM   3496  CA  GLY X 449      50.718  39.275  42.447  1.00  0.00           C
ATOM   3497  C   GLY X 449      51.121  37.890  41.940  1.00  0.00           C
ATOM   3498  O   GLY X 449      50.254  37.052  41.682  1.00  0.00           O
ATOM   3499  N   ASP X 450      52.413  37.646  41.735  1.00  0.00           N
ATOM   3500  CA  ASP X 450      52.935  36.526  40.942  1.00  0.00           C
ATOM   3501  CB  ASP X 450      54.239  37.014  40.290  1.00  0.00           C
ATOM   3502  CG  ASP X 450      54.665  36.223  39.058  1.00  0.00           C
ATOM   3503  OD1 ASP X 450      53.788  35.800  38.266  1.00  0.00           O
ATOM   3504  OD2 ASP X 450      55.896  36.108  38.857  1.00  0.00           O
ATOM   3505  C   ASP X 450      53.061  35.192  41.723  1.00  0.00           C
ATOM   3506  O   ASP X 450      53.961  34.385  41.475  1.00  0.00           O
ATOM   3507  N   GLU X 451      52.182  34.951  42.702  1.00  0.00           N
ATOM   3508  CA  GLU X 451      52.271  33.820  43.650  1.00  0.00           C
ATOM   3509  CB  GLU X 451      51.275  33.965  44.825  1.00  0.00           C
ATOM   3510  CG  GLU X 451      50.820  35.381  45.226  1.00  0.00           C
ATOM   3511  CD  GLU X 451      51.938  36.411  45.428  1.00  0.00           C
ATOM   3512  OE1 GLU X 451      51.661  37.616  45.233  1.00  0.00           O
ATOM   3513  OE2 GLU X 451      53.102  36.064  45.746  1.00  0.00           O
ATOM   3514  C   GLU X 451      52.072  32.455  42.958  1.00  0.00           C
ATOM   3515  O   GLU X 451      52.784  31.488  43.253  1.00  0.00           O
ATOM   3516  N   LEU X 452      51.175  32.413  41.962  1.00  0.00           N
ATOM   3517  CA  LEU X 452      50.919  31.282  41.053  1.00  0.00           C
ATOM   3518  CB  LEU X 452      49.563  31.506  40.347  1.00  0.00           C
ATOM   3519  CG  LEU X 452      48.802  30.204  40.028  1.00  0.00           C
ATOM   3520  CD1 LEU X 452      47.960  29.767  41.231  1.00  0.00           C
ATOM   3521  CD2 LEU X 452      47.850  30.386  38.847  1.00  0.00           C
ATOM   3522  C   LEU X 452      52.058  31.024  40.038  1.00  0.00           C
ATOM   3523  O   LEU X 452      51.919  30.208  39.129  1.00  0.00           O
ATOM   3524  N   PHE X 453      53.181  31.733  40.166  1.00  0.00           N
ATOM   3525  CA  PHE X 453      54.457  31.472  39.486  1.00  0.00           C
ATOM   3526  CB  PHE X 453      54.574  32.428  38.283  1.00  0.00           C
ATOM   3527  CG  PHE X 453      55.732  32.202  37.325  1.00  0.00           C
ATOM   3528  CD1 PHE X 453      55.899  30.958  36.692  1.00  0.00           C
ATOM   3529  CE1 PHE X 453      56.952  30.758  35.783  1.00  0.00           C
ATOM   3530  CZ  PHE X 453      57.836  31.809  35.493  1.00  0.00           C
ATOM   3531  CE2 PHE X 453      57.665  33.063  36.101  1.00  0.00           C
ATOM   3532  CD2 PHE X 453      56.611  33.257  37.011  1.00  0.00           C
ATOM   3533  C   PHE X 453      55.625  31.566  40.494  1.00  0.00           C
ATOM   3534  O   PHE X 453      56.720  32.021  40.163  1.00  0.00           O
ATOM   3535  N   SER X 454      55.369  31.208  41.761  1.00  0.00           N
ATOM   3536  CA  SER X 454      56.327  31.338  42.873  1.00  0.00           C
ATOM   3537  CB  SER X 454      56.154  32.685  43.589  1.00  0.00           C
ATOM   3538  OG  SER X 454      56.260  33.762  42.672  1.00  0.00           O
ATOM   3539  C   SER X 454      56.234  30.176  43.873  1.00  0.00           C
ATOM   3540  O   SER X 454      57.194  29.422  43.994  1.00  0.00           O
ATOM   3541  N   VAL X 455      55.085  29.991  44.540  1.00  0.00           N
ATOM   3542  CA  VAL X 455      54.822  28.880  45.495  1.00  0.00           C
ATOM   3543  CB  VAL X 455      54.564  29.379  46.932  1.00  0.00           C
ATOM   3544  CG1 VAL X 455      55.881  29.784  47.600  1.00  0.00           C
ATOM   3545  CG2 VAL X 455      53.566  30.544  46.996  1.00  0.00           C
ATOM   3546  C   VAL X 455      53.684  27.956  45.050  1.00  0.00           C
ATOM   3547  O   VAL X 455      53.633  26.796  45.455  1.00  0.00           O
ATOM   3548  N   PHE X 456      52.819  28.432  44.153  1.00  0.00           N
ATOM   3549  CA  PHE X 456      51.906  27.606  43.363  1.00  0.00           C
ATOM   3550  CB  PHE X 456      50.466  28.106  43.541  1.00  0.00           C
ATOM   3551  CG  PHE X 456      49.812  27.740  44.861  1.00  0.00           C
ATOM   3552  CD1 PHE X 456      49.773  28.667  45.921  1.00  0.00           C
ATOM   3553  CE1 PHE X 456      49.124  28.335  47.124  1.00  0.00           C
ATOM   3554  CZ  PHE X 456      48.505  27.081  47.270  1.00  0.00           C
ATOM   3555  CE2 PHE X 456      48.538  26.155  46.213  1.00  0.00           C
ATOM   3556  CD2 PHE X 456      49.196  26.484  45.014  1.00  0.00           C
ATOM   3557  C   PHE X 456      52.341  27.608  41.888  1.00  0.00           C
ATOM   3558  O   PHE X 456      53.079  28.491  41.444  1.00  0.00           O
ATOM   3559  N   GLY X 457      51.882  26.616  41.123  1.00  0.00           N
ATOM   3560  CA  GLY X 457      52.211  26.461  39.705  1.00  0.00           C
ATOM   3561  C   GLY X 457      53.614  25.892  39.489  1.00  0.00           C
ATOM   3562  O   GLY X 457      53.869  24.736  39.838  1.00  0.00           O
ATOM   3563  N   ALA X 458      54.511  26.706  38.926  1.00  0.00           N
ATOM   3564  CA  ALA X 458      55.891  26.368  38.558  1.00  0.00           C
ATOM   3565  CB  ALA X 458      56.664  27.672  38.338  1.00  0.00           C
ATOM   3566  C   ALA X 458      56.663  25.404  39.497  1.00  0.00           C
ATOM   3567  O   ALA X 458      57.186  24.425  38.963  1.00  0.00           O
ATOM   3568  N   PRO X 459      56.707  25.556  40.843  1.00  0.00           N
ATOM   3569  CD  PRO X 459      56.169  26.657  41.635  1.00  0.00           C
ATOM   3570  CG  PRO X 459      56.128  26.144  43.069  1.00  0.00           C
ATOM   3571  CB  PRO X 459      57.343  25.226  43.138  1.00  0.00           C
ATOM   3572  CA  PRO X 459      57.429  24.622  41.729  1.00  0.00           C
ATOM   3573  C   PRO X 459      56.931  23.162  41.714  1.00  0.00           C
ATOM   3574  O   PRO X 459      57.565  22.301  42.320  1.00  0.00           O
ATOM   3575  N   PHE X 460      55.826  22.859  41.021  1.00  0.00           N
ATOM   3576  CA  PHE X 460      55.313  21.497  40.812  1.00  0.00           C
ATOM   3577  CB  PHE X 460      54.047  21.308  41.666  1.00  0.00           C
ATOM   3578  CG  PHE X 460      54.262  21.602  43.145  1.00  0.00           C
ATOM   3579  CD1 PHE X 460      54.764  20.602  43.999  1.00  0.00           C
ATOM   3580  CE1 PHE X 460      55.044  20.898  45.346  1.00  0.00           C
ATOM   3581  CZ  PHE X 460      54.817  22.190  45.849  1.00  0.00           C
ATOM   3582  CE2 PHE X 460      54.311  23.191  45.002  1.00  0.00           C
ATOM   3583  CD2 PHE X 460      54.033  22.896  43.656  1.00  0.00           C
ATOM   3584  C   PHE X 460      55.099  21.145  39.321  1.00  0.00           C
ATOM   3585  O   PHE X 460      54.632  20.045  39.015  1.00  0.00           O
ATOM   3586  N   LEU X 461      55.457  22.052  38.398  1.00  0.00           N
ATOM   3587  CA  LEU X 461      55.278  21.924  36.937  1.00  0.00           C
ATOM   3588  CB  LEU X 461      54.224  22.954  36.470  1.00  0.00           C
ATOM   3589  CG  LEU X 461      52.789  22.739  36.990  1.00  0.00           C
ATOM   3590  CD1 LEU X 461      51.897  23.899  36.545  1.00  0.00           C
ATOM   3591  CD2 LEU X 461      52.163  21.448  36.459  1.00  0.00           C
ATOM   3592  C   LEU X 461      56.577  22.114  36.121  1.00  0.00           C
ATOM   3593  O   LEU X 461      56.641  21.687  34.967  1.00  0.00           O
ATOM   3594  N   LYS X 462      57.595  22.765  36.696  1.00  0.00           N
ATOM   3595  CA  LYS X 462      58.850  23.208  36.059  1.00  0.00           C
ATOM   3596  CB  LYS X 462      58.703  24.702  35.700  1.00  0.00           C
ATOM   3597  CG  LYS X 462      57.846  24.926  34.443  1.00  0.00           C
ATOM   3598  CD  LYS X 462      57.483  26.410  34.287  1.00  0.00           C
ATOM   3599  CE  LYS X 462      56.981  26.784  32.885  1.00  0.00           C
ATOM   3600  NZ  LYS X 462      55.972  25.843  32.344  1.00  0.00           N
ATOM   3601  C   LYS X 462      60.053  22.983  36.987  1.00  0.00           C
ATOM   3602  O   LYS X 462      59.884  22.613  38.153  1.00  0.00           O
ATOM   3603  N   GLU X 463      61.263  23.212  36.483  1.00  0.00           N
ATOM   3604  CA  GLU X 463      62.502  23.265  37.270  1.00  0.00           C
ATOM   3605  CB  GLU X 463      63.646  22.605  36.475  1.00  0.00           C
ATOM   3606  CG  GLU X 463      64.996  22.541  37.209  1.00  0.00           C
ATOM   3607  CD  GLU X 463      64.923  21.720  38.502  1.00  0.00           C
ATOM   3608  OE1 GLU X 463      64.672  22.306  39.585  1.00  0.00           O
ATOM   3609  OE2 GLU X 463      65.104  20.481  38.431  1.00  0.00           O
ATOM   3610  C   GLU X 463      62.833  24.711  37.689  1.00  0.00           C
ATOM   3611  O   GLU X 463      62.574  25.669  36.951  1.00  0.00           O
ATOM   3612  N   GLY X 464      63.428  24.867  38.874  1.00  0.00           N
ATOM   3613  CA  GLY X 464      63.844  26.151  39.445  1.00  0.00           C
ATOM   3614  C   GLY X 464      63.949  26.134  40.973  1.00  0.00           C
ATOM   3615  O   GLY X 464      64.899  26.692  41.526  1.00  0.00           O
ATOM   3616  N   ALA X 465      63.034  25.452  41.668  1.00  0.00           N
ATOM   3617  CA  ALA X 465      62.993  25.401  43.132  1.00  0.00           C
ATOM   3618  CB  ALA X 465      61.563  25.070  43.576  1.00  0.00           C
ATOM   3619  C   ALA X 465      64.024  24.431  43.749  1.00  0.00           C
ATOM   3620  O   ALA X 465      64.327  23.370  43.190  1.00  0.00           O
ATOM   3621  N   SER X 466      64.531  24.801  44.926  1.00  0.00           N
ATOM   3622  CA  SER X 466      65.377  23.997  45.825  1.00  0.00           C
ATOM   3623  CB  SER X 466      66.434  24.898  46.483  1.00  0.00           C
ATOM   3624  OG  SER X 466      65.833  25.943  47.228  1.00  0.00           O
ATOM   3625  C   SER X 466      64.545  23.255  46.884  1.00  0.00           C
ATOM   3626  O   SER X 466      63.375  23.577  47.097  1.00  0.00           O
ATOM   3627  N   GLU X 467      65.128  22.273  47.582  1.00  0.00           N
ATOM   3628  CA  GLU X 467      64.379  21.416  48.523  1.00  0.00           C
ATOM   3629  CB  GLU X 467      65.312  20.313  49.058  1.00  0.00           C
ATOM   3630  CG  GLU X 467      64.576  19.313  49.966  1.00  0.00           C
ATOM   3631  CD  GLU X 467      65.454  18.132  50.389  1.00  0.00           C
ATOM   3632  OE1 GLU X 467      65.046  16.964  50.176  1.00  0.00           O
ATOM   3633  OE2 GLU X 467      66.543  18.348  50.979  1.00  0.00           O
ATOM   3634  C   GLU X 467      63.734  22.218  49.674  1.00  0.00           C
ATOM   3635  O   GLU X 467      62.624  21.904  50.109  1.00  0.00           O
ATOM   3636  N   GLU X 468      64.389  23.295  50.119  1.00  0.00           N
ATOM   3637  CA  GLU X 468      63.898  24.194  51.173  1.00  0.00           C
ATOM   3638  CB  GLU X 468      65.087  24.922  51.825  1.00  0.00           C
ATOM   3639  CG  GLU X 468      66.162  23.990  52.418  1.00  0.00           C
ATOM   3640  CD  GLU X 468      65.646  23.134  53.583  1.00  0.00           C
ATOM   3641  OE1 GLU X 468      65.203  23.704  54.607  1.00  0.00           O
ATOM   3642  OE2 GLU X 468      65.680  21.880  53.504  1.00  0.00           O
ATOM   3643  C   GLU X 468      62.839  25.203  50.670  1.00  0.00           C
ATOM   3644  O   GLU X 468      62.051  25.716  51.468  1.00  0.00           O
ATOM   3645  N   GLU X 469      62.762  25.451  49.356  1.00  0.00           N
ATOM   3646  CA  GLU X 469      61.687  26.231  48.713  1.00  0.00           C
ATOM   3647  CB  GLU X 469      62.181  26.856  47.397  1.00  0.00           C
ATOM   3648  CG  GLU X 469      63.185  27.999  47.612  1.00  0.00           C
ATOM   3649  CD  GLU X 469      63.865  28.405  46.297  1.00  0.00           C
ATOM   3650  OE1 GLU X 469      64.468  27.515  45.648  1.00  0.00           O
ATOM   3651  OE2 GLU X 469      63.849  29.601  45.924  1.00  0.00           O
ATOM   3652  C   GLU X 469      60.444  25.363  48.450  1.00  0.00           C
ATOM   3653  O   GLU X 469      59.315  25.830  48.615  1.00  0.00           O
ATOM   3654  N   ILE X 470      60.627  24.075  48.132  1.00  0.00           N
ATOM   3655  CA  ILE X 470      59.531  23.094  48.149  1.00  0.00           C
ATOM   3656  CB  ILE X 470      59.965  21.759  47.500  1.00  0.00           C
ATOM   3657  CG2 ILE X 470      58.851  20.702  47.623  1.00  0.00           C
ATOM   3658  CG1 ILE X 470      60.386  21.909  46.019  1.00  0.00           C
ATOM   3659  CD1 ILE X 470      59.319  22.485  45.077  1.00  0.00           C
ATOM   3660  C   ILE X 470      59.015  22.909  49.584  1.00  0.00           C
ATOM   3661  O   ILE X 470      57.801  22.923  49.798  1.00  0.00           O
ATOM   3662  N   ARG X 471      59.906  22.845  50.587  1.00  0.00           N
ATOM   3663  CA  ARG X 471      59.524  22.821  52.011  1.00  0.00           C
ATOM   3664  CB  ARG X 471      60.770  22.614  52.895  1.00  0.00           C
ATOM   3665  CG  ARG X 471      60.384  22.375  54.364  1.00  0.00           C
ATOM   3666  CD  ARG X 471      61.575  22.133  55.302  1.00  0.00           C
ATOM   3667  NE  ARG X 471      62.526  23.259  55.339  1.00  0.00           N
ATOM   3668  CZ  ARG X 471      62.349  24.468  55.836  1.00  0.00           C
ATOM   3669  NH1 ARG X 471      63.310  25.330  55.732  1.00  0.00           N
ATOM   3670  NH2 ARG X 471      61.266  24.871  56.433  1.00  0.00           N
ATOM   3671  C   ARG X 471      58.734  24.074  52.411  1.00  0.00           C
ATOM   3672  O   ARG X 471      57.707  23.934  53.075  1.00  0.00           O
ATOM   3673  N   LEU X 472      59.144  25.267  51.965  1.00  0.00           N
ATOM   3674  CA  LEU X 472      58.390  26.516  52.159  1.00  0.00           C
ATOM   3675  CB  LEU X 472      59.215  27.702  51.619  1.00  0.00           C
ATOM   3676  CG  LEU X 472      58.539  29.084  51.738  1.00  0.00           C
ATOM   3677  CD1 LEU X 472      58.200  29.447  53.184  1.00  0.00           C
ATOM   3678  CD2 LEU X 472      59.471  30.160  51.178  1.00  0.00           C
ATOM   3679  C   LEU X 472      57.003  26.459  51.501  1.00  0.00           C
ATOM   3680  O   LEU X 472      56.008  26.790  52.141  1.00  0.00           O
ATOM   3681  N   SER X 473      56.922  25.977  50.259  1.00  0.00           N
ATOM   3682  CA  SER X 473      55.658  25.832  49.519  1.00  0.00           C
ATOM   3683  CB  SER X 473      55.925  25.324  48.095  1.00  0.00           C
ATOM   3684  OG  SER X 473      56.844  26.163  47.418  1.00  0.00           O
ATOM   3685  C   SER X 473      54.686  24.897  50.256  1.00  0.00           C
ATOM   3686  O   SER X 473      53.536  25.254  50.515  1.00  0.00           O
ATOM   3687  N   LYS X 474      55.171  23.732  50.708  1.00  0.00           N
ATOM   3688  CA  LYS X 474      54.398  22.775  51.519  1.00  0.00           C
ATOM   3689  CB  LYS X 474      55.151  21.435  51.573  1.00  0.00           C
ATOM   3690  CG  LYS X 474      55.209  20.722  50.209  1.00  0.00           C
ATOM   3691  CD  LYS X 474      55.914  19.366  50.346  1.00  0.00           C
ATOM   3692  CE  LYS X 474      56.012  18.641  48.997  1.00  0.00           C
ATOM   3693  NZ  LYS X 474      56.376  17.222  49.200  1.00  0.00           N
ATOM   3694  C   LYS X 474      54.074  23.292  52.932  1.00  0.00           C
ATOM   3695  O   LYS X 474      53.076  22.854  53.511  1.00  0.00           O
ATOM   3696  N   MET X 475      54.856  24.237  53.468  1.00  0.00           N
ATOM   3697  CA  MET X 475      54.602  24.908  54.752  1.00  0.00           C
ATOM   3698  CB  MET X 475      55.893  25.550  55.294  1.00  0.00           C
ATOM   3699  CG  MET X 475      55.693  26.165  56.683  1.00  0.00           C
ATOM   3700  SD  MET X 475      57.211  26.591  57.588  1.00  0.00           S
ATOM   3701  CE  MET X 475      58.060  27.664  56.398  1.00  0.00           C
ATOM   3702  C   MET X 475      53.478  25.946  54.650  1.00  0.00           C
ATOM   3703  O   MET X 475      52.592  25.953  55.501  1.00  0.00           O
ATOM   3704  N   VAL X 476      53.451  26.787  53.608  1.00  0.00           N
ATOM   3705  CA  VAL X 476      52.356  27.763  53.429  1.00  0.00           C
ATOM   3706  CB  VAL X 476      52.697  28.906  52.455  1.00  0.00           C
ATOM   3707  CG1 VAL X 476      53.890  29.704  52.996  1.00  0.00           C
ATOM   3708  CG2 VAL X 476      53.011  28.455  51.026  1.00  0.00           C
ATOM   3709  C   VAL X 476      51.034  27.077  53.085  1.00  0.00           C
ATOM   3710  O   VAL X 476      50.000  27.455  53.628  1.00  0.00           O
ATOM   3711  N   MET X 477      51.068  25.979  52.319  1.00  0.00           N
ATOM   3712  CA  MET X 477      49.906  25.094  52.145  1.00  0.00           C
ATOM   3713  CB  MET X 477      50.271  23.928  51.215  1.00  0.00           C
ATOM   3714  CG  MET X 477      50.485  24.362  49.761  1.00  0.00           C
ATOM   3715  SD  MET X 477      51.111  23.026  48.707  1.00  0.00           S
ATOM   3716  CE  MET X 477      51.506  23.983  47.218  1.00  0.00           C
ATOM   3717  C   MET X 477      49.389  24.549  53.490  1.00  0.00           C
ATOM   3718  O   MET X 477      48.178  24.512  53.703  1.00  0.00           O
ATOM   3719  N   LYS X 478      50.287  24.178  54.417  1.00  0.00           N
ATOM   3720  CA  LYS X 478      49.930  23.703  55.765  1.00  0.00           C
ATOM   3721  CB  LYS X 478      51.146  23.007  56.405  1.00  0.00           C
ATOM   3722  CG  LYS X 478      50.802  22.292  57.722  1.00  0.00           C
ATOM   3723  CD  LYS X 478      52.030  21.613  58.354  1.00  0.00           C
ATOM   3724  CE  LYS X 478      52.582  20.419  57.565  1.00  0.00           C
ATOM   3725  NZ  LYS X 478      51.710  19.227  57.675  1.00  0.00           N
ATOM   3726  C   LYS X 478      49.332  24.818  56.632  1.00  0.00           C
ATOM   3727  O   LYS X 478      48.248  24.620  57.174  1.00  0.00           O
ATOM   3728  N   PHE X 479      49.953  26.002  56.698  1.00  0.00           N
ATOM   3729  CA  PHE X 479      49.387  27.175  57.388  1.00  0.00           C
ATOM   3730  CB  PHE X 479      50.301  28.406  57.214  1.00  0.00           C
ATOM   3731  CG  PHE X 479      51.535  28.512  58.098  1.00  0.00           C
ATOM   3732  CD1 PHE X 479      51.400  28.571  59.499  1.00  0.00           C
ATOM   3733  CE1 PHE X 479      52.523  28.778  60.321  1.00  0.00           C
ATOM   3734  CZ  PHE X 479      53.794  28.933  59.745  1.00  0.00           C
ATOM   3735  CE2 PHE X 479      53.938  28.884  58.348  1.00  0.00           C
ATOM   3736  CD2 PHE X 479      52.813  28.678  57.528  1.00  0.00           C
ATOM   3737  C   PHE X 479      47.976  27.519  56.869  1.00  0.00           C
ATOM   3738  O   PHE X 479      47.051  27.700  57.666  1.00  0.00           O
ATOM   3739  N   TRP X 480      47.791  27.582  55.543  1.00  0.00           N
ATOM   3740  CA  TRP X 480      46.509  27.942  54.925  1.00  0.00           C
ATOM   3741  CB  TRP X 480      46.673  28.113  53.405  1.00  0.00           C
ATOM   3742  CG  TRP X 480      47.403  29.305  52.839  1.00  0.00           C
ATOM   3743  CD1 TRP X 480      47.369  29.615  51.521  1.00  0.00           C
ATOM   3744  NE1 TRP X 480      48.142  30.726  51.270  1.00  0.00           N
ATOM   3745  CE2 TRP X 480      48.724  31.207  52.419  1.00  0.00           C
ATOM   3746  CZ2 TRP X 480      49.578  32.293  52.658  1.00  0.00           C
ATOM   3747  CH2 TRP X 480      50.017  32.540  53.968  1.00  0.00           C
ATOM   3748  CZ3 TRP X 480      49.579  31.716  55.016  1.00  0.00           C
ATOM   3749  CE3 TRP X 480      48.708  30.638  54.764  1.00  0.00           C
ATOM   3750  CD2 TRP X 480      48.265  30.330  53.454  1.00  0.00           C
ATOM   3751  C   TRP X 480      45.432  26.885  55.208  1.00  0.00           C
ATOM   3752  O   TRP X 480      44.304  27.234  55.557  1.00  0.00           O
ATOM   3753  N   ALA X 481      45.770  25.595  55.094  1.00  0.00           N
ATOM   3754  CA  ALA X 481      44.832  24.504  55.350  1.00  0.00           C
ATOM   3755  CB  ALA X 481      45.420  23.205  54.803  1.00  0.00           C
ATOM   3756  C   ALA X 481      44.462  24.377  56.837  1.00  0.00           C
ATOM   3757  O   ALA X 481      43.290  24.182  57.148  1.00  0.00           O
ATOM   3758  N   ASN X 482      45.416  24.564  57.757  1.00  0.00           N
ATOM   3759  CA  ASN X 482      45.154  24.614  59.199  1.00  0.00           C
ATOM   3760  CB  ASN X 482      46.472  24.890  59.941  1.00  0.00           C
ATOM   3761  CG  ASN X 482      47.460  23.739  60.013  1.00  0.00           C
ATOM   3762  OD1 ASN X 482      47.246  22.620  59.558  1.00  0.00           O
ATOM   3763  ND2 ASN X 482      48.584  24.013  60.629  1.00  0.00           N
ATOM   3764  C   ASN X 482      44.121  25.703  59.541  1.00  0.00           C
ATOM   3765  O   ASN X 482      43.127  25.439  60.226  1.00  0.00           O
ATOM   3766  N   PHE X 483      44.298  26.915  58.999  1.00  0.00           N
ATOM   3767  CA  PHE X 483      43.324  27.993  59.170  1.00  0.00           C
ATOM   3768  CB  PHE X 483      43.892  29.306  58.621  1.00  0.00           C
ATOM   3769  CG  PHE X 483      42.906  30.452  58.718  1.00  0.00           C
ATOM   3770  CD1 PHE X 483      42.753  31.165  59.923  1.00  0.00           C
ATOM   3771  CE1 PHE X 483      41.815  32.208  60.013  1.00  0.00           C
ATOM   3772  CZ  PHE X 483      41.023  32.531  58.897  1.00  0.00           C
ATOM   3773  CE2 PHE X 483      41.154  31.806  57.704  1.00  0.00           C
ATOM   3774  CD2 PHE X 483      42.097  30.770  57.612  1.00  0.00           C
ATOM   3775  C   PHE X 483      41.969  27.640  58.537  1.00  0.00           C
ATOM   3776  O   PHE X 483      40.937  27.778  59.193  1.00  0.00           O
ATOM   3777  N   ALA X 484      41.958  27.103  57.313  1.00  0.00           N
ATOM   3778  CA  ALA X 484      40.738  26.672  56.625  1.00  0.00           C
ATOM   3779  CB  ALA X 484      41.081  26.398  55.157  1.00  0.00           C
ATOM   3780  C   ALA X 484      40.026  25.466  57.280  1.00  0.00           C
ATOM   3781  O   ALA X 484      38.870  25.203  56.944  1.00  0.00           O
ATOM   3782  N   ARG X 485      40.676  24.763  58.219  1.00  0.00           N
ATOM   3783  CA  ARG X 485      40.140  23.643  59.015  1.00  0.00           C
ATOM   3784  CB  ARG X 485      41.274  22.606  59.162  1.00  0.00           C
ATOM   3785  CG  ARG X 485      40.857  21.282  59.819  1.00  0.00           C
ATOM   3786  CD  ARG X 485      42.056  20.359  60.091  1.00  0.00           C
ATOM   3787  NE  ARG X 485      42.783  19.974  58.859  1.00  0.00           N
ATOM   3788  CZ  ARG X 485      44.056  20.210  58.573  1.00  0.00           C
ATOM   3789  NH1 ARG X 485      44.593  19.744  57.487  1.00  0.00           N
ATOM   3790  NH2 ARG X 485      44.846  20.909  59.333  1.00  0.00           N
ATOM   3791  C   ARG X 485      39.578  24.098  60.372  1.00  0.00           C
ATOM   3792  O   ARG X 485      38.460  23.721  60.733  1.00  0.00           O
ATOM   3793  N   ASN X 486      40.330  24.924  61.107  1.00  0.00           N
ATOM   3794  CA  ASN X 486      40.070  25.233  62.524  1.00  0.00           C
ATOM   3795  CB  ASN X 486      41.251  24.697  63.353  1.00  0.00           C
ATOM   3796  CG  ASN X 486      41.312  23.187  63.483  1.00  0.00           C
ATOM   3797  OD1 ASN X 486      40.355  22.449  63.290  1.00  0.00           O
ATOM   3798  ND2 ASN X 486      42.461  22.686  63.850  1.00  0.00           N
ATOM   3799  C   ASN X 486      39.843  26.723  62.854  1.00  0.00           C
ATOM   3800  O   ASN X 486      39.523  27.038  63.999  1.00  0.00           O
ATOM   3801  N   GLY X 487      40.059  27.652  61.915  1.00  0.00           N
ATOM   3802  CA  GLY X 487      40.112  29.092  62.216  1.00  0.00           C
ATOM   3803  C   GLY X 487      41.399  29.533  62.935  1.00  0.00           C
ATOM   3804  O   GLY X 487      41.434  30.604  63.539  1.00  0.00           O
ATOM   3805  N   ASN X 488      42.452  28.708  62.882  1.00  0.00           N
ATOM   3806  CA  ASN X 488      43.775  28.945  63.467  1.00  0.00           C
ATOM   3807  CB  ASN X 488      43.805  28.284  64.858  1.00  0.00           C
ATOM   3808  CG  ASN X 488      45.092  28.493  65.640  1.00  0.00           C
ATOM   3809  OD1 ASN X 488      46.051  29.104  65.188  1.00  0.00           O
ATOM   3810  ND2 ASN X 488      45.155  27.962  66.835  1.00  0.00           N
ATOM   3811  C   ASN X 488      44.854  28.330  62.551  1.00  0.00           C
ATOM   3812  O   ASN X 488      44.778  27.125  62.293  1.00  0.00           O
ATOM   3813  N   PRO X 489      45.856  29.086  62.061  1.00  0.00           N
ATOM   3814  CD  PRO X 489      46.063  30.514  62.269  1.00  0.00           C
ATOM   3815  CG  PRO X 489      47.435  30.839  61.689  1.00  0.00           C
ATOM   3816  CB  PRO X 489      47.605  29.767  60.616  1.00  0.00           C
ATOM   3817  CA  PRO X 489      46.924  28.536  61.224  1.00  0.00           C
ATOM   3818  C   PRO X 489      47.910  27.643  62.004  1.00  0.00           C
ATOM   3819  O   PRO X 489      48.652  26.876  61.389  1.00  0.00           O
ATOM   3820  N   ASN X 490      47.923  27.705  63.342  1.00  0.00           N
ATOM   3821  CA  ASN X 490      48.834  26.927  64.185  1.00  0.00           C
ATOM   3822  CB  ASN X 490      48.904  27.536  65.599  1.00  0.00           C
ATOM   3823  CG  ASN X 490      49.543  28.910  65.637  1.00  0.00           C
ATOM   3824  OD1 ASN X 490      50.761  29.031  65.660  1.00  0.00           O
ATOM   3825  ND2 ASN X 490      48.766  29.965  65.640  1.00  0.00           N
ATOM   3826  C   ASN X 490      48.475  25.429  64.250  1.00  0.00           C
ATOM   3827  O   ASN X 490      47.298  25.050  64.212  1.00  0.00           O
ATOM   3828  N   GLY X 491      49.502  24.587  64.405  1.00  0.00           N
ATOM   3829  CA  GLY X 491      49.386  23.126  64.488  1.00  0.00           C
ATOM   3830  C   GLY X 491      50.722  22.431  64.795  1.00  0.00           C
ATOM   3831  O   GLY X 491      51.650  23.055  65.318  1.00  0.00           O
ATOM   3832  N   GLU X 492      50.829  21.138  64.477  1.00  0.00           N
ATOM   3833  CA  GLU X 492      52.036  20.316  64.686  1.00  0.00           C
ATOM   3834  CB  GLU X 492      51.599  18.886  65.061  1.00  0.00           C
ATOM   3835  CG  GLU X 492      52.729  17.879  65.326  1.00  0.00           C
ATOM   3836  CD  GLU X 492      53.656  18.287  66.479  1.00  0.00           C
ATOM   3837  OE1 GLU X 492      53.455  17.830  67.630  1.00  0.00           O
ATOM   3838  OE2 GLU X 492      54.594  19.085  66.250  1.00  0.00           O
ATOM   3839  C   GLU X 492      52.983  20.360  63.465  1.00  0.00           C
ATOM   3840  O   GLU X 492      52.536  20.491  62.322  1.00  0.00           O
ATOM   3841  N   GLY X 493      54.295  20.249  63.693  1.00  0.00           N
ATOM   3842  CA  GLY X 493      55.331  20.312  62.653  1.00  0.00           C
ATOM   3843  C   GLY X 493      55.505  21.702  62.033  1.00  0.00           C
ATOM   3844  O   GLY X 493      55.830  21.806  60.846  1.00  0.00           O
ATOM   3845  N   LEU X 494      55.222  22.758  62.806  1.00  0.00           N
ATOM   3846  CA  LEU X 494      55.005  24.123  62.318  1.00  0.00           C
ATOM   3847  CB  LEU X 494      53.515  24.189  61.926  1.00  0.00           C
ATOM   3848  CG  LEU X 494      53.092  25.385  61.064  1.00  0.00           C
ATOM   3849  CD1 LEU X 494      53.770  25.369  59.692  1.00  0.00           C
ATOM   3850  CD2 LEU X 494      51.585  25.281  60.841  1.00  0.00           C
ATOM   3851  C   LEU X 494      55.353  25.187  63.394  1.00  0.00           C
ATOM   3852  O   LEU X 494      54.924  25.017  64.540  1.00  0.00           O
ATOM   3853  N   PRO X 495      56.072  26.286  63.071  1.00  0.00           N
ATOM   3854  CD  PRO X 495      56.813  26.505  61.835  1.00  0.00           C
ATOM   3855  CG  PRO X 495      57.936  27.474  62.197  1.00  0.00           C
ATOM   3856  CB  PRO X 495      57.285  28.348  63.266  1.00  0.00           C
ATOM   3857  CA  PRO X 495      56.370  27.374  64.020  1.00  0.00           C
ATOM   3858  C   PRO X 495      55.125  28.101  64.562  1.00  0.00           C
ATOM   3859  O   PRO X 495      54.044  28.023  63.972  1.00  0.00           O
ATOM   3860  N   HIE X 496      55.266  28.839  65.671  1.00  0.00           N
ATOM   3861  CA  HIE X 496      54.179  29.625  66.279  1.00  0.00           C
ATOM   3862  CB  HIE X 496      54.458  29.885  67.771  1.00  0.00           C
ATOM   3863  CG  HIE X 496      53.484  30.837  68.428  1.00  0.00           C
ATOM   3864  ND1 HIE X 496      53.821  32.054  69.032  1.00  0.00           N
ATOM   3865  CE1 HIE X 496      52.658  32.615  69.407  1.00  0.00           C
ATOM   3866  NE2 HIE X 496      51.627  31.823  69.069  1.00  0.00           N
ATOM   3867  CD2 HIE X 496      52.127  30.696  68.459  1.00  0.00           C
ATOM   3868  C   HIE X 496      53.915  30.945  65.540  1.00  0.00           C
ATOM   3869  O   HIE X 496      54.843  31.686  65.208  1.00  0.00           O
ATOM   3870  N   TRP X 497      52.631  31.259  65.369  1.00  0.00           N
ATOM   3871  CA  TRP X 497      52.104  32.510  64.825  1.00  0.00           C
ATOM   3872  CB  TRP X 497      51.461  32.168  63.474  1.00  0.00           C
ATOM   3873  CG  TRP X 497      50.879  33.265  62.635  1.00  0.00           C
ATOM   3874  CD1 TRP X 497      50.697  34.568  62.963  1.00  0.00           C
ATOM   3875  NE1 TRP X 497      50.120  35.236  61.902  1.00  0.00           N
ATOM   3876  CE2 TRP X 497      49.876  34.393  60.841  1.00  0.00           C
ATOM   3877  CZ2 TRP X 497      49.289  34.575  59.581  1.00  0.00           C
ATOM   3878  CH2 TRP X 497      49.220  33.487  58.695  1.00  0.00           C
ATOM   3879  CZ3 TRP X 497      49.728  32.236  59.082  1.00  0.00           C
ATOM   3880  CE3 TRP X 497      50.297  32.060  60.357  1.00  0.00           C
ATOM   3881  CD2 TRP X 497      50.377  33.132  61.271  1.00  0.00           C
ATOM   3882  C   TRP X 497      51.097  33.115  65.830  1.00  0.00           C
ATOM   3883  O   TRP X 497      50.038  32.517  66.045  1.00  0.00           O
ATOM   3884  N   PRO X 498      51.392  34.270  66.464  1.00  0.00           N
ATOM   3885  CD  PRO X 498      52.617  35.054  66.341  1.00  0.00           C
ATOM   3886  CG  PRO X 498      52.345  36.372  67.066  1.00  0.00           C
ATOM   3887  CB  PRO X 498      51.350  35.961  68.150  1.00  0.00           C
ATOM   3888  CA  PRO X 498      50.503  34.891  67.451  1.00  0.00           C
ATOM   3889  C   PRO X 498      49.252  35.508  66.811  1.00  0.00           C
ATOM   3890  O   PRO X 498      49.309  36.072  65.715  1.00  0.00           O
ATOM   3891  N   GLU X 499      48.121  35.461  67.518  1.00  0.00           N
ATOM   3892  CA  GLU X 499      46.877  36.097  67.075  1.00  0.00           C
ATOM   3893  CB  GLU X 499      45.658  35.465  67.770  1.00  0.00           C
ATOM   3894  CG  GLU X 499      45.444  35.796  69.259  1.00  0.00           C
ATOM   3895  CD  GLU X 499      46.400  35.123  70.258  1.00  0.00           C
ATOM   3896  OE1 GLU X 499      47.098  34.131  69.929  1.00  0.00           O
ATOM   3897  OE2 GLU X 499      46.396  35.554  71.436  1.00  0.00           O
ATOM   3898  C   GLU X 499      46.906  37.633  67.208  1.00  0.00           C
ATOM   3899  O   GLU X 499      47.486  38.187  68.145  1.00  0.00           O
ATOM   3900  N   TYR X 500      46.235  38.337  66.295  1.00  0.00           N
ATOM   3901  CA  TYR X 500      46.230  39.804  66.153  1.00  0.00           C
ATOM   3902  CB  TYR X 500      46.013  40.112  64.658  1.00  0.00           C
ATOM   3903  CG  TYR X 500      46.192  41.555  64.226  1.00  0.00           C
ATOM   3904  CD1 TYR X 500      47.449  42.181  64.345  1.00  0.00           C
ATOM   3905  CE1 TYR X 500      47.601  43.526  63.953  1.00  0.00           C
ATOM   3906  CZ  TYR X 500      46.501  44.238  63.432  1.00  0.00           C
ATOM   3907  OH  TYR X 500      46.633  45.546  63.110  1.00  0.00           O
ATOM   3908  CE2 TYR X 500      45.254  43.603  63.280  1.00  0.00           C
ATOM   3909  CD2 TYR X 500      45.100  42.265  63.685  1.00  0.00           C
ATOM   3910  C   TYR X 500      45.233  40.516  67.105  1.00  0.00           C
ATOM   3911  O   TYR X 500      44.689  41.575  66.791  1.00  0.00           O
ATOM   3912  N   ASN X 501      44.964  39.922  68.275  1.00  0.00           N
ATOM   3913  CA  ASN X 501      43.952  40.378  69.233  1.00  0.00           C
ATOM   3914  CB  ASN X 501      43.594  39.192  70.163  1.00  0.00           C
ATOM   3915  CG  ASN X 501      42.473  39.489  71.150  1.00  0.00           C
ATOM   3916  OD1 ASN X 501      41.751  40.470  71.031  1.00  0.00           O
ATOM   3917  ND2 ASN X 501      42.288  38.651  72.142  1.00  0.00           N
ATOM   3918  C   ASN X 501      44.382  41.652  69.997  1.00  0.00           C
ATOM   3919  O   ASN X 501      43.824  42.727  69.788  1.00  0.00           O
ATOM   3920  N   GLN X 502      45.389  41.547  70.868  1.00  0.00           N
ATOM   3921  CA  GLN X 502      45.830  42.623  71.772  1.00  0.00           C
ATOM   3922  CB  GLN X 502      45.922  42.073  73.206  1.00  0.00           C
ATOM   3923  CG  GLN X 502      44.525  41.877  73.817  1.00  0.00           C
ATOM   3924  CD  GLN X 502      44.575  41.292  75.222  1.00  0.00           C
ATOM   3925  OE1 GLN X 502      44.187  40.154  75.457  1.00  0.00           O
ATOM   3926  NE2 GLN X 502      45.050  42.018  76.207  1.00  0.00           N
ATOM   3927  C   GLN X 502      47.150  43.284  71.344  1.00  0.00           C
ATOM   3928  O   GLN X 502      47.394  44.434  71.708  1.00  0.00           O
ATOM   3929  N   LYS X 503      47.985  42.598  70.553  1.00  0.00           N
ATOM   3930  CA  LYS X 503      49.273  43.102  70.047  1.00  0.00           C
ATOM   3931  CB  LYS X 503      50.440  42.378  70.730  1.00  0.00           C
ATOM   3932  CG  LYS X 503      50.526  42.706  72.227  1.00  0.00           C
ATOM   3933  CD  LYS X 503      51.830  42.196  72.847  1.00  0.00           C
ATOM   3934  CE  LYS X 503      51.929  40.669  72.813  1.00  0.00           C
ATOM   3935  NZ  LYS X 503      53.158  40.216  73.493  1.00  0.00           N
ATOM   3936  C   LYS X 503      49.392  42.984  68.533  1.00  0.00           C
ATOM   3937  O   LYS X 503      48.839  42.071  67.917  1.00  0.00           O
ATOM   3938  N   GLU X 504      50.189  43.871  67.950  1.00  0.00           N
ATOM   3939  CA  GLU X 504      50.418  43.993  66.506  1.00  0.00           C
ATOM   3940  CB  GLU X 504      50.736  45.463  66.168  1.00  0.00           C
ATOM   3941  CG  GLU X 504      49.719  46.495  66.688  1.00  0.00           C
ATOM   3942  CD  GLU X 504      48.340  46.346  66.047  1.00  0.00           C
ATOM   3943  OE1 GLU X 504      47.374  45.947  66.743  1.00  0.00           O
ATOM   3944  OE2 GLU X 504      48.213  46.682  64.847  1.00  0.00           O
ATOM   3945  C   GLU X 504      51.479  42.997  65.972  1.00  0.00           C
ATOM   3946  O   GLU X 504      52.310  43.340  65.127  1.00  0.00           O
ATOM   3947  N   GLY X 505      51.473  41.761  66.483  1.00  0.00           N
ATOM   3948  CA  GLY X 505      52.370  40.675  66.084  1.00  0.00           C
ATOM   3949  C   GLY X 505      51.938  39.985  64.785  1.00  0.00           C
ATOM   3950  O   GLY X 505      50.744  39.813  64.517  1.00  0.00           O
ATOM   3951  N   TYR X 506      52.916  39.579  63.972  1.00  0.00           N
ATOM   3952  CA  TYR X 506      52.707  39.030  62.625  1.00  0.00           C
ATOM   3953  CB  TYR X 506      52.651  40.176  61.595  1.00  0.00           C
ATOM   3954  CG  TYR X 506      53.936  40.947  61.311  1.00  0.00           C
ATOM   3955  CD1 TYR X 506      54.484  41.809  62.284  1.00  0.00           C
ATOM   3956  CE1 TYR X 506      55.591  42.621  61.970  1.00  0.00           C
ATOM   3957  CZ  TYR X 506      56.143  42.597  60.674  1.00  0.00           C
ATOM   3958  OH  TYR X 506      57.193  43.408  60.374  1.00  0.00           O
ATOM   3959  CE2 TYR X 506      55.606  41.728  59.700  1.00  0.00           C
ATOM   3960  CD2 TYR X 506      54.514  40.897  60.023  1.00  0.00           C
ATOM   3961  C   TYR X 506      53.767  37.986  62.249  1.00  0.00           C
ATOM   3962  O   TYR X 506      54.833  37.935  62.860  1.00  0.00           O
ATOM   3963  N   LEU X 507      53.490  37.149  61.245  1.00  0.00           N
ATOM   3964  CA  LEU X 507      54.437  36.155  60.721  1.00  0.00           C
ATOM   3965  CB  LEU X 507      53.662  34.854  60.425  1.00  0.00           C
ATOM   3966  CG  LEU X 507      54.551  33.667  60.010  1.00  0.00           C
ATOM   3967  CD1 LEU X 507      55.342  33.108  61.194  1.00  0.00           C
ATOM   3968  CD2 LEU X 507      53.701  32.527  59.456  1.00  0.00           C
ATOM   3969  C   LEU X 507      55.170  36.696  59.480  1.00  0.00           C
ATOM   3970  O   LEU X 507      54.532  36.986  58.473  1.00  0.00           O
ATOM   3971  N   GLN X 508      56.500  36.797  59.512  1.00  0.00           N
ATOM   3972  CA  GLN X 508      57.315  37.101  58.328  1.00  0.00           C
ATOM   3973  CB  GLN X 508      58.575  37.897  58.718  1.00  0.00           C
ATOM   3974  CG  GLN X 508      58.262  39.322  59.203  1.00  0.00           C
ATOM   3975  CD  GLN X 508      59.512  40.133  59.556  1.00  0.00           C
ATOM   3976  OE1 GLN X 508      60.657  39.715  59.398  1.00  0.00           O
ATOM   3977  NE2 GLN X 508      59.353  41.342  60.042  1.00  0.00           N
ATOM   3978  C   GLN X 508      57.678  35.795  57.606  1.00  0.00           C
ATOM   3979  O   GLN X 508      58.506  35.020  58.096  1.00  0.00           O
ATOM   3980  N   ILE X 509      57.089  35.560  56.433  1.00  0.00           N
ATOM   3981  CA  ILE X 509      57.260  34.346  55.621  1.00  0.00           C
ATOM   3982  CB  ILE X 509      55.911  33.902  55.002  1.00  0.00           C
ATOM   3983  CG2 ILE X 509      56.109  32.585  54.229  1.00  0.00           C
ATOM   3984  CG1 ILE X 509      54.809  33.738  56.078  1.00  0.00           C
ATOM   3985  CD1 ILE X 509      53.424  33.379  55.520  1.00  0.00           C
ATOM   3986  C   ILE X 509      58.333  34.578  54.547  1.00  0.00           C
ATOM   3987  O   ILE X 509      58.270  35.555  53.797  1.00  0.00           O
ATOM   3988  N   GLY X 510      59.310  33.672  54.454  1.00  0.00           N
ATOM   3989  CA  GLY X 510      60.420  33.791  53.507  1.00  0.00           C
ATOM   3990  C   GLY X 510      61.473  32.689  53.648  1.00  0.00           C
ATOM   3991  O   GLY X 510      61.178  31.577  54.091  1.00  0.00           O
ATOM   3992  N   ALA X 511      62.716  32.995  53.275  1.00  0.00           N
ATOM   3993  CA  ALA X 511      63.844  32.061  53.319  1.00  0.00           C
ATOM   3994  CB  ALA X 511      64.996  32.703  52.552  1.00  0.00           C
ATOM   3995  C   ALA X 511      64.265  31.654  54.748  1.00  0.00           C
ATOM   3996  O   ALA X 511      64.848  30.584  54.938  1.00  0.00           O
ATOM   3997  N   ASN X 512      63.928  32.458  55.756  1.00  0.00           N
ATOM   3998  CA  ASN X 512      63.552  31.982  57.088  1.00  0.00           C
ATOM   3999  CB  ASN X 512      64.509  32.567  58.144  1.00  0.00           C
ATOM   4000  CG  ASN X 512      64.287  31.985  59.533  1.00  0.00           C
ATOM   4001  OD1 ASN X 512      63.736  30.906  59.699  1.00  0.00           O
ATOM   4002  ND2 ASN X 512      64.696  32.679  60.566  1.00  0.00           N
ATOM   4003  C   ASN X 512      62.082  32.371  57.343  1.00  0.00           C
ATOM   4004  O   ASN X 512      61.618  33.384  56.812  1.00  0.00           O
ATOM   4005  N   THR X 513      61.352  31.613  58.163  1.00  0.00           N
ATOM   4006  CA  THR X 513      59.949  31.900  58.519  1.00  0.00           C
ATOM   4007  CB  THR X 513      58.992  30.861  57.921  1.00  0.00           C
ATOM   4008  CG2 THR X 513      57.531  31.119  58.293  1.00  0.00           C
ATOM   4009  OG1 THR X 513      59.063  30.928  56.513  1.00  0.00           O
ATOM   4010  C   THR X 513      59.810  32.015  60.034  1.00  0.00           C
ATOM   4011  O   THR X 513      60.088  31.069  60.770  1.00  0.00           O
ATOM   4012  N   GLN X 514      59.423  33.202  60.505  1.00  0.00           N
ATOM   4013  CA  GLN X 514      59.510  33.586  61.918  1.00  0.00           C
ATOM   4014  CB  GLN X 514      60.944  34.043  62.238  1.00  0.00           C
ATOM   4015  CG  GLN X 514      61.430  35.268  61.435  1.00  0.00           C
ATOM   4016  CD  GLN X 514      62.923  35.513  61.629  1.00  0.00           C
ATOM   4017  OE1 GLN X 514      63.556  34.999  62.538  1.00  0.00           O
ATOM   4018  NE2 GLN X 514      63.560  36.264  60.765  1.00  0.00           N
ATOM   4019  C   GLN X 514      58.506  34.681  62.281  1.00  0.00           C
ATOM   4020  O   GLN X 514      58.062  35.440  61.418  1.00  0.00           O
ATOM   4021  N   ALA X 515      58.160  34.785  63.562  1.00  0.00           N
ATOM   4022  CA  ALA X 515      57.321  35.866  64.063  1.00  0.00           C
ATOM   4023  CB  ALA X 515      56.757  35.478  65.435  1.00  0.00           C
ATOM   4024  C   ALA X 515      58.070  37.212  64.092  1.00  0.00           C
ATOM   4025  O   ALA X 515      59.304  37.277  64.093  1.00  0.00           O
ATOM   4026  N   ALA X 516      57.288  38.285  64.123  1.00  0.00           N
ATOM   4027  CA  ALA X 516      57.702  39.671  64.268  1.00  0.00           C
ATOM   4028  CB  ALA X 516      57.924  40.248  62.866  1.00  0.00           C
ATOM   4029  C   ALA X 516      56.656  40.459  65.086  1.00  0.00           C
ATOM   4030  O   ALA X 516      55.623  39.922  65.502  1.00  0.00           O
ATOM   4031  N   GLN X 517      56.953  41.729  65.350  1.00  0.00           N
ATOM   4032  CA  GLN X 517      56.326  42.556  66.386  1.00  0.00           C
ATOM   4033  CB  GLN X 517      57.334  42.573  67.553  1.00  0.00           C
ATOM   4034  CG  GLN X 517      56.884  43.233  68.862  1.00  0.00           C
ATOM   4035  CD  GLN X 517      57.915  43.085  69.984  1.00  0.00           C
ATOM   4036  OE1 GLN X 517      58.892  42.350  69.899  1.00  0.00           O
ATOM   4037  NE2 GLN X 517      57.733  43.769  71.086  1.00  0.00           N
ATOM   4038  C   GLN X 517      56.010  43.961  65.838  1.00  0.00           C
ATOM   4039  O   GLN X 517      56.666  44.417  64.895  1.00  0.00           O
ATOM   4040  N   LYS X 518      55.044  44.669  66.440  1.00  0.00           N
ATOM   4041  CA  LYS X 518      54.714  46.088  66.175  1.00  0.00           C
ATOM   4042  CB  LYS X 518      55.635  47.033  66.989  1.00  0.00           C
ATOM   4043  CG  LYS X 518      57.152  46.914  66.728  1.00  0.00           C
ATOM   4044  CD  LYS X 518      58.027  47.780  67.647  1.00  0.00           C
ATOM   4045  CE  LYS X 518      57.832  47.383  69.115  1.00  0.00           C
ATOM   4046  NZ  LYS X 518      58.935  47.845  69.982  1.00  0.00           N
ATOM   4047  C   LYS X 518      54.500  46.443  64.688  1.00  0.00           C
ATOM   4048  O   LYS X 518      55.032  47.443  64.197  1.00  0.00           O
ATOM   4049  N   LEU X 519      53.719  45.622  63.971  1.00  0.00           N
ATOM   4050  CA  LEU X 519      53.399  45.752  62.537  1.00  0.00           C
ATOM   4051  CB  LEU X 519      52.278  44.749  62.187  1.00  0.00           C
ATOM   4052  CG  LEU X 519      51.790  44.796  60.723  1.00  0.00           C
ATOM   4053  CD1 LEU X 519      52.881  44.404  59.726  1.00  0.00           C
ATOM   4054  CD2 LEU X 519      50.614  43.837  60.543  1.00  0.00           C
ATOM   4055  C   LEU X 519      52.970  47.180  62.154  1.00  0.00           C
ATOM   4056  O   LEU X 519      51.879  47.622  62.511  1.00  0.00           O
ATOM   4057  N   LYS X 520      53.839  47.882  61.416  1.00  0.00           N
ATOM   4058  CA  LYS X 520      53.689  49.248  60.870  1.00  0.00           C
ATOM   4059  CB  LYS X 520      52.872  49.211  59.557  1.00  0.00           C
ATOM   4060  CG  LYS X 520      53.487  48.309  58.469  1.00  0.00           C
ATOM   4061  CD  LYS X 520      52.686  48.374  57.159  1.00  0.00           C
ATOM   4062  CE  LYS X 520      53.164  47.347  56.120  1.00  0.00           C
ATOM   4063  NZ  LYS X 520      54.482  47.676  55.524  1.00  0.00           N
ATOM   4064  C   LYS X 520      53.185  50.319  61.859  1.00  0.00           C
ATOM   4065  O   LYS X 520      52.818  51.410  61.432  1.00  0.00           O
ATOM   4066  N   ASP X 521      53.165  50.056  63.168  1.00  0.00           N
ATOM   4067  CA  ASP X 521      52.322  50.790  64.128  1.00  0.00           C
ATOM   4068  CB  ASP X 521      52.426  50.094  65.499  1.00  0.00           C
ATOM   4069  CG  ASP X 521      51.503  50.706  66.558  1.00  0.00           C
ATOM   4070  OD1 ASP X 521      50.327  51.007  66.243  1.00  0.00           O
ATOM   4071  OD2 ASP X 521      51.951  50.930  67.708  1.00  0.00           O
ATOM   4072  C   ASP X 521      52.659  52.292  64.210  1.00  0.00           C
ATOM   4073  O   ASP X 521      51.762  53.140  64.180  1.00  0.00           O
ATOM   4074  N   LYS X 522      53.953  52.626  64.217  1.00  0.00           N
ATOM   4075  CA  LYS X 522      54.464  54.006  64.223  1.00  0.00           C
ATOM   4076  CB  LYS X 522      55.945  53.915  64.627  1.00  0.00           C
ATOM   4077  CG  LYS X 522      56.651  55.268  64.777  1.00  0.00           C
ATOM   4078  CD  LYS X 522      58.054  55.104  65.381  1.00  0.00           C
ATOM   4079  CE  LYS X 522      58.004  54.923  66.905  1.00  0.00           C
ATOM   4080  NZ  LYS X 522      59.231  54.283  67.429  1.00  0.00           N
ATOM   4081  C   LYS X 522      54.233  54.735  62.887  1.00  0.00           C
ATOM   4082  O   LYS X 522      53.942  55.932  62.873  1.00  0.00           O
ATOM   4083  N   GLU X 523      54.285  54.003  61.773  1.00  0.00           N
ATOM   4084  CA  GLU X 523      54.073  54.519  60.409  1.00  0.00           C
ATOM   4085  CB  GLU X 523      54.688  53.544  59.381  1.00  0.00           C
ATOM   4086  CG  GLU X 523      56.203  53.349  59.562  1.00  0.00           C
ATOM   4087  CD  GLU X 523      56.781  52.324  58.576  1.00  0.00           C
ATOM   4088  OE1 GLU X 523      57.015  52.668  57.391  1.00  0.00           O
ATOM   4089  OE2 GLU X 523      57.070  51.174  58.987  1.00  0.00           O
ATOM   4090  C   GLU X 523      52.580  54.755  60.107  1.00  0.00           C
ATOM   4091  O   GLU X 523      52.218  55.737  59.459  1.00  0.00           O
ATOM   4092  N   VAL X 524      51.693  53.902  60.632  1.00  0.00           N
ATOM   4093  CA  VAL X 524      50.231  54.075  60.560  1.00  0.00           C
ATOM   4094  CB  VAL X 524      49.517  52.743  60.878  1.00  0.00           C
ATOM   4095  CG1 VAL X 524      47.994  52.882  61.001  1.00  0.00           C
ATOM   4096  CG2 VAL X 524      49.779  51.717  59.766  1.00  0.00           C
ATOM   4097  C   VAL X 524      49.767  55.220  61.468  1.00  0.00           C
ATOM   4098  O   VAL X 524      48.880  55.981  61.076  1.00  0.00           O
ATOM   4099  N   ALA X 525      50.401  55.423  62.631  1.00  0.00           N
ATOM   4100  CA  ALA X 525      50.124  56.568  63.506  1.00  0.00           C
ATOM   4101  CB  ALA X 525      50.947  56.420  64.791  1.00  0.00           C
ATOM   4102  C   ALA X 525      50.432  57.906  62.809  1.00  0.00           C
ATOM   4103  O   ALA X 525      49.627  58.837  62.871  1.00  0.00           O
ATOM   4104  N   PHE X 526      51.563  57.953  62.094  1.00  0.00           N
ATOM   4105  CA  PHE X 526      51.984  59.058  61.232  1.00  0.00           C
ATOM   4106  CB  PHE X 526      53.410  58.747  60.739  1.00  0.00           C
ATOM   4107  CG  PHE X 526      53.936  59.587  59.590  1.00  0.00           C
ATOM   4108  CD1 PHE X 526      54.620  60.790  59.847  1.00  0.00           C
ATOM   4109  CE1 PHE X 526      55.166  61.532  58.784  1.00  0.00           C
ATOM   4110  CZ  PHE X 526      55.022  61.079  57.461  1.00  0.00           C
ATOM   4111  CE2 PHE X 526      54.337  59.880  57.200  1.00  0.00           C
ATOM   4112  CD2 PHE X 526      53.800  59.132  58.263  1.00  0.00           C
ATOM   4113  C   PHE X 526      50.979  59.299  60.092  1.00  0.00           C
ATOM   4114  O   PHE X 526      50.405  60.383  60.006  1.00  0.00           O
ATOM   4115  N   TRP X 527      50.679  58.293  59.260  1.00  0.00           N
ATOM   4116  CA  TRP X 527      49.774  58.487  58.117  1.00  0.00           C
ATOM   4117  CB  TRP X 527      49.787  57.260  57.199  1.00  0.00           C
ATOM   4118  CG  TRP X 527      50.906  57.263  56.206  1.00  0.00           C
ATOM   4119  CD1 TRP X 527      51.911  56.362  56.132  1.00  0.00           C
ATOM   4120  NE1 TRP X 527      52.749  56.691  55.084  1.00  0.00           N
ATOM   4121  CE2 TRP X 527      52.340  57.840  54.443  1.00  0.00           C
ATOM   4122  CZ2 TRP X 527      52.854  58.567  53.358  1.00  0.00           C
ATOM   4123  CH2 TRP X 527      52.183  59.727  52.936  1.00  0.00           C
ATOM   4124  CZ3 TRP X 527      51.011  60.140  53.597  1.00  0.00           C
ATOM   4125  CE3 TRP X 527      50.502  59.398  54.682  1.00  0.00           C
ATOM   4126  CD2 TRP X 527      51.156  58.229  55.135  1.00  0.00           C
ATOM   4127  C   TRP X 527      48.346  58.869  58.526  1.00  0.00           C
ATOM   4128  O   TRP X 527      47.771  59.780  57.933  1.00  0.00           O
ATOM   4129  N   THR X 528      47.791  58.255  59.576  1.00  0.00           N
ATOM   4130  CA  THR X 528      46.443  58.607  60.067  1.00  0.00           C
ATOM   4131  CB  THR X 528      45.884  57.580  61.066  1.00  0.00           C
ATOM   4132  CG2 THR X 528      45.562  56.253  60.379  1.00  0.00           C
ATOM   4133  OG1 THR X 528      46.781  57.307  62.124  1.00  0.00           O
ATOM   4134  C   THR X 528      46.362  60.025  60.647  1.00  0.00           C
ATOM   4135  O   THR X 528      45.305  60.651  60.545  1.00  0.00           O
ATOM   4136  N   ASN X 529      47.472  60.575  61.158  1.00  0.00           N
ATOM   4137  CA  ASN X 529      47.591  61.994  61.504  1.00  0.00           C
ATOM   4138  CB  ASN X 529      48.796  62.174  62.445  1.00  0.00           C
ATOM   4139  CG  ASN X 529      49.135  63.634  62.675  1.00  0.00           C
ATOM   4140  OD1 ASN X 529      50.054  64.174  62.075  1.00  0.00           O
ATOM   4141  ND2 ASN X 529      48.385  64.328  63.497  1.00  0.00           N
ATOM   4142  C   ASN X 529      47.689  62.894  60.255  1.00  0.00           C
ATOM   4143  O   ASN X 529      46.967  63.889  60.171  1.00  0.00           O
ATOM   4144  N   LEU X 530      48.527  62.547  59.268  1.00  0.00           N
ATOM   4145  CA  LEU X 530      48.670  63.317  58.022  1.00  0.00           C
ATOM   4146  CB  LEU X 530      49.769  62.698  57.131  1.00  0.00           C
ATOM   4147  CG  LEU X 530      51.164  63.326  57.314  1.00  0.00           C
ATOM   4148  CD1 LEU X 530      51.827  62.957  58.639  1.00  0.00           C
ATOM   4149  CD2 LEU X 530      52.087  62.871  56.182  1.00  0.00           C
ATOM   4150  C   LEU X 530      47.339  63.426  57.255  1.00  0.00           C
ATOM   4151  O   LEU X 530      47.006  64.501  56.748  1.00  0.00           O
ATOM   4152  N   PHE X 531      46.531  62.357  57.236  1.00  0.00           N
ATOM   4153  CA  PHE X 531      45.184  62.348  56.643  1.00  0.00           C
ATOM   4154  CB  PHE X 531      44.562  60.944  56.779  1.00  0.00           C
ATOM   4155  CG  PHE X 531      45.224  59.766  56.072  1.00  0.00           C
ATOM   4156  CD1 PHE X 531      46.168  59.936  55.038  1.00  0.00           C
ATOM   4157  CE1 PHE X 531      46.747  58.819  54.411  1.00  0.00           C
ATOM   4158  CZ  PHE X 531      46.372  57.520  54.796  1.00  0.00           C
ATOM   4159  CE2 PHE X 531      45.419  57.342  55.814  1.00  0.00           C
ATOM   4160  CD2 PHE X 531      44.849  58.461  56.448  1.00  0.00           C
ATOM   4161  C   PHE X 531      44.229  63.395  57.255  1.00  0.00           C
ATOM   4162  O   PHE X 531      43.260  63.773  56.597  1.00  0.00           O
ATOM   4163  N   ALA X 532      44.499  63.903  58.464  1.00  0.00           N
ATOM   4164  CA  ALA X 532      43.684  64.909  59.159  1.00  0.00           C
ATOM   4165  CB  ALA X 532      43.417  64.388  60.576  1.00  0.00           C
ATOM   4166  C   ALA X 532      44.286  66.334  59.176  1.00  0.00           C
ATOM   4167  O   ALA X 532      43.631  67.256  59.679  1.00  0.00           O
ATOM   4168  N   LYS X 533      45.501  66.525  58.641  1.00  0.00           N
ATOM   4169  CA  LYS X 533      46.295  67.766  58.752  1.00  0.00           C
ATOM   4170  CB  LYS X 533      47.786  67.405  58.618  1.00  0.00           C
ATOM   4171  CG  LYS X 533      48.760  68.436  59.211  1.00  0.00           C
ATOM   4172  CD  LYS X 533      48.675  68.495  60.744  1.00  0.00           C
ATOM   4173  CE  LYS X 533      49.932  69.124  61.353  1.00  0.00           C
ATOM   4174  NZ  LYS X 533      49.816  69.220  62.827  1.00  0.00           N
ATOM   4175  C   LYS X 533      45.874  68.864  57.773  1.00  0.00           C
ATOM   4176  O   LYS X 533      45.875  70.049  58.178  1.00  0.00           O
ATOM   4177  OXT LYS X 533      45.533  68.548  56.608  1.00  0.00           O
END
