# Supplementary material for: Insights into the Degradation of Polymer–Drug Conjugates by an Overexpressed Enzyme in Cancer Cells
Source: J Med Chem. 2023 Feb 14;66(4):2761–72. doi: 10.1021/acs.jmedchem.2c01781 (PMC9969400; doi:10.1021/acs.jmedchem.2c01781)
Supplement: Supplementary file 2 — jm2c01781_si_002.zip [file jm2c01781_si_002.zip › 4c-TI1.pdb]

CRYST1   90.459   90.459   90.459 109.47 109.47 109.47 P 1           1
ATOM      1  N   SER X   1      43.999  17.912  71.753  1.00  0.00           N
ATOM      2  CA  SER X   1      44.652  19.227  71.613  1.00  0.00           C
ATOM      3  CB  SER X   1      46.085  19.069  71.114  1.00  0.00           C
ATOM      4  OG  SER X   1      46.808  18.289  72.043  1.00  0.00           O
ATOM      5  C   SER X   1      43.869  20.121  70.665  1.00  0.00           C
ATOM      6  O   SER X   1      43.678  19.764  69.498  1.00  0.00           O
ATOM      7  N   SER X   2      43.406  21.279  71.140  1.00  0.00           N
ATOM      8  CA  SER X   2      42.570  22.214  70.366  1.00  0.00           C
ATOM      9  CB  SER X   2      41.918  23.236  71.307  1.00  0.00           C
ATOM     10  OG  SER X   2      40.811  22.639  71.964  1.00  0.00           O
ATOM     11  C   SER X   2      43.314  22.953  69.228  1.00  0.00           C
ATOM     12  O   SER X   2      44.535  23.130  69.312  1.00  0.00           O
ATOM     13  N   PRO X   3      42.600  23.414  68.175  1.00  0.00           N
ATOM     14  CD  PRO X   3      41.221  23.067  67.849  1.00  0.00           C
ATOM     15  CG  PRO X   3      41.106  23.229  66.339  1.00  0.00           C
ATOM     16  CB  PRO X   3      42.023  24.416  66.077  1.00  0.00           C
ATOM     17  CA  PRO X   3      43.145  24.278  67.118  1.00  0.00           C
ATOM     18  C   PRO X   3      43.628  25.656  67.631  1.00  0.00           C
ATOM     19  O   PRO X   3      43.297  26.042  68.758  1.00  0.00           O
ATOM     20  N   PRO X   4      44.422  26.409  66.841  1.00  0.00           N
ATOM     21  CD  PRO X   4      44.794  26.125  65.462  1.00  0.00           C
ATOM     22  CG  PRO X   4      45.546  27.357  64.962  1.00  0.00           C
ATOM     23  CB  PRO X   4      46.168  27.920  66.239  1.00  0.00           C
ATOM     24  CA  PRO X   4      45.114  27.611  67.307  1.00  0.00           C
ATOM     25  C   PRO X   4      44.185  28.810  67.544  1.00  0.00           C
ATOM     26  O   PRO X   4      43.243  29.056  66.788  1.00  0.00           O
ATOM     27  N   VAL X   5      44.509  29.604  68.566  1.00  0.00           N
ATOM     28  CA  VAL X   5      43.763  30.801  68.988  1.00  0.00           C
ATOM     29  CB  VAL X   5      43.097  30.574  70.363  1.00  0.00           C
ATOM     30  CG1 VAL X   5      42.373  31.819  70.897  1.00  0.00           C
ATOM     31  CG2 VAL X   5      42.059  29.449  70.287  1.00  0.00           C
ATOM     32  C   VAL X   5      44.688  32.018  69.007  1.00  0.00           C
ATOM     33  O   VAL X   5      45.805  31.946  69.529  1.00  0.00           O
ATOM     34  N   VAL X   6      44.223  33.151  68.475  1.00  0.00           N
ATOM     35  CA  VAL X   6      44.938  34.444  68.505  1.00  0.00           C
ATOM     36  CB  VAL X   6      45.527  34.835  67.132  1.00  0.00           C
ATOM     37  CG1 VAL X   6      46.528  33.786  66.637  1.00  0.00           C
ATOM     38  CG2 VAL X   6      44.466  35.051  66.053  1.00  0.00           C
ATOM     39  C   VAL X   6      44.073  35.553  69.107  1.00  0.00           C
ATOM     40  O   VAL X   6      42.865  35.402  69.281  1.00  0.00           O
ATOM     41  N   ASP X   7      44.707  36.660  69.485  1.00  0.00           N
ATOM     42  CA  ASP X   7      44.189  37.640  70.445  1.00  0.00           C
ATOM     43  CB  ASP X   7      45.083  37.505  71.690  1.00  0.00           C
ATOM     44  CG  ASP X   7      44.849  38.547  72.773  1.00  0.00           C
ATOM     45  OD1 ASP X   7      45.669  39.488  72.868  1.00  0.00           O
ATOM     46  OD2 ASP X   7      43.912  38.383  73.588  1.00  0.00           O
ATOM     47  C   ASP X   7      44.145  39.065  69.857  1.00  0.00           C
ATOM     48  O   ASP X   7      45.076  39.486  69.163  1.00  0.00           O
ATOM     49  N   THR X   8      43.063  39.804  70.128  1.00  0.00           N
ATOM     50  CA  THR X   8      42.857  41.213  69.736  1.00  0.00           C
ATOM     51  CB  THR X   8      42.005  41.358  68.454  1.00  0.00           C
ATOM     52  CG2 THR X   8      42.494  40.521  67.273  1.00  0.00           C
ATOM     53  OG1 THR X   8      40.643  41.044  68.665  1.00  0.00           O
ATOM     54  C   THR X   8      42.191  42.003  70.869  1.00  0.00           C
ATOM     55  O   THR X   8      41.620  41.408  71.786  1.00  0.00           O
ATOM     56  N   VAL X   9      42.197  43.339  70.809  1.00  0.00           N
ATOM     57  CA  VAL X   9      41.573  44.191  71.846  1.00  0.00           C
ATOM     58  CB  VAL X   9      41.915  45.684  71.663  1.00  0.00           C
ATOM     59  CG1 VAL X   9      43.420  45.931  71.810  1.00  0.00           C
ATOM     60  CG2 VAL X   9      41.431  46.253  70.322  1.00  0.00           C
ATOM     61  C   VAL X   9      40.052  44.020  71.970  1.00  0.00           C
ATOM     62  O   VAL X   9      39.492  44.348  73.016  1.00  0.00           O
ATOM     63  N   HIE X  10      39.366  43.499  70.947  1.00  0.00           N
ATOM     64  CA  HIE X  10      37.924  43.184  70.983  1.00  0.00           C
ATOM     65  CB  HIE X  10      37.334  43.380  69.577  1.00  0.00           C
ATOM     66  CG  HIE X  10      36.886  44.787  69.270  1.00  0.00           C
ATOM     67  ND1 HIE X  10      37.214  45.952  69.981  1.00  0.00           N
ATOM     68  CE1 HIE X  10      36.497  46.932  69.401  1.00  0.00           C
ATOM     69  NE2 HIE X  10      35.761  46.450  68.390  1.00  0.00           N
ATOM     70  CD2 HIE X  10      35.988  45.100  68.294  1.00  0.00           C
ATOM     71  C   HIE X  10      37.594  41.780  71.513  1.00  0.00           C
ATOM     72  O   HIE X  10      36.427  41.501  71.800  1.00  0.00           O
ATOM     73  N   GLY X  11      38.598  40.910  71.639  1.00  0.00           N
ATOM     74  CA  GLY X  11      38.463  39.501  72.009  1.00  0.00           C
ATOM     75  C   GLY X  11      39.432  38.596  71.238  1.00  0.00           C
ATOM     76  O   GLY X  11      40.270  39.054  70.454  1.00  0.00           O
ATOM     77  N   LYS X  12      39.314  37.287  71.452  1.00  0.00           N
ATOM     78  CA  LYS X  12      40.117  36.244  70.793  1.00  0.00           C
ATOM     79  CB  LYS X  12      40.512  35.191  71.840  1.00  0.00           C
ATOM     80  CG  LYS X  12      41.628  35.685  72.769  1.00  0.00           C
ATOM     81  CD  LYS X  12      41.817  34.725  73.951  1.00  0.00           C
ATOM     82  CE  LYS X  12      43.042  35.078  74.802  1.00  0.00           C
ATOM     83  NZ  LYS X  12      42.948  36.431  75.398  1.00  0.00           N
ATOM     84  C   LYS X  12      39.375  35.626  69.605  1.00  0.00           C
ATOM     85  O   LYS X  12      38.148  35.711  69.534  1.00  0.00           O
ATOM     86  N   VAL X  13      40.105  34.967  68.703  1.00  0.00           N
ATOM     87  CA  VAL X  13      39.549  34.193  67.576  1.00  0.00           C
ATOM     88  CB  VAL X  13      39.576  34.958  66.236  1.00  0.00           C
ATOM     89  CG1 VAL X  13      38.701  36.214  66.290  1.00  0.00           C
ATOM     90  CG2 VAL X  13      40.984  35.374  65.799  1.00  0.00           C
ATOM     91  C   VAL X  13      40.204  32.816  67.430  1.00  0.00           C
ATOM     92  O   VAL X  13      41.422  32.687  67.564  1.00  0.00           O
ATOM     93  N   LEU X  14      39.391  31.795  67.147  1.00  0.00           N
ATOM     94  CA  LEU X  14      39.789  30.395  66.932  1.00  0.00           C
ATOM     95  CB  LEU X  14      38.744  29.502  67.636  1.00  0.00           C
ATOM     96  CG  LEU X  14      38.863  27.983  67.400  1.00  0.00           C
ATOM     97  CD1 LEU X  14      40.130  27.395  68.018  1.00  0.00           C
ATOM     98  CD2 LEU X  14      37.662  27.281  68.037  1.00  0.00           C
ATOM     99  C   LEU X  14      39.896  30.088  65.429  1.00  0.00           C
ATOM    100  O   LEU X  14      38.920  30.266  64.704  1.00  0.00           O
ATOM    101  N   GLY X  15      41.060  29.619  64.974  1.00  0.00           N
ATOM    102  CA  GLY X  15      41.344  29.260  63.576  1.00  0.00           C
ATOM    103  C   GLY X  15      41.700  27.781  63.389  1.00  0.00           C
ATOM    104  O   GLY X  15      41.384  26.945  64.233  1.00  0.00           O
ATOM    105  N   LYS X  16      42.381  27.451  62.284  1.00  0.00           N
ATOM    106  CA  LYS X  16      42.928  26.103  62.004  1.00  0.00           C
ATOM    107  CB  LYS X  16      42.013  25.321  61.041  1.00  0.00           C
ATOM    108  CG  LYS X  16      40.690  24.896  61.703  1.00  0.00           C
ATOM    109  CD  LYS X  16      39.936  23.813  60.919  1.00  0.00           C
ATOM    110  CE  LYS X  16      39.452  24.285  59.544  1.00  0.00           C
ATOM    111  NZ  LYS X  16      38.874  23.168  58.761  1.00  0.00           N
ATOM    112  C   LYS X  16      44.358  26.157  61.459  1.00  0.00           C
ATOM    113  O   LYS X  16      44.736  27.135  60.818  1.00  0.00           O
ATOM    114  N   PHE X  17      45.130  25.092  61.677  1.00  0.00           N
ATOM    115  CA  PHE X  17      46.404  24.835  60.990  1.00  0.00           C
ATOM    116  CB  PHE X  17      47.357  24.019  61.882  1.00  0.00           C
ATOM    117  CG  PHE X  17      47.948  24.735  63.083  1.00  0.00           C
ATOM    118  CD1 PHE X  17      48.801  25.840  62.899  1.00  0.00           C
ATOM    119  CE1 PHE X  17      49.407  26.457  64.009  1.00  0.00           C
ATOM    120  CZ  PHE X  17      49.172  25.965  65.304  1.00  0.00           C
ATOM    121  CE2 PHE X  17      48.322  24.862  65.493  1.00  0.00           C
ATOM    122  CD2 PHE X  17      47.717  24.245  64.383  1.00  0.00           C
ATOM    123  C   PHE X  17      46.189  24.074  59.670  1.00  0.00           C
ATOM    124  O   PHE X  17      45.268  23.259  59.561  1.00  0.00           O
ATOM    125  N   VAL X  18      47.087  24.286  58.703  1.00  0.00           N
ATOM    126  CA  VAL X  18      47.287  23.419  57.530  1.00  0.00           C
ATOM    127  CB  VAL X  18      46.581  23.954  56.263  1.00  0.00           C
ATOM    128  CG1 VAL X  18      46.563  22.877  55.171  1.00  0.00           C
ATOM    129  CG2 VAL X  18      45.124  24.381  56.495  1.00  0.00           C
ATOM    130  C   VAL X  18      48.799  23.264  57.304  1.00  0.00           C
ATOM    131  O   VAL X  18      49.516  24.251  57.133  1.00  0.00           O
ATOM    132  N   SER X  19      49.296  22.028  57.321  1.00  0.00           N
ATOM    133  CA  SER X  19      50.715  21.719  57.583  1.00  0.00           C
ATOM    134  CB  SER X  19      50.894  21.379  59.073  1.00  0.00           C
ATOM    135  OG  SER X  19      50.445  22.456  59.876  1.00  0.00           O
ATOM    136  C   SER X  19      51.268  20.607  56.677  1.00  0.00           C
ATOM    137  O   SER X  19      52.130  19.824  57.089  1.00  0.00           O
ATOM    138  N   LEU X  20      50.745  20.508  55.451  1.00  0.00           N
ATOM    139  CA  LEU X  20      50.911  19.364  54.546  1.00  0.00           C
ATOM    140  CB  LEU X  20      50.036  19.566  53.292  1.00  0.00           C
ATOM    141  CG  LEU X  20      48.518  19.662  53.535  1.00  0.00           C
ATOM    142  CD1 LEU X  20      47.797  19.905  52.209  1.00  0.00           C
ATOM    143  CD2 LEU X  20      47.951  18.386  54.160  1.00  0.00           C
ATOM    144  C   LEU X  20      52.363  19.068  54.128  1.00  0.00           C
ATOM    145  O   LEU X  20      53.223  19.945  54.045  1.00  0.00           O
ATOM    146  N   GLU X  21      52.608  17.806  53.780  1.00  0.00           N
ATOM    147  CA  GLU X  21      53.885  17.280  53.269  1.00  0.00           C
ATOM    148  CB  GLU X  21      53.859  15.739  53.324  1.00  0.00           C
ATOM    149  CG  GLU X  21      52.953  15.060  52.281  1.00  0.00           C
ATOM    150  CD  GLU X  21      51.493  15.516  52.363  1.00  0.00           C
ATOM    151  OE1 GLU X  21      50.880  15.412  53.451  1.00  0.00           O
ATOM    152  OE2 GLU X  21      50.944  16.010  51.349  1.00  0.00           O
ATOM    153  C   GLU X  21      54.278  17.776  51.861  1.00  0.00           C
ATOM    154  O   GLU X  21      55.419  17.577  51.439  1.00  0.00           O
ATOM    155  N   GLY X  22      53.368  18.420  51.123  1.00  0.00           N
ATOM    156  CA  GLY X  22      53.676  19.130  49.875  1.00  0.00           C
ATOM    157  C   GLY X  22      54.137  20.580  50.081  1.00  0.00           C
ATOM    158  O   GLY X  22      54.735  21.161  49.169  1.00  0.00           O
ATOM    159  N   PHE X  23      53.892  21.165  51.261  1.00  0.00           N
ATOM    160  CA  PHE X  23      54.266  22.543  51.608  1.00  0.00           C
ATOM    161  CB  PHE X  23      53.412  23.062  52.779  1.00  0.00           C
ATOM    162  CG  PHE X  23      51.907  23.206  52.612  1.00  0.00           C
ATOM    163  CD1 PHE X  23      51.159  23.629  53.728  1.00  0.00           C
ATOM    164  CE1 PHE X  23      49.774  23.835  53.621  1.00  0.00           C
ATOM    165  CZ  PHE X  23      49.122  23.605  52.399  1.00  0.00           C
ATOM    166  CE2 PHE X  23      49.862  23.188  51.280  1.00  0.00           C
ATOM    167  CD2 PHE X  23      51.251  22.994  51.382  1.00  0.00           C
ATOM    168  C   PHE X  23      55.742  22.654  52.008  1.00  0.00           C
ATOM    169  O   PHE X  23      56.285  21.743  52.645  1.00  0.00           O
ATOM    170  N   ALA X  24      56.361  23.810  51.750  1.00  0.00           N
ATOM    171  CA  ALA X  24      57.660  24.147  52.335  1.00  0.00           C
ATOM    172  CB  ALA X  24      58.232  25.363  51.600  1.00  0.00           C
ATOM    173  C   ALA X  24      57.553  24.403  53.851  1.00  0.00           C
ATOM    174  O   ALA X  24      58.422  23.967  54.610  1.00  0.00           O
ATOM    175  N   GLN X  25      56.474  25.055  54.302  1.00  0.00           N
ATOM    176  CA  GLN X  25      56.239  25.369  55.716  1.00  0.00           C
ATOM    177  CB  GLN X  25      56.906  26.716  56.040  1.00  0.00           C
ATOM    178  CG  GLN X  25      56.269  27.941  55.361  1.00  0.00           C
ATOM    179  CD  GLN X  25      56.963  29.246  55.736  1.00  0.00           C
ATOM    180  OE1 GLN X  25      58.000  29.285  56.389  1.00  0.00           O
ATOM    181  NE2 GLN X  25      56.413  30.374  55.344  1.00  0.00           N
ATOM    182  C   GLN X  25      54.744  25.358  56.106  1.00  0.00           C
ATOM    183  O   GLN X  25      53.892  25.624  55.255  1.00  0.00           O
ATOM    184  N   PRO X  26      54.402  25.081  57.381  1.00  0.00           N
ATOM    185  CD  PRO X  26      55.303  24.666  58.449  1.00  0.00           C
ATOM    186  CG  PRO X  26      54.486  24.734  59.734  1.00  0.00           C
ATOM    187  CB  PRO X  26      53.080  24.404  59.240  1.00  0.00           C
ATOM    188  CA  PRO X  26      53.023  25.095  57.874  1.00  0.00           C
ATOM    189  C   PRO X  26      52.434  26.510  57.982  1.00  0.00           C
ATOM    190  O   PRO X  26      53.151  27.490  58.219  1.00  0.00           O
ATOM    191  N   VAL X  27      51.108  26.602  57.865  1.00  0.00           N
ATOM    192  CA  VAL X  27      50.313  27.843  57.903  1.00  0.00           C
ATOM    193  CB  VAL X  27      49.829  28.256  56.494  1.00  0.00           C
ATOM    194  CG1 VAL X  27      50.990  28.718  55.613  1.00  0.00           C
ATOM    195  CG2 VAL X  27      49.090  27.141  55.747  1.00  0.00           C
ATOM    196  C   VAL X  27      49.123  27.730  58.861  1.00  0.00           C
ATOM    197  O   VAL X  27      48.682  26.634  59.208  1.00  0.00           O
ATOM    198  N   ALA X  28      48.585  28.875  59.271  1.00  0.00           N
ATOM    199  CA  ALA X  28      47.329  29.013  59.998  1.00  0.00           C
ATOM    200  CB  ALA X  28      47.616  29.570  61.398  1.00  0.00           C
ATOM    201  C   ALA X  28      46.334  29.881  59.205  1.00  0.00           C
ATOM    202  O   ALA X  28      46.735  30.786  58.463  1.00  0.00           O
ATOM    203  N   ILE X  29      45.039  29.602  59.367  1.00  0.00           N
ATOM    204  CA  ILE X  29      43.934  30.304  58.697  1.00  0.00           C
ATOM    205  CB  ILE X  29      43.343  29.471  57.532  1.00  0.00           C
ATOM    206  CG2 ILE X  29      44.424  29.230  56.463  1.00  0.00           C
ATOM    207  CG1 ILE X  29      42.701  28.138  57.988  1.00  0.00           C
ATOM    208  CD1 ILE X  29      42.039  27.337  56.859  1.00  0.00           C
ATOM    209  C   ILE X  29      42.857  30.744  59.697  1.00  0.00           C
ATOM    210  O   ILE X  29      42.510  29.999  60.617  1.00  0.00           O
ATOM    211  N   PHE X  30      42.324  31.949  59.487  1.00  0.00           N
ATOM    212  CA  PHE X  30      41.292  32.587  60.313  1.00  0.00           C
ATOM    213  CB  PHE X  30      41.947  33.598  61.270  1.00  0.00           C
ATOM    214  CG  PHE X  30      43.057  33.040  62.146  1.00  0.00           C
ATOM    215  CD1 PHE X  30      44.393  33.067  61.696  1.00  0.00           C
ATOM    216  CE1 PHE X  30      45.419  32.522  62.489  1.00  0.00           C
ATOM    217  CZ  PHE X  30      45.112  31.949  63.736  1.00  0.00           C
ATOM    218  CE2 PHE X  30      43.783  31.933  64.195  1.00  0.00           C
ATOM    219  CD2 PHE X  30      42.757  32.481  63.403  1.00  0.00           C
ATOM    220  C   PHE X  30      40.272  33.276  59.393  1.00  0.00           C
ATOM    221  O   PHE X  30      40.659  34.038  58.507  1.00  0.00           O
ATOM    222  N   LEU X  31      38.981  32.979  59.553  1.00  0.00           N
ATOM    223  CA  LEU X  31      37.962  33.179  58.513  1.00  0.00           C
ATOM    224  CB  LEU X  31      37.580  31.803  57.924  1.00  0.00           C
ATOM    225  CG  LEU X  31      38.738  30.918  57.420  1.00  0.00           C
ATOM    226  CD1 LEU X  31      38.199  29.541  57.033  1.00  0.00           C
ATOM    227  CD2 LEU X  31      39.444  31.514  56.202  1.00  0.00           C
ATOM    228  C   LEU X  31      36.704  33.895  59.036  1.00  0.00           C
ATOM    229  O   LEU X  31      36.203  33.577  60.115  1.00  0.00           O
ATOM    230  N   GLY X  32      36.146  34.813  58.241  1.00  0.00           N
ATOM    231  CA  GLY X  32      34.846  35.447  58.506  1.00  0.00           C
ATOM    232  C   GLY X  32      34.808  36.433  59.684  1.00  0.00           C
ATOM    233  O   GLY X  32      33.766  36.564  60.329  1.00  0.00           O
ATOM    234  N   ILE X  33      35.919  37.119  59.975  1.00  0.00           N
ATOM    235  CA  ILE X  33      36.087  38.013  61.140  1.00  0.00           C
ATOM    236  CB  ILE X  33      37.572  38.009  61.583  1.00  0.00           C
ATOM    237  CG2 ILE X  33      37.884  39.093  62.637  1.00  0.00           C
ATOM    238  CG1 ILE X  33      37.946  36.610  62.131  1.00  0.00           C
ATOM    239  CD1 ILE X  33      39.449  36.395  62.337  1.00  0.00           C
ATOM    240  C   ILE X  33      35.578  39.438  60.824  1.00  0.00           C
ATOM    241  O   ILE X  33      35.907  39.958  59.755  1.00  0.00           O
ATOM    242  N   PRO X  34      34.801  40.100  61.711  1.00  0.00           N
ATOM    243  CD  PRO X  34      34.259  39.565  62.956  1.00  0.00           C
ATOM    244  CG  PRO X  34      33.559  40.731  63.654  1.00  0.00           C
ATOM    245  CB  PRO X  34      33.137  41.630  62.492  1.00  0.00           C
ATOM    246  CA  PRO X  34      34.266  41.447  61.471  1.00  0.00           C
ATOM    247  C   PRO X  34      35.320  42.558  61.615  1.00  0.00           C
ATOM    248  O   PRO X  34      36.110  42.561  62.563  1.00  0.00           O
ATOM    249  N   PHE X  35      35.271  43.547  60.710  1.00  0.00           N
ATOM    250  CA  PHE X  35      36.169  44.719  60.710  1.00  0.00           C
ATOM    251  CB  PHE X  35      37.062  44.666  59.459  1.00  0.00           C
ATOM    252  CG  PHE X  35      36.359  44.884  58.128  1.00  0.00           C
ATOM    253  CD1 PHE X  35      36.096  46.191  57.672  1.00  0.00           C
ATOM    254  CE1 PHE X  35      35.472  46.399  56.429  1.00  0.00           C
ATOM    255  CZ  PHE X  35      35.133  45.301  55.622  1.00  0.00           C
ATOM    256  CE2 PHE X  35      35.405  43.995  56.064  1.00  0.00           C
ATOM    257  CD2 PHE X  35      36.003  43.786  57.320  1.00  0.00           C
ATOM    258  C   PHE X  35      35.456  46.083  60.832  1.00  0.00           C
ATOM    259  O   PHE X  35      36.080  47.073  61.232  1.00  0.00           O
ATOM    260  N   ALA X  36      34.162  46.152  60.501  1.00  0.00           N
ATOM    261  CA  ALA X  36      33.321  47.353  60.550  1.00  0.00           C
ATOM    262  CB  ALA X  36      33.416  48.078  59.200  1.00  0.00           C
ATOM    263  C   ALA X  36      31.860  46.999  60.896  1.00  0.00           C
ATOM    264  O   ALA X  36      31.453  45.838  60.782  1.00  0.00           O
ATOM    265  N   LYS X  37      31.077  47.996  61.323  1.00  0.00           N
ATOM    266  CA  LYS X  37      29.687  47.855  61.791  1.00  0.00           C
ATOM    267  CB  LYS X  37      29.248  49.210  62.383  1.00  0.00           C
ATOM    268  CG  LYS X  37      28.049  49.170  63.343  1.00  0.00           C
ATOM    269  CD  LYS X  37      28.365  48.398  64.634  1.00  0.00           C
ATOM    270  CE  LYS X  37      27.259  48.560  65.680  1.00  0.00           C
ATOM    271  NZ  LYS X  37      27.372  49.837  66.423  1.00  0.00           N
ATOM    272  C   LYS X  37      28.739  47.421  60.651  1.00  0.00           C
ATOM    273  O   LYS X  37      28.855  47.992  59.562  1.00  0.00           O
ATOM    274  N   PRO X  38      27.786  46.486  60.864  1.00  0.00           N
ATOM    275  CD  PRO X  38      27.639  45.635  62.039  1.00  0.00           C
ATOM    276  CG  PRO X  38      26.914  44.383  61.550  1.00  0.00           C
ATOM    277  CB  PRO X  38      25.998  44.939  60.463  1.00  0.00           C
ATOM    278  CA  PRO X  38      26.851  46.044  59.823  1.00  0.00           C
ATOM    279  C   PRO X  38      25.989  47.202  59.270  1.00  0.00           C
ATOM    280  O   PRO X  38      25.230  47.804  60.036  1.00  0.00           O
ATOM    281  N   PRO X  39      26.061  47.533  57.966  1.00  0.00           N
ATOM    282  CD  PRO X  39      26.914  46.883  56.976  1.00  0.00           C
ATOM    283  CG  PRO X  39      26.817  47.724  55.707  1.00  0.00           C
ATOM    284  CB  PRO X  39      26.455  49.107  56.246  1.00  0.00           C
ATOM    285  CA  PRO X  39      25.510  48.774  57.406  1.00  0.00           C
ATOM    286  C   PRO X  39      24.029  48.630  56.996  1.00  0.00           C
ATOM    287  O   PRO X  39      23.676  48.741  55.818  1.00  0.00           O
ATOM    288  N   LEU X  40      23.160  48.319  57.962  1.00  0.00           N
ATOM    289  CA  LEU X  40      21.782  47.866  57.718  1.00  0.00           C
ATOM    290  CB  LEU X  40      21.396  46.756  58.713  1.00  0.00           C
ATOM    291  CG  LEU X  40      22.421  45.632  58.949  1.00  0.00           C
ATOM    292  CD1 LEU X  40      21.779  44.542  59.801  1.00  0.00           C
ATOM    293  CD2 LEU X  40      22.937  44.987  57.667  1.00  0.00           C
ATOM    294  C   LEU X  40      20.743  48.999  57.777  1.00  0.00           C
ATOM    295  O   LEU X  40      20.830  49.891  58.627  1.00  0.00           O
ATOM    296  N   GLY X  41      19.709  48.923  56.932  1.00  0.00           N
ATOM    297  CA  GLY X  41      18.527  49.798  57.011  1.00  0.00           C
ATOM    298  C   GLY X  41      18.871  51.300  56.960  1.00  0.00           C
ATOM    299  O   GLY X  41      19.452  51.748  55.969  1.00  0.00           O
ATOM    300  N   PRO X  42      18.579  52.090  58.015  1.00  0.00           N
ATOM    301  CD  PRO X  42      17.705  51.737  59.128  1.00  0.00           C
ATOM    302  CG  PRO X  42      17.298  53.058  59.774  1.00  0.00           C
ATOM    303  CB  PRO X  42      18.524  53.934  59.527  1.00  0.00           C
ATOM    304  CA  PRO X  42      18.988  53.497  58.133  1.00  0.00           C
ATOM    305  C   PRO X  42      20.487  53.793  57.947  1.00  0.00           C
ATOM    306  O   PRO X  42      20.831  54.931  57.626  1.00  0.00           O
ATOM    307  N   LEU X  43      21.384  52.811  58.119  1.00  0.00           N
ATOM    308  CA  LEU X  43      22.828  52.983  57.886  1.00  0.00           C
ATOM    309  CB  LEU X  43      23.642  51.987  58.744  1.00  0.00           C
ATOM    310  CG  LEU X  43      24.024  52.498  60.145  1.00  0.00           C
ATOM    311  CD1 LEU X  43      22.814  52.771  61.039  1.00  0.00           C
ATOM    312  CD2 LEU X  43      24.907  51.459  60.839  1.00  0.00           C
ATOM    313  C   LEU X  43      23.224  52.887  56.399  1.00  0.00           C
ATOM    314  O   LEU X  43      24.360  53.239  56.065  1.00  0.00           O
ATOM    315  N   ARG X  44      22.337  52.451  55.490  1.00  0.00           N
ATOM    316  CA  ARG X  44      22.618  52.427  54.041  1.00  0.00           C
ATOM    317  CB  ARG X  44      21.430  51.875  53.243  1.00  0.00           C
ATOM    318  CG  ARG X  44      21.096  50.405  53.518  1.00  0.00           C
ATOM    319  CD  ARG X  44      19.793  50.065  52.788  1.00  0.00           C
ATOM    320  NE  ARG X  44      19.283  48.753  53.206  1.00  0.00           N
ATOM    321  CZ  ARG X  44      18.090  48.468  53.678  1.00  0.00           C
ATOM    322  NH1 ARG X  44      17.085  49.279  53.567  1.00  0.00           N
ATOM    323  NH2 ARG X  44      17.901  47.347  54.299  1.00  0.00           N
ATOM    324  C   ARG X  44      22.946  53.829  53.523  1.00  0.00           C
ATOM    325  O   ARG X  44      22.331  54.814  53.944  1.00  0.00           O
ATOM    326  N   PHE X  45      23.872  53.914  52.571  1.00  0.00           N
ATOM    327  CA  PHE X  45      24.320  55.169  51.965  1.00  0.00           C
ATOM    328  CB  PHE X  45      23.215  55.757  51.058  1.00  0.00           C
ATOM    329  CG  PHE X  45      22.338  54.723  50.368  1.00  0.00           C
ATOM    330  CD1 PHE X  45      22.835  53.961  49.295  1.00  0.00           C
ATOM    331  CE1 PHE X  45      22.033  52.965  48.708  1.00  0.00           C
ATOM    332  CZ  PHE X  45      20.738  52.719  49.196  1.00  0.00           C
ATOM    333  CE2 PHE X  45      20.245  53.469  50.277  1.00  0.00           C
ATOM    334  CD2 PHE X  45      21.042  54.468  50.858  1.00  0.00           C
ATOM    335  C   PHE X  45      24.893  56.141  53.016  1.00  0.00           C
ATOM    336  O   PHE X  45      24.487  57.301  53.085  1.00  0.00           O
ATOM    337  N   THR X  46      25.784  55.657  53.892  1.00  0.00           N
ATOM    338  CA  THR X  46      26.534  56.475  54.873  1.00  0.00           C
ATOM    339  CB  THR X  46      25.883  56.502  56.273  1.00  0.00           C
ATOM    340  CG2 THR X  46      24.421  56.944  56.294  1.00  0.00           C
ATOM    341  OG1 THR X  46      25.949  55.251  56.921  1.00  0.00           O
ATOM    342  C   THR X  46      27.984  55.979  55.023  1.00  0.00           C
ATOM    343  O   THR X  46      28.228  54.787  54.816  1.00  0.00           O
ATOM    344  N   PRO X  47      28.959  56.826  55.417  1.00  0.00           N
ATOM    345  CD  PRO X  47      28.905  58.275  55.451  1.00  0.00           C
ATOM    346  CG  PRO X  47      30.349  58.731  55.256  1.00  0.00           C
ATOM    347  CB  PRO X  47      31.129  57.656  56.008  1.00  0.00           C
ATOM    348  CA  PRO X  47      30.326  56.386  55.702  1.00  0.00           C
ATOM    349  C   PRO X  47      30.394  55.371  56.864  1.00  0.00           C
ATOM    350  O   PRO X  47      29.547  55.433  57.762  1.00  0.00           O
ATOM    351  N   PRO X  48      31.371  54.442  56.880  1.00  0.00           N
ATOM    352  CD  PRO X  48      32.356  54.224  55.827  1.00  0.00           C
ATOM    353  CG  PRO X  48      32.793  52.773  55.955  1.00  0.00           C
ATOM    354  CB  PRO X  48      32.653  52.499  57.447  1.00  0.00           C
ATOM    355  CA  PRO X  48      31.436  53.341  57.848  1.00  0.00           C
ATOM    356  C   PRO X  48      31.529  53.738  59.330  1.00  0.00           C
ATOM    357  O   PRO X  48      31.902  54.862  59.686  1.00  0.00           O
ATOM    358  N   GLN X  49      31.250  52.764  60.199  1.00  0.00           N
ATOM    359  CA  GLN X  49      31.442  52.838  61.653  1.00  0.00           C
ATOM    360  CB  GLN X  49      30.069  52.920  62.348  1.00  0.00           C
ATOM    361  CG  GLN X  49      29.446  54.315  62.200  1.00  0.00           C
ATOM    362  CD  GLN X  49      28.015  54.380  62.716  1.00  0.00           C
ATOM    363  OE1 GLN X  49      27.755  54.540  63.902  1.00  0.00           O
ATOM    364  NE2 GLN X  49      27.028  54.313  61.856  1.00  0.00           N
ATOM    365  C   GLN X  49      32.273  51.639  62.168  1.00  0.00           C
ATOM    366  O   GLN X  49      32.279  50.584  61.522  1.00  0.00           O
ATOM    367  N   PRO X  50      32.957  51.745  63.326  1.00  0.00           N
ATOM    368  CD  PRO X  50      33.105  52.922  64.168  1.00  0.00           C
ATOM    369  CG  PRO X  50      34.474  52.771  64.820  1.00  0.00           C
ATOM    370  CB  PRO X  50      34.576  51.264  65.027  1.00  0.00           C
ATOM    371  CA  PRO X  50      33.774  50.658  63.868  1.00  0.00           C
ATOM    372  C   PRO X  50      32.924  49.477  64.349  1.00  0.00           C
ATOM    373  O   PRO X  50      31.806  49.668  64.834  1.00  0.00           O
ATOM    374  N   ALA X  51      33.472  48.264  64.283  1.00  0.00           N
ATOM    375  CA  ALA X  51      32.851  47.072  64.865  1.00  0.00           C
ATOM    376  CB  ALA X  51      33.542  45.822  64.304  1.00  0.00           C
ATOM    377  C   ALA X  51      32.868  47.114  66.409  1.00  0.00           C
ATOM    378  O   ALA X  51      33.670  47.828  67.023  1.00  0.00           O
ATOM    379  N   GLU X  52      31.991  46.334  67.040  1.00  0.00           N
ATOM    380  CA  GLU X  52      31.830  46.258  68.500  1.00  0.00           C
ATOM    381  CB  GLU X  52      30.337  46.164  68.862  1.00  0.00           C
ATOM    382  CG  GLU X  52      29.435  47.272  68.294  1.00  0.00           C
ATOM    383  CD  GLU X  52      29.766  48.676  68.812  1.00  0.00           C
ATOM    384  OE1 GLU X  52      30.104  48.838  70.008  1.00  0.00           O
ATOM    385  OE2 GLU X  52      29.636  49.648  68.027  1.00  0.00           O
ATOM    386  C   GLU X  52      32.600  45.060  69.116  1.00  0.00           C
ATOM    387  O   GLU X  52      32.828  44.067  68.417  1.00  0.00           O
ATOM    388  N   PRO X  53      32.981  45.093  70.411  1.00  0.00           N
ATOM    389  CD  PRO X  53      32.961  46.252  71.293  1.00  0.00           C
ATOM    390  CG  PRO X  53      34.139  46.058  72.241  1.00  0.00           C
ATOM    391  CB  PRO X  53      34.197  44.542  72.405  1.00  0.00           C
ATOM    392  CA  PRO X  53      33.678  43.982  71.072  1.00  0.00           C
ATOM    393  C   PRO X  53      32.814  42.727  71.310  1.00  0.00           C
ATOM    394  O   PRO X  53      31.578  42.779  71.298  1.00  0.00           O
ATOM    395  N   TRP X  54      33.479  41.604  71.611  1.00  0.00           N
ATOM    396  CA  TRP X  54      32.857  40.358  72.100  1.00  0.00           C
ATOM    397  CB  TRP X  54      32.799  39.321  70.969  1.00  0.00           C
ATOM    398  CG  TRP X  54      34.110  38.924  70.357  1.00  0.00           C
ATOM    399  CD1 TRP X  54      34.874  37.870  70.727  1.00  0.00           C
ATOM    400  NE1 TRP X  54      35.997  37.800  69.924  1.00  0.00           N
ATOM    401  CE2 TRP X  54      36.005  38.808  68.984  1.00  0.00           C
ATOM    402  CZ2 TRP X  54      36.891  39.148  67.954  1.00  0.00           C
ATOM    403  CH2 TRP X  54      36.583  40.231  67.114  1.00  0.00           C
ATOM    404  CZ3 TRP X  54      35.403  40.968  67.324  1.00  0.00           C
ATOM    405  CE3 TRP X  54      34.525  40.627  68.371  1.00  0.00           C
ATOM    406  CD2 TRP X  54      34.803  39.539  69.229  1.00  0.00           C
ATOM    407  C   TRP X  54      33.517  39.771  73.364  1.00  0.00           C
ATOM    408  O   TRP X  54      32.892  38.954  74.037  1.00  0.00           O
ATOM    409  N   SER X  55      34.734  40.193  73.729  1.00  0.00           N
ATOM    410  CA  SER X  55      35.457  39.891  74.989  1.00  0.00           C
ATOM    411  CB  SER X  55      34.771  40.568  76.188  1.00  0.00           C
ATOM    412  OG  SER X  55      34.597  41.962  75.968  1.00  0.00           O
ATOM    413  C   SER X  55      35.773  38.414  75.312  1.00  0.00           C
ATOM    414  O   SER X  55      36.544  38.146  76.237  1.00  0.00           O
ATOM    415  N   PHE X  56      35.236  37.454  74.560  1.00  0.00           N
ATOM    416  CA  PHE X  56      35.519  36.014  74.652  1.00  0.00           C
ATOM    417  CB  PHE X  56      34.176  35.258  74.691  1.00  0.00           C
ATOM    418  CG  PHE X  56      33.150  35.704  75.722  1.00  0.00           C
ATOM    419  CD1 PHE X  56      31.779  35.624  75.407  1.00  0.00           C
ATOM    420  CE1 PHE X  56      30.809  35.989  76.358  1.00  0.00           C
ATOM    421  CZ  PHE X  56      31.205  36.440  77.629  1.00  0.00           C
ATOM    422  CE2 PHE X  56      32.570  36.517  77.951  1.00  0.00           C
ATOM    423  CD2 PHE X  56      33.539  36.149  77.002  1.00  0.00           C
ATOM    424  C   PHE X  56      36.394  35.547  73.470  1.00  0.00           C
ATOM    425  O   PHE X  56      36.896  36.369  72.697  1.00  0.00           O
ATOM    426  N   VAL X  57      36.537  34.233  73.269  1.00  0.00           N
ATOM    427  CA  VAL X  57      36.892  33.678  71.951  1.00  0.00           C
ATOM    428  CB  VAL X  57      37.434  32.236  72.060  1.00  0.00           C
ATOM    429  CG1 VAL X  57      37.939  31.704  70.711  1.00  0.00           C
ATOM    430  CG2 VAL X  57      38.603  32.109  73.048  1.00  0.00           C
ATOM    431  C   VAL X  57      35.659  33.738  71.034  1.00  0.00           C
ATOM    432  O   VAL X  57      34.534  33.529  71.487  1.00  0.00           O
ATOM    433  N   LYS X  58      35.856  34.021  69.744  1.00  0.00           N
ATOM    434  CA  LYS X  58      34.869  33.849  68.665  1.00  0.00           C
ATOM    435  CB  LYS X  58      34.549  35.226  68.049  1.00  0.00           C
ATOM    436  CG  LYS X  58      33.456  35.198  66.965  1.00  0.00           C
ATOM    437  CD  LYS X  58      33.318  36.546  66.236  1.00  0.00           C
ATOM    438  CE  LYS X  58      32.635  37.669  67.031  1.00  0.00           C
ATOM    439  NZ  LYS X  58      31.160  37.514  67.096  1.00  0.00           N
ATOM    440  C   LYS X  58      35.409  32.831  67.651  1.00  0.00           C
ATOM    441  O   LYS X  58      36.608  32.805  67.369  1.00  0.00           O
ATOM    442  N   ASN X  59      34.553  31.973  67.111  1.00  0.00           N
ATOM    443  CA  ASN X  59      34.946  30.986  66.108  1.00  0.00           C
ATOM    444  CB  ASN X  59      33.876  29.887  66.075  1.00  0.00           C
ATOM    445  CG  ASN X  59      34.259  28.646  65.293  1.00  0.00           C
ATOM    446  OD1 ASN X  59      35.373  28.458  64.820  1.00  0.00           O
ATOM    447  ND2 ASN X  59      33.342  27.725  65.168  1.00  0.00           N
ATOM    448  C   ASN X  59      35.193  31.664  64.744  1.00  0.00           C
ATOM    449  O   ASN X  59      34.393  32.488  64.295  1.00  0.00           O
ATOM    450  N   ALA X  60      36.311  31.334  64.097  1.00  0.00           N
ATOM    451  CA  ALA X  60      36.740  31.895  62.817  1.00  0.00           C
ATOM    452  CB  ALA X  60      37.803  32.973  63.076  1.00  0.00           C
ATOM    453  C   ALA X  60      37.181  30.777  61.850  1.00  0.00           C
ATOM    454  O   ALA X  60      38.255  30.827  61.246  1.00  0.00           O
ATOM    455  N   THR X  61      36.351  29.735  61.718  1.00  0.00           N
ATOM    456  CA  THR X  61      36.632  28.511  60.939  1.00  0.00           C
ATOM    457  CB  THR X  61      36.847  27.294  61.854  1.00  0.00           C
ATOM    458  CG2 THR X  61      37.973  27.489  62.865  1.00  0.00           C
ATOM    459  OG1 THR X  61      35.675  27.003  62.575  1.00  0.00           O
ATOM    460  C   THR X  61      35.590  28.232  59.840  1.00  0.00           C
ATOM    461  O   THR X  61      35.449  27.101  59.364  1.00  0.00           O
ATOM    462  N   SER X  62      34.882  29.280  59.409  1.00  0.00           N
ATOM    463  CA  SER X  62      33.937  29.317  58.283  1.00  0.00           C
ATOM    464  CB  SER X  62      32.510  29.154  58.825  1.00  0.00           C
ATOM    465  OG  SER X  62      31.568  29.022  57.776  1.00  0.00           O
ATOM    466  C   SER X  62      34.083  30.650  57.536  1.00  0.00           C
ATOM    467  O   SER X  62      34.309  31.681  58.175  1.00  0.00           O
ATOM    468  N   TYR X  63      33.984  30.653  56.202  1.00  0.00           N
ATOM    469  CA  TYR X  63      34.079  31.880  55.389  1.00  0.00           C
ATOM    470  CB  TYR X  63      34.064  31.511  53.890  1.00  0.00           C
ATOM    471  CG  TYR X  63      35.429  31.305  53.251  1.00  0.00           C
ATOM    472  CD1 TYR X  63      36.278  30.278  53.708  1.00  0.00           C
ATOM    473  CE1 TYR X  63      37.558  30.110  53.144  1.00  0.00           C
ATOM    474  CZ  TYR X  63      37.982  30.941  52.087  1.00  0.00           C
ATOM    475  OH  TYR X  63      39.225  30.786  51.558  1.00  0.00           O
ATOM    476  CE2 TYR X  63      37.112  31.937  51.592  1.00  0.00           C
ATOM    477  CD2 TYR X  63      35.846  32.126  52.182  1.00  0.00           C
ATOM    478  C   TYR X  63      32.966  32.902  55.730  1.00  0.00           C
ATOM    479  O   TYR X  63      31.957  32.546  56.344  1.00  0.00           O
ATOM    480  N   PRO X  64      33.108  34.183  55.341  1.00  0.00           N
ATOM    481  CD  PRO X  64      34.270  34.780  54.695  1.00  0.00           C
ATOM    482  CG  PRO X  64      33.787  36.114  54.135  1.00  0.00           C
ATOM    483  CB  PRO X  64      32.736  36.510  55.166  1.00  0.00           C
ATOM    484  CA  PRO X  64      32.054  35.186  55.510  1.00  0.00           C
ATOM    485  C   PRO X  64      30.833  34.934  54.603  1.00  0.00           C
ATOM    486  O   PRO X  64      30.962  34.246  53.584  1.00  0.00           O
ATOM    487  N   PRO X  65      29.657  35.522  54.902  1.00  0.00           N
ATOM    488  CD  PRO X  65      29.347  36.281  56.109  1.00  0.00           C
ATOM    489  CG  PRO X  65      28.048  37.028  55.810  1.00  0.00           C
ATOM    490  CB  PRO X  65      27.347  36.101  54.818  1.00  0.00           C
ATOM    491  CA  PRO X  65      28.507  35.535  53.991  1.00  0.00           C
ATOM    492  C   PRO X  65      28.783  36.365  52.721  1.00  0.00           C
ATOM    493  O   PRO X  65      29.777  37.095  52.632  1.00  0.00           O
ATOM    494  N   MET X  66      27.918  36.242  51.714  1.00  0.00           N
ATOM    495  CA  MET X  66      28.040  36.893  50.402  1.00  0.00           C
ATOM    496  CB  MET X  66      27.469  35.931  49.349  1.00  0.00           C
ATOM    497  CG  MET X  66      27.496  36.478  47.919  1.00  0.00           C
ATOM    498  SD  MET X  66      27.013  35.253  46.673  1.00  0.00           S
ATOM    499  CE  MET X  66      25.228  35.116  46.960  1.00  0.00           C
ATOM    500  C   MET X  66      27.364  38.275  50.383  1.00  0.00           C
ATOM    501  O   MET X  66      26.276  38.443  50.926  1.00  0.00           O
ATOM    502  N   CYS X  67      27.982  39.271  49.741  1.00  0.00           N
ATOM    503  CA  CYS X  67      27.534  40.667  49.768  1.00  0.00           C
ATOM    504  CB  CYS X  67      28.778  41.576  49.866  1.00  0.00           C
ATOM    505  SG  CYS X  67      30.011  41.191  48.581  1.00  0.00           S
ATOM    506  C   CYS X  67      26.643  41.073  48.573  1.00  0.00           C
ATOM    507  O   CYS X  67      27.088  41.067  47.430  1.00  0.00           O
ATOM    508  N   THR X  68      25.436  41.591  48.830  1.00  0.00           N
ATOM    509  CA  THR X  68      24.803  42.638  47.979  1.00  0.00           C
ATOM    510  CB  THR X  68      25.462  44.009  48.261  1.00  0.00           C
ATOM    511  CG2 THR X  68      25.254  44.435  49.716  1.00  0.00           C
ATOM    512  OG1 THR X  68      26.856  43.980  48.031  1.00  0.00           O
ATOM    513  C   THR X  68      24.688  42.365  46.458  1.00  0.00           C
ATOM    514  O   THR X  68      24.864  43.277  45.645  1.00  0.00           O
ATOM    515  N   GLN X  69      24.425  41.121  46.042  1.00  0.00           N
ATOM    516  CA  GLN X  69      24.410  40.715  44.625  1.00  0.00           C
ATOM    517  CB  GLN X  69      25.842  40.347  44.184  1.00  0.00           C
ATOM    518  CG  GLN X  69      26.413  39.072  44.835  1.00  0.00           C
ATOM    519  CD  GLN X  69      27.934  39.025  44.716  1.00  0.00           C
ATOM    520  OE1 GLN X  69      28.502  38.392  43.842  1.00  0.00           O
ATOM    521  NE2 GLN X  69      28.647  39.728  45.563  1.00  0.00           N
ATOM    522  C   GLN X  69      23.403  39.593  44.320  1.00  0.00           C
ATOM    523  O   GLN X  69      22.977  38.887  45.231  1.00  0.00           O
ATOM    524  N   ASP X  70      23.034  39.427  43.044  1.00  0.00           N
ATOM    525  CA  ASP X  70      22.129  38.375  42.547  1.00  0.00           C
ATOM    526  CB  ASP X  70      22.142  38.396  41.002  1.00  0.00           C
ATOM    527  CG  ASP X  70      21.381  37.239  40.333  1.00  0.00           C
ATOM    528  OD1 ASP X  70      21.583  37.025  39.111  1.00  0.00           O
ATOM    529  OD2 ASP X  70      20.576  36.551  41.000  1.00  0.00           O
ATOM    530  C   ASP X  70      22.528  36.977  43.073  1.00  0.00           C
ATOM    531  O   ASP X  70      23.605  36.487  42.718  1.00  0.00           O
ATOM    532  N   PRO X  71      21.684  36.293  43.875  1.00  0.00           N
ATOM    533  CD  PRO X  71      20.350  36.692  44.297  1.00  0.00           C
ATOM    534  CG  PRO X  71      19.708  35.440  44.886  1.00  0.00           C
ATOM    535  CB  PRO X  71      20.908  34.689  45.459  1.00  0.00           C
ATOM    536  CA  PRO X  71      22.028  35.001  44.459  1.00  0.00           C
ATOM    537  C   PRO X  71      22.172  33.894  43.409  1.00  0.00           C
ATOM    538  O   PRO X  71      22.964  32.978  43.622  1.00  0.00           O
ATOM    539  N   LYS X  72      21.472  33.976  42.265  1.00  0.00           N
ATOM    540  CA  LYS X  72      21.547  32.958  41.204  1.00  0.00           C
ATOM    541  CB  LYS X  72      20.474  33.249  40.139  1.00  0.00           C
ATOM    542  CG  LYS X  72      20.447  32.149  39.071  1.00  0.00           C
ATOM    543  CD  LYS X  72      19.391  32.401  37.996  1.00  0.00           C
ATOM    544  CE  LYS X  72      19.429  31.232  37.006  1.00  0.00           C
ATOM    545  NZ  LYS X  72      18.527  31.477  35.864  1.00  0.00           N
ATOM    546  C   LYS X  72      22.952  32.892  40.603  1.00  0.00           C
ATOM    547  O   LYS X  72      23.530  31.813  40.478  1.00  0.00           O
ATOM    548  N   ALA X  73      23.511  34.055  40.279  1.00  0.00           N
ATOM    549  CA  ALA X  73      24.877  34.195  39.791  1.00  0.00           C
ATOM    550  CB  ALA X  73      24.969  35.560  39.106  1.00  0.00           C
ATOM    551  C   ALA X  73      25.914  34.044  40.920  1.00  0.00           C
ATOM    552  O   ALA X  73      26.874  33.282  40.797  1.00  0.00           O
ATOM    553  N   GLY X  74      25.702  34.728  42.047  1.00  0.00           N
ATOM    554  CA  GLY X  74      26.641  34.782  43.166  1.00  0.00           C
ATOM    555  C   GLY X  74      26.859  33.436  43.862  1.00  0.00           C
ATOM    556  O   GLY X  74      27.995  33.105  44.202  1.00  0.00           O
ATOM    557  N   GLN X  75      25.819  32.614  44.042  1.00  0.00           N
ATOM    558  CA  GLN X  75      25.970  31.290  44.660  1.00  0.00           C
ATOM    559  CB  GLN X  75      24.609  30.788  45.162  1.00  0.00           C
ATOM    560  CG  GLN X  75      24.766  29.596  46.117  1.00  0.00           C
ATOM    561  CD  GLN X  75      23.441  29.211  46.767  1.00  0.00           C
ATOM    562  OE1 GLN X  75      22.847  29.982  47.503  1.00  0.00           O
ATOM    563  NE2 GLN X  75      22.920  28.030  46.510  1.00  0.00           N
ATOM    564  C   GLN X  75      26.653  30.288  43.713  1.00  0.00           C
ATOM    565  O   GLN X  75      27.479  29.494  44.161  1.00  0.00           O
ATOM    566  N   LEU X  76      26.387  30.379  42.404  1.00  0.00           N
ATOM    567  CA  LEU X  76      27.077  29.591  41.378  1.00  0.00           C
ATOM    568  CB  LEU X  76      26.364  29.826  40.034  1.00  0.00           C
ATOM    569  CG  LEU X  76      26.943  29.032  38.850  1.00  0.00           C
ATOM    570  CD1 LEU X  76      26.781  27.523  39.031  1.00  0.00           C
ATOM    571  CD2 LEU X  76      26.216  29.441  37.571  1.00  0.00           C
ATOM    572  C   LEU X  76      28.576  29.938  41.325  1.00  0.00           C
ATOM    573  O   LEU X  76      29.418  29.044  41.403  1.00  0.00           O
ATOM    574  N   LEU X  77      28.913  31.234  41.302  1.00  0.00           N
ATOM    575  CA  LEU X  77      30.282  31.736  41.478  1.00  0.00           C
ATOM    576  CB  LEU X  77      30.226  33.281  41.455  1.00  0.00           C
ATOM    577  CG  LEU X  77      31.532  34.022  41.804  1.00  0.00           C
ATOM    578  CD1 LEU X  77      32.658  33.713  40.820  1.00  0.00           C
ATOM    579  CD2 LEU X  77      31.295  35.532  41.789  1.00  0.00           C
ATOM    580  C   LEU X  77      30.920  31.178  42.762  1.00  0.00           C
ATOM    581  O   LEU X  77      32.036  30.662  42.718  1.00  0.00           O
ATOM    582  N   SER X  78      30.184  31.221  43.876  1.00  0.00           N
ATOM    583  CA  SER X  78      30.659  30.817  45.205  1.00  0.00           C
ATOM    584  CB  SER X  78      29.657  31.236  46.287  1.00  0.00           C
ATOM    585  OG  SER X  78      29.511  32.644  46.324  1.00  0.00           O
ATOM    586  C   SER X  78      30.939  29.320  45.365  1.00  0.00           C
ATOM    587  O   SER X  78      31.775  28.982  46.199  1.00  0.00           O
ATOM    588  N   GLU X  79      30.285  28.420  44.619  1.00  0.00           N
ATOM    589  CA  GLU X  79      30.523  26.963  44.708  1.00  0.00           C
ATOM    590  CB  GLU X  79      29.200  26.189  44.877  1.00  0.00           C
ATOM    591  CG  GLU X  79      28.561  26.358  46.263  1.00  0.00           C
ATOM    592  CD  GLU X  79      27.637  25.176  46.595  1.00  0.00           C
ATOM    593  OE1 GLU X  79      28.023  24.314  47.424  1.00  0.00           O
ATOM    594  OE2 GLU X  79      26.526  25.064  46.025  1.00  0.00           O
ATOM    595  C   GLU X  79      31.322  26.362  43.538  1.00  0.00           C
ATOM    596  O   GLU X  79      31.965  25.325  43.732  1.00  0.00           O
ATOM    597  N   LEU X  80      31.289  26.958  42.337  1.00  0.00           N
ATOM    598  CA  LEU X  80      31.799  26.323  41.110  1.00  0.00           C
ATOM    599  CB  LEU X  80      30.665  26.315  40.069  1.00  0.00           C
ATOM    600  CG  LEU X  80      30.967  25.538  38.775  1.00  0.00           C
ATOM    601  CD1 LEU X  80      31.317  24.071  39.026  1.00  0.00           C
ATOM    602  CD2 LEU X  80      29.732  25.584  37.879  1.00  0.00           C
ATOM    603  C   LEU X  80      33.088  26.951  40.555  1.00  0.00           C
ATOM    604  O   LEU X  80      33.982  26.214  40.124  1.00  0.00           O
ATOM    605  N   PHE X  81      33.212  28.281  40.588  1.00  0.00           N
ATOM    606  CA  PHE X  81      34.321  29.033  39.973  1.00  0.00           C
ATOM    607  CB  PHE X  81      33.765  30.150  39.076  1.00  0.00           C
ATOM    608  CG  PHE X  81      32.779  29.664  38.025  1.00  0.00           C
ATOM    609  CD1 PHE X  81      33.126  28.600  37.168  1.00  0.00           C
ATOM    610  CE1 PHE X  81      32.192  28.101  36.247  1.00  0.00           C
ATOM    611  CZ  PHE X  81      30.914  28.677  36.156  1.00  0.00           C
ATOM    612  CE2 PHE X  81      30.568  29.754  36.989  1.00  0.00           C
ATOM    613  CD2 PHE X  81      31.499  30.245  37.922  1.00  0.00           C
ATOM    614  C   PHE X  81      35.366  29.477  41.013  1.00  0.00           C
ATOM    615  O   PHE X  81      35.792  30.636  41.072  1.00  0.00           O
ATOM    616  N   THR X  82      35.744  28.522  41.864  1.00  0.00           N
ATOM    617  CA  THR X  82      36.460  28.679  43.139  1.00  0.00           C
ATOM    618  CB  THR X  82      35.772  27.801  44.207  1.00  0.00           C
ATOM    619  CG2 THR X  82      34.421  28.358  44.643  1.00  0.00           C
ATOM    620  OG1 THR X  82      35.496  26.515  43.694  1.00  0.00           O
ATOM    621  C   THR X  82      37.954  28.322  43.072  1.00  0.00           C
ATOM    622  O   THR X  82      38.389  27.528  42.231  1.00  0.00           O
ATOM    623  N   ASN X  83      38.733  28.873  44.009  1.00  0.00           N
ATOM    624  CA  ASN X  83      40.125  28.503  44.302  1.00  0.00           C
ATOM    625  CB  ASN X  83      41.019  29.662  43.827  1.00  0.00           C
ATOM    626  CG  ASN X  83      42.483  29.494  44.183  1.00  0.00           C
ATOM    627  OD1 ASN X  83      43.027  30.248  44.977  1.00  0.00           O
ATOM    628  ND2 ASN X  83      43.169  28.518  43.638  1.00  0.00           N
ATOM    629  C   ASN X  83      40.337  28.105  45.785  1.00  0.00           C
ATOM    630  O   ASN X  83      41.303  27.412  46.115  1.00  0.00           O
ATOM    631  N   ARG X  84      39.402  28.466  46.676  1.00  0.00           N
ATOM    632  CA  ARG X  84      39.201  27.836  47.997  1.00  0.00           C
ATOM    633  CB  ARG X  84      38.477  28.820  48.944  1.00  0.00           C
ATOM    634  CG  ARG X  84      37.001  29.111  48.609  1.00  0.00           C
ATOM    635  CD  ARG X  84      36.014  28.212  49.373  1.00  0.00           C
ATOM    636  NE  ARG X  84      34.693  28.185  48.720  1.00  0.00           N
ATOM    637  CZ  ARG X  84      33.837  27.176  48.735  1.00  0.00           C
ATOM    638  NH1 ARG X  84      33.967  26.132  49.495  1.00  0.00           N
ATOM    639  NH2 ARG X  84      32.783  27.174  47.988  1.00  0.00           N
ATOM    640  C   ARG X  84      38.473  26.489  47.893  1.00  0.00           C
ATOM    641  O   ARG X  84      37.753  26.241  46.921  1.00  0.00           O
ATOM    642  N   LYS X  85      38.594  25.662  48.935  1.00  0.00           N
ATOM    643  CA  LYS X  85      37.805  24.429  49.151  1.00  0.00           C
ATOM    644  CB  LYS X  85      38.654  23.196  48.795  1.00  0.00           C
ATOM    645  CG  LYS X  85      39.917  23.038  49.661  1.00  0.00           C
ATOM    646  CD  LYS X  85      40.785  21.865  49.184  1.00  0.00           C
ATOM    647  CE  LYS X  85      40.189  20.486  49.493  1.00  0.00           C
ATOM    648  NZ  LYS X  85      40.170  20.192  50.945  1.00  0.00           N
ATOM    649  C   LYS X  85      37.177  24.315  50.548  1.00  0.00           C
ATOM    650  O   LYS X  85      36.221  23.562  50.711  1.00  0.00           O
ATOM    651  N   GLU X  86      37.655  25.090  51.522  1.00  0.00           N
ATOM    652  CA  GLU X  86      37.082  25.222  52.871  1.00  0.00           C
ATOM    653  CB  GLU X  86      38.071  26.048  53.717  1.00  0.00           C
ATOM    654  CG  GLU X  86      37.730  26.230  55.201  1.00  0.00           C
ATOM    655  CD  GLU X  86      37.515  24.888  55.900  1.00  0.00           C
ATOM    656  OE1 GLU X  86      36.348  24.491  56.100  1.00  0.00           O
ATOM    657  OE2 GLU X  86      38.499  24.186  56.230  1.00  0.00           O
ATOM    658  C   GLU X  86      35.663  25.830  52.847  1.00  0.00           C
ATOM    659  O   GLU X  86      35.284  26.504  51.889  1.00  0.00           O
ATOM    660  N   ASN X  87      34.866  25.563  53.884  1.00  0.00           N
ATOM    661  CA  ASN X  87      33.419  25.792  53.906  1.00  0.00           C
ATOM    662  CB  ASN X  87      32.824  25.100  55.145  1.00  0.00           C
ATOM    663  CG  ASN X  87      32.984  25.902  56.425  1.00  0.00           C
ATOM    664  OD1 ASN X  87      32.081  26.603  56.858  1.00  0.00           O
ATOM    665  ND2 ASN X  87      34.127  25.850  57.064  1.00  0.00           N
ATOM    666  C   ASN X  87      32.966  27.266  53.822  1.00  0.00           C
ATOM    667  O   ASN X  87      33.578  28.161  54.416  1.00  0.00           O
ATOM    668  N   ILE X  88      31.822  27.481  53.159  1.00  0.00           N
ATOM    669  CA  ILE X  88      31.105  28.766  53.062  1.00  0.00           C
ATOM    670  CB  ILE X  88      30.976  29.243  51.592  1.00  0.00           C
ATOM    671  CG2 ILE X  88      32.362  29.595  51.020  1.00  0.00           C
ATOM    672  CG1 ILE X  88      30.239  28.221  50.694  1.00  0.00           C
ATOM    673  CD1 ILE X  88      29.790  28.797  49.346  1.00  0.00           C
ATOM    674  C   ILE X  88      29.725  28.706  53.751  1.00  0.00           C
ATOM    675  O   ILE X  88      29.119  27.633  53.801  1.00  0.00           O
ATOM    676  N   PRO X  89      29.156  29.834  54.224  1.00  0.00           N
ATOM    677  CD  PRO X  89      29.800  31.122  54.431  1.00  0.00           C
ATOM    678  CG  PRO X  89      29.048  31.746  55.603  1.00  0.00           C
ATOM    679  CB  PRO X  89      27.621  31.278  55.351  1.00  0.00           C
ATOM    680  CA  PRO X  89      27.814  29.853  54.822  1.00  0.00           C
ATOM    681  C   PRO X  89      26.679  29.475  53.857  1.00  0.00           C
ATOM    682  O   PRO X  89      25.618  29.049  54.321  1.00  0.00           O
ATOM    683  N   LEU X  90      26.909  29.625  52.544  1.00  0.00           N
ATOM    684  CA  LEU X  90      25.942  29.474  51.448  1.00  0.00           C
ATOM    685  CB  LEU X  90      25.561  27.987  51.276  1.00  0.00           C
ATOM    686  CG  LEU X  90      24.994  27.629  49.890  1.00  0.00           C
ATOM    687  CD1 LEU X  90      26.089  27.613  48.819  1.00  0.00           C
ATOM    688  CD2 LEU X  90      24.369  26.235  49.930  1.00  0.00           C
ATOM    689  C   LEU X  90      24.760  30.454  51.578  1.00  0.00           C
ATOM    690  O   LEU X  90      23.596  30.060  51.510  1.00  0.00           O
ATOM    691  N   LYS X  91      25.063  31.732  51.845  1.00  0.00           N
ATOM    692  CA  LYS X  91      24.098  32.758  52.273  1.00  0.00           C
ATOM    693  CB  LYS X  91      24.045  32.694  53.815  1.00  0.00           C
ATOM    694  CG  LYS X  91      23.237  33.781  54.533  1.00  0.00           C
ATOM    695  CD  LYS X  91      21.760  33.862  54.136  1.00  0.00           C
ATOM    696  CE  LYS X  91      21.119  34.972  54.977  1.00  0.00           C
ATOM    697  NZ  LYS X  91      19.961  35.581  54.298  1.00  0.00           N
ATOM    698  C   LYS X  91      24.455  34.159  51.746  1.00  0.00           C
ATOM    699  O   LYS X  91      25.499  34.712  52.090  1.00  0.00           O
ATOM    700  N   LEU X  92      23.550  34.756  50.964  1.00  0.00           N
ATOM    701  CA  LEU X  92      23.530  36.190  50.628  1.00  0.00           C
ATOM    702  CB  LEU X  92      22.580  36.406  49.431  1.00  0.00           C
ATOM    703  CG  LEU X  92      22.319  37.870  49.023  1.00  0.00           C
ATOM    704  CD1 LEU X  92      23.574  38.593  48.528  1.00  0.00           C
ATOM    705  CD2 LEU X  92      21.288  37.904  47.899  1.00  0.00           C
ATOM    706  C   LEU X  92      23.112  37.028  51.849  1.00  0.00           C
ATOM    707  O   LEU X  92      22.295  36.595  52.664  1.00  0.00           O
ATOM    708  N   SER X  93      23.677  38.223  52.010  1.00  0.00           N
ATOM    709  CA  SER X  93      23.380  39.126  53.128  1.00  0.00           C
ATOM    710  CB  SER X  93      24.237  38.722  54.340  1.00  0.00           C
ATOM    711  OG  SER X  93      23.839  37.436  54.786  1.00  0.00           O
ATOM    712  C   SER X  93      23.594  40.609  52.786  1.00  0.00           C
ATOM    713  O   SER X  93      24.219  40.981  51.786  1.00  0.00           O
ATOM    714  N   GLU X  94      23.050  41.478  53.635  1.00  0.00           N
ATOM    715  CA  GLU X  94      23.410  42.898  53.766  1.00  0.00           C
ATOM    716  CB  GLU X  94      22.119  43.696  53.999  1.00  0.00           C
ATOM    717  CG  GLU X  94      22.330  45.213  54.019  1.00  0.00           C
ATOM    718  CD  GLU X  94      20.985  45.944  53.983  1.00  0.00           C
ATOM    719  OE1 GLU X  94      20.599  46.382  52.878  1.00  0.00           O
ATOM    720  OE2 GLU X  94      20.305  46.109  55.024  1.00  0.00           O
ATOM    721  C   GLU X  94      24.440  43.094  54.893  1.00  0.00           C
ATOM    722  O   GLU X  94      25.357  43.905  54.768  1.00  0.00           O
ATOM    723  N   ASP X  95      24.352  42.270  55.941  1.00  0.00           N
ATOM    724  CA  ASP X  95      25.413  42.034  56.919  1.00  0.00           C
ATOM    725  CB  ASP X  95      24.789  41.275  58.103  1.00  0.00           C
ATOM    726  CG  ASP X  95      25.825  40.826  59.130  1.00  0.00           C
ATOM    727  OD1 ASP X  95      26.833  41.541  59.316  1.00  0.00           O
ATOM    728  OD2 ASP X  95      25.614  39.776  59.786  1.00  0.00           O
ATOM    729  C   ASP X  95      26.559  41.243  56.262  1.00  0.00           C
ATOM    730  O   ASP X  95      26.467  40.029  56.084  1.00  0.00           O
ATOM    731  N   CYS X  96      27.619  41.932  55.829  1.00  0.00           N
ATOM    732  CA  CYS X  96      28.652  41.338  54.971  1.00  0.00           C
ATOM    733  CB  CYS X  96      28.146  41.380  53.520  1.00  0.00           C
ATOM    734  SG  CYS X  96      27.899  43.091  52.953  1.00  0.00           S
ATOM    735  C   CYS X  96      30.078  41.920  55.114  1.00  0.00           C
ATOM    736  O   CYS X  96      30.965  41.526  54.349  1.00  0.00           O
ATOM    737  N   LEU X  97      30.332  42.801  56.091  1.00  0.00           N
ATOM    738  CA  LEU X  97      31.640  43.439  56.317  1.00  0.00           C
ATOM    739  CB  LEU X  97      31.453  44.882  56.819  1.00  0.00           C
ATOM    740  CG  LEU X  97      30.640  45.789  55.877  1.00  0.00           C
ATOM    741  CD1 LEU X  97      30.660  47.209  56.429  1.00  0.00           C
ATOM    742  CD2 LEU X  97      31.175  45.837  54.443  1.00  0.00           C
ATOM    743  C   LEU X  97      32.541  42.588  57.229  1.00  0.00           C
ATOM    744  O   LEU X  97      32.698  42.849  58.430  1.00  0.00           O
ATOM    745  N   TYR X  98      33.121  41.554  56.617  1.00  0.00           N
ATOM    746  CA  TYR X  98      33.982  40.541  57.232  1.00  0.00           C
ATOM    747  CB  TYR X  98      33.163  39.262  57.458  1.00  0.00           C
ATOM    748  CG  TYR X  98      31.921  39.410  58.315  1.00  0.00           C
ATOM    749  CD1 TYR X  98      30.690  39.709  57.704  1.00  0.00           C
ATOM    750  CE1 TYR X  98      29.547  39.942  58.489  1.00  0.00           C
ATOM    751  CZ  TYR X  98      29.628  39.841  59.894  1.00  0.00           C
ATOM    752  OH  TYR X  98      28.556  40.149  60.666  1.00  0.00           O
ATOM    753  CE2 TYR X  98      30.838  39.449  60.501  1.00  0.00           C
ATOM    754  CD2 TYR X  98      31.985  39.245  59.711  1.00  0.00           C
ATOM    755  C   TYR X  98      35.202  40.233  56.338  1.00  0.00           C
ATOM    756  O   TYR X  98      35.179  40.513  55.137  1.00  0.00           O
ATOM    757  N   LEU X  99      36.262  39.650  56.907  1.00  0.00           N
ATOM    758  CA  LEU X  99      37.518  39.329  56.209  1.00  0.00           C
ATOM    759  CB  LEU X  99      38.480  40.536  56.324  1.00  0.00           C
ATOM    760  CG  LEU X  99      38.810  41.080  57.728  1.00  0.00           C
ATOM    761  CD1 LEU X  99      39.685  40.136  58.552  1.00  0.00           C
ATOM    762  CD2 LEU X  99      39.573  42.398  57.574  1.00  0.00           C
ATOM    763  C   LEU X  99      38.145  37.982  56.631  1.00  0.00           C
ATOM    764  O   LEU X  99      37.749  37.387  57.636  1.00  0.00           O
ATOM    765  N   ASN X 100      39.129  37.518  55.851  1.00  0.00           N
ATOM    766  CA  ASN X 100      39.926  36.304  56.094  1.00  0.00           C
ATOM    767  CB  ASN X 100      39.749  35.302  54.939  1.00  0.00           C
ATOM    768  CG  ASN X 100      38.391  34.652  54.787  1.00  0.00           C
ATOM    769  OD1 ASN X 100      37.484  34.775  55.595  1.00  0.00           O
ATOM    770  ND2 ASN X 100      38.240  33.895  53.727  1.00  0.00           N
ATOM    771  C   ASN X 100      41.426  36.634  56.186  1.00  0.00           C
ATOM    772  O   ASN X 100      41.898  37.527  55.482  1.00  0.00           O
ATOM    773  N   ILE X 101      42.186  35.851  56.958  1.00  0.00           N
ATOM    774  CA  ILE X 101      43.651  35.915  57.064  1.00  0.00           C
ATOM    775  CB  ILE X 101      44.111  36.510  58.423  1.00  0.00           C
ATOM    776  CG2 ILE X 101      45.638  36.722  58.396  1.00  0.00           C
ATOM    777  CG1 ILE X 101      43.436  37.853  58.801  1.00  0.00           C
ATOM    778  CD1 ILE X 101      42.140  37.691  59.611  1.00  0.00           C
ATOM    779  C   ILE X 101      44.259  34.517  56.859  1.00  0.00           C
ATOM    780  O   ILE X 101      43.801  33.542  57.459  1.00  0.00           O
ATOM    781  N   TYR X 102      45.333  34.440  56.070  1.00  0.00           N
ATOM    782  CA  TYR X 102      46.163  33.247  55.861  1.00  0.00           C
ATOM    783  CB  TYR X 102      45.956  32.661  54.446  1.00  0.00           C
ATOM    784  CG  TYR X 102      44.610  32.940  53.788  1.00  0.00           C
ATOM    785  CD1 TYR X 102      44.446  34.130  53.058  1.00  0.00           C
ATOM    786  CE1 TYR X 102      43.210  34.449  52.474  1.00  0.00           C
ATOM    787  CZ  TYR X 102      42.114  33.572  52.617  1.00  0.00           C
ATOM    788  OH  TYR X 102      40.906  33.900  52.084  1.00  0.00           O
ATOM    789  CE2 TYR X 102      42.278  32.365  53.331  1.00  0.00           C
ATOM    790  CD2 TYR X 102      43.524  32.050  53.913  1.00  0.00           C
ATOM    791  C   TYR X 102      47.635  33.623  56.116  1.00  0.00           C
ATOM    792  O   TYR X 102      48.137  34.601  55.557  1.00  0.00           O
ATOM    793  N   THR X 103      48.328  32.893  56.993  1.00  0.00           N
ATOM    794  CA  THR X 103      49.622  33.328  57.563  1.00  0.00           C
ATOM    795  CB  THR X 103      49.349  34.225  58.789  1.00  0.00           C
ATOM    796  CG2 THR X 103      48.589  33.546  59.928  1.00  0.00           C
ATOM    797  OG1 THR X 103      50.549  34.722  59.319  1.00  0.00           O
ATOM    798  C   THR X 103      50.525  32.137  57.923  1.00  0.00           C
ATOM    799  O   THR X 103      49.997  31.089  58.300  1.00  0.00           O
ATOM    800  N   PRO X 104      51.867  32.220  57.810  1.00  0.00           N
ATOM    801  CD  PRO X 104      52.653  33.328  57.281  1.00  0.00           C
ATOM    802  CG  PRO X 104      54.076  33.102  57.787  1.00  0.00           C
ATOM    803  CB  PRO X 104      54.170  31.580  57.870  1.00  0.00           C
ATOM    804  CA  PRO X 104      52.757  31.152  58.273  1.00  0.00           C
ATOM    805  C   PRO X 104      52.623  30.894  59.781  1.00  0.00           C
ATOM    806  O   PRO X 104      52.532  31.820  60.587  1.00  0.00           O
ATOM    807  N   ALA X 105      52.667  29.618  60.176  1.00  0.00           N
ATOM    808  CA  ALA X 105      52.474  29.173  61.562  1.00  0.00           C
ATOM    809  CB  ALA X 105      52.302  27.651  61.554  1.00  0.00           C
ATOM    810  C   ALA X 105      53.578  29.647  62.542  1.00  0.00           C
ATOM    811  O   ALA X 105      53.455  29.473  63.754  1.00  0.00           O
ATOM    812  N   ASP X 106      54.613  30.316  62.028  1.00  0.00           N
ATOM    813  CA  ASP X 106      55.628  31.078  62.764  1.00  0.00           C
ATOM    814  CB  ASP X 106      56.713  31.512  61.756  1.00  0.00           C
ATOM    815  CG  ASP X 106      57.990  30.674  61.830  1.00  0.00           C
ATOM    816  OD1 ASP X 106      57.906  29.422  61.830  1.00  0.00           O
ATOM    817  OD2 ASP X 106      59.094  31.267  61.863  1.00  0.00           O
ATOM    818  C   ASP X 106      55.065  32.300  63.532  1.00  0.00           C
ATOM    819  O   ASP X 106      55.781  32.885  64.349  1.00  0.00           O
ATOM    820  N   LEU X 107      53.792  32.684  63.338  1.00  0.00           N
ATOM    821  CA  LEU X 107      53.159  33.754  64.129  1.00  0.00           C
ATOM    822  CB  LEU X 107      51.745  34.093  63.604  1.00  0.00           C
ATOM    823  CG  LEU X 107      50.574  33.194  64.067  1.00  0.00           C
ATOM    824  CD1 LEU X 107      49.250  33.874  63.734  1.00  0.00           C
ATOM    825  CD2 LEU X 107      50.584  31.814  63.414  1.00  0.00           C
ATOM    826  C   LEU X 107      53.142  33.462  65.641  1.00  0.00           C
ATOM    827  O   LEU X 107      53.253  34.391  66.447  1.00  0.00           O
ATOM    828  N   THR X 108      53.048  32.186  66.040  1.00  0.00           N
ATOM    829  CA  THR X 108      53.088  31.788  67.459  1.00  0.00           C
ATOM    830  CB  THR X 108      52.735  30.309  67.663  1.00  0.00           C
ATOM    831  CG2 THR X 108      51.327  29.964  67.182  1.00  0.00           C
ATOM    832  OG1 THR X 108      53.633  29.492  66.955  1.00  0.00           O
ATOM    833  C   THR X 108      54.464  32.073  68.063  1.00  0.00           C
ATOM    834  O   THR X 108      54.560  32.626  69.163  1.00  0.00           O
ATOM    835  N   LYS X 109      55.523  31.846  67.276  1.00  0.00           N
ATOM    836  CA  LYS X 109      56.928  32.166  67.570  1.00  0.00           C
ATOM    837  CB  LYS X 109      57.852  31.398  66.608  1.00  0.00           C
ATOM    838  CG  LYS X 109      57.682  29.875  66.696  1.00  0.00           C
ATOM    839  CD  LYS X 109      58.822  29.171  65.955  1.00  0.00           C
ATOM    840  CE  LYS X 109      58.889  27.685  66.314  1.00  0.00           C
ATOM    841  NZ  LYS X 109      60.032  27.027  65.641  1.00  0.00           N
ATOM    842  C   LYS X 109      57.253  33.668  67.559  1.00  0.00           C
ATOM    843  O   LYS X 109      58.417  34.035  67.716  1.00  0.00           O
ATOM    844  N   LYS X 110      56.255  34.550  67.407  1.00  0.00           N
ATOM    845  CA  LYS X 110      56.399  36.019  67.335  1.00  0.00           C
ATOM    846  CB  LYS X 110      56.842  36.616  68.695  1.00  0.00           C
ATOM    847  CG  LYS X 110      55.878  36.285  69.849  1.00  0.00           C
ATOM    848  CD  LYS X 110      56.324  36.856  71.204  1.00  0.00           C
ATOM    849  CE  LYS X 110      57.600  36.179  71.721  1.00  0.00           C
ATOM    850  NZ  LYS X 110      57.867  36.517  73.136  1.00  0.00           N
ATOM    851  C   LYS X 110      57.240  36.504  66.141  1.00  0.00           C
ATOM    852  O   LYS X 110      57.881  37.550  66.227  1.00  0.00           O
ATOM    853  N   ASN X 111      57.260  35.747  65.038  1.00  0.00           N
ATOM    854  CA  ASN X 111      57.847  36.187  63.764  1.00  0.00           C
ATOM    855  CB  ASN X 111      58.044  34.949  62.863  1.00  0.00           C
ATOM    856  CG  ASN X 111      59.024  35.134  61.709  1.00  0.00           C
ATOM    857  OD1 ASN X 111      59.403  36.236  61.342  1.00  0.00           O
ATOM    858  ND2 ASN X 111      59.454  34.069  61.072  1.00  0.00           N
ATOM    859  C   ASN X 111      56.973  37.300  63.131  1.00  0.00           C
ATOM    860  O   ASN X 111      55.797  37.449  63.484  1.00  0.00           O
ATOM    861  N   ARG X 112      57.556  38.125  62.253  1.00  0.00           N
ATOM    862  CA  ARG X 112      56.982  39.393  61.764  1.00  0.00           C
ATOM    863  CB  ARG X 112      57.554  40.552  62.611  1.00  0.00           C
ATOM    864  CG  ARG X 112      57.205  40.387  64.104  1.00  0.00           C
ATOM    865  CD  ARG X 112      57.629  41.561  64.983  1.00  0.00           C
ATOM    866  NE  ARG X 112      59.069  41.572  65.302  1.00  0.00           N
ATOM    867  CZ  ARG X 112      59.649  41.075  66.380  1.00  0.00           C
ATOM    868  NH1 ARG X 112      60.822  41.507  66.721  1.00  0.00           N
ATOM    869  NH2 ARG X 112      59.102  40.164  67.136  1.00  0.00           N
ATOM    870  C   ARG X 112      57.228  39.565  60.257  1.00  0.00           C
ATOM    871  O   ARG X 112      58.201  40.191  59.843  1.00  0.00           O
ATOM    872  N   LEU X 113      56.362  38.970  59.438  1.00  0.00           N
ATOM    873  CA  LEU X 113      56.516  38.836  57.981  1.00  0.00           C
ATOM    874  CB  LEU X 113      55.904  37.490  57.524  1.00  0.00           C
ATOM    875  CG  LEU X 113      56.608  36.178  57.928  1.00  0.00           C
ATOM    876  CD1 LEU X 113      58.110  36.201  57.638  1.00  0.00           C
ATOM    877  CD2 LEU X 113      56.384  35.797  59.392  1.00  0.00           C
ATOM    878  C   LEU X 113      55.895  40.013  57.188  1.00  0.00           C
ATOM    879  O   LEU X 113      55.042  40.730  57.722  1.00  0.00           O
ATOM    880  N   PRO X 114      56.267  40.199  55.901  1.00  0.00           N
ATOM    881  CD  PRO X 114      57.400  39.582  55.227  1.00  0.00           C
ATOM    882  CG  PRO X 114      57.730  40.509  54.062  1.00  0.00           C
ATOM    883  CB  PRO X 114      56.372  41.085  53.667  1.00  0.00           C
ATOM    884  CA  PRO X 114      55.585  41.118  54.983  1.00  0.00           C
ATOM    885  C   PRO X 114      54.109  40.752  54.753  1.00  0.00           C
ATOM    886  O   PRO X 114      53.720  39.593  54.920  1.00  0.00           O
ATOM    887  N   VAL X 115      53.289  41.727  54.342  1.00  0.00           N
ATOM    888  CA  VAL X 115      51.817  41.605  54.300  1.00  0.00           C
ATOM    889  CB  VAL X 115      51.182  42.437  55.438  1.00  0.00           C
ATOM    890  CG1 VAL X 115      49.664  42.217  55.529  1.00  0.00           C
ATOM    891  CG2 VAL X 115      51.786  42.107  56.810  1.00  0.00           C
ATOM    892  C   VAL X 115      51.235  42.050  52.954  1.00  0.00           C
ATOM    893  O   VAL X 115      51.601  43.111  52.446  1.00  0.00           O
ATOM    894  N   MET X 116      50.262  41.301  52.419  1.00  0.00           N
ATOM    895  CA  MET X 116      49.443  41.698  51.265  1.00  0.00           C
ATOM    896  CB  MET X 116      49.849  40.885  50.026  1.00  0.00           C
ATOM    897  CG  MET X 116      49.289  41.501  48.736  1.00  0.00           C
ATOM    898  SD  MET X 116      49.875  40.711  47.213  1.00  0.00           S
ATOM    899  CE  MET X 116      48.703  39.334  47.086  1.00  0.00           C
ATOM    900  C   MET X 116      47.932  41.600  51.548  1.00  0.00           C
ATOM    901  O   MET X 116      47.453  40.601  52.086  1.00  0.00           O
ATOM    902  N   VAL X 117      47.173  42.626  51.152  1.00  0.00           N
ATOM    903  CA  VAL X 117      45.706  42.715  51.280  1.00  0.00           C
ATOM    904  CB  VAL X 117      45.286  43.986  52.048  1.00  0.00           C
ATOM    905  CG1 VAL X 117      43.776  43.999  52.317  1.00  0.00           C
ATOM    906  CG2 VAL X 117      45.996  44.107  53.406  1.00  0.00           C
ATOM    907  C   VAL X 117      45.063  42.678  49.891  1.00  0.00           C
ATOM    908  O   VAL X 117      45.460  43.436  49.009  1.00  0.00           O
ATOM    909  N   TRP X 118      44.079  41.800  49.698  1.00  0.00           N
ATOM    910  CA  TRP X 118      43.505  41.423  48.402  1.00  0.00           C
ATOM    911  CB  TRP X 118      43.632  39.896  48.276  1.00  0.00           C
ATOM    912  CG  TRP X 118      43.400  39.255  46.936  1.00  0.00           C
ATOM    913  CD1 TRP X 118      42.326  39.423  46.127  1.00  0.00           C
ATOM    914  NE1 TRP X 118      42.463  38.639  44.998  1.00  0.00           N
ATOM    915  CE2 TRP X 118      43.616  37.889  45.035  1.00  0.00           C
ATOM    916  CZ2 TRP X 118      44.176  36.951  44.155  1.00  0.00           C
ATOM    917  CH2 TRP X 118      45.395  36.339  44.494  1.00  0.00           C
ATOM    918  CZ3 TRP X 118      46.022  36.658  45.712  1.00  0.00           C
ATOM    919  CE3 TRP X 118      45.450  37.604  46.586  1.00  0.00           C
ATOM    920  CD2 TRP X 118      44.239  38.258  46.265  1.00  0.00           C
ATOM    921  C   TRP X 118      42.047  41.891  48.269  1.00  0.00           C
ATOM    922  O   TRP X 118      41.203  41.565  49.109  1.00  0.00           O
ATOM    923  N   ILE X 119      41.748  42.615  47.185  1.00  0.00           N
ATOM    924  CA  ILE X 119      40.437  43.205  46.868  1.00  0.00           C
ATOM    925  CB  ILE X 119      40.562  44.742  46.667  1.00  0.00           C
ATOM    926  CG2 ILE X 119      39.155  45.363  46.590  1.00  0.00           C
ATOM    927  CG1 ILE X 119      41.396  45.416  47.786  1.00  0.00           C
ATOM    928  CD1 ILE X 119      41.513  46.943  47.684  1.00  0.00           C
ATOM    929  C   ILE X 119      39.824  42.516  45.632  1.00  0.00           C
ATOM    930  O   ILE X 119      40.470  42.406  44.586  1.00  0.00           O
ATOM    931  N   HID X 120      38.572  42.059  45.739  1.00  0.00           N
ATOM    932  CA  HID X 120      37.844  41.408  44.639  1.00  0.00           C
ATOM    933  CB  HID X 120      36.737  40.505  45.212  1.00  0.00           C
ATOM    934  CG  HID X 120      35.654  41.210  45.998  1.00  0.00           C
ATOM    935  ND1 HID X 120      34.566  41.884  45.484  1.00  0.00           N
ATOM    936  CE1 HID X 120      33.801  42.289  46.514  1.00  0.00           C
ATOM    937  NE2 HID X 120      34.351  41.914  47.684  1.00  0.00           N
ATOM    938  CD2 HID X 120      35.522  41.219  47.361  1.00  0.00           C
ATOM    939  C   HID X 120      37.300  42.402  43.593  1.00  0.00           C
ATOM    940  O   HID X 120      37.153  43.596  43.865  1.00  0.00           O
ATOM    941  N   GLY X 121      36.964  41.906  42.397  1.00  0.00           N
ATOM    942  CA  GLY X 121      36.299  42.664  41.348  1.00  0.00           C
ATOM    943  C   GLY X 121      34.771  42.672  41.518  1.00  0.00           C
ATOM    944  O   GLY X 121      34.216  42.398  42.578  1.00  0.00           O
ATOM    945  N   GLY X 122      34.049  43.004  40.378  1.00  0.00           N
ATOM    946  CA  GLY X 122      32.581  43.077  40.381  1.00  0.00           C
ATOM    947  C   GLY X 122      32.050  44.427  39.915  1.00  0.00           C
ATOM    948  O   GLY X 122      31.090  44.961  40.464  1.00  0.00           O
ATOM    949  N   GLY X 123      32.626  45.003  38.791  1.00  0.00           N
ATOM    950  CA  GLY X 123      32.201  46.323  38.303  1.00  0.00           C
ATOM    951  C   GLY X 123      30.792  46.271  37.701  1.00  0.00           C
ATOM    952  O   GLY X 123      30.619  45.776  36.588  1.00  0.00           O
ATOM    953  N   LEU X 124      29.793  46.771  38.440  1.00  0.00           N
ATOM    954  CA  LEU X 124      28.361  46.527  38.198  1.00  0.00           C
ATOM    955  CB  LEU X 124      27.837  47.536  37.146  1.00  0.00           C
ATOM    956  CG  LEU X 124      26.308  47.579  36.922  1.00  0.00           C
ATOM    957  CD1 LEU X 124      25.517  47.771  38.219  1.00  0.00           C
ATOM    958  CD2 LEU X 124      25.967  48.731  35.975  1.00  0.00           C
ATOM    959  C   LEU X 124      28.069  45.033  37.912  1.00  0.00           C
ATOM    960  O   LEU X 124      27.372  44.692  36.959  1.00  0.00           O
ATOM    961  N   MET X 125      28.680  44.128  38.684  1.00  0.00           N
ATOM    962  CA  MET X 125      28.642  42.675  38.455  1.00  0.00           C
ATOM    963  CB  MET X 125      29.758  42.293  37.451  1.00  0.00           C
ATOM    964  CG  MET X 125      29.159  41.774  36.140  1.00  0.00           C
ATOM    965  SD  MET X 125      28.155  40.269  36.309  1.00  0.00           S
ATOM    966  CE  MET X 125      27.550  40.131  34.607  1.00  0.00           C
ATOM    967  C   MET X 125      28.733  41.882  39.773  1.00  0.00           C
ATOM    968  O   MET X 125      28.601  42.463  40.850  1.00  0.00           O
ATOM    969  N   VAL X 126      28.911  40.559  39.696  1.00  0.00           N
ATOM    970  CA  VAL X 126      29.163  39.675  40.850  1.00  0.00           C
ATOM    971  CB  VAL X 126      28.657  38.241  40.595  1.00  0.00           C
ATOM    972  CG1 VAL X 126      27.127  38.196  40.590  1.00  0.00           C
ATOM    973  CG2 VAL X 126      29.183  37.633  39.289  1.00  0.00           C
ATOM    974  C   VAL X 126      30.638  39.653  41.274  1.00  0.00           C
ATOM    975  O   VAL X 126      31.544  39.896  40.472  1.00  0.00           O
ATOM    976  N   GLY X 127      30.884  39.330  42.542  1.00  0.00           N
ATOM    977  CA  GLY X 127      32.209  39.238  43.159  1.00  0.00           C
ATOM    978  C   GLY X 127      32.102  39.212  44.684  1.00  0.00           C
ATOM    979  O   GLY X 127      31.447  40.069  45.271  1.00  0.00           O
ATOM    980  N   ALA X 128      32.703  38.216  45.333  1.00  0.00           N
ATOM    981  CA  ALA X 128      32.642  38.031  46.789  1.00  0.00           C
ATOM    982  CB  ALA X 128      31.340  37.288  47.128  1.00  0.00           C
ATOM    983  C   ALA X 128      33.865  37.256  47.311  1.00  0.00           C
ATOM    984  O   ALA X 128      34.568  36.603  46.537  1.00  0.00           O
ATOM    985  N   ALA X 129      34.106  37.269  48.625  1.00  0.00           N
ATOM    986  CA  ALA X 129      35.229  36.550  49.243  1.00  0.00           C
ATOM    987  CB  ALA X 129      35.314  36.976  50.713  1.00  0.00           C
ATOM    988  C   ALA X 129      35.156  35.008  49.101  1.00  0.00           C
ATOM    989  O   ALA X 129      36.171  34.331  49.249  1.00  0.00           O
ATOM    990  N   SER X 130      33.983  34.453  48.779  1.00  0.00           N
ATOM    991  CA  SER X 130      33.669  33.015  48.708  1.00  0.00           C
ATOM    992  CB  SER X 130      32.191  32.867  48.340  1.00  0.00           C
ATOM    993  OG  SER X 130      31.919  33.574  47.144  1.00  0.00           O
ATOM    994  C   SER X 130      34.490  32.166  47.725  1.00  0.00           C
ATOM    995  O   SER X 130      34.467  30.938  47.836  1.00  0.00           O
ATOM    996  N   THR X 131      35.221  32.768  46.779  1.00  0.00           N
ATOM    997  CA  THR X 131      36.095  32.035  45.840  1.00  0.00           C
ATOM    998  CB  THR X 131      35.958  32.548  44.396  1.00  0.00           C
ATOM    999  CG2 THR X 131      34.539  32.404  43.860  1.00  0.00           C
ATOM   1000  OG1 THR X 131      36.307  33.908  44.281  1.00  0.00           O
ATOM   1001  C   THR X 131      37.572  32.022  46.232  1.00  0.00           C
ATOM   1002  O   THR X 131      38.289  31.116  45.801  1.00  0.00           O
ATOM   1003  N   TYR X 132      38.027  32.985  47.040  1.00  0.00           N
ATOM   1004  CA  TYR X 132      39.442  33.335  47.209  1.00  0.00           C
ATOM   1005  CB  TYR X 132      39.563  34.846  47.457  1.00  0.00           C
ATOM   1006  CG  TYR X 132      39.173  35.719  46.278  1.00  0.00           C
ATOM   1007  CD1 TYR X 132      37.873  36.249  46.184  1.00  0.00           C
ATOM   1008  CE1 TYR X 132      37.510  37.040  45.078  1.00  0.00           C
ATOM   1009  CZ  TYR X 132      38.432  37.281  44.040  1.00  0.00           C
ATOM   1010  OH  TYR X 132      38.044  38.015  42.963  1.00  0.00           O
ATOM   1011  CE2 TYR X 132      39.740  36.760  44.140  1.00  0.00           C
ATOM   1012  CD2 TYR X 132      40.111  35.997  45.266  1.00  0.00           C
ATOM   1013  C   TYR X 132      40.158  32.553  48.322  1.00  0.00           C
ATOM   1014  O   TYR X 132      39.565  32.204  49.342  1.00  0.00           O
ATOM   1015  N   ASP X 133      41.460  32.322  48.143  1.00  0.00           N
ATOM   1016  CA  ASP X 133      42.351  31.645  49.095  1.00  0.00           C
ATOM   1017  CB  ASP X 133      42.303  30.129  48.822  1.00  0.00           C
ATOM   1018  CG  ASP X 133      43.204  29.306  49.743  1.00  0.00           C
ATOM   1019  OD1 ASP X 133      43.798  28.317  49.248  1.00  0.00           O
ATOM   1020  OD2 ASP X 133      43.341  29.670  50.933  1.00  0.00           O
ATOM   1021  C   ASP X 133      43.791  32.190  48.988  1.00  0.00           C
ATOM   1022  O   ASP X 133      44.196  32.688  47.930  1.00  0.00           O
ATOM   1023  N   GLY X 134      44.577  32.071  50.061  1.00  0.00           N
ATOM   1024  CA  GLY X 134      45.992  32.469  50.109  1.00  0.00           C
ATOM   1025  C   GLY X 134      46.917  31.543  50.913  1.00  0.00           C
ATOM   1026  O   GLY X 134      48.122  31.801  50.975  1.00  0.00           O
ATOM   1027  N   LEU X 135      46.401  30.470  51.528  1.00  0.00           N
ATOM   1028  CA  LEU X 135      47.196  29.614  52.421  1.00  0.00           C
ATOM   1029  CB  LEU X 135      46.241  28.704  53.225  1.00  0.00           C
ATOM   1030  CG  LEU X 135      45.658  27.476  52.492  1.00  0.00           C
ATOM   1031  CD1 LEU X 135      46.557  26.238  52.600  1.00  0.00           C
ATOM   1032  CD2 LEU X 135      44.322  27.081  53.121  1.00  0.00           C
ATOM   1033  C   LEU X 135      48.335  28.875  51.690  1.00  0.00           C
ATOM   1034  O   LEU X 135      49.436  28.758  52.227  1.00  0.00           O
ATOM   1035  N   ALA X 136      48.118  28.459  50.439  1.00  0.00           N
ATOM   1036  CA  ALA X 136      49.102  27.752  49.616  1.00  0.00           C
ATOM   1037  CB  ALA X 136      48.357  26.902  48.576  1.00  0.00           C
ATOM   1038  C   ALA X 136      50.155  28.686  48.980  1.00  0.00           C
ATOM   1039  O   ALA X 136      51.087  28.200  48.334  1.00  0.00           O
ATOM   1040  N   LEU X 137      50.039  30.007  49.185  1.00  0.00           N
ATOM   1041  CA  LEU X 137      51.096  30.989  48.920  1.00  0.00           C
ATOM   1042  CB  LEU X 137      50.452  32.279  48.369  1.00  0.00           C
ATOM   1043  CG  LEU X 137      51.449  33.349  47.876  1.00  0.00           C
ATOM   1044  CD1 LEU X 137      50.752  34.294  46.894  1.00  0.00           C
ATOM   1045  CD2 LEU X 137      52.005  34.223  49.004  1.00  0.00           C
ATOM   1046  C   LEU X 137      51.949  31.201  50.180  1.00  0.00           C
ATOM   1047  O   LEU X 137      53.172  31.066  50.123  1.00  0.00           O
ATOM   1048  N   ALA X 138      51.322  31.449  51.336  1.00  0.00           N
ATOM   1049  CA  ALA X 138      52.018  31.617  52.620  1.00  0.00           C
ATOM   1050  CB  ALA X 138      50.957  31.922  53.686  1.00  0.00           C
ATOM   1051  C   ALA X 138      52.884  30.391  53.001  1.00  0.00           C
ATOM   1052  O   ALA X 138      53.969  30.537  53.575  1.00  0.00           O
ATOM   1053  N   ALA X 139      52.442  29.194  52.602  1.00  0.00           N
ATOM   1054  CA  ALA X 139      53.118  27.910  52.799  1.00  0.00           C
ATOM   1055  CB  ALA X 139      52.080  26.820  52.522  1.00  0.00           C
ATOM   1056  C   ALA X 139      54.387  27.686  51.943  1.00  0.00           C
ATOM   1057  O   ALA X 139      55.076  26.680  52.131  1.00  0.00           O
ATOM   1058  N   HIE X 140      54.701  28.596  51.008  1.00  0.00           N
ATOM   1059  CA  HIE X 140      55.846  28.490  50.085  1.00  0.00           C
ATOM   1060  CB  HIE X 140      55.345  28.004  48.717  1.00  0.00           C
ATOM   1061  CG  HIE X 140      55.101  26.520  48.669  1.00  0.00           C
ATOM   1062  ND1 HIE X 140      56.096  25.541  48.571  1.00  0.00           N
ATOM   1063  CE1 HIE X 140      55.443  24.373  48.457  1.00  0.00           C
ATOM   1064  NE2 HIE X 140      54.114  24.571  48.500  1.00  0.00           N
ATOM   1065  CD2 HIE X 140      53.879  25.919  48.637  1.00  0.00           C
ATOM   1066  C   HIE X 140      56.656  29.782  49.917  1.00  0.00           C
ATOM   1067  O   HIE X 140      57.877  29.706  49.772  1.00  0.00           O
ATOM   1068  N   GLU X 141      56.014  30.954  49.945  1.00  0.00           N
ATOM   1069  CA  GLU X 141      56.641  32.266  49.689  1.00  0.00           C
ATOM   1070  CB  GLU X 141      55.907  32.997  48.550  1.00  0.00           C
ATOM   1071  CG  GLU X 141      55.679  32.188  47.259  1.00  0.00           C
ATOM   1072  CD  GLU X 141      56.960  31.592  46.659  1.00  0.00           C
ATOM   1073  OE1 GLU X 141      58.012  32.268  46.593  1.00  0.00           O
ATOM   1074  OE2 GLU X 141      56.938  30.418  46.224  1.00  0.00           O
ATOM   1075  C   GLU X 141      56.761  33.163  50.942  1.00  0.00           C
ATOM   1076  O   GLU X 141      57.244  34.290  50.857  1.00  0.00           O
ATOM   1077  N   ASN X 142      56.363  32.659  52.117  1.00  0.00           N
ATOM   1078  CA  ASN X 142      56.683  33.240  53.429  1.00  0.00           C
ATOM   1079  CB  ASN X 142      58.168  32.950  53.725  1.00  0.00           C
ATOM   1080  CG  ASN X 142      58.543  33.142  55.180  1.00  0.00           C
ATOM   1081  OD1 ASN X 142      57.735  32.969  56.086  1.00  0.00           O
ATOM   1082  ND2 ASN X 142      59.788  33.450  55.444  1.00  0.00           N
ATOM   1083  C   ASN X 142      56.256  34.716  53.640  1.00  0.00           C
ATOM   1084  O   ASN X 142      57.033  35.545  54.125  1.00  0.00           O
ATOM   1085  N   VAL X 143      55.004  35.028  53.291  1.00  0.00           N
ATOM   1086  CA  VAL X 143      54.326  36.322  53.521  1.00  0.00           C
ATOM   1087  CB  VAL X 143      54.326  37.209  52.254  1.00  0.00           C
ATOM   1088  CG1 VAL X 143      55.747  37.611  51.837  1.00  0.00           C
ATOM   1089  CG2 VAL X 143      53.643  36.548  51.049  1.00  0.00           C
ATOM   1090  C   VAL X 143      52.892  36.102  54.031  1.00  0.00           C
ATOM   1091  O   VAL X 143      52.336  35.014  53.866  1.00  0.00           O
ATOM   1092  N   VAL X 144      52.290  37.121  54.652  1.00  0.00           N
ATOM   1093  CA  VAL X 144      50.895  37.110  55.142  1.00  0.00           C
ATOM   1094  CB  VAL X 144      50.737  37.983  56.407  1.00  0.00           C
ATOM   1095  CG1 VAL X 144      49.325  37.883  57.001  1.00  0.00           C
ATOM   1096  CG2 VAL X 144      51.740  37.593  57.498  1.00  0.00           C
ATOM   1097  C   VAL X 144      49.939  37.599  54.051  1.00  0.00           C
ATOM   1098  O   VAL X 144      50.225  38.594  53.385  1.00  0.00           O
ATOM   1099  N   VAL X 145      48.781  36.949  53.902  1.00  0.00           N
ATOM   1100  CA  VAL X 145      47.737  37.316  52.927  1.00  0.00           C
ATOM   1101  CB  VAL X 145      47.629  36.258  51.807  1.00  0.00           C
ATOM   1102  CG1 VAL X 145      46.583  36.643  50.749  1.00  0.00           C
ATOM   1103  CG2 VAL X 145      48.965  36.066  51.074  1.00  0.00           C
ATOM   1104  C   VAL X 145      46.395  37.542  53.634  1.00  0.00           C
ATOM   1105  O   VAL X 145      46.012  36.770  54.512  1.00  0.00           O
ATOM   1106  N   VAL X 146      45.661  38.587  53.237  1.00  0.00           N
ATOM   1107  CA  VAL X 146      44.334  38.948  53.774  1.00  0.00           C
ATOM   1108  CB  VAL X 146      44.425  40.244  54.614  1.00  0.00           C
ATOM   1109  CG1 VAL X 146      43.080  40.670  55.219  1.00  0.00           C
ATOM   1110  CG2 VAL X 146      45.423  40.113  55.775  1.00  0.00           C
ATOM   1111  C   VAL X 146      43.333  39.126  52.627  1.00  0.00           C
ATOM   1112  O   VAL X 146      43.598  39.907  51.716  1.00  0.00           O
ATOM   1113  N   THR X 147      42.170  38.468  52.677  1.00  0.00           N
ATOM   1114  CA  THR X 147      41.041  38.731  51.753  1.00  0.00           C
ATOM   1115  CB  THR X 147      40.268  37.455  51.362  1.00  0.00           C
ATOM   1116  CG2 THR X 147      39.264  37.692  50.233  1.00  0.00           C
ATOM   1117  OG1 THR X 147      41.112  36.410  50.940  1.00  0.00           O
ATOM   1118  C   THR X 147      40.051  39.676  52.427  1.00  0.00           C
ATOM   1119  O   THR X 147      39.569  39.352  53.513  1.00  0.00           O
ATOM   1120  N   ILE X 148      39.693  40.795  51.786  1.00  0.00           N
ATOM   1121  CA  ILE X 148      38.643  41.708  52.276  1.00  0.00           C
ATOM   1122  CB  ILE X 148      39.182  43.130  52.566  1.00  0.00           C
ATOM   1123  CG2 ILE X 148      40.329  43.048  53.592  1.00  0.00           C
ATOM   1124  CG1 ILE X 148      39.614  43.905  51.300  1.00  0.00           C
ATOM   1125  CD1 ILE X 148      39.814  45.405  51.564  1.00  0.00           C
ATOM   1126  C   ILE X 148      37.416  41.716  51.354  1.00  0.00           C
ATOM   1127  O   ILE X 148      37.529  41.451  50.157  1.00  0.00           O
ATOM   1128  N   GLN X 149      36.246  42.033  51.914  1.00  0.00           N
ATOM   1129  CA  GLN X 149      34.970  42.102  51.196  1.00  0.00           C
ATOM   1130  CB  GLN X 149      34.054  40.975  51.700  1.00  0.00           C
ATOM   1131  CG  GLN X 149      32.775  40.836  50.864  1.00  0.00           C
ATOM   1132  CD  GLN X 149      32.032  39.548  51.184  1.00  0.00           C
ATOM   1133  OE1 GLN X 149      32.128  38.556  50.469  1.00  0.00           O
ATOM   1134  NE2 GLN X 149      31.292  39.497  52.271  1.00  0.00           N
ATOM   1135  C   GLN X 149      34.326  43.488  51.335  1.00  0.00           C
ATOM   1136  O   GLN X 149      34.388  44.099  52.401  1.00  0.00           O
ATOM   1137  N   TYR X 150      33.693  43.970  50.263  1.00  0.00           N
ATOM   1138  CA  TYR X 150      32.978  45.252  50.211  1.00  0.00           C
ATOM   1139  CB  TYR X 150      33.888  46.338  49.610  1.00  0.00           C
ATOM   1140  CG  TYR X 150      34.283  46.137  48.156  1.00  0.00           C
ATOM   1141  CD1 TYR X 150      35.304  45.228  47.820  1.00  0.00           C
ATOM   1142  CE1 TYR X 150      35.653  45.022  46.472  1.00  0.00           C
ATOM   1143  CZ  TYR X 150      35.004  45.747  45.451  1.00  0.00           C
ATOM   1144  OH  TYR X 150      35.338  45.549  44.148  1.00  0.00           O
ATOM   1145  CE2 TYR X 150      34.000  46.676  45.790  1.00  0.00           C
ATOM   1146  CD2 TYR X 150      33.633  46.863  47.138  1.00  0.00           C
ATOM   1147  C   TYR X 150      31.652  45.118  49.447  1.00  0.00           C
ATOM   1148  O   TYR X 150      31.400  44.102  48.792  1.00  0.00           O
ATOM   1149  N   ARG X 151      30.776  46.124  49.555  1.00  0.00           N
ATOM   1150  CA  ARG X 151      29.446  46.115  48.918  1.00  0.00           C
ATOM   1151  CB  ARG X 151      28.471  46.960  49.744  1.00  0.00           C
ATOM   1152  CG  ARG X 151      28.201  46.315  51.117  1.00  0.00           C
ATOM   1153  CD  ARG X 151      27.388  47.243  52.021  1.00  0.00           C
ATOM   1154  NE  ARG X 151      28.203  48.408  52.386  1.00  0.00           N
ATOM   1155  CZ  ARG X 151      27.812  49.617  52.716  1.00  0.00           C
ATOM   1156  NH1 ARG X 151      26.562  49.959  52.828  1.00  0.00           N
ATOM   1157  NH2 ARG X 151      28.726  50.502  52.951  1.00  0.00           N
ATOM   1158  C   ARG X 151      29.491  46.561  47.454  1.00  0.00           C
ATOM   1159  O   ARG X 151      30.285  47.422  47.080  1.00  0.00           O
ATOM   1160  N   LEU X 152      28.601  45.990  46.644  1.00  0.00           N
ATOM   1161  CA  LEU X 152      28.528  46.165  45.187  1.00  0.00           C
ATOM   1162  CB  LEU X 152      28.779  44.803  44.500  1.00  0.00           C
ATOM   1163  CG  LEU X 152      30.164  44.167  44.746  1.00  0.00           C
ATOM   1164  CD1 LEU X 152      30.279  42.876  43.938  1.00  0.00           C
ATOM   1165  CD2 LEU X 152      31.319  45.076  44.323  1.00  0.00           C
ATOM   1166  C   LEU X 152      27.195  46.790  44.738  1.00  0.00           C
ATOM   1167  O   LEU X 152      26.260  46.944  45.529  1.00  0.00           O
ATOM   1168  N   GLY X 153      27.112  47.164  43.458  1.00  0.00           N
ATOM   1169  CA  GLY X 153      25.883  47.634  42.812  1.00  0.00           C
ATOM   1170  C   GLY X 153      25.250  48.841  43.508  1.00  0.00           C
ATOM   1171  O   GLY X 153      25.939  49.813  43.830  1.00  0.00           O
ATOM   1172  N   ILE X 154      23.937  48.779  43.761  1.00  0.00           N
ATOM   1173  CA  ILE X 154      23.190  49.867  44.417  1.00  0.00           C
ATOM   1174  CB  ILE X 154      21.667  49.575  44.406  1.00  0.00           C
ATOM   1175  CG2 ILE X 154      21.270  48.365  45.275  1.00  0.00           C
ATOM   1176  CG1 ILE X 154      20.876  50.840  44.811  1.00  0.00           C
ATOM   1177  CD1 ILE X 154      19.353  50.701  44.677  1.00  0.00           C
ATOM   1178  C   ILE X 154      23.735  50.174  45.821  1.00  0.00           C
ATOM   1179  O   ILE X 154      23.937  51.339  46.156  1.00  0.00           O
ATOM   1180  N   TRP X 155      24.056  49.147  46.615  1.00  0.00           N
ATOM   1181  CA  TRP X 155      24.620  49.310  47.959  1.00  0.00           C
ATOM   1182  CB  TRP X 155      24.694  47.947  48.653  1.00  0.00           C
ATOM   1183  CG  TRP X 155      23.404  47.297  49.045  1.00  0.00           C
ATOM   1184  CD1 TRP X 155      22.788  47.471  50.235  1.00  0.00           C
ATOM   1185  NE1 TRP X 155      21.719  46.606  50.340  1.00  0.00           N
ATOM   1186  CE2 TRP X 155      21.586  45.830  49.210  1.00  0.00           C
ATOM   1187  CZ2 TRP X 155      20.716  44.788  48.866  1.00  0.00           C
ATOM   1188  CH2 TRP X 155      20.835  44.183  47.604  1.00  0.00           C
ATOM   1189  CZ3 TRP X 155      21.818  44.630  46.704  1.00  0.00           C
ATOM   1190  CE3 TRP X 155      22.703  45.664  47.068  1.00  0.00           C
ATOM   1191  CD2 TRP X 155      22.619  46.285  48.336  1.00  0.00           C
ATOM   1192  C   TRP X 155      26.023  49.926  47.936  1.00  0.00           C
ATOM   1193  O   TRP X 155      26.347  50.743  48.797  1.00  0.00           O
ATOM   1194  N   GLY X 156      26.856  49.539  46.967  1.00  0.00           N
ATOM   1195  CA  GLY X 156      28.232  50.021  46.847  1.00  0.00           C
ATOM   1196  C   GLY X 156      28.352  51.444  46.296  1.00  0.00           C
ATOM   1197  O   GLY X 156      29.230  52.186  46.733  1.00  0.00           O
ATOM   1198  N   PHE X 157      27.495  51.838  45.345  1.00  0.00           N
ATOM   1199  CA  PHE X 157      27.818  52.956  44.442  1.00  0.00           C
ATOM   1200  CB  PHE X 157      28.488  52.369  43.185  1.00  0.00           C
ATOM   1201  CG  PHE X 157      29.733  51.549  43.492  1.00  0.00           C
ATOM   1202  CD1 PHE X 157      30.888  52.186  43.987  1.00  0.00           C
ATOM   1203  CE1 PHE X 157      31.992  51.422  44.406  1.00  0.00           C
ATOM   1204  CZ  PHE X 157      31.954  50.021  44.323  1.00  0.00           C
ATOM   1205  CE2 PHE X 157      30.815  49.383  43.804  1.00  0.00           C
ATOM   1206  CD2 PHE X 157      29.706  50.144  43.390  1.00  0.00           C
ATOM   1207  C   PHE X 157      26.662  53.924  44.108  1.00  0.00           C
ATOM   1208  O   PHE X 157      26.849  54.823  43.282  1.00  0.00           O
ATOM   1209  N   PHE X 158      25.489  53.811  44.744  1.00  0.00           N
ATOM   1210  CA  PHE X 158      24.396  54.786  44.577  1.00  0.00           C
ATOM   1211  CB  PHE X 158      23.133  54.276  45.284  1.00  0.00           C
ATOM   1212  CG  PHE X 158      21.956  55.233  45.225  1.00  0.00           C
ATOM   1213  CD1 PHE X 158      21.249  55.399  44.020  1.00  0.00           C
ATOM   1214  CE1 PHE X 158      20.182  56.311  43.946  1.00  0.00           C
ATOM   1215  CZ  PHE X 158      19.817  57.064  45.076  1.00  0.00           C
ATOM   1216  CE2 PHE X 158      20.521  56.900  46.282  1.00  0.00           C
ATOM   1217  CD2 PHE X 158      21.590  55.989  46.356  1.00  0.00           C
ATOM   1218  C   PHE X 158      24.764  56.197  45.085  1.00  0.00           C
ATOM   1219  O   PHE X 158      25.320  56.337  46.176  1.00  0.00           O
ATOM   1220  N   SER X 159      24.406  57.238  44.324  1.00  0.00           N
ATOM   1221  CA  SER X 159      24.582  58.650  44.700  1.00  0.00           C
ATOM   1222  CB  SER X 159      25.899  59.213  44.146  1.00  0.00           C
ATOM   1223  OG  SER X 159      26.059  60.533  44.629  1.00  0.00           O
ATOM   1224  C   SER X 159      23.419  59.535  44.230  1.00  0.00           C
ATOM   1225  O   SER X 159      22.799  59.281  43.194  1.00  0.00           O
ATOM   1226  N   THR X 160      23.161  60.613  44.973  1.00  0.00           N
ATOM   1227  CA  THR X 160      22.257  61.717  44.607  1.00  0.00           C
ATOM   1228  CB  THR X 160      21.204  61.954  45.695  1.00  0.00           C
ATOM   1229  CG2 THR X 160      20.340  60.722  45.974  1.00  0.00           C
ATOM   1230  OG1 THR X 160      21.824  62.339  46.900  1.00  0.00           O
ATOM   1231  C   THR X 160      22.992  63.039  44.353  1.00  0.00           C
ATOM   1232  O   THR X 160      22.361  64.015  43.946  1.00  0.00           O
ATOM   1233  N   GLY X 161      24.307  63.104  44.596  1.00  0.00           N
ATOM   1234  CA  GLY X 161      25.092  64.338  44.469  1.00  0.00           C
ATOM   1235  C   GLY X 161      24.815  65.391  45.553  1.00  0.00           C
ATOM   1236  O   GLY X 161      25.150  66.562  45.371  1.00  0.00           O
ATOM   1237  N   ASP X 162      24.205  65.016  46.682  1.00  0.00           N
ATOM   1238  CA  ASP X 162      23.946  65.920  47.810  1.00  0.00           C
ATOM   1239  CB  ASP X 162      22.521  66.491  47.699  1.00  0.00           C
ATOM   1240  CG  ASP X 162      22.375  67.773  48.518  1.00  0.00           C
ATOM   1241  OD1 ASP X 162      23.280  68.630  48.404  1.00  0.00           O
ATOM   1242  OD2 ASP X 162      21.418  67.909  49.318  1.00  0.00           O
ATOM   1243  C   ASP X 162      24.207  65.258  49.175  1.00  0.00           C
ATOM   1244  O   ASP X 162      24.388  64.046  49.254  1.00  0.00           O
ATOM   1245  N   GLU X 163      24.248  66.052  50.252  1.00  0.00           N
ATOM   1246  CA  GLU X 163      24.694  65.645  51.603  1.00  0.00           C
ATOM   1247  CB  GLU X 163      24.478  66.819  52.582  1.00  0.00           C
ATOM   1248  CG  GLU X 163      25.746  67.645  52.826  1.00  0.00           C
ATOM   1249  CD  GLU X 163      26.329  68.209  51.533  1.00  0.00           C
ATOM   1250  OE1 GLU X 163      27.270  67.604  50.967  1.00  0.00           O
ATOM   1251  OE2 GLU X 163      25.875  69.277  51.059  1.00  0.00           O
ATOM   1252  C   GLU X 163      24.036  64.381  52.187  1.00  0.00           C
ATOM   1253  O   GLU X 163      24.655  63.712  53.016  1.00  0.00           O
ATOM   1254  N   HID X 164      22.823  64.024  51.763  1.00  0.00           N
ATOM   1255  CA  HID X 164      22.154  62.798  52.199  1.00  0.00           C
ATOM   1256  CB  HID X 164      20.637  62.963  52.039  1.00  0.00           C
ATOM   1257  CG  HID X 164      20.200  63.370  50.654  1.00  0.00           C
ATOM   1258  ND1 HID X 164      19.869  64.645  50.257  1.00  0.00           N
ATOM   1259  CE1 HID X 164      19.564  64.610  48.951  1.00  0.00           C
ATOM   1260  NE2 HID X 164      19.714  63.365  48.470  1.00  0.00           N
ATOM   1261  CD2 HID X 164      20.099  62.567  49.551  1.00  0.00           C
ATOM   1262  C   HID X 164      22.686  61.517  51.520  1.00  0.00           C
ATOM   1263  O   HID X 164      22.497  60.432  52.072  1.00  0.00           O
ATOM   1264  N   SER X 165      23.367  61.594  50.365  1.00  0.00           N
ATOM   1265  CA  SER X 165      23.942  60.427  49.666  1.00  0.00           C
ATOM   1266  CB  SER X 165      22.805  59.611  49.026  1.00  0.00           C
ATOM   1267  OG  SER X 165      23.298  58.442  48.403  1.00  0.00           O
ATOM   1268  C   SER X 165      24.995  60.806  48.602  1.00  0.00           C
ATOM   1269  O   SER X 165      24.716  60.741  47.404  1.00  0.00           O
ATOM   1270  N   ARG X 166      26.226  61.151  49.012  1.00  0.00           N
ATOM   1271  CA  ARG X 166      27.320  61.574  48.105  1.00  0.00           C
ATOM   1272  CB  ARG X 166      28.326  62.433  48.890  1.00  0.00           C
ATOM   1273  CG  ARG X 166      27.837  63.832  49.287  1.00  0.00           C
ATOM   1274  CD  ARG X 166      27.699  64.765  48.076  1.00  0.00           C
ATOM   1275  NE  ARG X 166      27.469  66.162  48.487  1.00  0.00           N
ATOM   1276  CZ  ARG X 166      27.601  67.251  47.752  1.00  0.00           C
ATOM   1277  NH1 ARG X 166      27.328  68.396  48.296  1.00  0.00           N
ATOM   1278  NH2 ARG X 166      28.020  67.236  46.519  1.00  0.00           N
ATOM   1279  C   ARG X 166      28.064  60.463  47.336  1.00  0.00           C
ATOM   1280  O   ARG X 166      28.741  60.794  46.366  1.00  0.00           O
ATOM   1281  N   GLY X 167      27.946  59.187  47.719  1.00  0.00           N
ATOM   1282  CA  GLY X 167      28.493  58.035  46.973  1.00  0.00           C
ATOM   1283  C   GLY X 167      29.823  57.458  47.491  1.00  0.00           C
ATOM   1284  O   GLY X 167      30.236  57.720  48.621  1.00  0.00           O
ATOM   1285  N   ASN X 168      30.486  56.651  46.650  1.00  0.00           N
ATOM   1286  CA  ASN X 168      31.759  55.940  46.895  1.00  0.00           C
ATOM   1287  CB  ASN X 168      32.932  56.940  46.969  1.00  0.00           C
ATOM   1288  CG  ASN X 168      33.131  57.781  45.721  1.00  0.00           C
ATOM   1289  OD1 ASN X 168      32.942  57.354  44.590  1.00  0.00           O
ATOM   1290  ND2 ASN X 168      33.560  59.005  45.895  1.00  0.00           N
ATOM   1291  C   ASN X 168      31.762  54.918  48.062  1.00  0.00           C
ATOM   1292  O   ASN X 168      32.824  54.582  48.595  1.00  0.00           O
ATOM   1293  N   TRP X 169      30.605  54.379  48.466  1.00  0.00           N
ATOM   1294  CA  TRP X 169      30.485  53.509  49.651  1.00  0.00           C
ATOM   1295  CB  TRP X 169      29.018  53.115  49.889  1.00  0.00           C
ATOM   1296  CG  TRP X 169      28.015  54.193  49.619  1.00  0.00           C
ATOM   1297  CD1 TRP X 169      27.110  54.185  48.613  1.00  0.00           C
ATOM   1298  NE1 TRP X 169      26.414  55.376  48.607  1.00  0.00           N
ATOM   1299  CE2 TRP X 169      26.832  56.210  49.619  1.00  0.00           C
ATOM   1300  CZ2 TRP X 169      26.449  57.499  50.007  1.00  0.00           C
ATOM   1301  CH2 TRP X 169      27.127  58.118  51.069  1.00  0.00           C
ATOM   1302  CZ3 TRP X 169      28.157  57.436  51.738  1.00  0.00           C
ATOM   1303  CE3 TRP X 169      28.508  56.124  51.365  1.00  0.00           C
ATOM   1304  CD2 TRP X 169      27.862  55.483  50.286  1.00  0.00           C
ATOM   1305  C   TRP X 169      31.368  52.252  49.583  1.00  0.00           C
ATOM   1306  O   TRP X 169      31.978  51.888  50.588  1.00  0.00           O
ATOM   1307  N   GLY X 170      31.496  51.624  48.410  1.00  0.00           N
ATOM   1308  CA  GLY X 170      32.359  50.454  48.206  1.00  0.00           C
ATOM   1309  C   GLY X 170      33.848  50.749  48.436  1.00  0.00           C
ATOM   1310  O   GLY X 170      34.536  49.956  49.077  1.00  0.00           O
ATOM   1311  N   HIE X 171      34.336  51.919  48.005  1.00  0.00           N
ATOM   1312  CA  HIE X 171      35.701  52.380  48.298  1.00  0.00           C
ATOM   1313  CB  HIE X 171      36.026  53.641  47.480  1.00  0.00           C
ATOM   1314  CG  HIE X 171      35.886  53.513  45.981  1.00  0.00           C
ATOM   1315  ND1 HIE X 171      34.697  53.671  45.268  1.00  0.00           N
ATOM   1316  CE1 HIE X 171      35.028  53.592  43.969  1.00  0.00           C
ATOM   1317  NE2 HIE X 171      36.344  53.358  43.834  1.00  0.00           N
ATOM   1318  CD2 HIE X 171      36.905  53.323  45.093  1.00  0.00           C
ATOM   1319  C   HIE X 171      35.883  52.677  49.794  1.00  0.00           C
ATOM   1320  O   HIE X 171      36.909  52.326  50.376  1.00  0.00           O
ATOM   1321  N   LEU X 172      34.882  53.282  50.444  1.00  0.00           N
ATOM   1322  CA  LEU X 172      34.932  53.581  51.881  1.00  0.00           C
ATOM   1323  CB  LEU X 172      33.809  54.567  52.252  1.00  0.00           C
ATOM   1324  CG  LEU X 172      33.944  55.981  51.650  1.00  0.00           C
ATOM   1325  CD1 LEU X 172      32.719  56.810  52.039  1.00  0.00           C
ATOM   1326  CD2 LEU X 172      35.192  56.718  52.144  1.00  0.00           C
ATOM   1327  C   LEU X 172      34.901  52.311  52.755  1.00  0.00           C
ATOM   1328  O   LEU X 172      35.581  52.279  53.782  1.00  0.00           O
ATOM   1329  N   ASP X 173      34.211  51.243  52.338  1.00  0.00           N
ATOM   1330  CA  ASP X 173      34.274  49.930  53.005  1.00  0.00           C
ATOM   1331  CB  ASP X 173      33.271  48.943  52.374  1.00  0.00           C
ATOM   1332  CG  ASP X 173      31.789  49.194  52.677  1.00  0.00           C
ATOM   1333  OD1 ASP X 173      31.437  49.977  53.594  1.00  0.00           O
ATOM   1334  OD2 ASP X 173      30.941  48.584  51.988  1.00  0.00           O
ATOM   1335  C   ASP X 173      35.695  49.332  52.929  1.00  0.00           C
ATOM   1336  O   ASP X 173      36.206  48.808  53.921  1.00  0.00           O
ATOM   1337  N   GLN X 174      36.377  49.465  51.782  1.00  0.00           N
ATOM   1338  CA  GLN X 174      37.774  49.032  51.618  1.00  0.00           C
ATOM   1339  CB  GLN X 174      38.198  49.148  50.142  1.00  0.00           C
ATOM   1340  CG  GLN X 174      37.406  48.245  49.174  1.00  0.00           C
ATOM   1341  CD  GLN X 174      37.440  48.764  47.735  1.00  0.00           C
ATOM   1342  OE1 GLN X 174      38.356  49.451  47.306  1.00  0.00           O
ATOM   1343  NE2 GLN X 174      36.443  48.474  46.933  1.00  0.00           N
ATOM   1344  C   GLN X 174      38.723  49.843  52.524  1.00  0.00           C
ATOM   1345  O   GLN X 174      39.608  49.272  53.163  1.00  0.00           O
ATOM   1346  N   VAL X 175      38.507  51.159  52.656  1.00  0.00           N
ATOM   1347  CA  VAL X 175      39.248  52.013  53.607  1.00  0.00           C
ATOM   1348  CB  VAL X 175      38.948  53.509  53.362  1.00  0.00           C
ATOM   1349  CG1 VAL X 175      39.545  54.427  54.437  1.00  0.00           C
ATOM   1350  CG2 VAL X 175      39.532  53.962  52.016  1.00  0.00           C
ATOM   1351  C   VAL X 175      38.977  51.601  55.062  1.00  0.00           C
ATOM   1352  O   VAL X 175      39.918  51.532  55.852  1.00  0.00           O
ATOM   1353  N   ALA X 176      37.740  51.240  55.420  1.00  0.00           N
ATOM   1354  CA  ALA X 176      37.402  50.750  56.762  1.00  0.00           C
ATOM   1355  CB  ALA X 176      35.882  50.607  56.872  1.00  0.00           C
ATOM   1356  C   ALA X 176      38.105  49.425  57.109  1.00  0.00           C
ATOM   1357  O   ALA X 176      38.481  49.212  58.267  1.00  0.00           O
ATOM   1358  N   ALA X 177      38.328  48.556  56.117  1.00  0.00           N
ATOM   1359  CA  ALA X 177      39.144  47.356  56.279  1.00  0.00           C
ATOM   1360  CB  ALA X 177      38.912  46.426  55.085  1.00  0.00           C
ATOM   1361  C   ALA X 177      40.633  47.701  56.467  1.00  0.00           C
ATOM   1362  O   ALA X 177      41.259  47.198  57.397  1.00  0.00           O
ATOM   1363  N   LEU X 178      41.202  48.603  55.656  1.00  0.00           N
ATOM   1364  CA  LEU X 178      42.610  49.021  55.781  1.00  0.00           C
ATOM   1365  CB  LEU X 178      42.990  49.920  54.587  1.00  0.00           C
ATOM   1366  CG  LEU X 178      43.063  49.189  53.230  1.00  0.00           C
ATOM   1367  CD1 LEU X 178      43.235  50.209  52.104  1.00  0.00           C
ATOM   1368  CD2 LEU X 178      44.235  48.204  53.159  1.00  0.00           C
ATOM   1369  C   LEU X 178      42.906  49.715  57.126  1.00  0.00           C
ATOM   1370  O   LEU X 178      43.926  49.422  57.755  1.00  0.00           O
ATOM   1371  N   ARG X 179      41.989  50.565  57.613  1.00  0.00           N
ATOM   1372  CA  ARG X 179      42.049  51.174  58.957  1.00  0.00           C
ATOM   1373  CB  ARG X 179      40.880  52.166  59.136  1.00  0.00           C
ATOM   1374  CG  ARG X 179      41.030  53.479  58.336  1.00  0.00           C
ATOM   1375  CD  ARG X 179      39.747  54.319  58.459  1.00  0.00           C
ATOM   1376  NE  ARG X 179      39.836  55.641  57.806  1.00  0.00           N
ATOM   1377  CZ  ARG X 179      38.841  56.502  57.674  1.00  0.00           C
ATOM   1378  NH1 ARG X 179      39.058  57.711  57.265  1.00  0.00           N
ATOM   1379  NH2 ARG X 179      37.607  56.216  57.945  1.00  0.00           N
ATOM   1380  C   ARG X 179      42.054  50.108  60.066  1.00  0.00           C
ATOM   1381  O   ARG X 179      42.857  50.208  60.994  1.00  0.00           O
ATOM   1382  N   TRP X 180      41.233  49.059  59.947  1.00  0.00           N
ATOM   1383  CA  TRP X 180      41.208  47.935  60.898  1.00  0.00           C
ATOM   1384  CB  TRP X 180      39.968  47.070  60.646  1.00  0.00           C
ATOM   1385  CG  TRP X 180      39.815  45.907  61.580  1.00  0.00           C
ATOM   1386  CD1 TRP X 180      39.106  45.923  62.729  1.00  0.00           C
ATOM   1387  NE1 TRP X 180      39.177  44.687  63.336  1.00  0.00           N
ATOM   1388  CE2 TRP X 180      39.980  43.816  62.636  1.00  0.00           C
ATOM   1389  CZ2 TRP X 180      40.382  42.493  62.865  1.00  0.00           C
ATOM   1390  CH2 TRP X 180      41.232  41.867  61.937  1.00  0.00           C
ATOM   1391  CZ3 TRP X 180      41.662  42.572  60.798  1.00  0.00           C
ATOM   1392  CE3 TRP X 180      41.244  43.900  60.579  1.00  0.00           C
ATOM   1393  CD2 TRP X 180      40.396  44.563  61.494  1.00  0.00           C
ATOM   1394  C   TRP X 180      42.474  47.067  60.842  1.00  0.00           C
ATOM   1395  O   TRP X 180      42.991  46.670  61.889  1.00  0.00           O
ATOM   1396  N   VAL X 181      43.001  46.794  59.641  1.00  0.00           N
ATOM   1397  CA  VAL X 181      44.221  45.991  59.440  1.00  0.00           C
ATOM   1398  CB  VAL X 181      44.480  45.730  57.937  1.00  0.00           C
ATOM   1399  CG1 VAL X 181      45.879  45.171  57.636  1.00  0.00           C
ATOM   1400  CG2 VAL X 181      43.483  44.700  57.386  1.00  0.00           C
ATOM   1401  C   VAL X 181      45.416  46.652  60.127  1.00  0.00           C
ATOM   1402  O   VAL X 181      46.131  45.974  60.861  1.00  0.00           O
ATOM   1403  N   GLN X 182      45.595  47.971  59.992  1.00  0.00           N
ATOM   1404  CA  GLN X 182      46.645  48.700  60.721  1.00  0.00           C
ATOM   1405  CB  GLN X 182      46.635  50.183  60.296  1.00  0.00           C
ATOM   1406  CG  GLN X 182      47.478  50.446  59.034  1.00  0.00           C
ATOM   1407  CD  GLN X 182      48.977  50.195  59.228  1.00  0.00           C
ATOM   1408  OE1 GLN X 182      49.508  50.176  60.335  1.00  0.00           O
ATOM   1409  NE2 GLN X 182      49.718  49.987  58.165  1.00  0.00           N
ATOM   1410  C   GLN X 182      46.532  48.556  62.253  1.00  0.00           C
ATOM   1411  O   GLN X 182      47.557  48.506  62.940  1.00  0.00           O
ATOM   1412  N   ASP X 183      45.321  48.420  62.801  1.00  0.00           N
ATOM   1413  CA  ASP X 183      45.099  48.261  64.244  1.00  0.00           C
ATOM   1414  CB  ASP X 183      43.697  48.794  64.602  1.00  0.00           C
ATOM   1415  CG  ASP X 183      43.564  49.141  66.088  1.00  0.00           C
ATOM   1416  OD1 ASP X 183      44.354  49.993  66.562  1.00  0.00           O
ATOM   1417  OD2 ASP X 183      42.679  48.592  66.792  1.00  0.00           O
ATOM   1418  C   ASP X 183      45.315  46.818  64.753  1.00  0.00           C
ATOM   1419  O   ASP X 183      45.482  46.629  65.959  1.00  0.00           O
ATOM   1420  N   ASN X 184      45.338  45.798  63.878  1.00  0.00           N
ATOM   1421  CA  ASN X 184      45.276  44.378  64.280  1.00  0.00           C
ATOM   1422  CB  ASN X 184      43.835  43.876  64.067  1.00  0.00           C
ATOM   1423  CG  ASN X 184      42.858  44.540  65.016  1.00  0.00           C
ATOM   1424  OD1 ASN X 184      42.762  44.184  66.184  1.00  0.00           O
ATOM   1425  ND2 ASN X 184      42.143  45.541  64.564  1.00  0.00           N
ATOM   1426  C   ASN X 184      46.284  43.420  63.607  1.00  0.00           C
ATOM   1427  O   ASN X 184      46.425  42.282  64.058  1.00  0.00           O
ATOM   1428  N   ILE X 185      46.998  43.821  62.548  1.00  0.00           N
ATOM   1429  CA  ILE X 185      47.864  42.908  61.772  1.00  0.00           C
ATOM   1430  CB  ILE X 185      48.370  43.613  60.493  1.00  0.00           C
ATOM   1431  CG2 ILE X 185      49.280  44.818  60.787  1.00  0.00           C
ATOM   1432  CG1 ILE X 185      49.112  42.683  59.516  1.00  0.00           C
ATOM   1433  CD1 ILE X 185      48.297  41.476  59.032  1.00  0.00           C
ATOM   1434  C   ILE X 185      49.005  42.285  62.599  1.00  0.00           C
ATOM   1435  O   ILE X 185      49.379  41.131  62.368  1.00  0.00           O
ATOM   1436  N   ALA X 186      49.486  42.989  63.629  1.00  0.00           N
ATOM   1437  CA  ALA X 186      50.498  42.487  64.558  1.00  0.00           C
ATOM   1438  CB  ALA X 186      50.956  43.652  65.442  1.00  0.00           C
ATOM   1439  C   ALA X 186      50.051  41.269  65.402  1.00  0.00           C
ATOM   1440  O   ALA X 186      50.913  40.607  65.990  1.00  0.00           O
ATOM   1441  N   SER X 187      48.755  40.929  65.441  1.00  0.00           N
ATOM   1442  CA  SER X 187      48.233  39.690  66.054  1.00  0.00           C
ATOM   1443  CB  SER X 187      46.723  39.809  66.297  1.00  0.00           C
ATOM   1444  OG  SER X 187      46.449  40.830  67.235  1.00  0.00           O
ATOM   1445  C   SER X 187      48.467  38.442  65.191  1.00  0.00           C
ATOM   1446  O   SER X 187      48.573  37.333  65.717  1.00  0.00           O
ATOM   1447  N   PHE X 188      48.560  38.618  63.868  1.00  0.00           N
ATOM   1448  CA  PHE X 188      48.564  37.539  62.869  1.00  0.00           C
ATOM   1449  CB  PHE X 188      47.523  37.852  61.782  1.00  0.00           C
ATOM   1450  CG  PHE X 188      46.097  37.963  62.292  1.00  0.00           C
ATOM   1451  CD1 PHE X 188      45.558  39.220  62.629  1.00  0.00           C
ATOM   1452  CE1 PHE X 188      44.243  39.318  63.118  1.00  0.00           C
ATOM   1453  CZ  PHE X 188      43.458  38.160  63.263  1.00  0.00           C
ATOM   1454  CE2 PHE X 188      43.990  36.905  62.922  1.00  0.00           C
ATOM   1455  CD2 PHE X 188      45.308  36.805  62.440  1.00  0.00           C
ATOM   1456  C   PHE X 188      49.957  37.246  62.280  1.00  0.00           C
ATOM   1457  O   PHE X 188      50.071  36.552  61.271  1.00  0.00           O
ATOM   1458  N   GLY X 189      51.022  37.779  62.891  1.00  0.00           N
ATOM   1459  CA  GLY X 189      52.408  37.600  62.436  1.00  0.00           C
ATOM   1460  C   GLY X 189      52.856  38.543  61.313  1.00  0.00           C
ATOM   1461  O   GLY X 189      53.929  38.335  60.752  1.00  0.00           O
ATOM   1462  N   GLY X 190      52.067  39.568  60.969  1.00  0.00           N
ATOM   1463  CA  GLY X 190      52.407  40.546  59.929  1.00  0.00           C
ATOM   1464  C   GLY X 190      53.017  41.842  60.477  1.00  0.00           C
ATOM   1465  O   GLY X 190      52.670  42.292  61.571  1.00  0.00           O
ATOM   1466  N   ASN X 191      53.920  42.463  59.715  1.00  0.00           N
ATOM   1467  CA  ASN X 191      54.548  43.750  60.035  1.00  0.00           C
ATOM   1468  CB  ASN X 191      55.979  43.723  59.461  1.00  0.00           C
ATOM   1469  CG  ASN X 191      56.760  45.025  59.573  1.00  0.00           C
ATOM   1470  OD1 ASN X 191      56.272  46.079  59.963  1.00  0.00           O
ATOM   1471  ND2 ASN X 191      58.013  44.993  59.205  1.00  0.00           N
ATOM   1472  C   ASN X 191      53.690  44.935  59.515  1.00  0.00           C
ATOM   1473  O   ASN X 191      53.495  45.048  58.299  1.00  0.00           O
ATOM   1474  N   PRO X 192      53.216  45.858  60.380  1.00  0.00           N
ATOM   1475  CD  PRO X 192      53.465  45.912  61.817  1.00  0.00           C
ATOM   1476  CG  PRO X 192      53.015  47.300  62.263  1.00  0.00           C
ATOM   1477  CB  PRO X 192      51.867  47.594  61.302  1.00  0.00           C
ATOM   1478  CA  PRO X 192      52.350  46.978  59.982  1.00  0.00           C
ATOM   1479  C   PRO X 192      53.035  48.033  59.091  1.00  0.00           C
ATOM   1480  O   PRO X 192      52.341  48.829  58.461  1.00  0.00           O
ATOM   1481  N   GLY X 193      54.369  48.035  59.004  1.00  0.00           N
ATOM   1482  CA  GLY X 193      55.174  48.924  58.155  1.00  0.00           C
ATOM   1483  C   GLY X 193      55.563  48.330  56.795  1.00  0.00           C
ATOM   1484  O   GLY X 193      56.592  48.720  56.242  1.00  0.00           O
ATOM   1485  N   SER X 194      54.807  47.344  56.295  1.00  0.00           N
ATOM   1486  CA  SER X 194      55.138  46.551  55.093  1.00  0.00           C
ATOM   1487  CB  SER X 194      55.746  45.210  55.529  1.00  0.00           C
ATOM   1488  OG  SER X 194      54.758  44.328  56.039  1.00  0.00           O
ATOM   1489  C   SER X 194      53.959  46.311  54.131  1.00  0.00           C
ATOM   1490  O   SER X 194      54.046  45.470  53.233  1.00  0.00           O
ATOM   1491  N   VAL X 195      52.830  46.996  54.336  1.00  0.00           N
ATOM   1492  CA  VAL X 195      51.528  46.581  53.791  1.00  0.00           C
ATOM   1493  CB  VAL X 195      50.361  47.224  54.568  1.00  0.00           C
ATOM   1494  CG1 VAL X 195      48.997  46.761  54.036  1.00  0.00           C
ATOM   1495  CG2 VAL X 195      50.419  46.861  56.060  1.00  0.00           C
ATOM   1496  C   VAL X 195      51.426  46.844  52.287  1.00  0.00           C
ATOM   1497  O   VAL X 195      51.497  47.983  51.823  1.00  0.00           O
ATOM   1498  N   THR X 196      51.202  45.777  51.527  1.00  0.00           N
ATOM   1499  CA  THR X 196      50.953  45.799  50.080  1.00  0.00           C
ATOM   1500  CB  THR X 196      51.715  44.649  49.400  1.00  0.00           C
ATOM   1501  CG2 THR X 196      51.645  44.701  47.873  1.00  0.00           C
ATOM   1502  OG1 THR X 196      53.077  44.696  49.766  1.00  0.00           O
ATOM   1503  C   THR X 196      49.451  45.686  49.806  1.00  0.00           C
ATOM   1504  O   THR X 196      48.794  44.825  50.389  1.00  0.00           O
ATOM   1505  N   ILE X 197      48.896  46.502  48.906  1.00  0.00           N
ATOM   1506  CA  ILE X 197      47.516  46.333  48.407  1.00  0.00           C
ATOM   1507  CB  ILE X 197      46.689  47.639  48.485  1.00  0.00           C
ATOM   1508  CG2 ILE X 197      46.548  48.059  49.960  1.00  0.00           C
ATOM   1509  CG1 ILE X 197      47.258  48.786  47.617  1.00  0.00           C
ATOM   1510  CD1 ILE X 197      46.345  50.018  47.546  1.00  0.00           C
ATOM   1511  C   ILE X 197      47.504  45.693  47.012  1.00  0.00           C
ATOM   1512  O   ILE X 197      48.347  46.009  46.176  1.00  0.00           O
ATOM   1513  N   PHE X 198      46.553  44.791  46.770  1.00  0.00           N
ATOM   1514  CA  PHE X 198      46.388  44.009  45.540  1.00  0.00           C
ATOM   1515  CB  PHE X 198      46.915  42.588  45.801  1.00  0.00           C
ATOM   1516  CG  PHE X 198      46.830  41.628  44.627  1.00  0.00           C
ATOM   1517  CD1 PHE X 198      47.969  41.376  43.842  1.00  0.00           C
ATOM   1518  CE1 PHE X 198      47.908  40.480  42.763  1.00  0.00           C
ATOM   1519  CZ  PHE X 198      46.708  39.810  42.475  1.00  0.00           C
ATOM   1520  CE2 PHE X 198      45.563  40.063  43.249  1.00  0.00           C
ATOM   1521  CD2 PHE X 198      45.624  40.961  44.330  1.00  0.00           C
ATOM   1522  C   PHE X 198      44.908  43.984  45.135  1.00  0.00           C
ATOM   1523  O   PHE X 198      44.048  43.793  45.997  1.00  0.00           O
ATOM   1524  N   GLY X 199      44.581  44.130  43.847  1.00  0.00           N
ATOM   1525  CA  GLY X 199      43.181  44.119  43.405  1.00  0.00           C
ATOM   1526  C   GLY X 199      42.922  43.585  41.995  1.00  0.00           C
ATOM   1527  O   GLY X 199      43.698  43.823  41.069  1.00  0.00           O
ATOM   1528  N   GLU X 200      41.775  42.919  41.835  1.00  0.00           N
ATOM   1529  CA  GLU X 200      41.203  42.471  40.554  1.00  0.00           C
ATOM   1530  CB  GLU X 200      40.599  41.065  40.707  1.00  0.00           C
ATOM   1531  CG  GLU X 200      41.607  39.956  41.047  1.00  0.00           C
ATOM   1532  CD  GLU X 200      40.957  38.561  41.083  1.00  0.00           C
ATOM   1533  OE1 GLU X 200      39.723  38.423  40.874  1.00  0.00           O
ATOM   1534  OE2 GLU X 200      41.673  37.559  41.295  1.00  0.00           O
ATOM   1535  C   GLU X 200      40.086  43.421  40.079  1.00  0.00           C
ATOM   1536  O   GLU X 200      39.284  43.869  40.904  1.00  0.00           O
ATOM   1537  N1  MOL X 201      40.023  43.738  38.775  1.00  0.00           N
ATOM   1538  C1  MOL X 201      38.948  44.481  38.048  1.00  0.00           C
ATOM   1539  C2  MOL X 201      37.807  43.548  37.629  1.00  0.00           C
ATOM   1540  O1  MOL X 201      37.086  44.306  36.631  1.00  0.00           O
ATOM   1541  C3  MOL X 201      38.494  45.715  38.817  1.00  0.00           C
ATOM   1542  O2  MOL X 201      39.262  46.658  38.973  1.00  0.00           O
ATOM   1543  O3  MOL X 201      27.679  35.705  36.992  1.00  0.00           O
ATOM   1544  C4  MOL X 201      27.880  34.996  35.753  1.00  0.00           C
ATOM   1545  C5  MOL X 201      28.635  35.899  34.782  1.00  0.00           C
ATOM   1546  C6  MOL X 201      29.569  36.885  35.286  1.00  0.00           C
ATOM   1547  C7  MOL X 201      28.439  35.790  33.411  1.00  0.00           C
ATOM   1548  C8  MOL X 201      30.201  37.641  34.330  1.00  0.00           C
ATOM   1549  N2  MOL X 201      30.009  37.544  32.958  1.00  0.00           N
ATOM   1550  C9  MOL X 201      31.149  38.704  34.580  1.00  0.00           C
ATOM   1551  C10 MOL X 201      29.125  36.636  32.395  1.00  0.00           C
ATOM   1552  C11 MOL X 201      30.836  38.522  32.194  1.00  0.00           C
ATOM   1553  O4  MOL X 201      28.928  36.564  31.185  1.00  0.00           O
ATOM   1554  C12 MOL X 201      31.536  39.261  33.325  1.00  0.00           C
ATOM   1555  C13 MOL X 201      32.417  40.301  33.243  1.00  0.00           C
ATOM   1556  C14 MOL X 201      32.933  40.783  34.517  1.00  0.00           C
ATOM   1557  C15 MOL X 201      33.884  41.834  34.592  1.00  0.00           C
ATOM   1558  C16 MOL X 201      32.490  40.174  35.731  1.00  0.00           C
ATOM   1559  C17 MOL X 201      34.387  42.236  35.821  1.00  0.00           C
ATOM   1560  C18 MOL X 201      33.916  41.662  37.041  1.00  0.00           C
ATOM   1561  C19 MOL X 201      32.984  40.660  36.990  1.00  0.00           C
ATOM   1562  N3  MOL X 201      31.578  39.103  35.762  1.00  0.00           N
ATOM   1563  C20 MOL X 201      27.480  34.730  32.933  1.00  0.00           C
ATOM   1564  O5  MOL X 201      26.344  34.656  33.819  1.00  0.00           O
ATOM   1565  C21 MOL X 201      26.494  34.538  35.179  1.00  0.00           C
ATOM   1566  O6  MOL X 201      25.577  34.108  35.867  1.00  0.00           O
ATOM   1567  C22 MOL X 201      32.847  40.932  31.951  1.00  0.00           C
ATOM   1568  C23 MOL X 201      32.100  42.247  31.725  1.00  0.00           C
ATOM   1569  O7  MOL X 201      35.415  43.121  35.750  1.00  0.00           O
ATOM   1570  C24 MOL X 201      35.643  44.270  36.698  1.00  0.00           C
ATOM   1571  O8  MOL X 201      35.171  44.127  37.879  1.00  0.00           O
ATOM   1572  C25 MOL X 201      35.115  45.509  35.902  1.00  0.00           C
ATOM   1573  O9  MOL X 201      35.548  45.342  34.510  1.00  0.00           O
ATOM   1574  C26 MOL X 201      34.619  45.551  33.532  1.00  0.00           C
ATOM   1575  C27 MOL X 201      35.237  45.356  32.162  1.00  0.00           C
ATOM   1576  O10 MOL X 201      35.595  43.972  32.016  1.00  0.00           O
ATOM   1577  C28 MOL X 201      28.707  33.715  36.080  1.00  0.00           C
ATOM   1578  C29 MOL X 201      30.077  33.962  36.757  1.00  0.00           C
ATOM   1579  C30 MOL X 201      35.709  46.819  36.375  1.00  0.00           C
ATOM   1580  C31 MOL X 201      36.458  46.254  31.979  1.00  0.00           C
ATOM   1581  O11 MOL X 201      33.473  45.870  33.763  1.00  0.00           O
ATOM   1582  N   ALA X 202      37.225  45.736  39.393  1.00  0.00           N
ATOM   1583  CA  ALA X 202      36.781  46.948  40.104  1.00  0.00           C
ATOM   1584  CB  ALA X 202      35.311  46.773  40.507  1.00  0.00           C
ATOM   1585  C   ALA X 202      37.643  47.289  41.343  1.00  0.00           C
ATOM   1586  O   ALA X 202      37.863  48.472  41.615  1.00  0.00           O
ATOM   1587  N   GLY X 203      38.163  46.286  42.058  1.00  0.00           N
ATOM   1588  CA  GLY X 203      39.129  46.475  43.145  1.00  0.00           C
ATOM   1589  C   GLY X 203      40.523  46.851  42.633  1.00  0.00           C
ATOM   1590  O   GLY X 203      41.197  47.689  43.223  1.00  0.00           O
ATOM   1591  N   GLY X 204      40.927  46.292  41.489  1.00  0.00           N
ATOM   1592  CA  GLY X 204      42.182  46.607  40.795  1.00  0.00           C
ATOM   1593  C   GLY X 204      42.269  48.049  40.294  1.00  0.00           C
ATOM   1594  O   GLY X 204      43.354  48.630  40.314  1.00  0.00           O
ATOM   1595  N   GLU X 205      41.135  48.655  39.927  1.00  0.00           N
ATOM   1596  CA  GLU X 205      41.039  50.087  39.627  1.00  0.00           C
ATOM   1597  CB  GLU X 205      39.838  50.375  38.705  1.00  0.00           C
ATOM   1598  CG  GLU X 205      40.121  51.599  37.816  1.00  0.00           C
ATOM   1599  CD  GLU X 205      38.934  52.548  37.643  1.00  0.00           C
ATOM   1600  OE1 GLU X 205      38.551  52.832  36.482  1.00  0.00           O
ATOM   1601  OE2 GLU X 205      38.461  53.105  38.664  1.00  0.00           O
ATOM   1602  C   GLU X 205      40.953  50.946  40.900  1.00  0.00           C
ATOM   1603  O   GLU X 205      41.480  52.059  40.923  1.00  0.00           O
ATOM   1604  N   SER X 206      40.353  50.432  41.984  1.00  0.00           N
ATOM   1605  CA  SER X 206      40.286  51.124  43.284  1.00  0.00           C
ATOM   1606  CB  SER X 206      39.496  50.288  44.297  1.00  0.00           C
ATOM   1607  OG  SER X 206      39.216  51.073  45.433  1.00  0.00           O
ATOM   1608  C   SER X 206      41.678  51.449  43.848  1.00  0.00           C
ATOM   1609  O   SER X 206      41.866  52.493  44.470  1.00  0.00           O
ATOM   1610  N   VAL X 207      42.694  50.634  43.530  1.00  0.00           N
ATOM   1611  CA  VAL X 207      44.113  50.915  43.824  1.00  0.00           C
ATOM   1612  CB  VAL X 207      45.023  49.837  43.196  1.00  0.00           C
ATOM   1613  CG1 VAL X 207      46.503  50.062  43.519  1.00  0.00           C
ATOM   1614  CG2 VAL X 207      44.672  48.430  43.698  1.00  0.00           C
ATOM   1615  C   VAL X 207      44.536  52.313  43.344  1.00  0.00           C
ATOM   1616  O   VAL X 207      45.205  53.030  44.087  1.00  0.00           O
ATOM   1617  N   SER X 208      44.088  52.758  42.161  1.00  0.00           N
ATOM   1618  CA  SER X 208      44.378  54.113  41.659  1.00  0.00           C
ATOM   1619  CB  SER X 208      43.923  54.275  40.198  1.00  0.00           C
ATOM   1620  OG  SER X 208      42.511  54.303  40.067  1.00  0.00           O
ATOM   1621  C   SER X 208      43.769  55.210  42.545  1.00  0.00           C
ATOM   1622  O   SER X 208      44.413  56.226  42.807  1.00  0.00           O
ATOM   1623  N   VAL X 209      42.565  54.983  43.081  1.00  0.00           N
ATOM   1624  CA  VAL X 209      41.866  55.911  43.984  1.00  0.00           C
ATOM   1625  CB  VAL X 209      40.364  55.561  44.094  1.00  0.00           C
ATOM   1626  CG1 VAL X 209      39.597  56.651  44.854  1.00  0.00           C
ATOM   1627  CG2 VAL X 209      39.701  55.412  42.715  1.00  0.00           C
ATOM   1628  C   VAL X 209      42.533  55.932  45.364  1.00  0.00           C
ATOM   1629  O   VAL X 209      42.728  57.006  45.929  1.00  0.00           O
ATOM   1630  N   LEU X 210      42.963  54.776  45.879  1.00  0.00           N
ATOM   1631  CA  LEU X 210      43.693  54.651  47.149  1.00  0.00           C
ATOM   1632  CB  LEU X 210      43.792  53.158  47.521  1.00  0.00           C
ATOM   1633  CG  LEU X 210      42.447  52.496  47.890  1.00  0.00           C
ATOM   1634  CD1 LEU X 210      42.620  50.979  47.983  1.00  0.00           C
ATOM   1635  CD2 LEU X 210      41.913  52.992  49.237  1.00  0.00           C
ATOM   1636  C   LEU X 210      45.087  55.307  47.100  1.00  0.00           C
ATOM   1637  O   LEU X 210      45.545  55.850  48.106  1.00  0.00           O
ATOM   1638  N   VAL X 211      45.752  55.305  45.938  1.00  0.00           N
ATOM   1639  CA  VAL X 211      47.038  55.998  45.721  1.00  0.00           C
ATOM   1640  CB  VAL X 211      47.804  55.338  44.551  1.00  0.00           C
ATOM   1641  CG1 VAL X 211      49.036  56.132  44.096  1.00  0.00           C
ATOM   1642  CG2 VAL X 211      48.306  53.943  44.952  1.00  0.00           C
ATOM   1643  C   VAL X 211      46.858  57.511  45.520  1.00  0.00           C
ATOM   1644  O   VAL X 211      47.706  58.279  45.979  1.00  0.00           O
ATOM   1645  N   LEU X 212      45.777  57.962  44.868  1.00  0.00           N
ATOM   1646  CA  LEU X 212      45.538  59.384  44.558  1.00  0.00           C
ATOM   1647  CB  LEU X 212      44.825  59.498  43.196  1.00  0.00           C
ATOM   1648  CG  LEU X 212      45.699  59.152  41.974  1.00  0.00           C
ATOM   1649  CD1 LEU X 212      44.824  59.085  40.720  1.00  0.00           C
ATOM   1650  CD2 LEU X 212      46.787  60.203  41.728  1.00  0.00           C
ATOM   1651  C   LEU X 212      44.765  60.163  45.640  1.00  0.00           C
ATOM   1652  O   LEU X 212      44.892  61.387  45.700  1.00  0.00           O
ATOM   1653  N   SER X 213      43.969  59.502  46.487  1.00  0.00           N
ATOM   1654  CA  SER X 213      43.183  60.158  47.544  1.00  0.00           C
ATOM   1655  CB  SER X 213      41.903  59.374  47.847  1.00  0.00           C
ATOM   1656  OG  SER X 213      41.182  60.032  48.875  1.00  0.00           O
ATOM   1657  C   SER X 213      43.982  60.335  48.847  1.00  0.00           C
ATOM   1658  O   SER X 213      44.540  59.353  49.351  1.00  0.00           O
ATOM   1659  N   PRO X 214      43.983  61.534  49.465  1.00  0.00           N
ATOM   1660  CD  PRO X 214      43.434  62.780  48.944  1.00  0.00           C
ATOM   1661  CG  PRO X 214      43.599  63.823  50.048  1.00  0.00           C
ATOM   1662  CB  PRO X 214      44.745  63.276  50.897  1.00  0.00           C
ATOM   1663  CA  PRO X 214      44.603  61.754  50.772  1.00  0.00           C
ATOM   1664  C   PRO X 214      43.817  61.137  51.946  1.00  0.00           C
ATOM   1665  O   PRO X 214      44.340  61.086  53.057  1.00  0.00           O
ATOM   1666  N   LEU X 215      42.588  60.632  51.760  1.00  0.00           N
ATOM   1667  CA  LEU X 215      41.826  60.009  52.858  1.00  0.00           C
ATOM   1668  CB  LEU X 215      40.364  59.816  52.411  1.00  0.00           C
ATOM   1669  CG  LEU X 215      39.397  59.350  53.521  1.00  0.00           C
ATOM   1670  CD1 LEU X 215      39.291  60.359  54.668  1.00  0.00           C
ATOM   1671  CD2 LEU X 215      37.998  59.158  52.934  1.00  0.00           C
ATOM   1672  C   LEU X 215      42.464  58.686  53.331  1.00  0.00           C
ATOM   1673  O   LEU X 215      42.410  58.350  54.514  1.00  0.00           O
ATOM   1674  N   ALA X 216      43.120  57.959  52.421  1.00  0.00           N
ATOM   1675  CA  ALA X 216      43.777  56.673  52.679  1.00  0.00           C
ATOM   1676  CB  ALA X 216      43.602  55.795  51.430  1.00  0.00           C
ATOM   1677  C   ALA X 216      45.253  56.801  53.132  1.00  0.00           C
ATOM   1678  O   ALA X 216      46.026  55.845  53.007  1.00  0.00           O
ATOM   1679  N   LYS X 217      45.673  57.980  53.616  1.00  0.00           N
ATOM   1680  CA  LYS X 217      47.086  58.295  53.884  1.00  0.00           C
ATOM   1681  CB  LYS X 217      47.298  59.815  54.010  1.00  0.00           C
ATOM   1682  CG  LYS X 217      46.670  60.422  55.276  1.00  0.00           C
ATOM   1683  CD  LYS X 217      46.728  61.954  55.245  1.00  0.00           C
ATOM   1684  CE  LYS X 217      46.088  62.522  56.516  1.00  0.00           C
ATOM   1685  NZ  LYS X 217      45.555  63.883  56.292  1.00  0.00           N
ATOM   1686  C   LYS X 217      47.700  57.510  55.053  1.00  0.00           C
ATOM   1687  O   LYS X 217      47.069  57.301  56.092  1.00  0.00           O
ATOM   1688  N   ASN X 218      48.965  57.123  54.883  1.00  0.00           N
ATOM   1689  CA  ASN X 218      49.800  56.405  55.858  1.00  0.00           C
ATOM   1690  CB  ASN X 218      50.228  57.397  56.956  1.00  0.00           C
ATOM   1691  CG  ASN X 218      51.528  57.009  57.631  1.00  0.00           C
ATOM   1692  OD1 ASN X 218      52.591  57.111  57.037  1.00  0.00           O
ATOM   1693  ND2 ASN X 218      51.505  56.576  58.866  1.00  0.00           N
ATOM   1694  C   ASN X 218      49.241  55.047  56.357  1.00  0.00           C
ATOM   1695  O   ASN X 218      49.559  54.599  57.462  1.00  0.00           O
ATOM   1696  N   LEU X 219      48.429  54.377  55.531  1.00  0.00           N
ATOM   1697  CA  LEU X 219      47.866  53.044  55.787  1.00  0.00           C
ATOM   1698  CB  LEU X 219      46.382  53.015  55.361  1.00  0.00           C
ATOM   1699  CG  LEU X 219      45.437  53.967  56.121  1.00  0.00           C
ATOM   1700  CD1 LEU X 219      44.017  53.828  55.566  1.00  0.00           C
ATOM   1701  CD2 LEU X 219      45.384  53.670  57.621  1.00  0.00           C
ATOM   1702  C   LEU X 219      48.641  51.916  55.082  1.00  0.00           C
ATOM   1703  O   LEU X 219      48.683  50.803  55.611  1.00  0.00           O
ATOM   1704  N   PHE X 220      49.244  52.179  53.913  1.00  0.00           N
ATOM   1705  CA  PHE X 220      49.945  51.168  53.104  1.00  0.00           C
ATOM   1706  CB  PHE X 220      48.983  50.585  52.050  1.00  0.00           C
ATOM   1707  CG  PHE X 220      48.594  51.507  50.906  1.00  0.00           C
ATOM   1708  CD1 PHE X 220      47.535  52.422  51.058  1.00  0.00           C
ATOM   1709  CE1 PHE X 220      47.150  53.247  49.985  1.00  0.00           C
ATOM   1710  CZ  PHE X 220      47.812  53.148  48.750  1.00  0.00           C
ATOM   1711  CE2 PHE X 220      48.871  52.237  48.592  1.00  0.00           C
ATOM   1712  CD2 PHE X 220      49.261  51.418  49.668  1.00  0.00           C
ATOM   1713  C   PHE X 220      51.270  51.665  52.494  1.00  0.00           C
ATOM   1714  O   PHE X 220      51.607  52.852  52.566  1.00  0.00           O
ATOM   1715  N   HIE X 221      52.048  50.736  51.927  1.00  0.00           N
ATOM   1716  CA  HIE X 221      53.474  50.907  51.597  1.00  0.00           C
ATOM   1717  CB  HIE X 221      54.308  50.230  52.707  1.00  0.00           C
ATOM   1718  CG  HIE X 221      53.928  50.655  54.113  1.00  0.00           C
ATOM   1719  ND1 HIE X 221      52.927  50.059  54.888  1.00  0.00           N
ATOM   1720  CE1 HIE X 221      52.836  50.800  56.004  1.00  0.00           C
ATOM   1721  NE2 HIE X 221      53.731  51.801  55.984  1.00  0.00           N
ATOM   1722  CD2 HIE X 221      54.428  51.729  54.795  1.00  0.00           C
ATOM   1723  C   HIE X 221      53.871  50.379  50.200  1.00  0.00           C
ATOM   1724  O   HIE X 221      54.946  50.736  49.714  1.00  0.00           O
ATOM   1725  N   ARG X 222      53.032  49.557  49.542  1.00  0.00           N
ATOM   1726  CA  ARG X 222      53.184  49.043  48.152  1.00  0.00           C
ATOM   1727  CB  ARG X 222      53.998  47.732  48.154  1.00  0.00           C
ATOM   1728  CG  ARG X 222      55.480  47.960  48.460  1.00  0.00           C
ATOM   1729  CD  ARG X 222      56.332  46.690  48.402  1.00  0.00           C
ATOM   1730  NE  ARG X 222      56.291  45.921  49.661  1.00  0.00           N
ATOM   1731  CZ  ARG X 222      56.913  46.213  50.790  1.00  0.00           C
ATOM   1732  NH1 ARG X 222      57.579  47.314  50.976  1.00  0.00           N
ATOM   1733  NH2 ARG X 222      56.891  45.380  51.781  1.00  0.00           N
ATOM   1734  C   ARG X 222      51.821  48.788  47.486  1.00  0.00           C
ATOM   1735  O   ARG X 222      50.835  48.586  48.192  1.00  0.00           O
ATOM   1736  N   ALA X 223      51.760  48.753  46.151  1.00  0.00           N
ATOM   1737  CA  ALA X 223      50.519  48.558  45.385  1.00  0.00           C
ATOM   1738  CB  ALA X 223      50.012  49.943  44.966  1.00  0.00           C
ATOM   1739  C   ALA X 223      50.668  47.628  44.157  1.00  0.00           C
ATOM   1740  O   ALA X 223      51.705  47.632  43.492  1.00  0.00           O
ATOM   1741  N   ILE X 224      49.618  46.863  43.828  1.00  0.00           N
ATOM   1742  CA  ILE X 224      49.533  45.960  42.664  1.00  0.00           C
ATOM   1743  CB  ILE X 224      49.929  44.505  43.042  1.00  0.00           C
ATOM   1744  CG2 ILE X 224      49.951  43.631  41.768  1.00  0.00           C
ATOM   1745  CG1 ILE X 224      51.290  44.406  43.780  1.00  0.00           C
ATOM   1746  CD1 ILE X 224      51.667  43.001  44.277  1.00  0.00           C
ATOM   1747  C   ILE X 224      48.110  45.987  42.060  1.00  0.00           C
ATOM   1748  O   ILE X 224      47.129  45.817  42.785  1.00  0.00           O
ATOM   1749  N   SER X 225      47.987  46.127  40.734  1.00  0.00           N
ATOM   1750  CA  SER X 225      46.718  45.997  39.985  1.00  0.00           C
ATOM   1751  CB  SER X 225      46.382  47.305  39.258  1.00  0.00           C
ATOM   1752  OG  SER X 225      46.072  48.362  40.152  1.00  0.00           O
ATOM   1753  C   SER X 225      46.800  44.843  38.972  1.00  0.00           C
ATOM   1754  O   SER X 225      47.660  44.855  38.091  1.00  0.00           O
ATOM   1755  N   GLU X 226      45.924  43.838  39.089  1.00  0.00           N
ATOM   1756  CA  GLU X 226      46.119  42.513  38.471  1.00  0.00           C
ATOM   1757  CB  GLU X 226      45.624  41.440  39.463  1.00  0.00           C
ATOM   1758  CG  GLU X 226      45.591  39.980  38.975  1.00  0.00           C
ATOM   1759  CD  GLU X 226      46.959  39.379  38.619  1.00  0.00           C
ATOM   1760  OE1 GLU X 226      47.653  39.942  37.740  1.00  0.00           O
ATOM   1761  OE2 GLU X 226      47.278  38.261  39.087  1.00  0.00           O
ATOM   1762  C   GLU X 226      45.482  42.345  37.073  1.00  0.00           C
ATOM   1763  O   GLU X 226      44.276  42.543  36.893  1.00  0.00           O
ATOM   1764  N   SER X 227      46.297  41.883  36.115  1.00  0.00           N
ATOM   1765  CA  SER X 227      45.938  41.235  34.834  1.00  0.00           C
ATOM   1766  CB  SER X 227      45.852  39.710  35.001  1.00  0.00           C
ATOM   1767  OG  SER X 227      47.113  39.184  35.377  1.00  0.00           O
ATOM   1768  C   SER X 227      44.716  41.796  34.086  1.00  0.00           C
ATOM   1769  O   SER X 227      43.798  41.056  33.718  1.00  0.00           O
ATOM   1770  N   GLY X 228      44.714  43.099  33.799  1.00  0.00           N
ATOM   1771  CA  GLY X 228      43.846  43.704  32.783  1.00  0.00           C
ATOM   1772  C   GLY X 228      43.502  45.175  33.011  1.00  0.00           C
ATOM   1773  O   GLY X 228      43.307  45.902  32.038  1.00  0.00           O
ATOM   1774  N   VAL X 229      43.415  45.613  34.273  1.00  0.00           N
ATOM   1775  CA  VAL X 229      42.954  46.962  34.652  1.00  0.00           C
ATOM   1776  CB  VAL X 229      41.442  46.973  34.990  1.00  0.00           C
ATOM   1777  CG1 VAL X 229      40.942  48.388  35.314  1.00  0.00           C
ATOM   1778  CG2 VAL X 229      40.573  46.434  33.845  1.00  0.00           C
ATOM   1779  C   VAL X 229      43.730  47.505  35.854  1.00  0.00           C
ATOM   1780  O   VAL X 229      43.760  46.870  36.909  1.00  0.00           O
ATOM   1781  N   ALA X 230      44.253  48.724  35.704  1.00  0.00           N
ATOM   1782  CA  ALA X 230      44.609  49.652  36.784  1.00  0.00           C
ATOM   1783  CB  ALA X 230      46.116  49.913  36.722  1.00  0.00           C
ATOM   1784  C   ALA X 230      43.818  50.976  36.701  1.00  0.00           C
ATOM   1785  O   ALA X 230      43.587  51.621  37.721  1.00  0.00           O
ATOM   1786  N   LEU X 231      43.369  51.365  35.500  1.00  0.00           N
ATOM   1787  CA  LEU X 231      42.501  52.518  35.245  1.00  0.00           C
ATOM   1788  CB  LEU X 231      43.391  53.746  34.966  1.00  0.00           C
ATOM   1789  CG  LEU X 231      42.637  55.073  34.763  1.00  0.00           C
ATOM   1790  CD1 LEU X 231      41.837  55.476  36.001  1.00  0.00           C
ATOM   1791  CD2 LEU X 231      43.616  56.204  34.455  1.00  0.00           C
ATOM   1792  C   LEU X 231      41.535  52.209  34.084  1.00  0.00           C
ATOM   1793  O   LEU X 231      41.891  51.481  33.158  1.00  0.00           O
ATOM   1794  N   THR X 232      40.328  52.779  34.105  1.00  0.00           N
ATOM   1795  CA  THR X 232      39.366  52.747  32.985  1.00  0.00           C
ATOM   1796  CB  THR X 232      38.140  51.862  33.283  1.00  0.00           C
ATOM   1797  CG2 THR X 232      38.464  50.493  33.875  1.00  0.00           C
ATOM   1798  OG1 THR X 232      37.266  52.499  34.185  1.00  0.00           O
ATOM   1799  C   THR X 232      38.885  54.154  32.617  1.00  0.00           C
ATOM   1800  O   THR X 232      38.945  55.069  33.445  1.00  0.00           O
ATOM   1801  N   SER X 233      38.341  54.337  31.411  1.00  0.00           N
ATOM   1802  CA  SER X 233      37.633  55.573  31.021  1.00  0.00           C
ATOM   1803  CB  SER X 233      37.670  55.730  29.497  1.00  0.00           C
ATOM   1804  OG  SER X 233      37.031  54.636  28.862  1.00  0.00           O
ATOM   1805  C   SER X 233      36.177  55.646  31.520  1.00  0.00           C
ATOM   1806  O   SER X 233      35.540  56.697  31.428  1.00  0.00           O
ATOM   1807  N   VAL X 234      35.630  54.540  32.045  1.00  0.00           N
ATOM   1808  CA  VAL X 234      34.176  54.326  32.197  1.00  0.00           C
ATOM   1809  CB  VAL X 234      33.694  53.162  31.304  1.00  0.00           C
ATOM   1810  CG1 VAL X 234      33.630  53.575  29.831  1.00  0.00           C
ATOM   1811  CG2 VAL X 234      34.567  51.904  31.425  1.00  0.00           C
ATOM   1812  C   VAL X 234      33.675  54.096  33.626  1.00  0.00           C
ATOM   1813  O   VAL X 234      32.474  54.250  33.851  1.00  0.00           O
ATOM   1814  N   LEU X 235      34.526  53.727  34.592  1.00  0.00           N
ATOM   1815  CA  LEU X 235      34.068  53.431  35.959  1.00  0.00           C
ATOM   1816  CB  LEU X 235      35.027  52.420  36.613  1.00  0.00           C
ATOM   1817  CG  LEU X 235      34.544  51.808  37.944  1.00  0.00           C
ATOM   1818  CD1 LEU X 235      33.176  51.128  37.836  1.00  0.00           C
ATOM   1819  CD2 LEU X 235      35.541  50.740  38.397  1.00  0.00           C
ATOM   1820  C   LEU X 235      33.839  54.699  36.804  1.00  0.00           C
ATOM   1821  O   LEU X 235      32.941  54.703  37.648  1.00  0.00           O
ATOM   1822  N   VAL X 236      34.569  55.788  36.535  1.00  0.00           N
ATOM   1823  CA  VAL X 236      34.273  57.142  37.043  1.00  0.00           C
ATOM   1824  CB  VAL X 236      35.572  57.926  37.317  1.00  0.00           C
ATOM   1825  CG1 VAL X 236      36.285  58.371  36.034  1.00  0.00           C
ATOM   1826  CG2 VAL X 236      35.339  59.169  38.187  1.00  0.00           C
ATOM   1827  C   VAL X 236      33.329  57.916  36.114  1.00  0.00           C
ATOM   1828  O   VAL X 236      33.390  57.775  34.888  1.00  0.00           O
ATOM   1829  N   LYS X 237      32.492  58.781  36.700  1.00  0.00           N
ATOM   1830  CA  LYS X 237      31.500  59.618  36.006  1.00  0.00           C
ATOM   1831  CB  LYS X 237      30.113  59.091  36.406  1.00  0.00           C
ATOM   1832  CG  LYS X 237      28.951  59.669  35.586  1.00  0.00           C
ATOM   1833  CD  LYS X 237      27.602  59.118  36.069  1.00  0.00           C
ATOM   1834  CE  LYS X 237      27.443  57.611  35.812  1.00  0.00           C
ATOM   1835  NZ  LYS X 237      26.216  57.093  36.458  1.00  0.00           N
ATOM   1836  C   LYS X 237      31.673  61.106  36.346  1.00  0.00           C
ATOM   1837  O   LYS X 237      31.869  61.450  37.513  1.00  0.00           O
ATOM   1838  N   LYS X 238      31.561  61.988  35.344  1.00  0.00           N
ATOM   1839  CA  LYS X 238      31.498  63.462  35.500  1.00  0.00           C
ATOM   1840  CB  LYS X 238      32.427  64.150  34.477  1.00  0.00           C
ATOM   1841  CG  LYS X 238      33.901  63.709  34.541  1.00  0.00           C
ATOM   1842  CD  LYS X 238      34.767  64.579  33.613  1.00  0.00           C
ATOM   1843  CE  LYS X 238      36.204  64.052  33.521  1.00  0.00           C
ATOM   1844  NZ  LYS X 238      37.050  64.894  32.642  1.00  0.00           N
ATOM   1845  C   LYS X 238      30.065  64.001  35.351  1.00  0.00           C
ATOM   1846  O   LYS X 238      29.711  65.018  35.954  1.00  0.00           O
ATOM   1847  N   GLY X 239      29.243  63.313  34.555  1.00  0.00           N
ATOM   1848  CA  GLY X 239      27.864  63.676  34.226  1.00  0.00           C
ATOM   1849  C   GLY X 239      26.857  63.543  35.371  1.00  0.00           C
ATOM   1850  O   GLY X 239      27.150  62.971  36.423  1.00  0.00           O
ATOM   1851  N   ASP X 240      25.677  64.134  35.190  1.00  0.00           N
ATOM   1852  CA  ASP X 240      24.680  64.315  36.250  1.00  0.00           C
ATOM   1853  CB  ASP X 240      23.617  65.318  35.787  1.00  0.00           C
ATOM   1854  CG  ASP X 240      22.780  65.779  36.974  1.00  0.00           C
ATOM   1855  OD1 ASP X 240      23.323  66.501  37.838  1.00  0.00           O
ATOM   1856  OD2 ASP X 240      21.590  65.415  37.088  1.00  0.00           O
ATOM   1857  C   ASP X 240      24.028  63.001  36.718  1.00  0.00           C
ATOM   1858  O   ASP X 240      23.714  62.124  35.909  1.00  0.00           O
ATOM   1859  N   VAL X 241      23.793  62.868  38.028  1.00  0.00           N
ATOM   1860  CA  VAL X 241      23.320  61.620  38.666  1.00  0.00           C
ATOM   1861  CB  VAL X 241      24.157  61.287  39.922  1.00  0.00           C
ATOM   1862  CG1 VAL X 241      25.632  61.062  39.566  1.00  0.00           C
ATOM   1863  CG2 VAL X 241      24.068  62.369  41.008  1.00  0.00           C
ATOM   1864  C   VAL X 241      21.817  61.593  38.983  1.00  0.00           C
ATOM   1865  O   VAL X 241      21.306  60.561  39.429  1.00  0.00           O
ATOM   1866  N   LYS X 242      21.089  62.700  38.772  1.00  0.00           N
ATOM   1867  CA  LYS X 242      19.684  62.844  39.199  1.00  0.00           C
ATOM   1868  CB  LYS X 242      19.321  64.327  39.404  1.00  0.00           C
ATOM   1869  CG  LYS X 242      20.297  65.043  40.358  1.00  0.00           C
ATOM   1870  CD  LYS X 242      19.857  66.468  40.729  1.00  0.00           C
ATOM   1871  CE  LYS X 242      19.600  67.382  39.524  1.00  0.00           C
ATOM   1872  NZ  LYS X 242      20.807  67.600  38.696  1.00  0.00           N
ATOM   1873  C   LYS X 242      18.670  62.104  38.303  1.00  0.00           C
ATOM   1874  O   LYS X 242      17.732  61.530  38.865  1.00  0.00           O
ATOM   1875  N   PRO X 243      18.847  62.006  36.967  1.00  0.00           N
ATOM   1876  CD  PRO X 243      19.656  62.871  36.119  1.00  0.00           C
ATOM   1877  CG  PRO X 243      19.021  62.801  34.733  1.00  0.00           C
ATOM   1878  CB  PRO X 243      18.481  61.373  34.688  1.00  0.00           C
ATOM   1879  CA  PRO X 243      18.024  61.128  36.130  1.00  0.00           C
ATOM   1880  C   PRO X 243      18.136  59.649  36.526  1.00  0.00           C
ATOM   1881  O   PRO X 243      17.118  58.965  36.612  1.00  0.00           O
ATOM   1882  N   LEU X 244      19.341  59.160  36.847  1.00  0.00           N
ATOM   1883  CA  LEU X 244      19.550  57.799  37.357  1.00  0.00           C
ATOM   1884  CB  LEU X 244      21.055  57.475  37.305  1.00  0.00           C
ATOM   1885  CG  LEU X 244      21.440  56.069  37.805  1.00  0.00           C
ATOM   1886  CD1 LEU X 244      20.773  54.951  36.999  1.00  0.00           C
ATOM   1887  CD2 LEU X 244      22.955  55.892  37.698  1.00  0.00           C
ATOM   1888  C   LEU X 244      18.953  57.601  38.763  1.00  0.00           C
ATOM   1889  O   LEU X 244      18.366  56.553  39.029  1.00  0.00           O
ATOM   1890  N   ALA X 245      19.030  58.603  39.646  1.00  0.00           N
ATOM   1891  CA  ALA X 245      18.415  58.524  40.973  1.00  0.00           C
ATOM   1892  CB  ALA X 245      18.837  59.741  41.807  1.00  0.00           C
ATOM   1893  C   ALA X 245      16.882  58.389  40.887  1.00  0.00           C
ATOM   1894  O   ALA X 245      16.297  57.546  41.573  1.00  0.00           O
ATOM   1895  N   GLU X 246      16.259  59.159  39.990  1.00  0.00           N
ATOM   1896  CA  GLU X 246      14.826  59.115  39.680  1.00  0.00           C
ATOM   1897  CB  GLU X 246      14.507  60.342  38.809  1.00  0.00           C
ATOM   1898  CG  GLU X 246      13.012  60.591  38.580  1.00  0.00           C
ATOM   1899  CD  GLU X 246      12.808  61.852  37.731  1.00  0.00           C
ATOM   1900  OE1 GLU X 246      13.128  62.969  38.209  1.00  0.00           O
ATOM   1901  OE2 GLU X 246      12.376  61.738  36.557  1.00  0.00           O
ATOM   1902  C   GLU X 246      14.421  57.798  38.994  1.00  0.00           C
ATOM   1903  O   GLU X 246      13.405  57.205  39.354  1.00  0.00           O
ATOM   1904  N   GLN X 247      15.248  57.291  38.072  1.00  0.00           N
ATOM   1905  CA  GLN X 247      15.057  56.002  37.395  1.00  0.00           C
ATOM   1906  CB  GLN X 247      16.156  55.856  36.327  1.00  0.00           C
ATOM   1907  CG  GLN X 247      16.122  54.557  35.508  1.00  0.00           C
ATOM   1908  CD  GLN X 247      14.861  54.360  34.673  1.00  0.00           C
ATOM   1909  OE1 GLN X 247      14.007  55.227  34.543  1.00  0.00           O
ATOM   1910  NE2 GLN X 247      14.718  53.202  34.071  1.00  0.00           N
ATOM   1911  C   GLN X 247      15.068  54.821  38.376  1.00  0.00           C
ATOM   1912  O   GLN X 247      14.211  53.935  38.295  1.00  0.00           O
ATOM   1913  N   ILE X 248      15.998  54.820  39.335  1.00  0.00           N
ATOM   1914  CA  ILE X 248      16.047  53.823  40.413  1.00  0.00           C
ATOM   1915  CB  ILE X 248      17.389  53.936  41.176  1.00  0.00           C
ATOM   1916  CG2 ILE X 248      17.384  53.107  42.477  1.00  0.00           C
ATOM   1917  CG1 ILE X 248      18.546  53.468  40.259  1.00  0.00           C
ATOM   1918  CD1 ILE X 248      19.947  53.799  40.788  1.00  0.00           C
ATOM   1919  C   ILE X 248      14.816  53.968  41.321  1.00  0.00           C
ATOM   1920  O   ILE X 248      14.184  52.965  41.647  1.00  0.00           O
ATOM   1921  N   ALA X 249      14.418  55.198  41.663  1.00  0.00           N
ATOM   1922  CA  ALA X 249      13.273  55.464  42.534  1.00  0.00           C
ATOM   1923  CB  ALA X 249      13.251  56.962  42.862  1.00  0.00           C
ATOM   1924  C   ALA X 249      11.942  54.975  41.936  1.00  0.00           C
ATOM   1925  O   ALA X 249      11.191  54.272  42.616  1.00  0.00           O
ATOM   1926  N   ILE X 250      11.666  55.257  40.655  1.00  0.00           N
ATOM   1927  CA  ILE X 250      10.451  54.753  39.990  1.00  0.00           C
ATOM   1928  CB  ILE X 250      10.146  55.554  38.700  1.00  0.00           C
ATOM   1929  CG2 ILE X 250      11.113  55.219  37.555  1.00  0.00           C
ATOM   1930  CG1 ILE X 250       8.700  55.372  38.188  1.00  0.00           C
ATOM   1931  CD1 ILE X 250       7.627  55.890  39.155  1.00  0.00           C
ATOM   1932  C   ILE X 250      10.506  53.232  39.768  1.00  0.00           C
ATOM   1933  O   ILE X 250       9.478  52.565  39.861  1.00  0.00           O
ATOM   1934  N   THR X 251      11.697  52.650  39.574  1.00  0.00           N
ATOM   1935  CA  THR X 251      11.895  51.184  39.500  1.00  0.00           C
ATOM   1936  CB  THR X 251      13.268  50.850  38.884  1.00  0.00           C
ATOM   1937  CG2 THR X 251      13.482  49.361  38.613  1.00  0.00           C
ATOM   1938  OG1 THR X 251      13.405  51.475  37.621  1.00  0.00           O
ATOM   1939  C   THR X 251      11.723  50.498  40.868  1.00  0.00           C
ATOM   1940  O   THR X 251      11.409  49.311  40.935  1.00  0.00           O
ATOM   1941  N   ALA X 252      11.873  51.233  41.973  1.00  0.00           N
ATOM   1942  CA  ALA X 252      11.634  50.750  43.333  1.00  0.00           C
ATOM   1943  CB  ALA X 252      12.714  51.355  44.237  1.00  0.00           C
ATOM   1944  C   ALA X 252      10.201  51.015  43.855  1.00  0.00           C
ATOM   1945  O   ALA X 252       9.841  50.489  44.907  1.00  0.00           O
ATOM   1946  N   GLY X 253       9.380  51.802  43.145  1.00  0.00           N
ATOM   1947  CA  GLY X 253       8.028  52.199  43.578  1.00  0.00           C
ATOM   1948  C   GLY X 253       7.988  53.380  44.564  1.00  0.00           C
ATOM   1949  O   GLY X 253       6.970  53.610  45.226  1.00  0.00           O
ATOM   1950  N   CYS X 254       9.087  54.124  44.693  1.00  0.00           N
ATOM   1951  CA  CYS X 254       9.224  55.283  45.580  1.00  0.00           C
ATOM   1952  CB  CYS X 254      10.724  55.577  45.745  1.00  0.00           C
ATOM   1953  SG  CYS X 254      11.622  54.112  46.340  1.00  0.00           S
ATOM   1954  C   CYS X 254       8.482  56.522  45.035  1.00  0.00           C
ATOM   1955  O   CYS X 254       8.169  56.599  43.843  1.00  0.00           O
ATOM   1956  N   LYS X 255       8.257  57.536  45.884  1.00  0.00           N
ATOM   1957  CA  LYS X 255       7.919  58.899  45.426  1.00  0.00           C
ATOM   1958  CB  LYS X 255       7.249  59.716  46.550  1.00  0.00           C
ATOM   1959  CG  LYS X 255       5.851  59.171  46.896  1.00  0.00           C
ATOM   1960  CD  LYS X 255       5.094  60.070  47.889  1.00  0.00           C
ATOM   1961  CE  LYS X 255       3.698  59.485  48.149  1.00  0.00           C
ATOM   1962  NZ  LYS X 255       2.846  60.384  48.964  1.00  0.00           N
ATOM   1963  C   LYS X 255       9.174  59.582  44.859  1.00  0.00           C
ATOM   1964  O   LYS X 255      10.280  59.339  45.341  1.00  0.00           O
ATOM   1965  N   THR X 256       9.016  60.404  43.819  1.00  0.00           N
ATOM   1966  CA  THR X 256      10.125  60.841  42.936  1.00  0.00           C
ATOM   1967  CB  THR X 256       9.948  60.285  41.506  1.00  0.00           C
ATOM   1968  CG2 THR X 256      10.132  58.771  41.454  1.00  0.00           C
ATOM   1969  OG1 THR X 256       8.660  60.528  40.979  1.00  0.00           O
ATOM   1970  C   THR X 256      10.402  62.354  42.925  1.00  0.00           C
ATOM   1971  O   THR X 256      11.176  62.834  42.096  1.00  0.00           O
ATOM   1972  N   THR X 257       9.816  63.117  43.853  1.00  0.00           N
ATOM   1973  CA  THR X 257       9.890  64.591  43.896  1.00  0.00           C
ATOM   1974  CB  THR X 257       8.906  65.157  44.932  1.00  0.00           C
ATOM   1975  CG2 THR X 257       7.448  64.964  44.530  1.00  0.00           C
ATOM   1976  OG1 THR X 257       9.084  64.501  46.170  1.00  0.00           O
ATOM   1977  C   THR X 257      11.283  65.143  44.211  1.00  0.00           C
ATOM   1978  O   THR X 257      11.766  66.023  43.497  1.00  0.00           O
ATOM   1979  N   THR X 258      11.937  64.652  45.271  1.00  0.00           N
ATOM   1980  CA  THR X 258      13.257  65.131  45.722  1.00  0.00           C
ATOM   1981  CB  THR X 258      13.170  66.226  46.805  1.00  0.00           C
ATOM   1982  CG2 THR X 258      12.153  67.330  46.524  1.00  0.00           C
ATOM   1983  OG1 THR X 258      12.852  65.710  48.080  1.00  0.00           O
ATOM   1984  C   THR X 258      14.160  63.995  46.203  1.00  0.00           C
ATOM   1985  O   THR X 258      13.695  62.959  46.686  1.00  0.00           O
ATOM   1986  N   SER X 259      15.472  64.188  46.080  1.00  0.00           N
ATOM   1987  CA  SER X 259      16.479  63.142  46.290  1.00  0.00           C
ATOM   1988  CB  SER X 259      17.836  63.689  45.859  1.00  0.00           C
ATOM   1989  OG  SER X 259      17.805  64.081  44.498  1.00  0.00           O
ATOM   1990  C   SER X 259      16.553  62.615  47.731  1.00  0.00           C
ATOM   1991  O   SER X 259      16.798  61.423  47.935  1.00  0.00           O
ATOM   1992  N   ALA X 260      16.254  63.453  48.732  1.00  0.00           N
ATOM   1993  CA  ALA X 260      16.157  63.029  50.130  1.00  0.00           C
ATOM   1994  CB  ALA X 260      15.904  64.270  50.993  1.00  0.00           C
ATOM   1995  C   ALA X 260      15.067  61.956  50.344  1.00  0.00           C
ATOM   1996  O   ALA X 260      15.283  60.985  51.071  1.00  0.00           O
ATOM   1997  N   VAL X 261      13.928  62.069  49.648  1.00  0.00           N
ATOM   1998  CA  VAL X 261      12.859  61.054  49.678  1.00  0.00           C
ATOM   1999  CB  VAL X 261      11.557  61.589  49.044  1.00  0.00           C
ATOM   2000  CG1 VAL X 261      10.426  60.553  49.077  1.00  0.00           C
ATOM   2001  CG2 VAL X 261      11.061  62.836  49.787  1.00  0.00           C
ATOM   2002  C   VAL X 261      13.321  59.767  48.991  1.00  0.00           C
ATOM   2003  O   VAL X 261      13.093  58.677  49.518  1.00  0.00           O
ATOM   2004  N   MET X 262      14.036  59.880  47.865  1.00  0.00           N
ATOM   2005  CA  MET X 262      14.561  58.725  47.124  1.00  0.00           C
ATOM   2006  CB  MET X 262      15.281  59.176  45.841  1.00  0.00           C
ATOM   2007  CG  MET X 262      14.409  59.981  44.872  1.00  0.00           C
ATOM   2008  SD  MET X 262      15.315  60.493  43.386  1.00  0.00           S
ATOM   2009  CE  MET X 262      14.125  61.649  42.659  1.00  0.00           C
ATOM   2010  C   MET X 262      15.508  57.866  47.981  1.00  0.00           C
ATOM   2011  O   MET X 262      15.375  56.640  47.988  1.00  0.00           O
ATOM   2012  N   VAL X 263      16.428  58.477  48.743  1.00  0.00           N
ATOM   2013  CA  VAL X 263      17.321  57.720  49.644  1.00  0.00           C
ATOM   2014  CB  VAL X 263      18.609  58.501  49.981  1.00  0.00           C
ATOM   2015  CG1 VAL X 263      18.401  59.703  50.906  1.00  0.00           C
ATOM   2016  CG2 VAL X 263      19.651  57.578  50.618  1.00  0.00           C
ATOM   2017  C   VAL X 263      16.592  57.210  50.894  1.00  0.00           C
ATOM   2018  O   VAL X 263      16.816  56.072  51.311  1.00  0.00           O
ATOM   2019  N   HIE X 264      15.670  57.989  51.474  1.00  0.00           N
ATOM   2020  CA  HIE X 264      14.951  57.577  52.687  1.00  0.00           C
ATOM   2021  CB  HIE X 264      14.262  58.789  53.327  1.00  0.00           C
ATOM   2022  CG  HIE X 264      13.774  58.531  54.733  1.00  0.00           C
ATOM   2023  ND1 HIE X 264      14.493  57.871  55.741  1.00  0.00           N
ATOM   2024  CE1 HIE X 264      13.710  57.929  56.834  1.00  0.00           C
ATOM   2025  NE2 HIE X 264      12.564  58.566  56.563  1.00  0.00           N
ATOM   2026  CD2 HIE X 264      12.586  58.962  55.245  1.00  0.00           C
ATOM   2027  C   HIE X 264      13.977  56.416  52.436  1.00  0.00           C
ATOM   2028  O   HIE X 264      13.797  55.570  53.310  1.00  0.00           O
ATOM   2029  N   CYS X 265      13.416  56.288  51.229  1.00  0.00           N
ATOM   2030  CA  CYS X 265      12.674  55.085  50.832  1.00  0.00           C
ATOM   2031  CB  CYS X 265      11.995  55.317  49.476  1.00  0.00           C
ATOM   2032  SG  CYS X 265      10.715  56.601  49.593  1.00  0.00           S
ATOM   2033  C   CYS X 265      13.593  53.846  50.790  1.00  0.00           C
ATOM   2034  O   CYS X 265      13.267  52.809  51.366  1.00  0.00           O
ATOM   2035  N   LEU X 266      14.789  53.955  50.196  1.00  0.00           N
ATOM   2036  CA  LEU X 266      15.766  52.853  50.136  1.00  0.00           C
ATOM   2037  CB  LEU X 266      16.874  53.202  49.124  1.00  0.00           C
ATOM   2038  CG  LEU X 266      16.413  53.290  47.657  1.00  0.00           C
ATOM   2039  CD1 LEU X 266      17.539  53.869  46.800  1.00  0.00           C
ATOM   2040  CD2 LEU X 266      16.032  51.922  47.084  1.00  0.00           C
ATOM   2041  C   LEU X 266      16.360  52.479  51.511  1.00  0.00           C
ATOM   2042  O   LEU X 266      16.854  51.364  51.682  1.00  0.00           O
ATOM   2043  N   ARG X 267      16.279  53.365  52.511  1.00  0.00           N
ATOM   2044  CA  ARG X 267      16.603  53.078  53.924  1.00  0.00           C
ATOM   2045  CB  ARG X 267      17.077  54.371  54.603  1.00  0.00           C
ATOM   2046  CG  ARG X 267      18.474  54.821  54.142  1.00  0.00           C
ATOM   2047  CD  ARG X 267      18.814  56.175  54.770  1.00  0.00           C
ATOM   2048  NE  ARG X 267      20.172  56.631  54.422  1.00  0.00           N
ATOM   2049  CZ  ARG X 267      20.607  57.878  54.455  1.00  0.00           C
ATOM   2050  NH1 ARG X 267      19.854  58.897  54.749  1.00  0.00           N
ATOM   2051  NH2 ARG X 267      21.844  58.164  54.194  1.00  0.00           N
ATOM   2052  C   ARG X 267      15.450  52.437  54.717  1.00  0.00           C
ATOM   2053  O   ARG X 267      15.703  51.833  55.757  1.00  0.00           O
ATOM   2054  N   GLN X 268      14.207  52.530  54.236  1.00  0.00           N
ATOM   2055  CA  GLN X 268      13.007  51.948  54.870  1.00  0.00           C
ATOM   2056  CB  GLN X 268      11.862  52.969  54.800  1.00  0.00           C
ATOM   2057  CG  GLN X 268      12.065  54.147  55.764  1.00  0.00           C
ATOM   2058  CD  GLN X 268      10.987  55.204  55.558  1.00  0.00           C
ATOM   2059  OE1 GLN X 268       9.975  55.253  56.253  1.00  0.00           O
ATOM   2060  NE2 GLN X 268      11.153  56.044  54.563  1.00  0.00           N
ATOM   2061  C   GLN X 268      12.568  50.609  54.249  1.00  0.00           C
ATOM   2062  O   GLN X 268      12.000  49.763  54.944  1.00  0.00           O
ATOM   2063  N   LYS X 269      12.842  50.394  52.956  1.00  0.00           N
ATOM   2064  CA  LYS X 269      12.658  49.107  52.261  1.00  0.00           C
ATOM   2065  CB  LYS X 269      12.954  49.291  50.763  1.00  0.00           C
ATOM   2066  CG  LYS X 269      11.761  49.939  50.051  1.00  0.00           C
ATOM   2067  CD  LYS X 269      11.996  50.054  48.539  1.00  0.00           C
ATOM   2068  CE  LYS X 269      10.699  50.468  47.842  1.00  0.00           C
ATOM   2069  NZ  LYS X 269       9.728  49.350  47.747  1.00  0.00           N
ATOM   2070  C   LYS X 269      13.524  47.992  52.857  1.00  0.00           C
ATOM   2071  O   LYS X 269      14.559  48.256  53.465  1.00  0.00           O
ATOM   2072  N   THR X 270      13.124  46.739  52.653  1.00  0.00           N
ATOM   2073  CA  THR X 270      13.906  45.561  53.074  1.00  0.00           C
ATOM   2074  CB  THR X 270      13.041  44.288  53.118  1.00  0.00           C
ATOM   2075  CG2 THR X 270      11.953  44.374  54.185  1.00  0.00           C
ATOM   2076  OG1 THR X 270      12.405  44.043  51.880  1.00  0.00           O
ATOM   2077  C   THR X 270      15.145  45.325  52.200  1.00  0.00           C
ATOM   2078  O   THR X 270      15.191  45.715  51.033  1.00  0.00           O
ATOM   2079  N   GLU X 271      16.152  44.624  52.725  1.00  0.00           N
ATOM   2080  CA  GLU X 271      17.348  44.223  51.964  1.00  0.00           C
ATOM   2081  CB  GLU X 271      18.380  43.580  52.911  1.00  0.00           C
ATOM   2082  CG  GLU X 271      17.913  42.301  53.626  1.00  0.00           C
ATOM   2083  CD  GLU X 271      18.977  41.771  54.598  1.00  0.00           C
ATOM   2084  OE1 GLU X 271      19.119  42.304  55.728  1.00  0.00           O
ATOM   2085  OE2 GLU X 271      19.662  40.777  54.249  1.00  0.00           O
ATOM   2086  C   GLU X 271      17.012  43.317  50.759  1.00  0.00           C
ATOM   2087  O   GLU X 271      17.708  43.337  49.741  1.00  0.00           O
ATOM   2088  N   GLU X 272      15.898  42.581  50.824  1.00  0.00           N
ATOM   2089  CA  GLU X 272      15.363  41.786  49.710  1.00  0.00           C
ATOM   2090  CB  GLU X 272      14.515  40.627  50.263  1.00  0.00           C
ATOM   2091  CG  GLU X 272      15.390  39.547  50.922  1.00  0.00           C
ATOM   2092  CD  GLU X 272      14.555  38.434  51.567  1.00  0.00           C
ATOM   2093  OE1 GLU X 272      14.772  38.131  52.767  1.00  0.00           O
ATOM   2094  OE2 GLU X 272      13.673  37.842  50.898  1.00  0.00           O
ATOM   2095  C   GLU X 272      14.588  42.633  48.676  1.00  0.00           C
ATOM   2096  O   GLU X 272      14.427  42.201  47.535  1.00  0.00           O
ATOM   2097  N   GLU X 273      14.175  43.864  49.003  1.00  0.00           N
ATOM   2098  CA  GLU X 273      13.623  44.832  48.037  1.00  0.00           C
ATOM   2099  CB  GLU X 273      12.726  45.850  48.749  1.00  0.00           C
ATOM   2100  CG  GLU X 273      11.324  45.301  48.984  1.00  0.00           C
ATOM   2101  CD  GLU X 273      10.554  46.205  49.941  1.00  0.00           C
ATOM   2102  OE1 GLU X 273      10.714  46.059  51.178  1.00  0.00           O
ATOM   2103  OE2 GLU X 273       9.781  47.070  49.470  1.00  0.00           O
ATOM   2104  C   GLU X 273      14.716  45.573  47.253  1.00  0.00           C
ATOM   2105  O   GLU X 273      14.525  45.912  46.081  1.00  0.00           O
ATOM   2106  N   LEU X 274      15.891  45.787  47.851  1.00  0.00           N
ATOM   2107  CA  LEU X 274      17.066  46.261  47.111  1.00  0.00           C
ATOM   2108  CB  LEU X 274      18.134  46.792  48.084  1.00  0.00           C
ATOM   2109  CG  LEU X 274      17.923  48.260  48.510  1.00  0.00           C
ATOM   2110  CD1 LEU X 274      16.655  48.499  49.335  1.00  0.00           C
ATOM   2111  CD2 LEU X 274      19.112  48.732  49.345  1.00  0.00           C
ATOM   2112  C   LEU X 274      17.593  45.159  46.170  1.00  0.00           C
ATOM   2113  O   LEU X 274      18.010  45.460  45.048  1.00  0.00           O
ATOM   2114  N   LEU X 275      17.457  43.882  46.553  1.00  0.00           N
ATOM   2115  CA  LEU X 275      17.650  42.745  45.645  1.00  0.00           C
ATOM   2116  CB  LEU X 275      17.703  41.440  46.461  1.00  0.00           C
ATOM   2117  CG  LEU X 275      17.914  40.172  45.613  1.00  0.00           C
ATOM   2118  CD1 LEU X 275      19.254  40.184  44.873  1.00  0.00           C
ATOM   2119  CD2 LEU X 275      17.860  38.944  46.519  1.00  0.00           C
ATOM   2120  C   LEU X 275      16.579  42.702  44.538  1.00  0.00           C
ATOM   2121  O   LEU X 275      16.929  42.616  43.366  1.00  0.00           O
ATOM   2122  N   GLU X 276      15.292  42.851  44.871  1.00  0.00           N
ATOM   2123  CA  GLU X 276      14.196  42.931  43.887  1.00  0.00           C
ATOM   2124  CB  GLU X 276      12.870  43.200  44.628  1.00  0.00           C
ATOM   2125  CG  GLU X 276      11.651  43.306  43.707  1.00  0.00           C
ATOM   2126  CD  GLU X 276      10.356  43.498  44.506  1.00  0.00           C
ATOM   2127  OE1 GLU X 276       9.502  42.579  44.525  1.00  0.00           O
ATOM   2128  OE2 GLU X 276      10.158  44.578  45.117  1.00  0.00           O
ATOM   2129  C   GLU X 276      14.458  44.026  42.838  1.00  0.00           C
ATOM   2130  O   GLU X 276      14.278  43.803  41.641  1.00  0.00           O
ATOM   2131  N   THR X 277      14.940  45.192  43.280  1.00  0.00           N
ATOM   2132  CA  THR X 277      15.303  46.329  42.415  1.00  0.00           C
ATOM   2133  CB  THR X 277      15.497  47.605  43.255  1.00  0.00           C
ATOM   2134  CG2 THR X 277      15.557  48.870  42.401  1.00  0.00           C
ATOM   2135  OG1 THR X 277      14.402  47.778  44.133  1.00  0.00           O
ATOM   2136  C   THR X 277      16.556  46.037  41.577  1.00  0.00           C
ATOM   2137  O   THR X 277      16.612  46.413  40.409  1.00  0.00           O
ATOM   2138  N   THR X 278      17.529  45.303  42.128  1.00  0.00           N
ATOM   2139  CA  THR X 278      18.722  44.817  41.405  1.00  0.00           C
ATOM   2140  CB  THR X 278      19.701  44.158  42.399  1.00  0.00           C
ATOM   2141  CG2 THR X 278      20.950  43.563  41.756  1.00  0.00           C
ATOM   2142  OG1 THR X 278      20.152  45.114  43.339  1.00  0.00           O
ATOM   2143  C   THR X 278      18.347  43.843  40.275  1.00  0.00           C
ATOM   2144  O   THR X 278      18.951  43.881  39.201  1.00  0.00           O
ATOM   2145  N   LEU X 279      17.324  43.006  40.475  1.00  0.00           N
ATOM   2146  CA  LEU X 279      16.802  42.068  39.470  1.00  0.00           C
ATOM   2147  CB  LEU X 279      15.969  40.987  40.186  1.00  0.00           C
ATOM   2148  CG  LEU X 279      16.732  39.692  40.519  1.00  0.00           C
ATOM   2149  CD1 LEU X 279      17.919  39.889  41.462  1.00  0.00           C
ATOM   2150  CD2 LEU X 279      15.761  38.707  41.168  1.00  0.00           C
ATOM   2151  C   LEU X 279      15.986  42.756  38.355  1.00  0.00           C
ATOM   2152  O   LEU X 279      16.041  42.316  37.205  1.00  0.00           O
ATOM   2153  N   LYS X 280      15.284  43.862  38.653  1.00  0.00           N
ATOM   2154  CA  LYS X 280      14.503  44.637  37.661  1.00  0.00           C
ATOM   2155  CB  LYS X 280      13.666  45.721  38.363  1.00  0.00           C
ATOM   2156  CG  LYS X 280      12.432  45.171  39.092  1.00  0.00           C
ATOM   2157  CD  LYS X 280      11.704  46.308  39.819  1.00  0.00           C
ATOM   2158  CE  LYS X 280      10.499  45.798  40.610  1.00  0.00           C
ATOM   2159  NZ  LYS X 280       9.903  46.892  41.405  1.00  0.00           N
ATOM   2160  C   LYS X 280      15.355  45.284  36.557  1.00  0.00           C
ATOM   2161  O   LYS X 280      14.815  45.640  35.506  1.00  0.00           O
ATOM   2162  N   MET X 281      16.662  45.451  36.773  1.00  0.00           N
ATOM   2163  CA  MET X 281      17.576  46.088  35.816  1.00  0.00           C
ATOM   2164  CB  MET X 281      18.853  46.566  36.529  1.00  0.00           C
ATOM   2165  CG  MET X 281      18.552  47.678  37.539  1.00  0.00           C
ATOM   2166  SD  MET X 281      20.020  48.410  38.315  1.00  0.00           S
ATOM   2167  CE  MET X 281      19.183  49.620  39.374  1.00  0.00           C
ATOM   2168  C   MET X 281      17.922  45.185  34.619  1.00  0.00           C
ATOM   2169  O   MET X 281      17.957  43.952  34.725  1.00  0.00           O
ATOM   2170  N   LYS X 282      18.226  45.821  33.481  1.00  0.00           N
ATOM   2171  CA  LYS X 282      18.713  45.169  32.251  1.00  0.00           C
ATOM   2172  CB  LYS X 282      18.551  46.123  31.048  1.00  0.00           C
ATOM   2173  CG  LYS X 282      17.077  46.468  30.766  1.00  0.00           C
ATOM   2174  CD  LYS X 282      16.864  47.241  29.453  1.00  0.00           C
ATOM   2175  CE  LYS X 282      17.118  46.356  28.227  1.00  0.00           C
ATOM   2176  NZ  LYS X 282      16.765  47.036  26.957  1.00  0.00           N
ATOM   2177  C   LYS X 282      20.161  44.676  32.397  1.00  0.00           C
ATOM   2178  O   LYS X 282      20.859  45.012  33.363  1.00  0.00           O
ATOM   2179  N   PHE X 283      20.622  43.871  31.442  1.00  0.00           N
ATOM   2180  CA  PHE X 283      21.977  43.312  31.384  1.00  0.00           C
ATOM   2181  CB  PHE X 283      21.883  41.795  31.139  1.00  0.00           C
ATOM   2182  CG  PHE X 283      23.205  41.085  30.879  1.00  0.00           C
ATOM   2183  CD1 PHE X 283      24.344  41.352  31.668  1.00  0.00           C
ATOM   2184  CE1 PHE X 283      25.560  40.697  31.402  1.00  0.00           C
ATOM   2185  CZ  PHE X 283      25.643  39.760  30.358  1.00  0.00           C
ATOM   2186  CE2 PHE X 283      24.508  39.481  29.577  1.00  0.00           C
ATOM   2187  CD2 PHE X 283      23.295  40.143  29.835  1.00  0.00           C
ATOM   2188  C   PHE X 283      22.858  44.024  30.341  1.00  0.00           C
ATOM   2189  O   PHE X 283      22.712  43.805  29.137  1.00  0.00           O
ATOM   2190  N   LEU X 284      23.800  44.835  30.842  1.00  0.00           N
ATOM   2191  CA  LEU X 284      25.022  45.317  30.186  1.00  0.00           C
ATOM   2192  CB  LEU X 284      26.133  44.273  30.434  1.00  0.00           C
ATOM   2193  CG  LEU X 284      27.566  44.712  30.071  1.00  0.00           C
ATOM   2194  CD1 LEU X 284      28.010  45.976  30.812  1.00  0.00           C
ATOM   2195  CD2 LEU X 284      28.534  43.586  30.439  1.00  0.00           C
ATOM   2196  C   LEU X 284      24.843  45.742  28.714  1.00  0.00           C
ATOM   2197  O   LEU X 284      25.374  45.107  27.798  1.00  0.00           O
ATOM   2198  N   SER X 285      24.093  46.829  28.506  1.00  0.00           N
ATOM   2199  CA  SER X 285      23.813  47.423  27.193  1.00  0.00           C
ATOM   2200  CB  SER X 285      22.428  46.972  26.707  1.00  0.00           C
ATOM   2201  OG  SER X 285      21.380  47.611  27.418  1.00  0.00           O
ATOM   2202  C   SER X 285      23.927  48.957  27.206  1.00  0.00           C
ATOM   2203  O   SER X 285      23.740  49.600  28.244  1.00  0.00           O
ATOM   2204  N   LEU X 286      24.224  49.549  26.045  1.00  0.00           N
ATOM   2205  CA  LEU X 286      24.213  50.999  25.812  1.00  0.00           C
ATOM   2206  CB  LEU X 286      25.667  51.513  25.748  1.00  0.00           C
ATOM   2207  CG  LEU X 286      25.800  53.005  26.105  1.00  0.00           C
ATOM   2208  CD1 LEU X 286      25.769  53.207  27.622  1.00  0.00           C
ATOM   2209  CD2 LEU X 286      27.124  53.571  25.593  1.00  0.00           C
ATOM   2210  C   LEU X 286      23.437  51.328  24.524  1.00  0.00           C
ATOM   2211  O   LEU X 286      23.593  50.632  23.519  1.00  0.00           O
ATOM   2212  N   ASP X 287      22.617  52.382  24.541  1.00  0.00           N
ATOM   2213  CA  ASP X 287      21.713  52.738  23.434  1.00  0.00           C
ATOM   2214  CB  ASP X 287      20.268  52.527  23.909  1.00  0.00           C
ATOM   2215  CG  ASP X 287      19.250  52.971  22.859  1.00  0.00           C
ATOM   2216  OD1 ASP X 287      19.292  52.430  21.729  1.00  0.00           O
ATOM   2217  OD2 ASP X 287      18.420  53.857  23.174  1.00  0.00           O
ATOM   2218  C   ASP X 287      21.914  54.174  22.920  1.00  0.00           C
ATOM   2219  O   ASP X 287      21.991  54.389  21.706  1.00  0.00           O
ATOM   2220  N   LEU X 288      21.994  55.147  23.836  1.00  0.00           N
ATOM   2221  CA  LEU X 288      22.121  56.601  23.623  1.00  0.00           C
ATOM   2222  CB  LEU X 288      23.536  56.937  23.098  1.00  0.00           C
ATOM   2223  CG  LEU X 288      24.710  56.431  23.959  1.00  0.00           C
ATOM   2224  CD1 LEU X 288      26.035  56.712  23.256  1.00  0.00           C
ATOM   2225  CD2 LEU X 288      24.771  57.105  25.329  1.00  0.00           C
ATOM   2226  C   LEU X 288      21.001  57.276  22.794  1.00  0.00           C
ATOM   2227  O   LEU X 288      20.976  58.502  22.693  1.00  0.00           O
ATOM   2228  N   GLN X 289      20.052  56.517  22.239  1.00  0.00           N
ATOM   2229  CA  GLN X 289      18.975  57.003  21.366  1.00  0.00           C
ATOM   2230  CB  GLN X 289      18.684  55.878  20.362  1.00  0.00           C
ATOM   2231  CG  GLN X 289      17.745  56.260  19.211  1.00  0.00           C
ATOM   2232  CD  GLN X 289      17.551  55.099  18.234  1.00  0.00           C
ATOM   2233  OE1 GLN X 289      18.390  54.217  18.081  1.00  0.00           O
ATOM   2234  NE2 GLN X 289      16.449  55.054  17.529  1.00  0.00           N
ATOM   2235  C   GLN X 289      17.728  57.418  22.162  1.00  0.00           C
ATOM   2236  O   GLN X 289      17.110  58.450  21.872  1.00  0.00           O
ATOM   2237  N   GLY X 290      17.396  56.637  23.194  1.00  0.00           N
ATOM   2238  CA  GLY X 290      16.391  56.965  24.202  1.00  0.00           C
ATOM   2239  C   GLY X 290      16.894  57.943  25.264  1.00  0.00           C
ATOM   2240  O   GLY X 290      17.746  58.800  25.006  1.00  0.00           O
ATOM   2241  N   ASP X 291      16.342  57.851  26.469  1.00  0.00           N
ATOM   2242  CA  ASP X 291      16.671  58.751  27.574  1.00  0.00           C
ATOM   2243  CB  ASP X 291      15.585  58.612  28.645  1.00  0.00           C
ATOM   2244  CG  ASP X 291      15.617  59.731  29.684  1.00  0.00           C
ATOM   2245  OD1 ASP X 291      14.603  60.452  29.803  1.00  0.00           O
ATOM   2246  OD2 ASP X 291      16.620  59.879  30.419  1.00  0.00           O
ATOM   2247  C   ASP X 291      18.068  58.439  28.153  1.00  0.00           C
ATOM   2248  O   ASP X 291      18.383  57.259  28.356  1.00  0.00           O
ATOM   2249  N   PRO X 292      18.901  59.448  28.477  1.00  0.00           N
ATOM   2250  CD  PRO X 292      18.741  60.850  28.114  1.00  0.00           C
ATOM   2251  CG  PRO X 292      20.096  61.500  28.377  1.00  0.00           C
ATOM   2252  CB  PRO X 292      20.645  60.668  29.530  1.00  0.00           C
ATOM   2253  CA  PRO X 292      20.179  59.254  29.167  1.00  0.00           C
ATOM   2254  C   PRO X 292      20.114  58.352  30.410  1.00  0.00           C
ATOM   2255  O   PRO X 292      21.074  57.620  30.672  1.00  0.00           O
ATOM   2256  N   ARG X 293      18.988  58.320  31.143  1.00  0.00           N
ATOM   2257  CA  ARG X 293      18.813  57.455  32.327  1.00  0.00           C
ATOM   2258  CB  ARG X 293      17.548  57.865  33.101  1.00  0.00           C
ATOM   2259  CG  ARG X 293      16.228  57.382  32.468  1.00  0.00           C
ATOM   2260  CD  ARG X 293      14.994  58.059  33.082  1.00  0.00           C
ATOM   2261  NE  ARG X 293      14.993  59.522  32.893  1.00  0.00           N
ATOM   2262  CZ  ARG X 293      14.371  60.414  33.645  1.00  0.00           C
ATOM   2263  NH1 ARG X 293      14.545  61.682  33.426  1.00  0.00           N
ATOM   2264  NH2 ARG X 293      13.582  60.075  34.626  1.00  0.00           N
ATOM   2265  C   ARG X 293      18.857  55.951  32.020  1.00  0.00           C
ATOM   2266  O   ARG X 293      19.099  55.159  32.931  1.00  0.00           O
ATOM   2267  N   GLU X 294      18.695  55.553  30.757  1.00  0.00           N
ATOM   2268  CA  GLU X 294      18.817  54.166  30.283  1.00  0.00           C
ATOM   2269  CB  GLU X 294      17.647  53.819  29.351  1.00  0.00           C
ATOM   2270  CG  GLU X 294      16.327  53.640  30.104  1.00  0.00           C
ATOM   2271  CD  GLU X 294      15.448  52.660  29.329  1.00  0.00           C
ATOM   2272  OE1 GLU X 294      14.720  53.077  28.396  1.00  0.00           O
ATOM   2273  OE2 GLU X 294      15.533  51.435  29.598  1.00  0.00           O
ATOM   2274  C   GLU X 294      20.168  53.819  29.627  1.00  0.00           C
ATOM   2275  O   GLU X 294      20.345  52.678  29.197  1.00  0.00           O
ATOM   2276  N   SER X 295      21.131  54.746  29.571  1.00  0.00           N
ATOM   2277  CA  SER X 295      22.462  54.490  28.999  1.00  0.00           C
ATOM   2278  CB  SER X 295      22.604  55.135  27.617  1.00  0.00           C
ATOM   2279  OG  SER X 295      21.882  54.395  26.655  1.00  0.00           O
ATOM   2280  C   SER X 295      23.588  54.966  29.913  1.00  0.00           C
ATOM   2281  O   SER X 295      23.973  56.133  29.897  1.00  0.00           O
ATOM   2282  N   GLN X 296      24.176  54.030  30.658  1.00  0.00           N
ATOM   2283  CA  GLN X 296      25.465  54.188  31.343  1.00  0.00           C
ATOM   2284  CB  GLN X 296      25.294  54.434  32.854  1.00  0.00           C
ATOM   2285  CG  GLN X 296      24.272  55.520  33.240  1.00  0.00           C
ATOM   2286  CD  GLN X 296      22.821  55.037  33.289  1.00  0.00           C
ATOM   2287  OE1 GLN X 296      22.505  53.851  33.311  1.00  0.00           O
ATOM   2288  NE2 GLN X 296      21.871  55.938  33.335  1.00  0.00           N
ATOM   2289  C   GLN X 296      26.332  52.933  31.112  1.00  0.00           C
ATOM   2290  O   GLN X 296      25.788  51.820  31.095  1.00  0.00           O
ATOM   2291  N   PRO X 297      27.663  53.058  30.943  1.00  0.00           N
ATOM   2292  CD  PRO X 297      28.428  54.299  30.911  1.00  0.00           C
ATOM   2293  CG  PRO X 297      29.899  53.884  30.881  1.00  0.00           C
ATOM   2294  CB  PRO X 297      29.859  52.507  30.212  1.00  0.00           C
ATOM   2295  CA  PRO X 297      28.526  51.907  30.677  1.00  0.00           C
ATOM   2296  C   PRO X 297      28.680  50.999  31.908  1.00  0.00           C
ATOM   2297  O   PRO X 297      28.540  49.783  31.794  1.00  0.00           O
ATOM   2298  N   LEU X 298      28.913  51.591  33.083  1.00  0.00           N
ATOM   2299  CA  LEU X 298      29.077  50.938  34.388  1.00  0.00           C
ATOM   2300  CB  LEU X 298      30.589  50.724  34.660  1.00  0.00           C
ATOM   2301  CG  LEU X 298      31.315  49.737  33.723  1.00  0.00           C
ATOM   2302  CD1 LEU X 298      32.806  49.702  34.063  1.00  0.00           C
ATOM   2303  CD2 LEU X 298      30.785  48.307  33.854  1.00  0.00           C
ATOM   2304  C   LEU X 298      28.429  51.811  35.486  1.00  0.00           C
ATOM   2305  O   LEU X 298      27.825  52.844  35.193  1.00  0.00           O
ATOM   2306  N   LEU X 299      28.579  51.410  36.750  1.00  0.00           N
ATOM   2307  CA  LEU X 299      28.290  52.217  37.940  1.00  0.00           C
ATOM   2308  CB  LEU X 299      26.955  51.748  38.552  1.00  0.00           C
ATOM   2309  CG  LEU X 299      26.530  52.500  39.827  1.00  0.00           C
ATOM   2310  CD1 LEU X 299      26.200  53.967  39.560  1.00  0.00           C
ATOM   2311  CD2 LEU X 299      25.298  51.836  40.444  1.00  0.00           C
ATOM   2312  C   LEU X 299      29.462  52.078  38.925  1.00  0.00           C
ATOM   2313  O   LEU X 299      29.944  50.963  39.145  1.00  0.00           O
ATOM   2314  N   GLY X 300      29.927  53.185  39.505  1.00  0.00           N
ATOM   2315  CA  GLY X 300      31.121  53.197  40.351  1.00  0.00           C
ATOM   2316  C   GLY X 300      31.414  54.554  40.992  1.00  0.00           C
ATOM   2317  O   GLY X 300      30.689  55.005  41.878  1.00  0.00           O
ATOM   2318  N   THR X 301      32.522  55.172  40.586  1.00  0.00           N
ATOM   2319  CA  THR X 301      33.149  56.302  41.289  1.00  0.00           C
ATOM   2320  CB  THR X 301      34.661  56.345  41.002  1.00  0.00           C
ATOM   2321  CG2 THR X 301      35.460  57.054  42.093  1.00  0.00           C
ATOM   2322  OG1 THR X 301      35.222  55.056  40.865  1.00  0.00           O
ATOM   2323  C   THR X 301      32.521  57.655  40.925  1.00  0.00           C
ATOM   2324  O   THR X 301      32.152  57.892  39.768  1.00  0.00           O
ATOM   2325  N   VAL X 302      32.459  58.563  41.901  1.00  0.00           N
ATOM   2326  CA  VAL X 302      31.987  59.961  41.793  1.00  0.00           C
ATOM   2327  CB  VAL X 302      30.525  60.091  42.279  1.00  0.00           C
ATOM   2328  CG1 VAL X 302      29.546  59.360  41.356  1.00  0.00           C
ATOM   2329  CG2 VAL X 302      30.315  59.569  43.709  1.00  0.00           C
ATOM   2330  C   VAL X 302      32.880  60.903  42.617  1.00  0.00           C
ATOM   2331  O   VAL X 302      33.651  60.436  43.457  1.00  0.00           O
ATOM   2332  N   ILE X 303      32.768  62.226  42.441  1.00  0.00           N
ATOM   2333  CA  ILE X 303      33.241  63.171  43.473  1.00  0.00           C
ATOM   2334  CB  ILE X 303      33.733  64.526  42.912  1.00  0.00           C
ATOM   2335  CG2 ILE X 303      34.859  64.291  41.887  1.00  0.00           C
ATOM   2336  CG1 ILE X 303      32.602  65.401  42.336  1.00  0.00           C
ATOM   2337  CD1 ILE X 303      33.045  66.821  41.966  1.00  0.00           C
ATOM   2338  C   ILE X 303      32.192  63.317  44.588  1.00  0.00           C
ATOM   2339  O   ILE X 303      30.986  63.355  44.330  1.00  0.00           O
ATOM   2340  N   ASP X 304      32.650  63.395  45.835  1.00  0.00           N
ATOM   2341  CA  ASP X 304      31.811  63.317  47.038  1.00  0.00           C
ATOM   2342  CB  ASP X 304      31.893  61.887  47.606  1.00  0.00           C
ATOM   2343  CG  ASP X 304      33.283  61.425  48.051  1.00  0.00           C
ATOM   2344  OD1 ASP X 304      34.245  62.222  48.039  1.00  0.00           O
ATOM   2345  OD2 ASP X 304      33.411  60.249  48.454  1.00  0.00           O
ATOM   2346  C   ASP X 304      32.144  64.372  48.113  1.00  0.00           C
ATOM   2347  O   ASP X 304      31.307  64.664  48.973  1.00  0.00           O
ATOM   2348  N   GLY X 305      33.328  64.990  48.066  1.00  0.00           N
ATOM   2349  CA  GLY X 305      33.824  65.883  49.121  1.00  0.00           C
ATOM   2350  C   GLY X 305      34.233  65.150  50.409  1.00  0.00           C
ATOM   2351  O   GLY X 305      34.259  65.765  51.476  1.00  0.00           O
ATOM   2352  N   MET X 306      34.525  63.851  50.308  1.00  0.00           N
ATOM   2353  CA  MET X 306      35.006  62.962  51.368  1.00  0.00           C
ATOM   2354  CB  MET X 306      33.878  61.988  51.767  1.00  0.00           C
ATOM   2355  CG  MET X 306      34.322  60.877  52.728  1.00  0.00           C
ATOM   2356  SD  MET X 306      35.009  61.453  54.300  1.00  0.00           S
ATOM   2357  CE  MET X 306      33.470  61.959  55.103  1.00  0.00           C
ATOM   2358  C   MET X 306      36.278  62.250  50.887  1.00  0.00           C
ATOM   2359  O   MET X 306      37.386  62.627  51.280  1.00  0.00           O
ATOM   2360  N   LEU X 307      36.132  61.284  49.974  1.00  0.00           N
ATOM   2361  CA  LEU X 307      37.223  60.565  49.319  1.00  0.00           C
ATOM   2362  CB  LEU X 307      36.640  59.238  48.792  1.00  0.00           C
ATOM   2363  CG  LEU X 307      37.658  58.249  48.194  1.00  0.00           C
ATOM   2364  CD1 LEU X 307      38.579  57.648  49.255  1.00  0.00           C
ATOM   2365  CD2 LEU X 307      36.903  57.102  47.526  1.00  0.00           C
ATOM   2366  C   LEU X 307      37.839  61.404  48.188  1.00  0.00           C
ATOM   2367  O   LEU X 307      39.065  61.445  48.054  1.00  0.00           O
ATOM   2368  N   LEU X 308      36.997  62.094  47.410  1.00  0.00           N
ATOM   2369  CA  LEU X 308      37.350  62.865  46.217  1.00  0.00           C
ATOM   2370  CB  LEU X 308      36.988  62.042  44.960  1.00  0.00           C
ATOM   2371  CG  LEU X 308      37.796  60.749  44.739  1.00  0.00           C
ATOM   2372  CD1 LEU X 308      37.254  60.005  43.519  1.00  0.00           C
ATOM   2373  CD2 LEU X 308      39.279  61.024  44.491  1.00  0.00           C
ATOM   2374  C   LEU X 308      36.613  64.216  46.195  1.00  0.00           C
ATOM   2375  O   LEU X 308      35.390  64.275  46.068  1.00  0.00           O
ATOM   2376  N   LEU X 309      37.368  65.315  46.252  1.00  0.00           N
ATOM   2377  CA  LEU X 309      36.886  66.672  45.955  1.00  0.00           C
ATOM   2378  CB  LEU X 309      37.696  67.662  46.818  1.00  0.00           C
ATOM   2379  CG  LEU X 309      37.308  69.147  46.667  1.00  0.00           C
ATOM   2380  CD1 LEU X 309      35.854  69.416  47.061  1.00  0.00           C
ATOM   2381  CD2 LEU X 309      38.206  70.003  47.559  1.00  0.00           C
ATOM   2382  C   LEU X 309      36.982  66.988  44.449  1.00  0.00           C
ATOM   2383  O   LEU X 309      36.235  67.825  43.938  1.00  0.00           O
ATOM   2384  N   LYS X 310      37.886  66.307  43.731  1.00  0.00           N
ATOM   2385  CA  LYS X 310      38.089  66.434  42.279  1.00  0.00           C
ATOM   2386  CB  LYS X 310      39.194  67.465  42.010  1.00  0.00           C
ATOM   2387  CG  LYS X 310      40.612  66.951  42.306  1.00  0.00           C
ATOM   2388  CD  LYS X 310      41.622  68.095  42.450  1.00  0.00           C
ATOM   2389  CE  LYS X 310      41.434  68.792  43.801  1.00  0.00           C
ATOM   2390  NZ  LYS X 310      42.390  69.901  43.978  1.00  0.00           N
ATOM   2391  C   LYS X 310      38.344  65.085  41.603  1.00  0.00           C
ATOM   2392  O   LYS X 310      38.572  64.078  42.274  1.00  0.00           O
ATOM   2393  N   THR X 311      38.283  65.056  40.273  1.00  0.00           N
ATOM   2394  CA  THR X 311      38.389  63.811  39.491  1.00  0.00           C
ATOM   2395  CB  THR X 311      38.024  64.034  38.015  1.00  0.00           C
ATOM   2396  CG2 THR X 311      36.590  64.521  37.818  1.00  0.00           C
ATOM   2397  OG1 THR X 311      38.890  64.969  37.423  1.00  0.00           O
ATOM   2398  C   THR X 311      39.786  63.163  39.570  1.00  0.00           C
ATOM   2399  O   THR X 311      40.784  63.869  39.738  1.00  0.00           O
ATOM   2400  N   PRO X 312      39.911  61.832  39.376  1.00  0.00           N
ATOM   2401  CD  PRO X 312      38.845  60.841  39.385  1.00  0.00           C
ATOM   2402  CG  PRO X 312      39.534  59.514  39.697  1.00  0.00           C
ATOM   2403  CB  PRO X 312      40.891  59.684  39.014  1.00  0.00           C
ATOM   2404  CA  PRO X 312      41.212  61.165  39.251  1.00  0.00           C
ATOM   2405  C   PRO X 312      42.092  61.743  38.131  1.00  0.00           C
ATOM   2406  O   PRO X 312      43.310  61.821  38.290  1.00  0.00           O
ATOM   2407  N   GLU X 313      41.485  62.201  37.031  1.00  0.00           N
ATOM   2408  CA  GLU X 313      42.149  62.922  35.934  1.00  0.00           C
ATOM   2409  CB  GLU X 313      41.069  63.245  34.885  1.00  0.00           C
ATOM   2410  CG  GLU X 313      41.574  63.989  33.643  1.00  0.00           C
ATOM   2411  CD  GLU X 313      40.395  64.473  32.790  1.00  0.00           C
ATOM   2412  OE1 GLU X 313      39.562  63.648  32.346  1.00  0.00           O
ATOM   2413  OE2 GLU X 313      40.273  65.698  32.564  1.00  0.00           O
ATOM   2414  C   GLU X 313      42.841  64.209  36.425  1.00  0.00           C
ATOM   2415  O   GLU X 313      44.008  64.458  36.110  1.00  0.00           O
ATOM   2416  N   GLU X 314      42.143  65.009  37.236  1.00  0.00           N
ATOM   2417  CA  GLU X 314      42.673  66.230  37.856  1.00  0.00           C
ATOM   2418  CB  GLU X 314      41.521  67.009  38.504  1.00  0.00           C
ATOM   2419  CG  GLU X 314      40.644  67.733  37.482  1.00  0.00           C
ATOM   2420  CD  GLU X 314      39.394  68.259  38.179  1.00  0.00           C
ATOM   2421  OE1 GLU X 314      38.389  67.508  38.265  1.00  0.00           O
ATOM   2422  OE2 GLU X 314      39.430  69.406  38.687  1.00  0.00           O
ATOM   2423  C   GLU X 314      43.749  65.934  38.909  1.00  0.00           C
ATOM   2424  O   GLU X 314      44.738  66.666  38.982  1.00  0.00           O
ATOM   2425  N   LEU X 315      43.594  64.860  39.693  1.00  0.00           N
ATOM   2426  CA  LEU X 315      44.580  64.429  40.696  1.00  0.00           C
ATOM   2427  CB  LEU X 315      43.970  63.337  41.597  1.00  0.00           C
ATOM   2428  CG  LEU X 315      42.850  63.834  42.528  1.00  0.00           C
ATOM   2429  CD1 LEU X 315      42.168  62.657  43.221  1.00  0.00           C
ATOM   2430  CD2 LEU X 315      43.382  64.760  43.622  1.00  0.00           C
ATOM   2431  C   LEU X 315      45.893  63.945  40.063  1.00  0.00           C
ATOM   2432  O   LEU X 315      46.954  64.135  40.654  1.00  0.00           O
ATOM   2433  N   GLN X 316      45.850  63.383  38.852  1.00  0.00           N
ATOM   2434  CA  GLN X 316      47.048  63.077  38.059  1.00  0.00           C
ATOM   2435  CB  GLN X 316      46.686  62.086  36.947  1.00  0.00           C
ATOM   2436  CG  GLN X 316      46.424  60.678  37.492  1.00  0.00           C
ATOM   2437  CD  GLN X 316      45.654  59.856  36.475  1.00  0.00           C
ATOM   2438  OE1 GLN X 316      46.173  59.438  35.451  1.00  0.00           O
ATOM   2439  NE2 GLN X 316      44.371  59.705  36.679  1.00  0.00           N
ATOM   2440  C   GLN X 316      47.679  64.342  37.460  1.00  0.00           C
ATOM   2441  O   GLN X 316      48.904  64.478  37.472  1.00  0.00           O
ATOM   2442  N   ALA X 317      46.870  65.301  36.997  1.00  0.00           N
ATOM   2443  CA  ALA X 317      47.360  66.570  36.453  1.00  0.00           C
ATOM   2444  CB  ALA X 317      46.173  67.316  35.835  1.00  0.00           C
ATOM   2445  C   ALA X 317      48.100  67.429  37.503  1.00  0.00           C
ATOM   2446  O   ALA X 317      49.081  68.100  37.167  1.00  0.00           O
ATOM   2447  N   GLU X 318      47.695  67.358  38.778  1.00  0.00           N
ATOM   2448  CA  GLU X 318      48.409  67.966  39.919  1.00  0.00           C
ATOM   2449  CB  GLU X 318      47.479  68.904  40.713  1.00  0.00           C
ATOM   2450  CG  GLU X 318      46.418  68.203  41.575  1.00  0.00           C
ATOM   2451  CD  GLU X 318      45.340  69.179  42.074  1.00  0.00           C
ATOM   2452  OE1 GLU X 318      44.841  70.028  41.293  1.00  0.00           O
ATOM   2453  OE2 GLU X 318      44.960  69.106  43.266  1.00  0.00           O
ATOM   2454  C   GLU X 318      49.216  66.961  40.773  1.00  0.00           C
ATOM   2455  O   GLU X 318      49.688  67.309  41.858  1.00  0.00           O
ATOM   2456  N   ARG X 319      49.425  65.739  40.254  1.00  0.00           N
ATOM   2457  CA  ARG X 319      50.329  64.681  40.757  1.00  0.00           C
ATOM   2458  CB  ARG X 319      51.794  65.023  40.397  1.00  0.00           C
ATOM   2459  CG  ARG X 319      52.119  65.267  38.914  1.00  0.00           C
ATOM   2460  CD  ARG X 319      52.145  64.000  38.047  1.00  0.00           C
ATOM   2461  NE  ARG X 319      52.787  64.268  36.748  1.00  0.00           N
ATOM   2462  CZ  ARG X 319      52.260  64.817  35.670  1.00  0.00           C
ATOM   2463  NH1 ARG X 319      50.996  65.110  35.563  1.00  0.00           N
ATOM   2464  NH2 ARG X 319      53.059  65.091  34.683  1.00  0.00           N
ATOM   2465  C   ARG X 319      50.166  64.308  42.248  1.00  0.00           C
ATOM   2466  O   ARG X 319      51.161  64.085  42.935  1.00  0.00           O
ATOM   2467  N   ASN X 320      48.940  64.173  42.762  1.00  0.00           N
ATOM   2468  CA  ASN X 320      48.667  63.838  44.176  1.00  0.00           C
ATOM   2469  CB  ASN X 320      47.268  64.357  44.577  1.00  0.00           C
ATOM   2470  CG  ASN X 320      47.120  64.448  46.091  1.00  0.00           C
ATOM   2471  OD1 ASN X 320      47.718  65.302  46.737  1.00  0.00           O
ATOM   2472  ND2 ASN X 320      46.384  63.575  46.730  1.00  0.00           N
ATOM   2473  C   ASN X 320      48.910  62.344  44.537  1.00  0.00           C
ATOM   2474  O   ASN X 320      48.091  61.707  45.199  1.00  0.00           O
ATOM   2475  N   PHE X 321      50.014  61.750  44.079  1.00  0.00           N
ATOM   2476  CA  PHE X 321      50.331  60.331  44.282  1.00  0.00           C
ATOM   2477  CB  PHE X 321      51.270  59.839  43.170  1.00  0.00           C
ATOM   2478  CG  PHE X 321      50.679  59.785  41.772  1.00  0.00           C
ATOM   2479  CD1 PHE X 321      50.086  58.597  41.308  1.00  0.00           C
ATOM   2480  CE1 PHE X 321      49.622  58.500  39.986  1.00  0.00           C
ATOM   2481  CZ  PHE X 321      49.750  59.596  39.120  1.00  0.00           C
ATOM   2482  CE2 PHE X 321      50.322  60.795  39.580  1.00  0.00           C
ATOM   2483  CD2 PHE X 321      50.786  60.889  40.905  1.00  0.00           C
ATOM   2484  C   PHE X 321      50.971  60.050  45.654  1.00  0.00           C
ATOM   2485  O   PHE X 321      51.891  60.760  46.081  1.00  0.00           O
ATOM   2486  N   HIE X 322      50.563  58.950  46.293  1.00  0.00           N
ATOM   2487  CA  HIE X 322      51.326  58.294  47.364  1.00  0.00           C
ATOM   2488  CB  HIE X 322      50.478  57.168  47.980  1.00  0.00           C
ATOM   2489  CG  HIE X 322      51.084  56.527  49.205  1.00  0.00           C
ATOM   2490  ND1 HIE X 322      52.121  57.054  49.979  1.00  0.00           N
ATOM   2491  CE1 HIE X 322      52.348  56.167  50.961  1.00  0.00           C
ATOM   2492  NE2 HIE X 322      51.484  55.143  50.864  1.00  0.00           N
ATOM   2493  CD2 HIE X 322      50.684  55.349  49.763  1.00  0.00           C
ATOM   2494  C   HIE X 322      52.648  57.753  46.795  1.00  0.00           C
ATOM   2495  O   HIE X 322      52.644  57.061  45.775  1.00  0.00           O
ATOM   2496  N   THR X 323      53.787  58.074  47.412  1.00  0.00           N
ATOM   2497  CA  THR X 323      55.116  57.754  46.854  1.00  0.00           C
ATOM   2498  CB  THR X 323      56.168  58.810  47.247  1.00  0.00           C
ATOM   2499  CG2 THR X 323      57.504  58.633  46.521  1.00  0.00           C
ATOM   2500  OG1 THR X 323      55.717  60.106  46.890  1.00  0.00           O
ATOM   2501  C   THR X 323      55.532  56.331  47.242  1.00  0.00           C
ATOM   2502  O   THR X 323      56.339  56.136  48.149  1.00  0.00           O
ATOM   2503  N   VAL X 324      54.954  55.327  46.577  1.00  0.00           N
ATOM   2504  CA  VAL X 324      55.176  53.890  46.845  1.00  0.00           C
ATOM   2505  CB  VAL X 324      54.006  53.269  47.638  1.00  0.00           C
ATOM   2506  CG1 VAL X 324      54.000  53.785  49.076  1.00  0.00           C
ATOM   2507  CG2 VAL X 324      52.625  53.512  47.013  1.00  0.00           C
ATOM   2508  C   VAL X 324      55.405  53.076  45.562  1.00  0.00           C
ATOM   2509  O   VAL X 324      54.902  53.469  44.505  1.00  0.00           O
ATOM   2510  N   PRO X 325      56.116  51.930  45.619  1.00  0.00           N
ATOM   2511  CD  PRO X 325      56.905  51.442  46.741  1.00  0.00           C
ATOM   2512  CG  PRO X 325      57.868  50.412  46.153  1.00  0.00           C
ATOM   2513  CB  PRO X 325      57.081  49.830  44.982  1.00  0.00           C
ATOM   2514  CA  PRO X 325      56.223  51.006  44.491  1.00  0.00           C
ATOM   2515  C   PRO X 325      54.845  50.529  44.009  1.00  0.00           C
ATOM   2516  O   PRO X 325      54.048  50.033  44.813  1.00  0.00           O
ATOM   2517  N   TYR X 326      54.586  50.642  42.702  1.00  0.00           N
ATOM   2518  CA  TYR X 326      53.331  50.215  42.068  1.00  0.00           C
ATOM   2519  CB  TYR X 326      52.498  51.463  41.714  1.00  0.00           C
ATOM   2520  CG  TYR X 326      51.046  51.294  41.269  1.00  0.00           C
ATOM   2521  CD1 TYR X 326      50.358  52.429  40.793  1.00  0.00           C
ATOM   2522  CE1 TYR X 326      49.007  52.336  40.398  1.00  0.00           C
ATOM   2523  CZ  TYR X 326      48.333  51.099  40.469  1.00  0.00           C
ATOM   2524  OH  TYR X 326      47.030  51.004  40.099  1.00  0.00           O
ATOM   2525  CE2 TYR X 326      49.014  49.962  40.946  1.00  0.00           C
ATOM   2526  CD2 TYR X 326      50.355  50.065  41.356  1.00  0.00           C
ATOM   2527  C   TYR X 326      53.610  49.309  40.855  1.00  0.00           C
ATOM   2528  O   TYR X 326      54.409  49.657  39.983  1.00  0.00           O
ATOM   2529  N   MET X 327      52.961  48.142  40.805  1.00  0.00           N
ATOM   2530  CA  MET X 327      53.054  47.175  39.706  1.00  0.00           C
ATOM   2531  CB  MET X 327      53.632  45.867  40.262  1.00  0.00           C
ATOM   2532  CG  MET X 327      54.015  44.859  39.177  1.00  0.00           C
ATOM   2533  SD  MET X 327      54.935  43.422  39.794  1.00  0.00           S
ATOM   2534  CE  MET X 327      53.650  42.572  40.751  1.00  0.00           C
ATOM   2535  C   MET X 327      51.699  46.976  39.005  1.00  0.00           C
ATOM   2536  O   MET X 327      50.673  46.840  39.673  1.00  0.00           O
ATOM   2537  N   VAL X 328      51.680  46.943  37.667  1.00  0.00           N
ATOM   2538  CA  VAL X 328      50.438  46.865  36.866  1.00  0.00           C
ATOM   2539  CB  VAL X 328      50.116  48.225  36.209  1.00  0.00           C
ATOM   2540  CG1 VAL X 328      48.932  48.146  35.234  1.00  0.00           C
ATOM   2541  CG2 VAL X 328      49.803  49.295  37.266  1.00  0.00           C
ATOM   2542  C   VAL X 328      50.493  45.753  35.816  1.00  0.00           C
ATOM   2543  O   VAL X 328      51.435  45.671  35.024  1.00  0.00           O
ATOM   2544  N   GLY X 329      49.441  44.930  35.788  1.00  0.00           N
ATOM   2545  CA  GLY X 329      49.220  43.881  34.795  1.00  0.00           C
ATOM   2546  C   GLY X 329      48.211  44.261  33.713  1.00  0.00           C
ATOM   2547  O   GLY X 329      47.073  44.623  34.006  1.00  0.00           O
ATOM   2548  N   ILE X 330      48.616  44.088  32.458  1.00  0.00           N
ATOM   2549  CA  ILE X 330      47.816  44.189  31.230  1.00  0.00           C
ATOM   2550  CB  ILE X 330      48.624  45.002  30.178  1.00  0.00           C
ATOM   2551  CG2 ILE X 330      47.854  45.270  28.873  1.00  0.00           C
ATOM   2552  CG1 ILE X 330      49.167  46.354  30.717  1.00  0.00           C
ATOM   2553  CD1 ILE X 330      48.115  47.336  31.256  1.00  0.00           C
ATOM   2554  C   ILE X 330      47.434  42.762  30.766  1.00  0.00           C
ATOM   2555  O   ILE X 330      48.080  41.781  31.144  1.00  0.00           O
ATOM   2556  N   ASN X 331      46.378  42.610  29.966  1.00  0.00           N
ATOM   2557  CA  ASN X 331      45.892  41.321  29.447  1.00  0.00           C
ATOM   2558  CB  ASN X 331      44.653  40.931  30.279  1.00  0.00           C
ATOM   2559  CG  ASN X 331      44.416  39.435  30.411  1.00  0.00           C
ATOM   2560  OD1 ASN X 331      44.776  38.640  29.554  1.00  0.00           O
ATOM   2561  ND2 ASN X 331      43.807  39.031  31.502  1.00  0.00           N
ATOM   2562  C   ASN X 331      45.638  41.409  27.926  1.00  0.00           C
ATOM   2563  O   ASN X 331      45.524  42.512  27.386  1.00  0.00           O
ATOM   2564  N   LYS X 332      45.574  40.281  27.208  1.00  0.00           N
ATOM   2565  CA  LYS X 332      45.688  40.245  25.730  1.00  0.00           C
ATOM   2566  CB  LYS X 332      46.574  39.033  25.375  1.00  0.00           C
ATOM   2567  CG  LYS X 332      46.868  38.834  23.879  1.00  0.00           C
ATOM   2568  CD  LYS X 332      47.864  37.682  23.680  1.00  0.00           C
ATOM   2569  CE  LYS X 332      48.016  37.312  22.202  1.00  0.00           C
ATOM   2570  NZ  LYS X 332      48.890  36.126  22.029  1.00  0.00           N
ATOM   2571  C   LYS X 332      44.366  40.301  24.935  1.00  0.00           C
ATOM   2572  O   LYS X 332      44.399  40.685  23.762  1.00  0.00           O
ATOM   2573  N   GLN X 333      43.220  39.928  25.518  1.00  0.00           N
ATOM   2574  CA  GLN X 333      41.972  39.682  24.760  1.00  0.00           C
ATOM   2575  CB  GLN X 333      41.952  38.214  24.276  1.00  0.00           C
ATOM   2576  CG  GLN X 333      41.798  37.134  25.362  1.00  0.00           C
ATOM   2577  CD  GLN X 333      43.018  37.010  26.267  1.00  0.00           C
ATOM   2578  OE1 GLN X 333      44.069  36.528  25.868  1.00  0.00           O
ATOM   2579  NE2 GLN X 333      42.954  37.486  27.489  1.00  0.00           N
ATOM   2580  C   GLN X 333      40.640  40.091  25.435  1.00  0.00           C
ATOM   2581  O   GLN X 333      39.575  39.646  25.000  1.00  0.00           O
ATOM   2582  N   GLU X 334      40.637  40.935  26.473  1.00  0.00           N
ATOM   2583  CA  GLU X 334      39.458  41.158  27.342  1.00  0.00           C
ATOM   2584  CB  GLU X 334      39.891  41.430  28.801  1.00  0.00           C
ATOM   2585  CG  GLU X 334      40.690  40.282  29.438  1.00  0.00           C
ATOM   2586  CD  GLU X 334      39.991  38.958  29.284  1.00  0.00           C
ATOM   2587  OE1 GLU X 334      40.342  38.180  28.373  1.00  0.00           O
ATOM   2588  OE2 GLU X 334      39.050  38.618  30.079  1.00  0.00           O
ATOM   2589  C   GLU X 334      38.429  42.179  26.804  1.00  0.00           C
ATOM   2590  O   GLU X 334      37.848  42.958  27.562  1.00  0.00           O
ATOM   2591  N   PHE X 335      38.206  42.187  25.487  1.00  0.00           N
ATOM   2592  CA  PHE X 335      37.371  43.171  24.778  1.00  0.00           C
ATOM   2593  CB  PHE X 335      38.292  44.287  24.249  1.00  0.00           C
ATOM   2594  CG  PHE X 335      39.459  43.783  23.417  1.00  0.00           C
ATOM   2595  CD1 PHE X 335      40.691  43.499  24.038  1.00  0.00           C
ATOM   2596  CE1 PHE X 335      41.746  42.947  23.293  1.00  0.00           C
ATOM   2597  CZ  PHE X 335      41.583  42.690  21.923  1.00  0.00           C
ATOM   2598  CE2 PHE X 335      40.365  42.997  21.297  1.00  0.00           C
ATOM   2599  CD2 PHE X 335      39.303  43.544  22.038  1.00  0.00           C
ATOM   2600  C   PHE X 335      36.521  42.589  23.629  1.00  0.00           C
ATOM   2601  O   PHE X 335      35.507  43.193  23.273  1.00  0.00           O
ATOM   2602  N   GLY X 336      36.903  41.439  23.051  1.00  0.00           N
ATOM   2603  CA  GLY X 336      36.414  40.969  21.742  1.00  0.00           C
ATOM   2604  C   GLY X 336      34.900  40.756  21.647  1.00  0.00           C
ATOM   2605  O   GLY X 336      34.234  41.372  20.814  1.00  0.00           O
ATOM   2606  N   TRP X 337      34.335  39.926  22.524  1.00  0.00           N
ATOM   2607  CA  TRP X 337      32.881  39.755  22.659  1.00  0.00           C
ATOM   2608  CB  TRP X 337      32.613  38.474  23.469  1.00  0.00           C
ATOM   2609  CG  TRP X 337      32.731  38.616  24.962  1.00  0.00           C
ATOM   2610  CD1 TRP X 337      31.682  38.689  25.812  1.00  0.00           C
ATOM   2611  NE1 TRP X 337      32.136  38.875  27.102  1.00  0.00           N
ATOM   2612  CE2 TRP X 337      33.508  38.996  27.145  1.00  0.00           C
ATOM   2613  CZ2 TRP X 337      34.415  39.245  28.187  1.00  0.00           C
ATOM   2614  CH2 TRP X 337      35.791  39.286  27.901  1.00  0.00           C
ATOM   2615  CZ3 TRP X 337      36.234  39.052  26.589  1.00  0.00           C
ATOM   2616  CE3 TRP X 337      35.316  38.802  25.552  1.00  0.00           C
ATOM   2617  CD2 TRP X 337      33.925  38.787  25.795  1.00  0.00           C
ATOM   2618  C   TRP X 337      32.204  40.969  23.326  1.00  0.00           C
ATOM   2619  O   TRP X 337      31.028  41.254  23.088  1.00  0.00           O
ATOM   2620  N   LEU X 338      32.946  41.677  24.184  1.00  0.00           N
ATOM   2621  CA  LEU X 338      32.407  42.619  25.162  1.00  0.00           C
ATOM   2622  CB  LEU X 338      33.472  42.838  26.254  1.00  0.00           C
ATOM   2623  CG  LEU X 338      33.060  43.814  27.373  1.00  0.00           C
ATOM   2624  CD1 LEU X 338      31.793  43.368  28.107  1.00  0.00           C
ATOM   2625  CD2 LEU X 338      34.190  43.923  28.397  1.00  0.00           C
ATOM   2626  C   LEU X 338      31.937  43.938  24.537  1.00  0.00           C
ATOM   2627  O   LEU X 338      30.849  44.408  24.867  1.00  0.00           O
ATOM   2628  N   ILE X 339      32.736  44.540  23.651  1.00  0.00           N
ATOM   2629  CA  ILE X 339      32.433  45.874  23.110  1.00  0.00           C
ATOM   2630  CB  ILE X 339      33.720  46.668  22.762  1.00  0.00           C
ATOM   2631  CG2 ILE X 339      33.349  48.040  22.164  1.00  0.00           C
ATOM   2632  CG1 ILE X 339      34.607  46.839  24.020  1.00  0.00           C
ATOM   2633  CD1 ILE X 339      35.945  47.551  23.768  1.00  0.00           C
ATOM   2634  C   ILE X 339      31.362  45.810  21.999  1.00  0.00           C
ATOM   2635  O   ILE X 339      30.274  46.348  22.217  1.00  0.00           O
ATOM   2636  N   PRO X 340      31.586  45.159  20.836  1.00  0.00           N
ATOM   2637  CD  PRO X 340      32.794  44.452  20.425  1.00  0.00           C
ATOM   2638  CG  PRO X 340      32.452  43.754  19.110  1.00  0.00           C
ATOM   2639  CB  PRO X 340      31.380  44.665  18.511  1.00  0.00           C
ATOM   2640  CA  PRO X 340      30.617  45.185  19.737  1.00  0.00           C
ATOM   2641  C   PRO X 340      29.355  44.360  20.034  1.00  0.00           C
ATOM   2642  O   PRO X 340      28.239  44.864  19.906  1.00  0.00           O
ATOM   2643  N   MET X 341      29.522  43.104  20.458  1.00  0.00           N
ATOM   2644  CA  MET X 341      28.440  42.116  20.476  1.00  0.00           C
ATOM   2645  CB  MET X 341      29.052  40.743  20.152  1.00  0.00           C
ATOM   2646  CG  MET X 341      28.035  39.604  20.009  1.00  0.00           C
ATOM   2647  SD  MET X 341      27.351  38.921  21.544  1.00  0.00           S
ATOM   2648  CE  MET X 341      28.846  38.314  22.364  1.00  0.00           C
ATOM   2649  C   MET X 341      27.612  42.169  21.767  1.00  0.00           C
ATOM   2650  O   MET X 341      26.382  42.166  21.695  1.00  0.00           O
ATOM   2651  N   GLN X 342      28.244  42.290  22.940  1.00  0.00           N
ATOM   2652  CA  GLN X 342      27.528  42.494  24.204  1.00  0.00           C
ATOM   2653  CB  GLN X 342      28.370  41.979  25.386  1.00  0.00           C
ATOM   2654  CG  GLN X 342      27.728  42.201  26.768  1.00  0.00           C
ATOM   2655  CD  GLN X 342      26.394  41.479  26.937  1.00  0.00           C
ATOM   2656  OE1 GLN X 342      26.292  40.270  26.751  1.00  0.00           O
ATOM   2657  NE2 GLN X 342      25.335  42.180  27.276  1.00  0.00           N
ATOM   2658  C   GLN X 342      27.058  43.951  24.361  1.00  0.00           C
ATOM   2659  O   GLN X 342      25.858  44.210  24.282  1.00  0.00           O
ATOM   2660  N   LEU X 343      27.969  44.910  24.569  1.00  0.00           N
ATOM   2661  CA  LEU X 343      27.594  46.267  24.994  1.00  0.00           C
ATOM   2662  CB  LEU X 343      28.853  46.979  25.528  1.00  0.00           C
ATOM   2663  CG  LEU X 343      28.595  48.360  26.164  1.00  0.00           C
ATOM   2664  CD1 LEU X 343      27.734  48.272  27.426  1.00  0.00           C
ATOM   2665  CD2 LEU X 343      29.929  49.001  26.553  1.00  0.00           C
ATOM   2666  C   LEU X 343      26.885  47.076  23.893  1.00  0.00           C
ATOM   2667  O   LEU X 343      25.919  47.786  24.186  1.00  0.00           O
ATOM   2668  N   MET X 344      27.325  46.948  22.634  1.00  0.00           N
ATOM   2669  CA  MET X 344      26.783  47.690  21.480  1.00  0.00           C
ATOM   2670  CB  MET X 344      27.927  48.277  20.633  1.00  0.00           C
ATOM   2671  CG  MET X 344      28.813  49.234  21.442  1.00  0.00           C
ATOM   2672  SD  MET X 344      27.942  50.661  22.142  1.00  0.00           S
ATOM   2673  CE  MET X 344      29.215  51.240  23.287  1.00  0.00           C
ATOM   2674  C   MET X 344      25.762  46.906  20.633  1.00  0.00           C
ATOM   2675  O   MET X 344      25.224  47.460  19.671  1.00  0.00           O
ATOM   2676  N   SER X 345      25.427  45.668  21.019  1.00  0.00           N
ATOM   2677  CA  SER X 345      24.378  44.820  20.414  1.00  0.00           C
ATOM   2678  CB  SER X 345      22.969  45.352  20.739  1.00  0.00           C
ATOM   2679  OG  SER X 345      22.816  45.645  22.122  1.00  0.00           O
ATOM   2680  C   SER X 345      24.547  44.512  18.909  1.00  0.00           C
ATOM   2681  O   SER X 345      23.558  44.336  18.195  1.00  0.00           O
ATOM   2682  N   TYR X 346      25.786  44.442  18.407  1.00  0.00           N
ATOM   2683  CA  TYR X 346      26.101  44.133  17.003  1.00  0.00           C
ATOM   2684  CB  TYR X 346      26.643  45.396  16.321  1.00  0.00           C
ATOM   2685  CG  TYR X 346      26.886  45.241  14.830  1.00  0.00           C
ATOM   2686  CD1 TYR X 346      25.844  45.473  13.907  1.00  0.00           C
ATOM   2687  CE1 TYR X 346      26.086  45.366  12.520  1.00  0.00           C
ATOM   2688  CZ  TYR X 346      27.367  44.998  12.057  1.00  0.00           C
ATOM   2689  OH  TYR X 346      27.632  44.857  10.731  1.00  0.00           O
ATOM   2690  CE2 TYR X 346      28.401  44.751  12.983  1.00  0.00           C
ATOM   2691  CD2 TYR X 346      28.163  44.876  14.364  1.00  0.00           C
ATOM   2692  C   TYR X 346      27.079  42.940  16.896  1.00  0.00           C
ATOM   2693  O   TYR X 346      28.254  43.082  17.250  1.00  0.00           O
ATOM   2694  N   PRO X 347      26.632  41.752  16.439  1.00  0.00           N
ATOM   2695  CD  PRO X 347      25.269  41.430  16.034  1.00  0.00           C
ATOM   2696  CG  PRO X 347      25.301  39.993  15.510  1.00  0.00           C
ATOM   2697  CB  PRO X 347      26.503  39.386  16.232  1.00  0.00           C
ATOM   2698  CA  PRO X 347      27.477  40.565  16.325  1.00  0.00           C
ATOM   2699  C   PRO X 347      28.420  40.632  15.115  1.00  0.00           C
ATOM   2700  O   PRO X 347      28.134  41.293  14.115  1.00  0.00           O
ATOM   2701  N   LEU X 348      29.527  39.887  15.184  1.00  0.00           N
ATOM   2702  CA  LEU X 348      30.564  39.795  14.143  1.00  0.00           C
ATOM   2703  CB  LEU X 348      31.887  40.393  14.673  1.00  0.00           C
ATOM   2704  CG  LEU X 348      31.814  41.887  15.055  1.00  0.00           C
ATOM   2705  CD1 LEU X 348      33.149  42.347  15.640  1.00  0.00           C
ATOM   2706  CD2 LEU X 348      31.501  42.784  13.854  1.00  0.00           C
ATOM   2707  C   LEU X 348      30.694  38.354  13.606  1.00  0.00           C
ATOM   2708  O   LEU X 348      31.785  37.879  13.280  1.00  0.00           O
ATOM   2709  N   SER X 349      29.574  37.629  13.558  1.00  0.00           N
ATOM   2710  CA  SER X 349      29.518  36.181  13.306  1.00  0.00           C
ATOM   2711  CB  SER X 349      28.135  35.654  13.700  1.00  0.00           C
ATOM   2712  OG  SER X 349      27.841  36.004  15.044  1.00  0.00           O
ATOM   2713  C   SER X 349      29.838  35.792  11.857  1.00  0.00           C
ATOM   2714  O   SER X 349      30.441  34.742  11.627  1.00  0.00           O
ATOM   2715  N   GLU X 350      29.513  36.645  10.882  1.00  0.00           N
ATOM   2716  CA  GLU X 350      29.910  36.493   9.466  1.00  0.00           C
ATOM   2717  CB  GLU X 350      28.938  37.285   8.575  1.00  0.00           C
ATOM   2718  CG  GLU X 350      27.503  36.742   8.639  1.00  0.00           C
ATOM   2719  CD  GLU X 350      26.483  37.758   8.120  1.00  0.00           C
ATOM   2720  OE1 GLU X 350      25.697  37.423   7.195  1.00  0.00           O
ATOM   2721  OE2 GLU X 350      26.348  38.844   8.737  1.00  0.00           O
ATOM   2722  C   GLU X 350      31.365  36.940   9.204  1.00  0.00           C
ATOM   2723  O   GLU X 350      31.904  36.716   8.119  1.00  0.00           O
ATOM   2724  N   GLY X 351      32.007  37.564  10.198  1.00  0.00           N
ATOM   2725  CA  GLY X 351      33.393  38.024  10.162  1.00  0.00           C
ATOM   2726  C   GLY X 351      33.629  39.343   9.416  1.00  0.00           C
ATOM   2727  O   GLY X 351      34.783  39.736   9.288  1.00  0.00           O
ATOM   2728  N   GLN X 352      32.584  40.028   8.941  1.00  0.00           N
ATOM   2729  CA  GLN X 352      32.667  41.164   8.006  1.00  0.00           C
ATOM   2730  CB  GLN X 352      31.920  40.804   6.704  1.00  0.00           C
ATOM   2731  CG  GLN X 352      30.398  40.637   6.876  1.00  0.00           C
ATOM   2732  CD  GLN X 352      29.669  40.138   5.626  1.00  0.00           C
ATOM   2733  OE1 GLN X 352      30.246  39.609   4.683  1.00  0.00           O
ATOM   2734  NE2 GLN X 352      28.360  40.251   5.596  1.00  0.00           N
ATOM   2735  C   GLN X 352      32.180  42.492   8.617  1.00  0.00           C
ATOM   2736  O   GLN X 352      31.252  42.497   9.432  1.00  0.00           O
ATOM   2737  N   LEU X 353      32.786  43.617   8.216  1.00  0.00           N
ATOM   2738  CA  LEU X 353      32.428  44.968   8.679  1.00  0.00           C
ATOM   2739  CB  LEU X 353      33.183  45.228   9.998  1.00  0.00           C
ATOM   2740  CG  LEU X 353      32.866  46.565  10.692  1.00  0.00           C
ATOM   2741  CD1 LEU X 353      31.421  46.659  11.183  1.00  0.00           C
ATOM   2742  CD2 LEU X 353      33.783  46.714  11.905  1.00  0.00           C
ATOM   2743  C   LEU X 353      32.764  46.048   7.629  1.00  0.00           C
ATOM   2744  O   LEU X 353      33.832  45.990   7.020  1.00  0.00           O
ATOM   2745  N   ASP X 354      31.891  47.050   7.474  1.00  0.00           N
ATOM   2746  CA  ASP X 354      32.054  48.212   6.577  1.00  0.00           C
ATOM   2747  CB  ASP X 354      30.856  48.317   5.613  1.00  0.00           C
ATOM   2748  CG  ASP X 354      29.623  49.005   6.209  1.00  0.00           C
ATOM   2749  OD1 ASP X 354      29.514  50.251   6.112  1.00  0.00           O
ATOM   2750  OD2 ASP X 354      28.719  48.317   6.741  1.00  0.00           O
ATOM   2751  C   ASP X 354      32.314  49.534   7.332  1.00  0.00           C
ATOM   2752  O   ASP X 354      31.875  49.700   8.472  1.00  0.00           O
ATOM   2753  N   GLN X 355      33.012  50.495   6.708  1.00  0.00           N
ATOM   2754  CA  GLN X 355      33.492  51.716   7.378  1.00  0.00           C
ATOM   2755  CB  GLN X 355      34.429  52.512   6.445  1.00  0.00           C
ATOM   2756  CG  GLN X 355      35.059  53.740   7.145  1.00  0.00           C
ATOM   2757  CD  GLN X 355      36.277  54.337   6.431  1.00  0.00           C
ATOM   2758  OE1 GLN X 355      37.031  53.663   5.738  1.00  0.00           O
ATOM   2759  NE2 GLN X 355      36.562  55.610   6.597  1.00  0.00           N
ATOM   2760  C   GLN X 355      32.371  52.605   7.938  1.00  0.00           C
ATOM   2761  O   GLN X 355      32.513  53.096   9.058  1.00  0.00           O
ATOM   2762  N   LYS X 356      31.250  52.796   7.230  1.00  0.00           N
ATOM   2763  CA  LYS X 356      30.120  53.615   7.723  1.00  0.00           C
ATOM   2764  CB  LYS X 356      29.098  53.847   6.598  1.00  0.00           C
ATOM   2765  CG  LYS X 356      29.669  54.718   5.470  1.00  0.00           C
ATOM   2766  CD  LYS X 356      28.658  54.854   4.324  1.00  0.00           C
ATOM   2767  CE  LYS X 356      29.171  55.764   3.202  1.00  0.00           C
ATOM   2768  NZ  LYS X 356      30.357  55.206   2.512  1.00  0.00           N
ATOM   2769  C   LYS X 356      29.450  52.988   8.951  1.00  0.00           C
ATOM   2770  O   LYS X 356      29.119  53.690   9.911  1.00  0.00           O
ATOM   2771  N   THR X 357      29.322  51.660   8.962  1.00  0.00           N
ATOM   2772  CA  THR X 357      28.845  50.904  10.133  1.00  0.00           C
ATOM   2773  CB  THR X 357      28.522  49.455   9.746  1.00  0.00           C
ATOM   2774  CG2 THR X 357      27.977  48.627  10.906  1.00  0.00           C
ATOM   2775  OG1 THR X 357      27.518  49.473   8.751  1.00  0.00           O
ATOM   2776  C   THR X 357      29.849  50.964  11.288  1.00  0.00           C
ATOM   2777  O   THR X 357      29.459  51.297  12.404  1.00  0.00           O
ATOM   2778  N   ALA X 358      31.144  50.751  11.030  1.00  0.00           N
ATOM   2779  CA  ALA X 358      32.208  50.853  12.035  1.00  0.00           C
ATOM   2780  CB  ALA X 358      33.535  50.501  11.351  1.00  0.00           C
ATOM   2781  C   ALA X 358      32.274  52.249  12.687  1.00  0.00           C
ATOM   2782  O   ALA X 358      32.323  52.370  13.910  1.00  0.00           O
ATOM   2783  N   MET X 359      32.193  53.305  11.875  1.00  0.00           N
ATOM   2784  CA  MET X 359      32.126  54.705  12.305  1.00  0.00           C
ATOM   2785  CB  MET X 359      32.114  55.567  11.035  1.00  0.00           C
ATOM   2786  CG  MET X 359      32.105  57.072  11.298  1.00  0.00           C
ATOM   2787  SD  MET X 359      32.088  58.041   9.766  1.00  0.00           S
ATOM   2788  CE  MET X 359      30.375  57.807   9.221  1.00  0.00           C
ATOM   2789  C   MET X 359      30.885  54.988  13.166  1.00  0.00           C
ATOM   2790  O   MET X 359      30.970  55.709  14.157  1.00  0.00           O
ATOM   2791  N   SER X 360      29.738  54.392  12.826  1.00  0.00           N
ATOM   2792  CA  SER X 360      28.494  54.543  13.594  1.00  0.00           C
ATOM   2793  CB  SER X 360      27.289  54.126  12.746  1.00  0.00           C
ATOM   2794  OG  SER X 360      27.228  54.913  11.561  1.00  0.00           O
ATOM   2795  C   SER X 360      28.531  53.773  14.923  1.00  0.00           C
ATOM   2796  O   SER X 360      28.085  54.296  15.941  1.00  0.00           O
ATOM   2797  N   LEU X 361      29.149  52.587  14.959  1.00  0.00           N
ATOM   2798  CA  LEU X 361      29.416  51.832  16.192  1.00  0.00           C
ATOM   2799  CB  LEU X 361      29.879  50.414  15.784  1.00  0.00           C
ATOM   2800  CG  LEU X 361      29.747  49.310  16.855  1.00  0.00           C
ATOM   2801  CD1 LEU X 361      29.936  47.940  16.195  1.00  0.00           C
ATOM   2802  CD2 LEU X 361      30.778  49.405  17.982  1.00  0.00           C
ATOM   2803  C   LEU X 361      30.418  52.590  17.089  1.00  0.00           C
ATOM   2804  O   LEU X 361      30.231  52.675  18.304  1.00  0.00           O
ATOM   2805  N   LEU X 362      31.432  53.237  16.502  1.00  0.00           N
ATOM   2806  CA  LEU X 362      32.363  54.117  17.218  1.00  0.00           C
ATOM   2807  CB  LEU X 362      33.541  54.458  16.284  1.00  0.00           C
ATOM   2808  CG  LEU X 362      34.686  55.252  16.942  1.00  0.00           C
ATOM   2809  CD1 LEU X 362      35.312  54.507  18.120  1.00  0.00           C
ATOM   2810  CD2 LEU X 362      35.794  55.507  15.920  1.00  0.00           C
ATOM   2811  C   LEU X 362      31.664  55.371  17.780  1.00  0.00           C
ATOM   2812  O   LEU X 362      31.926  55.751  18.919  1.00  0.00           O
ATOM   2813  N   TRP X 363      30.713  55.958  17.045  1.00  0.00           N
ATOM   2814  CA  TRP X 363      29.858  57.054  17.528  1.00  0.00           C
ATOM   2815  CB  TRP X 363      29.072  57.633  16.340  1.00  0.00           C
ATOM   2816  CG  TRP X 363      28.341  58.923  16.584  1.00  0.00           C
ATOM   2817  CD1 TRP X 363      27.338  59.102  17.471  1.00  0.00           C
ATOM   2818  NE1 TRP X 363      26.906  60.410  17.437  1.00  0.00           N
ATOM   2819  CE2 TRP X 363      27.575  61.142  16.485  1.00  0.00           C
ATOM   2820  CZ2 TRP X 363      27.475  62.476  16.059  1.00  0.00           C
ATOM   2821  CH2 TRP X 363      28.307  62.922  15.019  1.00  0.00           C
ATOM   2822  CZ3 TRP X 363      29.221  62.032  14.425  1.00  0.00           C
ATOM   2823  CE3 TRP X 363      29.322  60.699  14.870  1.00  0.00           C
ATOM   2824  CD2 TRP X 363      28.503  60.216  15.914  1.00  0.00           C
ATOM   2825  C   TRP X 363      28.939  56.603  18.679  1.00  0.00           C
ATOM   2826  O   TRP X 363      28.834  57.297  19.692  1.00  0.00           O
ATOM   2827  N   LYS X 364      28.341  55.407  18.590  1.00  0.00           N
ATOM   2828  CA  LYS X 364      27.599  54.758  19.694  1.00  0.00           C
ATOM   2829  CB  LYS X 364      26.926  53.485  19.142  1.00  0.00           C
ATOM   2830  CG  LYS X 364      25.822  52.924  20.053  1.00  0.00           C
ATOM   2831  CD  LYS X 364      25.229  51.634  19.461  1.00  0.00           C
ATOM   2832  CE  LYS X 364      24.161  51.062  20.399  1.00  0.00           C
ATOM   2833  NZ  LYS X 364      23.489  49.875  19.818  1.00  0.00           N
ATOM   2834  C   LYS X 364      28.501  54.460  20.907  1.00  0.00           C
ATOM   2835  O   LYS X 364      28.033  54.412  22.040  1.00  0.00           O
ATOM   2836  N   SER X 365      29.811  54.338  20.683  1.00  0.00           N
ATOM   2837  CA  SER X 365      30.843  54.143  21.712  1.00  0.00           C
ATOM   2838  CB  SER X 365      31.976  53.255  21.176  1.00  0.00           C
ATOM   2839  OG  SER X 365      31.474  52.044  20.644  1.00  0.00           O
ATOM   2840  C   SER X 365      31.424  55.445  22.289  1.00  0.00           C
ATOM   2841  O   SER X 365      32.317  55.372  23.137  1.00  0.00           O
ATOM   2842  N   TYR X 366      30.940  56.625  21.872  1.00  0.00           N
ATOM   2843  CA  TYR X 366      31.498  57.939  22.236  1.00  0.00           C
ATOM   2844  CB  TYR X 366      30.591  59.062  21.691  1.00  0.00           C
ATOM   2845  CG  TYR X 366      30.797  60.408  22.356  1.00  0.00           C
ATOM   2846  CD1 TYR X 366      29.739  61.032  23.049  1.00  0.00           C
ATOM   2847  CE1 TYR X 366      29.978  62.215  23.775  1.00  0.00           C
ATOM   2848  CZ  TYR X 366      31.276  62.767  23.820  1.00  0.00           C
ATOM   2849  OH  TYR X 366      31.532  63.854  24.588  1.00  0.00           O
ATOM   2850  CE2 TYR X 366      32.323  62.161  23.095  1.00  0.00           C
ATOM   2851  CD2 TYR X 366      32.077  60.991  22.356  1.00  0.00           C
ATOM   2852  C   TYR X 366      31.848  58.102  23.741  1.00  0.00           C
ATOM   2853  O   TYR X 366      33.014  58.400  24.028  1.00  0.00           O
ATOM   2854  N   PRO X 367      30.949  57.817  24.713  1.00  0.00           N
ATOM   2855  CD  PRO X 367      29.537  57.491  24.548  1.00  0.00           C
ATOM   2856  CG  PRO X 367      28.853  58.016  25.806  1.00  0.00           C
ATOM   2857  CB  PRO X 367      29.911  57.759  26.875  1.00  0.00           C
ATOM   2858  CA  PRO X 367      31.240  57.999  26.145  1.00  0.00           C
ATOM   2859  C   PRO X 367      32.343  57.089  26.716  1.00  0.00           C
ATOM   2860  O   PRO X 367      32.818  57.329  27.826  1.00  0.00           O
ATOM   2861  N   LEU X 368      32.745  56.043  25.985  1.00  0.00           N
ATOM   2862  CA  LEU X 368      33.836  55.128  26.338  1.00  0.00           C
ATOM   2863  CB  LEU X 368      33.368  53.702  25.972  1.00  0.00           C
ATOM   2864  CG  LEU X 368      34.362  52.543  26.196  1.00  0.00           C
ATOM   2865  CD1 LEU X 368      33.579  51.227  26.244  1.00  0.00           C
ATOM   2866  CD2 LEU X 368      35.387  52.404  25.065  1.00  0.00           C
ATOM   2867  C   LEU X 368      35.154  55.555  25.673  1.00  0.00           C
ATOM   2868  O   LEU X 368      36.204  55.539  26.324  1.00  0.00           O
ATOM   2869  N   VAL X 369      35.111  55.962  24.398  1.00  0.00           N
ATOM   2870  CA  VAL X 369      36.315  56.299  23.611  1.00  0.00           C
ATOM   2871  CB  VAL X 369      36.154  55.984  22.111  1.00  0.00           C
ATOM   2872  CG1 VAL X 369      35.777  54.511  21.912  1.00  0.00           C
ATOM   2873  CG2 VAL X 369      35.112  56.859  21.408  1.00  0.00           C
ATOM   2874  C   VAL X 369      36.828  57.725  23.824  1.00  0.00           C
ATOM   2875  O   VAL X 369      37.989  57.989  23.525  1.00  0.00           O
ATOM   2876  N   CYS X 370      36.005  58.629  24.373  1.00  0.00           N
ATOM   2877  CA  CYS X 370      36.395  59.982  24.800  1.00  0.00           C
ATOM   2878  CB  CYS X 370      37.097  59.917  26.170  1.00  0.00           C
ATOM   2879  SG  CYS X 370      36.003  59.192  27.432  1.00  0.00           S
ATOM   2880  C   CYS X 370      37.182  60.773  23.727  1.00  0.00           C
ATOM   2881  O   CYS X 370      38.276  61.288  23.983  1.00  0.00           O
ATOM   2882  N   ILE X 371      36.631  60.838  22.512  1.00  0.00           N
ATOM   2883  CA  ILE X 371      37.059  61.722  21.413  1.00  0.00           C
ATOM   2884  CB  ILE X 371      37.916  60.992  20.352  1.00  0.00           C
ATOM   2885  CG2 ILE X 371      39.280  60.600  20.949  1.00  0.00           C
ATOM   2886  CG1 ILE X 371      37.227  59.751  19.742  1.00  0.00           C
ATOM   2887  CD1 ILE X 371      37.795  59.369  18.368  1.00  0.00           C
ATOM   2888  C   ILE X 371      35.823  62.392  20.798  1.00  0.00           C
ATOM   2889  O   ILE X 371      34.748  61.797  20.801  1.00  0.00           O
ATOM   2890  N   ALA X 372      35.948  63.630  20.315  1.00  0.00           N
ATOM   2891  CA  ALA X 372      34.792  64.456  19.943  1.00  0.00           C
ATOM   2892  CB  ALA X 372      35.298  65.855  19.567  1.00  0.00           C
ATOM   2893  C   ALA X 372      33.913  63.851  18.823  1.00  0.00           C
ATOM   2894  O   ALA X 372      34.408  63.225  17.881  1.00  0.00           O
ATOM   2895  N   LYS X 373      32.602  64.130  18.849  1.00  0.00           N
ATOM   2896  CA  LYS X 373      31.659  63.749  17.772  1.00  0.00           C
ATOM   2897  CB  LYS X 373      30.210  63.938  18.262  1.00  0.00           C
ATOM   2898  CG  LYS X 373      29.805  62.803  19.221  1.00  0.00           C
ATOM   2899  CD  LYS X 373      28.359  62.909  19.730  1.00  0.00           C
ATOM   2900  CE  LYS X 373      28.201  63.984  20.811  1.00  0.00           C
ATOM   2901  NZ  LYS X 373      26.824  64.013  21.362  1.00  0.00           N
ATOM   2902  C   LYS X 373      31.932  64.488  16.452  1.00  0.00           C
ATOM   2903  O   LYS X 373      31.601  64.000  15.374  1.00  0.00           O
ATOM   2904  N   GLU X 374      32.647  65.611  16.517  1.00  0.00           N
ATOM   2905  CA  GLU X 374      33.221  66.314  15.359  1.00  0.00           C
ATOM   2906  CB  GLU X 374      33.152  67.838  15.578  1.00  0.00           C
ATOM   2907  CG  GLU X 374      31.735  68.379  15.832  1.00  0.00           C
ATOM   2908  CD  GLU X 374      30.806  68.248  14.617  1.00  0.00           C
ATOM   2909  OE1 GLU X 374      30.131  67.198  14.464  1.00  0.00           O
ATOM   2910  OE2 GLU X 374      30.679  69.240  13.857  1.00  0.00           O
ATOM   2911  C   GLU X 374      34.644  65.830  14.989  1.00  0.00           C
ATOM   2912  O   GLU X 374      35.336  66.508  14.230  1.00  0.00           O
ATOM   2913  N   LEU X 375      35.093  64.681  15.518  1.00  0.00           N
ATOM   2914  CA  LEU X 375      36.390  64.043  15.223  1.00  0.00           C
ATOM   2915  CB  LEU X 375      37.344  64.340  16.400  1.00  0.00           C
ATOM   2916  CG  LEU X 375      38.800  63.855  16.234  1.00  0.00           C
ATOM   2917  CD1 LEU X 375      39.494  64.447  15.006  1.00  0.00           C
ATOM   2918  CD2 LEU X 375      39.605  64.254  17.472  1.00  0.00           C
ATOM   2919  C   LEU X 375      36.287  62.526  14.931  1.00  0.00           C
ATOM   2920  O   LEU X 375      37.148  61.984  14.242  1.00  0.00           O
ATOM   2921  N   ILE X 376      35.255  61.825  15.421  1.00  0.00           N
ATOM   2922  CA  ILE X 376      35.055  60.370  15.227  1.00  0.00           C
ATOM   2923  CB  ILE X 376      33.800  59.908  16.023  1.00  0.00           C
ATOM   2924  CG2 ILE X 376      33.176  58.606  15.484  1.00  0.00           C
ATOM   2925  CG1 ILE X 376      34.196  59.747  17.509  1.00  0.00           C
ATOM   2926  CD1 ILE X 376      33.025  59.534  18.476  1.00  0.00           C
ATOM   2927  C   ILE X 376      35.065  59.919  13.742  1.00  0.00           C
ATOM   2928  O   ILE X 376      35.762  58.942  13.432  1.00  0.00           O
ATOM   2929  N   PRO X 377      34.365  60.593  12.803  1.00  0.00           N
ATOM   2930  CD  PRO X 377      33.278  61.537  13.041  1.00  0.00           C
ATOM   2931  CG  PRO X 377      32.445  61.537  11.762  1.00  0.00           C
ATOM   2932  CB  PRO X 377      33.488  61.250  10.685  1.00  0.00           C
ATOM   2933  CA  PRO X 377      34.429  60.256  11.376  1.00  0.00           C
ATOM   2934  C   PRO X 377      35.839  60.296  10.770  1.00  0.00           C
ATOM   2935  O   PRO X 377      36.234  59.378  10.043  1.00  0.00           O
ATOM   2936  N   GLU X 378      36.627  61.315  11.111  1.00  0.00           N
ATOM   2937  CA  GLU X 378      37.999  61.495  10.626  1.00  0.00           C
ATOM   2938  CB  GLU X 378      38.367  62.972  10.796  1.00  0.00           C
ATOM   2939  CG  GLU X 378      39.686  63.347  10.122  1.00  0.00           C
ATOM   2940  CD  GLU X 378      40.139  64.735  10.567  1.00  0.00           C
ATOM   2941  OE1 GLU X 378      39.375  65.720  10.411  1.00  0.00           O
ATOM   2942  OE2 GLU X 378      41.286  64.842  11.062  1.00  0.00           O
ATOM   2943  C   GLU X 378      38.999  60.581  11.352  1.00  0.00           C
ATOM   2944  O   GLU X 378      39.911  60.044  10.725  1.00  0.00           O
ATOM   2945  N   ALA X 379      38.808  60.341  12.654  1.00  0.00           N
ATOM   2946  CA  ALA X 379      39.564  59.356  13.431  1.00  0.00           C
ATOM   2947  CB  ALA X 379      39.095  59.412  14.890  1.00  0.00           C
ATOM   2948  C   ALA X 379      39.419  57.937  12.848  1.00  0.00           C
ATOM   2949  O   ALA X 379      40.372  57.158  12.863  1.00  0.00           O
ATOM   2950  N   THR X 380      38.253  57.628  12.268  1.00  0.00           N
ATOM   2951  CA  THR X 380      38.030  56.393  11.503  1.00  0.00           C
ATOM   2952  CB  THR X 380      36.530  56.164  11.237  1.00  0.00           C
ATOM   2953  CG2 THR X 380      36.272  54.757  10.698  1.00  0.00           C
ATOM   2954  OG1 THR X 380      35.773  56.280  12.422  1.00  0.00           O
ATOM   2955  C   THR X 380      38.814  56.413  10.183  1.00  0.00           C
ATOM   2956  O   THR X 380      39.551  55.472   9.885  1.00  0.00           O
ATOM   2957  N   GLU X 381      38.720  57.499   9.409  1.00  0.00           N
ATOM   2958  CA  GLU X 381      39.362  57.642   8.089  1.00  0.00           C
ATOM   2959  CB  GLU X 381      38.883  58.966   7.462  1.00  0.00           C
ATOM   2960  CG  GLU X 381      39.159  59.114   5.958  1.00  0.00           C
ATOM   2961  CD  GLU X 381      38.222  58.267   5.088  1.00  0.00           C
ATOM   2962  OE1 GLU X 381      37.254  58.832   4.522  1.00  0.00           O
ATOM   2963  OE2 GLU X 381      38.444  57.038   4.955  1.00  0.00           O
ATOM   2964  C   GLU X 381      40.905  57.587   8.144  1.00  0.00           C
ATOM   2965  O   GLU X 381      41.538  57.078   7.211  1.00  0.00           O
ATOM   2966  N   LYS X 382      41.521  58.048   9.245  1.00  0.00           N
ATOM   2967  CA  LYS X 382      42.985  58.048   9.465  1.00  0.00           C
ATOM   2968  CB  LYS X 382      43.411  59.333  10.199  1.00  0.00           C
ATOM   2969  CG  LYS X 382      43.061  59.327  11.699  1.00  0.00           C
ATOM   2970  CD  LYS X 382      43.447  60.635  12.403  1.00  0.00           C
ATOM   2971  CE  LYS X 382      42.621  61.845  11.944  1.00  0.00           C
ATOM   2972  NZ  LYS X 382      43.305  63.128  12.241  1.00  0.00           N
ATOM   2973  C   LYS X 382      43.560  56.770  10.104  1.00  0.00           C
ATOM   2974  O   LYS X 382      44.761  56.728  10.391  1.00  0.00           O
ATOM   2975  N   TYR X 383      42.744  55.730  10.304  1.00  0.00           N
ATOM   2976  CA  TYR X 383      43.189  54.413  10.797  1.00  0.00           C
ATOM   2977  CB  TYR X 383      42.796  54.283  12.277  1.00  0.00           C
ATOM   2978  CG  TYR X 383      43.440  53.112  13.001  1.00  0.00           C
ATOM   2979  CD1 TYR X 383      42.804  51.855  13.052  1.00  0.00           C
ATOM   2980  CE1 TYR X 383      43.390  50.793  13.771  1.00  0.00           C
ATOM   2981  CZ  TYR X 383      44.608  50.991  14.452  1.00  0.00           C
ATOM   2982  OH  TYR X 383      45.205  49.980  15.134  1.00  0.00           O
ATOM   2983  CE2 TYR X 383      45.255  52.241  14.381  1.00  0.00           C
ATOM   2984  CD2 TYR X 383      44.676  53.294  13.650  1.00  0.00           C
ATOM   2985  C   TYR X 383      42.642  53.227   9.981  1.00  0.00           C
ATOM   2986  O   TYR X 383      43.385  52.299   9.660  1.00  0.00           O
ATOM   2987  N   LEU X 384      41.348  53.244   9.638  1.00  0.00           N
ATOM   2988  CA  LEU X 384      40.620  52.108   9.052  1.00  0.00           C
ATOM   2989  CB  LEU X 384      39.202  52.120   9.672  1.00  0.00           C
ATOM   2990  CG  LEU X 384      38.340  50.853   9.487  1.00  0.00           C
ATOM   2991  CD1 LEU X 384      38.975  49.616  10.120  1.00  0.00           C
ATOM   2992  CD2 LEU X 384      36.971  51.062  10.134  1.00  0.00           C
ATOM   2993  C   LEU X 384      40.595  52.120   7.507  1.00  0.00           C
ATOM   2994  O   LEU X 384      40.131  51.158   6.892  1.00  0.00           O
ATOM   2995  N   GLY X 385      41.051  53.200   6.867  1.00  0.00           N
ATOM   2996  CA  GLY X 385      40.921  53.436   5.424  1.00  0.00           C
ATOM   2997  C   GLY X 385      41.910  52.657   4.544  1.00  0.00           C
ATOM   2998  O   GLY X 385      42.963  52.202   5.000  1.00  0.00           O
ATOM   2999  N   GLY X 386      41.596  52.529   3.252  1.00  0.00           N
ATOM   3000  CA  GLY X 386      42.430  51.842   2.254  1.00  0.00           C
ATOM   3001  C   GLY X 386      42.551  50.323   2.439  1.00  0.00           C
ATOM   3002  O   GLY X 386      43.456  49.701   1.876  1.00  0.00           O
ATOM   3003  N   THR X 387      41.678  49.717   3.242  1.00  0.00           N
ATOM   3004  CA  THR X 387      41.729  48.303   3.637  1.00  0.00           C
ATOM   3005  CB  THR X 387      40.958  48.115   4.954  1.00  0.00           C
ATOM   3006  CG2 THR X 387      41.070  46.710   5.538  1.00  0.00           C
ATOM   3007  OG1 THR X 387      41.506  48.976   5.934  1.00  0.00           O
ATOM   3008  C   THR X 387      41.202  47.408   2.507  1.00  0.00           C
ATOM   3009  O   THR X 387      40.179  47.713   1.891  1.00  0.00           O
ATOM   3010  N   ASP X 388      41.904  46.315   2.198  1.00  0.00           N
ATOM   3011  CA  ASP X 388      41.670  45.496   0.992  1.00  0.00           C
ATOM   3012  CB  ASP X 388      42.967  44.747   0.631  1.00  0.00           C
ATOM   3013  CG  ASP X 388      44.145  45.665   0.280  1.00  0.00           C
ATOM   3014  OD1 ASP X 388      45.167  45.657   1.013  1.00  0.00           O
ATOM   3015  OD2 ASP X 388      44.073  46.365  -0.760  1.00  0.00           O
ATOM   3016  C   ASP X 388      40.513  44.482   1.137  1.00  0.00           C
ATOM   3017  O   ASP X 388      39.894  44.082   0.148  1.00  0.00           O
ATOM   3018  N   ASP X 389      40.204  44.048   2.360  1.00  0.00           N
ATOM   3019  CA  ASP X 389      39.305  42.919   2.636  1.00  0.00           C
ATOM   3020  CB  ASP X 389      40.165  41.676   2.911  1.00  0.00           C
ATOM   3021  CG  ASP X 389      39.315  40.497   3.369  1.00  0.00           C
ATOM   3022  OD1 ASP X 389      39.551  39.978   4.482  1.00  0.00           O
ATOM   3023  OD2 ASP X 389      38.362  40.129   2.647  1.00  0.00           O
ATOM   3024  C   ASP X 389      38.338  43.199   3.797  1.00  0.00           C
ATOM   3025  O   ASP X 389      38.720  43.798   4.800  1.00  0.00           O
ATOM   3026  N   THR X 390      37.099  42.711   3.699  1.00  0.00           N
ATOM   3027  CA  THR X 390      36.040  42.900   4.709  1.00  0.00           C
ATOM   3028  CB  THR X 390      34.660  42.481   4.168  1.00  0.00           C
ATOM   3029  CG2 THR X 390      33.914  43.689   3.612  1.00  0.00           C
ATOM   3030  OG1 THR X 390      34.753  41.512   3.136  1.00  0.00           O
ATOM   3031  C   THR X 390      36.296  42.175   6.032  1.00  0.00           C
ATOM   3032  O   THR X 390      35.898  42.690   7.079  1.00  0.00           O
ATOM   3033  N   VAL X 391      37.002  41.036   6.030  1.00  0.00           N
ATOM   3034  CA  VAL X 391      37.438  40.391   7.285  1.00  0.00           C
ATOM   3035  CB  VAL X 391      37.767  38.892   7.117  1.00  0.00           C
ATOM   3036  CG1 VAL X 391      38.078  38.226   8.465  1.00  0.00           C
ATOM   3037  CG2 VAL X 391      36.597  38.126   6.485  1.00  0.00           C
ATOM   3038  C   VAL X 391      38.600  41.170   7.900  1.00  0.00           C
ATOM   3039  O   VAL X 391      38.611  41.398   9.109  1.00  0.00           O
ATOM   3040  N   LYS X 392      39.521  41.696   7.079  1.00  0.00           N
ATOM   3041  CA  LYS X 392      40.578  42.601   7.561  1.00  0.00           C
ATOM   3042  CB  LYS X 392      41.707  42.709   6.523  1.00  0.00           C
ATOM   3043  CG  LYS X 392      42.930  43.462   7.084  1.00  0.00           C
ATOM   3044  CD  LYS X 392      44.237  43.117   6.351  1.00  0.00           C
ATOM   3045  CE  LYS X 392      44.828  41.804   6.884  1.00  0.00           C
ATOM   3046  NZ  LYS X 392      46.067  41.427   6.168  1.00  0.00           N
ATOM   3047  C   LYS X 392      40.036  43.954   8.053  1.00  0.00           C
ATOM   3048  O   LYS X 392      40.566  44.469   9.030  1.00  0.00           O
ATOM   3049  N   LYS X 393      38.936  44.489   7.499  1.00  0.00           N
ATOM   3050  CA  LYS X 393      38.204  45.648   8.064  1.00  0.00           C
ATOM   3051  CB  LYS X 393      37.043  46.088   7.148  1.00  0.00           C
ATOM   3052  CG  LYS X 393      37.490  46.923   5.938  1.00  0.00           C
ATOM   3053  CD  LYS X 393      36.303  47.340   5.053  1.00  0.00           C
ATOM   3054  CE  LYS X 393      36.764  48.383   4.027  1.00  0.00           C
ATOM   3055  NZ  LYS X 393      35.686  48.795   3.100  1.00  0.00           N
ATOM   3056  C   LYS X 393      37.685  45.352   9.475  1.00  0.00           C
ATOM   3057  O   LYS X 393      37.928  46.141  10.387  1.00  0.00           O
ATOM   3058  N   LYS X 394      37.044  44.194   9.684  1.00  0.00           N
ATOM   3059  CA  LYS X 394      36.603  43.728  11.013  1.00  0.00           C
ATOM   3060  CB  LYS X 394      35.783  42.436  10.823  1.00  0.00           C
ATOM   3061  CG  LYS X 394      35.134  41.875  12.103  1.00  0.00           C
ATOM   3062  CD  LYS X 394      35.971  40.862  12.909  1.00  0.00           C
ATOM   3063  CE  LYS X 394      36.304  39.606  12.091  1.00  0.00           C
ATOM   3064  NZ  LYS X 394      36.731  38.481  12.956  1.00  0.00           N
ATOM   3065  C   LYS X 394      37.781  43.570  11.982  1.00  0.00           C
ATOM   3066  O   LYS X 394      37.719  44.045  13.112  1.00  0.00           O
ATOM   3067  N   ASP X 395      38.873  42.962  11.525  1.00  0.00           N
ATOM   3068  CA  ASP X 395      40.087  42.715  12.313  1.00  0.00           C
ATOM   3069  CB  ASP X 395      40.981  41.780  11.491  1.00  0.00           C
ATOM   3070  CG  ASP X 395      42.076  41.157  12.342  1.00  0.00           C
ATOM   3071  OD1 ASP X 395      43.203  41.706  12.383  1.00  0.00           O
ATOM   3072  OD2 ASP X 395      41.803  40.086  12.935  1.00  0.00           O
ATOM   3073  C   ASP X 395      40.856  43.997  12.694  1.00  0.00           C
ATOM   3074  O   ASP X 395      41.402  44.095  13.796  1.00  0.00           O
ATOM   3075  N   LEU X 396      40.871  44.991  11.803  1.00  0.00           N
ATOM   3076  CA  LEU X 396      41.508  46.293  12.007  1.00  0.00           C
ATOM   3077  CB  LEU X 396      41.825  46.889  10.625  1.00  0.00           C
ATOM   3078  CG  LEU X 396      42.504  48.270  10.635  1.00  0.00           C
ATOM   3079  CD1 LEU X 396      43.835  48.289  11.386  1.00  0.00           C
ATOM   3080  CD2 LEU X 396      42.774  48.693   9.192  1.00  0.00           C
ATOM   3081  C   LEU X 396      40.652  47.227  12.877  1.00  0.00           C
ATOM   3082  O   LEU X 396      41.202  47.984  13.672  1.00  0.00           O
ATOM   3083  N   PHE X 397      39.319  47.148  12.796  1.00  0.00           N
ATOM   3084  CA  PHE X 397      38.437  47.848  13.737  1.00  0.00           C
ATOM   3085  CB  PHE X 397      37.000  47.845  13.210  1.00  0.00           C
ATOM   3086  CG  PHE X 397      36.050  48.666  14.062  1.00  0.00           C
ATOM   3087  CD1 PHE X 397      36.150  50.070  14.068  1.00  0.00           C
ATOM   3088  CE1 PHE X 397      35.262  50.841  14.839  1.00  0.00           C
ATOM   3089  CZ  PHE X 397      34.276  50.209  15.616  1.00  0.00           C
ATOM   3090  CE2 PHE X 397      34.187  48.806  15.631  1.00  0.00           C
ATOM   3091  CD2 PHE X 397      35.074  48.035  14.858  1.00  0.00           C
ATOM   3092  C   PHE X 397      38.515  47.244  15.147  1.00  0.00           C
ATOM   3093  O   PHE X 397      38.557  47.981  16.131  1.00  0.00           O
ATOM   3094  N   LEU X 398      38.635  45.917  15.260  1.00  0.00           N
ATOM   3095  CA  LEU X 398      38.928  45.247  16.530  1.00  0.00           C
ATOM   3096  CB  LEU X 398      38.909  43.730  16.274  1.00  0.00           C
ATOM   3097  CG  LEU X 398      39.105  42.866  17.528  1.00  0.00           C
ATOM   3098  CD1 LEU X 398      37.968  43.048  18.535  1.00  0.00           C
ATOM   3099  CD2 LEU X 398      39.151  41.395  17.121  1.00  0.00           C
ATOM   3100  C   LEU X 398      40.258  45.746  17.136  1.00  0.00           C
ATOM   3101  O   LEU X 398      40.322  46.073  18.318  1.00  0.00           O
ATOM   3102  N   ASP X 399      41.288  45.907  16.300  1.00  0.00           N
ATOM   3103  CA  ASP X 399      42.591  46.489  16.661  1.00  0.00           C
ATOM   3104  CB  ASP X 399      43.586  46.100  15.558  1.00  0.00           C
ATOM   3105  CG  ASP X 399      45.021  46.547  15.820  1.00  0.00           C
ATOM   3106  OD1 ASP X 399      45.591  46.231  16.893  1.00  0.00           O
ATOM   3107  OD2 ASP X 399      45.609  47.205  14.931  1.00  0.00           O
ATOM   3108  C   ASP X 399      42.561  48.019  16.905  1.00  0.00           C
ATOM   3109  O   ASP X 399      43.540  48.585  17.397  1.00  0.00           O
ATOM   3110  N   LEU X 400      41.455  48.707  16.598  1.00  0.00           N
ATOM   3111  CA  LEU X 400      41.214  50.099  16.994  1.00  0.00           C
ATOM   3112  CB  LEU X 400      40.337  50.794  15.930  1.00  0.00           C
ATOM   3113  CG  LEU X 400      39.987  52.268  16.218  1.00  0.00           C
ATOM   3114  CD1 LEU X 400      41.217  53.162  16.361  1.00  0.00           C
ATOM   3115  CD2 LEU X 400      39.132  52.818  15.074  1.00  0.00           C
ATOM   3116  C   LEU X 400      40.605  50.173  18.403  1.00  0.00           C
ATOM   3117  O   LEU X 400      41.073  50.959  19.223  1.00  0.00           O
ATOM   3118  N   ILE X 401      39.601  49.345  18.712  1.00  0.00           N
ATOM   3119  CA  ILE X 401      38.816  49.440  19.962  1.00  0.00           C
ATOM   3120  CB  ILE X 401      37.348  49.004  19.729  1.00  0.00           C
ATOM   3121  CG2 ILE X 401      36.696  49.892  18.651  1.00  0.00           C
ATOM   3122  CG1 ILE X 401      37.242  47.496  19.403  1.00  0.00           C
ATOM   3123  CD1 ILE X 401      35.818  46.994  19.135  1.00  0.00           C
ATOM   3124  C   ILE X 401      39.428  48.719  21.180  1.00  0.00           C
ATOM   3125  O   ILE X 401      38.937  48.895  22.292  1.00  0.00           O
ATOM   3126  N   ALA X 402      40.478  47.913  20.998  1.00  0.00           N
ATOM   3127  CA  ALA X 402      40.985  46.997  22.026  1.00  0.00           C
ATOM   3128  CB  ALA X 402      42.100  46.162  21.387  1.00  0.00           C
ATOM   3129  C   ALA X 402      41.484  47.656  23.333  1.00  0.00           C
ATOM   3130  O   ALA X 402      41.170  47.177  24.424  1.00  0.00           O
ATOM   3131  N   ASP X 403      42.258  48.745  23.258  1.00  0.00           N
ATOM   3132  CA  ASP X 403      42.983  49.319  24.408  1.00  0.00           C
ATOM   3133  CB  ASP X 403      44.474  49.442  24.065  1.00  0.00           C
ATOM   3134  CG  ASP X 403      45.163  48.081  24.056  1.00  0.00           C
ATOM   3135  OD1 ASP X 403      45.388  47.499  22.967  1.00  0.00           O
ATOM   3136  OD2 ASP X 403      45.536  47.593  25.143  1.00  0.00           O
ATOM   3137  C   ASP X 403      42.401  50.650  24.922  1.00  0.00           C
ATOM   3138  O   ASP X 403      42.849  51.168  25.945  1.00  0.00           O
ATOM   3139  N   VAL X 404      41.387  51.209  24.256  1.00  0.00           N
ATOM   3140  CA  VAL X 404      40.824  52.536  24.576  1.00  0.00           C
ATOM   3141  CB  VAL X 404      40.148  53.114  23.315  1.00  0.00           C
ATOM   3142  CG1 VAL X 404      38.828  52.416  22.976  1.00  0.00           C
ATOM   3143  CG2 VAL X 404      39.913  54.624  23.402  1.00  0.00           C
ATOM   3144  C   VAL X 404      39.907  52.555  25.816  1.00  0.00           C
ATOM   3145  O   VAL X 404      39.622  53.623  26.356  1.00  0.00           O
ATOM   3146  N   MET X 405      39.454  51.392  26.300  1.00  0.00           N
ATOM   3147  CA  MET X 405      38.565  51.276  27.471  1.00  0.00           C
ATOM   3148  CB  MET X 405      37.700  50.015  27.296  1.00  0.00           C
ATOM   3149  CG  MET X 405      36.578  49.895  28.335  1.00  0.00           C
ATOM   3150  SD  MET X 405      35.653  48.339  28.194  1.00  0.00           S
ATOM   3151  CE  MET X 405      34.386  48.595  29.461  1.00  0.00           C
ATOM   3152  C   MET X 405      39.341  51.231  28.800  1.00  0.00           C
ATOM   3153  O   MET X 405      38.905  51.805  29.801  1.00  0.00           O
ATOM   3154  N   PHE X 406      40.477  50.527  28.814  1.00  0.00           N
ATOM   3155  CA  PHE X 406      41.295  50.277  30.008  1.00  0.00           C
ATOM   3156  CB  PHE X 406      40.737  49.052  30.757  1.00  0.00           C
ATOM   3157  CG  PHE X 406      40.505  47.800  29.922  1.00  0.00           C
ATOM   3158  CD1 PHE X 406      39.201  47.466  29.506  1.00  0.00           C
ATOM   3159  CE1 PHE X 406      38.978  46.343  28.689  1.00  0.00           C
ATOM   3160  CZ  PHE X 406      40.060  45.540  28.292  1.00  0.00           C
ATOM   3161  CE2 PHE X 406      41.359  45.854  28.722  1.00  0.00           C
ATOM   3162  CD2 PHE X 406      41.581  46.977  29.540  1.00  0.00           C
ATOM   3163  C   PHE X 406      42.797  50.096  29.729  1.00  0.00           C
ATOM   3164  O   PHE X 406      43.599  50.395  30.612  1.00  0.00           O
ATOM   3165  N   GLY X 407      43.204  49.650  28.534  1.00  0.00           N
ATOM   3166  CA  GLY X 407      44.609  49.367  28.202  1.00  0.00           C
ATOM   3167  C   GLY X 407      45.514  50.603  28.246  1.00  0.00           C
ATOM   3168  O   GLY X 407      46.401  50.697  29.094  1.00  0.00           O
ATOM   3169  N   VAL X 408      45.253  51.590  27.383  1.00  0.00           N
ATOM   3170  CA  VAL X 408      45.962  52.884  27.370  1.00  0.00           C
ATOM   3171  CB  VAL X 408      45.552  53.739  26.148  1.00  0.00           C
ATOM   3172  CG1 VAL X 408      45.964  55.214  26.263  1.00  0.00           C
ATOM   3173  CG2 VAL X 408      46.187  53.168  24.874  1.00  0.00           C
ATOM   3174  C   VAL X 408      45.818  53.629  28.708  1.00  0.00           C
ATOM   3175  O   VAL X 408      46.857  54.025  29.243  1.00  0.00           O
ATOM   3176  N   PRO X 409      44.616  53.757  29.318  1.00  0.00           N
ATOM   3177  CD  PRO X 409      43.298  53.554  28.719  1.00  0.00           C
ATOM   3178  CG  PRO X 409      42.295  54.222  29.657  1.00  0.00           C
ATOM   3179  CB  PRO X 409      42.980  54.107  31.015  1.00  0.00           C
ATOM   3180  CA  PRO X 409      44.461  54.298  30.673  1.00  0.00           C
ATOM   3181  C   PRO X 409      45.389  53.650  31.718  1.00  0.00           C
ATOM   3182  O   PRO X 409      46.055  54.356  32.476  1.00  0.00           O
ATOM   3183  N   SER X 410      45.498  52.316  31.725  1.00  0.00           N
ATOM   3184  CA  SER X 410      46.339  51.573  32.679  1.00  0.00           C
ATOM   3185  CB  SER X 410      45.965  50.087  32.693  1.00  0.00           C
ATOM   3186  OG  SER X 410      44.607  49.928  33.073  1.00  0.00           O
ATOM   3187  C   SER X 410      47.848  51.733  32.436  1.00  0.00           C
ATOM   3188  O   SER X 410      48.634  51.475  33.345  1.00  0.00           O
ATOM   3189  N   VAL X 411      48.270  52.208  31.257  1.00  0.00           N
ATOM   3190  CA  VAL X 411      49.667  52.592  30.982  1.00  0.00           C
ATOM   3191  CB  VAL X 411      50.060  52.273  29.524  1.00  0.00           C
ATOM   3192  CG1 VAL X 411      51.487  52.732  29.188  1.00  0.00           C
ATOM   3193  CG2 VAL X 411      50.002  50.759  29.270  1.00  0.00           C
ATOM   3194  C   VAL X 411      49.923  54.058  31.350  1.00  0.00           C
ATOM   3195  O   VAL X 411      50.906  54.348  32.033  1.00  0.00           O
ATOM   3196  N   ILE X 412      49.043  54.999  30.981  1.00  0.00           N
ATOM   3197  CA  ILE X 412      49.273  56.425  31.292  1.00  0.00           C
ATOM   3198  CB  ILE X 412      48.387  57.390  30.473  1.00  0.00           C
ATOM   3199  CG2 ILE X 412      48.690  57.221  28.973  1.00  0.00           C
ATOM   3200  CG1 ILE X 412      46.886  57.243  30.791  1.00  0.00           C
ATOM   3201  CD1 ILE X 412      45.983  58.261  30.084  1.00  0.00           C
ATOM   3202  C   ILE X 412      49.212  56.722  32.796  1.00  0.00           C
ATOM   3203  O   ILE X 412      49.966  57.576  33.266  1.00  0.00           O
ATOM   3204  N   VAL X 413      48.419  55.986  33.587  1.00  0.00           N
ATOM   3205  CA  VAL X 413      48.437  56.128  35.056  1.00  0.00           C
ATOM   3206  CB  VAL X 413      47.267  55.363  35.708  1.00  0.00           C
ATOM   3207  CG1 VAL X 413      47.423  53.839  35.689  1.00  0.00           C
ATOM   3208  CG2 VAL X 413      47.038  55.820  37.153  1.00  0.00           C
ATOM   3209  C   VAL X 413      49.805  55.747  35.643  1.00  0.00           C
ATOM   3210  O   VAL X 413      50.319  56.455  36.510  1.00  0.00           O
ATOM   3211  N   ALA X 414      50.459  54.711  35.102  1.00  0.00           N
ATOM   3212  CA  ALA X 414      51.811  54.312  35.491  1.00  0.00           C
ATOM   3213  CB  ALA X 414      52.095  52.908  34.944  1.00  0.00           C
ATOM   3214  C   ALA X 414      52.866  55.340  35.042  1.00  0.00           C
ATOM   3215  O   ALA X 414      53.735  55.707  35.834  1.00  0.00           O
ATOM   3216  N   ARG X 415      52.754  55.889  33.820  1.00  0.00           N
ATOM   3217  CA  ARG X 415      53.616  56.992  33.337  1.00  0.00           C
ATOM   3218  CB  ARG X 415      53.269  57.362  31.881  1.00  0.00           C
ATOM   3219  CG  ARG X 415      53.648  56.259  30.882  1.00  0.00           C
ATOM   3220  CD  ARG X 415      53.324  56.648  29.434  1.00  0.00           C
ATOM   3221  NE  ARG X 415      53.843  55.644  28.486  1.00  0.00           N
ATOM   3222  CZ  ARG X 415      53.846  55.711  27.168  1.00  0.00           C
ATOM   3223  NH1 ARG X 415      53.311  56.691  26.500  1.00  0.00           N
ATOM   3224  NH2 ARG X 415      54.416  54.762  26.494  1.00  0.00           N
ATOM   3225  C   ARG X 415      53.529  58.230  34.238  1.00  0.00           C
ATOM   3226  O   ARG X 415      54.560  58.823  34.557  1.00  0.00           O
ATOM   3227  N   ASN X 416      52.332  58.585  34.710  1.00  0.00           N
ATOM   3228  CA  ASN X 416      52.134  59.710  35.630  1.00  0.00           C
ATOM   3229  CB  ASN X 416      50.664  60.166  35.580  1.00  0.00           C
ATOM   3230  CG  ASN X 416      50.358  60.991  34.341  1.00  0.00           C
ATOM   3231  OD1 ASN X 416      50.477  62.205  34.346  1.00  0.00           O
ATOM   3232  ND2 ASN X 416      49.996  60.376  33.242  1.00  0.00           N
ATOM   3233  C   ASN X 416      52.630  59.403  37.061  1.00  0.00           C
ATOM   3234  O   ASN X 416      53.244  60.273  37.678  1.00  0.00           O
ATOM   3235  N   HIE X 417      52.461  58.173  37.567  1.00  0.00           N
ATOM   3236  CA  HIE X 417      53.023  57.739  38.863  1.00  0.00           C
ATOM   3237  CB  HIE X 417      52.496  56.335  39.202  1.00  0.00           C
ATOM   3238  CG  HIE X 417      52.859  55.860  40.590  1.00  0.00           C
ATOM   3239  ND1 HIE X 417      52.281  56.323  41.773  1.00  0.00           N
ATOM   3240  CE1 HIE X 417      52.800  55.578  42.761  1.00  0.00           C
ATOM   3241  NE2 HIE X 417      53.698  54.715  42.267  1.00  0.00           N
ATOM   3242  CD2 HIE X 417      53.752  54.876  40.900  1.00  0.00           C
ATOM   3243  C   HIE X 417      54.561  57.750  38.861  1.00  0.00           C
ATOM   3244  O   HIE X 417      55.184  58.179  39.836  1.00  0.00           O
ATOM   3245  N   ARG X 418      55.167  57.349  37.735  1.00  0.00           N
ATOM   3246  CA  ARG X 418      56.609  57.421  37.452  1.00  0.00           C
ATOM   3247  CB  ARG X 418      56.855  56.656  36.138  1.00  0.00           C
ATOM   3248  CG  ARG X 418      58.318  56.623  35.685  1.00  0.00           C
ATOM   3249  CD  ARG X 418      58.477  55.754  34.430  1.00  0.00           C
ATOM   3250  NE  ARG X 418      57.985  56.398  33.198  1.00  0.00           N
ATOM   3251  CZ  ARG X 418      57.891  55.811  32.018  1.00  0.00           C
ATOM   3252  NH1 ARG X 418      58.192  54.567  31.797  1.00  0.00           N
ATOM   3253  NH2 ARG X 418      57.491  56.465  30.974  1.00  0.00           N
ATOM   3254  C   ARG X 418      57.116  58.866  37.400  1.00  0.00           C
ATOM   3255  O   ARG X 418      58.142  59.177  38.007  1.00  0.00           O
ATOM   3256  N   ASP X 419      56.374  59.774  36.762  1.00  0.00           N
ATOM   3257  CA  ASP X 419      56.699  61.210  36.734  1.00  0.00           C
ATOM   3258  CB  ASP X 419      55.870  61.905  35.643  1.00  0.00           C
ATOM   3259  CG  ASP X 419      56.292  63.361  35.422  1.00  0.00           C
ATOM   3260  OD1 ASP X 419      57.358  63.606  34.805  1.00  0.00           O
ATOM   3261  OD2 ASP X 419      55.527  64.272  35.824  1.00  0.00           O
ATOM   3262  C   ASP X 419      56.523  61.891  38.107  1.00  0.00           C
ATOM   3263  O   ASP X 419      57.180  62.895  38.390  1.00  0.00           O
ATOM   3264  N   ALA X 420      55.697  61.325  38.992  1.00  0.00           N
ATOM   3265  CA  ALA X 420      55.588  61.705  40.403  1.00  0.00           C
ATOM   3266  CB  ALA X 420      54.149  61.448  40.861  1.00  0.00           C
ATOM   3267  C   ALA X 420      56.647  61.041  41.320  1.00  0.00           C
ATOM   3268  O   ALA X 420      56.614  61.239  42.535  1.00  0.00           O
ATOM   3269  N   GLY X 421      57.601  60.280  40.770  1.00  0.00           N
ATOM   3270  CA  GLY X 421      58.839  59.920  41.471  1.00  0.00           C
ATOM   3271  C   GLY X 421      58.763  58.754  42.456  1.00  0.00           C
ATOM   3272  O   GLY X 421      59.360  58.838  43.533  1.00  0.00           O
ATOM   3273  N   ALA X 422      58.066  57.674  42.093  1.00  0.00           N
ATOM   3274  CA  ALA X 422      58.053  56.400  42.823  1.00  0.00           C
ATOM   3275  CB  ALA X 422      56.696  56.257  43.513  1.00  0.00           C
ATOM   3276  C   ALA X 422      58.356  55.198  41.891  1.00  0.00           C
ATOM   3277  O   ALA X 422      58.207  55.344  40.673  1.00  0.00           O
ATOM   3278  N   PRO X 423      58.773  54.021  42.411  1.00  0.00           N
ATOM   3279  CD  PRO X 423      59.132  53.769  43.802  1.00  0.00           C
ATOM   3280  CG  PRO X 423      60.219  52.704  43.743  1.00  0.00           C
ATOM   3281  CB  PRO X 423      59.787  51.846  42.557  1.00  0.00           C
ATOM   3282  CA  PRO X 423      59.147  52.855  41.594  1.00  0.00           C
ATOM   3283  C   PRO X 423      57.978  52.218  40.820  1.00  0.00           C
ATOM   3284  O   PRO X 423      56.839  52.207  41.296  1.00  0.00           O
ATOM   3285  N   THR X 424      58.268  51.643  39.647  1.00  0.00           N
ATOM   3286  CA  THR X 424      57.272  51.048  38.732  1.00  0.00           C
ATOM   3287  CB  THR X 424      56.806  52.044  37.654  1.00  0.00           C
ATOM   3288  CG2 THR X 424      55.930  53.163  38.209  1.00  0.00           C
ATOM   3289  OG1 THR X 424      57.889  52.638  36.974  1.00  0.00           O
ATOM   3290  C   THR X 424      57.740  49.762  38.034  1.00  0.00           C
ATOM   3291  O   THR X 424      58.909  49.622  37.658  1.00  0.00           O
ATOM   3292  N   TYR X 425      56.797  48.834  37.827  1.00  0.00           N
ATOM   3293  CA  TYR X 425      56.958  47.592  37.052  1.00  0.00           C
ATOM   3294  CB  TYR X 425      57.335  46.425  37.981  1.00  0.00           C
ATOM   3295  CG  TYR X 425      58.817  46.340  38.281  1.00  0.00           C
ATOM   3296  CD1 TYR X 425      59.359  46.987  39.409  1.00  0.00           C
ATOM   3297  CE1 TYR X 425      60.745  46.941  39.648  1.00  0.00           C
ATOM   3298  CZ  TYR X 425      61.590  46.256  38.751  1.00  0.00           C
ATOM   3299  OH  TYR X 425      62.933  46.271  38.945  1.00  0.00           O
ATOM   3300  CE2 TYR X 425      61.045  45.591  37.633  1.00  0.00           C
ATOM   3301  CD2 TYR X 425      59.660  45.636  37.401  1.00  0.00           C
ATOM   3302  C   TYR X 425      55.676  47.252  36.274  1.00  0.00           C
ATOM   3303  O   TYR X 425      54.571  47.425  36.788  1.00  0.00           O
ATOM   3304  N   MET X 426      55.818  46.731  35.053  1.00  0.00           N
ATOM   3305  CA  MET X 426      54.702  46.447  34.138  1.00  0.00           C
ATOM   3306  CB  MET X 426      54.690  47.463  32.982  1.00  0.00           C
ATOM   3307  CG  MET X 426      54.669  48.940  33.401  1.00  0.00           C
ATOM   3308  SD  MET X 426      53.230  49.518  34.336  1.00  0.00           S
ATOM   3309  CE  MET X 426      51.950  49.514  33.050  1.00  0.00           C
ATOM   3310  C   MET X 426      54.786  45.026  33.562  1.00  0.00           C
ATOM   3311  O   MET X 426      55.875  44.553  33.231  1.00  0.00           O
ATOM   3312  N   TYR X 427      53.643  44.360  33.380  1.00  0.00           N
ATOM   3313  CA  TYR X 427      53.547  43.060  32.698  1.00  0.00           C
ATOM   3314  CB  TYR X 427      53.569  41.897  33.708  1.00  0.00           C
ATOM   3315  CG  TYR X 427      52.470  41.856  34.765  1.00  0.00           C
ATOM   3316  CD1 TYR X 427      51.412  40.926  34.669  1.00  0.00           C
ATOM   3317  CE1 TYR X 427      50.453  40.827  35.702  1.00  0.00           C
ATOM   3318  CZ  TYR X 427      50.552  41.662  36.838  1.00  0.00           C
ATOM   3319  OH  TYR X 427      49.647  41.605  37.849  1.00  0.00           O
ATOM   3320  CE2 TYR X 427      51.592  42.604  36.920  1.00  0.00           C
ATOM   3321  CD2 TYR X 427      52.547  42.700  35.892  1.00  0.00           C
ATOM   3322  C   TYR X 427      52.326  42.972  31.776  1.00  0.00           C
ATOM   3323  O   TYR X 427      51.347  43.689  31.962  1.00  0.00           O
ATOM   3324  N   GLU X 428      52.365  42.070  30.794  1.00  0.00           N
ATOM   3325  CA  GLU X 428      51.208  41.703  29.972  1.00  0.00           C
ATOM   3326  CB  GLU X 428      51.287  42.356  28.582  1.00  0.00           C
ATOM   3327  CG  GLU X 428      49.985  42.138  27.793  1.00  0.00           C
ATOM   3328  CD  GLU X 428      50.090  42.682  26.367  1.00  0.00           C
ATOM   3329  OE1 GLU X 428      49.463  43.718  26.052  1.00  0.00           O
ATOM   3330  OE2 GLU X 428      50.787  42.055  25.535  1.00  0.00           O
ATOM   3331  C   GLU X 428      51.073  40.177  29.874  1.00  0.00           C
ATOM   3332  O   GLU X 428      51.971  39.488  29.376  1.00  0.00           O
ATOM   3333  N   PHE X 429      49.934  39.637  30.309  1.00  0.00           N
ATOM   3334  CA  PHE X 429      49.639  38.209  30.189  1.00  0.00           C
ATOM   3335  CB  PHE X 429      48.645  37.769  31.273  1.00  0.00           C
ATOM   3336  CG  PHE X 429      49.297  36.886  32.317  1.00  0.00           C
ATOM   3337  CD1 PHE X 429      49.613  37.392  33.592  1.00  0.00           C
ATOM   3338  CE1 PHE X 429      50.248  36.568  34.539  1.00  0.00           C
ATOM   3339  CZ  PHE X 429      50.566  35.238  34.209  1.00  0.00           C
ATOM   3340  CE2 PHE X 429      50.252  34.731  32.938  1.00  0.00           C
ATOM   3341  CD2 PHE X 429      49.621  35.555  31.993  1.00  0.00           C
ATOM   3342  C   PHE X 429      49.171  37.840  28.774  1.00  0.00           C
ATOM   3343  O   PHE X 429      48.251  38.455  28.235  1.00  0.00           O
ATOM   3344  N   GLN X 430      49.813  36.825  28.186  1.00  0.00           N
ATOM   3345  CA  GLN X 430      49.595  36.368  26.807  1.00  0.00           C
ATOM   3346  CB  GLN X 430      50.954  36.083  26.131  1.00  0.00           C
ATOM   3347  CG  GLN X 430      52.045  37.159  26.260  1.00  0.00           C
ATOM   3348  CD  GLN X 430      51.661  38.515  25.679  1.00  0.00           C
ATOM   3349  OE1 GLN X 430      51.375  38.673  24.497  1.00  0.00           O
ATOM   3350  NE2 GLN X 430      51.665  39.553  26.478  1.00  0.00           N
ATOM   3351  C   GLN X 430      48.735  35.092  26.708  1.00  0.00           C
ATOM   3352  O   GLN X 430      48.242  34.769  25.624  1.00  0.00           O
ATOM   3353  N   TYR X 431      48.612  34.331  27.802  1.00  0.00           N
ATOM   3354  CA  TYR X 431      48.059  32.972  27.804  1.00  0.00           C
ATOM   3355  CB  TYR X 431      49.198  31.975  27.531  1.00  0.00           C
ATOM   3356  CG  TYR X 431      48.790  30.513  27.589  1.00  0.00           C
ATOM   3357  CD1 TYR X 431      49.109  29.731  28.718  1.00  0.00           C
ATOM   3358  CE1 TYR X 431      48.714  28.381  28.775  1.00  0.00           C
ATOM   3359  CZ  TYR X 431      48.001  27.799  27.703  1.00  0.00           C
ATOM   3360  OH  TYR X 431      47.643  26.485  27.741  1.00  0.00           O
ATOM   3361  CE2 TYR X 431      47.663  28.593  26.588  1.00  0.00           C
ATOM   3362  CD2 TYR X 431      48.054  29.945  26.532  1.00  0.00           C
ATOM   3363  C   TYR X 431      47.335  32.614  29.112  1.00  0.00           C
ATOM   3364  O   TYR X 431      47.748  33.031  30.201  1.00  0.00           O
ATOM   3365  N   ARG X 432      46.307  31.763  29.001  1.00  0.00           N
ATOM   3366  CA  ARG X 432      45.617  31.077  30.104  1.00  0.00           C
ATOM   3367  CB  ARG X 432      44.168  31.574  30.202  1.00  0.00           C
ATOM   3368  CG  ARG X 432      43.993  33.052  30.585  1.00  0.00           C
ATOM   3369  CD  ARG X 432      42.518  33.395  30.372  1.00  0.00           C
ATOM   3370  NE  ARG X 432      42.137  34.736  30.837  1.00  0.00           N
ATOM   3371  CZ  ARG X 432      41.012  35.354  30.535  1.00  0.00           C
ATOM   3372  NH1 ARG X 432      40.761  36.501  31.070  1.00  0.00           N
ATOM   3373  NH2 ARG X 432      40.108  34.849  29.748  1.00  0.00           N
ATOM   3374  C   ARG X 432      45.594  29.558  29.848  1.00  0.00           C
ATOM   3375  O   ARG X 432      45.190  29.159  28.751  1.00  0.00           O
ATOM   3376  N   PRO X 433      45.929  28.702  30.835  1.00  0.00           N
ATOM   3377  CD  PRO X 433      46.588  29.018  32.089  1.00  0.00           C
ATOM   3378  CG  PRO X 433      47.222  27.712  32.557  1.00  0.00           C
ATOM   3379  CB  PRO X 433      46.201  26.679  32.088  1.00  0.00           C
ATOM   3380  CA  PRO X 433      45.703  27.258  30.758  1.00  0.00           C
ATOM   3381  C   PRO X 433      44.226  26.937  30.499  1.00  0.00           C
ATOM   3382  O   PRO X 433      43.334  27.513  31.128  1.00  0.00           O
ATOM   3383  N   SER X 434      43.961  26.024  29.567  1.00  0.00           N
ATOM   3384  CA  SER X 434      42.665  25.883  28.879  1.00  0.00           C
ATOM   3385  CB  SER X 434      42.885  25.231  27.508  1.00  0.00           C
ATOM   3386  OG  SER X 434      43.840  25.954  26.753  1.00  0.00           O
ATOM   3387  C   SER X 434      41.563  25.149  29.665  1.00  0.00           C
ATOM   3388  O   SER X 434      40.615  24.633  29.062  1.00  0.00           O
ATOM   3389  N   PHE X 435      41.668  25.075  30.997  1.00  0.00           N
ATOM   3390  CA  PHE X 435      40.713  24.371  31.862  1.00  0.00           C
ATOM   3391  CB  PHE X 435      41.224  24.314  33.305  1.00  0.00           C
ATOM   3392  CG  PHE X 435      42.501  23.522  33.454  1.00  0.00           C
ATOM   3393  CD1 PHE X 435      43.723  24.191  33.631  1.00  0.00           C
ATOM   3394  CE1 PHE X 435      44.911  23.454  33.738  1.00  0.00           C
ATOM   3395  CZ  PHE X 435      44.876  22.048  33.694  1.00  0.00           C
ATOM   3396  CE2 PHE X 435      43.656  21.378  33.511  1.00  0.00           C
ATOM   3397  CD2 PHE X 435      42.467  22.115  33.386  1.00  0.00           C
ATOM   3398  C   PHE X 435      39.321  25.004  31.826  1.00  0.00           C
ATOM   3399  O   PHE X 435      39.181  26.222  31.746  1.00  0.00           O
ATOM   3400  N   SER X 436      38.292  24.167  31.889  1.00  0.00           N
ATOM   3401  CA  SER X 436      36.908  24.517  31.548  1.00  0.00           C
ATOM   3402  CB  SER X 436      36.112  23.226  31.338  1.00  0.00           C
ATOM   3403  OG  SER X 436      36.758  22.394  30.382  1.00  0.00           O
ATOM   3404  C   SER X 436      36.212  25.431  32.572  1.00  0.00           C
ATOM   3405  O   SER X 436      36.537  25.411  33.764  1.00  0.00           O
ATOM   3406  N   SER X 437      35.224  26.205  32.107  1.00  0.00           N
ATOM   3407  CA  SER X 437      34.433  27.172  32.898  1.00  0.00           C
ATOM   3408  CB  SER X 437      34.668  28.616  32.442  1.00  0.00           C
ATOM   3409  OG  SER X 437      36.012  29.025  32.500  1.00  0.00           O
ATOM   3410  C   SER X 437      32.920  26.888  32.891  1.00  0.00           C
ATOM   3411  O   SER X 437      32.120  27.815  33.007  1.00  0.00           O
ATOM   3412  N   ASP X 438      32.517  25.626  32.725  1.00  0.00           N
ATOM   3413  CA  ASP X 438      31.134  25.128  32.807  1.00  0.00           C
ATOM   3414  CB  ASP X 438      30.745  24.946  34.281  1.00  0.00           C
ATOM   3415  CG  ASP X 438      29.481  24.108  34.425  1.00  0.00           C
ATOM   3416  OD1 ASP X 438      29.586  22.888  34.697  1.00  0.00           O
ATOM   3417  OD2 ASP X 438      28.376  24.661  34.239  1.00  0.00           O
ATOM   3418  C   ASP X 438      30.099  25.905  31.954  1.00  0.00           C
ATOM   3419  O   ASP X 438      29.866  25.536  30.803  1.00  0.00           O
ATOM   3420  N   MET X 439      29.503  26.989  32.463  1.00  0.00           N
ATOM   3421  CA  MET X 439      28.499  27.817  31.770  1.00  0.00           C
ATOM   3422  CB  MET X 439      27.207  27.876  32.606  1.00  0.00           C
ATOM   3423  CG  MET X 439      27.367  28.438  34.026  1.00  0.00           C
ATOM   3424  SD  MET X 439      27.781  30.202  34.167  1.00  0.00           S
ATOM   3425  CE  MET X 439      26.160  30.923  33.789  1.00  0.00           C
ATOM   3426  C   MET X 439      29.001  29.199  31.297  1.00  0.00           C
ATOM   3427  O   MET X 439      28.253  29.927  30.636  1.00  0.00           O
ATOM   3428  N   LYS X 440      30.260  29.569  31.576  1.00  0.00           N
ATOM   3429  CA  LYS X 440      30.886  30.830  31.116  1.00  0.00           C
ATOM   3430  CB  LYS X 440      31.967  31.290  32.116  1.00  0.00           C
ATOM   3431  CG  LYS X 440      31.512  31.366  33.592  1.00  0.00           C
ATOM   3432  CD  LYS X 440      32.650  31.742  34.561  1.00  0.00           C
ATOM   3433  CE  LYS X 440      33.113  33.188  34.365  1.00  0.00           C
ATOM   3434  NZ  LYS X 440      34.420  33.466  35.001  1.00  0.00           N
ATOM   3435  C   LYS X 440      31.442  30.696  29.673  1.00  0.00           C
ATOM   3436  O   LYS X 440      31.666  29.564  29.239  1.00  0.00           O
ATOM   3437  N   PRO X 441      31.697  31.784  28.906  1.00  0.00           N
ATOM   3438  CD  PRO X 441      31.446  33.170  29.293  1.00  0.00           C
ATOM   3439  CG  PRO X 441      30.858  33.834  28.054  1.00  0.00           C
ATOM   3440  CB  PRO X 441      31.672  33.184  26.941  1.00  0.00           C
ATOM   3441  CA  PRO X 441      31.899  31.745  27.435  1.00  0.00           C
ATOM   3442  C   PRO X 441      33.221  31.146  26.883  1.00  0.00           C
ATOM   3443  O   PRO X 441      33.731  31.582  25.846  1.00  0.00           O
ATOM   3444  N   LYS X 442      33.821  30.158  27.556  1.00  0.00           N
ATOM   3445  CA  LYS X 442      35.174  29.653  27.255  1.00  0.00           C
ATOM   3446  CB  LYS X 442      35.693  28.907  28.495  1.00  0.00           C
ATOM   3447  CG  LYS X 442      37.115  28.358  28.299  1.00  0.00           C
ATOM   3448  CD  LYS X 442      37.772  27.977  29.625  1.00  0.00           C
ATOM   3449  CE  LYS X 442      38.293  29.216  30.359  1.00  0.00           C
ATOM   3450  NZ  LYS X 442      38.687  28.886  31.744  1.00  0.00           N
ATOM   3451  C   LYS X 442      35.287  28.827  25.963  1.00  0.00           C
ATOM   3452  O   LYS X 442      36.347  28.833  25.339  1.00  0.00           O
ATOM   3453  N   THR X 443      34.220  28.178  25.489  1.00  0.00           N
ATOM   3454  CA  THR X 443      34.238  27.427  24.207  1.00  0.00           C
ATOM   3455  CB  THR X 443      33.121  26.377  24.138  1.00  0.00           C
ATOM   3456  CG2 THR X 443      33.213  25.352  25.269  1.00  0.00           C
ATOM   3457  OG1 THR X 443      31.872  27.014  24.241  1.00  0.00           O
ATOM   3458  C   THR X 443      34.189  28.333  22.965  1.00  0.00           C
ATOM   3459  O   THR X 443      34.414  27.874  21.842  1.00  0.00           O
ATOM   3460  N   VAL X 444      33.968  29.639  23.162  1.00  0.00           N
ATOM   3461  CA  VAL X 444      34.181  30.712  22.170  1.00  0.00           C
ATOM   3462  CB  VAL X 444      32.865  31.423  21.795  1.00  0.00           C
ATOM   3463  CG1 VAL X 444      31.896  30.430  21.146  1.00  0.00           C
ATOM   3464  CG2 VAL X 444      32.167  32.088  22.989  1.00  0.00           C
ATOM   3465  C   VAL X 444      35.286  31.687  22.607  1.00  0.00           C
ATOM   3466  O   VAL X 444      35.336  32.828  22.147  1.00  0.00           O
ATOM   3467  N   ILE X 445      36.162  31.227  23.512  1.00  0.00           N
ATOM   3468  CA  ILE X 445      37.349  31.916  24.047  1.00  0.00           C
ATOM   3469  CB  ILE X 445      38.611  31.648  23.186  1.00  0.00           C
ATOM   3470  CG2 ILE X 445      38.978  30.153  23.280  1.00  0.00           C
ATOM   3471  CG1 ILE X 445      38.460  32.100  21.716  1.00  0.00           C
ATOM   3472  CD1 ILE X 445      39.751  31.993  20.891  1.00  0.00           C
ATOM   3473  C   ILE X 445      37.117  33.383  24.461  1.00  0.00           C
ATOM   3474  O   ILE X 445      38.003  34.229  24.308  1.00  0.00           O
ATOM   3475  N   GLY X 446      35.931  33.662  25.019  1.00  0.00           N
ATOM   3476  CA  GLY X 446      35.480  34.972  25.507  1.00  0.00           C
ATOM   3477  C   GLY X 446      35.170  35.007  27.010  1.00  0.00           C
ATOM   3478  O   GLY X 446      34.316  35.778  27.448  1.00  0.00           O
ATOM   3479  N   ASP X 447      35.794  34.139  27.813  1.00  0.00           N
ATOM   3480  CA  ASP X 447      35.649  34.139  29.275  1.00  0.00           C
ATOM   3481  CB  ASP X 447      35.952  32.732  29.832  1.00  0.00           C
ATOM   3482  CG  ASP X 447      35.478  32.531  31.273  1.00  0.00           C
ATOM   3483  OD1 ASP X 447      34.652  33.349  31.735  1.00  0.00           O
ATOM   3484  OD2 ASP X 447      35.931  31.561  31.928  1.00  0.00           O
ATOM   3485  C   ASP X 447      36.498  35.243  29.947  1.00  0.00           C
ATOM   3486  O   ASP X 447      37.469  35.738  29.371  1.00  0.00           O
ATOM   3487  N   HIP X 448      36.147  35.627  31.176  1.00  0.00           N
ATOM   3488  CA  HIP X 448      36.763  36.714  31.950  1.00  0.00           C
ATOM   3489  CB  HIP X 448      36.003  38.023  31.657  1.00  0.00           C
ATOM   3490  CG  HIP X 448      36.572  39.202  32.337  1.00  0.00           C
ATOM   3491  ND1 HIP X 448      37.734  39.862  31.898  1.00  0.00           N
ATOM   3492  CE1 HIP X 448      37.972  40.915  32.746  1.00  0.00           C
ATOM   3493  NE2 HIP X 448      36.981  40.943  33.708  1.00  0.00           N
ATOM   3494  CD2 HIP X 448      36.107  39.879  33.469  1.00  0.00           C
ATOM   3495  C   HIP X 448      36.760  36.383  33.457  1.00  0.00           C
ATOM   3496  O   HIP X 448      35.930  35.595  33.917  1.00  0.00           O
ATOM   3497  N   GLY X 449      37.684  36.962  34.228  1.00  0.00           N
ATOM   3498  CA  GLY X 449      37.891  36.639  35.643  1.00  0.00           C
ATOM   3499  C   GLY X 449      38.488  35.244  35.833  1.00  0.00           C
ATOM   3500  O   GLY X 449      38.056  34.502  36.712  1.00  0.00           O
ATOM   3501  N   ASP X 450      39.415  34.843  34.958  1.00  0.00           N
ATOM   3502  CA  ASP X 450      39.853  33.446  34.795  1.00  0.00           C
ATOM   3503  CB  ASP X 450      39.739  33.083  33.301  1.00  0.00           C
ATOM   3504  CG  ASP X 450      39.808  31.578  33.018  1.00  0.00           C
ATOM   3505  OD1 ASP X 450      39.187  30.782  33.760  1.00  0.00           O
ATOM   3506  OD2 ASP X 450      40.368  31.160  31.976  1.00  0.00           O
ATOM   3507  C   ASP X 450      41.266  33.155  35.338  1.00  0.00           C
ATOM   3508  O   ASP X 450      41.668  31.996  35.403  1.00  0.00           O
ATOM   3509  N   GLU X 451      42.038  34.179  35.712  1.00  0.00           N
ATOM   3510  CA  GLU X 451      43.458  34.023  36.041  1.00  0.00           C
ATOM   3511  CB  GLU X 451      44.174  35.382  36.015  1.00  0.00           C
ATOM   3512  CG  GLU X 451      44.285  36.018  34.617  1.00  0.00           C
ATOM   3513  CD  GLU X 451      42.981  36.594  34.048  1.00  0.00           C
ATOM   3514  OE1 GLU X 451      42.067  36.973  34.821  1.00  0.00           O
ATOM   3515  OE2 GLU X 451      42.862  36.682  32.803  1.00  0.00           O
ATOM   3516  C   GLU X 451      43.694  33.267  37.364  1.00  0.00           C
ATOM   3517  O   GLU X 451      44.359  32.231  37.355  1.00  0.00           O
ATOM   3518  N   LEU X 452      43.118  33.698  38.493  1.00  0.00           N
ATOM   3519  CA  LEU X 452      43.205  32.933  39.749  1.00  0.00           C
ATOM   3520  CB  LEU X 452      42.557  33.736  40.893  1.00  0.00           C
ATOM   3521  CG  LEU X 452      42.613  33.048  42.272  1.00  0.00           C
ATOM   3522  CD1 LEU X 452      44.037  32.982  42.822  1.00  0.00           C
ATOM   3523  CD2 LEU X 452      41.762  33.825  43.271  1.00  0.00           C
ATOM   3524  C   LEU X 452      42.553  31.548  39.591  1.00  0.00           C
ATOM   3525  O   LEU X 452      43.126  30.528  39.988  1.00  0.00           O
ATOM   3526  N   PHE X 453      41.381  31.503  38.954  1.00  0.00           N
ATOM   3527  CA  PHE X 453      40.593  30.288  38.773  1.00  0.00           C
ATOM   3528  CB  PHE X 453      39.223  30.659  38.186  1.00  0.00           C
ATOM   3529  CG  PHE X 453      38.325  29.462  37.932  1.00  0.00           C
ATOM   3530  CD1 PHE X 453      37.965  28.613  38.996  1.00  0.00           C
ATOM   3531  CE1 PHE X 453      37.220  27.446  38.748  1.00  0.00           C
ATOM   3532  CZ  PHE X 453      36.801  27.147  37.440  1.00  0.00           C
ATOM   3533  CE2 PHE X 453      37.126  28.010  36.380  1.00  0.00           C
ATOM   3534  CD2 PHE X 453      37.895  29.159  36.627  1.00  0.00           C
ATOM   3535  C   PHE X 453      41.302  29.221  37.920  1.00  0.00           C
ATOM   3536  O   PHE X 453      41.173  28.032  38.236  1.00  0.00           O
ATOM   3537  N   SER X 454      42.087  29.598  36.902  1.00  0.00           N
ATOM   3538  CA  SER X 454      42.680  28.659  35.927  1.00  0.00           C
ATOM   3539  CB  SER X 454      42.030  28.852  34.546  1.00  0.00           C
ATOM   3540  OG  SER X 454      40.624  28.643  34.616  1.00  0.00           O
ATOM   3541  C   SER X 454      44.219  28.664  35.821  1.00  0.00           C
ATOM   3542  O   SER X 454      44.754  27.797  35.130  1.00  0.00           O
ATOM   3543  N   VAL X 455      44.950  29.567  36.494  1.00  0.00           N
ATOM   3544  CA  VAL X 455      46.436  29.613  36.471  1.00  0.00           C
ATOM   3545  CB  VAL X 455      46.970  31.013  36.074  1.00  0.00           C
ATOM   3546  CG1 VAL X 455      48.488  31.003  35.837  1.00  0.00           C
ATOM   3547  CG2 VAL X 455      46.336  31.573  34.792  1.00  0.00           C
ATOM   3548  C   VAL X 455      47.079  29.178  37.797  1.00  0.00           C
ATOM   3549  O   VAL X 455      48.084  28.474  37.775  1.00  0.00           O
ATOM   3550  N   PHE X 456      46.541  29.584  38.952  1.00  0.00           N
ATOM   3551  CA  PHE X 456      47.248  29.497  40.248  1.00  0.00           C
ATOM   3552  CB  PHE X 456      46.653  30.531  41.218  1.00  0.00           C
ATOM   3553  CG  PHE X 456      47.206  31.940  41.069  1.00  0.00           C
ATOM   3554  CD1 PHE X 456      47.969  32.510  42.108  1.00  0.00           C
ATOM   3555  CE1 PHE X 456      48.483  33.813  41.983  1.00  0.00           C
ATOM   3556  CZ  PHE X 456      48.236  34.554  40.816  1.00  0.00           C
ATOM   3557  CE2 PHE X 456      47.477  33.992  39.775  1.00  0.00           C
ATOM   3558  CD2 PHE X 456      46.957  32.693  39.904  1.00  0.00           C
ATOM   3559  C   PHE X 456      47.277  28.099  40.898  1.00  0.00           C
ATOM   3560  O   PHE X 456      48.150  27.841  41.731  1.00  0.00           O
ATOM   3561  N   GLY X 457      46.360  27.199  40.534  1.00  0.00           N
ATOM   3562  CA  GLY X 457      46.285  25.834  41.076  1.00  0.00           C
ATOM   3563  C   GLY X 457      45.812  24.784  40.067  1.00  0.00           C
ATOM   3564  O   GLY X 457      46.368  23.685  40.013  1.00  0.00           O
ATOM   3565  N   ALA X 458      44.851  25.129  39.202  1.00  0.00           N
ATOM   3566  CA  ALA X 458      44.270  24.208  38.216  1.00  0.00           C
ATOM   3567  CB  ALA X 458      43.286  24.980  37.327  1.00  0.00           C
ATOM   3568  C   ALA X 458      45.302  23.402  37.383  1.00  0.00           C
ATOM   3569  O   ALA X 458      45.064  22.206  37.195  1.00  0.00           O
ATOM   3570  N   PRO X 459      46.469  23.952  36.963  1.00  0.00           N
ATOM   3571  CD  PRO X 459      46.835  25.367  36.953  1.00  0.00           C
ATOM   3572  CG  PRO X 459      47.883  25.517  35.855  1.00  0.00           C
ATOM   3573  CB  PRO X 459      48.623  24.187  35.955  1.00  0.00           C
ATOM   3574  CA  PRO X 459      47.493  23.193  36.236  1.00  0.00           C
ATOM   3575  C   PRO X 459      48.023  21.926  36.921  1.00  0.00           C
ATOM   3576  O   PRO X 459      48.470  21.031  36.206  1.00  0.00           O
ATOM   3577  N   PHE X 460      47.962  21.811  38.254  1.00  0.00           N
ATOM   3578  CA  PHE X 460      48.303  20.571  38.975  1.00  0.00           C
ATOM   3579  CB  PHE X 460      49.521  20.796  39.883  1.00  0.00           C
ATOM   3580  CG  PHE X 460      49.303  21.764  41.030  1.00  0.00           C
ATOM   3581  CD1 PHE X 460      49.637  23.123  40.880  1.00  0.00           C
ATOM   3582  CE1 PHE X 460      49.432  24.020  41.943  1.00  0.00           C
ATOM   3583  CZ  PHE X 460      48.885  23.561  43.154  1.00  0.00           C
ATOM   3584  CE2 PHE X 460      48.557  22.204  43.309  1.00  0.00           C
ATOM   3585  CD2 PHE X 460      48.769  21.305  42.250  1.00  0.00           C
ATOM   3586  C   PHE X 460      47.123  19.958  39.747  1.00  0.00           C
ATOM   3587  O   PHE X 460      47.112  18.746  39.974  1.00  0.00           O
ATOM   3588  N   LEU X 461      46.114  20.749  40.132  1.00  0.00           N
ATOM   3589  CA  LEU X 461      44.907  20.244  40.801  1.00  0.00           C
ATOM   3590  CB  LEU X 461      44.125  21.424  41.409  1.00  0.00           C
ATOM   3591  CG  LEU X 461      44.844  22.181  42.548  1.00  0.00           C
ATOM   3592  CD1 LEU X 461      43.996  23.379  42.974  1.00  0.00           C
ATOM   3593  CD2 LEU X 461      45.108  21.322  43.787  1.00  0.00           C
ATOM   3594  C   LEU X 461      44.031  19.403  39.848  1.00  0.00           C
ATOM   3595  O   LEU X 461      43.481  18.376  40.270  1.00  0.00           O
ATOM   3596  N   LYS X 462      43.978  19.772  38.561  1.00  0.00           N
ATOM   3597  CA  LYS X 462      43.420  18.978  37.451  1.00  0.00           C
ATOM   3598  CB  LYS X 462      42.448  19.842  36.622  1.00  0.00           C
ATOM   3599  CG  LYS X 462      41.094  20.013  37.322  1.00  0.00           C
ATOM   3600  CD  LYS X 462      40.161  20.928  36.518  1.00  0.00           C
ATOM   3601  CE  LYS X 462      38.799  21.024  37.212  1.00  0.00           C
ATOM   3602  NZ  LYS X 462      37.817  21.769  36.391  1.00  0.00           N
ATOM   3603  C   LYS X 462      44.525  18.390  36.572  1.00  0.00           C
ATOM   3604  O   LYS X 462      45.684  18.810  36.611  1.00  0.00           O
ATOM   3605  N   GLU X 463      44.154  17.422  35.743  1.00  0.00           N
ATOM   3606  CA  GLU X 463      44.999  16.818  34.706  1.00  0.00           C
ATOM   3607  CB  GLU X 463      44.873  15.285  34.788  1.00  0.00           C
ATOM   3608  CG  GLU X 463      45.792  14.636  35.836  1.00  0.00           C
ATOM   3609  CD  GLU X 463      45.535  15.061  37.290  1.00  0.00           C
ATOM   3610  OE1 GLU X 463      46.505  15.489  37.964  1.00  0.00           O
ATOM   3611  OE2 GLU X 463      44.400  14.899  37.802  1.00  0.00           O
ATOM   3612  C   GLU X 463      44.603  17.354  33.316  1.00  0.00           C
ATOM   3613  O   GLU X 463      43.473  17.144  32.869  1.00  0.00           O
ATOM   3614  N   GLY X 464      45.515  18.047  32.625  1.00  0.00           N
ATOM   3615  CA  GLY X 464      45.318  18.581  31.266  1.00  0.00           C
ATOM   3616  C   GLY X 464      46.369  19.588  30.767  1.00  0.00           C
ATOM   3617  O   GLY X 464      46.389  19.904  29.576  1.00  0.00           O
ATOM   3618  N   ALA X 465      47.255  20.087  31.635  1.00  0.00           N
ATOM   3619  CA  ALA X 465      48.280  21.082  31.302  1.00  0.00           C
ATOM   3620  CB  ALA X 465      48.062  22.312  32.187  1.00  0.00           C
ATOM   3621  C   ALA X 465      49.711  20.523  31.413  1.00  0.00           C
ATOM   3622  O   ALA X 465      49.942  19.478  32.023  1.00  0.00           O
ATOM   3623  N   SER X 466      50.687  21.217  30.822  1.00  0.00           N
ATOM   3624  CA  SER X 466      52.100  20.812  30.856  1.00  0.00           C
ATOM   3625  CB  SER X 466      52.869  21.509  29.729  1.00  0.00           C
ATOM   3626  OG  SER X 466      53.126  22.850  30.095  1.00  0.00           O
ATOM   3627  C   SER X 466      52.780  21.109  32.200  1.00  0.00           C
ATOM   3628  O   SER X 466      52.332  21.945  32.984  1.00  0.00           O
ATOM   3629  N   GLU X 467      53.951  20.511  32.423  1.00  0.00           N
ATOM   3630  CA  GLU X 467      54.847  20.882  33.529  1.00  0.00           C
ATOM   3631  CB  GLU X 467      56.027  19.910  33.577  1.00  0.00           C
ATOM   3632  CG  GLU X 467      56.941  19.976  32.351  1.00  0.00           C
ATOM   3633  CD  GLU X 467      57.901  18.794  32.395  1.00  0.00           C
ATOM   3634  OE1 GLU X 467      58.820  18.794  33.250  1.00  0.00           O
ATOM   3635  OE2 GLU X 467      57.693  17.828  31.618  1.00  0.00           O
ATOM   3636  C   GLU X 467      55.350  22.339  33.487  1.00  0.00           C
ATOM   3637  O   GLU X 467      55.790  22.873  34.507  1.00  0.00           O
ATOM   3638  N   GLU X 468      55.277  23.011  32.335  1.00  0.00           N
ATOM   3639  CA  GLU X 468      55.588  24.439  32.200  1.00  0.00           C
ATOM   3640  CB  GLU X 468      56.054  24.738  30.764  1.00  0.00           C
ATOM   3641  CG  GLU X 468      57.527  24.361  30.559  1.00  0.00           C
ATOM   3642  CD  GLU X 468      58.420  25.185  31.488  1.00  0.00           C
ATOM   3643  OE1 GLU X 468      58.376  26.435  31.409  1.00  0.00           O
ATOM   3644  OE2 GLU X 468      59.100  24.612  32.371  1.00  0.00           O
ATOM   3645  C   GLU X 468      54.414  25.335  32.602  1.00  0.00           C
ATOM   3646  O   GLU X 468      54.634  26.414  33.153  1.00  0.00           O
ATOM   3647  N   GLU X 469      53.178  24.869  32.424  1.00  0.00           N
ATOM   3648  CA  GLU X 469      51.974  25.506  32.968  1.00  0.00           C
ATOM   3649  CB  GLU X 469      50.756  25.041  32.152  1.00  0.00           C
ATOM   3650  CG  GLU X 469      50.774  25.653  30.740  1.00  0.00           C
ATOM   3651  CD  GLU X 469      49.724  25.042  29.803  1.00  0.00           C
ATOM   3652  OE1 GLU X 469      50.088  24.322  28.840  1.00  0.00           O
ATOM   3653  OE2 GLU X 469      48.514  25.315  29.968  1.00  0.00           O
ATOM   3654  C   GLU X 469      51.832  25.230  34.479  1.00  0.00           C
ATOM   3655  O   GLU X 469      51.408  26.106  35.234  1.00  0.00           O
ATOM   3656  N   ILE X 470      52.300  24.071  34.961  1.00  0.00           N
ATOM   3657  CA  ILE X 470      52.504  23.818  36.398  1.00  0.00           C
ATOM   3658  CB  ILE X 470      52.830  22.331  36.673  1.00  0.00           C
ATOM   3659  CG2 ILE X 470      53.215  22.109  38.151  1.00  0.00           C
ATOM   3660  CG1 ILE X 470      51.609  21.456  36.312  1.00  0.00           C
ATOM   3661  CD1 ILE X 470      51.877  19.946  36.264  1.00  0.00           C
ATOM   3662  C   ILE X 470      53.579  24.760  36.956  1.00  0.00           C
ATOM   3663  O   ILE X 470      53.356  25.370  38.001  1.00  0.00           O
ATOM   3664  N   ARG X 471      54.710  24.956  36.265  1.00  0.00           N
ATOM   3665  CA  ARG X 471      55.753  25.903  36.704  1.00  0.00           C
ATOM   3666  CB  ARG X 471      57.021  25.712  35.857  1.00  0.00           C
ATOM   3667  CG  ARG X 471      58.268  26.314  36.524  1.00  0.00           C
ATOM   3668  CD  ARG X 471      59.548  25.914  35.775  1.00  0.00           C
ATOM   3669  NE  ARG X 471      59.611  26.505  34.427  1.00  0.00           N
ATOM   3670  CZ  ARG X 471      60.050  27.703  34.096  1.00  0.00           C
ATOM   3671  NH1 ARG X 471      60.020  28.081  32.860  1.00  0.00           N
ATOM   3672  NH2 ARG X 471      60.532  28.558  34.948  1.00  0.00           N
ATOM   3673  C   ARG X 471      55.241  27.349  36.717  1.00  0.00           C
ATOM   3674  O   ARG X 471      55.477  28.061  37.691  1.00  0.00           O
ATOM   3675  N   LEU X 472      54.427  27.743  35.731  1.00  0.00           N
ATOM   3676  CA  LEU X 472      53.721  29.031  35.718  1.00  0.00           C
ATOM   3677  CB  LEU X 472      52.904  29.144  34.416  1.00  0.00           C
ATOM   3678  CG  LEU X 472      52.079  30.438  34.273  1.00  0.00           C
ATOM   3679  CD1 LEU X 472      52.958  31.688  34.211  1.00  0.00           C
ATOM   3680  CD2 LEU X 472      51.236  30.363  32.999  1.00  0.00           C
ATOM   3681  C   LEU X 472      52.847  29.230  36.972  1.00  0.00           C
ATOM   3682  O   LEU X 472      52.874  30.314  37.554  1.00  0.00           O
ATOM   3683  N   SER X 473      52.153  28.186  37.448  1.00  0.00           N
ATOM   3684  CA  SER X 473      51.347  28.244  38.685  1.00  0.00           C
ATOM   3685  CB  SER X 473      50.487  26.980  38.850  1.00  0.00           C
ATOM   3686  OG  SER X 473      51.210  25.888  39.384  1.00  0.00           O
ATOM   3687  C   SER X 473      52.163  28.515  39.963  1.00  0.00           C
ATOM   3688  O   SER X 473      51.595  28.913  40.982  1.00  0.00           O
ATOM   3689  N   LYS X 474      53.494  28.334  39.928  1.00  0.00           N
ATOM   3690  CA  LYS X 474      54.429  28.755  40.988  1.00  0.00           C
ATOM   3691  CB  LYS X 474      55.591  27.751  41.141  1.00  0.00           C
ATOM   3692  CG  LYS X 474      55.225  26.445  41.867  1.00  0.00           C
ATOM   3693  CD  LYS X 474      54.447  25.431  41.016  1.00  0.00           C
ATOM   3694  CE  LYS X 474      54.107  24.141  41.772  1.00  0.00           C
ATOM   3695  NZ  LYS X 474      53.144  24.388  42.870  1.00  0.00           N
ATOM   3696  C   LYS X 474      54.959  30.164  40.719  1.00  0.00           C
ATOM   3697  O   LYS X 474      54.925  31.010  41.612  1.00  0.00           O
ATOM   3698  N   MET X 475      55.360  30.442  39.475  1.00  0.00           N
ATOM   3699  CA  MET X 475      55.900  31.740  39.044  1.00  0.00           C
ATOM   3700  CB  MET X 475      56.174  31.723  37.531  1.00  0.00           C
ATOM   3701  CG  MET X 475      57.329  30.793  37.136  1.00  0.00           C
ATOM   3702  SD  MET X 475      57.393  30.322  35.383  1.00  0.00           S
ATOM   3703  CE  MET X 475      57.442  31.942  34.569  1.00  0.00           C
ATOM   3704  C   MET X 475      54.968  32.910  39.387  1.00  0.00           C
ATOM   3705  O   MET X 475      55.446  33.926  39.882  1.00  0.00           O
ATOM   3706  N   VAL X 476      53.648  32.772  39.197  1.00  0.00           N
ATOM   3707  CA  VAL X 476      52.681  33.842  39.527  1.00  0.00           C
ATOM   3708  CB  VAL X 476      51.264  33.548  38.994  1.00  0.00           C
ATOM   3709  CG1 VAL X 476      51.267  33.556  37.463  1.00  0.00           C
ATOM   3710  CG2 VAL X 476      50.658  32.223  39.481  1.00  0.00           C
ATOM   3711  C   VAL X 476      52.637  34.171  41.022  1.00  0.00           C
ATOM   3712  O   VAL X 476      52.683  35.341  41.393  1.00  0.00           O
ATOM   3713  N   MET X 477      52.641  33.158  41.898  1.00  0.00           N
ATOM   3714  CA  MET X 477      52.717  33.375  43.348  1.00  0.00           C
ATOM   3715  CB  MET X 477      52.520  32.052  44.105  1.00  0.00           C
ATOM   3716  CG  MET X 477      51.092  31.506  44.005  1.00  0.00           C
ATOM   3717  SD  MET X 477      50.774  30.156  45.174  1.00  0.00           S
ATOM   3718  CE  MET X 477      48.984  29.952  44.966  1.00  0.00           C
ATOM   3719  C   MET X 477      54.058  34.004  43.744  1.00  0.00           C
ATOM   3720  O   MET X 477      54.094  34.925  44.558  1.00  0.00           O
ATOM   3721  N   LYS X 478      55.154  33.529  43.142  1.00  0.00           N
ATOM   3722  CA  LYS X 478      56.526  33.945  43.448  1.00  0.00           C
ATOM   3723  CB  LYS X 478      57.468  32.906  42.826  1.00  0.00           C
ATOM   3724  CG  LYS X 478      58.924  33.051  43.291  1.00  0.00           C
ATOM   3725  CD  LYS X 478      59.822  31.919  42.766  1.00  0.00           C
ATOM   3726  CE  LYS X 478      59.333  30.498  43.081  1.00  0.00           C
ATOM   3727  NZ  LYS X 478      59.206  30.248  44.533  1.00  0.00           N
ATOM   3728  C   LYS X 478      56.817  35.387  43.017  1.00  0.00           C
ATOM   3729  O   LYS X 478      57.321  36.156  43.831  1.00  0.00           O
ATOM   3730  N   PHE X 479      56.428  35.793  41.804  1.00  0.00           N
ATOM   3731  CA  PHE X 479      56.535  37.187  41.350  1.00  0.00           C
ATOM   3732  CB  PHE X 479      56.013  37.333  39.907  1.00  0.00           C
ATOM   3733  CG  PHE X 479      56.888  36.850  38.761  1.00  0.00           C
ATOM   3734  CD1 PHE X 479      58.217  37.297  38.637  1.00  0.00           C
ATOM   3735  CE1 PHE X 479      58.977  36.969  37.499  1.00  0.00           C
ATOM   3736  CZ  PHE X 479      58.407  36.195  36.475  1.00  0.00           C
ATOM   3737  CE2 PHE X 479      57.082  35.741  36.591  1.00  0.00           C
ATOM   3738  CD2 PHE X 479      56.324  36.073  37.729  1.00  0.00           C
ATOM   3739  C   PHE X 479      55.743  38.147  42.255  1.00  0.00           C
ATOM   3740  O   PHE X 479      56.272  39.186  42.659  1.00  0.00           O
ATOM   3741  N   TRP X 480      54.486  37.818  42.589  1.00  0.00           N
ATOM   3742  CA  TRP X 480      53.635  38.711  43.389  1.00  0.00           C
ATOM   3743  CB  TRP X 480      52.163  38.263  43.328  1.00  0.00           C
ATOM   3744  CG  TRP X 480      51.422  38.296  42.009  1.00  0.00           C
ATOM   3745  CD1 TRP X 480      50.112  37.969  41.883  1.00  0.00           C
ATOM   3746  NE1 TRP X 480      49.721  38.055  40.561  1.00  0.00           N
ATOM   3747  CE2 TRP X 480      50.779  38.366  39.746  1.00  0.00           C
ATOM   3748  CZ2 TRP X 480      50.887  38.481  38.353  1.00  0.00           C
ATOM   3749  CH2 TRP X 480      52.109  38.884  37.795  1.00  0.00           C
ATOM   3750  CZ3 TRP X 480      53.177  39.217  38.641  1.00  0.00           C
ATOM   3751  CE3 TRP X 480      53.052  39.100  40.039  1.00  0.00           C
ATOM   3752  CD2 TRP X 480      51.865  38.618  40.640  1.00  0.00           C
ATOM   3753  C   TRP X 480      54.145  38.805  44.837  1.00  0.00           C
ATOM   3754  O   TRP X 480      54.199  39.901  45.397  1.00  0.00           O
ATOM   3755  N   ALA X 481      54.605  37.691  45.421  1.00  0.00           N
ATOM   3756  CA  ALA X 481      55.222  37.671  46.748  1.00  0.00           C
ATOM   3757  CB  ALA X 481      55.399  36.216  47.188  1.00  0.00           C
ATOM   3758  C   ALA X 481      56.556  38.438  46.799  1.00  0.00           C
ATOM   3759  O   ALA X 481      56.784  39.182  47.751  1.00  0.00           O
ATOM   3760  N   ASN X 482      57.402  38.337  45.765  1.00  0.00           N
ATOM   3761  CA  ASN X 482      58.632  39.130  45.656  1.00  0.00           C
ATOM   3762  CB  ASN X 482      59.414  38.716  44.395  1.00  0.00           C
ATOM   3763  CG  ASN X 482      60.071  37.346  44.463  1.00  0.00           C
ATOM   3764  OD1 ASN X 482      60.066  36.651  45.469  1.00  0.00           O
ATOM   3765  ND2 ASN X 482      60.676  36.927  43.379  1.00  0.00           N
ATOM   3766  C   ASN X 482      58.328  40.637  45.646  1.00  0.00           C
ATOM   3767  O   ASN X 482      58.944  41.403  46.392  1.00  0.00           O
ATOM   3768  N   PHE X 483      57.318  41.072  44.882  1.00  0.00           N
ATOM   3769  CA  PHE X 483      56.902  42.475  44.908  1.00  0.00           C
ATOM   3770  CB  PHE X 483      55.918  42.785  43.775  1.00  0.00           C
ATOM   3771  CG  PHE X 483      55.841  44.277  43.505  1.00  0.00           C
ATOM   3772  CD1 PHE X 483      56.776  44.864  42.636  1.00  0.00           C
ATOM   3773  CE1 PHE X 483      56.771  46.251  42.420  1.00  0.00           C
ATOM   3774  CZ  PHE X 483      55.820  47.058  43.063  1.00  0.00           C
ATOM   3775  CE2 PHE X 483      54.883  46.480  43.936  1.00  0.00           C
ATOM   3776  CD2 PHE X 483      54.900  45.091  44.165  1.00  0.00           C
ATOM   3777  C   PHE X 483      56.340  42.886  46.279  1.00  0.00           C
ATOM   3778  O   PHE X 483      56.721  43.934  46.797  1.00  0.00           O
ATOM   3779  N   ALA X 484      55.509  42.053  46.914  1.00  0.00           N
ATOM   3780  CA  ALA X 484      54.986  42.318  48.258  1.00  0.00           C
ATOM   3781  CB  ALA X 484      53.910  41.274  48.579  1.00  0.00           C
ATOM   3782  C   ALA X 484      56.084  42.364  49.345  1.00  0.00           C
ATOM   3783  O   ALA X 484      55.949  43.102  50.327  1.00  0.00           O
ATOM   3784  N   ARG X 485      57.194  41.637  49.157  1.00  0.00           N
ATOM   3785  CA  ARG X 485      58.371  41.640  50.039  1.00  0.00           C
ATOM   3786  CB  ARG X 485      59.173  40.344  49.803  1.00  0.00           C
ATOM   3787  CG  ARG X 485      60.308  40.129  50.822  1.00  0.00           C
ATOM   3788  CD  ARG X 485      61.102  38.829  50.602  1.00  0.00           C
ATOM   3789  NE  ARG X 485      60.241  37.629  50.536  1.00  0.00           N
ATOM   3790  CZ  ARG X 485      59.919  36.940  49.454  1.00  0.00           C
ATOM   3791  NH1 ARG X 485      59.152  35.897  49.527  1.00  0.00           N
ATOM   3792  NH2 ARG X 485      60.330  37.263  48.263  1.00  0.00           N
ATOM   3793  C   ARG X 485      59.213  42.907  49.876  1.00  0.00           C
ATOM   3794  O   ARG X 485      59.419  43.611  50.867  1.00  0.00           O
ATOM   3795  N   ASN X 486      59.688  43.220  48.665  1.00  0.00           N
ATOM   3796  CA  ASN X 486      60.641  44.322  48.456  1.00  0.00           C
ATOM   3797  CB  ASN X 486      62.084  43.818  48.658  1.00  0.00           C
ATOM   3798  CG  ASN X 486      62.661  43.047  47.483  1.00  0.00           C
ATOM   3799  OD1 ASN X 486      62.017  42.208  46.872  1.00  0.00           O
ATOM   3800  ND2 ASN X 486      63.906  43.290  47.158  1.00  0.00           N
ATOM   3801  C   ASN X 486      60.460  45.175  47.182  1.00  0.00           C
ATOM   3802  O   ASN X 486      61.393  45.861  46.766  1.00  0.00           O
ATOM   3803  N   GLY X 487      59.269  45.205  46.575  1.00  0.00           N
ATOM   3804  CA  GLY X 487      58.927  46.190  45.533  1.00  0.00           C
ATOM   3805  C   GLY X 487      59.693  46.043  44.209  1.00  0.00           C
ATOM   3806  O   GLY X 487      59.800  47.009  43.452  1.00  0.00           O
ATOM   3807  N   ASN X 488      60.240  44.855  43.946  1.00  0.00           N
ATOM   3808  CA  ASN X 488      60.853  44.429  42.687  1.00  0.00           C
ATOM   3809  CB  ASN X 488      62.368  44.712  42.766  1.00  0.00           C
ATOM   3810  CG  ASN X 488      63.197  44.265  41.566  1.00  0.00           C
ATOM   3811  OD1 ASN X 488      62.829  43.400  40.777  1.00  0.00           O
ATOM   3812  ND2 ASN X 488      64.362  44.848  41.410  1.00  0.00           N
ATOM   3813  C   ASN X 488      60.510  42.933  42.514  1.00  0.00           C
ATOM   3814  O   ASN X 488      60.770  42.157  43.437  1.00  0.00           O
ATOM   3815  N   PRO X 489      59.900  42.497  41.396  1.00  0.00           N
ATOM   3816  CD  PRO X 489      59.589  43.280  40.206  1.00  0.00           C
ATOM   3817  CG  PRO X 489      59.005  42.295  39.199  1.00  0.00           C
ATOM   3818  CB  PRO X 489      58.404  41.206  40.089  1.00  0.00           C
ATOM   3819  CA  PRO X 489      59.377  41.133  41.270  1.00  0.00           C
ATOM   3820  C   PRO X 489      60.467  40.063  41.059  1.00  0.00           C
ATOM   3821  O   PRO X 489      60.190  38.870  41.181  1.00  0.00           O
ATOM   3822  N   ASN X 490      61.703  40.459  40.739  1.00  0.00           N
ATOM   3823  CA  ASN X 490      62.775  39.532  40.367  1.00  0.00           C
ATOM   3824  CB  ASN X 490      63.894  40.316  39.661  1.00  0.00           C
ATOM   3825  CG  ASN X 490      63.461  40.815  38.298  1.00  0.00           C
ATOM   3826  OD1 ASN X 490      63.408  40.057  37.339  1.00  0.00           O
ATOM   3827  ND2 ASN X 490      63.110  42.071  38.172  1.00  0.00           N
ATOM   3828  C   ASN X 490      63.312  38.703  41.550  1.00  0.00           C
ATOM   3829  O   ASN X 490      63.257  39.130  42.706  1.00  0.00           O
ATOM   3830  N   GLY X 491      63.871  37.527  41.256  1.00  0.00           N
ATOM   3831  CA  GLY X 491      64.449  36.617  42.250  1.00  0.00           C
ATOM   3832  C   GLY X 491      64.959  35.312  41.630  1.00  0.00           C
ATOM   3833  O   GLY X 491      65.100  35.210  40.411  1.00  0.00           O
ATOM   3834  N   GLU X 492      65.249  34.305  42.455  1.00  0.00           N
ATOM   3835  CA  GLU X 492      65.577  32.952  41.973  1.00  0.00           C
ATOM   3836  CB  GLU X 492      66.452  32.196  42.989  1.00  0.00           C
ATOM   3837  CG  GLU X 492      67.737  32.923  43.414  1.00  0.00           C
ATOM   3838  CD  GLU X 492      68.533  33.493  42.235  1.00  0.00           C
ATOM   3839  OE1 GLU X 492      68.782  34.723  42.193  1.00  0.00           O
ATOM   3840  OE2 GLU X 492      68.945  32.716  41.342  1.00  0.00           O
ATOM   3841  C   GLU X 492      64.312  32.148  41.614  1.00  0.00           C
ATOM   3842  O   GLU X 492      63.202  32.506  42.015  1.00  0.00           O
ATOM   3843  N   GLY X 493      64.464  31.076  40.828  1.00  0.00           N
ATOM   3844  CA  GLY X 493      63.342  30.251  40.358  1.00  0.00           C
ATOM   3845  C   GLY X 493      62.464  30.931  39.296  1.00  0.00           C
ATOM   3846  O   GLY X 493      61.318  30.516  39.093  1.00  0.00           O
ATOM   3847  N   LEU X 494      62.977  31.978  38.638  1.00  0.00           N
ATOM   3848  CA  LEU X 494      62.249  32.872  37.729  1.00  0.00           C
ATOM   3849  CB  LEU X 494      61.901  34.174  38.484  1.00  0.00           C
ATOM   3850  CG  LEU X 494      60.904  34.040  39.648  1.00  0.00           C
ATOM   3851  CD1 LEU X 494      60.806  35.376  40.381  1.00  0.00           C
ATOM   3852  CD2 LEU X 494      59.511  33.632  39.166  1.00  0.00           C
ATOM   3853  C   LEU X 494      63.069  33.238  36.469  1.00  0.00           C
ATOM   3854  O   LEU X 494      64.307  33.238  36.525  1.00  0.00           O
ATOM   3855  N   PRO X 495      62.407  33.620  35.357  1.00  0.00           N
ATOM   3856  CD  PRO X 495      60.988  33.407  35.091  1.00  0.00           C
ATOM   3857  CG  PRO X 495      60.685  34.097  33.760  1.00  0.00           C
ATOM   3858  CB  PRO X 495      62.050  34.203  33.086  1.00  0.00           C
ATOM   3859  CA  PRO X 495      63.008  34.391  34.265  1.00  0.00           C
ATOM   3860  C   PRO X 495      63.160  35.877  34.647  1.00  0.00           C
ATOM   3861  O   PRO X 495      62.576  36.335  35.635  1.00  0.00           O
ATOM   3862  N   HIE X 496      63.939  36.649  33.881  1.00  0.00           N
ATOM   3863  CA  HIE X 496      64.241  38.053  34.208  1.00  0.00           C
ATOM   3864  CB  HIE X 496      65.681  38.400  33.820  1.00  0.00           C
ATOM   3865  CG  HIE X 496      66.119  39.656  34.522  1.00  0.00           C
ATOM   3866  ND1 HIE X 496      66.275  39.771  35.907  1.00  0.00           N
ATOM   3867  CE1 HIE X 496      66.535  41.069  36.137  1.00  0.00           C
ATOM   3868  NE2 HIE X 496      66.557  41.752  34.982  1.00  0.00           N
ATOM   3869  CD2 HIE X 496      66.288  40.882  33.950  1.00  0.00           C
ATOM   3870  C   HIE X 496      63.245  39.082  33.644  1.00  0.00           C
ATOM   3871  O   HIE X 496      62.713  38.907  32.546  1.00  0.00           O
ATOM   3872  N   TRP X 497      63.037  40.177  34.389  1.00  0.00           N
ATOM   3873  CA  TRP X 497      62.044  41.229  34.133  1.00  0.00           C
ATOM   3874  CB  TRP X 497      60.907  41.014  35.147  1.00  0.00           C
ATOM   3875  CG  TRP X 497      59.660  41.848  35.087  1.00  0.00           C
ATOM   3876  CD1 TRP X 497      59.453  43.008  34.420  1.00  0.00           C
ATOM   3877  NE1 TRP X 497      58.183  43.480  34.680  1.00  0.00           N
ATOM   3878  CE2 TRP X 497      57.504  42.652  35.542  1.00  0.00           C
ATOM   3879  CZ2 TRP X 497      56.234  42.714  36.127  1.00  0.00           C
ATOM   3880  CH2 TRP X 497      55.797  41.645  36.926  1.00  0.00           C
ATOM   3881  CZ3 TRP X 497      56.643  40.542  37.141  1.00  0.00           C
ATOM   3882  CE3 TRP X 497      57.935  40.513  36.584  1.00  0.00           C
ATOM   3883  CD2 TRP X 497      58.402  41.571  35.775  1.00  0.00           C
ATOM   3884  C   TRP X 497      62.672  42.644  34.249  1.00  0.00           C
ATOM   3885  O   TRP X 497      63.145  43.012  35.334  1.00  0.00           O
ATOM   3886  N   PRO X 498      62.679  43.459  33.169  1.00  0.00           N
ATOM   3887  CD  PRO X 498      62.208  43.124  31.828  1.00  0.00           C
ATOM   3888  CG  PRO X 498      62.247  44.423  31.024  1.00  0.00           C
ATOM   3889  CB  PRO X 498      63.390  45.188  31.684  1.00  0.00           C
ATOM   3890  CA  PRO X 498      63.238  44.818  33.165  1.00  0.00           C
ATOM   3891  C   PRO X 498      62.367  45.845  33.912  1.00  0.00           C
ATOM   3892  O   PRO X 498      61.151  45.690  34.030  1.00  0.00           O
ATOM   3893  N   GLU X 499      62.977  46.928  34.394  1.00  0.00           N
ATOM   3894  CA  GLU X 499      62.292  47.991  35.143  1.00  0.00           C
ATOM   3895  CB  GLU X 499      63.224  48.592  36.215  1.00  0.00           C
ATOM   3896  CG  GLU X 499      64.346  49.487  35.663  1.00  0.00           C
ATOM   3897  CD  GLU X 499      65.411  49.896  36.696  1.00  0.00           C
ATOM   3898  OE1 GLU X 499      66.441  50.486  36.279  1.00  0.00           O
ATOM   3899  OE2 GLU X 499      65.233  49.693  37.921  1.00  0.00           O
ATOM   3900  C   GLU X 499      61.663  49.059  34.227  1.00  0.00           C
ATOM   3901  O   GLU X 499      62.217  49.407  33.178  1.00  0.00           O
ATOM   3902  N   TYR X 500      60.525  49.619  34.656  1.00  0.00           N
ATOM   3903  CA  TYR X 500      59.763  50.644  33.920  1.00  0.00           C
ATOM   3904  CB  TYR X 500      58.265  50.358  34.134  1.00  0.00           C
ATOM   3905  CG  TYR X 500      57.310  51.134  33.243  1.00  0.00           C
ATOM   3906  CD1 TYR X 500      57.195  50.796  31.881  1.00  0.00           C
ATOM   3907  CE1 TYR X 500      56.295  51.497  31.056  1.00  0.00           C
ATOM   3908  CZ  TYR X 500      55.512  52.540  31.591  1.00  0.00           C
ATOM   3909  OH  TYR X 500      54.719  53.268  30.771  1.00  0.00           O
ATOM   3910  CE2 TYR X 500      55.600  52.858  32.960  1.00  0.00           C
ATOM   3911  CD2 TYR X 500      56.504  52.159  33.780  1.00  0.00           C
ATOM   3912  C   TYR X 500      60.155  52.092  34.297  1.00  0.00           C
ATOM   3913  O   TYR X 500      59.620  53.055  33.748  1.00  0.00           O
ATOM   3914  N   ASN X 501      61.104  52.260  35.229  1.00  0.00           N
ATOM   3915  CA  ASN X 501      61.451  53.524  35.894  1.00  0.00           C
ATOM   3916  CB  ASN X 501      62.536  53.195  36.942  1.00  0.00           C
ATOM   3917  CG  ASN X 501      62.873  54.360  37.861  1.00  0.00           C
ATOM   3918  OD1 ASN X 501      61.998  55.000  38.433  1.00  0.00           O
ATOM   3919  ND2 ASN X 501      64.133  54.681  38.031  1.00  0.00           N
ATOM   3920  C   ASN X 501      61.908  54.666  34.957  1.00  0.00           C
ATOM   3921  O   ASN X 501      61.777  55.844  35.304  1.00  0.00           O
ATOM   3922  N   GLN X 502      62.425  54.345  33.771  1.00  0.00           N
ATOM   3923  CA  GLN X 502      62.987  55.302  32.812  1.00  0.00           C
ATOM   3924  CB  GLN X 502      64.517  55.171  32.847  1.00  0.00           C
ATOM   3925  CG  GLN X 502      65.147  55.809  34.090  1.00  0.00           C
ATOM   3926  CD  GLN X 502      65.174  57.337  34.057  1.00  0.00           C
ATOM   3927  OE1 GLN X 502      64.591  58.011  33.210  1.00  0.00           O
ATOM   3928  NE2 GLN X 502      65.884  57.932  34.980  1.00  0.00           N
ATOM   3929  C   GLN X 502      62.443  55.132  31.386  1.00  0.00           C
ATOM   3930  O   GLN X 502      62.209  56.139  30.713  1.00  0.00           O
ATOM   3931  N   LYS X 503      62.169  53.903  30.934  1.00  0.00           N
ATOM   3932  CA  LYS X 503      61.539  53.627  29.629  1.00  0.00           C
ATOM   3933  CB  LYS X 503      62.620  53.539  28.534  1.00  0.00           C
ATOM   3934  CG  LYS X 503      63.525  52.309  28.668  1.00  0.00           C
ATOM   3935  CD  LYS X 503      64.698  52.383  27.679  1.00  0.00           C
ATOM   3936  CE  LYS X 503      65.503  51.083  27.658  1.00  0.00           C
ATOM   3937  NZ  LYS X 503      65.964  50.699  29.009  1.00  0.00           N
ATOM   3938  C   LYS X 503      60.613  52.411  29.672  1.00  0.00           C
ATOM   3939  O   LYS X 503      60.391  51.809  30.718  1.00  0.00           O
ATOM   3940  N   GLU X 504      60.025  52.077  28.528  1.00  0.00           N
ATOM   3941  CA  GLU X 504      58.819  51.249  28.422  1.00  0.00           C
ATOM   3942  CB  GLU X 504      58.031  51.665  27.168  1.00  0.00           C
ATOM   3943  CG  GLU X 504      57.752  53.167  27.025  1.00  0.00           C
ATOM   3944  CD  GLU X 504      57.037  53.749  28.245  1.00  0.00           C
ATOM   3945  OE1 GLU X 504      57.673  54.523  28.999  1.00  0.00           O
ATOM   3946  OE2 GLU X 504      55.833  53.457  28.431  1.00  0.00           O
ATOM   3947  C   GLU X 504      59.059  49.722  28.495  1.00  0.00           C
ATOM   3948  O   GLU X 504      58.502  48.964  27.693  1.00  0.00           O
ATOM   3949  N   GLY X 505      59.896  49.275  29.437  1.00  0.00           N
ATOM   3950  CA  GLY X 505      60.256  47.869  29.656  1.00  0.00           C
ATOM   3951  C   GLY X 505      59.224  47.086  30.476  1.00  0.00           C
ATOM   3952  O   GLY X 505      58.749  47.564  31.510  1.00  0.00           O
ATOM   3953  N   TYR X 506      58.887  45.870  30.037  1.00  0.00           N
ATOM   3954  CA  TYR X 506      57.862  45.010  30.646  1.00  0.00           C
ATOM   3955  CB  TYR X 506      56.480  45.400  30.087  1.00  0.00           C
ATOM   3956  CG  TYR X 506      56.172  45.040  28.642  1.00  0.00           C
ATOM   3957  CD1 TYR X 506      56.730  45.790  27.587  1.00  0.00           C
ATOM   3958  CE1 TYR X 506      56.303  45.577  26.262  1.00  0.00           C
ATOM   3959  CZ  TYR X 506      55.328  44.598  25.984  1.00  0.00           C
ATOM   3960  OH  TYR X 506      54.897  44.423  24.707  1.00  0.00           O
ATOM   3961  CE2 TYR X 506      54.800  43.815  27.032  1.00  0.00           C
ATOM   3962  CD2 TYR X 506      55.222  44.036  28.358  1.00  0.00           C
ATOM   3963  C   TYR X 506      58.149  43.507  30.465  1.00  0.00           C
ATOM   3964  O   TYR X 506      59.114  43.124  29.801  1.00  0.00           O
ATOM   3965  N   LEU X 507      57.311  42.648  31.057  1.00  0.00           N
ATOM   3966  CA  LEU X 507      57.365  41.186  30.899  1.00  0.00           C
ATOM   3967  CB  LEU X 507      57.558  40.553  32.292  1.00  0.00           C
ATOM   3968  CG  LEU X 507      57.940  39.061  32.280  1.00  0.00           C
ATOM   3969  CD1 LEU X 507      59.386  38.852  31.830  1.00  0.00           C
ATOM   3970  CD2 LEU X 507      57.830  38.462  33.682  1.00  0.00           C
ATOM   3971  C   LEU X 507      56.113  40.648  30.181  1.00  0.00           C
ATOM   3972  O   LEU X 507      54.990  40.973  30.563  1.00  0.00           O
ATOM   3973  N   GLN X 508      56.296  39.795  29.171  1.00  0.00           N
ATOM   3974  CA  GLN X 508      55.227  39.042  28.504  1.00  0.00           C
ATOM   3975  CB  GLN X 508      55.539  38.892  27.009  1.00  0.00           C
ATOM   3976  CG  GLN X 508      55.421  40.181  26.191  1.00  0.00           C
ATOM   3977  CD  GLN X 508      55.765  39.936  24.723  1.00  0.00           C
ATOM   3978  OE1 GLN X 508      56.361  38.934  24.344  1.00  0.00           O
ATOM   3979  NE2 GLN X 508      55.400  40.832  23.841  1.00  0.00           N
ATOM   3980  C   GLN X 508      55.110  37.647  29.130  1.00  0.00           C
ATOM   3981  O   GLN X 508      55.987  36.809  28.906  1.00  0.00           O
ATOM   3982  N   ILE X 509      54.042  37.373  29.884  1.00  0.00           N
ATOM   3983  CA  ILE X 509      53.915  36.150  30.704  1.00  0.00           C
ATOM   3984  CB  ILE X 509      53.502  36.476  32.164  1.00  0.00           C
ATOM   3985  CG2 ILE X 509      53.765  35.237  33.045  1.00  0.00           C
ATOM   3986  CG1 ILE X 509      54.258  37.702  32.734  1.00  0.00           C
ATOM   3987  CD1 ILE X 509      53.912  38.067  34.185  1.00  0.00           C
ATOM   3988  C   ILE X 509      52.976  35.120  30.053  1.00  0.00           C
ATOM   3989  O   ILE X 509      51.899  35.473  29.565  1.00  0.00           O
ATOM   3990  N   GLY X 510      53.361  33.842  30.071  1.00  0.00           N
ATOM   3991  CA  GLY X 510      52.570  32.723  29.542  1.00  0.00           C
ATOM   3992  C   GLY X 510      53.196  31.356  29.843  1.00  0.00           C
ATOM   3993  O   GLY X 510      54.053  31.239  30.720  1.00  0.00           O
ATOM   3994  N   ALA X 511      52.812  30.313  29.098  1.00  0.00           N
ATOM   3995  CA  ALA X 511      53.541  29.032  29.111  1.00  0.00           C
ATOM   3996  CB  ALA X 511      52.700  27.986  28.371  1.00  0.00           C
ATOM   3997  C   ALA X 511      54.955  29.179  28.500  1.00  0.00           C
ATOM   3998  O   ALA X 511      55.879  28.439  28.841  1.00  0.00           O
ATOM   3999  N   ASN X 512      55.123  30.207  27.665  1.00  0.00           N
ATOM   4000  CA  ASN X 512      56.385  30.836  27.298  1.00  0.00           C
ATOM   4001  CB  ASN X 512      56.465  30.815  25.765  1.00  0.00           C
ATOM   4002  CG  ASN X 512      57.678  31.541  25.227  1.00  0.00           C
ATOM   4003  OD1 ASN X 512      58.716  31.626  25.867  1.00  0.00           O
ATOM   4004  ND2 ASN X 512      57.575  32.093  24.046  1.00  0.00           N
ATOM   4005  C   ASN X 512      56.421  32.271  27.869  1.00  0.00           C
ATOM   4006  O   ASN X 512      55.450  33.017  27.708  1.00  0.00           O
ATOM   4007  N   THR X 513      57.524  32.674  28.509  1.00  0.00           N
ATOM   4008  CA  THR X 513      57.697  33.999  29.138  1.00  0.00           C
ATOM   4009  CB  THR X 513      57.691  33.877  30.673  1.00  0.00           C
ATOM   4010  CG2 THR X 513      57.918  35.193  31.416  1.00  0.00           C
ATOM   4011  OG1 THR X 513      56.437  33.396  31.101  1.00  0.00           O
ATOM   4012  C   THR X 513      58.974  34.688  28.646  1.00  0.00           C
ATOM   4013  O   THR X 513      60.020  34.045  28.566  1.00  0.00           O
ATOM   4014  N   GLN X 514      58.916  35.988  28.331  1.00  0.00           N
ATOM   4015  CA  GLN X 514      60.076  36.781  27.884  1.00  0.00           C
ATOM   4016  CB  GLN X 514      60.301  36.604  26.368  1.00  0.00           C
ATOM   4017  CG  GLN X 514      59.154  37.147  25.497  1.00  0.00           C
ATOM   4018  CD  GLN X 514      59.451  37.125  23.998  1.00  0.00           C
ATOM   4019  OE1 GLN X 514      60.371  36.485  23.495  1.00  0.00           O
ATOM   4020  NE2 GLN X 514      58.689  37.860  23.221  1.00  0.00           N
ATOM   4021  C   GLN X 514      59.954  38.275  28.239  1.00  0.00           C
ATOM   4022  O   GLN X 514      58.847  38.787  28.419  1.00  0.00           O
ATOM   4023  N   ALA X 515      61.078  38.994  28.284  1.00  0.00           N
ATOM   4024  CA  ALA X 515      61.115  40.449  28.446  1.00  0.00           C
ATOM   4025  CB  ALA X 515      62.509  40.846  28.944  1.00  0.00           C
ATOM   4026  C   ALA X 515      60.744  41.191  27.147  1.00  0.00           C
ATOM   4027  O   ALA X 515      60.989  40.700  26.039  1.00  0.00           O
ATOM   4028  N   ALA X 516      60.194  42.400  27.271  1.00  0.00           N
ATOM   4029  CA  ALA X 516      59.774  43.254  26.158  1.00  0.00           C
ATOM   4030  CB  ALA X 516      58.304  42.937  25.861  1.00  0.00           C
ATOM   4031  C   ALA X 516      60.013  44.756  26.439  1.00  0.00           C
ATOM   4032  O   ALA X 516      60.228  45.170  27.579  1.00  0.00           O
ATOM   4033  N   GLN X 517      59.965  45.575  25.385  1.00  0.00           N
ATOM   4034  CA  GLN X 517      60.160  47.037  25.394  1.00  0.00           C
ATOM   4035  CB  GLN X 517      61.580  47.367  24.880  1.00  0.00           C
ATOM   4036  CG  GLN X 517      62.686  47.160  25.933  1.00  0.00           C
ATOM   4037  CD  GLN X 517      62.685  48.204  27.050  1.00  0.00           C
ATOM   4038  OE1 GLN X 517      62.034  49.241  26.978  1.00  0.00           O
ATOM   4039  NE2 GLN X 517      63.433  47.980  28.109  1.00  0.00           N
ATOM   4040  C   GLN X 517      59.093  47.733  24.526  1.00  0.00           C
ATOM   4041  O   GLN X 517      58.442  47.075  23.710  1.00  0.00           O
ATOM   4042  N   LYS X 518      58.939  49.060  24.660  1.00  0.00           N
ATOM   4043  CA  LYS X 518      57.939  49.895  23.945  1.00  0.00           C
ATOM   4044  CB  LYS X 518      58.266  50.002  22.436  1.00  0.00           C
ATOM   4045  CG  LYS X 518      59.649  50.584  22.089  1.00  0.00           C
ATOM   4046  CD  LYS X 518      59.797  52.067  22.461  1.00  0.00           C
ATOM   4047  CE  LYS X 518      61.087  52.641  21.864  1.00  0.00           C
ATOM   4048  NZ  LYS X 518      61.181  54.104  22.071  1.00  0.00           N
ATOM   4049  C   LYS X 518      56.470  49.518  24.239  1.00  0.00           C
ATOM   4050  O   LYS X 518      55.621  49.603  23.347  1.00  0.00           O
ATOM   4051  N   LEU X 519      56.174  49.144  25.493  1.00  0.00           N
ATOM   4052  CA  LEU X 519      54.833  48.807  26.012  1.00  0.00           C
ATOM   4053  CB  LEU X 519      54.874  48.843  27.557  1.00  0.00           C
ATOM   4054  CG  LEU X 519      53.524  48.549  28.246  1.00  0.00           C
ATOM   4055  CD1 LEU X 519      52.990  47.149  27.939  1.00  0.00           C
ATOM   4056  CD2 LEU X 519      53.687  48.676  29.758  1.00  0.00           C
ATOM   4057  C   LEU X 519      53.737  49.766  25.515  1.00  0.00           C
ATOM   4058  O   LEU X 519      53.706  50.927  25.924  1.00  0.00           O
ATOM   4059  N   LYS X 520      52.837  49.266  24.653  1.00  0.00           N
ATOM   4060  CA  LYS X 520      51.700  49.993  24.044  1.00  0.00           C
ATOM   4061  CB  LYS X 520      50.542  50.109  25.063  1.00  0.00           C
ATOM   4062  CG  LYS X 520      49.943  48.775  25.542  1.00  0.00           C
ATOM   4063  CD  LYS X 520      49.176  48.046  24.430  1.00  0.00           C
ATOM   4064  CE  LYS X 520      48.516  46.776  24.972  1.00  0.00           C
ATOM   4065  NZ  LYS X 520      47.724  46.103  23.921  1.00  0.00           N
ATOM   4066  C   LYS X 520      52.060  51.356  23.423  1.00  0.00           C
ATOM   4067  O   LYS X 520      51.173  52.162  23.158  1.00  0.00           O
ATOM   4068  N   ASP X 521      53.339  51.650  23.198  1.00  0.00           N
ATOM   4069  CA  ASP X 521      53.837  53.023  23.065  1.00  0.00           C
ATOM   4070  CB  ASP X 521      55.372  52.973  23.011  1.00  0.00           C
ATOM   4071  CG  ASP X 521      56.006  54.357  23.106  1.00  0.00           C
ATOM   4072  OD1 ASP X 521      55.572  55.146  23.979  1.00  0.00           O
ATOM   4073  OD2 ASP X 521      56.969  54.638  22.357  1.00  0.00           O
ATOM   4074  C   ASP X 521      53.237  53.768  21.861  1.00  0.00           C
ATOM   4075  O   ASP X 521      52.810  54.920  21.991  1.00  0.00           O
ATOM   4076  N   LYS X 522      53.116  53.068  20.728  1.00  0.00           N
ATOM   4077  CA  LYS X 522      52.496  53.554  19.486  1.00  0.00           C
ATOM   4078  CB  LYS X 522      52.882  52.563  18.377  1.00  0.00           C
ATOM   4079  CG  LYS X 522      52.674  53.119  16.964  1.00  0.00           C
ATOM   4080  CD  LYS X 522      53.078  52.055  15.934  1.00  0.00           C
ATOM   4081  CE  LYS X 522      53.072  52.594  14.502  1.00  0.00           C
ATOM   4082  NZ  LYS X 522      54.186  53.539  14.256  1.00  0.00           N
ATOM   4083  C   LYS X 522      50.973  53.727  19.598  1.00  0.00           C
ATOM   4084  O   LYS X 522      50.406  54.632  18.985  1.00  0.00           O
ATOM   4085  N   GLU X 523      50.314  52.907  20.416  1.00  0.00           N
ATOM   4086  CA  GLU X 523      48.868  52.965  20.676  1.00  0.00           C
ATOM   4087  CB  GLU X 523      48.409  51.585  21.182  1.00  0.00           C
ATOM   4088  CG  GLU X 523      46.888  51.426  21.313  1.00  0.00           C
ATOM   4089  CD  GLU X 523      46.180  51.203  19.971  1.00  0.00           C
ATOM   4090  OE1 GLU X 523      45.186  50.439  19.934  1.00  0.00           O
ATOM   4091  OE2 GLU X 523      46.592  51.741  18.916  1.00  0.00           O
ATOM   4092  C   GLU X 523      48.502  54.081  21.671  1.00  0.00           C
ATOM   4093  O   GLU X 523      47.534  54.814  21.460  1.00  0.00           O
ATOM   4094  N   VAL X 524      49.318  54.280  22.714  1.00  0.00           N
ATOM   4095  CA  VAL X 524      49.220  55.450  23.601  1.00  0.00           C
ATOM   4096  CB  VAL X 524      50.196  55.354  24.795  1.00  0.00           C
ATOM   4097  CG1 VAL X 524      50.068  56.583  25.706  1.00  0.00           C
ATOM   4098  CG2 VAL X 524      49.947  54.125  25.683  1.00  0.00           C
ATOM   4099  C   VAL X 524      49.474  56.730  22.798  1.00  0.00           C
ATOM   4100  O   VAL X 524      48.756  57.715  22.975  1.00  0.00           O
ATOM   4101  N   ALA X 525      50.431  56.718  21.863  1.00  0.00           N
ATOM   4102  CA  ALA X 525      50.672  57.839  20.955  1.00  0.00           C
ATOM   4103  CB  ALA X 525      51.928  57.554  20.124  1.00  0.00           C
ATOM   4104  C   ALA X 525      49.444  58.145  20.074  1.00  0.00           C
ATOM   4105  O   ALA X 525      49.036  59.306  19.996  1.00  0.00           O
ATOM   4106  N   PHE X 526      48.798  57.124  19.495  1.00  0.00           N
ATOM   4107  CA  PHE X 526      47.576  57.290  18.697  1.00  0.00           C
ATOM   4108  CB  PHE X 526      47.114  55.926  18.155  1.00  0.00           C
ATOM   4109  CG  PHE X 526      45.844  55.996  17.328  1.00  0.00           C
ATOM   4110  CD1 PHE X 526      45.904  56.335  15.963  1.00  0.00           C
ATOM   4111  CE1 PHE X 526      44.720  56.439  15.209  1.00  0.00           C
ATOM   4112  CZ  PHE X 526      43.475  56.189  15.814  1.00  0.00           C
ATOM   4113  CE2 PHE X 526      43.413  55.850  17.177  1.00  0.00           C
ATOM   4114  CD2 PHE X 526      44.594  55.755  17.933  1.00  0.00           C
ATOM   4115  C   PHE X 526      46.454  57.973  19.495  1.00  0.00           C
ATOM   4116  O   PHE X 526      45.940  59.013  19.081  1.00  0.00           O
ATOM   4117  N   TRP X 527      46.102  57.442  20.670  1.00  0.00           N
ATOM   4118  CA  TRP X 527      44.981  57.981  21.446  1.00  0.00           C
ATOM   4119  CB  TRP X 527      44.482  56.927  22.439  1.00  0.00           C
ATOM   4120  CG  TRP X 527      43.700  55.826  21.787  1.00  0.00           C
ATOM   4121  CD1 TRP X 527      44.078  54.533  21.673  1.00  0.00           C
ATOM   4122  NE1 TRP X 527      43.101  53.817  21.008  1.00  0.00           N
ATOM   4123  CE2 TRP X 527      42.067  54.632  20.599  1.00  0.00           C
ATOM   4124  CZ2 TRP X 527      40.886  54.399  19.877  1.00  0.00           C
ATOM   4125  CH2 TRP X 527      39.998  55.463  19.649  1.00  0.00           C
ATOM   4126  CZ3 TRP X 527      40.296  56.741  20.155  1.00  0.00           C
ATOM   4127  CE3 TRP X 527      41.486  56.967  20.875  1.00  0.00           C
ATOM   4128  CD2 TRP X 527      42.405  55.921  21.111  1.00  0.00           C
ATOM   4129  C   TRP X 527      45.289  59.335  22.099  1.00  0.00           C
ATOM   4130  O   TRP X 527      44.436  60.221  22.078  1.00  0.00           O
ATOM   4131  N   THR X 528      46.513  59.571  22.584  1.00  0.00           N
ATOM   4132  CA  THR X 528      46.892  60.891  23.140  1.00  0.00           C
ATOM   4133  CB  THR X 528      48.191  60.851  23.963  1.00  0.00           C
ATOM   4134  CG2 THR X 528      48.019  60.039  25.247  1.00  0.00           C
ATOM   4135  OG1 THR X 528      49.275  60.309  23.235  1.00  0.00           O
ATOM   4136  C   THR X 528      46.960  62.004  22.084  1.00  0.00           C
ATOM   4137  O   THR X 528      46.809  63.180  22.431  1.00  0.00           O
ATOM   4138  N   ASN X 529      47.099  61.659  20.796  1.00  0.00           N
ATOM   4139  CA  ASN X 529      46.994  62.613  19.688  1.00  0.00           C
ATOM   4140  CB  ASN X 529      47.587  61.969  18.420  1.00  0.00           C
ATOM   4141  CG  ASN X 529      47.567  62.935  17.253  1.00  0.00           C
ATOM   4142  OD1 ASN X 529      46.682  62.915  16.410  1.00  0.00           O
ATOM   4143  ND2 ASN X 529      48.501  63.851  17.206  1.00  0.00           N
ATOM   4144  C   ASN X 529      45.545  63.094  19.453  1.00  0.00           C
ATOM   4145  O   ASN X 529      45.348  64.246  19.061  1.00  0.00           O
ATOM   4146  N   LEU X 530      44.548  62.240  19.719  1.00  0.00           N
ATOM   4147  CA  LEU X 530      43.116  62.511  19.506  1.00  0.00           C
ATOM   4148  CB  LEU X 530      42.456  61.241  18.937  1.00  0.00           C
ATOM   4149  CG  LEU X 530      42.987  60.780  17.567  1.00  0.00           C
ATOM   4150  CD1 LEU X 530      42.382  59.420  17.217  1.00  0.00           C
ATOM   4151  CD2 LEU X 530      42.618  61.761  16.453  1.00  0.00           C
ATOM   4152  C   LEU X 530      42.376  62.979  20.774  1.00  0.00           C
ATOM   4153  O   LEU X 530      41.312  63.593  20.671  1.00  0.00           O
ATOM   4154  N   PHE X 531      42.915  62.694  21.961  1.00  0.00           N
ATOM   4155  CA  PHE X 531      42.383  63.165  23.241  1.00  0.00           C
ATOM   4156  CB  PHE X 531      43.099  62.435  24.386  1.00  0.00           C
ATOM   4157  CG  PHE X 531      42.616  62.824  25.773  1.00  0.00           C
ATOM   4158  CD1 PHE X 531      41.580  62.098  26.390  1.00  0.00           C
ATOM   4159  CE1 PHE X 531      41.139  62.447  27.680  1.00  0.00           C
ATOM   4160  CZ  PHE X 531      41.732  63.526  28.358  1.00  0.00           C
ATOM   4161  CE2 PHE X 531      42.771  64.250  27.748  1.00  0.00           C
ATOM   4162  CD2 PHE X 531      43.211  63.902  26.458  1.00  0.00           C
ATOM   4163  C   PHE X 531      42.524  64.690  23.373  1.00  0.00           C
ATOM   4164  O   PHE X 531      43.634  65.229  23.305  1.00  0.00           O
ATOM   4165  N   ALA X 532      41.406  65.381  23.596  1.00  0.00           N
ATOM   4166  CA  ALA X 532      41.364  66.826  23.784  1.00  0.00           C
ATOM   4167  CB  ALA X 532      39.964  67.332  23.422  1.00  0.00           C
ATOM   4168  C   ALA X 532      41.747  67.233  25.214  1.00  0.00           C
ATOM   4169  O   ALA X 532      41.343  66.574  26.172  1.00  0.00           O
ATOM   4170  N   LYS X 533      42.461  68.355  25.372  1.00  0.00           N
ATOM   4171  CA  LYS X 533      42.913  68.869  26.681  1.00  0.00           C
ATOM   4172  CB  LYS X 533      44.306  68.274  27.002  1.00  0.00           C
ATOM   4173  CG  LYS X 533      44.587  68.105  28.506  1.00  0.00           C
ATOM   4174  CD  LYS X 533      44.762  69.428  29.260  1.00  0.00           C
ATOM   4175  CE  LYS X 533      45.077  69.169  30.737  1.00  0.00           C
ATOM   4176  NZ  LYS X 533      45.318  70.444  31.450  1.00  0.00           N
ATOM   4177  C   LYS X 533      42.815  70.391  26.767  1.00  0.00           C
ATOM   4178  O   LYS X 533      43.807  71.099  26.482  1.00  0.00           O
ATOM   4179  OXT LYS X 533      41.725  70.874  27.147  1.00  0.00           O
END
