# Supplementary material for: Insights into the Degradation of Polymer–Drug Conjugates by an Overexpressed Enzyme in Cancer Cells
Source: J Med Chem. 2023 Feb 14;66(4):2761–72. doi: 10.1021/acs.jmedchem.2c01781 (PMC9969400; doi:10.1021/acs.jmedchem.2c01781)
Supplement: Supplementary file 2 — jm2c01781_si_002.zip [file jm2c01781_si_002.zip › 5a-TI1.pdb]

CRYST1   90.575   90.575   90.575 109.47 109.47 109.47 P 1           1
ATOM      1  N   SER X   1      78.246  31.357  25.105  1.00  0.00           N
ATOM      2  CA  SER X   1      77.330  30.438  25.812  1.00  0.00           C
ATOM      3  CB  SER X   1      77.457  30.578  27.325  1.00  0.00           C
ATOM      4  OG  SER X   1      78.753  30.175  27.713  1.00  0.00           O
ATOM      5  C   SER X   1      75.880  30.644  25.389  1.00  0.00           C
ATOM      6  O   SER X   1      75.473  31.759  25.052  1.00  0.00           O
ATOM      7  N   SER X   2      75.083  29.573  25.418  1.00  0.00           N
ATOM      8  CA  SER X   2      73.675  29.548  24.976  1.00  0.00           C
ATOM      9  CB  SER X   2      73.309  28.133  24.508  1.00  0.00           C
ATOM     10  OG  SER X   2      74.140  27.739  23.429  1.00  0.00           O
ATOM     11  C   SER X   2      72.685  30.003  26.073  1.00  0.00           C
ATOM     12  O   SER X   2      73.009  29.867  27.257  1.00  0.00           O
ATOM     13  N   PRO X   3      71.481  30.512  25.730  1.00  0.00           N
ATOM     14  CD  PRO X   3      71.106  31.036  24.424  1.00  0.00           C
ATOM     15  CG  PRO X   3      70.216  32.237  24.721  1.00  0.00           C
ATOM     16  CB  PRO X   3      69.455  31.787  25.963  1.00  0.00           C
ATOM     17  CA  PRO X   3      70.451  30.886  26.711  1.00  0.00           C
ATOM     18  C   PRO X   3      69.702  29.694  27.352  1.00  0.00           C
ATOM     19  O   PRO X   3      69.713  28.582  26.809  1.00  0.00           O
ATOM     20  N   PRO X   4      68.968  29.918  28.462  1.00  0.00           N
ATOM     21  CD  PRO X   4      69.076  31.062  29.351  1.00  0.00           C
ATOM     22  CG  PRO X   4      68.658  30.528  30.717  1.00  0.00           C
ATOM     23  CB  PRO X   4      67.551  29.546  30.360  1.00  0.00           C
ATOM     24  CA  PRO X   4      67.995  28.968  29.009  1.00  0.00           C
ATOM     25  C   PRO X   4      66.786  28.772  28.081  1.00  0.00           C
ATOM     26  O   PRO X   4      66.148  29.749  27.684  1.00  0.00           O
ATOM     27  N   VAL X   5      66.427  27.521  27.785  1.00  0.00           N
ATOM     28  CA  VAL X   5      65.243  27.145  26.985  1.00  0.00           C
ATOM     29  CB  VAL X   5      65.639  26.748  25.543  1.00  0.00           C
ATOM     30  CG1 VAL X   5      64.418  26.437  24.663  1.00  0.00           C
ATOM     31  CG2 VAL X   5      66.415  27.871  24.837  1.00  0.00           C
ATOM     32  C   VAL X   5      64.480  26.015  27.684  1.00  0.00           C
ATOM     33  O   VAL X   5      65.097  25.118  28.261  1.00  0.00           O
ATOM     34  N   VAL X   6      63.143  26.047  27.648  1.00  0.00           N
ATOM     35  CA  VAL X   6      62.258  25.037  28.264  1.00  0.00           C
ATOM     36  CB  VAL X   6      61.744  25.523  29.641  1.00  0.00           C
ATOM     37  CG1 VAL X   6      60.683  24.592  30.242  1.00  0.00           C
ATOM     38  CG2 VAL X   6      62.884  25.620  30.665  1.00  0.00           C
ATOM     39  C   VAL X   6      61.083  24.706  27.340  1.00  0.00           C
ATOM     40  O   VAL X   6      60.350  25.601  26.922  1.00  0.00           O
ATOM     41  N   ASP X   7      60.865  23.420  27.057  1.00  0.00           N
ATOM     42  CA  ASP X   7      59.645  22.903  26.424  1.00  0.00           C
ATOM     43  CB  ASP X   7      59.948  21.550  25.757  1.00  0.00           C
ATOM     44  CG  ASP X   7      58.758  21.040  24.942  1.00  0.00           C
ATOM     45  OD1 ASP X   7      58.391  21.711  23.954  1.00  0.00           O
ATOM     46  OD2 ASP X   7      58.194  19.957  25.235  1.00  0.00           O
ATOM     47  C   ASP X   7      58.492  22.751  27.433  1.00  0.00           C
ATOM     48  O   ASP X   7      58.672  22.192  28.516  1.00  0.00           O
ATOM     49  N   THR X   8      57.283  23.173  27.056  1.00  0.00           N
ATOM     50  CA  THR X   8      56.029  22.887  27.782  1.00  0.00           C
ATOM     51  CB  THR X   8      55.466  24.131  28.497  1.00  0.00           C
ATOM     52  CG2 THR X   8      56.502  24.938  29.279  1.00  0.00           C
ATOM     53  OG1 THR X   8      54.817  25.009  27.601  1.00  0.00           O
ATOM     54  C   THR X   8      54.985  22.309  26.822  1.00  0.00           C
ATOM     55  O   THR X   8      55.119  22.468  25.605  1.00  0.00           O
ATOM     56  N   VAL X   9      53.906  21.696  27.325  1.00  0.00           N
ATOM     57  CA  VAL X   9      52.875  21.052  26.472  1.00  0.00           C
ATOM     58  CB  VAL X   9      51.856  20.240  27.301  1.00  0.00           C
ATOM     59  CG1 VAL X   9      52.549  19.167  28.150  1.00  0.00           C
ATOM     60  CG2 VAL X   9      50.981  21.118  28.204  1.00  0.00           C
ATOM     61  C   VAL X   9      52.138  22.011  25.516  1.00  0.00           C
ATOM     62  O   VAL X   9      51.434  21.558  24.612  1.00  0.00           O
ATOM     63  N   HIE X  10      52.319  23.327  25.682  1.00  0.00           N
ATOM     64  CA  HIE X  10      51.700  24.407  24.897  1.00  0.00           C
ATOM     65  CB  HIE X  10      50.907  25.278  25.885  1.00  0.00           C
ATOM     66  CG  HIE X  10      49.723  24.577  26.518  1.00  0.00           C
ATOM     67  ND1 HIE X  10      49.346  24.688  27.859  1.00  0.00           N
ATOM     68  CE1 HIE X  10      48.252  23.921  27.999  1.00  0.00           C
ATOM     69  NE2 HIE X  10      47.924  23.348  26.832  1.00  0.00           N
ATOM     70  CD2 HIE X  10      48.841  23.746  25.886  1.00  0.00           C
ATOM     71  C   HIE X  10      52.694  25.223  24.036  1.00  0.00           C
ATOM     72  O   HIE X  10      52.272  26.085  23.259  1.00  0.00           O
ATOM     73  N   GLY X  11      53.995  24.925  24.135  1.00  0.00           N
ATOM     74  CA  GLY X  11      55.085  25.527  23.352  1.00  0.00           C
ATOM     75  C   GLY X  11      56.395  25.668  24.143  1.00  0.00           C
ATOM     76  O   GLY X  11      56.428  25.430  25.357  1.00  0.00           O
ATOM     77  N   LYS X  12      57.481  26.064  23.465  1.00  0.00           N
ATOM     78  CA  LYS X  12      58.771  26.419  24.090  1.00  0.00           C
ATOM     79  CB  LYS X  12      59.918  26.294  23.067  1.00  0.00           C
ATOM     80  CG  LYS X  12      60.425  24.863  22.829  1.00  0.00           C
ATOM     81  CD  LYS X  12      61.555  24.909  21.786  1.00  0.00           C
ATOM     82  CE  LYS X  12      62.200  23.546  21.527  1.00  0.00           C
ATOM     83  NZ  LYS X  12      63.166  23.625  20.404  1.00  0.00           N
ATOM     84  C   LYS X  12      58.769  27.840  24.670  1.00  0.00           C
ATOM     85  O   LYS X  12      58.100  28.733  24.146  1.00  0.00           O
ATOM     86  N   VAL X  13      59.609  28.075  25.680  1.00  0.00           N
ATOM     87  CA  VAL X  13      60.026  29.418  26.125  1.00  0.00           C
ATOM     88  CB  VAL X  13      59.402  29.840  27.471  1.00  0.00           C
ATOM     89  CG1 VAL X  13      57.874  29.900  27.399  1.00  0.00           C
ATOM     90  CG2 VAL X  13      59.793  28.929  28.640  1.00  0.00           C
ATOM     91  C   VAL X  13      61.551  29.567  26.175  1.00  0.00           C
ATOM     92  O   VAL X  13      62.260  28.594  26.433  1.00  0.00           O
ATOM     93  N   LEU X  14      62.047  30.789  25.963  1.00  0.00           N
ATOM     94  CA  LEU X  14      63.461  31.180  26.055  1.00  0.00           C
ATOM     95  CB  LEU X  14      63.966  31.544  24.643  1.00  0.00           C
ATOM     96  CG  LEU X  14      65.457  31.940  24.552  1.00  0.00           C
ATOM     97  CD1 LEU X  14      65.995  31.613  23.157  1.00  0.00           C
ATOM     98  CD2 LEU X  14      65.699  33.437  24.771  1.00  0.00           C
ATOM     99  C   LEU X  14      63.636  32.307  27.086  1.00  0.00           C
ATOM    100  O   LEU X  14      62.935  33.317  27.028  1.00  0.00           O
ATOM    101  N   GLY X  15      64.563  32.120  28.027  1.00  0.00           N
ATOM    102  CA  GLY X  15      64.840  33.025  29.149  1.00  0.00           C
ATOM    103  C   GLY X  15      66.243  33.639  29.110  1.00  0.00           C
ATOM    104  O   GLY X  15      66.847  33.793  28.046  1.00  0.00           O
ATOM    105  N   LYS X  16      66.773  33.994  30.287  1.00  0.00           N
ATOM    106  CA  LYS X  16      68.093  34.632  30.460  1.00  0.00           C
ATOM    107  CB  LYS X  16      67.865  36.143  30.634  1.00  0.00           C
ATOM    108  CG  LYS X  16      69.153  36.977  30.705  1.00  0.00           C
ATOM    109  CD  LYS X  16      68.790  38.468  30.741  1.00  0.00           C
ATOM    110  CE  LYS X  16      70.044  39.344  30.797  1.00  0.00           C
ATOM    111  NZ  LYS X  16      69.696  40.775  30.647  1.00  0.00           N
ATOM    112  C   LYS X  16      68.863  34.014  31.630  1.00  0.00           C
ATOM    113  O   LYS X  16      68.289  33.804  32.694  1.00  0.00           O
ATOM    114  N   PHE X  17      70.148  33.715  31.452  1.00  0.00           N
ATOM    115  CA  PHE X  17      71.031  33.183  32.502  1.00  0.00           C
ATOM    116  CB  PHE X  17      71.927  32.084  31.908  1.00  0.00           C
ATOM    117  CG  PHE X  17      72.617  31.177  32.912  1.00  0.00           C
ATOM    118  CD1 PHE X  17      72.065  29.921  33.231  1.00  0.00           C
ATOM    119  CE1 PHE X  17      72.740  29.047  34.102  1.00  0.00           C
ATOM    120  CZ  PHE X  17      73.979  29.420  34.649  1.00  0.00           C
ATOM    121  CE2 PHE X  17      74.529  30.677  34.343  1.00  0.00           C
ATOM    122  CD2 PHE X  17      73.846  31.556  33.485  1.00  0.00           C
ATOM    123  C   PHE X  17      71.851  34.319  33.130  1.00  0.00           C
ATOM    124  O   PHE X  17      72.444  35.122  32.400  1.00  0.00           O
ATOM    125  N   VAL X  18      71.900  34.400  34.461  1.00  0.00           N
ATOM    126  CA  VAL X  18      72.587  35.468  35.205  1.00  0.00           C
ATOM    127  CB  VAL X  18      71.602  36.529  35.750  1.00  0.00           C
ATOM    128  CG1 VAL X  18      70.996  37.366  34.616  1.00  0.00           C
ATOM    129  CG2 VAL X  18      70.429  35.962  36.561  1.00  0.00           C
ATOM    130  C   VAL X  18      73.481  34.918  36.322  1.00  0.00           C
ATOM    131  O   VAL X  18      73.047  34.137  37.171  1.00  0.00           O
ATOM    132  N   SER X  19      74.733  35.380  36.329  1.00  0.00           N
ATOM    133  CA  SER X  19      75.761  35.086  37.337  1.00  0.00           C
ATOM    134  CB  SER X  19      77.011  34.512  36.650  1.00  0.00           C
ATOM    135  OG  SER X  19      76.679  33.399  35.838  1.00  0.00           O
ATOM    136  C   SER X  19      76.105  36.374  38.098  1.00  0.00           C
ATOM    137  O   SER X  19      76.454  37.383  37.474  1.00  0.00           O
ATOM    138  N   LEU X  20      75.965  36.379  39.427  1.00  0.00           N
ATOM    139  CA  LEU X  20      76.141  37.560  40.294  1.00  0.00           C
ATOM    140  CB  LEU X  20      74.829  37.833  41.058  1.00  0.00           C
ATOM    141  CG  LEU X  20      73.623  38.321  40.227  1.00  0.00           C
ATOM    142  CD1 LEU X  20      72.891  37.217  39.457  1.00  0.00           C
ATOM    143  CD2 LEU X  20      72.607  38.943  41.186  1.00  0.00           C
ATOM    144  C   LEU X  20      77.320  37.370  41.271  1.00  0.00           C
ATOM    145  O   LEU X  20      77.855  36.269  41.379  1.00  0.00           O
ATOM    146  N   GLU X  21      77.729  38.409  42.008  1.00  0.00           N
ATOM    147  CA  GLU X  21      78.749  38.320  43.076  1.00  0.00           C
ATOM    148  CB  GLU X  21      79.777  39.452  42.899  1.00  0.00           C
ATOM    149  CG  GLU X  21      80.907  39.380  43.935  1.00  0.00           C
ATOM    150  CD  GLU X  21      81.996  40.415  43.650  1.00  0.00           C
ATOM    151  OE1 GLU X  21      81.748  41.630  43.856  1.00  0.00           O
ATOM    152  OE2 GLU X  21      83.104  40.021  43.207  1.00  0.00           O
ATOM    153  C   GLU X  21      78.134  38.331  44.493  1.00  0.00           C
ATOM    154  O   GLU X  21      77.368  39.236  44.837  1.00  0.00           O
ATOM    155  N   GLY X  22      78.526  37.380  45.351  1.00  0.00           N
ATOM    156  CA  GLY X  22      78.078  37.259  46.751  1.00  0.00           C
ATOM    157  C   GLY X  22      77.124  36.099  47.055  1.00  0.00           C
ATOM    158  O   GLY X  22      76.614  36.008  48.174  1.00  0.00           O
ATOM    159  N   PHE X  23      76.867  35.224  46.090  1.00  0.00           N
ATOM    160  CA  PHE X  23      75.910  34.118  46.161  1.00  0.00           C
ATOM    161  CB  PHE X  23      74.862  34.355  45.063  1.00  0.00           C
ATOM    162  CG  PHE X  23      74.082  35.649  45.211  1.00  0.00           C
ATOM    163  CD1 PHE X  23      72.948  35.699  46.044  1.00  0.00           C
ATOM    164  CE1 PHE X  23      72.211  36.890  46.164  1.00  0.00           C
ATOM    165  CZ  PHE X  23      72.608  38.037  45.455  1.00  0.00           C
ATOM    166  CE2 PHE X  23      73.755  37.999  44.643  1.00  0.00           C
ATOM    167  CD2 PHE X  23      74.489  36.806  44.520  1.00  0.00           C
ATOM    168  C   PHE X  23      76.632  32.758  46.057  1.00  0.00           C
ATOM    169  O   PHE X  23      77.857  32.692  46.185  1.00  0.00           O
ATOM    170  N   ALA X  24      75.889  31.663  45.873  1.00  0.00           N
ATOM    171  CA  ALA X  24      76.420  30.296  45.830  1.00  0.00           C
ATOM    172  CB  ALA X  24      75.828  29.547  47.026  1.00  0.00           C
ATOM    173  C   ALA X  24      76.168  29.560  44.494  1.00  0.00           C
ATOM    174  O   ALA X  24      76.837  28.562  44.211  1.00  0.00           O
ATOM    175  N   GLN X  25      75.230  30.034  43.664  1.00  0.00           N
ATOM    176  CA  GLN X  25      75.017  29.549  42.294  1.00  0.00           C
ATOM    177  CB  GLN X  25      74.145  28.274  42.263  1.00  0.00           C
ATOM    178  CG  GLN X  25      72.870  28.296  43.119  1.00  0.00           C
ATOM    179  CD  GLN X  25      73.106  28.010  44.600  1.00  0.00           C
ATOM    180  OE1 GLN X  25      74.045  27.349  45.027  1.00  0.00           O
ATOM    181  NE2 GLN X  25      72.232  28.488  45.449  1.00  0.00           N
ATOM    182  C   GLN X  25      74.409  30.625  41.365  1.00  0.00           C
ATOM    183  O   GLN X  25      73.617  31.459  41.820  1.00  0.00           O
ATOM    184  N   PRO X  26      74.714  30.584  40.052  1.00  0.00           N
ATOM    185  CD  PRO X  26      75.893  29.962  39.460  1.00  0.00           C
ATOM    186  CG  PRO X  26      76.154  30.747  38.178  1.00  0.00           C
ATOM    187  CB  PRO X  26      74.736  31.066  37.716  1.00  0.00           C
ATOM    188  CA  PRO X  26      73.969  31.304  39.018  1.00  0.00           C
ATOM    189  C   PRO X  26      72.506  30.848  38.880  1.00  0.00           C
ATOM    190  O   PRO X  26      72.130  29.738  39.277  1.00  0.00           O
ATOM    191  N   VAL X  27      71.681  31.705  38.273  1.00  0.00           N
ATOM    192  CA  VAL X  27      70.224  31.525  38.144  1.00  0.00           C
ATOM    193  CB  VAL X  27      69.490  32.431  39.162  1.00  0.00           C
ATOM    194  CG1 VAL X  27      67.963  32.422  39.015  1.00  0.00           C
ATOM    195  CG2 VAL X  27      69.792  31.994  40.605  1.00  0.00           C
ATOM    196  C   VAL X  27      69.770  31.790  36.704  1.00  0.00           C
ATOM    197  O   VAL X  27      70.208  32.744  36.064  1.00  0.00           O
ATOM    198  N   ALA X  28      68.852  30.969  36.198  1.00  0.00           N
ATOM    199  CA  ALA X  28      68.081  31.239  34.989  1.00  0.00           C
ATOM    200  CB  ALA X  28      67.872  29.926  34.226  1.00  0.00           C
ATOM    201  C   ALA X  28      66.751  31.920  35.352  1.00  0.00           C
ATOM    202  O   ALA X  28      66.050  31.484  36.270  1.00  0.00           O
ATOM    203  N   ILE X  29      66.390  32.977  34.623  1.00  0.00           N
ATOM    204  CA  ILE X  29      65.140  33.723  34.807  1.00  0.00           C
ATOM    205  CB  ILE X  29      65.383  35.175  35.287  1.00  0.00           C
ATOM    206  CG2 ILE X  29      66.139  35.156  36.629  1.00  0.00           C
ATOM    207  CG1 ILE X  29      66.108  36.059  34.246  1.00  0.00           C
ATOM    208  CD1 ILE X  29      66.251  37.530  34.658  1.00  0.00           C
ATOM    209  C   ILE X  29      64.251  33.645  33.562  1.00  0.00           C
ATOM    210  O   ILE X  29      64.733  33.711  32.428  1.00  0.00           O
ATOM    211  N   PHE X  30      62.943  33.527  33.795  1.00  0.00           N
ATOM    212  CA  PHE X  30      61.893  33.547  32.775  1.00  0.00           C
ATOM    213  CB  PHE X  30      61.354  32.127  32.526  1.00  0.00           C
ATOM    214  CG  PHE X  30      62.366  31.088  32.067  1.00  0.00           C
ATOM    215  CD1 PHE X  30      63.146  30.395  33.015  1.00  0.00           C
ATOM    216  CE1 PHE X  30      64.046  29.397  32.599  1.00  0.00           C
ATOM    217  CZ  PHE X  30      64.160  29.080  31.235  1.00  0.00           C
ATOM    218  CE2 PHE X  30      63.386  29.767  30.284  1.00  0.00           C
ATOM    219  CD2 PHE X  30      62.492  30.772  30.700  1.00  0.00           C
ATOM    220  C   PHE X  30      60.779  34.493  33.248  1.00  0.00           C
ATOM    221  O   PHE X  30      60.096  34.217  34.236  1.00  0.00           O
ATOM    222  N   LEU X  31      60.625  35.633  32.577  1.00  0.00           N
ATOM    223  CA  LEU X  31      59.767  36.746  32.993  1.00  0.00           C
ATOM    224  CB  LEU X  31      60.571  38.061  32.935  1.00  0.00           C
ATOM    225  CG  LEU X  31      61.924  38.082  33.674  1.00  0.00           C
ATOM    226  CD1 LEU X  31      62.516  39.488  33.590  1.00  0.00           C
ATOM    227  CD2 LEU X  31      61.809  37.695  35.148  1.00  0.00           C
ATOM    228  C   LEU X  31      58.495  36.851  32.136  1.00  0.00           C
ATOM    229  O   LEU X  31      58.510  36.547  30.941  1.00  0.00           O
ATOM    230  N   GLY X  32      57.405  37.350  32.723  1.00  0.00           N
ATOM    231  CA  GLY X  32      56.184  37.717  31.995  1.00  0.00           C
ATOM    232  C   GLY X  32      55.464  36.550  31.312  1.00  0.00           C
ATOM    233  O   GLY X  32      54.996  36.698  30.181  1.00  0.00           O
ATOM    234  N   ILE X  33      55.371  35.389  31.966  1.00  0.00           N
ATOM    235  CA  ILE X  33      54.634  34.220  31.457  1.00  0.00           C
ATOM    236  CB  ILE X  33      55.203  32.904  32.040  1.00  0.00           C
ATOM    237  CG2 ILE X  33      54.462  31.703  31.418  1.00  0.00           C
ATOM    238  CG1 ILE X  33      56.731  32.777  31.824  1.00  0.00           C
ATOM    239  CD1 ILE X  33      57.348  31.537  32.486  1.00  0.00           C
ATOM    240  C   ILE X  33      53.142  34.375  31.815  1.00  0.00           C
ATOM    241  O   ILE X  33      52.840  34.498  33.004  1.00  0.00           O
ATOM    242  N   PRO X  34      52.196  34.380  30.853  1.00  0.00           N
ATOM    243  CD  PRO X  34      52.398  34.370  29.410  1.00  0.00           C
ATOM    244  CG  PRO X  34      51.003  34.302  28.780  1.00  0.00           C
ATOM    245  CB  PRO X  34      50.074  34.852  29.861  1.00  0.00           C
ATOM    246  CA  PRO X  34      50.768  34.443  31.162  1.00  0.00           C
ATOM    247  C   PRO X  34      50.260  33.088  31.668  1.00  0.00           C
ATOM    248  O   PRO X  34      50.541  32.053  31.057  1.00  0.00           O
ATOM    249  N   PHE X  35      49.468  33.092  32.743  1.00  0.00           N
ATOM    250  CA  PHE X  35      48.835  31.873  33.274  1.00  0.00           C
ATOM    251  CB  PHE X  35      49.087  31.760  34.786  1.00  0.00           C
ATOM    252  CG  PHE X  35      48.552  32.891  35.647  1.00  0.00           C
ATOM    253  CD1 PHE X  35      47.199  32.902  36.040  1.00  0.00           C
ATOM    254  CE1 PHE X  35      46.717  33.925  36.877  1.00  0.00           C
ATOM    255  CZ  PHE X  35      47.587  34.927  37.337  1.00  0.00           C
ATOM    256  CE2 PHE X  35      48.937  34.917  36.951  1.00  0.00           C
ATOM    257  CD2 PHE X  35      49.419  33.904  36.102  1.00  0.00           C
ATOM    258  C   PHE X  35      47.350  31.729  32.894  1.00  0.00           C
ATOM    259  O   PHE X  35      46.800  30.632  33.012  1.00  0.00           O
ATOM    260  N   ALA X  36      46.712  32.797  32.397  1.00  0.00           N
ATOM    261  CA  ALA X  36      45.286  32.842  32.060  1.00  0.00           C
ATOM    262  CB  ALA X  36      44.547  33.364  33.300  1.00  0.00           C
ATOM    263  C   ALA X  36      44.968  33.707  30.818  1.00  0.00           C
ATOM    264  O   ALA X  36      45.786  34.524  30.382  1.00  0.00           O
ATOM    265  N   LYS X  37      43.751  33.558  30.273  1.00  0.00           N
ATOM    266  CA  LYS X  37      43.134  34.489  29.306  1.00  0.00           C
ATOM    267  CB  LYS X  37      41.863  33.860  28.697  1.00  0.00           C
ATOM    268  CG  LYS X  37      42.171  32.912  27.525  1.00  0.00           C
ATOM    269  CD  LYS X  37      40.948  32.109  27.041  1.00  0.00           C
ATOM    270  CE  LYS X  37      39.798  33.015  26.576  1.00  0.00           C
ATOM    271  NZ  LYS X  37      38.687  32.252  25.955  1.00  0.00           N
ATOM    272  C   LYS X  37      42.806  35.837  29.984  1.00  0.00           C
ATOM    273  O   LYS X  37      42.354  35.837  31.135  1.00  0.00           O
ATOM    274  N   PRO X  38      43.002  36.986  29.307  1.00  0.00           N
ATOM    275  CD  PRO X  38      43.396  37.112  27.912  1.00  0.00           C
ATOM    276  CG  PRO X  38      43.213  38.585  27.558  1.00  0.00           C
ATOM    277  CB  PRO X  38      43.485  39.284  28.889  1.00  0.00           C
ATOM    278  CA  PRO X  38      42.935  38.306  29.934  1.00  0.00           C
ATOM    279  C   PRO X  38      41.507  38.678  30.394  1.00  0.00           C
ATOM    280  O   PRO X  38      40.563  38.569  29.604  1.00  0.00           O
ATOM    281  N   PRO X  39      41.318  39.160  31.638  1.00  0.00           N
ATOM    282  CD  PRO X  39      42.339  39.238  32.674  1.00  0.00           C
ATOM    283  CG  PRO X  39      41.642  39.752  33.931  1.00  0.00           C
ATOM    284  CB  PRO X  39      40.207  39.269  33.728  1.00  0.00           C
ATOM    285  CA  PRO X  39      40.010  39.479  32.220  1.00  0.00           C
ATOM    286  C   PRO X  39      39.521  40.895  31.843  1.00  0.00           C
ATOM    287  O   PRO X  39      39.167  41.692  32.712  1.00  0.00           O
ATOM    288  N   LEU X  40      39.539  41.238  30.550  1.00  0.00           N
ATOM    289  CA  LEU X  40      39.233  42.584  30.038  1.00  0.00           C
ATOM    290  CB  LEU X  40      40.278  42.989  28.977  1.00  0.00           C
ATOM    291  CG  LEU X  40      40.050  42.511  27.527  1.00  0.00           C
ATOM    292  CD1 LEU X  40      41.183  43.032  26.641  1.00  0.00           C
ATOM    293  CD2 LEU X  40      40.017  40.991  27.384  1.00  0.00           C
ATOM    294  C   LEU X  40      37.779  42.759  29.556  1.00  0.00           C
ATOM    295  O   LEU X  40      37.129  41.800  29.127  1.00  0.00           O
ATOM    296  N   GLY X  41      37.268  43.995  29.582  1.00  0.00           N
ATOM    297  CA  GLY X  41      35.925  44.326  29.078  1.00  0.00           C
ATOM    298  C   GLY X  41      34.823  43.515  29.785  1.00  0.00           C
ATOM    299  O   GLY X  41      34.776  43.533  31.012  1.00  0.00           O
ATOM    300  N   PRO X  42      33.965  42.752  29.080  1.00  0.00           N
ATOM    301  CD  PRO X  42      33.735  42.813  27.646  1.00  0.00           C
ATOM    302  CG  PRO X  42      32.296  42.351  27.445  1.00  0.00           C
ATOM    303  CB  PRO X  42      32.127  41.318  28.555  1.00  0.00           C
ATOM    304  CA  PRO X  42      32.960  41.886  29.707  1.00  0.00           C
ATOM    305  C   PRO X  42      33.506  40.760  30.608  1.00  0.00           C
ATOM    306  O   PRO X  42      32.736  40.175  31.372  1.00  0.00           O
ATOM    307  N   LEU X  43      34.813  40.456  30.560  1.00  0.00           N
ATOM    308  CA  LEU X  43      35.471  39.544  31.510  1.00  0.00           C
ATOM    309  CB  LEU X  43      36.624  38.767  30.843  1.00  0.00           C
ATOM    310  CG  LEU X  43      36.295  37.774  29.711  1.00  0.00           C
ATOM    311  CD1 LEU X  43      35.059  36.916  29.992  1.00  0.00           C
ATOM    312  CD2 LEU X  43      36.136  38.455  28.352  1.00  0.00           C
ATOM    313  C   LEU X  43      35.941  40.253  32.798  1.00  0.00           C
ATOM    314  O   LEU X  43      36.377  39.586  33.742  1.00  0.00           O
ATOM    315  N   ARG X  44      35.804  41.579  32.897  1.00  0.00           N
ATOM    316  CA  ARG X  44      35.959  42.316  34.157  1.00  0.00           C
ATOM    317  CB  ARG X  44      35.811  43.818  33.858  1.00  0.00           C
ATOM    318  CG  ARG X  44      36.147  44.780  35.005  1.00  0.00           C
ATOM    319  CD  ARG X  44      35.841  46.236  34.605  1.00  0.00           C
ATOM    320  NE  ARG X  44      36.703  46.682  33.496  1.00  0.00           N
ATOM    321  CZ  ARG X  44      36.507  47.648  32.619  1.00  0.00           C
ATOM    322  NH1 ARG X  44      35.478  48.442  32.646  1.00  0.00           N
ATOM    323  NH2 ARG X  44      37.382  47.836  31.678  1.00  0.00           N
ATOM    324  C   ARG X  44      34.942  41.781  35.176  1.00  0.00           C
ATOM    325  O   ARG X  44      33.783  41.535  34.834  1.00  0.00           O
ATOM    326  N   PHE X  45      35.372  41.567  36.417  1.00  0.00           N
ATOM    327  CA  PHE X  45      34.580  40.939  37.486  1.00  0.00           C
ATOM    328  CB  PHE X  45      33.411  41.855  37.919  1.00  0.00           C
ATOM    329  CG  PHE X  45      33.620  43.354  37.767  1.00  0.00           C
ATOM    330  CD1 PHE X  45      34.579  44.034  38.541  1.00  0.00           C
ATOM    331  CE1 PHE X  45      34.745  45.423  38.390  1.00  0.00           C
ATOM    332  CZ  PHE X  45      33.954  46.140  37.475  1.00  0.00           C
ATOM    333  CE2 PHE X  45      33.011  45.460  36.687  1.00  0.00           C
ATOM    334  CD2 PHE X  45      32.854  44.071  36.827  1.00  0.00           C
ATOM    335  C   PHE X  45      34.149  39.484  37.166  1.00  0.00           C
ATOM    336  O   PHE X  45      32.997  39.106  37.381  1.00  0.00           O
ATOM    337  N   THR X  46      35.051  38.668  36.601  1.00  0.00           N
ATOM    338  CA  THR X  46      34.833  37.221  36.351  1.00  0.00           C
ATOM    339  CB  THR X  46      34.539  36.910  34.868  1.00  0.00           C
ATOM    340  CG2 THR X  46      33.413  37.747  34.266  1.00  0.00           C
ATOM    341  OG1 THR X  46      35.689  37.090  34.072  1.00  0.00           O
ATOM    342  C   THR X  46      36.024  36.357  36.808  1.00  0.00           C
ATOM    343  O   THR X  46      37.137  36.884  36.951  1.00  0.00           O
ATOM    344  N   PRO X  47      35.857  35.033  37.014  1.00  0.00           N
ATOM    345  CD  PRO X  47      34.600  34.303  37.100  1.00  0.00           C
ATOM    346  CG  PRO X  47      34.911  33.090  37.972  1.00  0.00           C
ATOM    347  CB  PRO X  47      36.350  32.754  37.587  1.00  0.00           C
ATOM    348  CA  PRO X  47      36.974  34.112  37.241  1.00  0.00           C
ATOM    349  C   PRO X  47      37.885  33.982  36.004  1.00  0.00           C
ATOM    350  O   PRO X  47      37.388  34.044  34.874  1.00  0.00           O
ATOM    351  N   PRO X  48      39.201  33.764  36.172  1.00  0.00           N
ATOM    352  CD  PRO X  48      39.909  33.664  37.443  1.00  0.00           C
ATOM    353  CG  PRO X  48      41.313  33.176  37.099  1.00  0.00           C
ATOM    354  CB  PRO X  48      41.516  33.679  35.670  1.00  0.00           C
ATOM    355  CA  PRO X  48      40.121  33.544  35.052  1.00  0.00           C
ATOM    356  C   PRO X  48      39.918  32.164  34.397  1.00  0.00           C
ATOM    357  O   PRO X  48      39.638  31.186  35.094  1.00  0.00           O
ATOM    358  N   GLN X  49      40.114  32.067  33.078  1.00  0.00           N
ATOM    359  CA  GLN X  49      40.215  30.795  32.339  1.00  0.00           C
ATOM    360  CB  GLN X  49      39.208  30.766  31.173  1.00  0.00           C
ATOM    361  CG  GLN X  49      37.725  30.742  31.584  1.00  0.00           C
ATOM    362  CD  GLN X  49      37.232  29.443  32.233  1.00  0.00           C
ATOM    363  OE1 GLN X  49      37.971  28.627  32.777  1.00  0.00           O
ATOM    364  NE2 GLN X  49      35.944  29.195  32.240  1.00  0.00           N
ATOM    365  C   GLN X  49      41.658  30.538  31.842  1.00  0.00           C
ATOM    366  O   GLN X  49      42.424  31.496  31.720  1.00  0.00           O
ATOM    367  N   PRO X  50      42.060  29.282  31.550  1.00  0.00           N
ATOM    368  CD  PRO X  50      41.257  28.070  31.692  1.00  0.00           C
ATOM    369  CG  PRO X  50      42.252  26.931  31.867  1.00  0.00           C
ATOM    370  CB  PRO X  50      43.439  27.402  31.034  1.00  0.00           C
ATOM    371  CA  PRO X  50      43.452  28.920  31.234  1.00  0.00           C
ATOM    372  C   PRO X  50      44.072  29.622  30.011  1.00  0.00           C
ATOM    373  O   PRO X  50      43.367  30.032  29.089  1.00  0.00           O
ATOM    374  N   ALA X  51      45.406  29.702  29.962  1.00  0.00           N
ATOM    375  CA  ALA X  51      46.155  30.323  28.863  1.00  0.00           C
ATOM    376  CB  ALA X  51      47.551  30.723  29.356  1.00  0.00           C
ATOM    377  C   ALA X  51      46.238  29.437  27.603  1.00  0.00           C
ATOM    378  O   ALA X  51      46.414  28.216  27.689  1.00  0.00           O
ATOM    379  N   GLU X  52      46.148  30.066  26.432  1.00  0.00           N
ATOM    380  CA  GLU X  52      46.132  29.424  25.110  1.00  0.00           C
ATOM    381  CB  GLU X  52      45.573  30.421  24.074  1.00  0.00           C
ATOM    382  CG  GLU X  52      44.084  30.748  24.260  1.00  0.00           C
ATOM    383  CD  GLU X  52      43.210  29.536  23.939  1.00  0.00           C
ATOM    384  OE1 GLU X  52      42.822  28.792  24.870  1.00  0.00           O
ATOM    385  OE2 GLU X  52      42.929  29.285  22.742  1.00  0.00           O
ATOM    386  C   GLU X  52      47.516  28.920  24.641  1.00  0.00           C
ATOM    387  O   GLU X  52      48.543  29.512  24.996  1.00  0.00           O
ATOM    388  N   PRO X  53      47.571  27.867  23.796  1.00  0.00           N
ATOM    389  CD  PRO X  53      46.449  27.045  23.356  1.00  0.00           C
ATOM    390  CG  PRO X  53      46.999  26.126  22.265  1.00  0.00           C
ATOM    391  CB  PRO X  53      48.473  25.987  22.639  1.00  0.00           C
ATOM    392  CA  PRO X  53      48.812  27.372  23.199  1.00  0.00           C
ATOM    393  C   PRO X  53      49.372  28.303  22.118  1.00  0.00           C
ATOM    394  O   PRO X  53      48.631  29.037  21.454  1.00  0.00           O
ATOM    395  N   TRP X  54      50.691  28.252  21.914  1.00  0.00           N
ATOM    396  CA  TRP X  54      51.414  29.124  20.977  1.00  0.00           C
ATOM    397  CB  TRP X  54      52.130  30.221  21.777  1.00  0.00           C
ATOM    398  CG  TRP X  54      53.247  29.749  22.656  1.00  0.00           C
ATOM    399  CD1 TRP X  54      54.554  29.718  22.315  1.00  0.00           C
ATOM    400  NE1 TRP X  54      55.295  29.190  23.354  1.00  0.00           N
ATOM    401  CE2 TRP X  54      54.500  28.885  24.437  1.00  0.00           C
ATOM    402  CZ2 TRP X  54      54.768  28.355  25.706  1.00  0.00           C
ATOM    403  CH2 TRP X  54      53.707  28.161  26.606  1.00  0.00           C
ATOM    404  CZ3 TRP X  54      52.395  28.489  26.222  1.00  0.00           C
ATOM    405  CE3 TRP X  54      52.135  29.011  24.941  1.00  0.00           C
ATOM    406  CD2 TRP X  54      53.179  29.227  24.017  1.00  0.00           C
ATOM    407  C   TRP X  54      52.386  28.370  20.055  1.00  0.00           C
ATOM    408  O   TRP X  54      52.517  28.747  18.892  1.00  0.00           O
ATOM    409  N   SER X  55      53.014  27.283  20.523  1.00  0.00           N
ATOM    410  CA  SER X  55      53.810  26.356  19.694  1.00  0.00           C
ATOM    411  CB  SER X  55      52.874  25.468  18.861  1.00  0.00           C
ATOM    412  OG  SER X  55      51.961  24.799  19.714  1.00  0.00           O
ATOM    413  C   SER X  55      54.927  27.007  18.848  1.00  0.00           C
ATOM    414  O   SER X  55      55.127  26.650  17.683  1.00  0.00           O
ATOM    415  N   PHE X  56      55.664  27.952  19.440  1.00  0.00           N
ATOM    416  CA  PHE X  56      56.925  28.527  18.939  1.00  0.00           C
ATOM    417  CB  PHE X  56      56.642  29.752  18.045  1.00  0.00           C
ATOM    418  CG  PHE X  56      55.920  30.909  18.714  1.00  0.00           C
ATOM    419  CD1 PHE X  56      54.551  31.112  18.468  1.00  0.00           C
ATOM    420  CE1 PHE X  56      53.858  32.145  19.120  1.00  0.00           C
ATOM    421  CZ  PHE X  56      54.533  32.982  20.022  1.00  0.00           C
ATOM    422  CE2 PHE X  56      55.912  32.823  20.228  1.00  0.00           C
ATOM    423  CD2 PHE X  56      56.606  31.791  19.571  1.00  0.00           C
ATOM    424  C   PHE X  56      57.856  28.880  20.117  1.00  0.00           C
ATOM    425  O   PHE X  56      57.420  28.878  21.269  1.00  0.00           O
ATOM    426  N   VAL X  57      59.123  29.227  19.854  1.00  0.00           N
ATOM    427  CA  VAL X  57      60.087  29.663  20.889  1.00  0.00           C
ATOM    428  CB  VAL X  57      61.544  29.606  20.377  1.00  0.00           C
ATOM    429  CG1 VAL X  57      62.542  29.955  21.491  1.00  0.00           C
ATOM    430  CG2 VAL X  57      61.916  28.207  19.874  1.00  0.00           C
ATOM    431  C   VAL X  57      59.730  31.066  21.399  1.00  0.00           C
ATOM    432  O   VAL X  57      60.156  32.077  20.834  1.00  0.00           O
ATOM    433  N   LYS X  58      58.912  31.140  22.454  1.00  0.00           N
ATOM    434  CA  LYS X  58      58.381  32.399  22.999  1.00  0.00           C
ATOM    435  CB  LYS X  58      56.979  32.134  23.559  1.00  0.00           C
ATOM    436  CG  LYS X  58      56.247  33.406  24.005  1.00  0.00           C
ATOM    437  CD  LYS X  58      54.754  33.112  24.190  1.00  0.00           C
ATOM    438  CE  LYS X  58      54.036  34.368  24.685  1.00  0.00           C
ATOM    439  NZ  LYS X  58      52.570  34.178  24.701  1.00  0.00           N
ATOM    440  C   LYS X  58      59.336  33.043  24.003  1.00  0.00           C
ATOM    441  O   LYS X  58      59.914  32.370  24.853  1.00  0.00           O
ATOM    442  N   ASN X  59      59.518  34.354  23.905  1.00  0.00           N
ATOM    443  CA  ASN X  59      60.529  35.072  24.671  1.00  0.00           C
ATOM    444  CB  ASN X  59      60.965  36.289  23.848  1.00  0.00           C
ATOM    445  CG  ASN X  59      62.324  36.769  24.290  1.00  0.00           C
ATOM    446  OD1 ASN X  59      63.341  36.328  23.782  1.00  0.00           O
ATOM    447  ND2 ASN X  59      62.376  37.620  25.278  1.00  0.00           N
ATOM    448  C   ASN X  59      60.045  35.438  26.088  1.00  0.00           C
ATOM    449  O   ASN X  59      58.889  35.837  26.271  1.00  0.00           O
ATOM    450  N   ALA X  60      60.932  35.320  27.079  1.00  0.00           N
ATOM    451  CA  ALA X  60      60.653  35.542  28.498  1.00  0.00           C
ATOM    452  CB  ALA X  60      60.391  34.174  29.151  1.00  0.00           C
ATOM    453  C   ALA X  60      61.758  36.370  29.202  1.00  0.00           C
ATOM    454  O   ALA X  60      62.236  35.993  30.272  1.00  0.00           O
ATOM    455  N   THR X  61      62.197  37.489  28.608  1.00  0.00           N
ATOM    456  CA  THR X  61      63.326  38.320  29.103  1.00  0.00           C
ATOM    457  CB  THR X  61      64.538  38.291  28.150  1.00  0.00           C
ATOM    458  CG2 THR X  61      64.960  36.862  27.808  1.00  0.00           C
ATOM    459  OG1 THR X  61      64.267  38.951  26.934  1.00  0.00           O
ATOM    460  C   THR X  61      62.942  39.759  29.488  1.00  0.00           C
ATOM    461  O   THR X  61      63.814  40.598  29.718  1.00  0.00           O
ATOM    462  N   SER X  62      61.641  40.047  29.599  1.00  0.00           N
ATOM    463  CA  SER X  62      61.074  41.340  30.018  1.00  0.00           C
ATOM    464  CB  SER X  62      60.612  42.104  28.772  1.00  0.00           C
ATOM    465  OG  SER X  62      60.072  43.369  29.105  1.00  0.00           O
ATOM    466  C   SER X  62      59.904  41.135  30.993  1.00  0.00           C
ATOM    467  O   SER X  62      59.140  40.177  30.853  1.00  0.00           O
ATOM    468  N   TYR X  63      59.744  42.012  31.984  1.00  0.00           N
ATOM    469  CA  TYR X  63      58.636  41.940  32.945  1.00  0.00           C
ATOM    470  CB  TYR X  63      58.936  42.867  34.132  1.00  0.00           C
ATOM    471  CG  TYR X  63      59.938  42.325  35.141  1.00  0.00           C
ATOM    472  CD1 TYR X  63      61.215  42.907  35.266  1.00  0.00           C
ATOM    473  CE1 TYR X  63      62.137  42.403  36.205  1.00  0.00           C
ATOM    474  CZ  TYR X  63      61.792  41.304  37.022  1.00  0.00           C
ATOM    475  OH  TYR X  63      62.697  40.775  37.891  1.00  0.00           O
ATOM    476  CE2 TYR X  63      60.502  40.742  36.918  1.00  0.00           C
ATOM    477  CD2 TYR X  63      59.582  41.248  35.979  1.00  0.00           C
ATOM    478  C   TYR X  63      57.262  42.259  32.301  1.00  0.00           C
ATOM    479  O   TYR X  63      57.197  42.909  31.252  1.00  0.00           O
ATOM    480  N   PRO X  64      56.143  41.816  32.907  1.00  0.00           N
ATOM    481  CD  PRO X  64      56.091  40.919  34.055  1.00  0.00           C
ATOM    482  CG  PRO X  64      54.612  40.689  34.354  1.00  0.00           C
ATOM    483  CB  PRO X  64      53.941  40.953  33.008  1.00  0.00           C
ATOM    484  CA  PRO X  64      54.795  42.066  32.391  1.00  0.00           C
ATOM    485  C   PRO X  64      54.246  43.475  32.730  1.00  0.00           C
ATOM    486  O   PRO X  64      54.821  44.188  33.567  1.00  0.00           O
ATOM    487  N   PRO X  65      53.105  43.875  32.130  1.00  0.00           N
ATOM    488  CD  PRO X  65      52.467  43.244  30.980  1.00  0.00           C
ATOM    489  CG  PRO X  65      51.523  44.299  30.409  1.00  0.00           C
ATOM    490  CB  PRO X  65      51.065  45.036  31.665  1.00  0.00           C
ATOM    491  CA  PRO X  65      52.305  45.024  32.571  1.00  0.00           C
ATOM    492  C   PRO X  65      51.894  44.937  34.051  1.00  0.00           C
ATOM    493  O   PRO X  65      51.773  43.844  34.607  1.00  0.00           O
ATOM    494  N   MET X  66      51.639  46.084  34.683  1.00  0.00           N
ATOM    495  CA  MET X  66      51.153  46.183  36.068  1.00  0.00           C
ATOM    496  CB  MET X  66      51.771  47.397  36.790  1.00  0.00           C
ATOM    497  CG  MET X  66      51.554  48.734  36.072  1.00  0.00           C
ATOM    498  SD  MET X  66      52.254  50.173  36.918  1.00  0.00           S
ATOM    499  CE  MET X  66      51.877  51.453  35.687  1.00  0.00           C
ATOM    500  C   MET X  66      49.618  46.173  36.138  1.00  0.00           C
ATOM    501  O   MET X  66      48.935  46.755  35.291  1.00  0.00           O
ATOM    502  N   CYS X  67      49.067  45.511  37.156  1.00  0.00           N
ATOM    503  CA  CYS X  67      47.630  45.294  37.313  1.00  0.00           C
ATOM    504  CB  CYS X  67      47.412  44.065  38.217  1.00  0.00           C
ATOM    505  SG  CYS X  67      48.351  44.176  39.773  1.00  0.00           S
ATOM    506  C   CYS X  67      46.873  46.523  37.849  1.00  0.00           C
ATOM    507  O   CYS X  67      47.166  47.007  38.938  1.00  0.00           O
ATOM    508  N   THR X  68      45.830  46.966  37.139  1.00  0.00           N
ATOM    509  CA  THR X  68      44.611  47.561  37.741  1.00  0.00           C
ATOM    510  CB  THR X  68      43.654  46.423  38.160  1.00  0.00           C
ATOM    511  CG2 THR X  68      43.276  45.506  36.993  1.00  0.00           C
ATOM    512  OG1 THR X  68      44.242  45.611  39.151  1.00  0.00           O
ATOM    513  C   THR X  68      44.827  48.580  38.892  1.00  0.00           C
ATOM    514  O   THR X  68      44.338  48.372  40.007  1.00  0.00           O
ATOM    515  N   GLN X  69      45.604  49.651  38.667  1.00  0.00           N
ATOM    516  CA  GLN X  69      45.971  50.663  39.681  1.00  0.00           C
ATOM    517  CB  GLN X  69      47.087  50.100  40.582  1.00  0.00           C
ATOM    518  CG  GLN X  69      48.439  49.880  39.885  1.00  0.00           C
ATOM    519  CD  GLN X  69      49.333  49.007  40.754  1.00  0.00           C
ATOM    520  OE1 GLN X  69      50.070  49.480  41.602  1.00  0.00           O
ATOM    521  NE2 GLN X  69      49.247  47.704  40.630  1.00  0.00           N
ATOM    522  C   GLN X  69      46.392  52.016  39.068  1.00  0.00           C
ATOM    523  O   GLN X  69      46.647  52.095  37.868  1.00  0.00           O
ATOM    524  N   ASP X  70      46.489  53.077  39.878  1.00  0.00           N
ATOM    525  CA  ASP X  70      46.900  54.420  39.427  1.00  0.00           C
ATOM    526  CB  ASP X  70      46.783  55.425  40.586  1.00  0.00           C
ATOM    527  CG  ASP X  70      47.289  56.817  40.185  1.00  0.00           C
ATOM    528  OD1 ASP X  70      46.565  57.546  39.461  1.00  0.00           O
ATOM    529  OD2 ASP X  70      48.427  57.169  40.567  1.00  0.00           O
ATOM    530  C   ASP X  70      48.331  54.443  38.829  1.00  0.00           C
ATOM    531  O   ASP X  70      49.294  54.120  39.533  1.00  0.00           O
ATOM    532  N   PRO X  71      48.522  54.886  37.567  1.00  0.00           N
ATOM    533  CD  PRO X  71      47.494  55.100  36.555  1.00  0.00           C
ATOM    534  CG  PRO X  71      48.184  54.875  35.212  1.00  0.00           C
ATOM    535  CB  PRO X  71      49.599  55.368  35.489  1.00  0.00           C
ATOM    536  CA  PRO X  71      49.843  54.924  36.934  1.00  0.00           C
ATOM    537  C   PRO X  71      50.880  55.834  37.605  1.00  0.00           C
ATOM    538  O   PRO X  71      52.075  55.586  37.449  1.00  0.00           O
ATOM    539  N   LYS X  72      50.478  56.858  38.373  1.00  0.00           N
ATOM    540  CA  LYS X  72      51.428  57.750  39.061  1.00  0.00           C
ATOM    541  CB  LYS X  72      50.830  59.149  39.259  1.00  0.00           C
ATOM    542  CG  LYS X  72      50.584  59.830  37.907  1.00  0.00           C
ATOM    543  CD  LYS X  72      50.112  61.269  38.106  1.00  0.00           C
ATOM    544  CE  LYS X  72      49.841  61.895  36.740  1.00  0.00           C
ATOM    545  NZ  LYS X  72      49.243  63.236  36.885  1.00  0.00           N
ATOM    546  C   LYS X  72      51.967  57.140  40.356  1.00  0.00           C
ATOM    547  O   LYS X  72      53.132  57.369  40.686  1.00  0.00           O
ATOM    548  N   ALA X  73      51.197  56.279  41.024  1.00  0.00           N
ATOM    549  CA  ALA X  73      51.739  55.334  42.002  1.00  0.00           C
ATOM    550  CB  ALA X  73      50.580  54.726  42.803  1.00  0.00           C
ATOM    551  C   ALA X  73      52.597  54.261  41.297  1.00  0.00           C
ATOM    552  O   ALA X  73      53.726  53.997  41.713  1.00  0.00           O
ATOM    553  N   GLY X  74      52.108  53.717  40.176  1.00  0.00           N
ATOM    554  CA  GLY X  74      52.779  52.698  39.359  1.00  0.00           C
ATOM    555  C   GLY X  74      54.192  53.072  38.884  1.00  0.00           C
ATOM    556  O   GLY X  74      55.119  52.264  38.990  1.00  0.00           O
ATOM    557  N   GLN X  75      54.397  54.311  38.422  1.00  0.00           N
ATOM    558  CA  GLN X  75      55.719  54.800  38.009  1.00  0.00           C
ATOM    559  CB  GLN X  75      55.593  56.036  37.091  1.00  0.00           C
ATOM    560  CG  GLN X  75      55.213  57.331  37.831  1.00  0.00           C
ATOM    561  CD  GLN X  75      54.904  58.524  36.923  1.00  0.00           C
ATOM    562  OE1 GLN X  75      55.077  58.516  35.707  1.00  0.00           O
ATOM    563  NE2 GLN X  75      54.427  59.613  37.486  1.00  0.00           N
ATOM    564  C   GLN X  75      56.667  55.042  39.194  1.00  0.00           C
ATOM    565  O   GLN X  75      57.882  54.939  39.032  1.00  0.00           O
ATOM    566  N   LEU X  76      56.141  55.333  40.389  1.00  0.00           N
ATOM    567  CA  LEU X  76      56.947  55.539  41.595  1.00  0.00           C
ATOM    568  CB  LEU X  76      56.134  56.397  42.583  1.00  0.00           C
ATOM    569  CG  LEU X  76      56.904  56.823  43.847  1.00  0.00           C
ATOM    570  CD1 LEU X  76      58.093  57.732  43.531  1.00  0.00           C
ATOM    571  CD2 LEU X  76      55.959  57.577  44.783  1.00  0.00           C
ATOM    572  C   LEU X  76      57.401  54.196  42.191  1.00  0.00           C
ATOM    573  O   LEU X  76      58.587  54.008  42.472  1.00  0.00           O
ATOM    574  N   LEU X  77      56.493  53.221  42.304  1.00  0.00           N
ATOM    575  CA  LEU X  77      56.828  51.880  42.798  1.00  0.00           C
ATOM    576  CB  LEU X  77      55.551  51.133  43.234  1.00  0.00           C
ATOM    577  CG  LEU X  77      54.566  50.748  42.111  1.00  0.00           C
ATOM    578  CD1 LEU X  77      54.851  49.382  41.480  1.00  0.00           C
ATOM    579  CD2 LEU X  77      53.142  50.701  42.656  1.00  0.00           C
ATOM    580  C   LEU X  77      57.719  51.085  41.831  1.00  0.00           C
ATOM    581  O   LEU X  77      58.510  50.262  42.280  1.00  0.00           O
ATOM    582  N   SER X  78      57.658  51.349  40.521  1.00  0.00           N
ATOM    583  CA  SER X  78      58.492  50.659  39.518  1.00  0.00           C
ATOM    584  CB  SER X  78      57.854  50.772  38.132  1.00  0.00           C
ATOM    585  OG  SER X  78      56.588  50.137  38.106  1.00  0.00           O
ATOM    586  C   SER X  78      59.945  51.156  39.442  1.00  0.00           C
ATOM    587  O   SER X  78      60.784  50.484  38.836  1.00  0.00           O
ATOM    588  N   GLU X  79      60.253  52.324  40.022  1.00  0.00           N
ATOM    589  CA  GLU X  79      61.540  53.018  39.825  1.00  0.00           C
ATOM    590  CB  GLU X  79      61.351  54.179  38.826  1.00  0.00           C
ATOM    591  CG  GLU X  79      60.848  53.708  37.444  1.00  0.00           C
ATOM    592  CD  GLU X  79      60.841  54.820  36.385  1.00  0.00           C
ATOM    593  OE1 GLU X  79      61.006  54.517  35.183  1.00  0.00           O
ATOM    594  OE2 GLU X  79      60.681  56.017  36.731  1.00  0.00           O
ATOM    595  C   GLU X  79      62.210  53.510  41.126  1.00  0.00           C
ATOM    596  O   GLU X  79      63.442  53.579  41.168  1.00  0.00           O
ATOM    597  N   LEU X  80      61.452  53.798  42.196  1.00  0.00           N
ATOM    598  CA  LEU X  80      61.983  54.119  43.534  1.00  0.00           C
ATOM    599  CB  LEU X  80      61.330  55.408  44.078  1.00  0.00           C
ATOM    600  CG  LEU X  80      61.790  55.805  45.500  1.00  0.00           C
ATOM    601  CD1 LEU X  80      63.292  56.082  45.589  1.00  0.00           C
ATOM    602  CD2 LEU X  80      61.047  57.056  45.962  1.00  0.00           C
ATOM    603  C   LEU X  80      61.830  52.937  44.501  1.00  0.00           C
ATOM    604  O   LEU X  80      62.832  52.422  45.000  1.00  0.00           O
ATOM    605  N   PHE X  81      60.599  52.475  44.747  1.00  0.00           N
ATOM    606  CA  PHE X  81      60.306  51.377  45.684  1.00  0.00           C
ATOM    607  CB  PHE X  81      58.936  51.587  46.356  1.00  0.00           C
ATOM    608  CG  PHE X  81      58.689  52.968  46.944  1.00  0.00           C
ATOM    609  CD1 PHE X  81      59.565  53.506  47.908  1.00  0.00           C
ATOM    610  CE1 PHE X  81      59.306  54.770  48.471  1.00  0.00           C
ATOM    611  CZ  PHE X  81      58.171  55.499  48.078  1.00  0.00           C
ATOM    612  CE2 PHE X  81      57.300  54.967  47.114  1.00  0.00           C
ATOM    613  CD2 PHE X  81      57.558  53.708  46.547  1.00  0.00           C
ATOM    614  C   PHE X  81      60.455  50.001  45.004  1.00  0.00           C
ATOM    615  O   PHE X  81      59.509  49.211  44.939  1.00  0.00           O
ATOM    616  N   THR X  82      61.642  49.750  44.442  1.00  0.00           N
ATOM    617  CA  THR X  82      61.927  48.640  43.520  1.00  0.00           C
ATOM    618  CB  THR X  82      62.120  49.184  42.092  1.00  0.00           C
ATOM    619  CG2 THR X  82      63.446  49.901  41.836  1.00  0.00           C
ATOM    620  OG1 THR X  82      62.010  48.120  41.180  1.00  0.00           O
ATOM    621  C   THR X  82      63.112  47.772  43.955  1.00  0.00           C
ATOM    622  O   THR X  82      64.040  48.254  44.606  1.00  0.00           O
ATOM    623  N   ASN X  83      63.095  46.493  43.561  1.00  0.00           N
ATOM    624  CA  ASN X  83      64.130  45.489  43.862  1.00  0.00           C
ATOM    625  CB  ASN X  83      63.485  44.479  44.837  1.00  0.00           C
ATOM    626  CG  ASN X  83      64.445  43.596  45.621  1.00  0.00           C
ATOM    627  OD1 ASN X  83      65.609  43.905  45.828  1.00  0.00           O
ATOM    628  ND2 ASN X  83      63.953  42.501  46.150  1.00  0.00           N
ATOM    629  C   ASN X  83      64.710  44.817  42.587  1.00  0.00           C
ATOM    630  O   ASN X  83      65.571  43.935  42.680  1.00  0.00           O
ATOM    631  N   ARG X  84      64.229  45.204  41.393  1.00  0.00           N
ATOM    632  CA  ARG X  84      64.520  44.539  40.108  1.00  0.00           C
ATOM    633  CB  ARG X  84      63.208  44.183  39.371  1.00  0.00           C
ATOM    634  CG  ARG X  84      62.326  45.364  38.929  1.00  0.00           C
ATOM    635  CD  ARG X  84      62.745  46.012  37.599  1.00  0.00           C
ATOM    636  NE  ARG X  84      62.491  47.466  37.593  1.00  0.00           N
ATOM    637  CZ  ARG X  84      62.835  48.306  36.632  1.00  0.00           C
ATOM    638  NH1 ARG X  84      63.405  47.901  35.532  1.00  0.00           N
ATOM    639  NH2 ARG X  84      62.594  49.577  36.764  1.00  0.00           N
ATOM    640  C   ARG X  84      65.539  45.292  39.242  1.00  0.00           C
ATOM    641  O   ARG X  84      65.512  46.522  39.147  1.00  0.00           O
ATOM    642  N   LYS X  85      66.388  44.532  38.543  1.00  0.00           N
ATOM    643  CA  LYS X  85      67.334  45.019  37.522  1.00  0.00           C
ATOM    644  CB  LYS X  85      68.638  44.205  37.633  1.00  0.00           C
ATOM    645  CG  LYS X  85      69.719  44.597  36.605  1.00  0.00           C
ATOM    646  CD  LYS X  85      71.002  43.797  36.862  1.00  0.00           C
ATOM    647  CE  LYS X  85      72.085  44.038  35.807  1.00  0.00           C
ATOM    648  NZ  LYS X  85      73.353  43.355  36.168  1.00  0.00           N
ATOM    649  C   LYS X  85      66.754  44.954  36.108  1.00  0.00           C
ATOM    650  O   LYS X  85      67.044  45.826  35.296  1.00  0.00           O
ATOM    651  N   GLU X  86      65.958  43.934  35.790  1.00  0.00           N
ATOM    652  CA  GLU X  86      65.600  43.648  34.394  1.00  0.00           C
ATOM    653  CB  GLU X  86      65.301  42.140  34.238  1.00  0.00           C
ATOM    654  CG  GLU X  86      65.397  41.600  32.803  1.00  0.00           C
ATOM    655  CD  GLU X  86      66.706  42.024  32.135  1.00  0.00           C
ATOM    656  OE1 GLU X  86      67.784  41.502  32.509  1.00  0.00           O
ATOM    657  OE2 GLU X  86      66.668  42.962  31.307  1.00  0.00           O
ATOM    658  C   GLU X  86      64.511  44.583  33.821  1.00  0.00           C
ATOM    659  O   GLU X  86      63.766  45.232  34.564  1.00  0.00           O
ATOM    660  N   ASN X  87      64.455  44.673  32.487  1.00  0.00           N
ATOM    661  CA  ASN X  87      63.587  45.561  31.707  1.00  0.00           C
ATOM    662  CB  ASN X  87      63.841  45.242  30.220  1.00  0.00           C
ATOM    663  CG  ASN X  87      62.879  45.938  29.275  1.00  0.00           C
ATOM    664  OD1 ASN X  87      61.939  45.339  28.765  1.00  0.00           O
ATOM    665  ND2 ASN X  87      63.055  47.213  29.033  1.00  0.00           N
ATOM    666  C   ASN X  87      62.085  45.436  32.052  1.00  0.00           C
ATOM    667  O   ASN X  87      61.536  44.333  32.098  1.00  0.00           O
ATOM    668  N   ILE X  88      61.415  46.585  32.201  1.00  0.00           N
ATOM    669  CA  ILE X  88      59.958  46.720  32.394  1.00  0.00           C
ATOM    670  CB  ILE X  88      59.628  47.422  33.737  1.00  0.00           C
ATOM    671  CG2 ILE X  88      60.052  46.542  34.927  1.00  0.00           C
ATOM    672  CG1 ILE X  88      60.242  48.840  33.829  1.00  0.00           C
ATOM    673  CD1 ILE X  88      59.710  49.660  35.007  1.00  0.00           C
ATOM    674  C   ILE X  88      59.300  47.478  31.222  1.00  0.00           C
ATOM    675  O   ILE X  88      59.972  48.291  30.581  1.00  0.00           O
ATOM    676  N   PRO X  89      57.994  47.277  30.955  1.00  0.00           N
ATOM    677  CD  PRO X  89      57.229  46.103  31.345  1.00  0.00           C
ATOM    678  CG  PRO X  89      55.834  46.272  30.742  1.00  0.00           C
ATOM    679  CB  PRO X  89      56.088  47.184  29.543  1.00  0.00           C
ATOM    680  CA  PRO X  89      57.221  48.098  30.019  1.00  0.00           C
ATOM    681  C   PRO X  89      56.675  49.395  30.646  1.00  0.00           C
ATOM    682  O   PRO X  89      56.440  50.356  29.918  1.00  0.00           O
ATOM    683  N   LEU X  90      56.468  49.445  31.972  1.00  0.00           N
ATOM    684  CA  LEU X  90      55.866  50.573  32.708  1.00  0.00           C
ATOM    685  CB  LEU X  90      56.813  51.798  32.656  1.00  0.00           C
ATOM    686  CG  LEU X  90      56.597  52.818  33.793  1.00  0.00           C
ATOM    687  CD1 LEU X  90      57.340  52.387  35.055  1.00  0.00           C
ATOM    688  CD2 LEU X  90      57.105  54.201  33.390  1.00  0.00           C
ATOM    689  C   LEU X  90      54.406  50.885  32.293  1.00  0.00           C
ATOM    690  O   LEU X  90      54.027  52.051  32.172  1.00  0.00           O
ATOM    691  N   LYS X  91      53.580  49.857  32.042  1.00  0.00           N
ATOM    692  CA  LYS X  91      52.209  49.997  31.495  1.00  0.00           C
ATOM    693  CB  LYS X  91      52.120  49.382  30.085  1.00  0.00           C
ATOM    694  CG  LYS X  91      53.031  50.113  29.093  1.00  0.00           C
ATOM    695  CD  LYS X  91      52.953  49.541  27.674  1.00  0.00           C
ATOM    696  CE  LYS X  91      54.018  50.175  26.768  1.00  0.00           C
ATOM    697  NZ  LYS X  91      53.833  51.637  26.626  1.00  0.00           N
ATOM    698  C   LYS X  91      51.139  49.384  32.396  1.00  0.00           C
ATOM    699  O   LYS X  91      51.285  48.243  32.830  1.00  0.00           O
ATOM    700  N   LEU X  92      50.051  50.118  32.629  1.00  0.00           N
ATOM    701  CA  LEU X  92      48.827  49.634  33.285  1.00  0.00           C
ATOM    702  CB  LEU X  92      47.994  50.865  33.700  1.00  0.00           C
ATOM    703  CG  LEU X  92      46.565  50.566  34.193  1.00  0.00           C
ATOM    704  CD1 LEU X  92      46.571  49.723  35.464  1.00  0.00           C
ATOM    705  CD2 LEU X  92      45.818  51.867  34.477  1.00  0.00           C
ATOM    706  C   LEU X  92      48.029  48.711  32.350  1.00  0.00           C
ATOM    707  O   LEU X  92      47.872  49.019  31.167  1.00  0.00           O
ATOM    708  N   SER X  93      47.475  47.605  32.851  1.00  0.00           N
ATOM    709  CA  SER X  93      46.533  46.753  32.103  1.00  0.00           C
ATOM    710  CB  SER X  93      47.319  45.764  31.232  1.00  0.00           C
ATOM    711  OG  SER X  93      48.015  46.457  30.207  1.00  0.00           O
ATOM    712  C   SER X  93      45.554  45.978  33.002  1.00  0.00           C
ATOM    713  O   SER X  93      45.838  45.712  34.172  1.00  0.00           O
ATOM    714  N   GLU X  94      44.430  45.547  32.417  1.00  0.00           N
ATOM    715  CA  GLU X  94      43.603  44.433  32.919  1.00  0.00           C
ATOM    716  CB  GLU X  94      42.148  44.584  32.458  1.00  0.00           C
ATOM    717  CG  GLU X  94      41.455  45.799  33.071  1.00  0.00           C
ATOM    718  CD  GLU X  94      40.025  45.897  32.544  1.00  0.00           C
ATOM    719  OE1 GLU X  94      39.806  46.492  31.459  1.00  0.00           O
ATOM    720  OE2 GLU X  94      39.105  45.383  33.216  1.00  0.00           O
ATOM    721  C   GLU X  94      44.136  43.086  32.414  1.00  0.00           C
ATOM    722  O   GLU X  94      44.080  42.086  33.126  1.00  0.00           O
ATOM    723  N   ASP X  95      44.725  43.073  31.214  1.00  0.00           N
ATOM    724  CA  ASP X  95      45.647  42.032  30.753  1.00  0.00           C
ATOM    725  CB  ASP X  95      45.921  42.256  29.257  1.00  0.00           C
ATOM    726  CG  ASP X  95      46.929  41.281  28.639  1.00  0.00           C
ATOM    727  OD1 ASP X  95      47.207  40.203  29.218  1.00  0.00           O
ATOM    728  OD2 ASP X  95      47.421  41.581  27.526  1.00  0.00           O
ATOM    729  C   ASP X  95      46.925  42.057  31.614  1.00  0.00           C
ATOM    730  O   ASP X  95      47.931  42.672  31.261  1.00  0.00           O
ATOM    731  N   CYS X  96      46.844  41.439  32.793  1.00  0.00           N
ATOM    732  CA  CYS X  96      47.848  41.512  33.855  1.00  0.00           C
ATOM    733  CB  CYS X  96      47.426  42.618  34.833  1.00  0.00           C
ATOM    734  SG  CYS X  96      45.904  42.165  35.726  1.00  0.00           S
ATOM    735  C   CYS X  96      48.114  40.169  34.570  1.00  0.00           C
ATOM    736  O   CYS X  96      48.887  40.141  35.533  1.00  0.00           O
ATOM    737  N   LEU X  97      47.529  39.059  34.100  1.00  0.00           N
ATOM    738  CA  LEU X  97      47.601  37.733  34.731  1.00  0.00           C
ATOM    739  CB  LEU X  97      46.297  36.955  34.468  1.00  0.00           C
ATOM    740  CG  LEU X  97      45.010  37.642  34.969  1.00  0.00           C
ATOM    741  CD1 LEU X  97      43.842  36.659  34.882  1.00  0.00           C
ATOM    742  CD2 LEU X  97      45.105  38.127  36.416  1.00  0.00           C
ATOM    743  C   LEU X  97      48.873  36.967  34.323  1.00  0.00           C
ATOM    744  O   LEU X  97      48.838  35.985  33.573  1.00  0.00           O
ATOM    745  N   TYR X  98      50.007  37.458  34.829  1.00  0.00           N
ATOM    746  CA  TYR X  98      51.357  36.970  34.537  1.00  0.00           C
ATOM    747  CB  TYR X  98      52.151  38.046  33.780  1.00  0.00           C
ATOM    748  CG  TYR X  98      51.573  38.468  32.441  1.00  0.00           C
ATOM    749  CD1 TYR X  98      50.640  39.517  32.383  1.00  0.00           C
ATOM    750  CE1 TYR X  98      50.048  39.874  31.158  1.00  0.00           C
ATOM    751  CZ  TYR X  98      50.434  39.217  29.974  1.00  0.00           C
ATOM    752  OH  TYR X  98      49.839  39.531  28.794  1.00  0.00           O
ATOM    753  CE2 TYR X  98      51.434  38.225  30.016  1.00  0.00           C
ATOM    754  CD2 TYR X  98      51.985  37.840  31.252  1.00  0.00           C
ATOM    755  C   TYR X  98      52.122  36.550  35.803  1.00  0.00           C
ATOM    756  O   TYR X  98      51.836  37.008  36.913  1.00  0.00           O
ATOM    757  N   LEU X  99      53.140  35.710  35.614  1.00  0.00           N
ATOM    758  CA  LEU X  99      54.105  35.298  36.635  1.00  0.00           C
ATOM    759  CB  LEU X  99      53.651  33.960  37.259  1.00  0.00           C
ATOM    760  CG  LEU X  99      53.493  32.747  36.318  1.00  0.00           C
ATOM    761  CD1 LEU X  99      54.825  32.067  35.987  1.00  0.00           C
ATOM    762  CD2 LEU X  99      52.608  31.700  36.999  1.00  0.00           C
ATOM    763  C   LEU X  99      55.549  35.296  36.102  1.00  0.00           C
ATOM    764  O   LEU X  99      55.780  35.340  34.889  1.00  0.00           O
ATOM    765  N   ASN X 100      56.520  35.251  37.017  1.00  0.00           N
ATOM    766  CA  ASN X 100      57.956  35.216  36.723  1.00  0.00           C
ATOM    767  CB  ASN X 100      58.614  36.571  37.047  1.00  0.00           C
ATOM    768  CG  ASN X 100      57.807  37.780  36.614  1.00  0.00           C
ATOM    769  OD1 ASN X 100      57.806  38.189  35.462  1.00  0.00           O
ATOM    770  ND2 ASN X 100      57.080  38.380  37.528  1.00  0.00           N
ATOM    771  C   ASN X 100      58.632  34.091  37.523  1.00  0.00           C
ATOM    772  O   ASN X 100      58.282  33.867  38.682  1.00  0.00           O
ATOM    773  N   ILE X 101      59.608  33.405  36.925  1.00  0.00           N
ATOM    774  CA  ILE X 101      60.298  32.240  37.504  1.00  0.00           C
ATOM    775  CB  ILE X 101      60.011  30.957  36.681  1.00  0.00           C
ATOM    776  CG2 ILE X 101      60.671  29.732  37.350  1.00  0.00           C
ATOM    777  CG1 ILE X 101      58.492  30.724  36.490  1.00  0.00           C
ATOM    778  CD1 ILE X 101      58.144  29.523  35.602  1.00  0.00           C
ATOM    779  C   ILE X 101      61.803  32.515  37.597  1.00  0.00           C
ATOM    780  O   ILE X 101      62.417  32.965  36.629  1.00  0.00           O
ATOM    781  N   TYR X 102      62.391  32.182  38.746  1.00  0.00           N
ATOM    782  CA  TYR X 102      63.816  32.281  39.060  1.00  0.00           C
ATOM    783  CB  TYR X 102      64.020  33.336  40.172  1.00  0.00           C
ATOM    784  CG  TYR X 102      63.407  34.715  39.933  1.00  0.00           C
ATOM    785  CD1 TYR X 102      62.030  34.926  40.157  1.00  0.00           C
ATOM    786  CE1 TYR X 102      61.458  36.194  39.942  1.00  0.00           C
ATOM    787  CZ  TYR X 102      62.262  37.271  39.515  1.00  0.00           C
ATOM    788  OH  TYR X 102      61.691  38.490  39.335  1.00  0.00           O
ATOM    789  CE2 TYR X 102      63.647  37.077  39.327  1.00  0.00           C
ATOM    790  CD2 TYR X 102      64.214  35.801  39.534  1.00  0.00           C
ATOM    791  C   TYR X 102      64.299  30.881  39.491  1.00  0.00           C
ATOM    792  O   TYR X 102      63.938  30.404  40.569  1.00  0.00           O
ATOM    793  N   THR X 103      65.062  30.184  38.641  1.00  0.00           N
ATOM    794  CA  THR X 103      65.450  28.771  38.839  1.00  0.00           C
ATOM    795  CB  THR X 103      64.678  27.848  37.877  1.00  0.00           C
ATOM    796  CG2 THR X 103      64.962  28.043  36.390  1.00  0.00           C
ATOM    797  OG1 THR X 103      64.944  26.497  38.173  1.00  0.00           O
ATOM    798  C   THR X 103      66.977  28.571  38.768  1.00  0.00           C
ATOM    799  O   THR X 103      67.604  29.034  37.815  1.00  0.00           O
ATOM    800  N   PRO X 104      67.624  27.926  39.760  1.00  0.00           N
ATOM    801  CD  PRO X 104      67.070  27.582  41.062  1.00  0.00           C
ATOM    802  CG  PRO X 104      68.256  27.511  42.017  1.00  0.00           C
ATOM    803  CB  PRO X 104      69.381  27.036  41.109  1.00  0.00           C
ATOM    804  CA  PRO X 104      69.077  27.715  39.775  1.00  0.00           C
ATOM    805  C   PRO X 104      69.633  26.868  38.622  1.00  0.00           C
ATOM    806  O   PRO X 104      68.921  26.056  38.022  1.00  0.00           O
ATOM    807  N   ALA X 105      70.946  26.987  38.393  1.00  0.00           N
ATOM    808  CA  ALA X 105      71.704  26.277  37.353  1.00  0.00           C
ATOM    809  CB  ALA X 105      73.170  26.710  37.475  1.00  0.00           C
ATOM    810  C   ALA X 105      71.580  24.732  37.366  1.00  0.00           C
ATOM    811  O   ALA X 105      71.832  24.098  36.338  1.00  0.00           O
ATOM    812  N   ASP X 106      71.109  24.127  38.465  1.00  0.00           N
ATOM    813  CA  ASP X 106      70.701  22.710  38.580  1.00  0.00           C
ATOM    814  CB  ASP X 106      70.205  22.449  40.023  1.00  0.00           C
ATOM    815  CG  ASP X 106      71.301  22.017  41.006  1.00  0.00           C
ATOM    816  OD1 ASP X 106      72.375  22.659  41.047  1.00  0.00           O
ATOM    817  OD2 ASP X 106      71.112  21.019  41.748  1.00  0.00           O
ATOM    818  C   ASP X 106      69.621  22.265  37.554  1.00  0.00           C
ATOM    819  O   ASP X 106      69.353  21.072  37.433  1.00  0.00           O
ATOM    820  N   LEU X 107      69.035  23.186  36.777  1.00  0.00           N
ATOM    821  CA  LEU X 107      67.978  22.969  35.770  1.00  0.00           C
ATOM    822  CB  LEU X 107      67.778  24.330  35.062  1.00  0.00           C
ATOM    823  CG  LEU X 107      66.646  24.404  34.019  1.00  0.00           C
ATOM    824  CD1 LEU X 107      65.274  24.116  34.629  1.00  0.00           C
ATOM    825  CD2 LEU X 107      66.606  25.798  33.390  1.00  0.00           C
ATOM    826  C   LEU X 107      68.251  21.837  34.748  1.00  0.00           C
ATOM    827  O   LEU X 107      67.313  21.274  34.176  1.00  0.00           O
ATOM    828  N   THR X 108      69.513  21.464  34.516  1.00  0.00           N
ATOM    829  CA  THR X 108      69.914  20.361  33.616  1.00  0.00           C
ATOM    830  CB  THR X 108      71.381  20.509  33.189  1.00  0.00           C
ATOM    831  CG2 THR X 108      71.653  21.837  32.489  1.00  0.00           C
ATOM    832  OG1 THR X 108      72.230  20.451  34.313  1.00  0.00           O
ATOM    833  C   THR X 108      69.712  18.957  34.204  1.00  0.00           C
ATOM    834  O   THR X 108      69.934  17.957  33.514  1.00  0.00           O
ATOM    835  N   LYS X 109      69.306  18.848  35.473  1.00  0.00           N
ATOM    836  CA  LYS X 109      69.144  17.586  36.215  1.00  0.00           C
ATOM    837  CB  LYS X 109      69.527  17.830  37.684  1.00  0.00           C
ATOM    838  CG  LYS X 109      70.994  18.269  37.830  1.00  0.00           C
ATOM    839  CD  LYS X 109      71.307  18.630  39.282  1.00  0.00           C
ATOM    840  CE  LYS X 109      72.739  19.157  39.372  1.00  0.00           C
ATOM    841  NZ  LYS X 109      73.162  19.323  40.777  1.00  0.00           N
ATOM    842  C   LYS X 109      67.729  17.007  36.093  1.00  0.00           C
ATOM    843  O   LYS X 109      66.779  17.732  35.778  1.00  0.00           O
ATOM    844  N   LYS X 110      67.589  15.710  36.380  1.00  0.00           N
ATOM    845  CA  LYS X 110      66.316  14.971  36.469  1.00  0.00           C
ATOM    846  CB  LYS X 110      66.613  13.496  36.148  1.00  0.00           C
ATOM    847  CG  LYS X 110      65.408  12.554  36.253  1.00  0.00           C
ATOM    848  CD  LYS X 110      64.283  12.887  35.270  1.00  0.00           C
ATOM    849  CE  LYS X 110      63.261  11.749  35.293  1.00  0.00           C
ATOM    850  NZ  LYS X 110      62.362  11.816  34.124  1.00  0.00           N
ATOM    851  C   LYS X 110      65.651  15.132  37.841  1.00  0.00           C
ATOM    852  O   LYS X 110      64.434  15.285  37.926  1.00  0.00           O
ATOM    853  N   ASN X 111      66.452  15.136  38.905  1.00  0.00           N
ATOM    854  CA  ASN X 111      66.025  15.468  40.263  1.00  0.00           C
ATOM    855  CB  ASN X 111      67.221  15.200  41.192  1.00  0.00           C
ATOM    856  CG  ASN X 111      66.860  15.262  42.662  1.00  0.00           C
ATOM    857  OD1 ASN X 111      66.955  16.300  43.293  1.00  0.00           O
ATOM    858  ND2 ASN X 111      66.443  14.166  43.246  1.00  0.00           N
ATOM    859  C   ASN X 111      65.507  16.925  40.338  1.00  0.00           C
ATOM    860  O   ASN X 111      65.899  17.772  39.528  1.00  0.00           O
ATOM    861  N   ARG X 112      64.625  17.232  41.297  1.00  0.00           N
ATOM    862  CA  ARG X 112      63.917  18.520  41.412  1.00  0.00           C
ATOM    863  CB  ARG X 112      62.400  18.283  41.314  1.00  0.00           C
ATOM    864  CG  ARG X 112      61.883  17.504  40.096  1.00  0.00           C
ATOM    865  CD  ARG X 112      62.131  18.197  38.753  1.00  0.00           C
ATOM    866  NE  ARG X 112      61.464  17.440  37.680  1.00  0.00           N
ATOM    867  CZ  ARG X 112      61.971  17.067  36.519  1.00  0.00           C
ATOM    868  NH1 ARG X 112      61.283  16.290  35.738  1.00  0.00           N
ATOM    869  NH2 ARG X 112      63.143  17.449  36.103  1.00  0.00           N
ATOM    870  C   ARG X 112      64.251  19.251  42.719  1.00  0.00           C
ATOM    871  O   ARG X 112      64.429  18.623  43.766  1.00  0.00           O
ATOM    872  N   LEU X 113      64.264  20.582  42.676  1.00  0.00           N
ATOM    873  CA  LEU X 113      64.518  21.450  43.838  1.00  0.00           C
ATOM    874  CB  LEU X 113      65.189  22.749  43.360  1.00  0.00           C
ATOM    875  CG  LEU X 113      66.471  22.599  42.522  1.00  0.00           C
ATOM    876  CD1 LEU X 113      66.945  23.988  42.107  1.00  0.00           C
ATOM    877  CD2 LEU X 113      67.593  21.899  43.285  1.00  0.00           C
ATOM    878  C   LEU X 113      63.222  21.794  44.609  1.00  0.00           C
ATOM    879  O   LEU X 113      62.147  21.782  44.004  1.00  0.00           O
ATOM    880  N   PRO X 114      63.286  22.183  45.899  1.00  0.00           N
ATOM    881  CD  PRO X 114      64.423  22.065  46.797  1.00  0.00           C
ATOM    882  CG  PRO X 114      63.828  22.119  48.202  1.00  0.00           C
ATOM    883  CB  PRO X 114      62.640  23.067  48.034  1.00  0.00           C
ATOM    884  CA  PRO X 114      62.158  22.806  46.600  1.00  0.00           C
ATOM    885  C   PRO X 114      61.697  24.106  45.915  1.00  0.00           C
ATOM    886  O   PRO X 114      62.487  24.769  45.236  1.00  0.00           O
ATOM    887  N   VAL X 115      60.429  24.484  46.109  1.00  0.00           N
ATOM    888  CA  VAL X 115      59.799  25.637  45.433  1.00  0.00           C
ATOM    889  CB  VAL X 115      58.722  25.176  44.427  1.00  0.00           C
ATOM    890  CG1 VAL X 115      58.211  26.334  43.556  1.00  0.00           C
ATOM    891  CG2 VAL X 115      59.243  24.086  43.484  1.00  0.00           C
ATOM    892  C   VAL X 115      59.181  26.607  46.442  1.00  0.00           C
ATOM    893  O   VAL X 115      58.523  26.169  47.385  1.00  0.00           O
ATOM    894  N   MET X 116      59.319  27.916  46.214  1.00  0.00           N
ATOM    895  CA  MET X 116      58.615  28.963  46.963  1.00  0.00           C
ATOM    896  CB  MET X 116      59.591  29.659  47.924  1.00  0.00           C
ATOM    897  CG  MET X 116      58.855  30.519  48.960  1.00  0.00           C
ATOM    898  SD  MET X 116      59.905  31.250  50.249  1.00  0.00           S
ATOM    899  CE  MET X 116      60.468  29.770  51.139  1.00  0.00           C
ATOM    900  C   MET X 116      57.899  29.951  46.025  1.00  0.00           C
ATOM    901  O   MET X 116      58.481  30.419  45.047  1.00  0.00           O
ATOM    902  N   VAL X 117      56.637  30.279  46.323  1.00  0.00           N
ATOM    903  CA  VAL X 117      55.792  31.183  45.519  1.00  0.00           C
ATOM    904  CB  VAL X 117      54.525  30.467  45.003  1.00  0.00           C
ATOM    905  CG1 VAL X 117      53.755  31.358  44.018  1.00  0.00           C
ATOM    906  CG2 VAL X 117      54.852  29.149  44.283  1.00  0.00           C
ATOM    907  C   VAL X 117      55.419  32.426  46.330  1.00  0.00           C
ATOM    908  O   VAL X 117      54.832  32.303  47.405  1.00  0.00           O
ATOM    909  N   TRP X 118      55.745  33.614  45.814  1.00  0.00           N
ATOM    910  CA  TRP X 118      55.518  34.911  46.460  1.00  0.00           C
ATOM    911  CB  TRP X 118      56.779  35.782  46.299  1.00  0.00           C
ATOM    912  CG  TRP X 118      56.921  37.007  47.167  1.00  0.00           C
ATOM    913  CD1 TRP X 118      55.923  37.761  47.688  1.00  0.00           C
ATOM    914  NE1 TRP X 118      56.438  38.805  48.420  1.00  0.00           N
ATOM    915  CE2 TRP X 118      57.815  38.781  48.432  1.00  0.00           C
ATOM    916  CZ2 TRP X 118      58.781  39.599  49.032  1.00  0.00           C
ATOM    917  CH2 TRP X 118      60.142  39.304  48.844  1.00  0.00           C
ATOM    918  CZ3 TRP X 118      60.517  38.205  48.050  1.00  0.00           C
ATOM    919  CE3 TRP X 118      59.535  37.393  47.446  1.00  0.00           C
ATOM    920  CD2 TRP X 118      58.157  37.651  47.625  1.00  0.00           C
ATOM    921  C   TRP X 118      54.249  35.591  45.914  1.00  0.00           C
ATOM    922  O   TRP X 118      54.181  35.961  44.738  1.00  0.00           O
ATOM    923  N   ILE X 119      53.265  35.788  46.796  1.00  0.00           N
ATOM    924  CA  ILE X 119      52.042  36.577  46.594  1.00  0.00           C
ATOM    925  CB  ILE X 119      50.845  35.909  47.315  1.00  0.00           C
ATOM    926  CG2 ILE X 119      49.556  36.657  46.929  1.00  0.00           C
ATOM    927  CG1 ILE X 119      50.750  34.393  47.007  1.00  0.00           C
ATOM    928  CD1 ILE X 119      49.532  33.683  47.615  1.00  0.00           C
ATOM    929  C   ILE X 119      52.283  37.997  47.132  1.00  0.00           C
ATOM    930  O   ILE X 119      52.440  38.174  48.340  1.00  0.00           O
ATOM    931  N   HID X 120      52.358  39.004  46.257  1.00  0.00           N
ATOM    932  CA  HID X 120      52.814  40.341  46.658  1.00  0.00           C
ATOM    933  CB  HID X 120      53.336  41.128  45.446  1.00  0.00           C
ATOM    934  CG  HID X 120      52.301  41.569  44.437  1.00  0.00           C
ATOM    935  ND1 HID X 120      51.401  42.601  44.585  1.00  0.00           N
ATOM    936  CE1 HID X 120      50.725  42.736  43.430  1.00  0.00           C
ATOM    937  NE2 HID X 120      51.163  41.846  42.522  1.00  0.00           N
ATOM    938  CD2 HID X 120      52.163  41.102  43.158  1.00  0.00           C
ATOM    939  C   HID X 120      51.782  41.146  47.470  1.00  0.00           C
ATOM    940  O   HID X 120      50.574  41.062  47.235  1.00  0.00           O
ATOM    941  N   GLY X 121      52.262  41.986  48.391  1.00  0.00           N
ATOM    942  CA  GLY X 121      51.473  42.971  49.120  1.00  0.00           C
ATOM    943  C   GLY X 121      51.138  44.214  48.281  1.00  0.00           C
ATOM    944  O   GLY X 121      51.456  44.336  47.092  1.00  0.00           O
ATOM    945  N   GLY X 122      50.463  45.238  48.927  1.00  0.00           N
ATOM    946  CA  GLY X 122      50.091  46.447  48.161  1.00  0.00           C
ATOM    947  C   GLY X 122      48.798  47.114  48.593  1.00  0.00           C
ATOM    948  O   GLY X 122      48.118  47.747  47.783  1.00  0.00           O
ATOM    949  N   GLY X 123      48.348  46.961  49.889  1.00  0.00           N
ATOM    950  CA  GLY X 123      47.131  47.646  50.348  1.00  0.00           C
ATOM    951  C   GLY X 123      45.870  47.198  49.587  1.00  0.00           C
ATOM    952  O   GLY X 123      44.884  47.925  49.573  1.00  0.00           O
ATOM    953  N   LEU X 124      45.924  46.053  48.892  1.00  0.00           N
ATOM    954  CA  LEU X 124      44.931  45.570  47.919  1.00  0.00           C
ATOM    955  CB  LEU X 124      43.679  45.107  48.695  1.00  0.00           C
ATOM    956  CG  LEU X 124      42.971  43.870  48.118  1.00  0.00           C
ATOM    957  CD1 LEU X 124      43.786  42.593  48.344  1.00  0.00           C
ATOM    958  CD2 LEU X 124      41.623  43.700  48.817  1.00  0.00           C
ATOM    959  C   LEU X 124      44.606  46.525  46.734  1.00  0.00           C
ATOM    960  O   LEU X 124      43.662  46.262  45.987  1.00  0.00           O
ATOM    961  N   MET X 125      45.365  47.613  46.527  1.00  0.00           N
ATOM    962  CA  MET X 125      45.078  48.652  45.512  1.00  0.00           C
ATOM    963  CB  MET X 125      44.249  49.784  46.152  1.00  0.00           C
ATOM    964  CG  MET X 125      42.819  49.345  46.475  1.00  0.00           C
ATOM    965  SD  MET X 125      41.685  50.712  46.841  1.00  0.00           S
ATOM    966  CE  MET X 125      40.153  49.768  47.027  1.00  0.00           C
ATOM    967  C   MET X 125      46.301  49.283  44.813  1.00  0.00           C
ATOM    968  O   MET X 125      46.124  49.897  43.756  1.00  0.00           O
ATOM    969  N   VAL X 126      47.511  49.172  45.371  1.00  0.00           N
ATOM    970  CA  VAL X 126      48.744  49.835  44.900  1.00  0.00           C
ATOM    971  CB  VAL X 126      48.920  51.236  45.536  1.00  0.00           C
ATOM    972  CG1 VAL X 126      48.111  52.306  44.798  1.00  0.00           C
ATOM    973  CG2 VAL X 126      48.536  51.319  47.022  1.00  0.00           C
ATOM    974  C   VAL X 126      49.982  48.963  45.172  1.00  0.00           C
ATOM    975  O   VAL X 126      50.499  48.891  46.287  1.00  0.00           O
ATOM    976  N   GLY X 127      50.468  48.289  44.136  1.00  0.00           N
ATOM    977  CA  GLY X 127      51.602  47.363  44.169  1.00  0.00           C
ATOM    978  C   GLY X 127      51.555  46.372  43.004  1.00  0.00           C
ATOM    979  O   GLY X 127      50.468  46.023  42.549  1.00  0.00           O
ATOM    980  N   ALA X 128      52.703  45.929  42.489  1.00  0.00           N
ATOM    981  CA  ALA X 128      52.754  45.091  41.283  1.00  0.00           C
ATOM    982  CB  ALA X 128      52.839  46.013  40.057  1.00  0.00           C
ATOM    983  C   ALA X 128      53.922  44.095  41.291  1.00  0.00           C
ATOM    984  O   ALA X 128      55.004  44.392  41.801  1.00  0.00           O
ATOM    985  N   ALA X 129      53.752  42.938  40.642  1.00  0.00           N
ATOM    986  CA  ALA X 129      54.812  41.931  40.541  1.00  0.00           C
ATOM    987  CB  ALA X 129      54.252  40.686  39.848  1.00  0.00           C
ATOM    988  C   ALA X 129      56.054  42.469  39.806  1.00  0.00           C
ATOM    989  O   ALA X 129      57.181  42.150  40.187  1.00  0.00           O
ATOM    990  N   SER X 130      55.866  43.352  38.819  1.00  0.00           N
ATOM    991  CA  SER X 130      56.915  43.988  37.997  1.00  0.00           C
ATOM    992  CB  SER X 130      56.293  44.548  36.710  1.00  0.00           C
ATOM    993  OG  SER X 130      55.574  43.520  36.059  1.00  0.00           O
ATOM    994  C   SER X 130      57.766  45.049  38.727  1.00  0.00           C
ATOM    995  O   SER X 130      58.293  45.972  38.102  1.00  0.00           O
ATOM    996  N   THR X 131      57.900  44.936  40.053  1.00  0.00           N
ATOM    997  CA  THR X 131      58.892  45.660  40.872  1.00  0.00           C
ATOM    998  CB  THR X 131      58.306  46.999  41.339  1.00  0.00           C
ATOM    999  CG2 THR X 131      57.466  46.933  42.607  1.00  0.00           C
ATOM   1000  OG1 THR X 131      59.368  47.880  41.571  1.00  0.00           O
ATOM   1001  C   THR X 131      59.474  44.833  42.041  1.00  0.00           C
ATOM   1002  O   THR X 131      60.434  45.251  42.703  1.00  0.00           O
ATOM   1003  N   TYR X 132      58.928  43.636  42.288  1.00  0.00           N
ATOM   1004  CA  TYR X 132      59.510  42.616  43.166  1.00  0.00           C
ATOM   1005  CB  TYR X 132      58.403  41.720  43.760  1.00  0.00           C
ATOM   1006  CG  TYR X 132      57.562  42.338  44.870  1.00  0.00           C
ATOM   1007  CD1 TYR X 132      56.684  43.400  44.587  1.00  0.00           C
ATOM   1008  CE1 TYR X 132      55.854  43.926  45.593  1.00  0.00           C
ATOM   1009  CZ  TYR X 132      55.883  43.393  46.897  1.00  0.00           C
ATOM   1010  OH  TYR X 132      55.053  43.904  47.849  1.00  0.00           O
ATOM   1011  CE2 TYR X 132      56.765  42.330  47.188  1.00  0.00           C
ATOM   1012  CD2 TYR X 132      57.599  41.808  46.178  1.00  0.00           C
ATOM   1013  C   TYR X 132      60.541  41.783  42.385  1.00  0.00           C
ATOM   1014  O   TYR X 132      60.528  41.745  41.153  1.00  0.00           O
ATOM   1015  N   ASP X 133      61.421  41.084  43.097  1.00  0.00           N
ATOM   1016  CA  ASP X 133      62.433  40.195  42.517  1.00  0.00           C
ATOM   1017  CB  ASP X 133      63.742  40.983  42.347  1.00  0.00           C
ATOM   1018  CG  ASP X 133      64.771  40.235  41.502  1.00  0.00           C
ATOM   1019  OD1 ASP X 133      65.241  39.171  41.961  1.00  0.00           O
ATOM   1020  OD2 ASP X 133      65.138  40.748  40.417  1.00  0.00           O
ATOM   1021  C   ASP X 133      62.600  38.939  43.393  1.00  0.00           C
ATOM   1022  O   ASP X 133      62.533  39.035  44.621  1.00  0.00           O
ATOM   1023  N   GLY X 134      62.763  37.763  42.780  1.00  0.00           N
ATOM   1024  CA  GLY X 134      62.843  36.474  43.478  1.00  0.00           C
ATOM   1025  C   GLY X 134      64.245  35.862  43.592  1.00  0.00           C
ATOM   1026  O   GLY X 134      64.398  34.850  44.275  1.00  0.00           O
ATOM   1027  N   LEU X 135      65.267  36.434  42.949  1.00  0.00           N
ATOM   1028  CA  LEU X 135      66.549  35.765  42.687  1.00  0.00           C
ATOM   1029  CB  LEU X 135      67.352  36.662  41.722  1.00  0.00           C
ATOM   1030  CG  LEU X 135      68.693  36.069  41.244  1.00  0.00           C
ATOM   1031  CD1 LEU X 135      68.993  36.525  39.817  1.00  0.00           C
ATOM   1032  CD2 LEU X 135      69.871  36.521  42.113  1.00  0.00           C
ATOM   1033  C   LEU X 135      67.359  35.375  43.939  1.00  0.00           C
ATOM   1034  O   LEU X 135      67.986  34.316  43.932  1.00  0.00           O
ATOM   1035  N   ALA X 136      67.377  36.194  44.996  1.00  0.00           N
ATOM   1036  CA  ALA X 136      68.353  36.053  46.086  1.00  0.00           C
ATOM   1037  CB  ALA X 136      68.166  37.202  47.083  1.00  0.00           C
ATOM   1038  C   ALA X 136      68.328  34.684  46.797  1.00  0.00           C
ATOM   1039  O   ALA X 136      69.374  34.046  46.925  1.00  0.00           O
ATOM   1040  N   LEU X 137      67.159  34.195  47.225  1.00  0.00           N
ATOM   1041  CA  LEU X 137      67.029  32.905  47.916  1.00  0.00           C
ATOM   1042  CB  LEU X 137      65.599  32.798  48.485  1.00  0.00           C
ATOM   1043  CG  LEU X 137      65.327  31.547  49.345  1.00  0.00           C
ATOM   1044  CD1 LEU X 137      66.172  31.513  50.619  1.00  0.00           C
ATOM   1045  CD2 LEU X 137      63.855  31.509  49.758  1.00  0.00           C
ATOM   1046  C   LEU X 137      67.391  31.717  47.004  1.00  0.00           C
ATOM   1047  O   LEU X 137      67.973  30.741  47.477  1.00  0.00           O
ATOM   1048  N   ALA X 138      67.125  31.817  45.697  1.00  0.00           N
ATOM   1049  CA  ALA X 138      67.536  30.817  44.709  1.00  0.00           C
ATOM   1050  CB  ALA X 138      66.812  31.117  43.386  1.00  0.00           C
ATOM   1051  C   ALA X 138      69.068  30.787  44.536  1.00  0.00           C
ATOM   1052  O   ALA X 138      69.695  29.725  44.616  1.00  0.00           O
ATOM   1053  N   ALA X 139      69.679  31.963  44.368  1.00  0.00           N
ATOM   1054  CA  ALA X 139      71.121  32.131  44.203  1.00  0.00           C
ATOM   1055  CB  ALA X 139      71.368  33.569  43.736  1.00  0.00           C
ATOM   1056  C   ALA X 139      71.923  31.781  45.475  1.00  0.00           C
ATOM   1057  O   ALA X 139      73.076  31.363  45.371  1.00  0.00           O
ATOM   1058  N   HIE X 140      71.317  31.885  46.665  1.00  0.00           N
ATOM   1059  CA  HIE X 140      71.893  31.416  47.934  1.00  0.00           C
ATOM   1060  CB  HIE X 140      71.350  32.252  49.105  1.00  0.00           C
ATOM   1061  CG  HIE X 140      71.937  33.635  49.224  1.00  0.00           C
ATOM   1062  ND1 HIE X 140      73.300  33.922  49.333  1.00  0.00           N
ATOM   1063  CE1 HIE X 140      73.378  35.250  49.517  1.00  0.00           C
ATOM   1064  NE2 HIE X 140      72.152  35.797  49.551  1.00  0.00           N
ATOM   1065  CD2 HIE X 140      71.230  34.793  49.365  1.00  0.00           C
ATOM   1066  C   HIE X 140      71.665  29.917  48.183  1.00  0.00           C
ATOM   1067  O   HIE X 140      72.625  29.160  48.297  1.00  0.00           O
ATOM   1068  N   GLU X 141      70.419  29.445  48.248  1.00  0.00           N
ATOM   1069  CA  GLU X 141      70.075  28.159  48.898  1.00  0.00           C
ATOM   1070  CB  GLU X 141      69.067  28.409  50.033  1.00  0.00           C
ATOM   1071  CG  GLU X 141      69.482  29.511  51.031  1.00  0.00           C
ATOM   1072  CD  GLU X 141      70.834  29.272  51.720  1.00  0.00           C
ATOM   1073  OE1 GLU X 141      71.236  28.102  51.894  1.00  0.00           O
ATOM   1074  OE2 GLU X 141      71.514  30.249  52.118  1.00  0.00           O
ATOM   1075  C   GLU X 141      69.612  27.043  47.936  1.00  0.00           C
ATOM   1076  O   GLU X 141      69.169  25.976  48.366  1.00  0.00           O
ATOM   1077  N   ASN X 142      69.752  27.266  46.625  1.00  0.00           N
ATOM   1078  CA  ASN X 142      69.485  26.307  45.547  1.00  0.00           C
ATOM   1079  CB  ASN X 142      70.593  25.229  45.529  1.00  0.00           C
ATOM   1080  CG  ASN X 142      70.706  24.499  44.201  1.00  0.00           C
ATOM   1081  OD1 ASN X 142      70.720  25.101  43.138  1.00  0.00           O
ATOM   1082  ND2 ASN X 142      70.850  23.195  44.210  1.00  0.00           N
ATOM   1083  C   ASN X 142      68.031  25.784  45.564  1.00  0.00           C
ATOM   1084  O   ASN X 142      67.773  24.582  45.650  1.00  0.00           O
ATOM   1085  N   VAL X 143      67.076  26.716  45.517  1.00  0.00           N
ATOM   1086  CA  VAL X 143      65.619  26.485  45.447  1.00  0.00           C
ATOM   1087  CB  VAL X 143      64.919  26.840  46.777  1.00  0.00           C
ATOM   1088  CG1 VAL X 143      65.413  25.955  47.929  1.00  0.00           C
ATOM   1089  CG2 VAL X 143      65.099  28.307  47.191  1.00  0.00           C
ATOM   1090  C   VAL X 143      65.013  27.287  44.290  1.00  0.00           C
ATOM   1091  O   VAL X 143      65.609  28.271  43.858  1.00  0.00           O
ATOM   1092  N   VAL X 144      63.838  26.903  43.783  1.00  0.00           N
ATOM   1093  CA  VAL X 144      63.124  27.675  42.744  1.00  0.00           C
ATOM   1094  CB  VAL X 144      62.353  26.764  41.768  1.00  0.00           C
ATOM   1095  CG1 VAL X 144      61.661  27.562  40.654  1.00  0.00           C
ATOM   1096  CG2 VAL X 144      63.304  25.771  41.096  1.00  0.00           C
ATOM   1097  C   VAL X 144      62.195  28.698  43.394  1.00  0.00           C
ATOM   1098  O   VAL X 144      61.433  28.357  44.299  1.00  0.00           O
ATOM   1099  N   VAL X 145      62.218  29.941  42.909  1.00  0.00           N
ATOM   1100  CA  VAL X 145      61.346  31.028  43.380  1.00  0.00           C
ATOM   1101  CB  VAL X 145      62.159  32.174  44.020  1.00  0.00           C
ATOM   1102  CG1 VAL X 145      61.247  33.283  44.566  1.00  0.00           C
ATOM   1103  CG2 VAL X 145      63.010  31.665  45.194  1.00  0.00           C
ATOM   1104  C   VAL X 145      60.447  31.514  42.241  1.00  0.00           C
ATOM   1105  O   VAL X 145      60.890  31.642  41.100  1.00  0.00           O
ATOM   1106  N   VAL X 146      59.178  31.793  42.544  1.00  0.00           N
ATOM   1107  CA  VAL X 146      58.178  32.310  41.593  1.00  0.00           C
ATOM   1108  CB  VAL X 146      57.125  31.230  41.257  1.00  0.00           C
ATOM   1109  CG1 VAL X 146      56.117  31.696  40.196  1.00  0.00           C
ATOM   1110  CG2 VAL X 146      57.766  29.934  40.737  1.00  0.00           C
ATOM   1111  C   VAL X 146      57.507  33.556  42.173  1.00  0.00           C
ATOM   1112  O   VAL X 146      57.110  33.541  43.337  1.00  0.00           O
ATOM   1113  N   THR X 147      57.329  34.613  41.378  1.00  0.00           N
ATOM   1114  CA  THR X 147      56.487  35.775  41.731  1.00  0.00           C
ATOM   1115  CB  THR X 147      57.238  37.119  41.645  1.00  0.00           C
ATOM   1116  CG2 THR X 147      58.475  37.160  42.544  1.00  0.00           C
ATOM   1117  OG1 THR X 147      57.668  37.412  40.334  1.00  0.00           O
ATOM   1118  C   THR X 147      55.231  35.791  40.861  1.00  0.00           C
ATOM   1119  O   THR X 147      55.308  35.526  39.660  1.00  0.00           O
ATOM   1120  N   ILE X 148      54.064  36.073  41.453  1.00  0.00           N
ATOM   1121  CA  ILE X 148      52.765  36.060  40.751  1.00  0.00           C
ATOM   1122  CB  ILE X 148      51.871  34.878  41.207  1.00  0.00           C
ATOM   1123  CG2 ILE X 148      52.622  33.541  41.053  1.00  0.00           C
ATOM   1124  CG1 ILE X 148      51.318  35.032  42.645  1.00  0.00           C
ATOM   1125  CD1 ILE X 148      50.239  33.998  42.989  1.00  0.00           C
ATOM   1126  C   ILE X 148      52.041  37.407  40.877  1.00  0.00           C
ATOM   1127  O   ILE X 148      52.175  38.083  41.896  1.00  0.00           O
ATOM   1128  N   GLN X 149      51.253  37.779  39.865  1.00  0.00           N
ATOM   1129  CA  GLN X 149      50.409  38.980  39.871  1.00  0.00           C
ATOM   1130  CB  GLN X 149      50.793  39.866  38.677  1.00  0.00           C
ATOM   1131  CG  GLN X 149      50.273  41.302  38.829  1.00  0.00           C
ATOM   1132  CD  GLN X 149      50.968  42.255  37.868  1.00  0.00           C
ATOM   1133  OE1 GLN X 149      51.782  43.082  38.256  1.00  0.00           O
ATOM   1134  NE2 GLN X 149      50.686  42.152  36.590  1.00  0.00           N
ATOM   1135  C   GLN X 149      48.914  38.624  39.872  1.00  0.00           C
ATOM   1136  O   GLN X 149      48.511  37.601  39.322  1.00  0.00           O
ATOM   1137  N   TYR X 150      48.093  39.479  40.484  1.00  0.00           N
ATOM   1138  CA  TYR X 150      46.640  39.318  40.611  1.00  0.00           C
ATOM   1139  CB  TYR X 150      46.318  38.595  41.931  1.00  0.00           C
ATOM   1140  CG  TYR X 150      46.762  39.274  43.220  1.00  0.00           C
ATOM   1141  CD1 TYR X 150      48.106  39.204  43.646  1.00  0.00           C
ATOM   1142  CE1 TYR X 150      48.509  39.845  44.834  1.00  0.00           C
ATOM   1143  CZ  TYR X 150      47.562  40.537  45.622  1.00  0.00           C
ATOM   1144  OH  TYR X 150      47.939  41.167  46.766  1.00  0.00           O
ATOM   1145  CE2 TYR X 150      46.213  40.570  45.218  1.00  0.00           C
ATOM   1146  CD2 TYR X 150      45.817  39.952  44.014  1.00  0.00           C
ATOM   1147  C   TYR X 150      45.918  40.672  40.510  1.00  0.00           C
ATOM   1148  O   TYR X 150      46.541  41.721  40.694  1.00  0.00           O
ATOM   1149  N   ARG X 151      44.614  40.670  40.202  1.00  0.00           N
ATOM   1150  CA  ARG X 151      43.805  41.899  40.108  1.00  0.00           C
ATOM   1151  CB  ARG X 151      42.447  41.587  39.468  1.00  0.00           C
ATOM   1152  CG  ARG X 151      42.555  41.304  37.964  1.00  0.00           C
ATOM   1153  CD  ARG X 151      41.211  40.797  37.435  1.00  0.00           C
ATOM   1154  NE  ARG X 151      41.014  39.370  37.741  1.00  0.00           N
ATOM   1155  CZ  ARG X 151      39.946  38.643  37.482  1.00  0.00           C
ATOM   1156  NH1 ARG X 151      38.848  39.125  36.985  1.00  0.00           N
ATOM   1157  NH2 ARG X 151      39.932  37.372  37.710  1.00  0.00           N
ATOM   1158  C   ARG X 151      43.607  42.574  41.469  1.00  0.00           C
ATOM   1159  O   ARG X 151      43.382  41.910  42.480  1.00  0.00           O
ATOM   1160  N   LEU X 152      43.618  43.906  41.461  1.00  0.00           N
ATOM   1161  CA  LEU X 152      43.509  44.782  42.633  1.00  0.00           C
ATOM   1162  CB  LEU X 152      44.812  45.596  42.775  1.00  0.00           C
ATOM   1163  CG  LEU X 152      46.098  44.781  43.007  1.00  0.00           C
ATOM   1164  CD1 LEU X 152      47.255  45.750  43.238  1.00  0.00           C
ATOM   1165  CD2 LEU X 152      46.013  43.862  44.226  1.00  0.00           C
ATOM   1166  C   LEU X 152      42.289  45.716  42.549  1.00  0.00           C
ATOM   1167  O   LEU X 152      41.678  45.873  41.489  1.00  0.00           O
ATOM   1168  N   GLY X 153      41.942  46.347  43.674  1.00  0.00           N
ATOM   1169  CA  GLY X 153      40.893  47.367  43.764  1.00  0.00           C
ATOM   1170  C   GLY X 153      39.536  46.918  43.217  1.00  0.00           C
ATOM   1171  O   GLY X 153      39.172  45.744  43.314  1.00  0.00           O
ATOM   1172  N   ILE X 154      38.786  47.843  42.609  1.00  0.00           N
ATOM   1173  CA  ILE X 154      37.479  47.552  41.994  1.00  0.00           C
ATOM   1174  CB  ILE X 154      36.872  48.838  41.376  1.00  0.00           C
ATOM   1175  CG2 ILE X 154      37.684  49.373  40.180  1.00  0.00           C
ATOM   1176  CG1 ILE X 154      35.389  48.617  41.007  1.00  0.00           C
ATOM   1177  CD1 ILE X 154      34.666  49.861  40.474  1.00  0.00           C
ATOM   1178  C   ILE X 154      37.547  46.371  41.010  1.00  0.00           C
ATOM   1179  O   ILE X 154      36.708  45.474  41.079  1.00  0.00           O
ATOM   1180  N   TRP X 155      38.583  46.307  40.166  1.00  0.00           N
ATOM   1181  CA  TRP X 155      38.777  45.241  39.176  1.00  0.00           C
ATOM   1182  CB  TRP X 155      39.996  45.570  38.307  1.00  0.00           C
ATOM   1183  CG  TRP X 155      39.985  46.886  37.587  1.00  0.00           C
ATOM   1184  CD1 TRP X 155      39.588  47.072  36.308  1.00  0.00           C
ATOM   1185  NE1 TRP X 155      39.761  48.396  35.957  1.00  0.00           N
ATOM   1186  CE2 TRP X 155      40.281  49.137  36.994  1.00  0.00           C
ATOM   1187  CZ2 TRP X 155      40.637  50.487  37.118  1.00  0.00           C
ATOM   1188  CH2 TRP X 155      41.173  50.941  38.334  1.00  0.00           C
ATOM   1189  CZ3 TRP X 155      41.368  50.038  39.394  1.00  0.00           C
ATOM   1190  CE3 TRP X 155      41.014  48.681  39.255  1.00  0.00           C
ATOM   1191  CD2 TRP X 155      40.446  48.196  38.055  1.00  0.00           C
ATOM   1192  C   TRP X 155      38.971  43.853  39.803  1.00  0.00           C
ATOM   1193  O   TRP X 155      38.573  42.860  39.193  1.00  0.00           O
ATOM   1194  N   GLY X 156      39.576  43.768  40.992  1.00  0.00           N
ATOM   1195  CA  GLY X 156      39.797  42.516  41.723  1.00  0.00           C
ATOM   1196  C   GLY X 156      38.703  42.156  42.733  1.00  0.00           C
ATOM   1197  O   GLY X 156      38.564  40.979  43.065  1.00  0.00           O
ATOM   1198  N   PHE X 157      37.929  43.136  43.221  1.00  0.00           N
ATOM   1199  CA  PHE X 157      37.145  42.981  44.458  1.00  0.00           C
ATOM   1200  CB  PHE X 157      37.998  43.477  45.640  1.00  0.00           C
ATOM   1201  CG  PHE X 157      39.210  42.595  45.875  1.00  0.00           C
ATOM   1202  CD1 PHE X 157      39.049  41.369  46.546  1.00  0.00           C
ATOM   1203  CE1 PHE X 157      40.126  40.477  46.653  1.00  0.00           C
ATOM   1204  CZ  PHE X 157      41.369  40.798  46.083  1.00  0.00           C
ATOM   1205  CE2 PHE X 157      41.539  42.028  45.422  1.00  0.00           C
ATOM   1206  CD2 PHE X 157      40.464  42.932  45.328  1.00  0.00           C
ATOM   1207  C   PHE X 157      35.727  43.586  44.467  1.00  0.00           C
ATOM   1208  O   PHE X 157      35.048  43.502  45.495  1.00  0.00           O
ATOM   1209  N   PHE X 158      35.219  44.129  43.355  1.00  0.00           N
ATOM   1210  CA  PHE X 158      33.791  44.468  43.236  1.00  0.00           C
ATOM   1211  CB  PHE X 158      33.543  45.196  41.911  1.00  0.00           C
ATOM   1212  CG  PHE X 158      32.109  45.645  41.698  1.00  0.00           C
ATOM   1213  CD1 PHE X 158      31.650  46.846  42.275  1.00  0.00           C
ATOM   1214  CE1 PHE X 158      30.320  47.260  42.079  1.00  0.00           C
ATOM   1215  CZ  PHE X 158      29.442  46.469  41.318  1.00  0.00           C
ATOM   1216  CE2 PHE X 158      29.895  45.266  40.748  1.00  0.00           C
ATOM   1217  CD2 PHE X 158      31.227  44.856  40.935  1.00  0.00           C
ATOM   1218  C   PHE X 158      32.890  43.221  43.356  1.00  0.00           C
ATOM   1219  O   PHE X 158      33.205  42.164  42.804  1.00  0.00           O
ATOM   1220  N   SER X 159      31.774  43.350  44.081  1.00  0.00           N
ATOM   1221  CA  SER X 159      30.741  42.317  44.258  1.00  0.00           C
ATOM   1222  CB  SER X 159      31.208  41.262  45.268  1.00  0.00           C
ATOM   1223  OG  SER X 159      31.121  41.700  46.610  1.00  0.00           O
ATOM   1224  C   SER X 159      29.387  42.921  44.675  1.00  0.00           C
ATOM   1225  O   SER X 159      29.349  44.019  45.235  1.00  0.00           O
ATOM   1226  N   THR X 160      28.269  42.233  44.407  1.00  0.00           N
ATOM   1227  CA  THR X 160      26.906  42.813  44.513  1.00  0.00           C
ATOM   1228  CB  THR X 160      26.192  42.807  43.151  1.00  0.00           C
ATOM   1229  CG2 THR X 160      26.916  43.652  42.101  1.00  0.00           C
ATOM   1230  OG1 THR X 160      26.093  41.488  42.667  1.00  0.00           O
ATOM   1231  C   THR X 160      25.982  42.149  45.541  1.00  0.00           C
ATOM   1232  O   THR X 160      24.890  42.663  45.795  1.00  0.00           O
ATOM   1233  N   GLY X 161      26.378  41.017  46.132  1.00  0.00           N
ATOM   1234  CA  GLY X 161      25.526  40.242  47.046  1.00  0.00           C
ATOM   1235  C   GLY X 161      24.381  39.475  46.363  1.00  0.00           C
ATOM   1236  O   GLY X 161      23.450  39.044  47.046  1.00  0.00           O
ATOM   1237  N   ASP X 162      24.436  39.323  45.036  1.00  0.00           N
ATOM   1238  CA  ASP X 162      23.514  38.541  44.198  1.00  0.00           C
ATOM   1239  CB  ASP X 162      22.515  39.491  43.513  1.00  0.00           C
ATOM   1240  CG  ASP X 162      21.437  38.756  42.706  1.00  0.00           C
ATOM   1241  OD1 ASP X 162      21.103  39.208  41.587  1.00  0.00           O
ATOM   1242  OD2 ASP X 162      20.926  37.713  43.177  1.00  0.00           O
ATOM   1243  C   ASP X 162      24.310  37.697  43.178  1.00  0.00           C
ATOM   1244  O   ASP X 162      25.519  37.885  43.011  1.00  0.00           O
ATOM   1245  N   GLU X 163      23.664  36.739  42.506  1.00  0.00           N
ATOM   1246  CA  GLU X 163      24.336  35.650  41.772  1.00  0.00           C
ATOM   1247  CB  GLU X 163      23.292  34.693  41.175  1.00  0.00           C
ATOM   1248  CG  GLU X 163      22.309  35.351  40.195  1.00  0.00           C
ATOM   1249  CD  GLU X 163      21.597  34.282  39.365  1.00  0.00           C
ATOM   1250  OE1 GLU X 163      20.633  33.662  39.867  1.00  0.00           O
ATOM   1251  OE2 GLU X 163      22.029  34.033  38.212  1.00  0.00           O
ATOM   1252  C   GLU X 163      25.350  36.087  40.688  1.00  0.00           C
ATOM   1253  O   GLU X 163      26.310  35.360  40.399  1.00  0.00           O
ATOM   1254  N   HID X 164      25.179  37.279  40.111  1.00  0.00           N
ATOM   1255  CA  HID X 164      26.015  37.814  39.032  1.00  0.00           C
ATOM   1256  CB  HID X 164      25.200  38.827  38.215  1.00  0.00           C
ATOM   1257  CG  HID X 164      24.609  39.936  39.040  1.00  0.00           C
ATOM   1258  ND1 HID X 164      23.300  40.016  39.446  1.00  0.00           N
ATOM   1259  CE1 HID X 164      23.179  41.083  40.244  1.00  0.00           C
ATOM   1260  NE2 HID X 164      24.362  41.708  40.382  1.00  0.00           N
ATOM   1261  CD2 HID X 164      25.273  40.997  39.592  1.00  0.00           C
ATOM   1262  C   HID X 164      27.367  38.393  39.490  1.00  0.00           C
ATOM   1263  O   HID X 164      28.201  38.698  38.636  1.00  0.00           O
ATOM   1264  N   SER X 165      27.619  38.556  40.800  1.00  0.00           N
ATOM   1265  CA  SER X 165      28.933  39.019  41.279  1.00  0.00           C
ATOM   1266  CB  SER X 165      28.986  40.550  41.180  1.00  0.00           C
ATOM   1267  OG  SER X 165      30.316  40.981  41.006  1.00  0.00           O
ATOM   1268  C   SER X 165      29.311  38.525  42.688  1.00  0.00           C
ATOM   1269  O   SER X 165      29.007  39.178  43.693  1.00  0.00           O
ATOM   1270  N   ARG X 166      30.009  37.377  42.770  1.00  0.00           N
ATOM   1271  CA  ARG X 166      30.547  36.779  44.017  1.00  0.00           C
ATOM   1272  CB  ARG X 166      31.178  35.396  43.753  1.00  0.00           C
ATOM   1273  CG  ARG X 166      30.174  34.295  43.382  1.00  0.00           C
ATOM   1274  CD  ARG X 166      30.747  32.870  43.458  1.00  0.00           C
ATOM   1275  NE  ARG X 166      32.095  32.766  42.869  1.00  0.00           N
ATOM   1276  CZ  ARG X 166      32.530  32.030  41.865  1.00  0.00           C
ATOM   1277  NH1 ARG X 166      33.784  32.136  41.537  1.00  0.00           N
ATOM   1278  NH2 ARG X 166      31.786  31.201  41.195  1.00  0.00           N
ATOM   1279  C   ARG X 166      31.588  37.654  44.725  1.00  0.00           C
ATOM   1280  O   ARG X 166      31.433  37.927  45.915  1.00  0.00           O
ATOM   1281  N   GLY X 167      32.623  38.098  44.009  1.00  0.00           N
ATOM   1282  CA  GLY X 167      33.803  38.771  44.572  1.00  0.00           C
ATOM   1283  C   GLY X 167      35.029  37.859  44.725  1.00  0.00           C
ATOM   1284  O   GLY X 167      35.041  36.723  44.244  1.00  0.00           O
ATOM   1285  N   ASN X 168      36.066  38.373  45.396  1.00  0.00           N
ATOM   1286  CA  ASN X 168      37.382  37.734  45.592  1.00  0.00           C
ATOM   1287  CB  ASN X 168      37.286  36.602  46.640  1.00  0.00           C
ATOM   1288  CG  ASN X 168      36.856  37.069  48.018  1.00  0.00           C
ATOM   1289  OD1 ASN X 168      36.819  38.248  48.335  1.00  0.00           O
ATOM   1290  ND2 ASN X 168      36.497  36.161  48.889  1.00  0.00           N
ATOM   1291  C   ASN X 168      38.103  37.320  44.287  1.00  0.00           C
ATOM   1292  O   ASN X 168      38.881  36.363  44.271  1.00  0.00           O
ATOM   1293  N   TRP X 169      37.882  38.043  43.181  1.00  0.00           N
ATOM   1294  CA  TRP X 169      38.454  37.716  41.866  1.00  0.00           C
ATOM   1295  CB  TRP X 169      37.919  38.686  40.796  1.00  0.00           C
ATOM   1296  CG  TRP X 169      36.457  39.021  40.877  1.00  0.00           C
ATOM   1297  CD1 TRP X 169      35.945  40.227  41.218  1.00  0.00           C
ATOM   1298  NE1 TRP X 169      34.566  40.164  41.244  1.00  0.00           N
ATOM   1299  CE2 TRP X 169      34.116  38.912  40.891  1.00  0.00           C
ATOM   1300  CZ2 TRP X 169      32.835  38.362  40.766  1.00  0.00           C
ATOM   1301  CH2 TRP X 169      32.703  37.013  40.398  1.00  0.00           C
ATOM   1302  CZ3 TRP X 169      33.850  36.233  40.178  1.00  0.00           C
ATOM   1303  CE3 TRP X 169      35.135  36.798  40.295  1.00  0.00           C
ATOM   1304  CD2 TRP X 169      35.302  38.153  40.657  1.00  0.00           C
ATOM   1305  C   TRP X 169      39.992  37.705  41.884  1.00  0.00           C
ATOM   1306  O   TRP X 169      40.600  36.830  41.271  1.00  0.00           O
ATOM   1307  N   GLY X 170      40.617  38.602  42.657  1.00  0.00           N
ATOM   1308  CA  GLY X 170      42.070  38.617  42.865  1.00  0.00           C
ATOM   1309  C   GLY X 170      42.618  37.346  43.538  1.00  0.00           C
ATOM   1310  O   GLY X 170      43.676  36.855  43.152  1.00  0.00           O
ATOM   1311  N   HIE X 171      41.896  36.735  44.484  1.00  0.00           N
ATOM   1312  CA  HIE X 171      42.314  35.453  45.077  1.00  0.00           C
ATOM   1313  CB  HIE X 171      41.603  35.222  46.416  1.00  0.00           C
ATOM   1314  CG  HIE X 171      41.887  36.280  47.451  1.00  0.00           C
ATOM   1315  ND1 HIE X 171      40.986  37.267  47.848  1.00  0.00           N
ATOM   1316  CE1 HIE X 171      41.633  38.001  48.768  1.00  0.00           C
ATOM   1317  NE2 HIE X 171      42.875  37.530  48.963  1.00  0.00           N
ATOM   1318  CD2 HIE X 171      43.054  36.438  48.142  1.00  0.00           C
ATOM   1319  C   HIE X 171      42.108  34.274  44.114  1.00  0.00           C
ATOM   1320  O   HIE X 171      42.881  33.317  44.142  1.00  0.00           O
ATOM   1321  N   LEU X 172      41.132  34.353  43.201  1.00  0.00           N
ATOM   1322  CA  LEU X 172      40.983  33.371  42.118  1.00  0.00           C
ATOM   1323  CB  LEU X 172      39.610  33.508  41.440  1.00  0.00           C
ATOM   1324  CG  LEU X 172      38.403  33.228  42.353  1.00  0.00           C
ATOM   1325  CD1 LEU X 172      37.129  33.406  41.532  1.00  0.00           C
ATOM   1326  CD2 LEU X 172      38.397  31.808  42.926  1.00  0.00           C
ATOM   1327  C   LEU X 172      42.118  33.458  41.084  1.00  0.00           C
ATOM   1328  O   LEU X 172      42.508  32.421  40.541  1.00  0.00           O
ATOM   1329  N   ASP X 173      42.695  34.641  40.853  1.00  0.00           N
ATOM   1330  CA  ASP X 173      43.918  34.794  40.048  1.00  0.00           C
ATOM   1331  CB  ASP X 173      44.254  36.274  39.813  1.00  0.00           C
ATOM   1332  CG  ASP X 173      43.182  37.073  39.076  1.00  0.00           C
ATOM   1333  OD1 ASP X 173      42.427  36.490  38.266  1.00  0.00           O
ATOM   1334  OD2 ASP X 173      43.125  38.307  39.284  1.00  0.00           O
ATOM   1335  C   ASP X 173      45.115  34.109  40.724  1.00  0.00           C
ATOM   1336  O   ASP X 173      45.852  33.367  40.075  1.00  0.00           O
ATOM   1337  N   GLN X 174      45.274  34.282  42.043  1.00  0.00           N
ATOM   1338  CA  GLN X 174      46.322  33.608  42.821  1.00  0.00           C
ATOM   1339  CB  GLN X 174      46.288  34.079  44.286  1.00  0.00           C
ATOM   1340  CG  GLN X 174      46.573  35.581  44.491  1.00  0.00           C
ATOM   1341  CD  GLN X 174      46.274  36.038  45.920  1.00  0.00           C
ATOM   1342  OE1 GLN X 174      46.022  35.246  46.813  1.00  0.00           O
ATOM   1343  NE2 GLN X 174      46.291  37.322  46.204  1.00  0.00           N
ATOM   1344  C   GLN X 174      46.182  32.074  42.750  1.00  0.00           C
ATOM   1345  O   GLN X 174      47.166  31.367  42.525  1.00  0.00           O
ATOM   1346  N   VAL X 175      44.954  31.550  42.864  1.00  0.00           N
ATOM   1347  CA  VAL X 175      44.658  30.116  42.683  1.00  0.00           C
ATOM   1348  CB  VAL X 175      43.207  29.802  43.111  1.00  0.00           C
ATOM   1349  CG1 VAL X 175      42.748  28.392  42.721  1.00  0.00           C
ATOM   1350  CG2 VAL X 175      43.066  29.910  44.635  1.00  0.00           C
ATOM   1351  C   VAL X 175      44.951  29.653  41.249  1.00  0.00           C
ATOM   1352  O   VAL X 175      45.525  28.579  41.069  1.00  0.00           O
ATOM   1353  N   ALA X 176      44.635  30.452  40.225  1.00  0.00           N
ATOM   1354  CA  ALA X 176      44.940  30.122  38.830  1.00  0.00           C
ATOM   1355  CB  ALA X 176      44.221  31.122  37.921  1.00  0.00           C
ATOM   1356  C   ALA X 176      46.456  30.077  38.555  1.00  0.00           C
ATOM   1357  O   ALA X 176      46.932  29.165  37.871  1.00  0.00           O
ATOM   1358  N   ALA X 177      47.234  30.993  39.135  1.00  0.00           N
ATOM   1359  CA  ALA X 177      48.693  30.955  39.063  1.00  0.00           C
ATOM   1360  CB  ALA X 177      49.245  32.244  39.675  1.00  0.00           C
ATOM   1361  C   ALA X 177      49.261  29.698  39.751  1.00  0.00           C
ATOM   1362  O   ALA X 177      50.092  29.001  39.169  1.00  0.00           O
ATOM   1363  N   LEU X 178      48.767  29.339  40.944  1.00  0.00           N
ATOM   1364  CA  LEU X 178      49.173  28.112  41.648  1.00  0.00           C
ATOM   1365  CB  LEU X 178      48.564  28.108  43.064  1.00  0.00           C
ATOM   1366  CG  LEU X 178      49.198  29.121  44.039  1.00  0.00           C
ATOM   1367  CD1 LEU X 178      48.356  29.205  45.314  1.00  0.00           C
ATOM   1368  CD2 LEU X 178      50.621  28.723  44.442  1.00  0.00           C
ATOM   1369  C   LEU X 178      48.804  26.834  40.869  1.00  0.00           C
ATOM   1370  O   LEU X 178      49.617  25.909  40.793  1.00  0.00           O
ATOM   1371  N   ARG X 179      47.628  26.794  40.224  1.00  0.00           N
ATOM   1372  CA  ARG X 179      47.212  25.703  39.319  1.00  0.00           C
ATOM   1373  CB  ARG X 179      45.757  25.917  38.866  1.00  0.00           C
ATOM   1374  CG  ARG X 179      44.736  25.577  39.962  1.00  0.00           C
ATOM   1375  CD  ARG X 179      43.338  26.041  39.537  1.00  0.00           C
ATOM   1376  NE  ARG X 179      42.317  25.674  40.534  1.00  0.00           N
ATOM   1377  CZ  ARG X 179      41.067  26.090  40.567  1.00  0.00           C
ATOM   1378  NH1 ARG X 179      40.253  25.650  41.473  1.00  0.00           N
ATOM   1379  NH2 ARG X 179      40.575  26.952  39.734  1.00  0.00           N
ATOM   1380  C   ARG X 179      48.134  25.568  38.104  1.00  0.00           C
ATOM   1381  O   ARG X 179      48.466  24.439  37.739  1.00  0.00           O
ATOM   1382  N   TRP X 180      48.584  26.684  37.520  1.00  0.00           N
ATOM   1383  CA  TRP X 180      49.556  26.692  36.416  1.00  0.00           C
ATOM   1384  CB  TRP X 180      49.646  28.098  35.801  1.00  0.00           C
ATOM   1385  CG  TRP X 180      50.545  28.209  34.603  1.00  0.00           C
ATOM   1386  CD1 TRP X 180      50.129  28.223  33.316  1.00  0.00           C
ATOM   1387  NE1 TRP X 180      51.219  28.301  32.473  1.00  0.00           N
ATOM   1388  CE2 TRP X 180      52.404  28.301  33.170  1.00  0.00           C
ATOM   1389  CZ2 TRP X 180      53.747  28.317  32.768  1.00  0.00           C
ATOM   1390  CH2 TRP X 180      54.754  28.339  33.747  1.00  0.00           C
ATOM   1391  CZ3 TRP X 180      54.402  28.346  35.108  1.00  0.00           C
ATOM   1392  CE3 TRP X 180      53.048  28.331  35.496  1.00  0.00           C
ATOM   1393  CD2 TRP X 180      52.009  28.288  34.540  1.00  0.00           C
ATOM   1394  C   TRP X 180      50.937  26.205  36.870  1.00  0.00           C
ATOM   1395  O   TRP X 180      51.543  25.371  36.195  1.00  0.00           O
ATOM   1396  N   VAL X 181      51.416  26.673  38.032  1.00  0.00           N
ATOM   1397  CA  VAL X 181      52.710  26.278  38.620  1.00  0.00           C
ATOM   1398  CB  VAL X 181      53.002  27.097  39.900  1.00  0.00           C
ATOM   1399  CG1 VAL X 181      54.153  26.549  40.755  1.00  0.00           C
ATOM   1400  CG2 VAL X 181      53.380  28.539  39.535  1.00  0.00           C
ATOM   1401  C   VAL X 181      52.741  24.772  38.874  1.00  0.00           C
ATOM   1402  O   VAL X 181      53.656  24.100  38.405  1.00  0.00           O
ATOM   1403  N   GLN X 182      51.708  24.212  39.509  1.00  0.00           N
ATOM   1404  CA  GLN X 182      51.574  22.764  39.721  1.00  0.00           C
ATOM   1405  CB  GLN X 182      50.234  22.508  40.436  1.00  0.00           C
ATOM   1406  CG  GLN X 182      50.346  22.692  41.958  1.00  0.00           C
ATOM   1407  CD  GLN X 182      51.214  21.616  42.607  1.00  0.00           C
ATOM   1408  OE1 GLN X 182      51.398  20.530  42.079  1.00  0.00           O
ATOM   1409  NE2 GLN X 182      51.785  21.861  43.760  1.00  0.00           N
ATOM   1410  C   GLN X 182      51.659  21.936  38.424  1.00  0.00           C
ATOM   1411  O   GLN X 182      52.151  20.804  38.437  1.00  0.00           O
ATOM   1412  N   ASP X 183      51.231  22.501  37.293  1.00  0.00           N
ATOM   1413  CA  ASP X 183      51.172  21.827  35.994  1.00  0.00           C
ATOM   1414  CB  ASP X 183      49.885  22.292  35.297  1.00  0.00           C
ATOM   1415  CG  ASP X 183      49.422  21.364  34.175  1.00  0.00           C
ATOM   1416  OD1 ASP X 183      49.193  21.858  33.043  1.00  0.00           O
ATOM   1417  OD2 ASP X 183      49.256  20.146  34.427  1.00  0.00           O
ATOM   1418  C   ASP X 183      52.418  22.028  35.108  1.00  0.00           C
ATOM   1419  O   ASP X 183      52.547  21.331  34.099  1.00  0.00           O
ATOM   1420  N   ASN X 184      53.333  22.946  35.453  1.00  0.00           N
ATOM   1421  CA  ASN X 184      54.488  23.311  34.611  1.00  0.00           C
ATOM   1422  CB  ASN X 184      54.189  24.657  33.915  1.00  0.00           C
ATOM   1423  CG  ASN X 184      53.062  24.603  32.894  1.00  0.00           C
ATOM   1424  OD1 ASN X 184      53.266  24.305  31.721  1.00  0.00           O
ATOM   1425  ND2 ASN X 184      51.848  24.894  33.296  1.00  0.00           N
ATOM   1426  C   ASN X 184      55.851  23.380  35.342  1.00  0.00           C
ATOM   1427  O   ASN X 184      56.886  23.289  34.679  1.00  0.00           O
ATOM   1428  N   ILE X 185      55.905  23.554  36.671  1.00  0.00           N
ATOM   1429  CA  ILE X 185      57.152  23.879  37.397  1.00  0.00           C
ATOM   1430  CB  ILE X 185      56.842  24.303  38.853  1.00  0.00           C
ATOM   1431  CG2 ILE X 185      56.504  23.104  39.757  1.00  0.00           C
ATOM   1432  CG1 ILE X 185      57.959  25.141  39.515  1.00  0.00           C
ATOM   1433  CD1 ILE X 185      58.115  26.541  38.906  1.00  0.00           C
ATOM   1434  C   ILE X 185      58.231  22.785  37.323  1.00  0.00           C
ATOM   1435  O   ILE X 185      59.417  23.109  37.385  1.00  0.00           O
ATOM   1436  N   ALA X 186      57.855  21.520  37.099  1.00  0.00           N
ATOM   1437  CA  ALA X 186      58.801  20.423  36.868  1.00  0.00           C
ATOM   1438  CB  ALA X 186      58.001  19.126  36.714  1.00  0.00           C
ATOM   1439  C   ALA X 186      59.721  20.670  35.654  1.00  0.00           C
ATOM   1440  O   ALA X 186      60.928  20.415  35.722  1.00  0.00           O
ATOM   1441  N   SER X 187      59.191  21.264  34.577  1.00  0.00           N
ATOM   1442  CA  SER X 187      59.970  21.646  33.386  1.00  0.00           C
ATOM   1443  CB  SER X 187      59.038  21.833  32.181  1.00  0.00           C
ATOM   1444  OG  SER X 187      58.384  20.606  31.882  1.00  0.00           O
ATOM   1445  C   SER X 187      60.862  22.876  33.619  1.00  0.00           C
ATOM   1446  O   SER X 187      61.848  23.060  32.908  1.00  0.00           O
ATOM   1447  N   PHE X 188      60.595  23.655  34.672  1.00  0.00           N
ATOM   1448  CA  PHE X 188      61.473  24.714  35.194  1.00  0.00           C
ATOM   1449  CB  PHE X 188      60.645  25.973  35.490  1.00  0.00           C
ATOM   1450  CG  PHE X 188      59.960  26.554  34.267  1.00  0.00           C
ATOM   1451  CD1 PHE X 188      58.642  26.177  33.946  1.00  0.00           C
ATOM   1452  CE1 PHE X 188      58.024  26.676  32.787  1.00  0.00           C
ATOM   1453  CZ  PHE X 188      58.718  27.567  31.951  1.00  0.00           C
ATOM   1454  CE2 PHE X 188      60.031  27.955  32.272  1.00  0.00           C
ATOM   1455  CD2 PHE X 188      60.652  27.447  33.427  1.00  0.00           C
ATOM   1456  C   PHE X 188      62.319  24.254  36.404  1.00  0.00           C
ATOM   1457  O   PHE X 188      62.952  25.073  37.073  1.00  0.00           O
ATOM   1458  N   GLY X 189      62.355  22.946  36.681  1.00  0.00           N
ATOM   1459  CA  GLY X 189      63.265  22.314  37.640  1.00  0.00           C
ATOM   1460  C   GLY X 189      62.832  22.303  39.112  1.00  0.00           C
ATOM   1461  O   GLY X 189      63.608  21.855  39.962  1.00  0.00           O
ATOM   1462  N   GLY X 190      61.620  22.768  39.424  1.00  0.00           N
ATOM   1463  CA  GLY X 190      61.043  22.727  40.772  1.00  0.00           C
ATOM   1464  C   GLY X 190      60.201  21.472  41.021  1.00  0.00           C
ATOM   1465  O   GLY X 190      59.644  20.898  40.090  1.00  0.00           O
ATOM   1466  N   ASN X 191      60.091  21.032  42.276  1.00  0.00           N
ATOM   1467  CA  ASN X 191      59.289  19.871  42.660  1.00  0.00           C
ATOM   1468  CB  ASN X 191      59.968  19.147  43.841  1.00  0.00           C
ATOM   1469  CG  ASN X 191      59.400  17.753  44.070  1.00  0.00           C
ATOM   1470  OD1 ASN X 191      58.285  17.432  43.682  1.00  0.00           O
ATOM   1471  ND2 ASN X 191      60.157  16.863  44.660  1.00  0.00           N
ATOM   1472  C   ASN X 191      57.837  20.288  42.987  1.00  0.00           C
ATOM   1473  O   ASN X 191      57.620  20.936  44.016  1.00  0.00           O
ATOM   1474  N   PRO X 192      56.822  19.895  42.188  1.00  0.00           N
ATOM   1475  CD  PRO X 192      56.916  19.122  40.955  1.00  0.00           C
ATOM   1476  CG  PRO X 192      55.494  18.663  40.644  1.00  0.00           C
ATOM   1477  CB  PRO X 192      54.638  19.778  41.232  1.00  0.00           C
ATOM   1478  CA  PRO X 192      55.419  20.206  42.482  1.00  0.00           C
ATOM   1479  C   PRO X 192      54.887  19.526  43.759  1.00  0.00           C
ATOM   1480  O   PRO X 192      53.809  19.889  44.228  1.00  0.00           O
ATOM   1481  N   GLY X 193      55.621  18.573  44.347  1.00  0.00           N
ATOM   1482  CA  GLY X 193      55.322  17.952  45.643  1.00  0.00           C
ATOM   1483  C   GLY X 193      55.954  18.635  46.867  1.00  0.00           C
ATOM   1484  O   GLY X 193      55.768  18.145  47.978  1.00  0.00           O
ATOM   1485  N   SER X 194      56.712  19.728  46.699  1.00  0.00           N
ATOM   1486  CA  SER X 194      57.507  20.349  47.780  1.00  0.00           C
ATOM   1487  CB  SER X 194      58.960  19.843  47.738  1.00  0.00           C
ATOM   1488  OG  SER X 194      59.033  18.424  47.759  1.00  0.00           O
ATOM   1489  C   SER X 194      57.439  21.887  47.751  1.00  0.00           C
ATOM   1490  O   SER X 194      58.467  22.574  47.685  1.00  0.00           O
ATOM   1491  N   VAL X 195      56.221  22.441  47.776  1.00  0.00           N
ATOM   1492  CA  VAL X 195      55.928  23.862  47.503  1.00  0.00           C
ATOM   1493  CB  VAL X 195      54.831  24.005  46.422  1.00  0.00           C
ATOM   1494  CG1 VAL X 195      54.692  25.461  45.955  1.00  0.00           C
ATOM   1495  CG2 VAL X 195      55.100  23.141  45.180  1.00  0.00           C
ATOM   1496  C   VAL X 195      55.535  24.645  48.767  1.00  0.00           C
ATOM   1497  O   VAL X 195      54.595  24.284  49.479  1.00  0.00           O
ATOM   1498  N   THR X 196      56.205  25.776  48.998  1.00  0.00           N
ATOM   1499  CA  THR X 196      55.872  26.777  50.027  1.00  0.00           C
ATOM   1500  CB  THR X 196      57.139  27.201  50.792  1.00  0.00           C
ATOM   1501  CG2 THR X 196      56.862  28.236  51.886  1.00  0.00           C
ATOM   1502  OG1 THR X 196      57.721  26.098  51.447  1.00  0.00           O
ATOM   1503  C   THR X 196      55.191  28.003  49.402  1.00  0.00           C
ATOM   1504  O   THR X 196      55.641  28.487  48.363  1.00  0.00           O
ATOM   1505  N   ILE X 197      54.155  28.557  50.042  1.00  0.00           N
ATOM   1506  CA  ILE X 197      53.594  29.883  49.703  1.00  0.00           C
ATOM   1507  CB  ILE X 197      52.061  29.853  49.498  1.00  0.00           C
ATOM   1508  CG2 ILE X 197      51.729  28.965  48.284  1.00  0.00           C
ATOM   1509  CG1 ILE X 197      51.285  29.418  50.762  1.00  0.00           C
ATOM   1510  CD1 ILE X 197      49.759  29.528  50.624  1.00  0.00           C
ATOM   1511  C   ILE X 197      54.037  30.956  50.708  1.00  0.00           C
ATOM   1512  O   ILE X 197      54.164  30.682  51.901  1.00  0.00           O
ATOM   1513  N   PHE X 198      54.282  32.172  50.221  1.00  0.00           N
ATOM   1514  CA  PHE X 198      54.874  33.296  50.954  1.00  0.00           C
ATOM   1515  CB  PHE X 198      56.385  33.290  50.645  1.00  0.00           C
ATOM   1516  CG  PHE X 198      57.263  34.388  51.233  1.00  0.00           C
ATOM   1517  CD1 PHE X 198      57.141  34.788  52.578  1.00  0.00           C
ATOM   1518  CE1 PHE X 198      58.050  35.706  53.133  1.00  0.00           C
ATOM   1519  CZ  PHE X 198      59.070  36.259  52.340  1.00  0.00           C
ATOM   1520  CE2 PHE X 198      59.181  35.886  50.990  1.00  0.00           C
ATOM   1521  CD2 PHE X 198      58.287  34.949  50.442  1.00  0.00           C
ATOM   1522  C   PHE X 198      54.204  34.612  50.527  1.00  0.00           C
ATOM   1523  O   PHE X 198      53.834  34.761  49.363  1.00  0.00           O
ATOM   1524  N   GLY X 199      54.050  35.581  51.431  1.00  0.00           N
ATOM   1525  CA  GLY X 199      53.532  36.907  51.081  1.00  0.00           C
ATOM   1526  C   GLY X 199      53.543  37.901  52.240  1.00  0.00           C
ATOM   1527  O   GLY X 199      53.487  37.514  53.408  1.00  0.00           O
ATOM   1528  N   GLU X 200      53.604  39.196  51.923  1.00  0.00           N
ATOM   1529  CA  GLU X 200      53.647  40.297  52.899  1.00  0.00           C
ATOM   1530  CB  GLU X 200      55.008  41.026  52.888  1.00  0.00           C
ATOM   1531  CG  GLU X 200      55.808  41.035  51.576  1.00  0.00           C
ATOM   1532  CD  GLU X 200      55.025  41.552  50.365  1.00  0.00           C
ATOM   1533  OE1 GLU X 200      54.803  42.777  50.236  1.00  0.00           O
ATOM   1534  OE2 GLU X 200      54.680  40.732  49.493  1.00  0.00           O
ATOM   1535  C   GLU X 200      52.481  41.287  52.744  1.00  0.00           C
ATOM   1536  O   GLU X 200      51.900  41.384  51.663  1.00  0.00           O
ATOM   1537  C1  MOL X 201      48.761  49.873  53.116  1.00  0.00           C
ATOM   1538  C2  MOL X 201      50.085  49.689  52.389  1.00  0.00           C
ATOM   1539  C3  MOL X 201      50.877  48.410  52.768  1.00  0.00           C
ATOM   1540  C4  MOL X 201      52.270  48.551  52.085  1.00  0.00           C
ATOM   1541  C5  MOL X 201      52.101  48.699  50.549  1.00  0.00           C
ATOM   1542  C6  MOL X 201      51.058  49.788  50.136  1.00  0.00           C
ATOM   1543  O1  MOL X 201      49.872  49.682  50.961  1.00  0.00           O
ATOM   1544  O2  MOL X 201      51.590  51.134  50.276  1.00  0.00           O
ATOM   1545  C7  MOL X 201      52.626  51.579  49.359  1.00  0.00           C
ATOM   1546  C8  MOL X 201      52.006  51.618  47.939  1.00  0.00           C
ATOM   1547  C9  MOL X 201      53.025  52.122  46.906  1.00  0.00           C
ATOM   1548  C10 MOL X 201      53.365  53.591  47.252  1.00  0.00           C
ATOM   1549  C11 MOL X 201      53.543  53.893  48.746  1.00  0.00           C
ATOM   1550  C12 MOL X 201      53.221  52.949  49.753  1.00  0.00           C
ATOM   1551  C13 MOL X 201      53.517  53.270  51.102  1.00  0.00           C
ATOM   1552  C14 MOL X 201      54.067  54.529  51.457  1.00  0.00           C
ATOM   1553  C15 MOL X 201      54.307  55.490  50.447  1.00  0.00           C
ATOM   1554  C16 MOL X 201      54.026  55.167  49.103  1.00  0.00           C
ATOM   1555  O3  MOL X 201      54.199  56.107  48.124  1.00  0.00           O
ATOM   1556  C17 MOL X 201      54.881  56.839  50.801  1.00  0.00           C
ATOM   1557  O4  MOL X 201      55.306  57.586  49.930  1.00  0.00           O
ATOM   1558  C18 MOL X 201      54.935  57.238  52.246  1.00  0.00           C
ATOM   1559  C19 MOL X 201      54.681  56.296  53.270  1.00  0.00           C
ATOM   1560  C20 MOL X 201      54.401  54.860  52.897  1.00  0.00           C
ATOM   1561  O5  MOL X 201      54.483  53.955  53.720  1.00  0.00           O
ATOM   1562  C21 MOL X 201      54.720  56.724  54.623  1.00  0.00           C
ATOM   1563  C22 MOL X 201      55.053  58.059  54.932  1.00  0.00           C
ATOM   1564  C23 MOL X 201      55.330  58.976  53.913  1.00  0.00           C
ATOM   1565  C24 MOL X 201      55.262  58.568  52.575  1.00  0.00           C
ATOM   1566  O6  MOL X 201      54.438  55.844  55.650  1.00  0.00           O
ATOM   1567  C25 MOL X 201      53.753  56.259  56.848  1.00  0.00           C
ATOM   1568  O7  MOL X 201      53.273  52.351  52.081  1.00  0.00           O
ATOM   1569  C26 MOL X 201      54.259  51.180  46.907  1.00  0.00           C
ATOM   1570  O8  MOL X 201      55.357  51.533  47.311  1.00  0.00           O
ATOM   1571  C27 MOL X 201      54.005  49.721  46.470  1.00  0.00           C
ATOM   1572  O9  MOL X 201      54.048  48.810  47.597  1.00  0.00           O
ATOM   1573  O10 MOL X 201      52.435  52.106  45.602  1.00  0.00           O
ATOM   1574  N1  MOL X 201      53.115  47.376  52.463  1.00  0.00           N
ATOM   1575  O11 MOL X 201      50.284  47.243  52.184  1.00  0.00           O
ATOM   1576  C28 MOL X 201      49.677  46.114  52.898  1.00  0.00           C
ATOM   1577  C29 MOL X 201      48.763  46.575  54.034  1.00  0.00           C
ATOM   1578  C30 MOL X 201      47.408  45.860  54.068  1.00  0.00           C
ATOM   1579  O12 MOL X 201      49.242  45.394  51.900  1.00  0.00           O
ATOM   1580  C31 MOL X 201      46.375  46.668  54.873  1.00  0.00           C
ATOM   1581  C32 MOL X 201      45.802  47.860  54.100  1.00  0.00           C
ATOM   1582  C33 MOL X 201      44.869  48.728  54.987  1.00  0.00           C
ATOM   1583  O13 MOL X 201      45.576  49.674  55.787  1.00  0.00           O
ATOM   1584  N2  MOL X 201      52.118  42.002  53.824  1.00  0.00           N
ATOM   1585  C34 MOL X 201      51.014  43.005  53.869  1.00  0.00           C
ATOM   1586  C35 MOL X 201      51.409  44.273  53.065  1.00  0.00           C
ATOM   1587  O14 MOL X 201      50.775  45.415  53.641  1.00  0.00           O
ATOM   1588  C36 MOL X 201      49.712  42.309  53.462  1.00  0.00           C
ATOM   1589  O15 MOL X 201      49.391  41.259  54.028  1.00  0.00           O
ATOM   1590  N   ALA X 202      49.011  42.780  52.374  1.00  0.00           N
ATOM   1591  CA  ALA X 202      47.797  42.075  51.942  1.00  0.00           C
ATOM   1592  CB  ALA X 202      47.066  42.951  50.913  1.00  0.00           C
ATOM   1593  C   ALA X 202      48.089  40.667  51.360  1.00  0.00           C
ATOM   1594  O   ALA X 202      47.198  39.815  51.377  1.00  0.00           O
ATOM   1595  N   GLY X 203      49.315  40.392  50.900  1.00  0.00           N
ATOM   1596  CA  GLY X 203      49.776  39.048  50.530  1.00  0.00           C
ATOM   1597  C   GLY X 203      49.914  38.106  51.737  1.00  0.00           C
ATOM   1598  O   GLY X 203      49.645  36.912  51.626  1.00  0.00           O
ATOM   1599  N   GLY X 204      50.229  38.650  52.917  1.00  0.00           N
ATOM   1600  CA  GLY X 204      50.271  37.912  54.184  1.00  0.00           C
ATOM   1601  C   GLY X 204      48.883  37.439  54.628  1.00  0.00           C
ATOM   1602  O   GLY X 204      48.726  36.279  55.016  1.00  0.00           O
ATOM   1603  N   GLU X 205      47.859  38.287  54.477  1.00  0.00           N
ATOM   1604  CA  GLU X 205      46.455  37.884  54.664  1.00  0.00           C
ATOM   1605  CB  GLU X 205      45.556  39.120  54.876  1.00  0.00           C
ATOM   1606  CG  GLU X 205      44.151  38.721  55.369  1.00  0.00           C
ATOM   1607  CD  GLU X 205      43.253  39.914  55.736  1.00  0.00           C
ATOM   1608  OE1 GLU X 205      42.078  39.944  55.305  1.00  0.00           O
ATOM   1609  OE2 GLU X 205      43.684  40.808  56.496  1.00  0.00           O
ATOM   1610  C   GLU X 205      45.955  36.980  53.517  1.00  0.00           C
ATOM   1611  O   GLU X 205      45.169  36.070  53.770  1.00  0.00           O
ATOM   1612  N   SER X 206      46.457  37.143  52.284  1.00  0.00           N
ATOM   1613  CA  SER X 206      46.126  36.248  51.157  1.00  0.00           C
ATOM   1614  CB  SER X 206      46.766  36.706  49.842  1.00  0.00           C
ATOM   1615  OG  SER X 206      46.265  37.961  49.416  1.00  0.00           O
ATOM   1616  C   SER X 206      46.541  34.798  51.445  1.00  0.00           C
ATOM   1617  O   SER X 206      45.727  33.886  51.317  1.00  0.00           O
ATOM   1618  N   VAL X 207      47.771  34.574  51.929  1.00  0.00           N
ATOM   1619  CA  VAL X 207      48.231  33.252  52.405  1.00  0.00           C
ATOM   1620  CB  VAL X 207      49.703  33.339  52.872  1.00  0.00           C
ATOM   1621  CG1 VAL X 207      50.171  32.092  53.631  1.00  0.00           C
ATOM   1622  CG2 VAL X 207      50.639  33.528  51.670  1.00  0.00           C
ATOM   1623  C   VAL X 207      47.317  32.715  53.519  1.00  0.00           C
ATOM   1624  O   VAL X 207      46.917  31.550  53.488  1.00  0.00           O
ATOM   1625  N   SER X 208      46.921  33.574  54.460  1.00  0.00           N
ATOM   1626  CA  SER X 208      46.062  33.225  55.600  1.00  0.00           C
ATOM   1627  CB  SER X 208      45.997  34.447  56.513  1.00  0.00           C
ATOM   1628  OG  SER X 208      45.420  34.202  57.777  1.00  0.00           O
ATOM   1629  C   SER X 208      44.654  32.766  55.190  1.00  0.00           C
ATOM   1630  O   SER X 208      44.140  31.795  55.755  1.00  0.00           O
ATOM   1631  N   VAL X 209      44.032  33.392  54.178  1.00  0.00           N
ATOM   1632  CA  VAL X 209      42.730  32.938  53.643  1.00  0.00           C
ATOM   1633  CB  VAL X 209      41.891  34.063  53.001  1.00  0.00           C
ATOM   1634  CG1 VAL X 209      41.568  35.161  54.022  1.00  0.00           C
ATOM   1635  CG2 VAL X 209      42.531  34.705  51.768  1.00  0.00           C
ATOM   1636  C   VAL X 209      42.857  31.737  52.702  1.00  0.00           C
ATOM   1637  O   VAL X 209      41.954  30.903  52.671  1.00  0.00           O
ATOM   1638  N   LEU X 210      43.986  31.572  52.001  1.00  0.00           N
ATOM   1639  CA  LEU X 210      44.254  30.379  51.185  1.00  0.00           C
ATOM   1640  CB  LEU X 210      45.486  30.615  50.290  1.00  0.00           C
ATOM   1641  CG  LEU X 210      45.230  31.562  49.099  1.00  0.00           C
ATOM   1642  CD1 LEU X 210      46.563  31.949  48.459  1.00  0.00           C
ATOM   1643  CD2 LEU X 210      44.365  30.914  48.013  1.00  0.00           C
ATOM   1644  C   LEU X 210      44.410  29.115  52.048  1.00  0.00           C
ATOM   1645  O   LEU X 210      43.880  28.068  51.678  1.00  0.00           O
ATOM   1646  N   VAL X 211      45.040  29.197  53.228  1.00  0.00           N
ATOM   1647  CA  VAL X 211      45.069  28.088  54.212  1.00  0.00           C
ATOM   1648  CB  VAL X 211      46.096  28.376  55.332  1.00  0.00           C
ATOM   1649  CG1 VAL X 211      46.095  27.310  56.440  1.00  0.00           C
ATOM   1650  CG2 VAL X 211      47.526  28.410  54.773  1.00  0.00           C
ATOM   1651  C   VAL X 211      43.670  27.798  54.786  1.00  0.00           C
ATOM   1652  O   VAL X 211      43.349  26.642  55.071  1.00  0.00           O
ATOM   1653  N   LEU X 212      42.810  28.816  54.899  1.00  0.00           N
ATOM   1654  CA  LEU X 212      41.423  28.721  55.387  1.00  0.00           C
ATOM   1655  CB  LEU X 212      41.056  30.099  55.979  1.00  0.00           C
ATOM   1656  CG  LEU X 212      39.911  30.127  57.008  1.00  0.00           C
ATOM   1657  CD1 LEU X 212      40.282  29.417  58.312  1.00  0.00           C
ATOM   1658  CD2 LEU X 212      39.587  31.586  57.339  1.00  0.00           C
ATOM   1659  C   LEU X 212      40.410  28.249  54.310  1.00  0.00           C
ATOM   1660  O   LEU X 212      39.219  28.080  54.597  1.00  0.00           O
ATOM   1661  N   SER X 213      40.863  28.044  53.067  1.00  0.00           N
ATOM   1662  CA  SER X 213      40.021  27.684  51.920  1.00  0.00           C
ATOM   1663  CB  SER X 213      40.351  28.581  50.724  1.00  0.00           C
ATOM   1664  OG  SER X 213      39.399  28.358  49.701  1.00  0.00           O
ATOM   1665  C   SER X 213      40.154  26.205  51.512  1.00  0.00           C
ATOM   1666  O   SER X 213      41.277  25.715  51.356  1.00  0.00           O
ATOM   1667  N   PRO X 214      39.040  25.492  51.242  1.00  0.00           N
ATOM   1668  CD  PRO X 214      37.663  25.961  51.347  1.00  0.00           C
ATOM   1669  CG  PRO X 214      36.826  24.947  50.581  1.00  0.00           C
ATOM   1670  CB  PRO X 214      37.608  23.651  50.793  1.00  0.00           C
ATOM   1671  CA  PRO X 214      39.067  24.118  50.724  1.00  0.00           C
ATOM   1672  C   PRO X 214      39.590  24.030  49.278  1.00  0.00           C
ATOM   1673  O   PRO X 214      40.118  22.993  48.868  1.00  0.00           O
ATOM   1674  N   LEU X 215      39.457  25.120  48.511  1.00  0.00           N
ATOM   1675  CA  LEU X 215      39.684  25.158  47.064  1.00  0.00           C
ATOM   1676  CB  LEU X 215      39.014  26.443  46.535  1.00  0.00           C
ATOM   1677  CG  LEU X 215      38.978  26.584  45.001  1.00  0.00           C
ATOM   1678  CD1 LEU X 215      38.128  25.493  44.345  1.00  0.00           C
ATOM   1679  CD2 LEU X 215      38.384  27.944  44.632  1.00  0.00           C
ATOM   1680  C   LEU X 215      41.174  25.088  46.693  1.00  0.00           C
ATOM   1681  O   LEU X 215      41.529  24.508  45.665  1.00  0.00           O
ATOM   1682  N   ALA X 216      42.044  25.646  47.539  1.00  0.00           N
ATOM   1683  CA  ALA X 216      43.490  25.728  47.315  1.00  0.00           C
ATOM   1684  CB  ALA X 216      43.990  27.028  47.960  1.00  0.00           C
ATOM   1685  C   ALA X 216      44.281  24.488  47.791  1.00  0.00           C
ATOM   1686  O   ALA X 216      45.502  24.440  47.632  1.00  0.00           O
ATOM   1687  N   LYS X 217      43.606  23.487  48.372  1.00  0.00           N
ATOM   1688  CA  LYS X 217      44.234  22.265  48.897  1.00  0.00           C
ATOM   1689  CB  LYS X 217      43.247  21.497  49.778  1.00  0.00           C
ATOM   1690  CG  LYS X 217      42.762  22.286  51.001  1.00  0.00           C
ATOM   1691  CD  LYS X 217      41.864  21.396  51.865  1.00  0.00           C
ATOM   1692  CE  LYS X 217      41.630  22.020  53.239  1.00  0.00           C
ATOM   1693  NZ  LYS X 217      40.726  21.181  54.052  1.00  0.00           N
ATOM   1694  C   LYS X 217      44.753  21.354  47.778  1.00  0.00           C
ATOM   1695  O   LYS X 217      44.084  21.196  46.757  1.00  0.00           O
ATOM   1696  N   ASN X 218      45.901  20.715  48.017  1.00  0.00           N
ATOM   1697  CA  ASN X 218      46.720  19.951  47.059  1.00  0.00           C
ATOM   1698  CB  ASN X 218      45.931  18.740  46.505  1.00  0.00           C
ATOM   1699  CG  ASN X 218      46.789  17.673  45.838  1.00  0.00           C
ATOM   1700  OD1 ASN X 218      47.934  17.425  46.188  1.00  0.00           O
ATOM   1701  ND2 ASN X 218      46.265  16.982  44.853  1.00  0.00           N
ATOM   1702  C   ASN X 218      47.450  20.816  45.998  1.00  0.00           C
ATOM   1703  O   ASN X 218      48.013  20.278  45.038  1.00  0.00           O
ATOM   1704  N   LEU X 219      47.528  22.142  46.195  1.00  0.00           N
ATOM   1705  CA  LEU X 219      48.379  23.044  45.397  1.00  0.00           C
ATOM   1706  CB  LEU X 219      47.601  24.314  44.999  1.00  0.00           C
ATOM   1707  CG  LEU X 219      46.288  24.103  44.219  1.00  0.00           C
ATOM   1708  CD1 LEU X 219      45.655  25.464  43.919  1.00  0.00           C
ATOM   1709  CD2 LEU X 219      46.508  23.391  42.883  1.00  0.00           C
ATOM   1710  C   LEU X 219      49.699  23.426  46.099  1.00  0.00           C
ATOM   1711  O   LEU X 219      50.645  23.838  45.426  1.00  0.00           O
ATOM   1712  N   PHE X 220      49.773  23.302  47.428  1.00  0.00           N
ATOM   1713  CA  PHE X 220      50.925  23.700  48.252  1.00  0.00           C
ATOM   1714  CB  PHE X 220      50.858  25.212  48.532  1.00  0.00           C
ATOM   1715  CG  PHE X 220      49.757  25.632  49.492  1.00  0.00           C
ATOM   1716  CD1 PHE X 220      48.428  25.771  49.045  1.00  0.00           C
ATOM   1717  CE1 PHE X 220      47.408  26.113  49.950  1.00  0.00           C
ATOM   1718  CZ  PHE X 220      47.716  26.348  51.300  1.00  0.00           C
ATOM   1719  CE2 PHE X 220      49.045  26.236  51.744  1.00  0.00           C
ATOM   1720  CD2 PHE X 220      50.060  25.868  50.846  1.00  0.00           C
ATOM   1721  C   PHE X 220      51.020  22.909  49.572  1.00  0.00           C
ATOM   1722  O   PHE X 220      50.055  22.264  49.998  1.00  0.00           O
ATOM   1723  N   HIE X 221      52.177  22.972  50.236  1.00  0.00           N
ATOM   1724  CA  HIE X 221      52.545  22.066  51.336  1.00  0.00           C
ATOM   1725  CB  HIE X 221      53.613  21.085  50.809  1.00  0.00           C
ATOM   1726  CG  HIE X 221      53.262  20.502  49.460  1.00  0.00           C
ATOM   1727  ND1 HIE X 221      53.573  21.099  48.234  1.00  0.00           N
ATOM   1728  CE1 HIE X 221      52.907  20.396  47.309  1.00  0.00           C
ATOM   1729  NE2 HIE X 221      52.212  19.401  47.877  1.00  0.00           N
ATOM   1730  CD2 HIE X 221      52.417  19.452  49.239  1.00  0.00           C
ATOM   1731  C   HIE X 221      53.019  22.797  52.602  1.00  0.00           C
ATOM   1732  O   HIE X 221      52.860  22.258  53.697  1.00  0.00           O
ATOM   1733  N   ARG X 222      53.564  24.015  52.467  1.00  0.00           N
ATOM   1734  CA  ARG X 222      54.041  24.912  53.546  1.00  0.00           C
ATOM   1735  CB  ARG X 222      55.587  24.866  53.600  1.00  0.00           C
ATOM   1736  CG  ARG X 222      56.187  23.934  54.666  1.00  0.00           C
ATOM   1737  CD  ARG X 222      56.254  22.455  54.264  1.00  0.00           C
ATOM   1738  NE  ARG X 222      57.318  22.174  53.280  1.00  0.00           N
ATOM   1739  CZ  ARG X 222      57.391  21.100  52.508  1.00  0.00           C
ATOM   1740  NH1 ARG X 222      56.481  20.171  52.509  1.00  0.00           N
ATOM   1741  NH2 ARG X 222      58.402  20.931  51.710  1.00  0.00           N
ATOM   1742  C   ARG X 222      53.557  26.359  53.321  1.00  0.00           C
ATOM   1743  O   ARG X 222      53.311  26.740  52.177  1.00  0.00           O
ATOM   1744  N   ALA X 223      53.457  27.176  54.375  1.00  0.00           N
ATOM   1745  CA  ALA X 223      52.988  28.572  54.297  1.00  0.00           C
ATOM   1746  CB  ALA X 223      51.501  28.588  54.677  1.00  0.00           C
ATOM   1747  C   ALA X 223      53.794  29.566  55.169  1.00  0.00           C
ATOM   1748  O   ALA X 223      54.278  29.201  56.241  1.00  0.00           O
ATOM   1749  N   ILE X 224      53.905  30.832  54.738  1.00  0.00           N
ATOM   1750  CA  ILE X 224      54.560  31.943  55.462  1.00  0.00           C
ATOM   1751  CB  ILE X 224      56.036  32.115  55.004  1.00  0.00           C
ATOM   1752  CG2 ILE X 224      56.722  33.230  55.826  1.00  0.00           C
ATOM   1753  CG1 ILE X 224      56.873  30.814  55.062  1.00  0.00           C
ATOM   1754  CD1 ILE X 224      58.301  30.961  54.511  1.00  0.00           C
ATOM   1755  C   ILE X 224      53.788  33.267  55.244  1.00  0.00           C
ATOM   1756  O   ILE X 224      53.542  33.638  54.095  1.00  0.00           O
ATOM   1757  N   SER X 225      53.480  34.016  56.313  1.00  0.00           N
ATOM   1758  CA  SER X 225      52.903  35.382  56.253  1.00  0.00           C
ATOM   1759  CB  SER X 225      51.516  35.438  56.907  1.00  0.00           C
ATOM   1760  OG  SER X 225      50.562  34.643  56.220  1.00  0.00           O
ATOM   1761  C   SER X 225      53.820  36.421  56.924  1.00  0.00           C
ATOM   1762  O   SER X 225      54.293  36.197  58.039  1.00  0.00           O
ATOM   1763  N   GLU X 226      54.072  37.553  56.252  1.00  0.00           N
ATOM   1764  CA  GLU X 226      55.217  38.445  56.519  1.00  0.00           C
ATOM   1765  CB  GLU X 226      56.285  38.101  55.454  1.00  0.00           C
ATOM   1766  CG  GLU X 226      57.658  38.783  55.559  1.00  0.00           C
ATOM   1767  CD  GLU X 226      58.326  38.529  56.912  1.00  0.00           C
ATOM   1768  OE1 GLU X 226      58.089  39.306  57.865  1.00  0.00           O
ATOM   1769  OE2 GLU X 226      59.093  37.553  57.042  1.00  0.00           O
ATOM   1770  C   GLU X 226      54.876  39.961  56.560  1.00  0.00           C
ATOM   1771  O   GLU X 226      53.814  40.420  56.125  1.00  0.00           O
ATOM   1772  N   SER X 227      55.817  40.766  57.069  1.00  0.00           N
ATOM   1773  CA  SER X 227      55.692  42.206  57.341  1.00  0.00           C
ATOM   1774  CB  SER X 227      55.613  43.024  56.040  1.00  0.00           C
ATOM   1775  OG  SER X 227      56.133  44.333  56.204  1.00  0.00           O
ATOM   1776  C   SER X 227      54.581  42.496  58.359  1.00  0.00           C
ATOM   1777  O   SER X 227      53.678  43.296  58.125  1.00  0.00           O
ATOM   1778  N   GLY X 228      54.623  41.778  59.487  1.00  0.00           N
ATOM   1779  CA  GLY X 228      53.747  41.985  60.645  1.00  0.00           C
ATOM   1780  C   GLY X 228      52.295  41.500  60.521  1.00  0.00           C
ATOM   1781  O   GLY X 228      51.570  41.580  61.514  1.00  0.00           O
ATOM   1782  N   VAL X 229      51.854  41.033  59.344  1.00  0.00           N
ATOM   1783  CA  VAL X 229      50.442  40.736  59.028  1.00  0.00           C
ATOM   1784  CB  VAL X 229      49.940  41.603  57.846  1.00  0.00           C
ATOM   1785  CG1 VAL X 229      48.478  41.295  57.481  1.00  0.00           C
ATOM   1786  CG2 VAL X 229      50.009  43.107  58.146  1.00  0.00           C
ATOM   1787  C   VAL X 229      50.229  39.255  58.706  1.00  0.00           C
ATOM   1788  O   VAL X 229      50.725  38.756  57.696  1.00  0.00           O
ATOM   1789  N   ALA X 230      49.385  38.589  59.498  1.00  0.00           N
ATOM   1790  CA  ALA X 230      48.722  37.330  59.136  1.00  0.00           C
ATOM   1791  CB  ALA X 230      49.127  36.245  60.141  1.00  0.00           C
ATOM   1792  C   ALA X 230      47.189  37.479  59.017  1.00  0.00           C
ATOM   1793  O   ALA X 230      46.553  36.686  58.326  1.00  0.00           O
ATOM   1794  N   LEU X 231      46.582  38.491  59.649  1.00  0.00           N
ATOM   1795  CA  LEU X 231      45.184  38.895  59.448  1.00  0.00           C
ATOM   1796  CB  LEU X 231      44.267  37.922  60.218  1.00  0.00           C
ATOM   1797  CG  LEU X 231      42.751  38.185  60.145  1.00  0.00           C
ATOM   1798  CD1 LEU X 231      42.207  38.121  58.719  1.00  0.00           C
ATOM   1799  CD2 LEU X 231      42.021  37.123  60.964  1.00  0.00           C
ATOM   1800  C   LEU X 231      44.970  40.343  59.911  1.00  0.00           C
ATOM   1801  O   LEU X 231      45.538  40.766  60.915  1.00  0.00           O
ATOM   1802  N   THR X 232      44.120  41.082  59.203  1.00  0.00           N
ATOM   1803  CA  THR X 232      43.639  42.421  59.565  1.00  0.00           C
ATOM   1804  CB  THR X 232      43.915  43.455  58.454  1.00  0.00           C
ATOM   1805  CG2 THR X 232      45.356  43.466  57.944  1.00  0.00           C
ATOM   1806  OG1 THR X 232      43.068  43.238  57.345  1.00  0.00           O
ATOM   1807  C   THR X 232      42.140  42.423  59.880  1.00  0.00           C
ATOM   1808  O   THR X 232      41.400  41.506  59.501  1.00  0.00           O
ATOM   1809  N   SER X 233      41.676  43.513  60.489  1.00  0.00           N
ATOM   1810  CA  SER X 233      40.257  43.897  60.571  1.00  0.00           C
ATOM   1811  CB  SER X 233      39.871  44.197  62.027  1.00  0.00           C
ATOM   1812  OG  SER X 233      39.850  42.974  62.741  1.00  0.00           O
ATOM   1813  C   SER X 233      39.905  45.030  59.588  1.00  0.00           C
ATOM   1814  O   SER X 233      39.085  45.894  59.904  1.00  0.00           O
ATOM   1815  N   VAL X 234      40.544  45.064  58.404  1.00  0.00           N
ATOM   1816  CA  VAL X 234      40.309  46.089  57.360  1.00  0.00           C
ATOM   1817  CB  VAL X 234      41.457  47.126  57.336  1.00  0.00           C
ATOM   1818  CG1 VAL X 234      41.281  48.181  56.232  1.00  0.00           C
ATOM   1819  CG2 VAL X 234      41.532  47.889  58.666  1.00  0.00           C
ATOM   1820  C   VAL X 234      40.080  45.501  55.961  1.00  0.00           C
ATOM   1821  O   VAL X 234      39.175  45.969  55.258  1.00  0.00           O
ATOM   1822  N   LEU X 235      40.857  44.499  55.530  1.00  0.00           N
ATOM   1823  CA  LEU X 235      40.827  44.013  54.139  1.00  0.00           C
ATOM   1824  CB  LEU X 235      42.047  43.112  53.873  1.00  0.00           C
ATOM   1825  CG  LEU X 235      43.420  43.812  53.916  1.00  0.00           C
ATOM   1826  CD1 LEU X 235      44.534  42.816  53.601  1.00  0.00           C
ATOM   1827  CD2 LEU X 235      43.522  44.947  52.900  1.00  0.00           C
ATOM   1828  C   LEU X 235      39.511  43.304  53.769  1.00  0.00           C
ATOM   1829  O   LEU X 235      38.999  43.522  52.670  1.00  0.00           O
ATOM   1830  N   VAL X 236      38.914  42.545  54.691  1.00  0.00           N
ATOM   1831  CA  VAL X 236      37.578  41.932  54.552  1.00  0.00           C
ATOM   1832  CB  VAL X 236      37.479  40.644  55.404  1.00  0.00           C
ATOM   1833  CG1 VAL X 236      36.090  40.006  55.371  1.00  0.00           C
ATOM   1834  CG2 VAL X 236      38.458  39.554  54.945  1.00  0.00           C
ATOM   1835  C   VAL X 236      36.458  42.937  54.881  1.00  0.00           C
ATOM   1836  O   VAL X 236      36.539  43.649  55.888  1.00  0.00           O
ATOM   1837  N   LYS X 237      35.405  42.982  54.049  1.00  0.00           N
ATOM   1838  CA  LYS X 237      34.189  43.809  54.196  1.00  0.00           C
ATOM   1839  CB  LYS X 237      33.275  43.574  52.969  1.00  0.00           C
ATOM   1840  CG  LYS X 237      31.985  44.425  52.905  1.00  0.00           C
ATOM   1841  CD  LYS X 237      32.257  45.877  52.487  1.00  0.00           C
ATOM   1842  CE  LYS X 237      31.077  46.843  52.686  1.00  0.00           C
ATOM   1843  NZ  LYS X 237      30.914  47.283  54.091  1.00  0.00           N
ATOM   1844  C   LYS X 237      33.423  43.471  55.479  1.00  0.00           C
ATOM   1845  O   LYS X 237      33.242  42.293  55.794  1.00  0.00           O
ATOM   1846  N   LYS X 238      32.909  44.495  56.168  1.00  0.00           N
ATOM   1847  CA  LYS X 238      32.004  44.366  57.327  1.00  0.00           C
ATOM   1848  CB  LYS X 238      32.516  45.228  58.491  1.00  0.00           C
ATOM   1849  CG  LYS X 238      33.940  44.878  58.942  1.00  0.00           C
ATOM   1850  CD  LYS X 238      34.126  43.386  59.247  1.00  0.00           C
ATOM   1851  CE  LYS X 238      35.513  43.110  59.821  1.00  0.00           C
ATOM   1852  NZ  LYS X 238      35.606  41.710  60.276  1.00  0.00           N
ATOM   1853  C   LYS X 238      30.558  44.705  56.977  1.00  0.00           C
ATOM   1854  O   LYS X 238      30.312  45.403  55.995  1.00  0.00           O
ATOM   1855  N   GLY X 239      29.602  44.234  57.777  1.00  0.00           N
ATOM   1856  CA  GLY X 239      28.178  44.496  57.558  1.00  0.00           C
ATOM   1857  C   GLY X 239      27.688  43.961  56.206  1.00  0.00           C
ATOM   1858  O   GLY X 239      27.770  42.758  55.952  1.00  0.00           O
ATOM   1859  N   ASP X 240      27.173  44.843  55.351  1.00  0.00           N
ATOM   1860  CA  ASP X 240      26.576  44.532  54.045  1.00  0.00           C
ATOM   1861  CB  ASP X 240      25.147  45.090  54.072  1.00  0.00           C
ATOM   1862  CG  ASP X 240      24.234  44.710  52.904  1.00  0.00           C
ATOM   1863  OD1 ASP X 240      24.660  44.044  51.928  1.00  0.00           O
ATOM   1864  OD2 ASP X 240      23.045  45.103  52.979  1.00  0.00           O
ATOM   1865  C   ASP X 240      27.407  45.125  52.887  1.00  0.00           C
ATOM   1866  O   ASP X 240      27.859  46.273  52.959  1.00  0.00           O
ATOM   1867  N   VAL X 241      27.603  44.365  51.802  1.00  0.00           N
ATOM   1868  CA  VAL X 241      28.392  44.800  50.632  1.00  0.00           C
ATOM   1869  CB  VAL X 241      29.086  43.598  49.962  1.00  0.00           C
ATOM   1870  CG1 VAL X 241      28.153  42.714  49.121  1.00  0.00           C
ATOM   1871  CG2 VAL X 241      30.243  44.071  49.082  1.00  0.00           C
ATOM   1872  C   VAL X 241      27.601  45.640  49.623  1.00  0.00           C
ATOM   1873  O   VAL X 241      28.166  46.527  48.982  1.00  0.00           O
ATOM   1874  N   LYS X 242      26.287  45.416  49.497  1.00  0.00           N
ATOM   1875  CA  LYS X 242      25.463  46.065  48.463  1.00  0.00           C
ATOM   1876  CB  LYS X 242      24.065  45.431  48.471  1.00  0.00           C
ATOM   1877  CG  LYS X 242      23.166  45.974  47.353  1.00  0.00           C
ATOM   1878  CD  LYS X 242      21.752  45.383  47.433  1.00  0.00           C
ATOM   1879  CE  LYS X 242      20.784  46.265  46.642  1.00  0.00           C
ATOM   1880  NZ  LYS X 242      20.427  47.487  47.401  1.00  0.00           N
ATOM   1881  C   LYS X 242      25.442  47.610  48.545  1.00  0.00           C
ATOM   1882  O   LYS X 242      25.540  48.228  47.482  1.00  0.00           O
ATOM   1883  N   PRO X 243      25.418  48.262  49.730  1.00  0.00           N
ATOM   1884  CD  PRO X 243      25.150  47.699  51.046  1.00  0.00           C
ATOM   1885  CG  PRO X 243      24.601  48.845  51.885  1.00  0.00           C
ATOM   1886  CB  PRO X 243      25.315  50.062  51.306  1.00  0.00           C
ATOM   1887  CA  PRO X 243      25.480  49.725  49.819  1.00  0.00           C
ATOM   1888  C   PRO X 243      26.778  50.324  49.251  1.00  0.00           C
ATOM   1889  O   PRO X 243      26.745  51.410  48.676  1.00  0.00           O
ATOM   1890  N   LEU X 244      27.910  49.615  49.355  1.00  0.00           N
ATOM   1891  CA  LEU X 244      29.181  50.037  48.753  1.00  0.00           C
ATOM   1892  CB  LEU X 244      30.328  49.203  49.360  1.00  0.00           C
ATOM   1893  CG  LEU X 244      31.735  49.534  48.825  1.00  0.00           C
ATOM   1894  CD1 LEU X 244      32.110  51.008  48.986  1.00  0.00           C
ATOM   1895  CD2 LEU X 244      32.771  48.696  49.576  1.00  0.00           C
ATOM   1896  C   LEU X 244      29.126  49.939  47.221  1.00  0.00           C
ATOM   1897  O   LEU X 244      29.497  50.888  46.532  1.00  0.00           O
ATOM   1898  N   ALA X 245      28.598  48.835  46.683  1.00  0.00           N
ATOM   1899  CA  ALA X 245      28.403  48.668  45.242  1.00  0.00           C
ATOM   1900  CB  ALA X 245      27.887  47.247  44.983  1.00  0.00           C
ATOM   1901  C   ALA X 245      27.455  49.734  44.655  1.00  0.00           C
ATOM   1902  O   ALA X 245      27.712  50.273  43.576  1.00  0.00           O
ATOM   1903  N   GLU X 246      26.386  50.081  45.377  1.00  0.00           N
ATOM   1904  CA  GLU X 246      25.469  51.166  45.012  1.00  0.00           C
ATOM   1905  CB  GLU X 246      24.212  51.086  45.895  1.00  0.00           C
ATOM   1906  CG  GLU X 246      23.264  52.271  45.674  1.00  0.00           C
ATOM   1907  CD  GLU X 246      21.801  51.886  45.880  1.00  0.00           C
ATOM   1908  OE1 GLU X 246      21.235  52.132  46.971  1.00  0.00           O
ATOM   1909  OE2 GLU X 246      21.173  51.377  44.924  1.00  0.00           O
ATOM   1910  C   GLU X 246      26.152  52.542  45.055  1.00  0.00           C
ATOM   1911  O   GLU X 246      26.045  53.295  44.087  1.00  0.00           O
ATOM   1912  N   GLN X 247      26.921  52.855  46.104  1.00  0.00           N
ATOM   1913  CA  GLN X 247      27.680  54.109  46.195  1.00  0.00           C
ATOM   1914  CB  GLN X 247      28.385  54.162  47.561  1.00  0.00           C
ATOM   1915  CG  GLN X 247      29.106  55.492  47.833  1.00  0.00           C
ATOM   1916  CD  GLN X 247      28.170  56.693  47.912  1.00  0.00           C
ATOM   1917  OE1 GLN X 247      27.100  56.646  48.500  1.00  0.00           O
ATOM   1918  NE2 GLN X 247      28.542  57.819  47.354  1.00  0.00           N
ATOM   1919  C   GLN X 247      28.681  54.268  45.034  1.00  0.00           C
ATOM   1920  O   GLN X 247      28.816  55.364  44.482  1.00  0.00           O
ATOM   1921  N   ILE X 248      29.340  53.182  44.616  1.00  0.00           N
ATOM   1922  CA  ILE X 248      30.243  53.164  43.454  1.00  0.00           C
ATOM   1923  CB  ILE X 248      30.986  51.807  43.392  1.00  0.00           C
ATOM   1924  CG2 ILE X 248      31.725  51.608  42.054  1.00  0.00           C
ATOM   1925  CG1 ILE X 248      31.993  51.696  44.562  1.00  0.00           C
ATOM   1926  CD1 ILE X 248      32.466  50.264  44.837  1.00  0.00           C
ATOM   1927  C   ILE X 248      29.474  53.482  42.161  1.00  0.00           C
ATOM   1928  O   ILE X 248      29.897  54.351  41.398  1.00  0.00           O
ATOM   1929  N   ALA X 249      28.324  52.843  41.925  1.00  0.00           N
ATOM   1930  CA  ALA X 249      27.515  53.080  40.725  1.00  0.00           C
ATOM   1931  CB  ALA X 249      26.449  51.986  40.637  1.00  0.00           C
ATOM   1932  C   ALA X 249      26.902  54.495  40.675  1.00  0.00           C
ATOM   1933  O   ALA X 249      26.909  55.124  39.616  1.00  0.00           O
ATOM   1934  N   ILE X 250      26.456  55.035  41.816  1.00  0.00           N
ATOM   1935  CA  ILE X 250      26.007  56.434  41.948  1.00  0.00           C
ATOM   1936  CB  ILE X 250      25.440  56.672  43.370  1.00  0.00           C
ATOM   1937  CG2 ILE X 250      25.239  58.173  43.659  1.00  0.00           C
ATOM   1938  CG1 ILE X 250      24.098  55.921  43.545  1.00  0.00           C
ATOM   1939  CD1 ILE X 250      23.666  55.771  45.010  1.00  0.00           C
ATOM   1940  C   ILE X 250      27.155  57.400  41.614  1.00  0.00           C
ATOM   1941  O   ILE X 250      26.963  58.348  40.849  1.00  0.00           O
ATOM   1942  N   THR X 251      28.366  57.126  42.117  1.00  0.00           N
ATOM   1943  CA  THR X 251      29.572  57.928  41.827  1.00  0.00           C
ATOM   1944  CB  THR X 251      30.755  57.507  42.722  1.00  0.00           C
ATOM   1945  CG2 THR X 251      31.937  58.475  42.643  1.00  0.00           C
ATOM   1946  OG1 THR X 251      30.368  57.504  44.079  1.00  0.00           O
ATOM   1947  C   THR X 251      29.973  57.849  40.348  1.00  0.00           C
ATOM   1948  O   THR X 251      30.500  58.820  39.808  1.00  0.00           O
ATOM   1949  N   ALA X 252      29.677  56.739  39.664  1.00  0.00           N
ATOM   1950  CA  ALA X 252      29.888  56.571  38.224  1.00  0.00           C
ATOM   1951  CB  ALA X 252      30.006  55.069  37.929  1.00  0.00           C
ATOM   1952  C   ALA X 252      28.807  57.234  37.336  1.00  0.00           C
ATOM   1953  O   ALA X 252      28.956  57.256  36.114  1.00  0.00           O
ATOM   1954  N   GLY X 253      27.719  57.757  37.916  1.00  0.00           N
ATOM   1955  CA  GLY X 253      26.589  58.326  37.169  1.00  0.00           C
ATOM   1956  C   GLY X 253      25.590  57.291  36.625  1.00  0.00           C
ATOM   1957  O   GLY X 253      24.838  57.598  35.694  1.00  0.00           O
ATOM   1958  N   CYS X 254      25.594  56.066  37.161  1.00  0.00           N
ATOM   1959  CA  CYS X 254      24.854  54.916  36.633  1.00  0.00           C
ATOM   1960  CB  CYS X 254      25.815  53.726  36.488  1.00  0.00           C
ATOM   1961  SG  CYS X 254      27.176  54.127  35.349  1.00  0.00           S
ATOM   1962  C   CYS X 254      23.626  54.540  37.483  1.00  0.00           C
ATOM   1963  O   CYS X 254      23.609  54.708  38.707  1.00  0.00           O
ATOM   1964  N   LYS X 255      22.597  53.983  36.833  1.00  0.00           N
ATOM   1965  CA  LYS X 255      21.349  53.528  37.476  1.00  0.00           C
ATOM   1966  CB  LYS X 255      20.272  53.260  36.412  1.00  0.00           C
ATOM   1967  CG  LYS X 255      19.828  54.563  35.735  1.00  0.00           C
ATOM   1968  CD  LYS X 255      18.814  54.301  34.618  1.00  0.00           C
ATOM   1969  CE  LYS X 255      18.445  55.643  33.986  1.00  0.00           C
ATOM   1970  NZ  LYS X 255      17.673  55.468  32.740  1.00  0.00           N
ATOM   1971  C   LYS X 255      21.571  52.293  38.353  1.00  0.00           C
ATOM   1972  O   LYS X 255      22.388  51.430  38.022  1.00  0.00           O
ATOM   1973  N   THR X 256      20.812  52.178  39.445  1.00  0.00           N
ATOM   1974  CA  THR X 256      20.959  51.105  40.452  1.00  0.00           C
ATOM   1975  CB  THR X 256      21.618  51.594  41.757  1.00  0.00           C
ATOM   1976  CG2 THR X 256      22.877  52.424  41.502  1.00  0.00           C
ATOM   1977  OG1 THR X 256      20.750  52.369  42.552  1.00  0.00           O
ATOM   1978  C   THR X 256      19.686  50.297  40.729  1.00  0.00           C
ATOM   1979  O   THR X 256      19.660  49.497  41.665  1.00  0.00           O
ATOM   1980  N   THR X 257      18.640  50.433  39.906  1.00  0.00           N
ATOM   1981  CA  THR X 257      17.396  49.650  40.048  1.00  0.00           C
ATOM   1982  CB  THR X 257      16.300  50.121  39.084  1.00  0.00           C
ATOM   1983  CG2 THR X 257      15.878  51.571  39.300  1.00  0.00           C
ATOM   1984  OG1 THR X 257      16.715  49.995  37.745  1.00  0.00           O
ATOM   1985  C   THR X 257      17.600  48.141  39.860  1.00  0.00           C
ATOM   1986  O   THR X 257      16.854  47.362  40.454  1.00  0.00           O
ATOM   1987  N   THR X 258      18.621  47.709  39.110  1.00  0.00           N
ATOM   1988  CA  THR X 258      19.132  46.322  39.104  1.00  0.00           C
ATOM   1989  CB  THR X 258      18.640  45.480  37.910  1.00  0.00           C
ATOM   1990  CG2 THR X 258      17.145  45.191  37.984  1.00  0.00           C
ATOM   1991  OG1 THR X 258      18.903  46.096  36.669  1.00  0.00           O
ATOM   1992  C   THR X 258      20.661  46.275  39.171  1.00  0.00           C
ATOM   1993  O   THR X 258      21.365  46.999  38.458  1.00  0.00           O
ATOM   1994  N   SER X 259      21.198  45.390  40.011  1.00  0.00           N
ATOM   1995  CA  SER X 259      22.647  45.203  40.182  1.00  0.00           C
ATOM   1996  CB  SER X 259      22.923  44.371  41.436  1.00  0.00           C
ATOM   1997  OG  SER X 259      22.488  45.047  42.603  1.00  0.00           O
ATOM   1998  C   SER X 259      23.318  44.580  38.947  1.00  0.00           C
ATOM   1999  O   SER X 259      24.473  44.894  38.658  1.00  0.00           O
ATOM   2000  N   ALA X 260      22.577  43.805  38.147  1.00  0.00           N
ATOM   2001  CA  ALA X 260      23.026  43.323  36.840  1.00  0.00           C
ATOM   2002  CB  ALA X 260      21.938  42.412  36.258  1.00  0.00           C
ATOM   2003  C   ALA X 260      23.374  44.484  35.882  1.00  0.00           C
ATOM   2004  O   ALA X 260      24.434  44.486  35.259  1.00  0.00           O
ATOM   2005  N   VAL X 261      22.539  45.532  35.825  1.00  0.00           N
ATOM   2006  CA  VAL X 261      22.826  46.734  35.019  1.00  0.00           C
ATOM   2007  CB  VAL X 261      21.550  47.577  34.812  1.00  0.00           C
ATOM   2008  CG1 VAL X 261      21.802  48.962  34.202  1.00  0.00           C
ATOM   2009  CG2 VAL X 261      20.593  46.832  33.874  1.00  0.00           C
ATOM   2010  C   VAL X 261      23.986  47.548  35.607  1.00  0.00           C
ATOM   2011  O   VAL X 261      24.745  48.144  34.847  1.00  0.00           O
ATOM   2012  N   MET X 262      24.204  47.525  36.928  1.00  0.00           N
ATOM   2013  CA  MET X 262      25.378  48.167  37.543  1.00  0.00           C
ATOM   2014  CB  MET X 262      25.279  48.163  39.075  1.00  0.00           C
ATOM   2015  CG  MET X 262      24.141  49.038  39.609  1.00  0.00           C
ATOM   2016  SD  MET X 262      23.658  48.705  41.328  1.00  0.00           S
ATOM   2017  CE  MET X 262      25.251  48.680  42.190  1.00  0.00           C
ATOM   2018  C   MET X 262      26.692  47.502  37.105  1.00  0.00           C
ATOM   2019  O   MET X 262      27.612  48.203  36.681  1.00  0.00           O
ATOM   2020  N   VAL X 263      26.788  46.165  37.155  1.00  0.00           N
ATOM   2021  CA  VAL X 263      28.008  45.452  36.726  1.00  0.00           C
ATOM   2022  CB  VAL X 263      28.056  44.013  37.287  1.00  0.00           C
ATOM   2023  CG1 VAL X 263      27.050  43.045  36.664  1.00  0.00           C
ATOM   2024  CG2 VAL X 263      29.457  43.415  37.157  1.00  0.00           C
ATOM   2025  C   VAL X 263      28.220  45.538  35.205  1.00  0.00           C
ATOM   2026  O   VAL X 263      29.355  45.690  34.757  1.00  0.00           O
ATOM   2027  N   HIE X 264      27.138  45.568  34.417  1.00  0.00           N
ATOM   2028  CA  HIE X 264      27.160  45.858  32.974  1.00  0.00           C
ATOM   2029  CB  HIE X 264      25.733  45.654  32.430  1.00  0.00           C
ATOM   2030  CG  HIE X 264      25.558  45.593  30.932  1.00  0.00           C
ATOM   2031  ND1 HIE X 264      26.490  45.959  29.959  1.00  0.00           N
ATOM   2032  CE1 HIE X 264      25.889  45.746  28.773  1.00  0.00           C
ATOM   2033  NE2 HIE X 264      24.650  45.262  28.955  1.00  0.00           N
ATOM   2034  CD2 HIE X 264      24.427  45.157  30.308  1.00  0.00           C
ATOM   2035  C   HIE X 264      27.724  47.265  32.694  1.00  0.00           C
ATOM   2036  O   HIE X 264      28.726  47.400  31.993  1.00  0.00           O
ATOM   2037  N   CYS X 265      27.203  48.309  33.353  1.00  0.00           N
ATOM   2038  CA  CYS X 265      27.716  49.681  33.223  1.00  0.00           C
ATOM   2039  CB  CYS X 265      26.875  50.632  34.088  1.00  0.00           C
ATOM   2040  SG  CYS X 265      25.216  50.862  33.388  1.00  0.00           S
ATOM   2041  C   CYS X 265      29.204  49.805  33.604  1.00  0.00           C
ATOM   2042  O   CYS X 265      29.949  50.536  32.947  1.00  0.00           O
ATOM   2043  N   LEU X 266      29.657  49.071  34.626  1.00  0.00           N
ATOM   2044  CA  LEU X 266      31.058  49.046  35.067  1.00  0.00           C
ATOM   2045  CB  LEU X 266      31.113  48.600  36.541  1.00  0.00           C
ATOM   2046  CG  LEU X 266      30.532  49.620  37.543  1.00  0.00           C
ATOM   2047  CD1 LEU X 266      30.414  48.973  38.923  1.00  0.00           C
ATOM   2048  CD2 LEU X 266      31.413  50.866  37.680  1.00  0.00           C
ATOM   2049  C   LEU X 266      31.983  48.201  34.163  1.00  0.00           C
ATOM   2050  O   LEU X 266      33.204  48.326  34.271  1.00  0.00           O
ATOM   2051  N   ARG X 267      31.438  47.392  33.243  1.00  0.00           N
ATOM   2052  CA  ARG X 267      32.160  46.764  32.113  1.00  0.00           C
ATOM   2053  CB  ARG X 267      31.494  45.413  31.776  1.00  0.00           C
ATOM   2054  CG  ARG X 267      31.796  44.347  32.840  1.00  0.00           C
ATOM   2055  CD  ARG X 267      30.818  43.171  32.789  1.00  0.00           C
ATOM   2056  NE  ARG X 267      31.273  42.082  33.671  1.00  0.00           N
ATOM   2057  CZ  ARG X 267      30.542  41.135  34.223  1.00  0.00           C
ATOM   2058  NH1 ARG X 267      29.276  41.008  33.972  1.00  0.00           N
ATOM   2059  NH2 ARG X 267      31.100  40.305  35.050  1.00  0.00           N
ATOM   2060  C   ARG X 267      32.209  47.685  30.885  1.00  0.00           C
ATOM   2061  O   ARG X 267      33.225  47.736  30.191  1.00  0.00           O
ATOM   2062  N   GLN X 268      31.146  48.457  30.656  1.00  0.00           N
ATOM   2063  CA  GLN X 268      31.027  49.419  29.550  1.00  0.00           C
ATOM   2064  CB  GLN X 268      29.547  49.813  29.393  1.00  0.00           C
ATOM   2065  CG  GLN X 268      28.682  48.640  28.902  1.00  0.00           C
ATOM   2066  CD  GLN X 268      27.190  48.948  28.956  1.00  0.00           C
ATOM   2067  OE1 GLN X 268      26.603  49.220  29.997  1.00  0.00           O
ATOM   2068  NE2 GLN X 268      26.518  48.953  27.830  1.00  0.00           N
ATOM   2069  C   GLN X 268      31.908  50.671  29.728  1.00  0.00           C
ATOM   2070  O   GLN X 268      32.421  51.199  28.740  1.00  0.00           O
ATOM   2071  N   LYS X 269      32.122  51.138  30.967  1.00  0.00           N
ATOM   2072  CA  LYS X 269      32.980  52.298  31.283  1.00  0.00           C
ATOM   2073  CB  LYS X 269      32.632  52.840  32.681  1.00  0.00           C
ATOM   2074  CG  LYS X 269      31.411  53.764  32.588  1.00  0.00           C
ATOM   2075  CD  LYS X 269      30.969  54.309  33.951  1.00  0.00           C
ATOM   2076  CE  LYS X 269      30.028  55.509  33.771  1.00  0.00           C
ATOM   2077  NZ  LYS X 269      30.779  56.770  33.571  1.00  0.00           N
ATOM   2078  C   LYS X 269      34.482  52.014  31.129  1.00  0.00           C
ATOM   2079  O   LYS X 269      34.940  50.890  31.334  1.00  0.00           O
ATOM   2080  N   THR X 270      35.235  53.057  30.770  1.00  0.00           N
ATOM   2081  CA  THR X 270      36.666  52.986  30.404  1.00  0.00           C
ATOM   2082  CB  THR X 270      37.081  54.168  29.510  1.00  0.00           C
ATOM   2083  CG2 THR X 270      36.388  54.164  28.156  1.00  0.00           C
ATOM   2084  OG1 THR X 270      36.801  55.406  30.123  1.00  0.00           O
ATOM   2085  C   THR X 270      37.646  52.930  31.581  1.00  0.00           C
ATOM   2086  O   THR X 270      37.308  53.293  32.707  1.00  0.00           O
ATOM   2087  N   GLU X 271      38.900  52.564  31.288  1.00  0.00           N
ATOM   2088  CA  GLU X 271      40.062  52.635  32.196  1.00  0.00           C
ATOM   2089  CB  GLU X 271      41.338  52.439  31.343  1.00  0.00           C
ATOM   2090  CG  GLU X 271      42.638  52.286  32.149  1.00  0.00           C
ATOM   2091  CD  GLU X 271      43.859  52.105  31.229  1.00  0.00           C
ATOM   2092  OE1 GLU X 271      44.579  53.097  30.957  1.00  0.00           O
ATOM   2093  OE2 GLU X 271      44.129  50.970  30.761  1.00  0.00           O
ATOM   2094  C   GLU X 271      40.119  53.957  32.990  1.00  0.00           C
ATOM   2095  O   GLU X 271      40.171  53.948  34.221  1.00  0.00           O
ATOM   2096  N   GLU X 272      40.031  55.105  32.308  1.00  0.00           N
ATOM   2097  CA  GLU X 272      40.103  56.429  32.947  1.00  0.00           C
ATOM   2098  CB  GLU X 272      40.666  57.467  31.966  1.00  0.00           C
ATOM   2099  CG  GLU X 272      42.118  57.161  31.567  1.00  0.00           C
ATOM   2100  CD  GLU X 272      42.603  58.142  30.500  1.00  0.00           C
ATOM   2101  OE1 GLU X 272      43.381  59.073  30.833  1.00  0.00           O
ATOM   2102  OE2 GLU X 272      42.166  57.991  29.329  1.00  0.00           O
ATOM   2103  C   GLU X 272      38.774  56.899  33.575  1.00  0.00           C
ATOM   2104  O   GLU X 272      38.767  57.881  34.321  1.00  0.00           O
ATOM   2105  N   GLU X 273      37.657  56.204  33.341  1.00  0.00           N
ATOM   2106  CA  GLU X 273      36.412  56.388  34.107  1.00  0.00           C
ATOM   2107  CB  GLU X 273      35.185  55.998  33.266  1.00  0.00           C
ATOM   2108  CG  GLU X 273      34.838  57.077  32.235  1.00  0.00           C
ATOM   2109  CD  GLU X 273      33.785  56.583  31.240  1.00  0.00           C
ATOM   2110  OE1 GLU X 273      34.161  55.856  30.283  1.00  0.00           O
ATOM   2111  OE2 GLU X 273      32.592  56.940  31.393  1.00  0.00           O
ATOM   2112  C   GLU X 273      36.450  55.595  35.418  1.00  0.00           C
ATOM   2113  O   GLU X 273      36.036  56.115  36.455  1.00  0.00           O
ATOM   2114  N   LEU X 274      36.996  54.374  35.416  1.00  0.00           N
ATOM   2115  CA  LEU X 274      37.166  53.576  36.635  1.00  0.00           C
ATOM   2116  CB  LEU X 274      37.440  52.098  36.284  1.00  0.00           C
ATOM   2117  CG  LEU X 274      36.163  51.244  36.144  1.00  0.00           C
ATOM   2118  CD1 LEU X 274      35.268  51.645  34.969  1.00  0.00           C
ATOM   2119  CD2 LEU X 274      36.529  49.771  35.964  1.00  0.00           C
ATOM   2120  C   LEU X 274      38.242  54.178  37.554  1.00  0.00           C
ATOM   2121  O   LEU X 274      37.991  54.314  38.753  1.00  0.00           O
ATOM   2122  N   LEU X 275      39.385  54.623  37.012  1.00  0.00           N
ATOM   2123  CA  LEU X 275      40.426  55.349  37.765  1.00  0.00           C
ATOM   2124  CB  LEU X 275      41.605  55.670  36.826  1.00  0.00           C
ATOM   2125  CG  LEU X 275      42.564  54.506  36.521  1.00  0.00           C
ATOM   2126  CD1 LEU X 275      43.493  54.909  35.374  1.00  0.00           C
ATOM   2127  CD2 LEU X 275      43.444  54.171  37.727  1.00  0.00           C
ATOM   2128  C   LEU X 275      39.910  56.658  38.393  1.00  0.00           C
ATOM   2129  O   LEU X 275      40.274  56.976  39.525  1.00  0.00           O
ATOM   2130  N   GLU X 276      39.044  57.399  37.690  1.00  0.00           N
ATOM   2131  CA  GLU X 276      38.445  58.645  38.190  1.00  0.00           C
ATOM   2132  CB  GLU X 276      37.905  59.459  36.999  1.00  0.00           C
ATOM   2133  CG  GLU X 276      37.365  60.847  37.373  1.00  0.00           C
ATOM   2134  CD  GLU X 276      37.007  61.670  36.124  1.00  0.00           C
ATOM   2135  OE1 GLU X 276      37.469  62.832  35.988  1.00  0.00           O
ATOM   2136  OE2 GLU X 276      36.236  61.190  35.265  1.00  0.00           O
ATOM   2137  C   GLU X 276      37.367  58.362  39.250  1.00  0.00           C
ATOM   2138  O   GLU X 276      37.389  58.949  40.330  1.00  0.00           O
ATOM   2139  N   THR X 277      36.475  57.396  39.005  1.00  0.00           N
ATOM   2140  CA  THR X 277      35.426  56.993  39.965  1.00  0.00           C
ATOM   2141  CB  THR X 277      34.505  55.920  39.350  1.00  0.00           C
ATOM   2142  CG2 THR X 277      33.299  55.593  40.229  1.00  0.00           C
ATOM   2143  OG1 THR X 277      33.985  56.360  38.111  1.00  0.00           O
ATOM   2144  C   THR X 277      36.038  56.480  41.277  1.00  0.00           C
ATOM   2145  O   THR X 277      35.567  56.821  42.362  1.00  0.00           O
ATOM   2146  N   THR X 278      37.141  55.726  41.197  1.00  0.00           N
ATOM   2147  CA  THR X 278      37.892  55.225  42.367  1.00  0.00           C
ATOM   2148  CB  THR X 278      38.595  53.889  42.077  1.00  0.00           C
ATOM   2149  CG2 THR X 278      37.602  52.761  41.802  1.00  0.00           C
ATOM   2150  OG1 THR X 278      39.442  53.991  40.958  1.00  0.00           O
ATOM   2151  C   THR X 278      38.873  56.236  42.977  1.00  0.00           C
ATOM   2152  O   THR X 278      39.508  55.917  43.981  1.00  0.00           O
ATOM   2153  N   LEU X 279      38.958  57.459  42.435  1.00  0.00           N
ATOM   2154  CA  LEU X 279      39.539  58.633  43.104  1.00  0.00           C
ATOM   2155  CB  LEU X 279      40.342  59.449  42.070  1.00  0.00           C
ATOM   2156  CG  LEU X 279      41.022  60.720  42.620  1.00  0.00           C
ATOM   2157  CD1 LEU X 279      42.084  60.415  43.678  1.00  0.00           C
ATOM   2158  CD2 LEU X 279      41.701  61.474  41.476  1.00  0.00           C
ATOM   2159  C   LEU X 279      38.451  59.478  43.797  1.00  0.00           C
ATOM   2160  O   LEU X 279      38.682  59.995  44.891  1.00  0.00           O
ATOM   2161  N   LYS X 280      37.255  59.590  43.196  1.00  0.00           N
ATOM   2162  CA  LYS X 280      36.100  60.321  43.758  1.00  0.00           C
ATOM   2163  CB  LYS X 280      35.028  60.534  42.671  1.00  0.00           C
ATOM   2164  CG  LYS X 280      35.415  61.510  41.545  1.00  0.00           C
ATOM   2165  CD  LYS X 280      35.841  62.890  42.067  1.00  0.00           C
ATOM   2166  CE  LYS X 280      35.975  63.925  40.946  1.00  0.00           C
ATOM   2167  NZ  LYS X 280      34.663  64.343  40.402  1.00  0.00           N
ATOM   2168  C   LYS X 280      35.488  59.664  45.002  1.00  0.00           C
ATOM   2169  O   LYS X 280      34.863  60.368  45.800  1.00  0.00           O
ATOM   2170  N   MET X 281      35.701  58.363  45.202  1.00  0.00           N
ATOM   2171  CA  MET X 281      35.574  57.710  46.511  1.00  0.00           C
ATOM   2172  CB  MET X 281      34.904  56.336  46.391  1.00  0.00           C
ATOM   2173  CG  MET X 281      33.414  56.442  46.057  1.00  0.00           C
ATOM   2174  SD  MET X 281      32.491  54.892  46.253  1.00  0.00           S
ATOM   2175  CE  MET X 281      32.531  54.717  48.062  1.00  0.00           C
ATOM   2176  C   MET X 281      36.942  57.567  47.190  1.00  0.00           C
ATOM   2177  O   MET X 281      37.925  57.226  46.529  1.00  0.00           O
ATOM   2178  N   LYS X 282      37.007  57.785  48.509  1.00  0.00           N
ATOM   2179  CA  LYS X 282      38.224  57.638  49.324  1.00  0.00           C
ATOM   2180  CB  LYS X 282      38.122  58.535  50.569  1.00  0.00           C
ATOM   2181  CG  LYS X 282      39.483  58.727  51.264  1.00  0.00           C
ATOM   2182  CD  LYS X 282      39.291  59.404  52.628  1.00  0.00           C
ATOM   2183  CE  LYS X 282      40.599  59.890  53.266  1.00  0.00           C
ATOM   2184  NZ  LYS X 282      41.124  61.101  52.601  1.00  0.00           N
ATOM   2185  C   LYS X 282      38.456  56.173  49.707  1.00  0.00           C
ATOM   2186  O   LYS X 282      37.613  55.574  50.377  1.00  0.00           O
ATOM   2187  N   PHE X 283      39.608  55.619  49.330  1.00  0.00           N
ATOM   2188  CA  PHE X 283      40.048  54.266  49.690  1.00  0.00           C
ATOM   2189  CB  PHE X 283      39.779  53.294  48.531  1.00  0.00           C
ATOM   2190  CG  PHE X 283      38.330  53.133  48.102  1.00  0.00           C
ATOM   2191  CD1 PHE X 283      37.358  52.701  49.026  1.00  0.00           C
ATOM   2192  CE1 PHE X 283      36.028  52.504  48.615  1.00  0.00           C
ATOM   2193  CZ  PHE X 283      35.665  52.728  47.275  1.00  0.00           C
ATOM   2194  CE2 PHE X 283      36.630  53.164  46.351  1.00  0.00           C
ATOM   2195  CD2 PHE X 283      37.959  53.371  46.764  1.00  0.00           C
ATOM   2196  C   PHE X 283      41.537  54.233  50.071  1.00  0.00           C
ATOM   2197  O   PHE X 283      42.319  55.091  49.657  1.00  0.00           O
ATOM   2198  N   LEU X 284      41.925  53.234  50.871  1.00  0.00           N
ATOM   2199  CA  LEU X 284      43.238  53.058  51.516  1.00  0.00           C
ATOM   2200  CB  LEU X 284      44.299  52.696  50.451  1.00  0.00           C
ATOM   2201  CG  LEU X 284      45.553  51.963  50.969  1.00  0.00           C
ATOM   2202  CD1 LEU X 284      45.210  50.640  51.656  1.00  0.00           C
ATOM   2203  CD2 LEU X 284      46.483  51.648  49.799  1.00  0.00           C
ATOM   2204  C   LEU X 284      43.632  54.189  52.497  1.00  0.00           C
ATOM   2205  O   LEU X 284      44.728  54.186  53.067  1.00  0.00           O
ATOM   2206  N   SER X 285      42.711  55.124  52.741  1.00  0.00           N
ATOM   2207  CA  SER X 285      42.759  56.183  53.749  1.00  0.00           C
ATOM   2208  CB  SER X 285      43.431  57.442  53.186  1.00  0.00           C
ATOM   2209  OG  SER X 285      42.811  57.879  51.990  1.00  0.00           O
ATOM   2210  C   SER X 285      41.345  56.471  54.288  1.00  0.00           C
ATOM   2211  O   SER X 285      40.343  56.182  53.624  1.00  0.00           O
ATOM   2212  N   LEU X 286      41.245  57.000  55.512  1.00  0.00           N
ATOM   2213  CA  LEU X 286      39.989  57.138  56.264  1.00  0.00           C
ATOM   2214  CB  LEU X 286      39.901  55.958  57.253  1.00  0.00           C
ATOM   2215  CG  LEU X 286      38.581  55.854  58.041  1.00  0.00           C
ATOM   2216  CD1 LEU X 286      37.386  55.539  57.138  1.00  0.00           C
ATOM   2217  CD2 LEU X 286      38.690  54.729  59.067  1.00  0.00           C
ATOM   2218  C   LEU X 286      39.889  58.495  56.980  1.00  0.00           C
ATOM   2219  O   LEU X 286      40.831  58.923  57.650  1.00  0.00           O
ATOM   2220  N   ASP X 287      38.741  59.164  56.861  1.00  0.00           N
ATOM   2221  CA  ASP X 287      38.455  60.470  57.477  1.00  0.00           C
ATOM   2222  CB  ASP X 287      38.449  61.534  56.373  1.00  0.00           C
ATOM   2223  CG  ASP X 287      38.287  62.947  56.931  1.00  0.00           C
ATOM   2224  OD1 ASP X 287      39.276  63.531  57.429  1.00  0.00           O
ATOM   2225  OD2 ASP X 287      37.171  63.507  56.859  1.00  0.00           O
ATOM   2226  C   ASP X 287      37.140  60.468  58.283  1.00  0.00           C
ATOM   2227  O   ASP X 287      37.118  60.983  59.401  1.00  0.00           O
ATOM   2228  N   LEU X 288      36.086  59.825  57.758  1.00  0.00           N
ATOM   2229  CA  LEU X 288      34.836  59.482  58.462  1.00  0.00           C
ATOM   2230  CB  LEU X 288      35.112  58.241  59.348  1.00  0.00           C
ATOM   2231  CG  LEU X 288      33.907  57.502  59.970  1.00  0.00           C
ATOM   2232  CD1 LEU X 288      32.778  57.192  58.985  1.00  0.00           C
ATOM   2233  CD2 LEU X 288      34.375  56.173  60.557  1.00  0.00           C
ATOM   2234  C   LEU X 288      34.078  60.663  59.124  1.00  0.00           C
ATOM   2235  O   LEU X 288      33.380  60.490  60.123  1.00  0.00           O
ATOM   2236  N   GLN X 289      34.172  61.860  58.535  1.00  0.00           N
ATOM   2237  CA  GLN X 289      33.377  63.051  58.895  1.00  0.00           C
ATOM   2238  CB  GLN X 289      34.280  64.296  58.919  1.00  0.00           C
ATOM   2239  CG  GLN X 289      35.361  64.213  60.007  1.00  0.00           C
ATOM   2240  CD  GLN X 289      36.282  65.424  59.979  1.00  0.00           C
ATOM   2241  OE1 GLN X 289      36.117  66.389  60.719  1.00  0.00           O
ATOM   2242  NE2 GLN X 289      37.243  65.456  59.085  1.00  0.00           N
ATOM   2243  C   GLN X 289      32.164  63.272  57.965  1.00  0.00           C
ATOM   2244  O   GLN X 289      31.234  63.999  58.327  1.00  0.00           O
ATOM   2245  N   GLY X 290      32.171  62.643  56.782  1.00  0.00           N
ATOM   2246  CA  GLY X 290      31.013  62.468  55.897  1.00  0.00           C
ATOM   2247  C   GLY X 290      30.214  61.194  56.212  1.00  0.00           C
ATOM   2248  O   GLY X 290      30.462  60.519  57.215  1.00  0.00           O
ATOM   2249  N   ASP X 291      29.242  60.854  55.365  1.00  0.00           N
ATOM   2250  CA  ASP X 291      28.326  59.727  55.604  1.00  0.00           C
ATOM   2251  CB  ASP X 291      27.181  59.791  54.589  1.00  0.00           C
ATOM   2252  CG  ASP X 291      26.090  58.757  54.868  1.00  0.00           C
ATOM   2253  OD1 ASP X 291      25.067  59.106  55.506  1.00  0.00           O
ATOM   2254  OD2 ASP X 291      26.229  57.593  54.426  1.00  0.00           O
ATOM   2255  C   ASP X 291      29.037  58.346  55.575  1.00  0.00           C
ATOM   2256  O   ASP X 291      29.904  58.126  54.718  1.00  0.00           O
ATOM   2257  N   PRO X 292      28.686  57.386  56.460  1.00  0.00           N
ATOM   2258  CD  PRO X 292      27.826  57.558  57.625  1.00  0.00           C
ATOM   2259  CG  PRO X 292      28.257  56.490  58.627  1.00  0.00           C
ATOM   2260  CB  PRO X 292      28.689  55.350  57.717  1.00  0.00           C
ATOM   2261  CA  PRO X 292      29.349  56.079  56.544  1.00  0.00           C
ATOM   2262  C   PRO X 292      29.301  55.210  55.281  1.00  0.00           C
ATOM   2263  O   PRO X 292      30.207  54.393  55.095  1.00  0.00           O
ATOM   2264  N   ARG X 293      28.309  55.367  54.389  1.00  0.00           N
ATOM   2265  CA  ARG X 293      28.239  54.569  53.147  1.00  0.00           C
ATOM   2266  CB  ARG X 293      26.868  54.736  52.461  1.00  0.00           C
ATOM   2267  CG  ARG X 293      26.636  53.644  51.397  1.00  0.00           C
ATOM   2268  CD  ARG X 293      25.287  53.773  50.674  1.00  0.00           C
ATOM   2269  NE  ARG X 293      25.240  54.969  49.818  1.00  0.00           N
ATOM   2270  CZ  ARG X 293      24.166  55.573  49.356  1.00  0.00           C
ATOM   2271  NH1 ARG X 293      24.293  56.698  48.726  1.00  0.00           N
ATOM   2272  NH2 ARG X 293      22.961  55.110  49.476  1.00  0.00           N
ATOM   2273  C   ARG X 293      29.394  54.910  52.204  1.00  0.00           C
ATOM   2274  O   ARG X 293      29.938  54.018  51.558  1.00  0.00           O
ATOM   2275  N   GLU X 294      29.805  56.180  52.192  1.00  0.00           N
ATOM   2276  CA  GLU X 294      30.917  56.724  51.400  1.00  0.00           C
ATOM   2277  CB  GLU X 294      30.432  57.938  50.590  1.00  0.00           C
ATOM   2278  CG  GLU X 294      30.176  59.207  51.420  1.00  0.00           C
ATOM   2279  CD  GLU X 294      29.687  60.377  50.556  1.00  0.00           C
ATOM   2280  OE1 GLU X 294      30.317  60.693  49.514  1.00  0.00           O
ATOM   2281  OE2 GLU X 294      28.668  61.009  50.927  1.00  0.00           O
ATOM   2282  C   GLU X 294      32.188  57.012  52.227  1.00  0.00           C
ATOM   2283  O   GLU X 294      33.081  57.740  51.784  1.00  0.00           O
ATOM   2284  N   SER X 295      32.269  56.459  53.440  1.00  0.00           N
ATOM   2285  CA  SER X 295      33.387  56.643  54.376  1.00  0.00           C
ATOM   2286  CB  SER X 295      33.010  57.611  55.500  1.00  0.00           C
ATOM   2287  OG  SER X 295      32.538  58.841  54.977  1.00  0.00           O
ATOM   2288  C   SER X 295      33.897  55.300  54.900  1.00  0.00           C
ATOM   2289  O   SER X 295      33.983  55.053  56.104  1.00  0.00           O
ATOM   2290  N   GLN X 296      34.198  54.397  53.968  1.00  0.00           N
ATOM   2291  CA  GLN X 296      34.761  53.072  54.235  1.00  0.00           C
ATOM   2292  CB  GLN X 296      34.017  52.005  53.413  1.00  0.00           C
ATOM   2293  CG  GLN X 296      32.488  52.110  53.572  1.00  0.00           C
ATOM   2294  CD  GLN X 296      31.726  50.908  53.030  1.00  0.00           C
ATOM   2295  OE1 GLN X 296      32.188  49.772  53.060  1.00  0.00           O
ATOM   2296  NE2 GLN X 296      30.524  51.112  52.538  1.00  0.00           N
ATOM   2297  C   GLN X 296      36.272  53.083  53.942  1.00  0.00           C
ATOM   2298  O   GLN X 296      36.694  53.756  52.995  1.00  0.00           O
ATOM   2299  N   PRO X 297      37.114  52.358  54.702  1.00  0.00           N
ATOM   2300  CD  PRO X 297      36.765  51.478  55.808  1.00  0.00           C
ATOM   2301  CG  PRO X 297      38.047  50.720  56.152  1.00  0.00           C
ATOM   2302  CB  PRO X 297      39.147  51.704  55.750  1.00  0.00           C
ATOM   2303  CA  PRO X 297      38.566  52.420  54.524  1.00  0.00           C
ATOM   2304  C   PRO X 297      39.041  51.783  53.209  1.00  0.00           C
ATOM   2305  O   PRO X 297      40.089  52.164  52.694  1.00  0.00           O
ATOM   2306  N   LEU X 298      38.297  50.818  52.655  1.00  0.00           N
ATOM   2307  CA  LEU X 298      38.695  50.061  51.465  1.00  0.00           C
ATOM   2308  CB  LEU X 298      39.693  48.968  51.919  1.00  0.00           C
ATOM   2309  CG  LEU X 298      40.710  48.507  50.857  1.00  0.00           C
ATOM   2310  CD1 LEU X 298      41.660  49.632  50.443  1.00  0.00           C
ATOM   2311  CD2 LEU X 298      41.551  47.376  51.435  1.00  0.00           C
ATOM   2312  C   LEU X 298      37.485  49.448  50.733  1.00  0.00           C
ATOM   2313  O   LEU X 298      36.384  49.372  51.284  1.00  0.00           O
ATOM   2314  N   LEU X 299      37.730  48.972  49.512  1.00  0.00           N
ATOM   2315  CA  LEU X 299      36.922  47.999  48.772  1.00  0.00           C
ATOM   2316  CB  LEU X 299      36.515  48.631  47.424  1.00  0.00           C
ATOM   2317  CG  LEU X 299      35.887  47.663  46.402  1.00  0.00           C
ATOM   2318  CD1 LEU X 299      34.517  47.154  46.841  1.00  0.00           C
ATOM   2319  CD2 LEU X 299      35.724  48.384  45.066  1.00  0.00           C
ATOM   2320  C   LEU X 299      37.786  46.739  48.596  1.00  0.00           C
ATOM   2321  O   LEU X 299      38.861  46.827  48.003  1.00  0.00           O
ATOM   2322  N   GLY X 300      37.356  45.596  49.134  1.00  0.00           N
ATOM   2323  CA  GLY X 300      38.204  44.402  49.229  1.00  0.00           C
ATOM   2324  C   GLY X 300      37.464  43.074  49.410  1.00  0.00           C
ATOM   2325  O   GLY X 300      36.360  42.880  48.892  1.00  0.00           O
ATOM   2326  N   THR X 301      38.103  42.146  50.119  1.00  0.00           N
ATOM   2327  CA  THR X 301      37.685  40.748  50.304  1.00  0.00           C
ATOM   2328  CB  THR X 301      38.700  40.024  51.209  1.00  0.00           C
ATOM   2329  CG2 THR X 301      38.634  38.500  51.108  1.00  0.00           C
ATOM   2330  OG1 THR X 301      40.023  40.400  50.893  1.00  0.00           O
ATOM   2331  C   THR X 301      36.273  40.626  50.903  1.00  0.00           C
ATOM   2332  O   THR X 301      35.875  41.430  51.744  1.00  0.00           O
ATOM   2333  N   VAL X 302      35.510  39.611  50.498  1.00  0.00           N
ATOM   2334  CA  VAL X 302      34.125  39.343  50.944  1.00  0.00           C
ATOM   2335  CB  VAL X 302      33.097  39.819  49.893  1.00  0.00           C
ATOM   2336  CG1 VAL X 302      33.172  41.329  49.673  1.00  0.00           C
ATOM   2337  CG2 VAL X 302      33.253  39.116  48.537  1.00  0.00           C
ATOM   2338  C   VAL X 302      33.904  37.856  51.227  1.00  0.00           C
ATOM   2339  O   VAL X 302      34.735  37.025  50.864  1.00  0.00           O
ATOM   2340  N   ILE X 303      32.759  37.489  51.810  1.00  0.00           N
ATOM   2341  CA  ILE X 303      32.278  36.097  51.792  1.00  0.00           C
ATOM   2342  CB  ILE X 303      31.257  35.837  52.924  1.00  0.00           C
ATOM   2343  CG2 ILE X 303      30.808  34.361  52.901  1.00  0.00           C
ATOM   2344  CG1 ILE X 303      31.865  36.180  54.306  1.00  0.00           C
ATOM   2345  CD1 ILE X 303      30.839  36.179  55.442  1.00  0.00           C
ATOM   2346  C   ILE X 303      31.724  35.816  50.385  1.00  0.00           C
ATOM   2347  O   ILE X 303      30.556  36.092  50.088  1.00  0.00           O
ATOM   2348  N   ASP X 304      32.588  35.340  49.486  1.00  0.00           N
ATOM   2349  CA  ASP X 304      32.263  35.118  48.070  1.00  0.00           C
ATOM   2350  CB  ASP X 304      33.532  35.272  47.218  1.00  0.00           C
ATOM   2351  CG  ASP X 304      34.404  34.016  47.235  1.00  0.00           C
ATOM   2352  OD1 ASP X 304      35.181  33.828  48.193  1.00  0.00           O
ATOM   2353  OD2 ASP X 304      34.290  33.201  46.295  1.00  0.00           O
ATOM   2354  C   ASP X 304      31.568  33.770  47.812  1.00  0.00           C
ATOM   2355  O   ASP X 304      30.899  33.607  46.793  1.00  0.00           O
ATOM   2356  N   GLY X 305      31.694  32.812  48.735  1.00  0.00           N
ATOM   2357  CA  GLY X 305      31.048  31.498  48.674  1.00  0.00           C
ATOM   2358  C   GLY X 305      31.795  30.432  47.863  1.00  0.00           C
ATOM   2359  O   GLY X 305      31.523  29.248  48.060  1.00  0.00           O
ATOM   2360  N   MET X 306      32.756  30.800  47.006  1.00  0.00           N
ATOM   2361  CA  MET X 306      33.598  29.848  46.264  1.00  0.00           C
ATOM   2362  CB  MET X 306      33.699  30.279  44.791  1.00  0.00           C
ATOM   2363  CG  MET X 306      34.461  29.283  43.909  1.00  0.00           C
ATOM   2364  SD  MET X 306      33.759  27.612  43.841  1.00  0.00           S
ATOM   2365  CE  MET X 306      34.924  26.848  42.683  1.00  0.00           C
ATOM   2366  C   MET X 306      34.969  29.644  46.927  1.00  0.00           C
ATOM   2367  O   MET X 306      35.418  28.500  47.033  1.00  0.00           O
ATOM   2368  N   LEU X 307      35.609  30.716  47.415  1.00  0.00           N
ATOM   2369  CA  LEU X 307      36.920  30.664  48.080  1.00  0.00           C
ATOM   2370  CB  LEU X 307      37.867  31.624  47.334  1.00  0.00           C
ATOM   2371  CG  LEU X 307      39.351  31.513  47.743  1.00  0.00           C
ATOM   2372  CD1 LEU X 307      40.243  31.840  46.546  1.00  0.00           C
ATOM   2373  CD2 LEU X 307      39.722  32.466  48.883  1.00  0.00           C
ATOM   2374  C   LEU X 307      36.827  30.905  49.600  1.00  0.00           C
ATOM   2375  O   LEU X 307      37.403  30.126  50.371  1.00  0.00           O
ATOM   2376  N   LEU X 308      36.077  31.925  50.032  1.00  0.00           N
ATOM   2377  CA  LEU X 308      35.736  32.214  51.430  1.00  0.00           C
ATOM   2378  CB  LEU X 308      36.094  33.677  51.766  1.00  0.00           C
ATOM   2379  CG  LEU X 308      36.050  33.972  53.280  1.00  0.00           C
ATOM   2380  CD1 LEU X 308      37.230  33.333  54.020  1.00  0.00           C
ATOM   2381  CD2 LEU X 308      36.111  35.475  53.547  1.00  0.00           C
ATOM   2382  C   LEU X 308      34.255  31.888  51.688  1.00  0.00           C
ATOM   2383  O   LEU X 308      33.361  32.579  51.194  1.00  0.00           O
ATOM   2384  N   LEU X 309      33.996  30.811  52.438  1.00  0.00           N
ATOM   2385  CA  LEU X 309      32.666  30.180  52.519  1.00  0.00           C
ATOM   2386  CB  LEU X 309      32.855  28.649  52.574  1.00  0.00           C
ATOM   2387  CG  LEU X 309      32.893  27.970  51.189  1.00  0.00           C
ATOM   2388  CD1 LEU X 309      34.069  28.422  50.318  1.00  0.00           C
ATOM   2389  CD2 LEU X 309      33.000  26.456  51.363  1.00  0.00           C
ATOM   2390  C   LEU X 309      31.774  30.686  53.672  1.00  0.00           C
ATOM   2391  O   LEU X 309      30.548  30.628  53.557  1.00  0.00           O
ATOM   2392  N   LYS X 310      32.368  31.191  54.761  1.00  0.00           N
ATOM   2393  CA  LYS X 310      31.703  31.789  55.941  1.00  0.00           C
ATOM   2394  CB  LYS X 310      31.471  30.731  57.049  1.00  0.00           C
ATOM   2395  CG  LYS X 310      30.665  29.489  56.633  1.00  0.00           C
ATOM   2396  CD  LYS X 310      30.473  28.537  57.825  1.00  0.00           C
ATOM   2397  CE  LYS X 310      29.685  27.302  57.378  1.00  0.00           C
ATOM   2398  NZ  LYS X 310      29.445  26.352  58.490  1.00  0.00           N
ATOM   2399  C   LYS X 310      32.557  32.946  56.487  1.00  0.00           C
ATOM   2400  O   LYS X 310      33.679  33.150  56.023  1.00  0.00           O
ATOM   2401  N   THR X 311      32.069  33.675  57.494  1.00  0.00           N
ATOM   2402  CA  THR X 311      32.862  34.695  58.215  1.00  0.00           C
ATOM   2403  CB  THR X 311      32.067  35.286  59.398  1.00  0.00           C
ATOM   2404  CG2 THR X 311      32.664  36.603  59.882  1.00  0.00           C
ATOM   2405  OG1 THR X 311      30.722  35.565  59.061  1.00  0.00           O
ATOM   2406  C   THR X 311      34.167  34.078  58.768  1.00  0.00           C
ATOM   2407  O   THR X 311      34.098  32.982  59.332  1.00  0.00           O
ATOM   2408  N   PRO X 312      35.351  34.725  58.683  1.00  0.00           N
ATOM   2409  CD  PRO X 312      35.626  35.949  57.942  1.00  0.00           C
ATOM   2410  CG  PRO X 312      37.135  35.956  57.694  1.00  0.00           C
ATOM   2411  CB  PRO X 312      37.687  35.197  58.900  1.00  0.00           C
ATOM   2412  CA  PRO X 312      36.613  34.133  59.150  1.00  0.00           C
ATOM   2413  C   PRO X 312      36.598  33.655  60.612  1.00  0.00           C
ATOM   2414  O   PRO X 312      37.026  32.538  60.891  1.00  0.00           O
ATOM   2415  N   GLU X 313      36.018  34.427  61.534  1.00  0.00           N
ATOM   2416  CA  GLU X 313      35.847  34.041  62.951  1.00  0.00           C
ATOM   2417  CB  GLU X 313      35.449  35.279  63.773  1.00  0.00           C
ATOM   2418  CG  GLU X 313      34.065  35.840  63.409  1.00  0.00           C
ATOM   2419  CD  GLU X 313      33.921  37.290  63.875  1.00  0.00           C
ATOM   2420  OE1 GLU X 313      33.308  37.530  64.947  1.00  0.00           O
ATOM   2421  OE2 GLU X 313      34.440  38.198  63.181  1.00  0.00           O
ATOM   2422  C   GLU X 313      34.874  32.863  63.193  1.00  0.00           C
ATOM   2423  O   GLU X 313      34.847  32.300  64.291  1.00  0.00           O
ATOM   2424  N   GLU X 314      34.097  32.462  62.180  1.00  0.00           N
ATOM   2425  CA  GLU X 314      33.242  31.263  62.175  1.00  0.00           C
ATOM   2426  CB  GLU X 314      31.899  31.565  61.481  1.00  0.00           C
ATOM   2427  CG  GLU X 314      31.060  32.658  62.160  1.00  0.00           C
ATOM   2428  CD  GLU X 314      30.389  32.155  63.440  1.00  0.00           C
ATOM   2429  OE1 GLU X 314      29.222  31.698  63.371  1.00  0.00           O
ATOM   2430  OE2 GLU X 314      30.997  32.222  64.537  1.00  0.00           O
ATOM   2431  C   GLU X 314      33.948  30.080  61.487  1.00  0.00           C
ATOM   2432  O   GLU X 314      33.876  28.955  61.975  1.00  0.00           O
ATOM   2433  N   LEU X 315      34.726  30.320  60.422  1.00  0.00           N
ATOM   2434  CA  LEU X 315      35.641  29.315  59.850  1.00  0.00           C
ATOM   2435  CB  LEU X 315      36.297  29.866  58.570  1.00  0.00           C
ATOM   2436  CG  LEU X 315      35.339  30.104  57.390  1.00  0.00           C
ATOM   2437  CD1 LEU X 315      36.092  30.741  56.225  1.00  0.00           C
ATOM   2438  CD2 LEU X 315      34.702  28.808  56.878  1.00  0.00           C
ATOM   2439  C   LEU X 315      36.717  28.885  60.865  1.00  0.00           C
ATOM   2440  O   LEU X 315      37.132  27.726  60.877  1.00  0.00           O
ATOM   2441  N   GLN X 316      37.117  29.789  61.763  1.00  0.00           N
ATOM   2442  CA  GLN X 316      37.929  29.487  62.944  1.00  0.00           C
ATOM   2443  CB  GLN X 316      38.285  30.801  63.656  1.00  0.00           C
ATOM   2444  CG  GLN X 316      39.429  31.559  62.960  1.00  0.00           C
ATOM   2445  CD  GLN X 316      39.654  32.956  63.537  1.00  0.00           C
ATOM   2446  OE1 GLN X 316      39.192  33.296  64.617  1.00  0.00           O
ATOM   2447  NE2 GLN X 316      40.365  33.811  62.839  1.00  0.00           N
ATOM   2448  C   GLN X 316      37.223  28.523  63.911  1.00  0.00           C
ATOM   2449  O   GLN X 316      37.855  27.583  64.393  1.00  0.00           O
ATOM   2450  N   ALA X 317      35.919  28.691  64.158  1.00  0.00           N
ATOM   2451  CA  ALA X 317      35.127  27.789  65.003  1.00  0.00           C
ATOM   2452  CB  ALA X 317      33.803  28.478  65.345  1.00  0.00           C
ATOM   2453  C   ALA X 317      34.896  26.416  64.344  1.00  0.00           C
ATOM   2454  O   ALA X 317      34.925  25.386  65.020  1.00  0.00           O
ATOM   2455  N   GLU X 318      34.753  26.383  63.016  1.00  0.00           N
ATOM   2456  CA  GLU X 318      34.713  25.163  62.193  1.00  0.00           C
ATOM   2457  CB  GLU X 318      34.030  25.509  60.849  1.00  0.00           C
ATOM   2458  CG  GLU X 318      33.673  24.289  59.982  1.00  0.00           C
ATOM   2459  CD  GLU X 318      32.537  24.578  58.985  1.00  0.00           C
ATOM   2460  OE1 GLU X 318      31.347  24.567  59.392  1.00  0.00           O
ATOM   2461  OE2 GLU X 318      32.788  24.753  57.772  1.00  0.00           O
ATOM   2462  C   GLU X 318      36.103  24.493  62.043  1.00  0.00           C
ATOM   2463  O   GLU X 318      36.189  23.354  61.585  1.00  0.00           O
ATOM   2464  N   ARG X 319      37.186  25.155  62.493  1.00  0.00           N
ATOM   2465  CA  ARG X 319      38.601  24.741  62.355  1.00  0.00           C
ATOM   2466  CB  ARG X 319      38.954  23.558  63.293  1.00  0.00           C
ATOM   2467  CG  ARG X 319      39.175  23.922  64.767  1.00  0.00           C
ATOM   2468  CD  ARG X 319      37.895  24.285  65.519  1.00  0.00           C
ATOM   2469  NE  ARG X 319      38.160  24.351  66.961  1.00  0.00           N
ATOM   2470  CZ  ARG X 319      37.290  24.314  67.947  1.00  0.00           C
ATOM   2471  NH1 ARG X 319      36.006  24.370  67.744  1.00  0.00           N
ATOM   2472  NH2 ARG X 319      37.740  24.232  69.163  1.00  0.00           N
ATOM   2473  C   ARG X 319      39.020  24.511  60.893  1.00  0.00           C
ATOM   2474  O   ARG X 319      39.805  23.611  60.599  1.00  0.00           O
ATOM   2475  N   ASN X 320      38.544  25.347  59.969  1.00  0.00           N
ATOM   2476  CA  ASN X 320      38.663  25.163  58.512  1.00  0.00           C
ATOM   2477  CB  ASN X 320      37.567  26.010  57.828  1.00  0.00           C
ATOM   2478  CG  ASN X 320      37.040  25.353  56.565  1.00  0.00           C
ATOM   2479  OD1 ASN X 320      36.390  24.326  56.626  1.00  0.00           O
ATOM   2480  ND2 ASN X 320      37.303  25.873  55.387  1.00  0.00           N
ATOM   2481  C   ASN X 320      40.079  25.406  57.922  1.00  0.00           C
ATOM   2482  O   ASN X 320      40.207  25.840  56.778  1.00  0.00           O
ATOM   2483  N   PHE X 321      41.149  25.171  58.687  1.00  0.00           N
ATOM   2484  CA  PHE X 321      42.549  25.346  58.278  1.00  0.00           C
ATOM   2485  CB  PHE X 321      43.409  25.761  59.479  1.00  0.00           C
ATOM   2486  CG  PHE X 321      43.084  27.107  60.097  1.00  0.00           C
ATOM   2487  CD1 PHE X 321      43.852  28.240  59.771  1.00  0.00           C
ATOM   2488  CE1 PHE X 321      43.564  29.483  60.360  1.00  0.00           C
ATOM   2489  CZ  PHE X 321      42.512  29.597  61.284  1.00  0.00           C
ATOM   2490  CE2 PHE X 321      41.747  28.465  61.615  1.00  0.00           C
ATOM   2491  CD2 PHE X 321      42.037  27.221  61.030  1.00  0.00           C
ATOM   2492  C   PHE X 321      43.119  24.050  57.690  1.00  0.00           C
ATOM   2493  O   PHE X 321      42.973  22.980  58.289  1.00  0.00           O
ATOM   2494  N   HIE X 322      43.812  24.129  56.553  1.00  0.00           N
ATOM   2495  CA  HIE X 322      44.439  22.962  55.917  1.00  0.00           C
ATOM   2496  CB  HIE X 322      44.855  23.321  54.483  1.00  0.00           C
ATOM   2497  CG  HIE X 322      45.272  22.131  53.653  1.00  0.00           C
ATOM   2498  ND1 HIE X 322      44.768  20.828  53.770  1.00  0.00           N
ATOM   2499  CE1 HIE X 322      45.418  20.102  52.841  1.00  0.00           C
ATOM   2500  NE2 HIE X 322      46.280  20.876  52.164  1.00  0.00           N
ATOM   2501  CD2 HIE X 322      46.198  22.158  52.654  1.00  0.00           C
ATOM   2502  C   HIE X 322      45.614  22.394  56.734  1.00  0.00           C
ATOM   2503  O   HIE X 322      46.279  23.115  57.480  1.00  0.00           O
ATOM   2504  N   THR X 323      45.889  21.098  56.569  1.00  0.00           N
ATOM   2505  CA  THR X 323      46.980  20.363  57.229  1.00  0.00           C
ATOM   2506  CB  THR X 323      46.702  18.844  57.196  1.00  0.00           C
ATOM   2507  CG2 THR X 323      47.678  18.043  58.057  1.00  0.00           C
ATOM   2508  OG1 THR X 323      45.420  18.563  57.720  1.00  0.00           O
ATOM   2509  C   THR X 323      48.334  20.719  56.593  1.00  0.00           C
ATOM   2510  O   THR X 323      48.882  19.961  55.787  1.00  0.00           O
ATOM   2511  N   VAL X 324      48.866  21.900  56.922  1.00  0.00           N
ATOM   2512  CA  VAL X 324      50.157  22.430  56.436  1.00  0.00           C
ATOM   2513  CB  VAL X 324      49.984  23.370  55.219  1.00  0.00           C
ATOM   2514  CG1 VAL X 324      49.533  22.599  53.973  1.00  0.00           C
ATOM   2515  CG2 VAL X 324      48.987  24.518  55.445  1.00  0.00           C
ATOM   2516  C   VAL X 324      50.919  23.175  57.548  1.00  0.00           C
ATOM   2517  O   VAL X 324      50.297  23.944  58.291  1.00  0.00           O
ATOM   2518  N   PRO X 325      52.253  23.019  57.670  1.00  0.00           N
ATOM   2519  CD  PRO X 325      53.084  21.968  57.103  1.00  0.00           C
ATOM   2520  CG  PRO X 325      54.277  21.850  58.047  1.00  0.00           C
ATOM   2521  CB  PRO X 325      54.485  23.293  58.506  1.00  0.00           C
ATOM   2522  CA  PRO X 325      53.062  23.865  58.545  1.00  0.00           C
ATOM   2523  C   PRO X 325      53.020  25.338  58.109  1.00  0.00           C
ATOM   2524  O   PRO X 325      53.041  25.634  56.909  1.00  0.00           O
ATOM   2525  N   TYR X 326      52.989  26.259  59.076  1.00  0.00           N
ATOM   2526  CA  TYR X 326      52.790  27.697  58.848  1.00  0.00           C
ATOM   2527  CB  TYR X 326      51.298  28.001  59.097  1.00  0.00           C
ATOM   2528  CG  TYR X 326      50.718  29.362  58.727  1.00  0.00           C
ATOM   2529  CD1 TYR X 326      51.409  30.299  57.930  1.00  0.00           C
ATOM   2530  CE1 TYR X 326      50.813  31.525  57.586  1.00  0.00           C
ATOM   2531  CZ  TYR X 326      49.510  31.828  58.032  1.00  0.00           C
ATOM   2532  OH  TYR X 326      48.936  33.013  57.705  1.00  0.00           O
ATOM   2533  CE2 TYR X 326      48.807  30.893  58.817  1.00  0.00           C
ATOM   2534  CD2 TYR X 326      49.410  29.666  59.159  1.00  0.00           C
ATOM   2535  C   TYR X 326      53.721  28.542  59.740  1.00  0.00           C
ATOM   2536  O   TYR X 326      53.797  28.308  60.949  1.00  0.00           O
ATOM   2537  N   MET X 327      54.418  29.529  59.161  1.00  0.00           N
ATOM   2538  CA  MET X 327      55.167  30.560  59.899  1.00  0.00           C
ATOM   2539  CB  MET X 327      56.624  30.679  59.415  1.00  0.00           C
ATOM   2540  CG  MET X 327      57.369  29.343  59.327  1.00  0.00           C
ATOM   2541  SD  MET X 327      59.176  29.452  59.486  1.00  0.00           S
ATOM   2542  CE  MET X 327      59.598  30.422  58.012  1.00  0.00           C
ATOM   2543  C   MET X 327      54.479  31.933  59.818  1.00  0.00           C
ATOM   2544  O   MET X 327      54.042  32.338  58.740  1.00  0.00           O
ATOM   2545  N   VAL X 328      54.430  32.679  60.928  1.00  0.00           N
ATOM   2546  CA  VAL X 328      53.842  34.035  60.980  1.00  0.00           C
ATOM   2547  CB  VAL X 328      52.445  34.043  61.638  1.00  0.00           C
ATOM   2548  CG1 VAL X 328      51.424  33.288  60.778  1.00  0.00           C
ATOM   2549  CG2 VAL X 328      52.403  33.445  63.052  1.00  0.00           C
ATOM   2550  C   VAL X 328      54.769  35.069  61.630  1.00  0.00           C
ATOM   2551  O   VAL X 328      55.240  34.893  62.759  1.00  0.00           O
ATOM   2552  N   GLY X 329      55.017  36.167  60.910  1.00  0.00           N
ATOM   2553  CA  GLY X 329      55.794  37.312  61.382  1.00  0.00           C
ATOM   2554  C   GLY X 329      54.916  38.333  62.106  1.00  0.00           C
ATOM   2555  O   GLY X 329      54.043  38.946  61.496  1.00  0.00           O
ATOM   2556  N   ILE X 330      55.156  38.538  63.405  1.00  0.00           N
ATOM   2557  CA  ILE X 330      54.326  39.361  64.312  1.00  0.00           C
ATOM   2558  CB  ILE X 330      53.851  38.492  65.516  1.00  0.00           C
ATOM   2559  CG2 ILE X 330      52.873  39.199  66.476  1.00  0.00           C
ATOM   2560  CG1 ILE X 330      53.174  37.170  65.061  1.00  0.00           C
ATOM   2561  CD1 ILE X 330      51.903  37.317  64.208  1.00  0.00           C
ATOM   2562  C   ILE X 330      55.027  40.701  64.649  1.00  0.00           C
ATOM   2563  O   ILE X 330      54.848  41.285  65.721  1.00  0.00           O
ATOM   2564  N   ASN X 331      55.841  41.220  63.719  1.00  0.00           N
ATOM   2565  CA  ASN X 331      56.483  42.534  63.842  1.00  0.00           C
ATOM   2566  CB  ASN X 331      57.507  42.718  62.701  1.00  0.00           C
ATOM   2567  CG  ASN X 331      58.557  43.790  62.957  1.00  0.00           C
ATOM   2568  OD1 ASN X 331      58.515  44.540  63.925  1.00  0.00           O
ATOM   2569  ND2 ASN X 331      59.555  43.868  62.115  1.00  0.00           N
ATOM   2570  C   ASN X 331      55.445  43.677  63.889  1.00  0.00           C
ATOM   2571  O   ASN X 331      54.342  43.561  63.347  1.00  0.00           O
ATOM   2572  N   LYS X 332      55.810  44.777  64.551  1.00  0.00           N
ATOM   2573  CA  LYS X 332      54.990  45.983  64.747  1.00  0.00           C
ATOM   2574  CB  LYS X 332      54.138  45.823  66.023  1.00  0.00           C
ATOM   2575  CG  LYS X 332      54.984  45.668  67.299  1.00  0.00           C
ATOM   2576  CD  LYS X 332      54.110  45.497  68.545  1.00  0.00           C
ATOM   2577  CE  LYS X 332      55.017  45.242  69.746  1.00  0.00           C
ATOM   2578  NZ  LYS X 332      54.254  45.054  70.998  1.00  0.00           N
ATOM   2579  C   LYS X 332      55.800  47.289  64.754  1.00  0.00           C
ATOM   2580  O   LYS X 332      55.257  48.329  65.113  1.00  0.00           O
ATOM   2581  N   GLN X 333      57.079  47.268  64.366  1.00  0.00           N
ATOM   2582  CA  GLN X 333      57.978  48.437  64.410  1.00  0.00           C
ATOM   2583  CB  GLN X 333      59.355  47.981  63.888  1.00  0.00           C
ATOM   2584  CG  GLN X 333      60.490  48.962  64.204  1.00  0.00           C
ATOM   2585  CD  GLN X 333      61.809  48.550  63.554  1.00  0.00           C
ATOM   2586  OE1 GLN X 333      62.629  47.851  64.136  1.00  0.00           O
ATOM   2587  NE2 GLN X 333      62.066  48.959  62.333  1.00  0.00           N
ATOM   2588  C   GLN X 333      57.431  49.664  63.634  1.00  0.00           C
ATOM   2589  O   GLN X 333      57.724  50.811  63.974  1.00  0.00           O
ATOM   2590  N   GLU X 334      56.566  49.435  62.643  1.00  0.00           N
ATOM   2591  CA  GLU X 334      55.879  50.441  61.830  1.00  0.00           C
ATOM   2592  CB  GLU X 334      55.689  49.890  60.403  1.00  0.00           C
ATOM   2593  CG  GLU X 334      54.632  48.768  60.234  1.00  0.00           C
ATOM   2594  CD  GLU X 334      55.215  47.387  60.419  1.00  0.00           C
ATOM   2595  OE1 GLU X 334      55.284  46.613  59.399  1.00  0.00           O
ATOM   2596  OE2 GLU X 334      55.681  47.018  61.513  1.00  0.00           O
ATOM   2597  C   GLU X 334      54.521  50.920  62.381  1.00  0.00           C
ATOM   2598  O   GLU X 334      53.928  51.840  61.814  1.00  0.00           O
ATOM   2599  N   PHE X 335      53.959  50.283  63.415  1.00  0.00           N
ATOM   2600  CA  PHE X 335      52.519  50.385  63.695  1.00  0.00           C
ATOM   2601  CB  PHE X 335      52.053  49.216  64.587  1.00  0.00           C
ATOM   2602  CG  PHE X 335      52.152  49.337  66.104  1.00  0.00           C
ATOM   2603  CD1 PHE X 335      51.141  48.757  66.895  1.00  0.00           C
ATOM   2604  CE1 PHE X 335      51.205  48.818  68.299  1.00  0.00           C
ATOM   2605  CZ  PHE X 335      52.295  49.442  68.925  1.00  0.00           C
ATOM   2606  CE2 PHE X 335      53.321  50.000  68.144  1.00  0.00           C
ATOM   2607  CD2 PHE X 335      53.252  49.947  66.740  1.00  0.00           C
ATOM   2608  C   PHE X 335      52.061  51.782  64.154  1.00  0.00           C
ATOM   2609  O   PHE X 335      50.956  52.209  63.813  1.00  0.00           O
ATOM   2610  N   GLY X 336      52.950  52.557  64.787  1.00  0.00           N
ATOM   2611  CA  GLY X 336      52.741  53.970  65.118  1.00  0.00           C
ATOM   2612  C   GLY X 336      52.777  54.923  63.914  1.00  0.00           C
ATOM   2613  O   GLY X 336      52.488  56.108  64.071  1.00  0.00           O
ATOM   2614  N   TRP X 337      53.095  54.428  62.714  1.00  0.00           N
ATOM   2615  CA  TRP X 337      53.153  55.193  61.462  1.00  0.00           C
ATOM   2616  CB  TRP X 337      54.581  55.139  60.908  1.00  0.00           C
ATOM   2617  CG  TRP X 337      55.633  55.672  61.833  1.00  0.00           C
ATOM   2618  CD1 TRP X 337      56.261  54.967  62.801  1.00  0.00           C
ATOM   2619  NE1 TRP X 337      57.181  55.772  63.441  1.00  0.00           N
ATOM   2620  CE2 TRP X 337      57.171  57.053  62.935  1.00  0.00           C
ATOM   2621  CZ2 TRP X 337      57.877  58.217  63.265  1.00  0.00           C
ATOM   2622  CH2 TRP X 337      57.607  59.402  62.559  1.00  0.00           C
ATOM   2623  CZ3 TRP X 337      56.635  59.410  61.544  1.00  0.00           C
ATOM   2624  CE3 TRP X 337      55.930  58.233  61.222  1.00  0.00           C
ATOM   2625  CD2 TRP X 337      56.180  57.025  61.908  1.00  0.00           C
ATOM   2626  C   TRP X 337      52.133  54.693  60.432  1.00  0.00           C
ATOM   2627  O   TRP X 337      51.407  55.502  59.855  1.00  0.00           O
ATOM   2628  N   LEU X 338      52.014  53.373  60.259  1.00  0.00           N
ATOM   2629  CA  LEU X 338      51.099  52.740  59.304  1.00  0.00           C
ATOM   2630  CB  LEU X 338      51.317  51.214  59.382  1.00  0.00           C
ATOM   2631  CG  LEU X 338      50.443  50.374  58.428  1.00  0.00           C
ATOM   2632  CD1 LEU X 338      50.745  50.646  56.955  1.00  0.00           C
ATOM   2633  CD2 LEU X 338      50.681  48.888  58.697  1.00  0.00           C
ATOM   2634  C   LEU X 338      49.633  53.140  59.554  1.00  0.00           C
ATOM   2635  O   LEU X 338      48.952  53.603  58.637  1.00  0.00           O
ATOM   2636  N   ILE X 339      49.150  53.025  60.799  1.00  0.00           N
ATOM   2637  CA  ILE X 339      47.767  53.396  61.129  1.00  0.00           C
ATOM   2638  CB  ILE X 339      47.204  52.608  62.344  1.00  0.00           C
ATOM   2639  CG2 ILE X 339      45.926  53.266  62.900  1.00  0.00           C
ATOM   2640  CG1 ILE X 339      46.844  51.148  61.975  1.00  0.00           C
ATOM   2641  CD1 ILE X 339      48.051  50.227  61.762  1.00  0.00           C
ATOM   2642  C   ILE X 339      47.607  54.930  61.189  1.00  0.00           C
ATOM   2643  O   ILE X 339      46.761  55.440  60.455  1.00  0.00           O
ATOM   2644  N   PRO X 340      48.393  55.706  61.967  1.00  0.00           N
ATOM   2645  CD  PRO X 340      49.319  55.284  63.007  1.00  0.00           C
ATOM   2646  CG  PRO X 340      49.174  56.340  64.100  1.00  0.00           C
ATOM   2647  CB  PRO X 340      49.003  57.619  63.287  1.00  0.00           C
ATOM   2648  CA  PRO X 340      48.170  57.150  62.084  1.00  0.00           C
ATOM   2649  C   PRO X 340      48.498  57.937  60.808  1.00  0.00           C
ATOM   2650  O   PRO X 340      47.655  58.678  60.307  1.00  0.00           O
ATOM   2651  N   MET X 341      49.701  57.777  60.250  1.00  0.00           N
ATOM   2652  CA  MET X 341      50.187  58.622  59.152  1.00  0.00           C
ATOM   2653  CB  MET X 341      51.722  58.716  59.210  1.00  0.00           C
ATOM   2654  CG  MET X 341      52.282  59.775  58.252  1.00  0.00           C
ATOM   2655  SD  MET X 341      54.086  59.937  58.325  1.00  0.00           S
ATOM   2656  CE  MET X 341      54.318  61.250  57.095  1.00  0.00           C
ATOM   2657  C   MET X 341      49.691  58.158  57.776  1.00  0.00           C
ATOM   2658  O   MET X 341      49.420  59.010  56.932  1.00  0.00           O
ATOM   2659  N   GLN X 342      49.542  56.847  57.538  1.00  0.00           N
ATOM   2660  CA  GLN X 342      49.188  56.332  56.206  1.00  0.00           C
ATOM   2661  CB  GLN X 342      50.093  55.134  55.854  1.00  0.00           C
ATOM   2662  CG  GLN X 342      50.287  54.928  54.340  1.00  0.00           C
ATOM   2663  CD  GLN X 342      51.040  56.056  53.629  1.00  0.00           C
ATOM   2664  OE1 GLN X 342      51.495  57.030  54.213  1.00  0.00           O
ATOM   2665  NE2 GLN X 342      51.183  55.977  52.327  1.00  0.00           N
ATOM   2666  C   GLN X 342      47.687  56.038  56.034  1.00  0.00           C
ATOM   2667  O   GLN X 342      47.107  56.454  55.026  1.00  0.00           O
ATOM   2668  N   LEU X 343      47.040  55.370  57.001  1.00  0.00           N
ATOM   2669  CA  LEU X 343      45.598  55.064  56.958  1.00  0.00           C
ATOM   2670  CB  LEU X 343      45.337  53.747  57.718  1.00  0.00           C
ATOM   2671  CG  LEU X 343      43.861  53.303  57.788  1.00  0.00           C
ATOM   2672  CD1 LEU X 343      43.247  53.030  56.414  1.00  0.00           C
ATOM   2673  CD2 LEU X 343      43.754  52.019  58.611  1.00  0.00           C
ATOM   2674  C   LEU X 343      44.722  56.224  57.469  1.00  0.00           C
ATOM   2675  O   LEU X 343      43.786  56.627  56.783  1.00  0.00           O
ATOM   2676  N   MET X 344      45.013  56.782  58.647  1.00  0.00           N
ATOM   2677  CA  MET X 344      44.231  57.885  59.235  1.00  0.00           C
ATOM   2678  CB  MET X 344      44.284  57.819  60.771  1.00  0.00           C
ATOM   2679  CG  MET X 344      43.703  56.526  61.357  1.00  0.00           C
ATOM   2680  SD  MET X 344      41.940  56.262  61.029  1.00  0.00           S
ATOM   2681  CE  MET X 344      41.689  54.741  61.979  1.00  0.00           C
ATOM   2682  C   MET X 344      44.658  59.275  58.728  1.00  0.00           C
ATOM   2683  O   MET X 344      43.938  60.248  58.954  1.00  0.00           O
ATOM   2684  N   SER X 345      45.790  59.361  58.022  1.00  0.00           N
ATOM   2685  CA  SER X 345      46.352  60.573  57.402  1.00  0.00           C
ATOM   2686  CB  SER X 345      45.487  61.065  56.234  1.00  0.00           C
ATOM   2687  OG  SER X 345      45.022  60.005  55.415  1.00  0.00           O
ATOM   2688  C   SER X 345      46.722  61.716  58.369  1.00  0.00           C
ATOM   2689  O   SER X 345      46.700  62.886  57.982  1.00  0.00           O
ATOM   2690  N   TYR X 346      47.060  61.399  59.625  1.00  0.00           N
ATOM   2691  CA  TYR X 346      47.455  62.367  60.657  1.00  0.00           C
ATOM   2692  CB  TYR X 346      46.183  62.887  61.343  1.00  0.00           C
ATOM   2693  CG  TYR X 346      46.413  63.913  62.437  1.00  0.00           C
ATOM   2694  CD1 TYR X 346      46.397  65.289  62.132  1.00  0.00           C
ATOM   2695  CE1 TYR X 346      46.557  66.241  63.158  1.00  0.00           C
ATOM   2696  CZ  TYR X 346      46.730  65.812  64.493  1.00  0.00           C
ATOM   2697  OH  TYR X 346      46.856  66.713  65.497  1.00  0.00           O
ATOM   2698  CE2 TYR X 346      46.764  64.437  64.794  1.00  0.00           C
ATOM   2699  CD2 TYR X 346      46.606  63.490  63.767  1.00  0.00           C
ATOM   2700  C   TYR X 346      48.433  61.730  61.677  1.00  0.00           C
ATOM   2701  O   TYR X 346      48.043  60.791  62.382  1.00  0.00           O
ATOM   2702  N   PRO X 347      49.698  62.194  61.772  1.00  0.00           N
ATOM   2703  CD  PRO X 347      50.283  63.277  60.990  1.00  0.00           C
ATOM   2704  CG  PRO X 347      51.715  63.448  61.497  1.00  0.00           C
ATOM   2705  CB  PRO X 347      52.061  62.053  62.014  1.00  0.00           C
ATOM   2706  CA  PRO X 347      50.731  61.574  62.608  1.00  0.00           C
ATOM   2707  C   PRO X 347      50.622  61.926  64.103  1.00  0.00           C
ATOM   2708  O   PRO X 347      50.076  62.962  64.486  1.00  0.00           O
ATOM   2709  N   LEU X 348      51.210  61.064  64.940  1.00  0.00           N
ATOM   2710  CA  LEU X 348      51.310  61.166  66.408  1.00  0.00           C
ATOM   2711  CB  LEU X 348      50.324  60.160  67.047  1.00  0.00           C
ATOM   2712  CG  LEU X 348      48.831  60.408  66.741  1.00  0.00           C
ATOM   2713  CD1 LEU X 348      47.985  59.270  67.317  1.00  0.00           C
ATOM   2714  CD2 LEU X 348      48.314  61.715  67.343  1.00  0.00           C
ATOM   2715  C   LEU X 348      52.775  60.963  66.877  1.00  0.00           C
ATOM   2716  O   LEU X 348      53.050  60.425  67.956  1.00  0.00           O
ATOM   2717  N   SER X 349      53.730  61.349  66.026  1.00  0.00           N
ATOM   2718  CA  SER X 349      55.171  61.053  66.122  1.00  0.00           C
ATOM   2719  CB  SER X 349      55.774  61.159  64.718  1.00  0.00           C
ATOM   2720  OG  SER X 349      55.535  62.445  64.167  1.00  0.00           O
ATOM   2721  C   SER X 349      55.966  61.936  67.093  1.00  0.00           C
ATOM   2722  O   SER X 349      57.127  61.653  67.393  1.00  0.00           O
ATOM   2723  N   GLU X 350      55.343  63.003  67.581  1.00  0.00           N
ATOM   2724  CA  GLU X 350      55.841  63.946  68.585  1.00  0.00           C
ATOM   2725  CB  GLU X 350      56.523  65.151  67.903  1.00  0.00           C
ATOM   2726  CG  GLU X 350      57.630  64.819  66.884  1.00  0.00           C
ATOM   2727  CD  GLU X 350      58.322  66.078  66.341  1.00  0.00           C
ATOM   2728  OE1 GLU X 350      59.571  66.094  66.235  1.00  0.00           O
ATOM   2729  OE2 GLU X 350      57.638  67.084  66.025  1.00  0.00           O
ATOM   2730  C   GLU X 350      54.652  64.437  69.441  1.00  0.00           C
ATOM   2731  O   GLU X 350      53.493  64.178  69.095  1.00  0.00           O
ATOM   2732  N   GLY X 351      54.898  65.183  70.520  1.00  0.00           N
ATOM   2733  CA  GLY X 351      53.855  65.935  71.235  1.00  0.00           C
ATOM   2734  C   GLY X 351      53.073  65.126  72.279  1.00  0.00           C
ATOM   2735  O   GLY X 351      53.669  64.330  73.007  1.00  0.00           O
ATOM   2736  N   GLN X 352      51.755  65.349  72.395  1.00  0.00           N
ATOM   2737  CA  GLN X 352      50.886  64.753  73.433  1.00  0.00           C
ATOM   2738  CB  GLN X 352      50.961  65.625  74.704  1.00  0.00           C
ATOM   2739  CG  GLN X 352      50.183  66.952  74.631  1.00  0.00           C
ATOM   2740  CD  GLN X 352      50.664  67.957  75.676  1.00  0.00           C
ATOM   2741  OE1 GLN X 352      51.311  68.952  75.369  1.00  0.00           O
ATOM   2742  NE2 GLN X 352      50.391  67.766  76.941  1.00  0.00           N
ATOM   2743  C   GLN X 352      49.426  64.527  72.971  1.00  0.00           C
ATOM   2744  O   GLN X 352      48.998  65.095  71.962  1.00  0.00           O
ATOM   2745  N   LEU X 353      48.654  63.704  73.698  1.00  0.00           N
ATOM   2746  CA  LEU X 353      47.276  63.311  73.355  1.00  0.00           C
ATOM   2747  CB  LEU X 353      47.332  61.930  72.670  1.00  0.00           C
ATOM   2748  CG  LEU X 353      45.968  61.354  72.243  1.00  0.00           C
ATOM   2749  CD1 LEU X 353      45.281  62.205  71.175  1.00  0.00           C
ATOM   2750  CD2 LEU X 353      46.163  59.950  71.674  1.00  0.00           C
ATOM   2751  C   LEU X 353      46.338  63.279  74.582  1.00  0.00           C
ATOM   2752  O   LEU X 353      46.638  62.639  75.588  1.00  0.00           O
ATOM   2753  N   ASP X 354      45.172  63.922  74.474  1.00  0.00           N
ATOM   2754  CA  ASP X 354      44.121  63.927  75.507  1.00  0.00           C
ATOM   2755  CB  ASP X 354      43.493  65.322  75.626  1.00  0.00           C
ATOM   2756  CG  ASP X 354      42.642  65.687  74.413  1.00  0.00           C
ATOM   2757  OD1 ASP X 354      41.407  65.486  74.424  1.00  0.00           O
ATOM   2758  OD2 ASP X 354      43.199  66.230  73.431  1.00  0.00           O
ATOM   2759  C   ASP X 354      43.035  62.854  75.297  1.00  0.00           C
ATOM   2760  O   ASP X 354      42.794  62.392  74.179  1.00  0.00           O
ATOM   2761  N   GLN X 355      42.346  62.494  76.385  1.00  0.00           N
ATOM   2762  CA  GLN X 355      41.337  61.430  76.435  1.00  0.00           C
ATOM   2763  CB  GLN X 355      40.843  61.327  77.890  1.00  0.00           C
ATOM   2764  CG  GLN X 355      39.940  60.116  78.173  1.00  0.00           C
ATOM   2765  CD  GLN X 355      40.670  58.780  78.254  1.00  0.00           C
ATOM   2766  OE1 GLN X 355      41.886  58.676  78.158  1.00  0.00           O
ATOM   2767  NE2 GLN X 355      39.943  57.711  78.476  1.00  0.00           N
ATOM   2768  C   GLN X 355      40.163  61.656  75.462  1.00  0.00           C
ATOM   2769  O   GLN X 355      39.758  60.726  74.762  1.00  0.00           O
ATOM   2770  N   LYS X 356      39.627  62.881  75.372  1.00  0.00           N
ATOM   2771  CA  LYS X 356      38.503  63.199  74.474  1.00  0.00           C
ATOM   2772  CB  LYS X 356      37.871  64.530  74.900  1.00  0.00           C
ATOM   2773  CG  LYS X 356      36.608  64.859  74.095  1.00  0.00           C
ATOM   2774  CD  LYS X 356      35.734  65.911  74.782  1.00  0.00           C
ATOM   2775  CE  LYS X 356      36.458  67.236  75.028  1.00  0.00           C
ATOM   2776  NZ  LYS X 356      35.522  68.226  75.595  1.00  0.00           N
ATOM   2777  C   LYS X 356      38.900  63.168  72.996  1.00  0.00           C
ATOM   2778  O   LYS X 356      38.142  62.627  72.189  1.00  0.00           O
ATOM   2779  N   THR X 357      40.095  63.648  72.639  1.00  0.00           N
ATOM   2780  CA  THR X 357      40.651  63.473  71.284  1.00  0.00           C
ATOM   2781  CB  THR X 357      41.976  64.231  71.101  1.00  0.00           C
ATOM   2782  CG2 THR X 357      42.562  64.080  69.696  1.00  0.00           C
ATOM   2783  OG1 THR X 357      41.766  65.612  71.273  1.00  0.00           O
ATOM   2784  C   THR X 357      40.846  61.989  70.966  1.00  0.00           C
ATOM   2785  O   THR X 357      40.424  61.538  69.903  1.00  0.00           O
ATOM   2786  N   ALA X 358      41.401  61.202  71.895  1.00  0.00           N
ATOM   2787  CA  ALA X 358      41.543  59.754  71.729  1.00  0.00           C
ATOM   2788  CB  ALA X 358      42.291  59.191  72.941  1.00  0.00           C
ATOM   2789  C   ALA X 358      40.186  59.054  71.502  1.00  0.00           C
ATOM   2790  O   ALA X 358      40.086  58.183  70.642  1.00  0.00           O
ATOM   2791  N   MET X 359      39.115  59.483  72.178  1.00  0.00           N
ATOM   2792  CA  MET X 359      37.761  58.959  71.947  1.00  0.00           C
ATOM   2793  CB  MET X 359      36.845  59.414  73.089  1.00  0.00           C
ATOM   2794  CG  MET X 359      35.525  58.635  73.111  1.00  0.00           C
ATOM   2795  SD  MET X 359      34.314  59.232  74.323  1.00  0.00           S
ATOM   2796  CE  MET X 359      35.259  59.119  75.867  1.00  0.00           C
ATOM   2797  C   MET X 359      37.201  59.345  70.562  1.00  0.00           C
ATOM   2798  O   MET X 359      36.658  58.485  69.869  1.00  0.00           O
ATOM   2799  N   SER X 360      37.404  60.585  70.092  1.00  0.00           N
ATOM   2800  CA  SER X 360      37.018  60.999  68.725  1.00  0.00           C
ATOM   2801  CB  SER X 360      37.161  62.516  68.535  1.00  0.00           C
ATOM   2802  OG  SER X 360      36.217  63.206  69.332  1.00  0.00           O
ATOM   2803  C   SER X 360      37.814  60.264  67.636  1.00  0.00           C
ATOM   2804  O   SER X 360      37.284  60.009  66.549  1.00  0.00           O
ATOM   2805  N   LEU X 361      39.058  59.866  67.932  1.00  0.00           N
ATOM   2806  CA  LEU X 361      39.880  58.983  67.096  1.00  0.00           C
ATOM   2807  CB  LEU X 361      41.362  59.140  67.487  1.00  0.00           C
ATOM   2808  CG  LEU X 361      41.997  60.498  67.134  1.00  0.00           C
ATOM   2809  CD1 LEU X 361      43.413  60.569  67.711  1.00  0.00           C
ATOM   2810  CD2 LEU X 361      42.091  60.708  65.624  1.00  0.00           C
ATOM   2811  C   LEU X 361      39.446  57.508  67.186  1.00  0.00           C
ATOM   2812  O   LEU X 361      39.541  56.783  66.195  1.00  0.00           O
ATOM   2813  N   LEU X 362      38.917  57.048  68.324  1.00  0.00           N
ATOM   2814  CA  LEU X 362      38.381  55.691  68.457  1.00  0.00           C
ATOM   2815  CB  LEU X 362      38.362  55.268  69.942  1.00  0.00           C
ATOM   2816  CG  LEU X 362      38.272  53.739  70.153  1.00  0.00           C
ATOM   2817  CD1 LEU X 362      39.512  53.009  69.630  1.00  0.00           C
ATOM   2818  CD2 LEU X 362      38.180  53.384  71.638  1.00  0.00           C
ATOM   2819  C   LEU X 362      37.026  55.548  67.739  1.00  0.00           C
ATOM   2820  O   LEU X 362      36.807  54.540  67.073  1.00  0.00           O
ATOM   2821  N   TRP X 363      36.182  56.589  67.727  1.00  0.00           N
ATOM   2822  CA  TRP X 363      35.018  56.672  66.827  1.00  0.00           C
ATOM   2823  CB  TRP X 363      34.069  57.802  67.259  1.00  0.00           C
ATOM   2824  CG  TRP X 363      33.117  57.519  68.388  1.00  0.00           C
ATOM   2825  CD1 TRP X 363      32.313  56.434  68.501  1.00  0.00           C
ATOM   2826  NE1 TRP X 363      31.523  56.550  69.630  1.00  0.00           N
ATOM   2827  CE2 TRP X 363      31.727  57.755  70.264  1.00  0.00           C
ATOM   2828  CZ2 TRP X 363      31.123  58.363  71.373  1.00  0.00           C
ATOM   2829  CH2 TRP X 363      31.594  59.612  71.812  1.00  0.00           C
ATOM   2830  CZ3 TRP X 363      32.639  60.246  71.117  1.00  0.00           C
ATOM   2831  CE3 TRP X 363      33.209  59.644  69.978  1.00  0.00           C
ATOM   2832  CD2 TRP X 363      32.774  58.379  69.522  1.00  0.00           C
ATOM   2833  C   TRP X 363      35.410  56.816  65.342  1.00  0.00           C
ATOM   2834  O   TRP X 363      34.724  56.249  64.491  1.00  0.00           O
ATOM   2835  N   LYS X 364      36.543  57.456  65.002  1.00  0.00           N
ATOM   2836  CA  LYS X 364      37.128  57.390  63.639  1.00  0.00           C
ATOM   2837  CB  LYS X 364      38.260  58.430  63.493  1.00  0.00           C
ATOM   2838  CG  LYS X 364      38.840  58.532  62.069  1.00  0.00           C
ATOM   2839  CD  LYS X 364      39.976  59.566  61.988  1.00  0.00           C
ATOM   2840  CE  LYS X 364      40.592  59.571  60.582  1.00  0.00           C
ATOM   2841  NZ  LYS X 364      41.596  60.647  60.410  1.00  0.00           N
ATOM   2842  C   LYS X 364      37.597  55.965  63.297  1.00  0.00           C
ATOM   2843  O   LYS X 364      37.574  55.563  62.139  1.00  0.00           O
ATOM   2844  N   SER X 365      37.959  55.179  64.312  1.00  0.00           N
ATOM   2845  CA  SER X 365      38.389  53.778  64.198  1.00  0.00           C
ATOM   2846  CB  SER X 365      39.460  53.463  65.251  1.00  0.00           C
ATOM   2847  OG  SER X 365      40.514  54.410  65.217  1.00  0.00           O
ATOM   2848  C   SER X 365      37.239  52.757  64.275  1.00  0.00           C
ATOM   2849  O   SER X 365      37.485  51.564  64.093  1.00  0.00           O
ATOM   2850  N   TYR X 366      35.984  53.188  64.483  1.00  0.00           N
ATOM   2851  CA  TYR X 366      34.785  52.331  64.506  1.00  0.00           C
ATOM   2852  CB  TYR X 366      33.520  53.205  64.516  1.00  0.00           C
ATOM   2853  CG  TYR X 366      32.224  52.436  64.312  1.00  0.00           C
ATOM   2854  CD1 TYR X 366      31.532  52.573  63.095  1.00  0.00           C
ATOM   2855  CE1 TYR X 366      30.370  51.819  62.845  1.00  0.00           C
ATOM   2856  CZ  TYR X 366      29.885  50.925  63.817  1.00  0.00           C
ATOM   2857  OH  TYR X 366      28.768  50.193  63.562  1.00  0.00           O
ATOM   2858  CE2 TYR X 366      30.566  50.797  65.048  1.00  0.00           C
ATOM   2859  CD2 TYR X 366      31.734  51.550  65.295  1.00  0.00           C
ATOM   2860  C   TYR X 366      34.730  51.256  63.390  1.00  0.00           C
ATOM   2861  O   TYR X 366      34.468  50.098  63.737  1.00  0.00           O
ATOM   2862  N   PRO X 367      35.042  51.546  62.103  1.00  0.00           N
ATOM   2863  CD  PRO X 367      35.241  52.867  61.508  1.00  0.00           C
ATOM   2864  CG  PRO X 367      35.772  52.615  60.100  1.00  0.00           C
ATOM   2865  CB  PRO X 367      35.043  51.338  59.719  1.00  0.00           C
ATOM   2866  CA  PRO X 367      35.032  50.542  61.029  1.00  0.00           C
ATOM   2867  C   PRO X 367      36.164  49.497  61.068  1.00  0.00           C
ATOM   2868  O   PRO X 367      36.200  48.643  60.175  1.00  0.00           O
ATOM   2869  N   LEU X 368      37.079  49.538  62.052  1.00  0.00           N
ATOM   2870  CA  LEU X 368      38.155  48.545  62.235  1.00  0.00           C
ATOM   2871  CB  LEU X 368      39.468  49.061  61.611  1.00  0.00           C
ATOM   2872  CG  LEU X 368      40.151  50.296  62.234  1.00  0.00           C
ATOM   2873  CD1 LEU X 368      40.850  49.999  63.562  1.00  0.00           C
ATOM   2874  CD2 LEU X 368      41.222  50.805  61.266  1.00  0.00           C
ATOM   2875  C   LEU X 368      38.309  47.961  63.655  1.00  0.00           C
ATOM   2876  O   LEU X 368      38.908  46.899  63.798  1.00  0.00           O
ATOM   2877  N   VAL X 369      37.738  48.580  64.700  1.00  0.00           N
ATOM   2878  CA  VAL X 369      37.832  48.072  66.094  1.00  0.00           C
ATOM   2879  CB  VAL X 369      37.722  49.195  67.146  1.00  0.00           C
ATOM   2880  CG1 VAL X 369      38.878  50.190  67.030  1.00  0.00           C
ATOM   2881  CG2 VAL X 369      36.400  49.966  67.052  1.00  0.00           C
ATOM   2882  C   VAL X 369      36.847  46.942  66.433  1.00  0.00           C
ATOM   2883  O   VAL X 369      36.878  46.419  67.542  1.00  0.00           O
ATOM   2884  N   CYS X 370      35.960  46.564  65.507  1.00  0.00           N
ATOM   2885  CA  CYS X 370      35.016  45.445  65.644  1.00  0.00           C
ATOM   2886  CB  CYS X 370      35.777  44.114  65.521  1.00  0.00           C
ATOM   2887  SG  CYS X 370      36.651  44.016  63.929  1.00  0.00           S
ATOM   2888  C   CYS X 370      34.037  45.508  66.848  1.00  0.00           C
ATOM   2889  O   CYS X 370      33.441  44.488  67.206  1.00  0.00           O
ATOM   2890  N   ILE X 371      33.836  46.687  67.456  1.00  0.00           N
ATOM   2891  CA  ILE X 371      32.966  46.922  68.630  1.00  0.00           C
ATOM   2892  CB  ILE X 371      33.797  47.162  69.917  1.00  0.00           C
ATOM   2893  CG2 ILE X 371      34.563  45.887  70.312  1.00  0.00           C
ATOM   2894  CG1 ILE X 371      34.731  48.389  69.817  1.00  0.00           C
ATOM   2895  CD1 ILE X 371      35.194  48.919  71.180  1.00  0.00           C
ATOM   2896  C   ILE X 371      31.936  48.050  68.417  1.00  0.00           C
ATOM   2897  O   ILE X 371      32.011  48.806  67.443  1.00  0.00           O
ATOM   2898  N   ALA X 372      30.975  48.141  69.344  1.00  0.00           N
ATOM   2899  CA  ALA X 372      29.821  49.044  69.329  1.00  0.00           C
ATOM   2900  CB  ALA X 372      28.806  48.490  70.340  1.00  0.00           C
ATOM   2901  C   ALA X 372      30.136  50.532  69.622  1.00  0.00           C
ATOM   2902  O   ALA X 372      31.074  50.864  70.352  1.00  0.00           O
ATOM   2903  N   LYS X 373      29.296  51.441  69.105  1.00  0.00           N
ATOM   2904  CA  LYS X 373      29.467  52.905  69.208  1.00  0.00           C
ATOM   2905  CB  LYS X 373      28.451  53.630  68.310  1.00  0.00           C
ATOM   2906  CG  LYS X 373      28.572  53.318  66.809  1.00  0.00           C
ATOM   2907  CD  LYS X 373      27.577  54.199  66.043  1.00  0.00           C
ATOM   2908  CE  LYS X 373      27.505  53.853  64.553  1.00  0.00           C
ATOM   2909  NZ  LYS X 373      26.546  54.754  63.871  1.00  0.00           N
ATOM   2910  C   LYS X 373      29.354  53.456  70.635  1.00  0.00           C
ATOM   2911  O   LYS X 373      30.135  54.333  70.991  1.00  0.00           O
ATOM   2912  N   GLU X 374      28.439  52.938  71.457  1.00  0.00           N
ATOM   2913  CA  GLU X 374      28.256  53.342  72.868  1.00  0.00           C
ATOM   2914  CB  GLU X 374      26.766  53.210  73.235  1.00  0.00           C
ATOM   2915  CG  GLU X 374      26.369  53.899  74.551  1.00  0.00           C
ATOM   2916  CD  GLU X 374      24.847  53.952  74.722  1.00  0.00           C
ATOM   2917  OE1 GLU X 374      24.181  54.663  73.928  1.00  0.00           O
ATOM   2918  OE2 GLU X 374      24.294  53.329  75.666  1.00  0.00           O
ATOM   2919  C   GLU X 374      29.186  52.572  73.832  1.00  0.00           C
ATOM   2920  O   GLU X 374      29.309  52.915  75.013  1.00  0.00           O
ATOM   2921  N   LEU X 375      29.900  51.561  73.322  1.00  0.00           N
ATOM   2922  CA  LEU X 375      30.980  50.869  74.028  1.00  0.00           C
ATOM   2923  CB  LEU X 375      31.023  49.411  73.533  1.00  0.00           C
ATOM   2924  CG  LEU X 375      32.049  48.497  74.228  1.00  0.00           C
ATOM   2925  CD1 LEU X 375      31.893  48.483  75.750  1.00  0.00           C
ATOM   2926  CD2 LEU X 375      31.862  47.072  73.706  1.00  0.00           C
ATOM   2927  C   LEU X 375      32.324  51.599  73.872  1.00  0.00           C
ATOM   2928  O   LEU X 375      33.132  51.571  74.794  1.00  0.00           O
ATOM   2929  N   ILE X 376      32.554  52.310  72.762  1.00  0.00           N
ATOM   2930  CA  ILE X 376      33.780  53.095  72.512  1.00  0.00           C
ATOM   2931  CB  ILE X 376      33.706  53.723  71.093  1.00  0.00           C
ATOM   2932  CG2 ILE X 376      34.529  55.015  70.945  1.00  0.00           C
ATOM   2933  CG1 ILE X 376      34.142  52.647  70.070  1.00  0.00           C
ATOM   2934  CD1 ILE X 376      33.843  52.992  68.606  1.00  0.00           C
ATOM   2935  C   ILE X 376      34.126  54.091  73.649  1.00  0.00           C
ATOM   2936  O   ILE X 376      35.283  54.086  74.084  1.00  0.00           O
ATOM   2937  N   PRO X 377      33.187  54.883  74.212  1.00  0.00           N
ATOM   2938  CD  PRO X 377      31.871  55.194  73.674  1.00  0.00           C
ATOM   2939  CG  PRO X 377      31.499  56.551  74.264  1.00  0.00           C
ATOM   2940  CB  PRO X 377      32.162  56.513  75.634  1.00  0.00           C
ATOM   2941  CA  PRO X 377      33.465  55.754  75.362  1.00  0.00           C
ATOM   2942  C   PRO X 377      33.923  55.018  76.626  1.00  0.00           C
ATOM   2943  O   PRO X 377      34.724  55.554  77.393  1.00  0.00           O
ATOM   2944  N   GLU X 378      33.450  53.788  76.839  1.00  0.00           N
ATOM   2945  CA  GLU X 378      33.822  52.964  77.992  1.00  0.00           C
ATOM   2946  CB  GLU X 378      32.628  52.084  78.394  1.00  0.00           C
ATOM   2947  CG  GLU X 378      32.940  51.269  79.657  1.00  0.00           C
ATOM   2948  CD  GLU X 378      31.693  50.705  80.348  1.00  0.00           C
ATOM   2949  OE1 GLU X 378      31.735  49.565  80.877  1.00  0.00           O
ATOM   2950  OE2 GLU X 378      30.674  51.427  80.461  1.00  0.00           O
ATOM   2951  C   GLU X 378      35.108  52.164  77.738  1.00  0.00           C
ATOM   2952  O   GLU X 378      35.945  52.072  78.628  1.00  0.00           O
ATOM   2953  N   ALA X 379      35.346  51.681  76.516  1.00  0.00           N
ATOM   2954  CA  ALA X 379      36.607  51.050  76.126  1.00  0.00           C
ATOM   2955  CB  ALA X 379      36.439  50.461  74.720  1.00  0.00           C
ATOM   2956  C   ALA X 379      37.786  52.042  76.200  1.00  0.00           C
ATOM   2957  O   ALA X 379      38.860  51.696  76.698  1.00  0.00           O
ATOM   2958  N   THR X 380      37.569  53.301  75.790  1.00  0.00           N
ATOM   2959  CA  THR X 380      38.557  54.383  75.968  1.00  0.00           C
ATOM   2960  CB  THR X 380      38.113  55.710  75.315  1.00  0.00           C
ATOM   2961  CG2 THR X 380      39.299  56.647  75.082  1.00  0.00           C
ATOM   2962  OG1 THR X 380      37.565  55.523  74.031  1.00  0.00           O
ATOM   2963  C   THR X 380      38.837  54.622  77.458  1.00  0.00           C
ATOM   2964  O   THR X 380      39.982  54.823  77.856  1.00  0.00           O
ATOM   2965  N   GLU X 381      37.820  54.538  78.318  1.00  0.00           N
ATOM   2966  CA  GLU X 381      37.969  54.715  79.767  1.00  0.00           C
ATOM   2967  CB  GLU X 381      36.579  54.979  80.367  1.00  0.00           C
ATOM   2968  CG  GLU X 381      36.640  55.613  81.760  1.00  0.00           C
ATOM   2969  CD  GLU X 381      35.314  56.301  82.109  1.00  0.00           C
ATOM   2970  OE1 GLU X 381      34.672  55.956  83.129  1.00  0.00           O
ATOM   2971  OE2 GLU X 381      34.912  57.251  81.393  1.00  0.00           O
ATOM   2972  C   GLU X 381      38.707  53.532  80.424  1.00  0.00           C
ATOM   2973  O   GLU X 381      39.715  53.736  81.106  1.00  0.00           O
ATOM   2974  N   LYS X 382      38.284  52.292  80.144  1.00  0.00           N
ATOM   2975  CA  LYS X 382      38.858  51.037  80.660  1.00  0.00           C
ATOM   2976  CB  LYS X 382      37.935  49.877  80.228  1.00  0.00           C
ATOM   2977  CG  LYS X 382      38.363  48.463  80.674  1.00  0.00           C
ATOM   2978  CD  LYS X 382      38.389  48.196  82.190  1.00  0.00           C
ATOM   2979  CE  LYS X 382      36.977  48.231  82.785  1.00  0.00           C
ATOM   2980  NZ  LYS X 382      36.919  47.660  84.149  1.00  0.00           N
ATOM   2981  C   LYS X 382      40.309  50.806  80.221  1.00  0.00           C
ATOM   2982  O   LYS X 382      41.066  50.193  80.978  1.00  0.00           O
ATOM   2983  N   TYR X 383      40.724  51.300  79.049  1.00  0.00           N
ATOM   2984  CA  TYR X 383      42.110  51.162  78.576  1.00  0.00           C
ATOM   2985  CB  TYR X 383      42.127  50.771  77.090  1.00  0.00           C
ATOM   2986  CG  TYR X 383      43.400  50.045  76.681  1.00  0.00           C
ATOM   2987  CD1 TYR X 383      44.466  50.728  76.060  1.00  0.00           C
ATOM   2988  CE1 TYR X 383      45.636  50.031  75.690  1.00  0.00           C
ATOM   2989  CZ  TYR X 383      45.753  48.650  75.956  1.00  0.00           C
ATOM   2990  OH  TYR X 383      46.885  47.960  75.654  1.00  0.00           O
ATOM   2991  CE2 TYR X 383      44.691  47.973  76.592  1.00  0.00           C
ATOM   2992  CD2 TYR X 383      43.519  48.667  76.947  1.00  0.00           C
ATOM   2993  C   TYR X 383      42.995  52.391  78.849  1.00  0.00           C
ATOM   2994  O   TYR X 383      44.162  52.217  79.209  1.00  0.00           O
ATOM   2995  N   LEU X 384      42.471  53.617  78.704  1.00  0.00           N
ATOM   2996  CA  LEU X 384      43.261  54.864  78.655  1.00  0.00           C
ATOM   2997  CB  LEU X 384      43.022  55.504  77.268  1.00  0.00           C
ATOM   2998  CG  LEU X 384      44.088  56.508  76.799  1.00  0.00           C
ATOM   2999  CD1 LEU X 384      45.410  55.804  76.500  1.00  0.00           C
ATOM   3000  CD2 LEU X 384      43.619  57.198  75.519  1.00  0.00           C
ATOM   3001  C   LEU X 384      42.964  55.863  79.797  1.00  0.00           C
ATOM   3002  O   LEU X 384      43.766  56.764  80.049  1.00  0.00           O
ATOM   3003  N   GLY X 385      41.830  55.726  80.496  1.00  0.00           N
ATOM   3004  CA  GLY X 385      41.359  56.703  81.490  1.00  0.00           C
ATOM   3005  C   GLY X 385      42.155  56.739  82.802  1.00  0.00           C
ATOM   3006  O   GLY X 385      42.241  57.791  83.439  1.00  0.00           O
ATOM   3007  N   GLY X 386      42.772  55.618  83.194  1.00  0.00           N
ATOM   3008  CA  GLY X 386      43.605  55.528  84.401  1.00  0.00           C
ATOM   3009  C   GLY X 386      44.974  56.204  84.251  1.00  0.00           C
ATOM   3010  O   GLY X 386      45.502  56.761  85.219  1.00  0.00           O
ATOM   3011  N   THR X 387      45.522  56.199  83.032  1.00  0.00           N
ATOM   3012  CA  THR X 387      46.767  56.891  82.663  1.00  0.00           C
ATOM   3013  CB  THR X 387      47.257  56.439  81.278  1.00  0.00           C
ATOM   3014  CG2 THR X 387      48.626  57.014  80.919  1.00  0.00           C
ATOM   3015  OG1 THR X 387      47.403  55.041  81.258  1.00  0.00           O
ATOM   3016  C   THR X 387      46.531  58.396  82.648  1.00  0.00           C
ATOM   3017  O   THR X 387      45.787  58.897  81.805  1.00  0.00           O
ATOM   3018  N   ASP X 388      47.151  59.125  83.574  1.00  0.00           N
ATOM   3019  CA  ASP X 388      46.902  60.561  83.741  1.00  0.00           C
ATOM   3020  CB  ASP X 388      47.152  60.937  85.206  1.00  0.00           C
ATOM   3021  CG  ASP X 388      46.960  62.430  85.464  1.00  0.00           C
ATOM   3022  OD1 ASP X 388      47.931  63.106  85.879  1.00  0.00           O
ATOM   3023  OD2 ASP X 388      45.835  62.934  85.238  1.00  0.00           O
ATOM   3024  C   ASP X 388      47.720  61.438  82.773  1.00  0.00           C
ATOM   3025  O   ASP X 388      47.198  62.417  82.231  1.00  0.00           O
ATOM   3026  N   ASP X 389      48.985  61.091  82.537  1.00  0.00           N
ATOM   3027  CA  ASP X 389      49.893  61.841  81.665  1.00  0.00           C
ATOM   3028  CB  ASP X 389      51.326  61.386  81.943  1.00  0.00           C
ATOM   3029  CG  ASP X 389      52.320  62.184  81.111  1.00  0.00           C
ATOM   3030  OD1 ASP X 389      52.850  63.198  81.623  1.00  0.00           O
ATOM   3031  OD2 ASP X 389      52.594  61.813  79.949  1.00  0.00           O
ATOM   3032  C   ASP X 389      49.548  61.697  80.171  1.00  0.00           C
ATOM   3033  O   ASP X 389      49.421  60.592  79.644  1.00  0.00           O
ATOM   3034  N   THR X 390      49.450  62.820  79.461  1.00  0.00           N
ATOM   3035  CA  THR X 390      48.993  62.878  78.059  1.00  0.00           C
ATOM   3036  CB  THR X 390      48.485  64.280  77.689  1.00  0.00           C
ATOM   3037  CG2 THR X 390      47.286  64.721  78.528  1.00  0.00           C
ATOM   3038  OG1 THR X 390      49.494  65.244  77.851  1.00  0.00           O
ATOM   3039  C   THR X 390      50.022  62.391  77.028  1.00  0.00           C
ATOM   3040  O   THR X 390      49.652  62.090  75.892  1.00  0.00           O
ATOM   3041  N   VAL X 391      51.300  62.230  77.390  1.00  0.00           N
ATOM   3042  CA  VAL X 391      52.294  61.561  76.525  1.00  0.00           C
ATOM   3043  CB  VAL X 391      53.701  62.175  76.655  1.00  0.00           C
ATOM   3044  CG1 VAL X 391      54.620  61.640  75.549  1.00  0.00           C
ATOM   3045  CG2 VAL X 391      53.680  63.702  76.515  1.00  0.00           C
ATOM   3046  C   VAL X 391      52.295  60.053  76.792  1.00  0.00           C
ATOM   3047  O   VAL X 391      52.316  59.269  75.842  1.00  0.00           O
ATOM   3048  N   LYS X 392      52.123  59.621  78.053  1.00  0.00           N
ATOM   3049  CA  LYS X 392      51.859  58.204  78.378  1.00  0.00           C
ATOM   3050  CB  LYS X 392      51.883  57.953  79.899  1.00  0.00           C
ATOM   3051  CG  LYS X 392      53.224  58.333  80.557  1.00  0.00           C
ATOM   3052  CD  LYS X 392      53.329  57.913  82.034  1.00  0.00           C
ATOM   3053  CE  LYS X 392      53.611  56.411  82.174  1.00  0.00           C
ATOM   3054  NZ  LYS X 392      53.869  56.019  83.578  1.00  0.00           N
ATOM   3055  C   LYS X 392      50.546  57.716  77.742  1.00  0.00           C
ATOM   3056  O   LYS X 392      50.508  56.593  77.235  1.00  0.00           O
ATOM   3057  N   LYS X 393      49.509  58.568  77.661  1.00  0.00           N
ATOM   3058  CA  LYS X 393      48.299  58.314  76.852  1.00  0.00           C
ATOM   3059  CB  LYS X 393      47.240  59.423  77.007  1.00  0.00           C
ATOM   3060  CG  LYS X 393      46.468  59.446  78.340  1.00  0.00           C
ATOM   3061  CD  LYS X 393      45.353  60.505  78.254  1.00  0.00           C
ATOM   3062  CE  LYS X 393      44.608  60.757  79.570  1.00  0.00           C
ATOM   3063  NZ  LYS X 393      43.787  59.602  80.001  1.00  0.00           N
ATOM   3064  C   LYS X 393      48.623  58.160  75.361  1.00  0.00           C
ATOM   3065  O   LYS X 393      48.090  57.249  74.739  1.00  0.00           O
ATOM   3066  N   LYS X 394      49.494  58.993  74.774  1.00  0.00           N
ATOM   3067  CA  LYS X 394      49.864  58.884  73.347  1.00  0.00           C
ATOM   3068  CB  LYS X 394      50.720  60.094  72.925  1.00  0.00           C
ATOM   3069  CG  LYS X 394      50.824  60.197  71.393  1.00  0.00           C
ATOM   3070  CD  LYS X 394      51.406  61.538  70.915  1.00  0.00           C
ATOM   3071  CE  LYS X 394      52.852  61.816  71.341  1.00  0.00           C
ATOM   3072  NZ  LYS X 394      53.808  60.818  70.814  1.00  0.00           N
ATOM   3073  C   LYS X 394      50.526  57.535  73.030  1.00  0.00           C
ATOM   3074  O   LYS X 394      50.104  56.859  72.094  1.00  0.00           O
ATOM   3075  N   ASP X 395      51.467  57.095  73.866  1.00  0.00           N
ATOM   3076  CA  ASP X 395      52.079  55.759  73.789  1.00  0.00           C
ATOM   3077  CB  ASP X 395      53.159  55.657  74.882  1.00  0.00           C
ATOM   3078  CG  ASP X 395      53.644  54.222  75.100  1.00  0.00           C
ATOM   3079  OD1 ASP X 395      53.238  53.591  76.106  1.00  0.00           O
ATOM   3080  OD2 ASP X 395      54.395  53.689  74.254  1.00  0.00           O
ATOM   3081  C   ASP X 395      51.048  54.618  73.920  1.00  0.00           C
ATOM   3082  O   ASP X 395      51.080  53.657  73.145  1.00  0.00           O
ATOM   3083  N   LEU X 396      50.124  54.722  74.882  1.00  0.00           N
ATOM   3084  CA  LEU X 396      49.154  53.666  75.193  1.00  0.00           C
ATOM   3085  CB  LEU X 396      48.710  53.844  76.657  1.00  0.00           C
ATOM   3086  CG  LEU X 396      47.817  52.722  77.221  1.00  0.00           C
ATOM   3087  CD1 LEU X 396      48.492  51.352  77.163  1.00  0.00           C
ATOM   3088  CD2 LEU X 396      47.504  53.012  78.688  1.00  0.00           C
ATOM   3089  C   LEU X 396      47.971  53.614  74.207  1.00  0.00           C
ATOM   3090  O   LEU X 396      47.395  52.551  73.992  1.00  0.00           O
ATOM   3091  N   PHE X 397      47.618  54.730  73.565  1.00  0.00           N
ATOM   3092  CA  PHE X 397      46.560  54.763  72.553  1.00  0.00           C
ATOM   3093  CB  PHE X 397      46.065  56.201  72.366  1.00  0.00           C
ATOM   3094  CG  PHE X 397      44.864  56.307  71.444  1.00  0.00           C
ATOM   3095  CD1 PHE X 397      43.636  55.732  71.822  1.00  0.00           C
ATOM   3096  CE1 PHE X 397      42.518  55.831  70.978  1.00  0.00           C
ATOM   3097  CZ  PHE X 397      42.627  56.497  69.746  1.00  0.00           C
ATOM   3098  CE2 PHE X 397      43.853  57.064  69.359  1.00  0.00           C
ATOM   3099  CD2 PHE X 397      44.973  56.964  70.203  1.00  0.00           C
ATOM   3100  C   PHE X 397      47.003  54.139  71.223  1.00  0.00           C
ATOM   3101  O   PHE X 397      46.212  53.442  70.589  1.00  0.00           O
ATOM   3102  N   LEU X 398      48.274  54.301  70.829  1.00  0.00           N
ATOM   3103  CA  LEU X 398      48.844  53.570  69.687  1.00  0.00           C
ATOM   3104  CB  LEU X 398      50.277  54.064  69.415  1.00  0.00           C
ATOM   3105  CG  LEU X 398      50.374  55.510  68.892  1.00  0.00           C
ATOM   3106  CD1 LEU X 398      51.844  55.898  68.723  1.00  0.00           C
ATOM   3107  CD2 LEU X 398      49.678  55.684  67.541  1.00  0.00           C
ATOM   3108  C   LEU X 398      48.821  52.052  69.931  1.00  0.00           C
ATOM   3109  O   LEU X 398      48.394  51.294  69.062  1.00  0.00           O
ATOM   3110  N   ASP X 399      49.172  51.627  71.149  1.00  0.00           N
ATOM   3111  CA  ASP X 399      49.084  50.234  71.612  1.00  0.00           C
ATOM   3112  CB  ASP X 399      49.772  50.165  72.985  1.00  0.00           C
ATOM   3113  CG  ASP X 399      49.788  48.766  73.591  1.00  0.00           C
ATOM   3114  OD1 ASP X 399      49.377  48.611  74.763  1.00  0.00           O
ATOM   3115  OD2 ASP X 399      50.195  47.807  72.896  1.00  0.00           O
ATOM   3116  C   ASP X 399      47.639  49.674  71.644  1.00  0.00           C
ATOM   3117  O   ASP X 399      47.450  48.456  71.712  1.00  0.00           O
ATOM   3118  N   LEU X 400      46.625  50.540  71.537  1.00  0.00           N
ATOM   3119  CA  LEU X 400      45.235  50.173  71.262  1.00  0.00           C
ATOM   3120  CB  LEU X 400      44.295  51.119  72.046  1.00  0.00           C
ATOM   3121  CG  LEU X 400      42.843  50.633  72.224  1.00  0.00           C
ATOM   3122  CD1 LEU X 400      42.087  51.633  73.103  1.00  0.00           C
ATOM   3123  CD2 LEU X 400      42.059  50.517  70.915  1.00  0.00           C
ATOM   3124  C   LEU X 400      44.988  50.117  69.741  1.00  0.00           C
ATOM   3125  O   LEU X 400      44.891  49.025  69.177  1.00  0.00           O
ATOM   3126  N   ILE X 401      44.892  51.272  69.064  1.00  0.00           N
ATOM   3127  CA  ILE X 401      44.305  51.353  67.710  1.00  0.00           C
ATOM   3128  CB  ILE X 401      43.928  52.797  67.299  1.00  0.00           C
ATOM   3129  CG2 ILE X 401      42.808  53.322  68.210  1.00  0.00           C
ATOM   3130  CG1 ILE X 401      45.123  53.777  67.248  1.00  0.00           C
ATOM   3131  CD1 ILE X 401      44.827  55.049  66.442  1.00  0.00           C
ATOM   3132  C   ILE X 401      45.151  50.705  66.611  1.00  0.00           C
ATOM   3133  O   ILE X 401      44.595  50.226  65.624  1.00  0.00           O
ATOM   3134  N   ALA X 402      46.477  50.666  66.765  1.00  0.00           N
ATOM   3135  CA  ALA X 402      47.359  50.061  65.771  1.00  0.00           C
ATOM   3136  CB  ALA X 402      48.679  50.835  65.763  1.00  0.00           C
ATOM   3137  C   ALA X 402      47.536  48.546  65.978  1.00  0.00           C
ATOM   3138  O   ALA X 402      47.949  47.848  65.056  1.00  0.00           O
ATOM   3139  N   ASP X 403      47.195  48.025  67.160  1.00  0.00           N
ATOM   3140  CA  ASP X 403      47.328  46.605  67.503  1.00  0.00           C
ATOM   3141  CB  ASP X 403      47.672  46.504  68.994  1.00  0.00           C
ATOM   3142  CG  ASP X 403      48.375  45.206  69.385  1.00  0.00           C
ATOM   3143  OD1 ASP X 403      48.348  44.203  68.642  1.00  0.00           O
ATOM   3144  OD2 ASP X 403      49.006  45.221  70.467  1.00  0.00           O
ATOM   3145  C   ASP X 403      46.056  45.817  67.154  1.00  0.00           C
ATOM   3146  O   ASP X 403      46.115  44.808  66.451  1.00  0.00           O
ATOM   3147  N   VAL X 404      44.877  46.325  67.541  1.00  0.00           N
ATOM   3148  CA  VAL X 404      43.581  45.688  67.223  1.00  0.00           C
ATOM   3149  CB  VAL X 404      42.430  46.417  67.948  1.00  0.00           C
ATOM   3150  CG1 VAL X 404      42.159  47.826  67.405  1.00  0.00           C
ATOM   3151  CG2 VAL X 404      41.123  45.616  67.902  1.00  0.00           C
ATOM   3152  C   VAL X 404      43.335  45.568  65.710  1.00  0.00           C
ATOM   3153  O   VAL X 404      42.675  44.629  65.266  1.00  0.00           O
ATOM   3154  N   MET X 405      43.922  46.474  64.916  1.00  0.00           N
ATOM   3155  CA  MET X 405      43.821  46.512  63.454  1.00  0.00           C
ATOM   3156  CB  MET X 405      44.405  47.857  62.974  1.00  0.00           C
ATOM   3157  CG  MET X 405      44.301  48.111  61.461  1.00  0.00           C
ATOM   3158  SD  MET X 405      45.664  47.436  60.469  1.00  0.00           S
ATOM   3159  CE  MET X 405      45.233  48.016  58.807  1.00  0.00           C
ATOM   3160  C   MET X 405      44.483  45.307  62.761  1.00  0.00           C
ATOM   3161  O   MET X 405      43.947  44.842  61.751  1.00  0.00           O
ATOM   3162  N   PHE X 406      45.605  44.784  63.286  1.00  0.00           N
ATOM   3163  CA  PHE X 406      46.314  43.640  62.682  1.00  0.00           C
ATOM   3164  CB  PHE X 406      47.207  44.108  61.518  1.00  0.00           C
ATOM   3165  CG  PHE X 406      48.488  44.862  61.852  1.00  0.00           C
ATOM   3166  CD1 PHE X 406      48.451  46.185  62.330  1.00  0.00           C
ATOM   3167  CE1 PHE X 406      49.643  46.905  62.523  1.00  0.00           C
ATOM   3168  CZ  PHE X 406      50.885  46.314  62.232  1.00  0.00           C
ATOM   3169  CE2 PHE X 406      50.929  44.988  61.774  1.00  0.00           C
ATOM   3170  CD2 PHE X 406      49.736  44.264  61.596  1.00  0.00           C
ATOM   3171  C   PHE X 406      47.116  42.750  63.649  1.00  0.00           C
ATOM   3172  O   PHE X 406      47.142  41.534  63.461  1.00  0.00           O
ATOM   3173  N   GLY X 407      47.746  43.300  64.691  1.00  0.00           N
ATOM   3174  CA  GLY X 407      48.559  42.536  65.646  1.00  0.00           C
ATOM   3175  C   GLY X 407      47.750  41.513  66.449  1.00  0.00           C
ATOM   3176  O   GLY X 407      48.092  40.328  66.463  1.00  0.00           O
ATOM   3177  N   VAL X 408      46.643  41.943  67.061  1.00  0.00           N
ATOM   3178  CA  VAL X 408      45.718  41.066  67.806  1.00  0.00           C
ATOM   3179  CB  VAL X 408      44.633  41.878  68.553  1.00  0.00           C
ATOM   3180  CG1 VAL X 408      43.650  40.977  69.312  1.00  0.00           C
ATOM   3181  CG2 VAL X 408      45.249  42.839  69.577  1.00  0.00           C
ATOM   3182  C   VAL X 408      45.122  39.962  66.909  1.00  0.00           C
ATOM   3183  O   VAL X 408      45.320  38.787  67.233  1.00  0.00           O
ATOM   3184  N   PRO X 409      44.453  40.255  65.769  1.00  0.00           N
ATOM   3185  CD  PRO X 409      44.043  41.563  65.271  1.00  0.00           C
ATOM   3186  CG  PRO X 409      43.607  41.339  63.827  1.00  0.00           C
ATOM   3187  CB  PRO X 409      43.058  39.917  63.844  1.00  0.00           C
ATOM   3188  CA  PRO X 409      43.896  39.203  64.912  1.00  0.00           C
ATOM   3189  C   PRO X 409      44.958  38.271  64.303  1.00  0.00           C
ATOM   3190  O   PRO X 409      44.675  37.084  64.141  1.00  0.00           O
ATOM   3191  N   SER X 410      46.183  38.743  64.030  1.00  0.00           N
ATOM   3192  CA  SER X 410      47.279  37.884  63.544  1.00  0.00           C
ATOM   3193  CB  SER X 410      48.484  38.720  63.097  1.00  0.00           C
ATOM   3194  OG  SER X 410      48.140  39.527  61.985  1.00  0.00           O
ATOM   3195  C   SER X 410      47.731  36.847  64.584  1.00  0.00           C
ATOM   3196  O   SER X 410      48.000  35.700  64.226  1.00  0.00           O
ATOM   3197  N   VAL X 411      47.755  37.197  65.877  1.00  0.00           N
ATOM   3198  CA  VAL X 411      48.016  36.222  66.957  1.00  0.00           C
ATOM   3199  CB  VAL X 411      48.391  36.935  68.273  1.00  0.00           C
ATOM   3200  CG1 VAL X 411      48.506  35.979  69.470  1.00  0.00           C
ATOM   3201  CG2 VAL X 411      49.754  37.622  68.110  1.00  0.00           C
ATOM   3202  C   VAL X 411      46.835  35.260  67.133  1.00  0.00           C
ATOM   3203  O   VAL X 411      47.048  34.064  67.333  1.00  0.00           O
ATOM   3204  N   ILE X 412      45.593  35.727  66.972  1.00  0.00           N
ATOM   3205  CA  ILE X 412      44.404  34.857  67.039  1.00  0.00           C
ATOM   3206  CB  ILE X 412      43.112  35.700  67.156  1.00  0.00           C
ATOM   3207  CG2 ILE X 412      41.860  34.806  67.059  1.00  0.00           C
ATOM   3208  CG1 ILE X 412      43.119  36.460  68.507  1.00  0.00           C
ATOM   3209  CD1 ILE X 412      42.019  37.517  68.657  1.00  0.00           C
ATOM   3210  C   ILE X 412      44.388  33.832  65.886  1.00  0.00           C
ATOM   3211  O   ILE X 412      43.996  32.684  66.107  1.00  0.00           O
ATOM   3212  N   VAL X 413      44.900  34.163  64.691  1.00  0.00           N
ATOM   3213  CA  VAL X 413      45.138  33.165  63.623  1.00  0.00           C
ATOM   3214  CB  VAL X 413      45.627  33.822  62.315  1.00  0.00           C
ATOM   3215  CG1 VAL X 413      46.168  32.820  61.284  1.00  0.00           C
ATOM   3216  CG2 VAL X 413      44.464  34.558  61.651  1.00  0.00           C
ATOM   3217  C   VAL X 413      46.105  32.073  64.086  1.00  0.00           C
ATOM   3218  O   VAL X 413      45.793  30.892  63.936  1.00  0.00           O
ATOM   3219  N   ALA X 414      47.229  32.429  64.718  1.00  0.00           N
ATOM   3220  CA  ALA X 414      48.175  31.446  65.252  1.00  0.00           C
ATOM   3221  CB  ALA X 414      49.424  32.182  65.752  1.00  0.00           C
ATOM   3222  C   ALA X 414      47.541  30.560  66.347  1.00  0.00           C
ATOM   3223  O   ALA X 414      47.737  29.342  66.348  1.00  0.00           O
ATOM   3224  N   ARG X 415      46.713  31.144  67.229  1.00  0.00           N
ATOM   3225  CA  ARG X 415      45.943  30.411  68.255  1.00  0.00           C
ATOM   3226  CB  ARG X 415      45.302  31.394  69.256  1.00  0.00           C
ATOM   3227  CG  ARG X 415      46.345  32.057  70.172  1.00  0.00           C
ATOM   3228  CD  ARG X 415      45.728  32.750  71.396  1.00  0.00           C
ATOM   3229  NE  ARG X 415      46.767  33.124  72.378  1.00  0.00           N
ATOM   3230  CZ  ARG X 415      46.586  33.584  73.606  1.00  0.00           C
ATOM   3231  NH1 ARG X 415      45.409  33.837  74.102  1.00  0.00           N
ATOM   3232  NH2 ARG X 415      47.619  33.800  74.364  1.00  0.00           N
ATOM   3233  C   ARG X 415      44.890  29.464  67.664  1.00  0.00           C
ATOM   3234  O   ARG X 415      44.555  28.456  68.288  1.00  0.00           O
ATOM   3235  N   ASN X 416      44.401  29.728  66.453  1.00  0.00           N
ATOM   3236  CA  ASN X 416      43.432  28.870  65.769  1.00  0.00           C
ATOM   3237  CB  ASN X 416      42.418  29.753  65.032  1.00  0.00           C
ATOM   3238  CG  ASN X 416      41.354  30.251  65.989  1.00  0.00           C
ATOM   3239  OD1 ASN X 416      40.352  29.590  66.202  1.00  0.00           O
ATOM   3240  ND2 ASN X 416      41.548  31.373  66.631  1.00  0.00           N
ATOM   3241  C   ASN X 416      44.081  27.797  64.877  1.00  0.00           C
ATOM   3242  O   ASN X 416      43.626  26.652  64.902  1.00  0.00           O
ATOM   3243  N   HIE X 417      45.175  28.097  64.163  1.00  0.00           N
ATOM   3244  CA  HIE X 417      45.874  27.097  63.335  1.00  0.00           C
ATOM   3245  CB  HIE X 417      46.980  27.753  62.493  1.00  0.00           C
ATOM   3246  CG  HIE X 417      47.495  26.861  61.382  1.00  0.00           C
ATOM   3247  ND1 HIE X 417      46.713  26.329  60.353  1.00  0.00           N
ATOM   3248  CE1 HIE X 417      47.556  25.674  59.538  1.00  0.00           C
ATOM   3249  NE2 HIE X 417      48.806  25.734  60.018  1.00  0.00           N
ATOM   3250  CD2 HIE X 417      48.790  26.478  61.179  1.00  0.00           C
ATOM   3251  C   HIE X 417      46.426  25.943  64.184  1.00  0.00           C
ATOM   3252  O   HIE X 417      46.280  24.782  63.796  1.00  0.00           O
ATOM   3253  N   ARG X 418      46.947  26.232  65.389  1.00  0.00           N
ATOM   3254  CA  ARG X 418      47.395  25.201  66.345  1.00  0.00           C
ATOM   3255  CB  ARG X 418      48.238  25.827  67.464  1.00  0.00           C
ATOM   3256  CG  ARG X 418      47.445  26.678  68.471  1.00  0.00           C
ATOM   3257  CD  ARG X 418      48.385  27.284  69.512  1.00  0.00           C
ATOM   3258  NE  ARG X 418      47.677  28.050  70.551  1.00  0.00           N
ATOM   3259  CZ  ARG X 418      48.260  28.783  71.482  1.00  0.00           C
ATOM   3260  NH1 ARG X 418      49.548  28.881  71.608  1.00  0.00           N
ATOM   3261  NH2 ARG X 418      47.567  29.474  72.333  1.00  0.00           N
ATOM   3262  C   ARG X 418      46.274  24.353  66.948  1.00  0.00           C
ATOM   3263  O   ARG X 418      46.519  23.203  67.305  1.00  0.00           O
ATOM   3264  N   ASP X 419      45.063  24.902  67.061  1.00  0.00           N
ATOM   3265  CA  ASP X 419      43.894  24.182  67.582  1.00  0.00           C
ATOM   3266  CB  ASP X 419      42.847  25.189  68.081  1.00  0.00           C
ATOM   3267  CG  ASP X 419      41.677  24.531  68.820  1.00  0.00           C
ATOM   3268  OD1 ASP X 419      40.522  24.649  68.358  1.00  0.00           O
ATOM   3269  OD2 ASP X 419      41.869  23.997  69.935  1.00  0.00           O
ATOM   3270  C   ASP X 419      43.331  23.234  66.514  1.00  0.00           C
ATOM   3271  O   ASP X 419      43.074  22.066  66.810  1.00  0.00           O
ATOM   3272  N   ALA X 420      43.262  23.698  65.259  1.00  0.00           N
ATOM   3273  CA  ALA X 420      43.004  22.860  64.086  1.00  0.00           C
ATOM   3274  CB  ALA X 420      42.807  23.784  62.879  1.00  0.00           C
ATOM   3275  C   ALA X 420      44.114  21.809  63.853  1.00  0.00           C
ATOM   3276  O   ALA X 420      43.821  20.711  63.384  1.00  0.00           O
ATOM   3277  N   GLY X 421      45.359  22.091  64.258  1.00  0.00           N
ATOM   3278  CA  GLY X 421      46.339  21.074  64.663  1.00  0.00           C
ATOM   3279  C   GLY X 421      47.710  21.092  63.978  1.00  0.00           C
ATOM   3280  O   GLY X 421      48.645  20.481  64.498  1.00  0.00           O
ATOM   3281  N   ALA X 422      47.879  21.770  62.842  1.00  0.00           N
ATOM   3282  CA  ALA X 422      49.145  21.734  62.104  1.00  0.00           C
ATOM   3283  CB  ALA X 422      48.871  22.136  60.652  1.00  0.00           C
ATOM   3284  C   ALA X 422      50.281  22.557  62.778  1.00  0.00           C
ATOM   3285  O   ALA X 422      50.008  23.437  63.609  1.00  0.00           O
ATOM   3286  N   PRO X 423      51.566  22.290  62.459  1.00  0.00           N
ATOM   3287  CD  PRO X 423      52.053  21.187  61.639  1.00  0.00           C
ATOM   3288  CG  PRO X 423      53.459  20.895  62.152  1.00  0.00           C
ATOM   3289  CB  PRO X 423      53.963  22.282  62.547  1.00  0.00           C
ATOM   3290  CA  PRO X 423      52.703  22.974  63.082  1.00  0.00           C
ATOM   3291  C   PRO X 423      52.712  24.488  62.816  1.00  0.00           C
ATOM   3292  O   PRO X 423      52.594  24.935  61.674  1.00  0.00           O
ATOM   3293  N   THR X 424      52.861  25.279  63.877  1.00  0.00           N
ATOM   3294  CA  THR X 424      52.719  26.743  63.875  1.00  0.00           C
ATOM   3295  CB  THR X 424      51.458  27.144  64.665  1.00  0.00           C
ATOM   3296  CG2 THR X 424      51.158  28.640  64.571  1.00  0.00           C
ATOM   3297  OG1 THR X 424      50.311  26.487  64.166  1.00  0.00           O
ATOM   3298  C   THR X 424      53.959  27.393  64.495  1.00  0.00           C
ATOM   3299  O   THR X 424      54.228  27.199  65.680  1.00  0.00           O
ATOM   3300  N   TYR X 425      54.704  28.186  63.723  1.00  0.00           N
ATOM   3301  CA  TYR X 425      55.922  28.882  64.169  1.00  0.00           C
ATOM   3302  CB  TYR X 425      57.127  28.431  63.326  1.00  0.00           C
ATOM   3303  CG  TYR X 425      57.583  26.998  63.562  1.00  0.00           C
ATOM   3304  CD1 TYR X 425      56.977  25.926  62.872  1.00  0.00           C
ATOM   3305  CE1 TYR X 425      57.397  24.598  63.106  1.00  0.00           C
ATOM   3306  CZ  TYR X 425      58.431  24.339  64.033  1.00  0.00           C
ATOM   3307  OH  TYR X 425      58.819  23.063  64.312  1.00  0.00           O
ATOM   3308  CE2 TYR X 425      59.056  25.415  64.701  1.00  0.00           C
ATOM   3309  CD2 TYR X 425      58.629  26.737  64.471  1.00  0.00           C
ATOM   3310  C   TYR X 425      55.737  30.410  64.128  1.00  0.00           C
ATOM   3311  O   TYR X 425      55.124  30.947  63.206  1.00  0.00           O
ATOM   3312  N   MET X 426      56.282  31.125  65.116  1.00  0.00           N
ATOM   3313  CA  MET X 426      56.095  32.575  65.287  1.00  0.00           C
ATOM   3314  CB  MET X 426      55.172  32.803  66.497  1.00  0.00           C
ATOM   3315  CG  MET X 426      54.751  34.268  66.653  1.00  0.00           C
ATOM   3316  SD  MET X 426      53.684  34.624  68.077  1.00  0.00           S
ATOM   3317  CE  MET X 426      52.160  33.757  67.610  1.00  0.00           C
ATOM   3318  C   MET X 426      57.440  33.305  65.428  1.00  0.00           C
ATOM   3319  O   MET X 426      58.372  32.766  66.034  1.00  0.00           O
ATOM   3320  N   TYR X 427      57.551  34.522  64.881  1.00  0.00           N
ATOM   3321  CA  TYR X 427      58.775  35.333  64.947  1.00  0.00           C
ATOM   3322  CB  TYR X 427      59.704  35.007  63.766  1.00  0.00           C
ATOM   3323  CG  TYR X 427      59.155  35.244  62.364  1.00  0.00           C
ATOM   3324  CD1 TYR X 427      59.615  36.335  61.596  1.00  0.00           C
ATOM   3325  CE1 TYR X 427      59.175  36.506  60.268  1.00  0.00           C
ATOM   3326  CZ  TYR X 427      58.277  35.577  59.696  1.00  0.00           C
ATOM   3327  OH  TYR X 427      57.877  35.692  58.405  1.00  0.00           O
ATOM   3328  CE2 TYR X 427      57.807  34.498  60.465  1.00  0.00           C
ATOM   3329  CD2 TYR X 427      58.236  34.338  61.795  1.00  0.00           C
ATOM   3330  C   TYR X 427      58.538  36.848  65.040  1.00  0.00           C
ATOM   3331  O   TYR X 427      57.584  37.387  64.474  1.00  0.00           O
ATOM   3332  N   GLU X 428      59.459  37.534  65.720  1.00  0.00           N
ATOM   3333  CA  GLU X 428      59.514  38.987  65.914  1.00  0.00           C
ATOM   3334  CB  GLU X 428      59.231  39.297  67.397  1.00  0.00           C
ATOM   3335  CG  GLU X 428      59.132  40.800  67.705  1.00  0.00           C
ATOM   3336  CD  GLU X 428      59.148  41.060  69.220  1.00  0.00           C
ATOM   3337  OE1 GLU X 428      58.117  41.496  69.787  1.00  0.00           O
ATOM   3338  OE2 GLU X 428      60.204  40.836  69.853  1.00  0.00           O
ATOM   3339  C   GLU X 428      60.889  39.524  65.465  1.00  0.00           C
ATOM   3340  O   GLU X 428      61.901  39.371  66.159  1.00  0.00           O
ATOM   3341  N   PHE X 429      60.944  40.160  64.293  1.00  0.00           N
ATOM   3342  CA  PHE X 429      62.172  40.755  63.755  1.00  0.00           C
ATOM   3343  CB  PHE X 429      62.003  41.004  62.246  1.00  0.00           C
ATOM   3344  CG  PHE X 429      63.240  40.673  61.438  1.00  0.00           C
ATOM   3345  CD1 PHE X 429      64.215  41.655  61.182  1.00  0.00           C
ATOM   3346  CE1 PHE X 429      65.362  41.330  60.435  1.00  0.00           C
ATOM   3347  CZ  PHE X 429      65.539  40.025  59.944  1.00  0.00           C
ATOM   3348  CE2 PHE X 429      64.565  39.044  60.199  1.00  0.00           C
ATOM   3349  CD2 PHE X 429      63.419  39.367  60.943  1.00  0.00           C
ATOM   3350  C   PHE X 429      62.550  42.030  64.532  1.00  0.00           C
ATOM   3351  O   PHE X 429      61.768  42.983  64.606  1.00  0.00           O
ATOM   3352  N   GLN X 430      63.736  42.068  65.143  1.00  0.00           N
ATOM   3353  CA  GLN X 430      64.112  43.124  66.095  1.00  0.00           C
ATOM   3354  CB  GLN X 430      65.258  42.647  67.007  1.00  0.00           C
ATOM   3355  CG  GLN X 430      64.939  41.394  67.845  1.00  0.00           C
ATOM   3356  CD  GLN X 430      63.740  41.562  68.768  1.00  0.00           C
ATOM   3357  OE1 GLN X 430      63.831  42.149  69.838  1.00  0.00           O
ATOM   3358  NE2 GLN X 430      62.590  41.037  68.413  1.00  0.00           N
ATOM   3359  C   GLN X 430      64.471  44.452  65.408  1.00  0.00           C
ATOM   3360  O   GLN X 430      64.111  45.507  65.926  1.00  0.00           O
ATOM   3361  N   TYR X 431      65.112  44.417  64.234  1.00  0.00           N
ATOM   3362  CA  TYR X 431      65.451  45.602  63.432  1.00  0.00           C
ATOM   3363  CB  TYR X 431      66.810  46.152  63.893  1.00  0.00           C
ATOM   3364  CG  TYR X 431      67.335  47.320  63.075  1.00  0.00           C
ATOM   3365  CD1 TYR X 431      68.328  47.109  62.096  1.00  0.00           C
ATOM   3366  CE1 TYR X 431      68.859  48.198  61.376  1.00  0.00           C
ATOM   3367  CZ  TYR X 431      68.377  49.504  61.614  1.00  0.00           C
ATOM   3368  OH  TYR X 431      68.901  50.566  60.950  1.00  0.00           O
ATOM   3369  CE2 TYR X 431      67.367  49.710  62.578  1.00  0.00           C
ATOM   3370  CD2 TYR X 431      66.852  48.622  63.310  1.00  0.00           C
ATOM   3371  C   TYR X 431      65.490  45.273  61.933  1.00  0.00           C
ATOM   3372  O   TYR X 431      66.159  44.326  61.519  1.00  0.00           O
ATOM   3373  N   ARG X 432      64.800  46.068  61.106  1.00  0.00           N
ATOM   3374  CA  ARG X 432      64.836  45.972  59.634  1.00  0.00           C
ATOM   3375  CB  ARG X 432      63.526  46.538  59.058  1.00  0.00           C
ATOM   3376  CG  ARG X 432      62.307  45.629  59.301  1.00  0.00           C
ATOM   3377  CD  ARG X 432      61.011  46.452  59.323  1.00  0.00           C
ATOM   3378  NE  ARG X 432      59.819  45.604  59.132  1.00  0.00           N
ATOM   3379  CZ  ARG X 432      58.619  45.783  59.648  1.00  0.00           C
ATOM   3380  NH1 ARG X 432      57.655  44.993  59.297  1.00  0.00           N
ATOM   3381  NH2 ARG X 432      58.330  46.726  60.485  1.00  0.00           N
ATOM   3382  C   ARG X 432      66.073  46.724  59.091  1.00  0.00           C
ATOM   3383  O   ARG X 432      66.192  47.911  59.406  1.00  0.00           O
ATOM   3384  N   PRO X 433      66.969  46.097  58.293  1.00  0.00           N
ATOM   3385  CD  PRO X 433      66.962  44.686  57.913  1.00  0.00           C
ATOM   3386  CG  PRO X 433      68.407  44.334  57.558  1.00  0.00           C
ATOM   3387  CB  PRO X 433      68.937  45.651  57.001  1.00  0.00           C
ATOM   3388  CA  PRO X 433      68.262  46.680  57.905  1.00  0.00           C
ATOM   3389  C   PRO X 433      68.223  48.058  57.230  1.00  0.00           C
ATOM   3390  O   PRO X 433      67.238  48.447  56.605  1.00  0.00           O
ATOM   3391  N   SER X 434      69.338  48.780  57.325  1.00  0.00           N
ATOM   3392  CA  SER X 434      69.436  50.251  57.264  1.00  0.00           C
ATOM   3393  CB  SER X 434      70.793  50.677  57.841  1.00  0.00           C
ATOM   3394  OG  SER X 434      71.011  50.141  59.138  1.00  0.00           O
ATOM   3395  C   SER X 434      69.229  50.938  55.897  1.00  0.00           C
ATOM   3396  O   SER X 434      69.502  52.135  55.772  1.00  0.00           O
ATOM   3397  N   PHE X 435      68.768  50.228  54.863  1.00  0.00           N
ATOM   3398  CA  PHE X 435      68.496  50.798  53.533  1.00  0.00           C
ATOM   3399  CB  PHE X 435      68.322  49.666  52.512  1.00  0.00           C
ATOM   3400  CG  PHE X 435      69.546  48.784  52.353  1.00  0.00           C
ATOM   3401  CD1 PHE X 435      70.609  49.206  51.533  1.00  0.00           C
ATOM   3402  CE1 PHE X 435      71.747  48.396  51.384  1.00  0.00           C
ATOM   3403  CZ  PHE X 435      71.832  47.167  52.058  1.00  0.00           C
ATOM   3404  CE2 PHE X 435      70.772  46.742  52.880  1.00  0.00           C
ATOM   3405  CD2 PHE X 435      69.630  47.550  53.027  1.00  0.00           C
ATOM   3406  C   PHE X 435      67.257  51.711  53.551  1.00  0.00           C
ATOM   3407  O   PHE X 435      66.275  51.386  54.215  1.00  0.00           O
ATOM   3408  N   SER X 436      67.282  52.842  52.838  1.00  0.00           N
ATOM   3409  CA  SER X 436      66.226  53.868  52.900  1.00  0.00           C
ATOM   3410  CB  SER X 436      66.640  54.971  53.880  1.00  0.00           C
ATOM   3411  OG  SER X 436      65.602  55.926  54.008  1.00  0.00           O
ATOM   3412  C   SER X 436      65.900  54.504  51.546  1.00  0.00           C
ATOM   3413  O   SER X 436      66.786  54.803  50.741  1.00  0.00           O
ATOM   3414  N   SER X 437      64.617  54.806  51.339  1.00  0.00           N
ATOM   3415  CA  SER X 437      64.113  55.632  50.234  1.00  0.00           C
ATOM   3416  CB  SER X 437      62.633  55.312  49.995  1.00  0.00           C
ATOM   3417  OG  SER X 437      61.855  55.615  51.149  1.00  0.00           O
ATOM   3418  C   SER X 437      64.243  57.137  50.492  1.00  0.00           C
ATOM   3419  O   SER X 437      64.140  57.930  49.560  1.00  0.00           O
ATOM   3420  N   ASP X 438      64.421  57.546  51.753  1.00  0.00           N
ATOM   3421  CA  ASP X 438      64.247  58.920  52.256  1.00  0.00           C
ATOM   3422  CB  ASP X 438      65.438  59.804  51.857  1.00  0.00           C
ATOM   3423  CG  ASP X 438      65.640  60.937  52.855  1.00  0.00           C
ATOM   3424  OD1 ASP X 438      66.043  60.647  54.007  1.00  0.00           O
ATOM   3425  OD2 ASP X 438      65.442  62.122  52.504  1.00  0.00           O
ATOM   3426  C   ASP X 438      62.874  59.567  51.952  1.00  0.00           C
ATOM   3427  O   ASP X 438      62.694  60.773  52.118  1.00  0.00           O
ATOM   3428  N   MET X 439      61.891  58.768  51.523  1.00  0.00           N
ATOM   3429  CA  MET X 439      60.498  59.179  51.295  1.00  0.00           C
ATOM   3430  CB  MET X 439      60.119  58.818  49.850  1.00  0.00           C
ATOM   3431  CG  MET X 439      58.798  59.456  49.411  1.00  0.00           C
ATOM   3432  SD  MET X 439      58.481  59.318  47.633  1.00  0.00           S
ATOM   3433  CE  MET X 439      56.895  60.194  47.552  1.00  0.00           C
ATOM   3434  C   MET X 439      59.534  58.574  52.327  1.00  0.00           C
ATOM   3435  O   MET X 439      58.435  59.092  52.518  1.00  0.00           O
ATOM   3436  N   LYS X 440      59.963  57.513  53.022  1.00  0.00           N
ATOM   3437  CA  LYS X 440      59.229  56.804  54.084  1.00  0.00           C
ATOM   3438  CB  LYS X 440      59.010  55.344  53.637  1.00  0.00           C
ATOM   3439  CG  LYS X 440      58.248  55.244  52.298  1.00  0.00           C
ATOM   3440  CD  LYS X 440      57.910  53.800  51.904  1.00  0.00           C
ATOM   3441  CE  LYS X 440      59.156  53.006  51.485  1.00  0.00           C
ATOM   3442  NZ  LYS X 440      59.117  51.632  52.025  1.00  0.00           N
ATOM   3443  C   LYS X 440      59.965  56.930  55.441  1.00  0.00           C
ATOM   3444  O   LYS X 440      61.134  57.331  55.435  1.00  0.00           O
ATOM   3445  N   PRO X 441      59.349  56.604  56.602  1.00  0.00           N
ATOM   3446  CD  PRO X 441      57.952  56.203  56.736  1.00  0.00           C
ATOM   3447  CG  PRO X 441      57.439  56.942  57.966  1.00  0.00           C
ATOM   3448  CB  PRO X 441      58.649  56.878  58.889  1.00  0.00           C
ATOM   3449  CA  PRO X 441      59.864  56.962  57.943  1.00  0.00           C
ATOM   3450  C   PRO X 441      61.081  56.156  58.463  1.00  0.00           C
ATOM   3451  O   PRO X 441      61.132  55.771  59.633  1.00  0.00           O
ATOM   3452  N   LYS X 442      62.069  55.842  57.619  1.00  0.00           N
ATOM   3453  CA  LYS X 442      63.099  54.830  57.914  1.00  0.00           C
ATOM   3454  CB  LYS X 442      63.717  54.365  56.585  1.00  0.00           C
ATOM   3455  CG  LYS X 442      64.670  53.163  56.697  1.00  0.00           C
ATOM   3456  CD  LYS X 442      64.017  51.923  57.326  1.00  0.00           C
ATOM   3457  CE  LYS X 442      64.976  50.732  57.397  1.00  0.00           C
ATOM   3458  NZ  LYS X 442      64.971  49.942  56.151  1.00  0.00           N
ATOM   3459  C   LYS X 442      64.154  55.261  58.948  1.00  0.00           C
ATOM   3460  O   LYS X 442      64.577  54.427  59.747  1.00  0.00           O
ATOM   3461  N   THR X 443      64.531  56.542  59.017  1.00  0.00           N
ATOM   3462  CA  THR X 443      65.459  57.060  60.060  1.00  0.00           C
ATOM   3463  CB  THR X 443      65.938  58.492  59.766  1.00  0.00           C
ATOM   3464  CG2 THR X 443      66.700  58.597  58.447  1.00  0.00           C
ATOM   3465  OG1 THR X 443      64.834  59.363  59.685  1.00  0.00           O
ATOM   3466  C   THR X 443      64.842  57.039  61.466  1.00  0.00           C
ATOM   3467  O   THR X 443      65.553  56.942  62.469  1.00  0.00           O
ATOM   3468  N   VAL X 444      63.509  57.055  61.538  1.00  0.00           N
ATOM   3469  CA  VAL X 444      62.682  56.886  62.746  1.00  0.00           C
ATOM   3470  CB  VAL X 444      61.652  58.031  62.873  1.00  0.00           C
ATOM   3471  CG1 VAL X 444      62.354  59.373  63.120  1.00  0.00           C
ATOM   3472  CG2 VAL X 444      60.773  58.183  61.626  1.00  0.00           C
ATOM   3473  C   VAL X 444      62.076  55.472  62.829  1.00  0.00           C
ATOM   3474  O   VAL X 444      61.066  55.252  63.496  1.00  0.00           O
ATOM   3475  N   ILE X 445      62.712  54.508  62.145  1.00  0.00           N
ATOM   3476  CA  ILE X 445      62.451  53.052  62.099  1.00  0.00           C
ATOM   3477  CB  ILE X 445      63.021  52.322  63.346  1.00  0.00           C
ATOM   3478  CG2 ILE X 445      64.495  52.705  63.580  1.00  0.00           C
ATOM   3479  CG1 ILE X 445      62.186  52.529  64.631  1.00  0.00           C
ATOM   3480  CD1 ILE X 445      62.595  51.614  65.791  1.00  0.00           C
ATOM   3481  C   ILE X 445      61.022  52.618  61.702  1.00  0.00           C
ATOM   3482  O   ILE X 445      60.673  51.442  61.789  1.00  0.00           O
ATOM   3483  N   GLY X 446      60.181  53.543  61.239  1.00  0.00           N
ATOM   3484  CA  GLY X 446      58.739  53.348  61.060  1.00  0.00           C
ATOM   3485  C   GLY X 446      58.292  52.780  59.709  1.00  0.00           C
ATOM   3486  O   GLY X 446      57.119  52.923  59.364  1.00  0.00           O
ATOM   3487  N   ASP X 447      59.188  52.201  58.904  1.00  0.00           N
ATOM   3488  CA  ASP X 447      58.877  51.807  57.524  1.00  0.00           C
ATOM   3489  CB  ASP X 447      60.150  51.906  56.663  1.00  0.00           C
ATOM   3490  CG  ASP X 447      59.877  51.960  55.158  1.00  0.00           C
ATOM   3491  OD1 ASP X 447      58.710  52.128  54.740  1.00  0.00           O
ATOM   3492  OD2 ASP X 447      60.840  51.883  54.360  1.00  0.00           O
ATOM   3493  C   ASP X 447      58.188  50.424  57.434  1.00  0.00           C
ATOM   3494  O   ASP X 447      58.673  49.446  58.004  1.00  0.00           O
ATOM   3495  N   HIP X 448      57.061  50.334  56.716  1.00  0.00           N
ATOM   3496  CA  HIP X 448      56.278  49.104  56.498  1.00  0.00           C
ATOM   3497  CB  HIP X 448      54.786  49.356  56.794  1.00  0.00           C
ATOM   3498  CG  HIP X 448      53.932  48.191  56.485  1.00  0.00           C
ATOM   3499  ND1 HIP X 448      53.864  47.018  57.257  1.00  0.00           N
ATOM   3500  CE1 HIP X 448      53.002  46.149  56.634  1.00  0.00           C
ATOM   3501  NE2 HIP X 448      52.520  46.746  55.485  1.00  0.00           N
ATOM   3502  CD2 HIP X 448      53.089  48.017  55.387  1.00  0.00           C
ATOM   3503  C   HIP X 448      56.458  48.568  55.063  1.00  0.00           C
ATOM   3504  O   HIP X 448      56.546  49.352  54.114  1.00  0.00           O
ATOM   3505  N   GLY X 449      56.490  47.240  54.884  1.00  0.00           N
ATOM   3506  CA  GLY X 449      56.873  46.637  53.603  1.00  0.00           C
ATOM   3507  C   GLY X 449      58.328  46.981  53.285  1.00  0.00           C
ATOM   3508  O   GLY X 449      58.615  47.695  52.326  1.00  0.00           O
ATOM   3509  N   ASP X 450      59.233  46.537  54.155  1.00  0.00           N
ATOM   3510  CA  ASP X 450      60.629  46.990  54.230  1.00  0.00           C
ATOM   3511  CB  ASP X 450      60.786  47.752  55.560  1.00  0.00           C
ATOM   3512  CG  ASP X 450      62.171  48.358  55.797  1.00  0.00           C
ATOM   3513  OD1 ASP X 450      62.984  48.457  54.850  1.00  0.00           O
ATOM   3514  OD2 ASP X 450      62.468  48.788  56.932  1.00  0.00           O
ATOM   3515  C   ASP X 450      61.597  45.802  54.107  1.00  0.00           C
ATOM   3516  O   ASP X 450      62.519  45.813  53.297  1.00  0.00           O
ATOM   3517  N   GLU X 451      61.320  44.707  54.818  1.00  0.00           N
ATOM   3518  CA  GLU X 451      62.067  43.442  54.737  1.00  0.00           C
ATOM   3519  CB  GLU X 451      61.536  42.435  55.779  1.00  0.00           C
ATOM   3520  CG  GLU X 451      60.020  42.150  55.749  1.00  0.00           C
ATOM   3521  CD  GLU X 451      59.203  43.258  56.425  1.00  0.00           C
ATOM   3522  OE1 GLU X 451      59.097  43.276  57.670  1.00  0.00           O
ATOM   3523  OE2 GLU X 451      58.692  44.165  55.727  1.00  0.00           O
ATOM   3524  C   GLU X 451      62.075  42.840  53.318  1.00  0.00           C
ATOM   3525  O   GLU X 451      63.074  42.255  52.899  1.00  0.00           O
ATOM   3526  N   LEU X 452      61.020  43.088  52.532  1.00  0.00           N
ATOM   3527  CA  LEU X 452      60.886  42.715  51.114  1.00  0.00           C
ATOM   3528  CB  LEU X 452      59.449  43.034  50.651  1.00  0.00           C
ATOM   3529  CG  LEU X 452      58.957  44.484  50.852  1.00  0.00           C
ATOM   3530  CD1 LEU X 452      59.721  45.525  50.038  1.00  0.00           C
ATOM   3531  CD2 LEU X 452      57.486  44.594  50.462  1.00  0.00           C
ATOM   3532  C   LEU X 452      61.949  43.324  50.172  1.00  0.00           C
ATOM   3533  O   LEU X 452      61.995  42.977  48.992  1.00  0.00           O
ATOM   3534  N   PHE X 453      62.787  44.223  50.688  1.00  0.00           N
ATOM   3535  CA  PHE X 453      63.906  44.865  50.003  1.00  0.00           C
ATOM   3536  CB  PHE X 453      63.480  46.292  49.625  1.00  0.00           C
ATOM   3537  CG  PHE X 453      64.573  47.166  49.043  1.00  0.00           C
ATOM   3538  CD1 PHE X 453      65.050  46.923  47.742  1.00  0.00           C
ATOM   3539  CE1 PHE X 453      66.028  47.761  47.179  1.00  0.00           C
ATOM   3540  CZ  PHE X 453      66.524  48.853  47.913  1.00  0.00           C
ATOM   3541  CE2 PHE X 453      66.052  49.097  49.214  1.00  0.00           C
ATOM   3542  CD2 PHE X 453      65.084  48.250  49.783  1.00  0.00           C
ATOM   3543  C   PHE X 453      65.143  44.844  50.908  1.00  0.00           C
ATOM   3544  O   PHE X 453      66.167  44.277  50.536  1.00  0.00           O
ATOM   3545  N   SER X 454      65.016  45.358  52.135  1.00  0.00           N
ATOM   3546  CA  SER X 454      66.079  45.461  53.144  1.00  0.00           C
ATOM   3547  CB  SER X 454      65.597  46.334  54.311  1.00  0.00           C
ATOM   3548  OG  SER X 454      65.259  47.626  53.845  1.00  0.00           O
ATOM   3549  C   SER X 454      66.587  44.116  53.683  1.00  0.00           C
ATOM   3550  O   SER X 454      67.625  44.096  54.336  1.00  0.00           O
ATOM   3551  N   VAL X 455      65.903  42.998  53.407  1.00  0.00           N
ATOM   3552  CA  VAL X 455      66.409  41.629  53.638  1.00  0.00           C
ATOM   3553  CB  VAL X 455      65.607  40.887  54.731  1.00  0.00           C
ATOM   3554  CG1 VAL X 455      66.174  39.487  54.997  1.00  0.00           C
ATOM   3555  CG2 VAL X 455      65.625  41.652  56.063  1.00  0.00           C
ATOM   3556  C   VAL X 455      66.436  40.841  52.324  1.00  0.00           C
ATOM   3557  O   VAL X 455      67.483  40.334  51.928  1.00  0.00           O
ATOM   3558  N   PHE X 456      65.319  40.784  51.593  1.00  0.00           N
ATOM   3559  CA  PHE X 456      65.164  39.968  50.377  1.00  0.00           C
ATOM   3560  CB  PHE X 456      63.712  39.462  50.284  1.00  0.00           C
ATOM   3561  CG  PHE X 456      63.377  38.401  51.323  1.00  0.00           C
ATOM   3562  CD1 PHE X 456      63.587  37.040  51.026  1.00  0.00           C
ATOM   3563  CE1 PHE X 456      63.329  36.055  51.999  1.00  0.00           C
ATOM   3564  CZ  PHE X 456      62.869  36.429  53.273  1.00  0.00           C
ATOM   3565  CE2 PHE X 456      62.644  37.784  53.570  1.00  0.00           C
ATOM   3566  CD2 PHE X 456      62.892  38.766  52.594  1.00  0.00           C
ATOM   3567  C   PHE X 456      65.706  40.635  49.089  1.00  0.00           C
ATOM   3568  O   PHE X 456      65.085  40.572  48.024  1.00  0.00           O
ATOM   3569  N   GLY X 457      66.883  41.266  49.164  1.00  0.00           N
ATOM   3570  CA  GLY X 457      67.588  41.806  47.994  1.00  0.00           C
ATOM   3571  C   GLY X 457      68.741  42.755  48.327  1.00  0.00           C
ATOM   3572  O   GLY X 457      69.906  42.419  48.114  1.00  0.00           O
ATOM   3573  N   ALA X 458      68.427  43.929  48.881  1.00  0.00           N
ATOM   3574  CA  ALA X 458      69.370  45.020  49.130  1.00  0.00           C
ATOM   3575  CB  ALA X 458      68.637  46.160  49.846  1.00  0.00           C
ATOM   3576  C   ALA X 458      70.671  44.625  49.869  1.00  0.00           C
ATOM   3577  O   ALA X 458      71.730  45.003  49.369  1.00  0.00           O
ATOM   3578  N   PRO X 459      70.686  43.827  50.962  1.00  0.00           N
ATOM   3579  CD  PRO X 459      69.556  43.282  51.701  1.00  0.00           C
ATOM   3580  CG  PRO X 459      70.131  42.143  52.533  1.00  0.00           C
ATOM   3581  CB  PRO X 459      71.531  42.641  52.872  1.00  0.00           C
ATOM   3582  CA  PRO X 459      71.940  43.443  51.629  1.00  0.00           C
ATOM   3583  C   PRO X 459      72.912  42.657  50.735  1.00  0.00           C
ATOM   3584  O   PRO X 459      74.115  42.664  51.003  1.00  0.00           O
ATOM   3585  N   PHE X 460      72.430  42.038  49.653  1.00  0.00           N
ATOM   3586  CA  PHE X 460      73.237  41.279  48.692  1.00  0.00           C
ATOM   3587  CB  PHE X 460      72.523  39.951  48.385  1.00  0.00           C
ATOM   3588  CG  PHE X 460      71.826  39.271  49.555  1.00  0.00           C
ATOM   3589  CD1 PHE X 460      72.549  38.903  50.707  1.00  0.00           C
ATOM   3590  CE1 PHE X 460      71.891  38.283  51.785  1.00  0.00           C
ATOM   3591  CZ  PHE X 460      70.513  38.015  51.713  1.00  0.00           C
ATOM   3592  CE2 PHE X 460      69.788  38.387  50.569  1.00  0.00           C
ATOM   3593  CD2 PHE X 460      70.442  39.021  49.497  1.00  0.00           C
ATOM   3594  C   PHE X 460      73.531  42.055  47.390  1.00  0.00           C
ATOM   3595  O   PHE X 460      74.391  41.638  46.611  1.00  0.00           O
ATOM   3596  N   LEU X 461      72.827  43.167  47.127  1.00  0.00           N
ATOM   3597  CA  LEU X 461      72.784  43.843  45.814  1.00  0.00           C
ATOM   3598  CB  LEU X 461      71.411  43.550  45.166  1.00  0.00           C
ATOM   3599  CG  LEU X 461      71.136  42.060  44.862  1.00  0.00           C
ATOM   3600  CD1 LEU X 461      69.704  41.855  44.373  1.00  0.00           C
ATOM   3601  CD2 LEU X 461      72.070  41.499  43.790  1.00  0.00           C
ATOM   3602  C   LEU X 461      73.053  45.364  45.854  1.00  0.00           C
ATOM   3603  O   LEU X 461      73.500  45.926  44.849  1.00  0.00           O
ATOM   3604  N   LYS X 462      72.828  46.029  46.995  1.00  0.00           N
ATOM   3605  CA  LYS X 462      73.026  47.471  47.245  1.00  0.00           C
ATOM   3606  CB  LYS X 462      71.675  48.144  47.580  1.00  0.00           C
ATOM   3607  CG  LYS X 462      70.602  48.107  46.475  1.00  0.00           C
ATOM   3608  CD  LYS X 462      71.045  48.790  45.171  1.00  0.00           C
ATOM   3609  CE  LYS X 462      69.887  48.909  44.171  1.00  0.00           C
ATOM   3610  NZ  LYS X 462      69.082  50.140  44.347  1.00  0.00           N
ATOM   3611  C   LYS X 462      74.043  47.706  48.372  1.00  0.00           C
ATOM   3612  O   LYS X 462      74.369  46.799  49.136  1.00  0.00           O
ATOM   3613  N   GLU X 463      74.533  48.937  48.488  1.00  0.00           N
ATOM   3614  CA  GLU X 463      75.509  49.372  49.503  1.00  0.00           C
ATOM   3615  CB  GLU X 463      76.652  50.148  48.813  1.00  0.00           C
ATOM   3616  CG  GLU X 463      77.379  49.318  47.739  1.00  0.00           C
ATOM   3617  CD  GLU X 463      78.477  50.113  47.024  1.00  0.00           C
ATOM   3618  OE1 GLU X 463      78.258  50.592  45.884  1.00  0.00           O
ATOM   3619  OE2 GLU X 463      79.601  50.223  47.570  1.00  0.00           O
ATOM   3620  C   GLU X 463      74.815  50.244  50.568  1.00  0.00           C
ATOM   3621  O   GLU X 463      73.952  51.045  50.211  1.00  0.00           O
ATOM   3622  N   GLY X 464      75.162  50.121  51.857  1.00  0.00           N
ATOM   3623  CA  GLY X 464      74.692  51.050  52.907  1.00  0.00           C
ATOM   3624  C   GLY X 464      74.472  50.457  54.308  1.00  0.00           C
ATOM   3625  O   GLY X 464      74.446  51.203  55.292  1.00  0.00           O
ATOM   3626  N   ALA X 465      74.338  49.135  54.426  1.00  0.00           N
ATOM   3627  CA  ALA X 465      74.202  48.423  55.703  1.00  0.00           C
ATOM   3628  CB  ALA X 465      73.254  47.237  55.492  1.00  0.00           C
ATOM   3629  C   ALA X 465      75.568  47.991  56.281  1.00  0.00           C
ATOM   3630  O   ALA X 465      76.575  47.976  55.562  1.00  0.00           O
ATOM   3631  N   SER X 466      75.598  47.618  57.563  1.00  0.00           N
ATOM   3632  CA  SER X 466      76.761  47.002  58.222  1.00  0.00           C
ATOM   3633  CB  SER X 466      76.767  47.321  59.726  1.00  0.00           C
ATOM   3634  OG  SER X 466      75.709  46.689  60.426  1.00  0.00           O
ATOM   3635  C   SER X 466      76.849  45.490  57.954  1.00  0.00           C
ATOM   3636  O   SER X 466      75.861  44.836  57.617  1.00  0.00           O
ATOM   3637  N   GLU X 467      78.037  44.901  58.110  1.00  0.00           N
ATOM   3638  CA  GLU X 467      78.270  43.474  57.827  1.00  0.00           C
ATOM   3639  CB  GLU X 467      79.764  43.157  57.955  1.00  0.00           C
ATOM   3640  CG  GLU X 467      80.584  43.807  56.839  1.00  0.00           C
ATOM   3641  CD  GLU X 467      82.070  43.528  57.051  1.00  0.00           C
ATOM   3642  OE1 GLU X 467      82.766  44.401  57.627  1.00  0.00           O
ATOM   3643  OE2 GLU X 467      82.542  42.435  56.651  1.00  0.00           O
ATOM   3644  C   GLU X 467      77.465  42.525  58.729  1.00  0.00           C
ATOM   3645  O   GLU X 467      77.142  41.410  58.310  1.00  0.00           O
ATOM   3646  N   GLU X 468      77.092  42.967  59.933  1.00  0.00           N
ATOM   3647  CA  GLU X 468      76.256  42.200  60.862  1.00  0.00           C
ATOM   3648  CB  GLU X 468      76.385  42.820  62.265  1.00  0.00           C
ATOM   3649  CG  GLU X 468      75.981  41.875  63.406  1.00  0.00           C
ATOM   3650  CD  GLU X 468      76.838  40.602  63.447  1.00  0.00           C
ATOM   3651  OE1 GLU X 468      78.079  40.677  63.610  1.00  0.00           O
ATOM   3652  OE2 GLU X 468      76.292  39.489  63.267  1.00  0.00           O
ATOM   3653  C   GLU X 468      74.787  42.118  60.399  1.00  0.00           C
ATOM   3654  O   GLU X 468      74.130  41.096  60.607  1.00  0.00           O
ATOM   3655  N   GLU X 469      74.287  43.143  59.696  1.00  0.00           N
ATOM   3656  CA  GLU X 469      72.968  43.133  59.039  1.00  0.00           C
ATOM   3657  CB  GLU X 469      72.583  44.560  58.601  1.00  0.00           C
ATOM   3658  CG  GLU X 469      72.291  45.525  59.762  1.00  0.00           C
ATOM   3659  CD  GLU X 469      72.389  46.992  59.313  1.00  0.00           C
ATOM   3660  OE1 GLU X 469      71.395  47.568  58.814  1.00  0.00           O
ATOM   3661  OE2 GLU X 469      73.482  47.588  59.461  1.00  0.00           O
ATOM   3662  C   GLU X 469      72.958  42.192  57.819  1.00  0.00           C
ATOM   3663  O   GLU X 469      71.957  41.522  57.547  1.00  0.00           O
ATOM   3664  N   ILE X 470      74.087  42.081  57.108  1.00  0.00           N
ATOM   3665  CA  ILE X 470      74.262  41.132  55.995  1.00  0.00           C
ATOM   3666  CB  ILE X 470      75.476  41.529  55.117  1.00  0.00           C
ATOM   3667  CG2 ILE X 470      75.675  40.510  53.977  1.00  0.00           C
ATOM   3668  CG1 ILE X 470      75.288  42.954  54.537  1.00  0.00           C
ATOM   3669  CD1 ILE X 470      76.516  43.516  53.810  1.00  0.00           C
ATOM   3670  C   ILE X 470      74.345  39.690  56.530  1.00  0.00           C
ATOM   3671  O   ILE X 470      73.688  38.801  55.986  1.00  0.00           O
ATOM   3672  N   ARG X 471      75.056  39.459  57.644  1.00  0.00           N
ATOM   3673  CA  ARG X 471      75.109  38.163  58.353  1.00  0.00           C
ATOM   3674  CB  ARG X 471      76.164  38.251  59.475  1.00  0.00           C
ATOM   3675  CG  ARG X 471      76.035  37.189  60.584  1.00  0.00           C
ATOM   3676  CD  ARG X 471      77.372  36.842  61.244  1.00  0.00           C
ATOM   3677  NE  ARG X 471      78.129  38.027  61.683  1.00  0.00           N
ATOM   3678  CZ  ARG X 471      79.377  38.339  61.377  1.00  0.00           C
ATOM   3679  NH1 ARG X 471      79.879  39.456  61.804  1.00  0.00           N
ATOM   3680  NH2 ARG X 471      80.137  37.575  60.644  1.00  0.00           N
ATOM   3681  C   ARG X 471      73.730  37.709  58.846  1.00  0.00           C
ATOM   3682  O   ARG X 471      73.365  36.552  58.620  1.00  0.00           O
ATOM   3683  N   LEU X 472      72.945  38.621  59.426  1.00  0.00           N
ATOM   3684  CA  LEU X 472      71.537  38.392  59.774  1.00  0.00           C
ATOM   3685  CB  LEU X 472      70.995  39.670  60.448  1.00  0.00           C
ATOM   3686  CG  LEU X 472      69.472  39.738  60.663  1.00  0.00           C
ATOM   3687  CD1 LEU X 472      68.934  38.589  61.512  1.00  0.00           C
ATOM   3688  CD2 LEU X 472      69.124  41.054  61.360  1.00  0.00           C
ATOM   3689  C   LEU X 472      70.726  37.992  58.530  1.00  0.00           C
ATOM   3690  O   LEU X 472      70.047  36.967  58.532  1.00  0.00           O
ATOM   3691  N   SER X 473      70.854  38.753  57.441  1.00  0.00           N
ATOM   3692  CA  SER X 473      70.119  38.506  56.191  1.00  0.00           C
ATOM   3693  CB  SER X 473      70.369  39.643  55.195  1.00  0.00           C
ATOM   3694  OG  SER X 473      70.004  40.885  55.769  1.00  0.00           O
ATOM   3695  C   SER X 473      70.463  37.150  55.559  1.00  0.00           C
ATOM   3696  O   SER X 473      69.566  36.443  55.104  1.00  0.00           O
ATOM   3697  N   LYS X 474      71.735  36.727  55.597  1.00  0.00           N
ATOM   3698  CA  LYS X 474      72.169  35.380  55.179  1.00  0.00           C
ATOM   3699  CB  LYS X 474      73.707  35.306  55.164  1.00  0.00           C
ATOM   3700  CG  LYS X 474      74.304  36.005  53.933  1.00  0.00           C
ATOM   3701  CD  LYS X 474      75.837  35.959  53.936  1.00  0.00           C
ATOM   3702  CE  LYS X 474      76.370  36.420  52.574  1.00  0.00           C
ATOM   3703  NZ  LYS X 474      77.849  36.491  52.551  1.00  0.00           N
ATOM   3704  C   LYS X 474      71.571  34.272  56.056  1.00  0.00           C
ATOM   3705  O   LYS X 474      71.163  33.238  55.525  1.00  0.00           O
ATOM   3706  N   MET X 475      71.445  34.489  57.369  1.00  0.00           N
ATOM   3707  CA  MET X 475      70.830  33.516  58.284  1.00  0.00           C
ATOM   3708  CB  MET X 475      71.153  33.901  59.739  1.00  0.00           C
ATOM   3709  CG  MET X 475      70.810  32.761  60.707  1.00  0.00           C
ATOM   3710  SD  MET X 475      71.413  32.948  62.413  1.00  0.00           S
ATOM   3711  CE  MET X 475      70.544  34.453  62.935  1.00  0.00           C
ATOM   3712  C   MET X 475      69.318  33.348  58.034  1.00  0.00           C
ATOM   3713  O   MET X 475      68.811  32.228  58.107  1.00  0.00           O
ATOM   3714  N   VAL X 476      68.605  34.413  57.636  1.00  0.00           N
ATOM   3715  CA  VAL X 476      67.194  34.323  57.195  1.00  0.00           C
ATOM   3716  CB  VAL X 476      66.598  35.715  56.881  1.00  0.00           C
ATOM   3717  CG1 VAL X 476      65.156  35.642  56.358  1.00  0.00           C
ATOM   3718  CG2 VAL X 476      66.561  36.588  58.142  1.00  0.00           C
ATOM   3719  C   VAL X 476      67.038  33.376  55.998  1.00  0.00           C
ATOM   3720  O   VAL X 476      66.099  32.580  55.978  1.00  0.00           O
ATOM   3721  N   MET X 477      67.980  33.385  55.044  1.00  0.00           N
ATOM   3722  CA  MET X 477      67.944  32.468  53.893  1.00  0.00           C
ATOM   3723  CB  MET X 477      69.094  32.745  52.908  1.00  0.00           C
ATOM   3724  CG  MET X 477      69.255  34.191  52.422  1.00  0.00           C
ATOM   3725  SD  MET X 477      67.911  34.876  51.410  1.00  0.00           S
ATOM   3726  CE  MET X 477      66.905  35.690  52.681  1.00  0.00           C
ATOM   3727  C   MET X 477      67.987  30.996  54.339  1.00  0.00           C
ATOM   3728  O   MET X 477      67.189  30.190  53.861  1.00  0.00           O
ATOM   3729  N   LYS X 478      68.855  30.650  55.307  1.00  0.00           N
ATOM   3730  CA  LYS X 478      68.960  29.286  55.864  1.00  0.00           C
ATOM   3731  CB  LYS X 478      70.141  29.182  56.852  1.00  0.00           C
ATOM   3732  CG  LYS X 478      71.539  29.409  56.254  1.00  0.00           C
ATOM   3733  CD  LYS X 478      71.938  28.340  55.226  1.00  0.00           C
ATOM   3734  CE  LYS X 478      73.340  28.625  54.675  1.00  0.00           C
ATOM   3735  NZ  LYS X 478      73.562  27.949  53.377  1.00  0.00           N
ATOM   3736  C   LYS X 478      67.660  28.844  56.543  1.00  0.00           C
ATOM   3737  O   LYS X 478      67.175  27.751  56.258  1.00  0.00           O
ATOM   3738  N   PHE X 479      67.050  29.701  57.368  1.00  0.00           N
ATOM   3739  CA  PHE X 479      65.750  29.413  57.988  1.00  0.00           C
ATOM   3740  CB  PHE X 479      65.338  30.563  58.920  1.00  0.00           C
ATOM   3741  CG  PHE X 479      66.099  30.716  60.230  1.00  0.00           C
ATOM   3742  CD1 PHE X 479      66.201  29.638  61.130  1.00  0.00           C
ATOM   3743  CE1 PHE X 479      66.810  29.809  62.387  1.00  0.00           C
ATOM   3744  CZ  PHE X 479      67.320  31.066  62.754  1.00  0.00           C
ATOM   3745  CE2 PHE X 479      67.219  32.148  61.863  1.00  0.00           C
ATOM   3746  CD2 PHE X 479      66.612  31.973  60.607  1.00  0.00           C
ATOM   3747  C   PHE X 479      64.641  29.173  56.942  1.00  0.00           C
ATOM   3748  O   PHE X 479      63.883  28.208  57.063  1.00  0.00           O
ATOM   3749  N   TRP X 480      64.562  30.009  55.897  1.00  0.00           N
ATOM   3750  CA  TRP X 480      63.565  29.870  54.823  1.00  0.00           C
ATOM   3751  CB  TRP X 480      63.571  31.116  53.914  1.00  0.00           C
ATOM   3752  CG  TRP X 480      62.524  32.156  54.213  1.00  0.00           C
ATOM   3753  CD1 TRP X 480      61.661  32.671  53.306  1.00  0.00           C
ATOM   3754  NE1 TRP X 480      60.809  33.571  53.916  1.00  0.00           N
ATOM   3755  CE2 TRP X 480      61.085  33.691  55.261  1.00  0.00           C
ATOM   3756  CZ2 TRP X 480      60.513  34.454  56.289  1.00  0.00           C
ATOM   3757  CH2 TRP X 480      61.040  34.358  57.588  1.00  0.00           C
ATOM   3758  CZ3 TRP X 480      62.140  33.521  57.837  1.00  0.00           C
ATOM   3759  CE3 TRP X 480      62.710  32.765  56.794  1.00  0.00           C
ATOM   3760  CD2 TRP X 480      62.193  32.815  55.480  1.00  0.00           C
ATOM   3761  C   TRP X 480      63.777  28.581  54.015  1.00  0.00           C
ATOM   3762  O   TRP X 480      62.812  27.869  53.733  1.00  0.00           O
ATOM   3763  N   ALA X 481      65.028  28.233  53.697  1.00  0.00           N
ATOM   3764  CA  ALA X 481      65.368  26.989  53.007  1.00  0.00           C
ATOM   3765  CB  ALA X 481      66.842  27.055  52.602  1.00  0.00           C
ATOM   3766  C   ALA X 481      65.062  25.741  53.854  1.00  0.00           C
ATOM   3767  O   ALA X 481      64.525  24.764  53.337  1.00  0.00           O
ATOM   3768  N   ASN X 482      65.321  25.777  55.163  1.00  0.00           N
ATOM   3769  CA  ASN X 482      64.997  24.684  56.086  1.00  0.00           C
ATOM   3770  CB  ASN X 482      65.655  24.990  57.435  1.00  0.00           C
ATOM   3771  CG  ASN X 482      67.149  24.747  57.436  1.00  0.00           C
ATOM   3772  OD1 ASN X 482      67.754  24.293  56.471  1.00  0.00           O
ATOM   3773  ND2 ASN X 482      67.779  25.023  58.543  1.00  0.00           N
ATOM   3774  C   ASN X 482      63.485  24.469  56.236  1.00  0.00           C
ATOM   3775  O   ASN X 482      63.007  23.332  56.176  1.00  0.00           O
ATOM   3776  N   PHE X 483      62.707  25.549  56.342  1.00  0.00           N
ATOM   3777  CA  PHE X 483      61.250  25.450  56.327  1.00  0.00           C
ATOM   3778  CB  PHE X 483      60.645  26.807  56.694  1.00  0.00           C
ATOM   3779  CG  PHE X 483      59.139  26.756  56.833  1.00  0.00           C
ATOM   3780  CD1 PHE X 483      58.555  26.152  57.963  1.00  0.00           C
ATOM   3781  CE1 PHE X 483      57.157  26.105  58.097  1.00  0.00           C
ATOM   3782  CZ  PHE X 483      56.343  26.681  57.106  1.00  0.00           C
ATOM   3783  CE2 PHE X 483      56.924  27.277  55.974  1.00  0.00           C
ATOM   3784  CD2 PHE X 483      58.319  27.300  55.829  1.00  0.00           C
ATOM   3785  C   PHE X 483      60.732  24.916  54.978  1.00  0.00           C
ATOM   3786  O   PHE X 483      59.878  24.027  54.958  1.00  0.00           O
ATOM   3787  N   ALA X 484      61.316  25.349  53.856  1.00  0.00           N
ATOM   3788  CA  ALA X 484      61.007  24.799  52.536  1.00  0.00           C
ATOM   3789  CB  ALA X 484      61.675  25.671  51.466  1.00  0.00           C
ATOM   3790  C   ALA X 484      61.390  23.308  52.392  1.00  0.00           C
ATOM   3791  O   ALA X 484      60.674  22.580  51.698  1.00  0.00           O
ATOM   3792  N   ARG X 485      62.454  22.841  53.069  1.00  0.00           N
ATOM   3793  CA  ARG X 485      62.913  21.436  53.105  1.00  0.00           C
ATOM   3794  CB  ARG X 485      64.386  21.346  53.568  1.00  0.00           C
ATOM   3795  CG  ARG X 485      65.419  21.601  52.455  1.00  0.00           C
ATOM   3796  CD  ARG X 485      66.861  21.372  52.950  1.00  0.00           C
ATOM   3797  NE  ARG X 485      67.447  22.554  53.619  1.00  0.00           N
ATOM   3798  CZ  ARG X 485      68.363  23.378  53.131  1.00  0.00           C
ATOM   3799  NH1 ARG X 485      68.823  24.347  53.861  1.00  0.00           N
ATOM   3800  NH2 ARG X 485      68.859  23.294  51.930  1.00  0.00           N
ATOM   3801  C   ARG X 485      62.034  20.523  53.968  1.00  0.00           C
ATOM   3802  O   ARG X 485      61.534  19.526  53.445  1.00  0.00           O
ATOM   3803  N   ASN X 486      61.847  20.821  55.259  1.00  0.00           N
ATOM   3804  CA  ASN X 486      61.212  19.913  56.240  1.00  0.00           C
ATOM   3805  CB  ASN X 486      62.237  19.623  57.357  1.00  0.00           C
ATOM   3806  CG  ASN X 486      61.756  18.612  58.393  1.00  0.00           C
ATOM   3807  OD1 ASN X 486      61.282  18.962  59.465  1.00  0.00           O
ATOM   3808  ND2 ASN X 486      61.849  17.335  58.113  1.00  0.00           N
ATOM   3809  C   ASN X 486      59.873  20.423  56.816  1.00  0.00           C
ATOM   3810  O   ASN X 486      59.136  19.654  57.434  1.00  0.00           O
ATOM   3811  N   GLY X 487      59.525  21.700  56.633  1.00  0.00           N
ATOM   3812  CA  GLY X 487      58.421  22.335  57.368  1.00  0.00           C
ATOM   3813  C   GLY X 487      58.782  22.700  58.815  1.00  0.00           C
ATOM   3814  O   GLY X 487      57.890  22.877  59.642  1.00  0.00           O
ATOM   3815  N   ASN X 488      60.081  22.793  59.116  1.00  0.00           N
ATOM   3816  CA  ASN X 488      60.675  23.239  60.378  1.00  0.00           C
ATOM   3817  CB  ASN X 488      61.046  21.990  61.207  1.00  0.00           C
ATOM   3818  CG  ASN X 488      61.834  22.274  62.479  1.00  0.00           C
ATOM   3819  OD1 ASN X 488      62.056  23.406  62.884  1.00  0.00           O
ATOM   3820  ND2 ASN X 488      62.318  21.252  63.139  1.00  0.00           N
ATOM   3821  C   ASN X 488      61.919  24.092  60.033  1.00  0.00           C
ATOM   3822  O   ASN X 488      62.786  23.592  59.310  1.00  0.00           O
ATOM   3823  N   PRO X 489      62.037  25.351  60.503  1.00  0.00           N
ATOM   3824  CD  PRO X 489      61.067  26.076  61.320  1.00  0.00           C
ATOM   3825  CG  PRO X 489      61.761  27.366  61.747  1.00  0.00           C
ATOM   3826  CB  PRO X 489      62.725  27.624  60.589  1.00  0.00           C
ATOM   3827  CA  PRO X 489      63.176  26.218  60.175  1.00  0.00           C
ATOM   3828  C   PRO X 489      64.498  25.807  60.857  1.00  0.00           C
ATOM   3829  O   PRO X 489      65.568  26.227  60.413  1.00  0.00           O
ATOM   3830  N   ASN X 490      64.458  24.982  61.911  1.00  0.00           N
ATOM   3831  CA  ASN X 490      65.657  24.507  62.612  1.00  0.00           C
ATOM   3832  CB  ASN X 490      65.254  23.798  63.920  1.00  0.00           C
ATOM   3833  CG  ASN X 490      64.593  24.702  64.948  1.00  0.00           C
ATOM   3834  OD1 ASN X 490      65.249  25.414  65.687  1.00  0.00           O
ATOM   3835  ND2 ASN X 490      63.280  24.719  65.043  1.00  0.00           N
ATOM   3836  C   ASN X 490      66.534  23.596  61.717  1.00  0.00           C
ATOM   3837  O   ASN X 490      66.032  22.917  60.812  1.00  0.00           O
ATOM   3838  N   GLY X 491      67.841  23.562  61.987  1.00  0.00           N
ATOM   3839  CA  GLY X 491      68.844  22.778  61.249  1.00  0.00           C
ATOM   3840  C   GLY X 491      70.278  23.149  61.652  1.00  0.00           C
ATOM   3841  O   GLY X 491      70.472  23.987  62.537  1.00  0.00           O
ATOM   3842  N   GLU X 492      71.287  22.542  61.019  1.00  0.00           N
ATOM   3843  CA  GLU X 492      72.706  22.828  61.312  1.00  0.00           C
ATOM   3844  CB  GLU X 492      73.644  21.936  60.472  1.00  0.00           C
ATOM   3845  CG  GLU X 492      75.102  22.013  60.966  1.00  0.00           C
ATOM   3846  CD  GLU X 492      76.081  21.251  60.073  1.00  0.00           C
ATOM   3847  OE1 GLU X 492      76.929  21.886  59.400  1.00  0.00           O
ATOM   3848  OE2 GLU X 492      76.036  19.997  60.046  1.00  0.00           O
ATOM   3849  C   GLU X 492      73.057  24.316  61.106  1.00  0.00           C
ATOM   3850  O   GLU X 492      72.604  24.961  60.155  1.00  0.00           O
ATOM   3851  N   GLY X 493      73.898  24.859  61.987  1.00  0.00           N
ATOM   3852  CA  GLY X 493      74.427  26.221  61.910  1.00  0.00           C
ATOM   3853  C   GLY X 493      73.461  27.293  62.414  1.00  0.00           C
ATOM   3854  O   GLY X 493      73.700  28.479  62.175  1.00  0.00           O
ATOM   3855  N   LEU X 494      72.379  26.911  63.102  1.00  0.00           N
ATOM   3856  CA  LEU X 494      71.296  27.806  63.533  1.00  0.00           C
ATOM   3857  CB  LEU X 494      70.049  27.545  62.668  1.00  0.00           C
ATOM   3858  CG  LEU X 494      70.240  27.790  61.162  1.00  0.00           C
ATOM   3859  CD1 LEU X 494      69.023  27.259  60.415  1.00  0.00           C
ATOM   3860  CD2 LEU X 494      70.410  29.273  60.842  1.00  0.00           C
ATOM   3861  C   LEU X 494      70.930  27.625  65.019  1.00  0.00           C
ATOM   3862  O   LEU X 494      70.905  26.483  65.496  1.00  0.00           O
ATOM   3863  N   PRO X 495      70.560  28.708  65.736  1.00  0.00           N
ATOM   3864  CD  PRO X 495      70.540  30.091  65.268  1.00  0.00           C
ATOM   3865  CG  PRO X 495      69.708  30.874  66.281  1.00  0.00           C
ATOM   3866  CB  PRO X 495      69.925  30.083  67.567  1.00  0.00           C
ATOM   3867  CA  PRO X 495      69.998  28.630  67.088  1.00  0.00           C
ATOM   3868  C   PRO X 495      68.611  27.963  67.099  1.00  0.00           C
ATOM   3869  O   PRO X 495      67.976  27.811  66.051  1.00  0.00           O
ATOM   3870  N   HIE X 496      68.117  27.569  68.279  1.00  0.00           N
ATOM   3871  CA  HIE X 496      66.775  26.982  68.406  1.00  0.00           C
ATOM   3872  CB  HIE X 496      66.577  26.295  69.769  1.00  0.00           C
ATOM   3873  CG  HIE X 496      65.240  25.593  69.872  1.00  0.00           C
ATOM   3874  ND1 HIE X 496      64.266  25.811  70.854  1.00  0.00           N
ATOM   3875  CE1 HIE X 496      63.204  25.067  70.499  1.00  0.00           C
ATOM   3876  NE2 HIE X 496      63.480  24.366  69.389  1.00  0.00           N
ATOM   3877  CD2 HIE X 496      64.754  24.684  68.977  1.00  0.00           C
ATOM   3878  C   HIE X 496      65.667  28.016  68.163  1.00  0.00           C
ATOM   3879  O   HIE X 496      65.679  29.099  68.755  1.00  0.00           O
ATOM   3880  N   TRP X 497      64.692  27.638  67.333  1.00  0.00           N
ATOM   3881  CA  TRP X 497      63.429  28.333  67.089  1.00  0.00           C
ATOM   3882  CB  TRP X 497      63.304  28.619  65.582  1.00  0.00           C
ATOM   3883  CG  TRP X 497      62.192  29.521  65.112  1.00  0.00           C
ATOM   3884  CD1 TRP X 497      61.034  29.807  65.754  1.00  0.00           C
ATOM   3885  NE1 TRP X 497      60.255  30.646  64.986  1.00  0.00           N
ATOM   3886  CE2 TRP X 497      60.845  30.898  63.771  1.00  0.00           C
ATOM   3887  CZ2 TRP X 497      60.430  31.610  62.640  1.00  0.00           C
ATOM   3888  CH2 TRP X 497      61.327  31.796  61.578  1.00  0.00           C
ATOM   3889  CZ3 TRP X 497      62.623  31.258  61.664  1.00  0.00           C
ATOM   3890  CE3 TRP X 497      63.009  30.489  62.780  1.00  0.00           C
ATOM   3891  CD2 TRP X 497      62.123  30.272  63.857  1.00  0.00           C
ATOM   3892  C   TRP X 497      62.267  27.471  67.630  1.00  0.00           C
ATOM   3893  O   TRP X 497      62.010  26.395  67.073  1.00  0.00           O
ATOM   3894  N   PRO X 498      61.563  27.911  68.695  1.00  0.00           N
ATOM   3895  CD  PRO X 498      61.822  29.132  69.454  1.00  0.00           C
ATOM   3896  CG  PRO X 498      60.654  29.284  70.423  1.00  0.00           C
ATOM   3897  CB  PRO X 498      60.234  27.837  70.661  1.00  0.00           C
ATOM   3898  CA  PRO X 498      60.434  27.188  69.287  1.00  0.00           C
ATOM   3899  C   PRO X 498      59.152  27.275  68.439  1.00  0.00           C
ATOM   3900  O   PRO X 498      58.963  28.221  67.674  1.00  0.00           O
ATOM   3901  N   GLU X 499      58.235  26.319  68.613  1.00  0.00           N
ATOM   3902  CA  GLU X 499      56.889  26.379  68.015  1.00  0.00           C
ATOM   3903  CB  GLU X 499      56.548  25.074  67.263  1.00  0.00           C
ATOM   3904  CG  GLU X 499      55.877  23.960  68.076  1.00  0.00           C
ATOM   3905  CD  GLU X 499      56.749  23.475  69.230  1.00  0.00           C
ATOM   3906  OE1 GLU X 499      56.287  23.542  70.393  1.00  0.00           O
ATOM   3907  OE2 GLU X 499      57.893  23.021  68.980  1.00  0.00           O
ATOM   3908  C   GLU X 499      55.813  26.842  69.019  1.00  0.00           C
ATOM   3909  O   GLU X 499      56.032  26.868  70.235  1.00  0.00           O
ATOM   3910  N   TYR X 500      54.638  27.194  68.494  1.00  0.00           N
ATOM   3911  CA  TYR X 500      53.529  27.846  69.203  1.00  0.00           C
ATOM   3912  CB  TYR X 500      53.084  29.037  68.326  1.00  0.00           C
ATOM   3913  CG  TYR X 500      52.124  30.024  68.966  1.00  0.00           C
ATOM   3914  CD1 TYR X 500      52.581  30.887  69.981  1.00  0.00           C
ATOM   3915  CE1 TYR X 500      51.689  31.779  70.608  1.00  0.00           C
ATOM   3916  CZ  TYR X 500      50.336  31.813  70.213  1.00  0.00           C
ATOM   3917  OH  TYR X 500      49.450  32.595  70.880  1.00  0.00           O
ATOM   3918  CE2 TYR X 500      49.894  30.995  69.154  1.00  0.00           C
ATOM   3919  CD2 TYR X 500      50.785  30.098  68.534  1.00  0.00           C
ATOM   3920  C   TYR X 500      52.367  26.884  69.557  1.00  0.00           C
ATOM   3921  O   TYR X 500      51.319  27.317  70.032  1.00  0.00           O
ATOM   3922  N   ASN X 501      52.496  25.576  69.290  1.00  0.00           N
ATOM   3923  CA  ASN X 501      51.381  24.618  69.335  1.00  0.00           C
ATOM   3924  CB  ASN X 501      51.761  23.341  68.561  1.00  0.00           C
ATOM   3925  CG  ASN X 501      51.600  23.527  67.064  1.00  0.00           C
ATOM   3926  OD1 ASN X 501      52.398  24.181  66.415  1.00  0.00           O
ATOM   3927  ND2 ASN X 501      50.537  23.019  66.484  1.00  0.00           N
ATOM   3928  C   ASN X 501      50.830  24.281  70.736  1.00  0.00           C
ATOM   3929  O   ASN X 501      49.639  23.965  70.856  1.00  0.00           O
ATOM   3930  N   GLN X 502      51.651  24.345  71.787  1.00  0.00           N
ATOM   3931  CA  GLN X 502      51.253  24.010  73.166  1.00  0.00           C
ATOM   3932  CB  GLN X 502      51.855  22.650  73.572  1.00  0.00           C
ATOM   3933  CG  GLN X 502      51.443  21.504  72.624  1.00  0.00           C
ATOM   3934  CD  GLN X 502      51.907  20.112  73.052  1.00  0.00           C
ATOM   3935  OE1 GLN X 502      52.765  19.914  73.906  1.00  0.00           O
ATOM   3936  NE2 GLN X 502      51.337  19.081  72.468  1.00  0.00           N
ATOM   3937  C   GLN X 502      51.614  25.115  74.174  1.00  0.00           C
ATOM   3938  O   GLN X 502      50.868  25.322  75.132  1.00  0.00           O
ATOM   3939  N   LYS X 503      52.695  25.870  73.935  1.00  0.00           N
ATOM   3940  CA  LYS X 503      53.085  27.073  74.694  1.00  0.00           C
ATOM   3941  CB  LYS X 503      54.420  26.834  75.424  1.00  0.00           C
ATOM   3942  CG  LYS X 503      54.381  25.731  76.491  1.00  0.00           C
ATOM   3943  CD  LYS X 503      53.395  25.990  77.638  1.00  0.00           C
ATOM   3944  CE  LYS X 503      53.497  24.823  78.619  1.00  0.00           C
ATOM   3945  NZ  LYS X 503      52.589  24.985  79.770  1.00  0.00           N
ATOM   3946  C   LYS X 503      53.172  28.299  73.787  1.00  0.00           C
ATOM   3947  O   LYS X 503      53.232  28.185  72.565  1.00  0.00           O
ATOM   3948  N   GLU X 504      53.215  29.485  74.386  1.00  0.00           N
ATOM   3949  CA  GLU X 504      53.224  30.777  73.689  1.00  0.00           C
ATOM   3950  CB  GLU X 504      52.688  31.871  74.633  1.00  0.00           C
ATOM   3951  CG  GLU X 504      51.259  31.669  75.151  1.00  0.00           C
ATOM   3952  CD  GLU X 504      50.230  31.708  74.024  1.00  0.00           C
ATOM   3953  OE1 GLU X 504      50.002  32.797  73.438  1.00  0.00           O
ATOM   3954  OE2 GLU X 504      49.636  30.650  73.716  1.00  0.00           O
ATOM   3955  C   GLU X 504      54.604  31.154  73.091  1.00  0.00           C
ATOM   3956  O   GLU X 504      55.042  32.300  73.204  1.00  0.00           O
ATOM   3957  N   GLY X 505      55.329  30.188  72.517  1.00  0.00           N
ATOM   3958  CA  GLY X 505      56.719  30.339  72.072  1.00  0.00           C
ATOM   3959  C   GLY X 505      56.898  31.084  70.742  1.00  0.00           C
ATOM   3960  O   GLY X 505      56.160  30.852  69.784  1.00  0.00           O
ATOM   3961  N   TYR X 506      57.914  31.950  70.668  1.00  0.00           N
ATOM   3962  CA  TYR X 506      58.333  32.653  69.446  1.00  0.00           C
ATOM   3963  CB  TYR X 506      57.494  33.934  69.258  1.00  0.00           C
ATOM   3964  CG  TYR X 506      57.768  35.101  70.195  1.00  0.00           C
ATOM   3965  CD1 TYR X 506      57.277  35.083  71.517  1.00  0.00           C
ATOM   3966  CE1 TYR X 506      57.480  36.192  72.365  1.00  0.00           C
ATOM   3967  CZ  TYR X 506      58.159  37.333  71.883  1.00  0.00           C
ATOM   3968  OH  TYR X 506      58.385  38.401  72.694  1.00  0.00           O
ATOM   3969  CE2 TYR X 506      58.621  37.362  70.553  1.00  0.00           C
ATOM   3970  CD2 TYR X 506      58.439  36.244  69.715  1.00  0.00           C
ATOM   3971  C   TYR X 506      59.849  32.937  69.433  1.00  0.00           C
ATOM   3972  O   TYR X 506      60.529  32.763  70.446  1.00  0.00           O
ATOM   3973  N   LEU X 507      60.398  33.361  68.287  1.00  0.00           N
ATOM   3974  CA  LEU X 507      61.814  33.739  68.138  1.00  0.00           C
ATOM   3975  CB  LEU X 507      62.428  32.929  66.977  1.00  0.00           C
ATOM   3976  CG  LEU X 507      63.959  33.060  66.845  1.00  0.00           C
ATOM   3977  CD1 LEU X 507      64.694  32.327  67.965  1.00  0.00           C
ATOM   3978  CD2 LEU X 507      64.447  32.462  65.526  1.00  0.00           C
ATOM   3979  C   LEU X 507      61.986  35.259  67.947  1.00  0.00           C
ATOM   3980  O   LEU X 507      61.305  35.861  67.117  1.00  0.00           O
ATOM   3981  N   GLN X 508      62.926  35.871  68.672  1.00  0.00           N
ATOM   3982  CA  GLN X 508      63.299  37.288  68.553  1.00  0.00           C
ATOM   3983  CB  GLN X 508      63.406  37.913  69.961  1.00  0.00           C
ATOM   3984  CG  GLN X 508      62.031  37.998  70.643  1.00  0.00           C
ATOM   3985  CD  GLN X 508      62.064  38.697  72.002  1.00  0.00           C
ATOM   3986  OE1 GLN X 508      62.503  38.153  73.009  1.00  0.00           O
ATOM   3987  NE2 GLN X 508      61.629  39.935  72.096  1.00  0.00           N
ATOM   3988  C   GLN X 508      64.602  37.414  67.744  1.00  0.00           C
ATOM   3989  O   GLN X 508      65.686  37.139  68.265  1.00  0.00           O
ATOM   3990  N   ILE X 509      64.504  37.801  66.465  1.00  0.00           N
ATOM   3991  CA  ILE X 509      65.593  37.689  65.468  1.00  0.00           C
ATOM   3992  CB  ILE X 509      65.081  37.125  64.114  1.00  0.00           C
ATOM   3993  CG2 ILE X 509      66.288  36.610  63.308  1.00  0.00           C
ATOM   3994  CG1 ILE X 509      64.032  35.999  64.275  1.00  0.00           C
ATOM   3995  CD1 ILE X 509      63.529  35.388  62.959  1.00  0.00           C
ATOM   3996  C   ILE X 509      66.310  39.031  65.251  1.00  0.00           C
ATOM   3997  O   ILE X 509      65.658  40.022  64.926  1.00  0.00           O
ATOM   3998  N   GLY X 510      67.639  39.075  65.390  1.00  0.00           N
ATOM   3999  CA  GLY X 510      68.429  40.309  65.253  1.00  0.00           C
ATOM   4000  C   GLY X 510      69.946  40.079  65.277  1.00  0.00           C
ATOM   4001  O   GLY X 510      70.417  38.975  65.010  1.00  0.00           O
ATOM   4002  N   ALA X 511      70.726  41.107  65.625  1.00  0.00           N
ATOM   4003  CA  ALA X 511      72.190  41.028  65.768  1.00  0.00           C
ATOM   4004  CB  ALA X 511      72.734  42.458  65.860  1.00  0.00           C
ATOM   4005  C   ALA X 511      72.653  40.167  66.969  1.00  0.00           C
ATOM   4006  O   ALA X 511      73.808  39.734  67.021  1.00  0.00           O
ATOM   4007  N   ASN X 512      71.737  39.886  67.901  1.00  0.00           N
ATOM   4008  CA  ASN X 512      71.756  38.762  68.840  1.00  0.00           C
ATOM   4009  CB  ASN X 512      72.213  39.265  70.230  1.00  0.00           C
ATOM   4010  CG  ASN X 512      72.303  38.185  71.303  1.00  0.00           C
ATOM   4011  OD1 ASN X 512      71.881  37.052  71.130  1.00  0.00           O
ATOM   4012  ND2 ASN X 512      72.855  38.490  72.452  1.00  0.00           N
ATOM   4013  C   ASN X 512      70.337  38.153  68.827  1.00  0.00           C
ATOM   4014  O   ASN X 512      69.357  38.877  69.037  1.00  0.00           O
ATOM   4015  N   THR X 513      70.212  36.857  68.533  1.00  0.00           N
ATOM   4016  CA  THR X 513      68.935  36.152  68.300  1.00  0.00           C
ATOM   4017  CB  THR X 513      68.977  35.425  66.947  1.00  0.00           C
ATOM   4018  CG2 THR X 513      67.754  34.552  66.664  1.00  0.00           C
ATOM   4019  OG1 THR X 513      69.054  36.390  65.922  1.00  0.00           O
ATOM   4020  C   THR X 513      68.629  35.180  69.439  1.00  0.00           C
ATOM   4021  O   THR X 513      69.480  34.365  69.790  1.00  0.00           O
ATOM   4022  N   GLN X 514      67.423  35.240  70.017  1.00  0.00           N
ATOM   4023  CA  GLN X 514      67.032  34.459  71.204  1.00  0.00           C
ATOM   4024  CB  GLN X 514      67.233  35.288  72.489  1.00  0.00           C
ATOM   4025  CG  GLN X 514      68.678  35.744  72.749  1.00  0.00           C
ATOM   4026  CD  GLN X 514      69.686  34.607  72.921  1.00  0.00           C
ATOM   4027  OE1 GLN X 514      69.373  33.469  73.258  1.00  0.00           O
ATOM   4028  NE2 GLN X 514      70.949  34.891  72.708  1.00  0.00           N
ATOM   4029  C   GLN X 514      65.574  33.982  71.144  1.00  0.00           C
ATOM   4030  O   GLN X 514      64.721  34.630  70.534  1.00  0.00           O
ATOM   4031  N   ALA X 515      65.280  32.866  71.815  1.00  0.00           N
ATOM   4032  CA  ALA X 515      63.922  32.373  72.030  1.00  0.00           C
ATOM   4033  CB  ALA X 515      63.995  30.906  72.472  1.00  0.00           C
ATOM   4034  C   ALA X 515      63.151  33.247  73.038  1.00  0.00           C
ATOM   4035  O   ALA X 515      63.735  33.944  73.878  1.00  0.00           O
ATOM   4036  N   ALA X 516      61.824  33.219  72.948  1.00  0.00           N
ATOM   4037  CA  ALA X 516      60.915  34.037  73.741  1.00  0.00           C
ATOM   4038  CB  ALA X 516      60.737  35.361  73.000  1.00  0.00           C
ATOM   4039  C   ALA X 516      59.566  33.340  73.967  1.00  0.00           C
ATOM   4040  O   ALA X 516      59.238  32.350  73.304  1.00  0.00           O
ATOM   4041  N   GLN X 517      58.768  33.874  74.894  1.00  0.00           N
ATOM   4042  CA  GLN X 517      57.427  33.374  75.188  1.00  0.00           C
ATOM   4043  CB  GLN X 517      57.534  32.284  76.275  1.00  0.00           C
ATOM   4044  CG  GLN X 517      56.280  31.409  76.357  1.00  0.00           C
ATOM   4045  CD  GLN X 517      56.268  30.524  77.593  1.00  0.00           C
ATOM   4046  OE1 GLN X 517      55.841  30.937  78.665  1.00  0.00           O
ATOM   4047  NE2 GLN X 517      56.669  29.282  77.483  1.00  0.00           N
ATOM   4048  C   GLN X 517      56.467  34.506  75.609  1.00  0.00           C
ATOM   4049  O   GLN X 517      56.877  35.428  76.324  1.00  0.00           O
ATOM   4050  N   LYS X 518      55.186  34.372  75.228  1.00  0.00           N
ATOM   4051  CA  LYS X 518      53.995  35.068  75.765  1.00  0.00           C
ATOM   4052  CB  LYS X 518      53.864  34.724  77.261  1.00  0.00           C
ATOM   4053  CG  LYS X 518      52.441  34.889  77.817  1.00  0.00           C
ATOM   4054  CD  LYS X 518      52.403  34.629  79.330  1.00  0.00           C
ATOM   4055  CE  LYS X 518      52.813  33.200  79.722  1.00  0.00           C
ATOM   4056  NZ  LYS X 518      53.186  33.123  81.152  1.00  0.00           N
ATOM   4057  C   LYS X 518      53.882  36.569  75.446  1.00  0.00           C
ATOM   4058  O   LYS X 518      54.344  37.425  76.207  1.00  0.00           O
ATOM   4059  N   LEU X 519      53.198  36.873  74.340  1.00  0.00           N
ATOM   4060  CA  LEU X 519      52.807  38.211  73.866  1.00  0.00           C
ATOM   4061  CB  LEU X 519      53.659  38.596  72.632  1.00  0.00           C
ATOM   4062  CG  LEU X 519      53.722  37.621  71.433  1.00  0.00           C
ATOM   4063  CD1 LEU X 519      52.405  37.494  70.666  1.00  0.00           C
ATOM   4064  CD2 LEU X 519      54.755  38.133  70.426  1.00  0.00           C
ATOM   4065  C   LEU X 519      51.278  38.349  73.656  1.00  0.00           C
ATOM   4066  O   LEU X 519      50.574  37.352  73.477  1.00  0.00           O
ATOM   4067  N   LYS X 520      50.767  39.590  73.706  1.00  0.00           N
ATOM   4068  CA  LYS X 520      49.347  40.012  73.567  1.00  0.00           C
ATOM   4069  CB  LYS X 520      48.943  40.081  72.076  1.00  0.00           C
ATOM   4070  CG  LYS X 520      49.899  40.904  71.195  1.00  0.00           C
ATOM   4071  CD  LYS X 520      49.345  41.069  69.772  1.00  0.00           C
ATOM   4072  CE  LYS X 520      50.421  41.542  68.786  1.00  0.00           C
ATOM   4073  NZ  LYS X 520      50.804  42.957  68.991  1.00  0.00           N
ATOM   4074  C   LYS X 520      48.308  39.236  74.411  1.00  0.00           C
ATOM   4075  O   LYS X 520      47.109  39.301  74.136  1.00  0.00           O
ATOM   4076  N   ASP X 521      48.733  38.492  75.431  1.00  0.00           N
ATOM   4077  CA  ASP X 521      47.951  37.411  76.047  1.00  0.00           C
ATOM   4078  CB  ASP X 521      48.876  36.664  77.020  1.00  0.00           C
ATOM   4079  CG  ASP X 521      48.174  35.498  77.713  1.00  0.00           C
ATOM   4080  OD1 ASP X 521      47.987  34.432  77.081  1.00  0.00           O
ATOM   4081  OD2 ASP X 521      47.800  35.647  78.897  1.00  0.00           O
ATOM   4082  C   ASP X 521      46.658  37.889  76.738  1.00  0.00           C
ATOM   4083  O   ASP X 521      45.614  37.237  76.620  1.00  0.00           O
ATOM   4084  N   LYS X 522      46.705  39.043  77.414  1.00  0.00           N
ATOM   4085  CA  LYS X 522      45.568  39.661  78.120  1.00  0.00           C
ATOM   4086  CB  LYS X 522      46.049  40.350  79.410  1.00  0.00           C
ATOM   4087  CG  LYS X 522      46.964  39.503  80.309  1.00  0.00           C
ATOM   4088  CD  LYS X 522      46.366  38.157  80.737  1.00  0.00           C
ATOM   4089  CE  LYS X 522      47.267  37.415  81.737  1.00  0.00           C
ATOM   4090  NZ  LYS X 522      48.583  37.031  81.165  1.00  0.00           N
ATOM   4091  C   LYS X 522      44.789  40.643  77.242  1.00  0.00           C
ATOM   4092  O   LYS X 522      43.627  40.927  77.535  1.00  0.00           O
ATOM   4093  N   GLU X 523      45.382  41.106  76.139  1.00  0.00           N
ATOM   4094  CA  GLU X 523      44.676  41.869  75.101  1.00  0.00           C
ATOM   4095  CB  GLU X 523      45.663  42.610  74.182  1.00  0.00           C
ATOM   4096  CG  GLU X 523      46.457  43.691  74.933  1.00  0.00           C
ATOM   4097  CD  GLU X 523      47.211  44.622  73.977  1.00  0.00           C
ATOM   4098  OE1 GLU X 523      48.458  44.754  74.058  1.00  0.00           O
ATOM   4099  OE2 GLU X 523      46.580  45.297  73.134  1.00  0.00           O
ATOM   4100  C   GLU X 523      43.736  40.961  74.292  1.00  0.00           C
ATOM   4101  O   GLU X 523      42.593  41.338  74.043  1.00  0.00           O
ATOM   4102  N   VAL X 524      44.147  39.728  73.966  1.00  0.00           N
ATOM   4103  CA  VAL X 524      43.261  38.722  73.343  1.00  0.00           C
ATOM   4104  CB  VAL X 524      44.069  37.476  72.915  1.00  0.00           C
ATOM   4105  CG1 VAL X 524      43.170  36.339  72.412  1.00  0.00           C
ATOM   4106  CG2 VAL X 524      45.043  37.813  71.777  1.00  0.00           C
ATOM   4107  C   VAL X 524      42.094  38.350  74.273  1.00  0.00           C
ATOM   4108  O   VAL X 524      40.948  38.255  73.822  1.00  0.00           O
ATOM   4109  N   ALA X 525      42.349  38.205  75.580  1.00  0.00           N
ATOM   4110  CA  ALA X 525      41.310  37.943  76.583  1.00  0.00           C
ATOM   4111  CB  ALA X 525      41.995  37.589  77.908  1.00  0.00           C
ATOM   4112  C   ALA X 525      40.321  39.118  76.757  1.00  0.00           C
ATOM   4113  O   ALA X 525      39.148  38.898  77.061  1.00  0.00           O
ATOM   4114  N   PHE X 526      40.769  40.356  76.525  1.00  0.00           N
ATOM   4115  CA  PHE X 526      39.929  41.557  76.520  1.00  0.00           C
ATOM   4116  CB  PHE X 526      40.834  42.780  76.737  1.00  0.00           C
ATOM   4117  CG  PHE X 526      40.140  44.126  76.663  1.00  0.00           C
ATOM   4118  CD1 PHE X 526      39.352  44.573  77.740  1.00  0.00           C
ATOM   4119  CE1 PHE X 526      38.724  45.830  77.680  1.00  0.00           C
ATOM   4120  CZ  PHE X 526      38.891  46.647  76.547  1.00  0.00           C
ATOM   4121  CE2 PHE X 526      39.674  46.200  75.468  1.00  0.00           C
ATOM   4122  CD2 PHE X 526      40.296  44.941  75.524  1.00  0.00           C
ATOM   4123  C   PHE X 526      39.090  41.659  75.235  1.00  0.00           C
ATOM   4124  O   PHE X 526      37.860  41.667  75.293  1.00  0.00           O
ATOM   4125  N   TRP X 527      39.726  41.664  74.058  1.00  0.00           N
ATOM   4126  CA  TRP X 527      39.026  41.851  72.782  1.00  0.00           C
ATOM   4127  CB  TRP X 527      40.044  42.036  71.650  1.00  0.00           C
ATOM   4128  CG  TRP X 527      40.689  43.389  71.627  1.00  0.00           C
ATOM   4129  CD1 TRP X 527      41.994  43.659  71.860  1.00  0.00           C
ATOM   4130  NE1 TRP X 527      42.214  45.020  71.762  1.00  0.00           N
ATOM   4131  CE2 TRP X 527      41.051  45.700  71.478  1.00  0.00           C
ATOM   4132  CZ2 TRP X 527      40.763  47.059  71.294  1.00  0.00           C
ATOM   4133  CH2 TRP X 527      39.453  47.442  70.957  1.00  0.00           C
ATOM   4134  CZ3 TRP X 527      38.455  46.461  70.812  1.00  0.00           C
ATOM   4135  CE3 TRP X 527      38.752  45.099  71.020  1.00  0.00           C
ATOM   4136  CD2 TRP X 527      40.059  44.682  71.359  1.00  0.00           C
ATOM   4137  C   TRP X 527      38.027  40.728  72.484  1.00  0.00           C
ATOM   4138  O   TRP X 527      36.877  41.013  72.149  1.00  0.00           O
ATOM   4139  N   THR X 528      38.395  39.458  72.701  1.00  0.00           N
ATOM   4140  CA  THR X 528      37.459  38.337  72.472  1.00  0.00           C
ATOM   4141  CB  THR X 528      38.145  36.961  72.405  1.00  0.00           C
ATOM   4142  CG2 THR X 528      39.185  36.875  71.288  1.00  0.00           C
ATOM   4143  OG1 THR X 528      38.776  36.610  73.619  1.00  0.00           O
ATOM   4144  C   THR X 528      36.282  38.312  73.459  1.00  0.00           C
ATOM   4145  O   THR X 528      35.260  37.702  73.147  1.00  0.00           O
ATOM   4146  N   ASN X 529      36.366  39.019  74.593  1.00  0.00           N
ATOM   4147  CA  ASN X 529      35.241  39.243  75.505  1.00  0.00           C
ATOM   4148  CB  ASN X 529      35.815  39.488  76.912  1.00  0.00           C
ATOM   4149  CG  ASN X 529      34.734  39.668  77.957  1.00  0.00           C
ATOM   4150  OD1 ASN X 529      34.107  40.716  78.062  1.00  0.00           O
ATOM   4151  ND2 ASN X 529      34.444  38.650  78.725  1.00  0.00           N
ATOM   4152  C   ASN X 529      34.328  40.392  75.022  1.00  0.00           C
ATOM   4153  O   ASN X 529      33.102  40.243  75.003  1.00  0.00           O
ATOM   4154  N   LEU X 530      34.905  41.516  74.577  1.00  0.00           N
ATOM   4155  CA  LEU X 530      34.148  42.674  74.073  1.00  0.00           C
ATOM   4156  CB  LEU X 530      35.067  43.906  73.952  1.00  0.00           C
ATOM   4157  CG  LEU X 530      35.086  44.794  75.212  1.00  0.00           C
ATOM   4158  CD1 LEU X 530      35.776  44.136  76.407  1.00  0.00           C
ATOM   4159  CD2 LEU X 530      35.804  46.108  74.901  1.00  0.00           C
ATOM   4160  C   LEU X 530      33.421  42.389  72.745  1.00  0.00           C
ATOM   4161  O   LEU X 530      32.357  42.960  72.501  1.00  0.00           O
ATOM   4162  N   PHE X 531      33.918  41.461  71.920  1.00  0.00           N
ATOM   4163  CA  PHE X 531      33.217  40.982  70.714  1.00  0.00           C
ATOM   4164  CB  PHE X 531      34.174  40.133  69.861  1.00  0.00           C
ATOM   4165  CG  PHE X 531      35.458  40.790  69.370  1.00  0.00           C
ATOM   4166  CD1 PHE X 531      36.559  39.969  69.052  1.00  0.00           C
ATOM   4167  CE1 PHE X 531      37.752  40.533  68.565  1.00  0.00           C
ATOM   4168  CZ  PHE X 531      37.853  41.923  68.391  1.00  0.00           C
ATOM   4169  CE2 PHE X 531      36.761  42.748  68.706  1.00  0.00           C
ATOM   4170  CD2 PHE X 531      35.562  42.185  69.180  1.00  0.00           C
ATOM   4171  C   PHE X 531      31.910  40.208  71.009  1.00  0.00           C
ATOM   4172  O   PHE X 531      31.157  39.891  70.084  1.00  0.00           O
ATOM   4173  N   ALA X 532      31.617  39.919  72.283  1.00  0.00           N
ATOM   4174  CA  ALA X 532      30.397  39.262  72.755  1.00  0.00           C
ATOM   4175  CB  ALA X 532      30.718  37.787  73.030  1.00  0.00           C
ATOM   4176  C   ALA X 532      29.756  39.996  73.956  1.00  0.00           C
ATOM   4177  O   ALA X 532      29.241  39.357  74.876  1.00  0.00           O
ATOM   4178  N   LYS X 533      29.814  41.337  73.966  1.00  0.00           N
ATOM   4179  CA  LYS X 533      29.126  42.196  74.947  1.00  0.00           C
ATOM   4180  CB  LYS X 533      30.026  43.386  75.320  1.00  0.00           C
ATOM   4181  CG  LYS X 533      29.410  44.248  76.437  1.00  0.00           C
ATOM   4182  CD  LYS X 533      30.412  45.310  76.906  1.00  0.00           C
ATOM   4183  CE  LYS X 533      29.807  46.344  77.864  1.00  0.00           C
ATOM   4184  NZ  LYS X 533      29.453  45.764  79.176  1.00  0.00           N
ATOM   4185  C   LYS X 533      27.737  42.601  74.465  1.00  0.00           C
ATOM   4186  O   LYS X 533      26.755  42.225  75.144  1.00  0.00           O
ATOM   4187  OXT LYS X 533      27.622  43.255  73.401  1.00  0.00           O
END
