# Supplementary material for: Insights into the Degradation of Polymer–Drug Conjugates by an Overexpressed Enzyme in Cancer Cells
Source: J Med Chem. 2023 Feb 14;66(4):2761–72. doi: 10.1021/acs.jmedchem.2c01781 (PMC9969400; doi:10.1021/acs.jmedchem.2c01781)
Supplement: Supplementary file 2 — jm2c01781_si_002.zip [file jm2c01781_si_002.zip › 5b-TI1.pdb]

CRYST1   91.672   91.672   91.672 109.47 109.47 109.47 P 1           1
ATOM      1  N   SER X   1      69.287  27.718  33.953  1.00  0.00           N
ATOM      2  CA  SER X   1      68.480  26.737  33.211  1.00  0.00           C
ATOM      3  CB  SER X   1      67.915  25.669  34.138  1.00  0.00           C
ATOM      4  OG  SER X   1      68.962  24.805  34.528  1.00  0.00           O
ATOM      5  C   SER X   1      67.363  27.377  32.399  1.00  0.00           C
ATOM      6  O   SER X   1      66.902  28.479  32.695  1.00  0.00           O
ATOM      7  N   SER X   2      66.923  26.666  31.359  1.00  0.00           N
ATOM      8  CA  SER X   2      65.847  27.052  30.432  1.00  0.00           C
ATOM      9  CB  SER X   2      65.903  26.127  29.209  1.00  0.00           C
ATOM     10  OG  SER X   2      67.160  26.274  28.571  1.00  0.00           O
ATOM     11  C   SER X   2      64.442  27.029  31.070  1.00  0.00           C
ATOM     12  O   SER X   2      64.235  26.305  32.052  1.00  0.00           O
ATOM     13  N   PRO X   3      63.460  27.791  30.540  1.00  0.00           N
ATOM     14  CD  PRO X   3      63.555  28.670  29.379  1.00  0.00           C
ATOM     15  CG  PRO X   3      62.121  29.011  28.990  1.00  0.00           C
ATOM     16  CB  PRO X   3      61.408  29.000  30.340  1.00  0.00           C
ATOM     17  CA  PRO X   3      62.110  27.870  31.100  1.00  0.00           C
ATOM     18  C   PRO X   3      61.333  26.542  30.964  1.00  0.00           C
ATOM     19  O   PRO X   3      61.339  25.935  29.888  1.00  0.00           O
ATOM     20  N   PRO X   4      60.632  26.086  32.020  1.00  0.00           N
ATOM     21  CD  PRO X   4      60.651  26.637  33.367  1.00  0.00           C
ATOM     22  CG  PRO X   4      59.760  25.733  34.213  1.00  0.00           C
ATOM     23  CB  PRO X   4      59.805  24.397  33.473  1.00  0.00           C
ATOM     24  CA  PRO X   4      59.897  24.823  32.006  1.00  0.00           C
ATOM     25  C   PRO X   4      58.502  24.929  31.375  1.00  0.00           C
ATOM     26  O   PRO X   4      57.823  25.953  31.498  1.00  0.00           O
ATOM     27  N   VAL X   5      58.031  23.817  30.799  1.00  0.00           N
ATOM     28  CA  VAL X   5      56.608  23.582  30.498  1.00  0.00           C
ATOM     29  CB  VAL X   5      56.347  23.165  29.034  1.00  0.00           C
ATOM     30  CG1 VAL X   5      56.755  24.268  28.052  1.00  0.00           C
ATOM     31  CG2 VAL X   5      57.040  21.860  28.628  1.00  0.00           C
ATOM     32  C   VAL X   5      55.963  22.587  31.471  1.00  0.00           C
ATOM     33  O   VAL X   5      56.631  21.695  32.001  1.00  0.00           O
ATOM     34  N   VAL X   6      54.652  22.720  31.689  1.00  0.00           N
ATOM     35  CA  VAL X   6      53.818  21.781  32.470  1.00  0.00           C
ATOM     36  CB  VAL X   6      53.547  22.310  33.898  1.00  0.00           C
ATOM     37  CG1 VAL X   6      52.552  21.441  34.678  1.00  0.00           C
ATOM     38  CG2 VAL X   6      54.838  22.334  34.724  1.00  0.00           C
ATOM     39  C   VAL X   6      52.513  21.489  31.725  1.00  0.00           C
ATOM     40  O   VAL X   6      51.944  22.369  31.080  1.00  0.00           O
ATOM     41  N   ASP X   7      52.037  20.247  31.817  1.00  0.00           N
ATOM     42  CA  ASP X   7      50.795  19.764  31.208  1.00  0.00           C
ATOM     43  CB  ASP X   7      51.094  18.392  30.594  1.00  0.00           C
ATOM     44  CG  ASP X   7      49.890  17.826  29.859  1.00  0.00           C
ATOM     45  OD1 ASP X   7      49.282  16.854  30.363  1.00  0.00           O
ATOM     46  OD2 ASP X   7      49.564  18.347  28.771  1.00  0.00           O
ATOM     47  C   ASP X   7      49.622  19.703  32.209  1.00  0.00           C
ATOM     48  O   ASP X   7      49.810  19.346  33.371  1.00  0.00           O
ATOM     49  N   THR X   8      48.402  20.014  31.762  1.00  0.00           N
ATOM     50  CA  THR X   8      47.161  19.935  32.566  1.00  0.00           C
ATOM     51  CB  THR X   8      46.661  21.334  32.981  1.00  0.00           C
ATOM     52  CG2 THR X   8      47.730  22.227  33.612  1.00  0.00           C
ATOM     53  OG1 THR X   8      46.118  22.015  31.873  1.00  0.00           O
ATOM     54  C   THR X   8      46.046  19.205  31.805  1.00  0.00           C
ATOM     55  O   THR X   8      46.200  18.901  30.616  1.00  0.00           O
ATOM     56  N   VAL X   9      44.882  18.989  32.434  1.00  0.00           N
ATOM     57  CA  VAL X   9      43.698  18.422  31.747  1.00  0.00           C
ATOM     58  CB  VAL X   9      42.685  17.795  32.731  1.00  0.00           C
ATOM     59  CG1 VAL X   9      43.366  16.817  33.698  1.00  0.00           C
ATOM     60  CG2 VAL X   9      41.902  18.830  33.544  1.00  0.00           C
ATOM     61  C   VAL X   9      43.017  19.400  30.765  1.00  0.00           C
ATOM     62  O   VAL X   9      42.083  19.006  30.060  1.00  0.00           O
ATOM     63  N   HIE X  10      43.500  20.649  30.678  1.00  0.00           N
ATOM     64  CA  HIE X  10      42.986  21.721  29.801  1.00  0.00           C
ATOM     65  CB  HIE X  10      42.546  22.904  30.678  1.00  0.00           C
ATOM     66  CG  HIE X  10      41.600  22.532  31.796  1.00  0.00           C
ATOM     67  ND1 HIE X  10      40.232  22.268  31.654  1.00  0.00           N
ATOM     68  CE1 HIE X  10      39.793  21.958  32.889  1.00  0.00           C
ATOM     69  NE2 HIE X  10      40.798  22.020  33.776  1.00  0.00           N
ATOM     70  CD2 HIE X  10      41.946  22.378  33.107  1.00  0.00           C
ATOM     71  C   HIE X  10      43.998  22.192  28.734  1.00  0.00           C
ATOM     72  O   HIE X  10      43.609  22.790  27.729  1.00  0.00           O
ATOM     73  N   GLY X  11      45.290  21.914  28.924  1.00  0.00           N
ATOM     74  CA  GLY X  11      46.370  22.247  27.990  1.00  0.00           C
ATOM     75  C   GLY X  11      47.737  22.407  28.657  1.00  0.00           C
ATOM     76  O   GLY X  11      47.875  22.208  29.868  1.00  0.00           O
ATOM     77  N   LYS X  12      48.758  22.770  27.873  1.00  0.00           N
ATOM     78  CA  LYS X  12      50.128  23.001  28.362  1.00  0.00           C
ATOM     79  CB  LYS X  12      51.151  22.405  27.379  1.00  0.00           C
ATOM     80  CG  LYS X  12      51.164  20.870  27.419  1.00  0.00           C
ATOM     81  CD  LYS X  12      52.080  20.281  26.335  1.00  0.00           C
ATOM     82  CE  LYS X  12      52.200  18.753  26.415  1.00  0.00           C
ATOM     83  NZ  LYS X  12      50.881  18.085  26.335  1.00  0.00           N
ATOM     84  C   LYS X  12      50.392  24.482  28.640  1.00  0.00           C
ATOM     85  O   LYS X  12      49.833  25.354  27.972  1.00  0.00           O
ATOM     86  N   VAL X  13      51.271  24.766  29.598  1.00  0.00           N
ATOM     87  CA  VAL X  13      51.716  26.122  29.968  1.00  0.00           C
ATOM     88  CB  VAL X  13      51.179  26.559  31.347  1.00  0.00           C
ATOM     89  CG1 VAL X  13      49.666  26.791  31.298  1.00  0.00           C
ATOM     90  CG2 VAL X  13      51.482  25.581  32.491  1.00  0.00           C
ATOM     91  C   VAL X  13      53.239  26.247  29.933  1.00  0.00           C
ATOM     92  O   VAL X  13      53.934  25.315  30.330  1.00  0.00           O
ATOM     93  N   LEU X  14      53.748  27.401  29.489  1.00  0.00           N
ATOM     94  CA  LEU X  14      55.166  27.788  29.528  1.00  0.00           C
ATOM     95  CB  LEU X  14      55.564  28.335  28.142  1.00  0.00           C
ATOM     96  CG  LEU X  14      57.001  28.889  28.042  1.00  0.00           C
ATOM     97  CD1 LEU X  14      58.063  27.808  28.249  1.00  0.00           C
ATOM     98  CD2 LEU X  14      57.215  29.503  26.657  1.00  0.00           C
ATOM     99  C   LEU X  14      55.405  28.818  30.644  1.00  0.00           C
ATOM    100  O   LEU X  14      54.810  29.896  30.618  1.00  0.00           O
ATOM    101  N   GLY X  15      56.266  28.481  31.608  1.00  0.00           N
ATOM    102  CA  GLY X  15      56.599  29.322  32.765  1.00  0.00           C
ATOM    103  C   GLY X  15      57.951  30.039  32.656  1.00  0.00           C
ATOM    104  O   GLY X  15      58.513  30.197  31.569  1.00  0.00           O
ATOM    105  N   LYS X  16      58.494  30.453  33.808  1.00  0.00           N
ATOM    106  CA  LYS X  16      59.838  31.045  33.967  1.00  0.00           C
ATOM    107  CB  LYS X  16      59.695  32.513  34.422  1.00  0.00           C
ATOM    108  CG  LYS X  16      61.021  33.293  34.487  1.00  0.00           C
ATOM    109  CD  LYS X  16      60.861  34.626  35.230  1.00  0.00           C
ATOM    110  CE  LYS X  16      62.104  35.506  35.043  1.00  0.00           C
ATOM    111  NZ  LYS X  16      62.053  36.726  35.882  1.00  0.00           N
ATOM    112  C   LYS X  16      60.666  30.227  34.965  1.00  0.00           C
ATOM    113  O   LYS X  16      60.141  29.824  36.003  1.00  0.00           O
ATOM    114  N   PHE X  17      61.954  30.026  34.680  1.00  0.00           N
ATOM    115  CA  PHE X  17      62.941  29.518  35.640  1.00  0.00           C
ATOM    116  CB  PHE X  17      63.937  28.594  34.917  1.00  0.00           C
ATOM    117  CG  PHE X  17      64.804  27.776  35.857  1.00  0.00           C
ATOM    118  CD1 PHE X  17      65.849  28.385  36.579  1.00  0.00           C
ATOM    119  CE1 PHE X  17      66.598  27.638  37.504  1.00  0.00           C
ATOM    120  CZ  PHE X  17      66.347  26.265  37.668  1.00  0.00           C
ATOM    121  CE2 PHE X  17      65.330  25.646  36.922  1.00  0.00           C
ATOM    122  CD2 PHE X  17      64.551  26.402  36.030  1.00  0.00           C
ATOM    123  C   PHE X  17      63.666  30.692  36.318  1.00  0.00           C
ATOM    124  O   PHE X  17      64.237  31.546  35.628  1.00  0.00           O
ATOM    125  N   VAL X  18      63.694  30.726  37.654  1.00  0.00           N
ATOM    126  CA  VAL X  18      64.379  31.774  38.430  1.00  0.00           C
ATOM    127  CB  VAL X  18      63.397  32.683  39.206  1.00  0.00           C
ATOM    128  CG1 VAL X  18      62.447  33.380  38.225  1.00  0.00           C
ATOM    129  CG2 VAL X  18      62.520  31.999  40.260  1.00  0.00           C
ATOM    130  C   VAL X  18      65.487  31.189  39.309  1.00  0.00           C
ATOM    131  O   VAL X  18      65.241  30.420  40.241  1.00  0.00           O
ATOM    132  N   SER X  19      66.730  31.577  39.012  1.00  0.00           N
ATOM    133  CA  SER X  19      67.867  31.383  39.915  1.00  0.00           C
ATOM    134  CB  SER X  19      69.173  31.159  39.145  1.00  0.00           C
ATOM    135  OG  SER X  19      69.529  32.277  38.354  1.00  0.00           O
ATOM    136  C   SER X  19      67.940  32.536  40.921  1.00  0.00           C
ATOM    137  O   SER X  19      67.488  33.654  40.648  1.00  0.00           O
ATOM    138  N   LEU X  20      68.429  32.233  42.123  1.00  0.00           N
ATOM    139  CA  LEU X  20      68.304  33.074  43.314  1.00  0.00           C
ATOM    140  CB  LEU X  20      67.054  32.624  44.101  1.00  0.00           C
ATOM    141  CG  LEU X  20      65.696  32.886  43.419  1.00  0.00           C
ATOM    142  CD1 LEU X  20      64.574  32.226  44.216  1.00  0.00           C
ATOM    143  CD2 LEU X  20      65.379  34.380  43.325  1.00  0.00           C
ATOM    144  C   LEU X  20      69.564  32.959  44.182  1.00  0.00           C
ATOM    145  O   LEU X  20      70.192  31.901  44.217  1.00  0.00           O
ATOM    146  N   GLU X  21      69.916  34.027  44.901  1.00  0.00           N
ATOM    147  CA  GLU X  21      71.164  34.111  45.683  1.00  0.00           C
ATOM    148  CB  GLU X  21      72.084  35.186  45.058  1.00  0.00           C
ATOM    149  CG  GLU X  21      72.417  34.901  43.578  1.00  0.00           C
ATOM    150  CD  GLU X  21      73.338  35.952  42.941  1.00  0.00           C
ATOM    151  OE1 GLU X  21      72.916  37.122  42.766  1.00  0.00           O
ATOM    152  OE2 GLU X  21      74.475  35.624  42.519  1.00  0.00           O
ATOM    153  C   GLU X  21      70.890  34.365  47.181  1.00  0.00           C
ATOM    154  O   GLU X  21      71.553  33.793  48.049  1.00  0.00           O
ATOM    155  N   GLY X  22      69.865  35.155  47.523  1.00  0.00           N
ATOM    156  CA  GLY X  22      69.442  35.415  48.914  1.00  0.00           C
ATOM    157  C   GLY X  22      68.635  34.290  49.590  1.00  0.00           C
ATOM    158  O   GLY X  22      67.899  34.561  50.541  1.00  0.00           O
ATOM    159  N   PHE X  23      68.705  33.060  49.071  1.00  0.00           N
ATOM    160  CA  PHE X  23      67.705  32.000  49.262  1.00  0.00           C
ATOM    161  CB  PHE X  23      66.760  32.046  48.050  1.00  0.00           C
ATOM    162  CG  PHE X  23      65.809  33.228  48.048  1.00  0.00           C
ATOM    163  CD1 PHE X  23      64.619  33.149  48.791  1.00  0.00           C
ATOM    164  CE1 PHE X  23      63.690  34.200  48.751  1.00  0.00           C
ATOM    165  CZ  PHE X  23      63.940  35.332  47.959  1.00  0.00           C
ATOM    166  CE2 PHE X  23      65.151  35.441  47.255  1.00  0.00           C
ATOM    167  CD2 PHE X  23      66.089  34.394  47.308  1.00  0.00           C
ATOM    168  C   PHE X  23      68.318  30.595  49.438  1.00  0.00           C
ATOM    169  O   PHE X  23      69.537  30.413  49.344  1.00  0.00           O
ATOM    170  N   ALA X  24      67.471  29.590  49.688  1.00  0.00           N
ATOM    171  CA  ALA X  24      67.882  28.205  49.936  1.00  0.00           C
ATOM    172  CB  ALA X  24      67.075  27.682  51.127  1.00  0.00           C
ATOM    173  C   ALA X  24      67.766  27.274  48.708  1.00  0.00           C
ATOM    174  O   ALA X  24      68.530  26.311  48.619  1.00  0.00           O
ATOM    175  N   GLN X  25      66.852  27.543  47.765  1.00  0.00           N
ATOM    176  CA  GLN X  25      66.757  26.820  46.485  1.00  0.00           C
ATOM    177  CB  GLN X  25      65.990  25.488  46.654  1.00  0.00           C
ATOM    178  CG  GLN X  25      64.570  25.594  47.244  1.00  0.00           C
ATOM    179  CD  GLN X  25      64.511  25.646  48.771  1.00  0.00           C
ATOM    180  OE1 GLN X  25      65.353  25.143  49.506  1.00  0.00           O
ATOM    181  NE2 GLN X  25      63.465  26.194  49.334  1.00  0.00           N
ATOM    182  C   GLN X  25      66.130  27.674  45.355  1.00  0.00           C
ATOM    183  O   GLN X  25      65.315  28.554  45.650  1.00  0.00           O
ATOM    184  N   PRO X  26      66.461  27.411  44.071  1.00  0.00           N
ATOM    185  CD  PRO X  26      67.509  26.499  43.623  1.00  0.00           C
ATOM    186  CG  PRO X  26      67.412  26.446  42.100  1.00  0.00           C
ATOM    187  CB  PRO X  26      66.760  27.777  41.734  1.00  0.00           C
ATOM    188  CA  PRO X  26      65.824  28.051  42.916  1.00  0.00           C
ATOM    189  C   PRO X  26      64.393  27.540  42.665  1.00  0.00           C
ATOM    190  O   PRO X  26      63.977  26.498  43.180  1.00  0.00           O
ATOM    191  N   VAL X  27      63.625  28.286  41.863  1.00  0.00           N
ATOM    192  CA  VAL X  27      62.164  28.131  41.715  1.00  0.00           C
ATOM    193  CB  VAL X  27      61.448  29.181  42.609  1.00  0.00           C
ATOM    194  CG1 VAL X  27      59.939  29.346  42.382  1.00  0.00           C
ATOM    195  CG2 VAL X  27      61.616  28.833  44.095  1.00  0.00           C
ATOM    196  C   VAL X  27      61.736  28.208  40.240  1.00  0.00           C
ATOM    197  O   VAL X  27      62.386  28.845  39.413  1.00  0.00           O
ATOM    198  N   ALA X  28      60.612  27.572  39.914  1.00  0.00           N
ATOM    199  CA  ALA X  28      59.855  27.755  38.680  1.00  0.00           C
ATOM    200  CB  ALA X  28      59.720  26.403  37.975  1.00  0.00           C
ATOM    201  C   ALA X  28      58.482  28.385  38.979  1.00  0.00           C
ATOM    202  O   ALA X  28      57.833  28.036  39.972  1.00  0.00           O
ATOM    203  N   ILE X  29      58.033  29.303  38.117  1.00  0.00           N
ATOM    204  CA  ILE X  29      56.759  30.028  38.272  1.00  0.00           C
ATOM    205  CB  ILE X  29      56.975  31.491  38.733  1.00  0.00           C
ATOM    206  CG2 ILE X  29      57.730  31.520  40.074  1.00  0.00           C
ATOM    207  CG1 ILE X  29      57.710  32.352  37.681  1.00  0.00           C
ATOM    208  CD1 ILE X  29      57.852  33.832  38.057  1.00  0.00           C
ATOM    209  C   ILE X  29      55.892  29.940  37.010  1.00  0.00           C
ATOM    210  O   ILE X  29      56.404  29.983  35.888  1.00  0.00           O
ATOM    211  N   PHE X  30      54.575  29.835  37.209  1.00  0.00           N
ATOM    212  CA  PHE X  30      53.554  29.732  36.162  1.00  0.00           C
ATOM    213  CB  PHE X  30      53.101  28.270  36.009  1.00  0.00           C
ATOM    214  CG  PHE X  30      54.214  27.267  35.766  1.00  0.00           C
ATOM    215  CD1 PHE X  30      54.894  26.694  36.861  1.00  0.00           C
ATOM    216  CE1 PHE X  30      55.923  25.762  36.645  1.00  0.00           C
ATOM    217  CZ  PHE X  30      56.267  25.391  35.334  1.00  0.00           C
ATOM    218  CE2 PHE X  30      55.587  25.954  34.239  1.00  0.00           C
ATOM    219  CD2 PHE X  30      54.564  26.894  34.454  1.00  0.00           C
ATOM    220  C   PHE X  30      52.369  30.632  36.534  1.00  0.00           C
ATOM    221  O   PHE X  30      51.719  30.429  37.559  1.00  0.00           O
ATOM    222  N   LEU X  31      52.107  31.658  35.731  1.00  0.00           N
ATOM    223  CA  LEU X  31      51.279  32.806  36.107  1.00  0.00           C
ATOM    224  CB  LEU X  31      52.134  34.080  35.972  1.00  0.00           C
ATOM    225  CG  LEU X  31      53.479  34.091  36.730  1.00  0.00           C
ATOM    226  CD1 LEU X  31      54.176  35.426  36.481  1.00  0.00           C
ATOM    227  CD2 LEU X  31      53.313  33.900  38.237  1.00  0.00           C
ATOM    228  C   LEU X  31      49.992  32.898  35.269  1.00  0.00           C
ATOM    229  O   LEU X  31      49.953  32.450  34.121  1.00  0.00           O
ATOM    230  N   GLY X  32      48.949  33.531  35.812  1.00  0.00           N
ATOM    231  CA  GLY X  32      47.740  33.930  35.079  1.00  0.00           C
ATOM    232  C   GLY X  32      46.984  32.787  34.386  1.00  0.00           C
ATOM    233  O   GLY X  32      46.615  32.916  33.218  1.00  0.00           O
ATOM    234  N   ILE X  33      46.764  31.665  35.076  1.00  0.00           N
ATOM    235  CA  ILE X  33      46.036  30.492  34.558  1.00  0.00           C
ATOM    236  CB  ILE X  33      46.652  29.181  35.108  1.00  0.00           C
ATOM    237  CG2 ILE X  33      45.908  27.962  34.525  1.00  0.00           C
ATOM    238  CG1 ILE X  33      48.170  29.097  34.803  1.00  0.00           C
ATOM    239  CD1 ILE X  33      48.873  27.866  35.393  1.00  0.00           C
ATOM    240  C   ILE X  33      44.541  30.619  34.920  1.00  0.00           C
ATOM    241  O   ILE X  33      44.231  30.795  36.100  1.00  0.00           O
ATOM    242  N   PRO X  34      43.592  30.551  33.964  1.00  0.00           N
ATOM    243  CD  PRO X  34      43.809  30.477  32.526  1.00  0.00           C
ATOM    244  CG  PRO X  34      42.425  30.481  31.872  1.00  0.00           C
ATOM    245  CB  PRO X  34      41.518  31.099  32.935  1.00  0.00           C
ATOM    246  CA  PRO X  34      42.162  30.664  34.254  1.00  0.00           C
ATOM    247  C   PRO X  34      41.577  29.339  34.770  1.00  0.00           C
ATOM    248  O   PRO X  34      41.734  28.296  34.133  1.00  0.00           O
ATOM    249  N   PHE X  35      40.842  29.384  35.888  1.00  0.00           N
ATOM    250  CA  PHE X  35      40.140  28.215  36.457  1.00  0.00           C
ATOM    251  CB  PHE X  35      40.441  28.110  37.961  1.00  0.00           C
ATOM    252  CG  PHE X  35      39.863  29.221  38.824  1.00  0.00           C
ATOM    253  CD1 PHE X  35      38.536  29.132  39.291  1.00  0.00           C
ATOM    254  CE1 PHE X  35      38.004  30.147  40.104  1.00  0.00           C
ATOM    255  CZ  PHE X  35      38.800  31.247  40.465  1.00  0.00           C
ATOM    256  CE2 PHE X  35      40.125  31.337  40.006  1.00  0.00           C
ATOM    257  CD2 PHE X  35      40.657  30.328  39.183  1.00  0.00           C
ATOM    258  C   PHE X  35      38.627  28.187  36.151  1.00  0.00           C
ATOM    259  O   PHE X  35      37.936  27.230  36.507  1.00  0.00           O
ATOM    260  N   ALA X  36      38.114  29.231  35.493  1.00  0.00           N
ATOM    261  CA  ALA X  36      36.719  29.392  35.076  1.00  0.00           C
ATOM    262  CB  ALA X  36      35.933  29.953  36.271  1.00  0.00           C
ATOM    263  C   ALA X  36      36.608  30.320  33.842  1.00  0.00           C
ATOM    264  O   ALA X  36      37.581  31.002  33.488  1.00  0.00           O
ATOM    265  N   LYS X  37      35.434  30.371  33.198  1.00  0.00           N
ATOM    266  CA  LYS X  37      35.118  31.265  32.066  1.00  0.00           C
ATOM    267  CB  LYS X  37      34.258  30.513  31.026  1.00  0.00           C
ATOM    268  CG  LYS X  37      32.744  30.488  31.301  1.00  0.00           C
ATOM    269  CD  LYS X  37      32.015  29.869  30.099  1.00  0.00           C
ATOM    270  CE  LYS X  37      30.498  30.046  30.213  1.00  0.00           C
ATOM    271  NZ  LYS X  37      29.828  29.639  28.957  1.00  0.00           N
ATOM    272  C   LYS X  37      34.526  32.622  32.524  1.00  0.00           C
ATOM    273  O   LYS X  37      34.047  32.699  33.661  1.00  0.00           O
ATOM    274  N   PRO X  38      34.527  33.679  31.679  1.00  0.00           N
ATOM    275  CD  PRO X  38      35.051  33.679  30.315  1.00  0.00           C
ATOM    276  CG  PRO X  38      35.169  35.138  29.886  1.00  0.00           C
ATOM    277  CB  PRO X  38      34.131  35.848  30.748  1.00  0.00           C
ATOM    278  CA  PRO X  38      34.095  35.034  32.052  1.00  0.00           C
ATOM    279  C   PRO X  38      32.692  35.099  32.711  1.00  0.00           C
ATOM    280  O   PRO X  38      31.704  34.746  32.058  1.00  0.00           O
ATOM    281  N   PRO X  39      32.559  35.579  33.967  1.00  0.00           N
ATOM    282  CD  PRO X  39      33.657  35.964  34.850  1.00  0.00           C
ATOM    283  CG  PRO X  39      33.030  36.315  36.201  1.00  0.00           C
ATOM    284  CB  PRO X  39      31.739  35.502  36.192  1.00  0.00           C
ATOM    285  CA  PRO X  39      31.299  35.608  34.724  1.00  0.00           C
ATOM    286  C   PRO X  39      30.437  36.856  34.417  1.00  0.00           C
ATOM    287  O   PRO X  39      29.945  37.531  35.325  1.00  0.00           O
ATOM    288  N   LEU X  40      30.291  37.195  33.133  1.00  0.00           N
ATOM    289  CA  LEU X  40      29.608  38.402  32.639  1.00  0.00           C
ATOM    290  CB  LEU X  40      30.421  38.995  31.466  1.00  0.00           C
ATOM    291  CG  LEU X  40      30.681  38.076  30.248  1.00  0.00           C
ATOM    292  CD1 LEU X  40      29.433  37.768  29.416  1.00  0.00           C
ATOM    293  CD2 LEU X  40      31.691  38.749  29.321  1.00  0.00           C
ATOM    294  C   LEU X  40      28.117  38.175  32.318  1.00  0.00           C
ATOM    295  O   LEU X  40      27.643  37.039  32.275  1.00  0.00           O
ATOM    296  N   GLY X  41      27.370  39.257  32.072  1.00  0.00           N
ATOM    297  CA  GLY X  41      25.982  39.202  31.599  1.00  0.00           C
ATOM    298  C   GLY X  41      25.075  38.294  32.452  1.00  0.00           C
ATOM    299  O   GLY X  41      25.058  38.429  33.679  1.00  0.00           O
ATOM    300  N   PRO X  42      24.343  37.331  31.852  1.00  0.00           N
ATOM    301  CD  PRO X  42      24.350  36.990  30.433  1.00  0.00           C
ATOM    302  CG  PRO X  42      23.630  35.648  30.317  1.00  0.00           C
ATOM    303  CB  PRO X  42      22.661  35.685  31.497  1.00  0.00           C
ATOM    304  CA  PRO X  42      23.454  36.422  32.584  1.00  0.00           C
ATOM    305  C   PRO X  42      24.182  35.445  33.532  1.00  0.00           C
ATOM    306  O   PRO X  42      23.516  34.749  34.300  1.00  0.00           O
ATOM    307  N   LEU X  43      25.522  35.387  33.509  1.00  0.00           N
ATOM    308  CA  LEU X  43      26.342  34.585  34.428  1.00  0.00           C
ATOM    309  CB  LEU X  43      27.597  34.060  33.696  1.00  0.00           C
ATOM    310  CG  LEU X  43      27.336  33.304  32.377  1.00  0.00           C
ATOM    311  CD1 LEU X  43      28.665  32.944  31.713  1.00  0.00           C
ATOM    312  CD2 LEU X  43      26.552  32.010  32.599  1.00  0.00           C
ATOM    313  C   LEU X  43      26.729  35.352  35.710  1.00  0.00           C
ATOM    314  O   LEU X  43      27.224  34.731  36.657  1.00  0.00           O
ATOM    315  N   ARG X  44      26.496  36.671  35.783  1.00  0.00           N
ATOM    316  CA  ARG X  44      26.704  37.480  36.998  1.00  0.00           C
ATOM    317  CB  ARG X  44      26.567  38.972  36.636  1.00  0.00           C
ATOM    318  CG  ARG X  44      26.635  39.914  37.851  1.00  0.00           C
ATOM    319  CD  ARG X  44      26.531  41.391  37.472  1.00  0.00           C
ATOM    320  NE  ARG X  44      27.636  41.825  36.600  1.00  0.00           N
ATOM    321  CZ  ARG X  44      27.566  42.734  35.647  1.00  0.00           C
ATOM    322  NH1 ARG X  44      26.497  43.414  35.372  1.00  0.00           N
ATOM    323  NH2 ARG X  44      28.609  42.988  34.936  1.00  0.00           N
ATOM    324  C   ARG X  44      25.751  37.039  38.117  1.00  0.00           C
ATOM    325  O   ARG X  44      24.597  36.707  37.859  1.00  0.00           O
ATOM    326  N   PHE X  45      26.216  37.045  39.368  1.00  0.00           N
ATOM    327  CA  PHE X  45      25.465  36.538  40.534  1.00  0.00           C
ATOM    328  CB  PHE X  45      24.289  37.463  40.916  1.00  0.00           C
ATOM    329  CG  PHE X  45      24.518  38.964  40.897  1.00  0.00           C
ATOM    330  CD1 PHE X  45      25.754  39.538  41.257  1.00  0.00           C
ATOM    331  CE1 PHE X  45      25.925  40.933  41.188  1.00  0.00           C
ATOM    332  CZ  PHE X  45      24.855  41.762  40.809  1.00  0.00           C
ATOM    333  CE2 PHE X  45      23.613  41.192  40.485  1.00  0.00           C
ATOM    334  CD2 PHE X  45      23.449  39.798  40.521  1.00  0.00           C
ATOM    335  C   PHE X  45      25.027  35.065  40.374  1.00  0.00           C
ATOM    336  O   PHE X  45      23.870  34.704  40.608  1.00  0.00           O
ATOM    337  N   THR X  46      25.944  34.216  39.905  1.00  0.00           N
ATOM    338  CA  THR X  46      25.770  32.756  39.808  1.00  0.00           C
ATOM    339  CB  THR X  46      25.283  32.307  38.411  1.00  0.00           C
ATOM    340  CG2 THR X  46      24.115  33.087  37.814  1.00  0.00           C
ATOM    341  OG1 THR X  46      26.324  32.351  37.464  1.00  0.00           O
ATOM    342  C   THR X  46      27.089  32.042  40.170  1.00  0.00           C
ATOM    343  O   THR X  46      28.142  32.694  40.229  1.00  0.00           O
ATOM    344  N   PRO X  47      27.090  30.714  40.398  1.00  0.00           N
ATOM    345  CD  PRO X  47      25.928  29.862  40.592  1.00  0.00           C
ATOM    346  CG  PRO X  47      26.446  28.655  41.361  1.00  0.00           C
ATOM    347  CB  PRO X  47      27.865  28.494  40.818  1.00  0.00           C
ATOM    348  CA  PRO X  47      28.321  29.936  40.563  1.00  0.00           C
ATOM    349  C   PRO X  47      29.254  30.026  39.335  1.00  0.00           C
ATOM    350  O   PRO X  47      28.771  30.207  38.211  1.00  0.00           O
ATOM    351  N   PRO X  48      30.581  29.889  39.506  1.00  0.00           N
ATOM    352  CD  PRO X  48      31.278  29.677  40.767  1.00  0.00           C
ATOM    353  CG  PRO X  48      32.704  29.301  40.380  1.00  0.00           C
ATOM    354  CB  PRO X  48      32.911  30.046  39.063  1.00  0.00           C
ATOM    355  CA  PRO X  48      31.539  29.902  38.399  1.00  0.00           C
ATOM    356  C   PRO X  48      31.453  28.624  37.544  1.00  0.00           C
ATOM    357  O   PRO X  48      31.161  27.538  38.056  1.00  0.00           O
ATOM    358  N   GLN X  49      31.756  28.737  36.250  1.00  0.00           N
ATOM    359  CA  GLN X  49      31.727  27.633  35.279  1.00  0.00           C
ATOM    360  CB  GLN X  49      30.710  27.940  34.170  1.00  0.00           C
ATOM    361  CG  GLN X  49      29.254  27.959  34.660  1.00  0.00           C
ATOM    362  CD  GLN X  49      28.264  28.121  33.509  1.00  0.00           C
ATOM    363  OE1 GLN X  49      28.597  28.495  32.393  1.00  0.00           O
ATOM    364  NE2 GLN X  49      27.008  27.793  33.706  1.00  0.00           N
ATOM    365  C   GLN X  49      33.112  27.397  34.643  1.00  0.00           C
ATOM    366  O   GLN X  49      33.793  28.376  34.334  1.00  0.00           O
ATOM    367  N   PRO X  50      33.530  26.142  34.382  1.00  0.00           N
ATOM    368  CD  PRO X  50      32.943  24.906  34.882  1.00  0.00           C
ATOM    369  CG  PRO X  50      34.064  23.872  34.832  1.00  0.00           C
ATOM    370  CB  PRO X  50      34.872  24.313  33.615  1.00  0.00           C
ATOM    371  CA  PRO X  50      34.764  25.843  33.648  1.00  0.00           C
ATOM    372  C   PRO X  50      34.803  26.423  32.223  1.00  0.00           C
ATOM    373  O   PRO X  50      33.759  26.702  31.628  1.00  0.00           O
ATOM    374  N   ALA X  51      36.011  26.547  31.669  1.00  0.00           N
ATOM    375  CA  ALA X  51      36.298  26.979  30.297  1.00  0.00           C
ATOM    376  CB  ALA X  51      37.314  28.129  30.363  1.00  0.00           C
ATOM    377  C   ALA X  51      36.802  25.831  29.391  1.00  0.00           C
ATOM    378  O   ALA X  51      37.256  24.784  29.866  1.00  0.00           O
ATOM    379  N   GLU X  52      36.759  26.042  28.074  1.00  0.00           N
ATOM    380  CA  GLU X  52      37.187  25.083  27.045  1.00  0.00           C
ATOM    381  CB  GLU X  52      36.738  25.621  25.674  1.00  0.00           C
ATOM    382  CG  GLU X  52      36.919  24.614  24.533  1.00  0.00           C
ATOM    383  CD  GLU X  52      36.521  25.218  23.184  1.00  0.00           C
ATOM    384  OE1 GLU X  52      35.333  25.584  23.001  1.00  0.00           O
ATOM    385  OE2 GLU X  52      37.398  25.311  22.290  1.00  0.00           O
ATOM    386  C   GLU X  52      38.716  24.826  27.055  1.00  0.00           C
ATOM    387  O   GLU X  52      39.494  25.774  27.203  1.00  0.00           O
ATOM    388  N   PRO X  53      39.190  23.582  26.834  1.00  0.00           N
ATOM    389  CD  PRO X  53      38.436  22.338  26.881  1.00  0.00           C
ATOM    390  CG  PRO X  53      39.463  21.247  27.172  1.00  0.00           C
ATOM    391  CB  PRO X  53      40.695  21.769  26.443  1.00  0.00           C
ATOM    392  CA  PRO X  53      40.613  23.287  26.657  1.00  0.00           C
ATOM    393  C   PRO X  53      41.261  24.053  25.491  1.00  0.00           C
ATOM    394  O   PRO X  53      40.741  24.074  24.369  1.00  0.00           O
ATOM    395  N   TRP X  54      42.445  24.622  25.727  1.00  0.00           N
ATOM    396  CA  TRP X  54      43.302  25.190  24.675  1.00  0.00           C
ATOM    397  CB  TRP X  54      44.047  26.418  25.216  1.00  0.00           C
ATOM    398  CG  TRP X  54      45.061  26.144  26.285  1.00  0.00           C
ATOM    399  CD1 TRP X  54      46.367  25.878  26.067  1.00  0.00           C
ATOM    400  NE1 TRP X  54      47.008  25.658  27.268  1.00  0.00           N
ATOM    401  CE2 TRP X  54      46.135  25.751  28.331  1.00  0.00           C
ATOM    402  CZ2 TRP X  54      46.287  25.574  29.713  1.00  0.00           C
ATOM    403  CH2 TRP X  54      45.177  25.761  30.554  1.00  0.00           C
ATOM    404  CZ3 TRP X  54      43.935  26.125  30.002  1.00  0.00           C
ATOM    405  CE3 TRP X  54      43.788  26.282  28.609  1.00  0.00           C
ATOM    406  CD2 TRP X  54      44.881  26.089  27.736  1.00  0.00           C
ATOM    407  C   TRP X  54      44.274  24.145  24.102  1.00  0.00           C
ATOM    408  O   TRP X  54      44.635  24.214  22.930  1.00  0.00           O
ATOM    409  N   SER X  55      44.654  23.142  24.901  1.00  0.00           N
ATOM    410  CA  SER X  55      45.510  21.990  24.558  1.00  0.00           C
ATOM    411  CB  SER X  55      44.799  21.078  23.557  1.00  0.00           C
ATOM    412  OG  SER X  55      43.578  20.621  24.114  1.00  0.00           O
ATOM    413  C   SER X  55      46.971  22.272  24.147  1.00  0.00           C
ATOM    414  O   SER X  55      47.852  21.524  24.574  1.00  0.00           O
ATOM    415  N   PHE X  56      47.272  23.333  23.392  1.00  0.00           N
ATOM    416  CA  PHE X  56      48.637  23.690  22.961  1.00  0.00           C
ATOM    417  CB  PHE X  56      48.554  24.606  21.723  1.00  0.00           C
ATOM    418  CG  PHE X  56      47.894  25.964  21.923  1.00  0.00           C
ATOM    419  CD1 PHE X  56      48.626  27.045  22.450  1.00  0.00           C
ATOM    420  CE1 PHE X  56      48.022  28.304  22.621  1.00  0.00           C
ATOM    421  CZ  PHE X  56      46.678  28.493  22.255  1.00  0.00           C
ATOM    422  CE2 PHE X  56      45.948  27.425  21.707  1.00  0.00           C
ATOM    423  CD2 PHE X  56      46.558  26.170  21.532  1.00  0.00           C
ATOM    424  C   PHE X  56      49.503  24.277  24.101  1.00  0.00           C
ATOM    425  O   PHE X  56      49.020  24.484  25.216  1.00  0.00           O
ATOM    426  N   VAL X  57      50.791  24.557  23.846  1.00  0.00           N
ATOM    427  CA  VAL X  57      51.689  25.237  24.808  1.00  0.00           C
ATOM    428  CB  VAL X  57      53.182  24.944  24.542  1.00  0.00           C
ATOM    429  CG1 VAL X  57      54.069  25.570  25.628  1.00  0.00           C
ATOM    430  CG2 VAL X  57      53.483  23.441  24.519  1.00  0.00           C
ATOM    431  C   VAL X  57      51.413  26.746  24.810  1.00  0.00           C
ATOM    432  O   VAL X  57      51.836  27.471  23.902  1.00  0.00           O
ATOM    433  N   LYS X  58      50.679  27.203  25.827  1.00  0.00           N
ATOM    434  CA  LYS X  58      50.199  28.582  26.017  1.00  0.00           C
ATOM    435  CB  LYS X  58      48.745  28.472  26.507  1.00  0.00           C
ATOM    436  CG  LYS X  58      47.995  29.793  26.725  1.00  0.00           C
ATOM    437  CD  LYS X  58      46.580  29.500  27.246  1.00  0.00           C
ATOM    438  CE  LYS X  58      45.886  30.804  27.649  1.00  0.00           C
ATOM    439  NZ  LYS X  58      44.738  30.571  28.557  1.00  0.00           N
ATOM    440  C   LYS X  58      51.101  29.371  26.977  1.00  0.00           C
ATOM    441  O   LYS X  58      51.709  28.800  27.883  1.00  0.00           O
ATOM    442  N   ASN X  59      51.180  30.689  26.798  1.00  0.00           N
ATOM    443  CA  ASN X  59      51.992  31.565  27.645  1.00  0.00           C
ATOM    444  CB  ASN X  59      52.086  32.944  26.962  1.00  0.00           C
ATOM    445  CG  ASN X  59      53.204  33.815  27.506  1.00  0.00           C
ATOM    446  OD1 ASN X  59      53.871  33.495  28.477  1.00  0.00           O
ATOM    447  ND2 ASN X  59      53.469  34.932  26.879  1.00  0.00           N
ATOM    448  C   ASN X  59      51.458  31.649  29.096  1.00  0.00           C
ATOM    449  O   ASN X  59      50.272  31.922  29.316  1.00  0.00           O
ATOM    450  N   ALA X  60      52.338  31.434  30.079  1.00  0.00           N
ATOM    451  CA  ALA X  60      52.083  31.609  31.512  1.00  0.00           C
ATOM    452  CB  ALA X  60      51.781  30.243  32.144  1.00  0.00           C
ATOM    453  C   ALA X  60      53.231  32.380  32.206  1.00  0.00           C
ATOM    454  O   ALA X  60      53.593  32.094  33.348  1.00  0.00           O
ATOM    455  N   THR X  61      53.828  33.351  31.505  1.00  0.00           N
ATOM    456  CA  THR X  61      54.997  34.130  31.967  1.00  0.00           C
ATOM    457  CB  THR X  61      56.039  34.303  30.851  1.00  0.00           C
ATOM    458  CG2 THR X  61      56.538  32.981  30.277  1.00  0.00           C
ATOM    459  OG1 THR X  61      55.523  35.074  29.791  1.00  0.00           O
ATOM    460  C   THR X  61      54.651  35.503  32.557  1.00  0.00           C
ATOM    461  O   THR X  61      55.544  36.168  33.085  1.00  0.00           O
ATOM    462  N   SER X  62      53.384  35.928  32.480  1.00  0.00           N
ATOM    463  CA  SER X  62      52.862  37.193  33.030  1.00  0.00           C
ATOM    464  CB  SER X  62      52.478  38.162  31.906  1.00  0.00           C
ATOM    465  OG  SER X  62      53.615  38.559  31.162  1.00  0.00           O
ATOM    466  C   SER X  62      51.642  36.980  33.937  1.00  0.00           C
ATOM    467  O   SER X  62      50.865  36.041  33.754  1.00  0.00           O
ATOM    468  N   TYR X  63      51.451  37.882  34.900  1.00  0.00           N
ATOM    469  CA  TYR X  63      50.330  37.888  35.852  1.00  0.00           C
ATOM    470  CB  TYR X  63      50.684  38.899  36.960  1.00  0.00           C
ATOM    471  CG  TYR X  63      51.543  38.325  38.078  1.00  0.00           C
ATOM    472  CD1 TYR X  63      52.942  38.500  38.089  1.00  0.00           C
ATOM    473  CE1 TYR X  63      53.725  37.882  39.091  1.00  0.00           C
ATOM    474  CZ  TYR X  63      53.105  37.123  40.109  1.00  0.00           C
ATOM    475  OH  TYR X  63      53.838  36.462  41.046  1.00  0.00           O
ATOM    476  CE2 TYR X  63      51.702  37.010  40.133  1.00  0.00           C
ATOM    477  CD2 TYR X  63      50.932  37.590  39.110  1.00  0.00           C
ATOM    478  C   TYR X  63      48.956  38.172  35.177  1.00  0.00           C
ATOM    479  O   TYR X  63      48.912  38.554  34.002  1.00  0.00           O
ATOM    480  N   PRO X  64      47.816  37.974  35.877  1.00  0.00           N
ATOM    481  CD  PRO X  64      47.710  37.314  37.174  1.00  0.00           C
ATOM    482  CG  PRO X  64      46.220  37.121  37.453  1.00  0.00           C
ATOM    483  CB  PRO X  64      45.584  37.219  36.067  1.00  0.00           C
ATOM    484  CA  PRO X  64      46.471  38.241  35.351  1.00  0.00           C
ATOM    485  C   PRO X  64      45.977  39.686  35.615  1.00  0.00           C
ATOM    486  O   PRO X  64      46.587  40.407  36.413  1.00  0.00           O
ATOM    487  N   PRO X  65      44.849  40.112  35.006  1.00  0.00           N
ATOM    488  CD  PRO X  65      44.196  39.463  33.877  1.00  0.00           C
ATOM    489  CG  PRO X  65      43.402  40.565  33.186  1.00  0.00           C
ATOM    490  CB  PRO X  65      42.958  41.435  34.356  1.00  0.00           C
ATOM    491  CA  PRO X  65      44.127  41.348  35.350  1.00  0.00           C
ATOM    492  C   PRO X  65      43.591  41.374  36.794  1.00  0.00           C
ATOM    493  O   PRO X  65      43.348  40.321  37.386  1.00  0.00           O
ATOM    494  N   MET X  66      43.339  42.571  37.338  1.00  0.00           N
ATOM    495  CA  MET X  66      42.772  42.769  38.684  1.00  0.00           C
ATOM    496  CB  MET X  66      43.198  44.129  39.266  1.00  0.00           C
ATOM    497  CG  MET X  66      44.715  44.254  39.452  1.00  0.00           C
ATOM    498  SD  MET X  66      45.257  45.832  40.171  1.00  0.00           S
ATOM    499  CE  MET X  66      45.235  45.430  41.935  1.00  0.00           C
ATOM    500  C   MET X  66      41.237  42.659  38.684  1.00  0.00           C
ATOM    501  O   MET X  66      40.570  43.121  37.754  1.00  0.00           O
ATOM    502  N   CYS X  67      40.660  42.086  39.747  1.00  0.00           N
ATOM    503  CA  CYS X  67      39.219  41.850  39.858  1.00  0.00           C
ATOM    504  CB  CYS X  67      38.972  40.584  40.702  1.00  0.00           C
ATOM    505  SG  CYS X  67      39.742  40.660  42.347  1.00  0.00           S
ATOM    506  C   CYS X  67      38.422  43.053  40.401  1.00  0.00           C
ATOM    507  O   CYS X  67      38.542  43.417  41.568  1.00  0.00           O
ATOM    508  N   THR X  68      37.481  43.590  39.618  1.00  0.00           N
ATOM    509  CA  THR X  68      36.266  44.265  40.145  1.00  0.00           C
ATOM    510  CB  THR X  68      35.270  43.205  40.688  1.00  0.00           C
ATOM    511  CG2 THR X  68      34.810  42.252  39.584  1.00  0.00           C
ATOM    512  OG1 THR X  68      35.842  42.383  41.690  1.00  0.00           O
ATOM    513  C   THR X  68      36.470  45.435  41.144  1.00  0.00           C
ATOM    514  O   THR X  68      35.606  45.678  41.986  1.00  0.00           O
ATOM    515  N   GLN X  69      37.592  46.167  41.087  1.00  0.00           N
ATOM    516  CA  GLN X  69      38.054  47.107  42.133  1.00  0.00           C
ATOM    517  CB  GLN X  69      39.095  46.387  43.008  1.00  0.00           C
ATOM    518  CG  GLN X  69      40.412  46.063  42.272  1.00  0.00           C
ATOM    519  CD  GLN X  69      41.255  45.058  43.045  1.00  0.00           C
ATOM    520  OE1 GLN X  69      42.213  45.396  43.721  1.00  0.00           O
ATOM    521  NE2 GLN X  69      40.915  43.794  43.003  1.00  0.00           N
ATOM    522  C   GLN X  69      38.592  48.448  41.584  1.00  0.00           C
ATOM    523  O   GLN X  69      38.978  48.523  40.419  1.00  0.00           O
ATOM    524  N   ASP X  70      38.649  49.492  42.423  1.00  0.00           N
ATOM    525  CA  ASP X  70      38.965  50.888  42.044  1.00  0.00           C
ATOM    526  CB  ASP X  70      39.111  51.723  43.330  1.00  0.00           C
ATOM    527  CG  ASP X  70      39.288  53.227  43.077  1.00  0.00           C
ATOM    528  OD1 ASP X  70      40.410  53.695  42.769  1.00  0.00           O
ATOM    529  OD2 ASP X  70      38.296  53.982  43.213  1.00  0.00           O
ATOM    530  C   ASP X  70      40.232  51.029  41.159  1.00  0.00           C
ATOM    531  O   ASP X  70      41.291  50.499  41.518  1.00  0.00           O
ATOM    532  N   PRO X  71      40.172  51.727  40.004  1.00  0.00           N
ATOM    533  CD  PRO X  71      38.990  52.346  39.418  1.00  0.00           C
ATOM    534  CG  PRO X  71      39.478  53.110  38.187  1.00  0.00           C
ATOM    535  CB  PRO X  71      40.705  52.317  37.747  1.00  0.00           C
ATOM    536  CA  PRO X  71      41.287  51.769  39.054  1.00  0.00           C
ATOM    537  C   PRO X  71      42.501  52.569  39.551  1.00  0.00           C
ATOM    538  O   PRO X  71      43.634  52.124  39.341  1.00  0.00           O
ATOM    539  N   LYS X  72      42.302  53.695  40.253  1.00  0.00           N
ATOM    540  CA  LYS X  72      43.399  54.500  40.825  1.00  0.00           C
ATOM    541  CB  LYS X  72      42.844  55.855  41.302  1.00  0.00           C
ATOM    542  CG  LYS X  72      43.857  56.764  42.029  1.00  0.00           C
ATOM    543  CD  LYS X  72      45.097  57.167  41.216  1.00  0.00           C
ATOM    544  CE  LYS X  72      44.704  57.948  39.960  1.00  0.00           C
ATOM    545  NZ  LYS X  72      45.883  58.503  39.263  1.00  0.00           N
ATOM    546  C   LYS X  72      44.118  53.745  41.944  1.00  0.00           C
ATOM    547  O   LYS X  72      45.343  53.626  41.913  1.00  0.00           O
ATOM    548  N   ALA X  73      43.369  53.178  42.892  1.00  0.00           N
ATOM    549  CA  ALA X  73      43.957  52.374  43.964  1.00  0.00           C
ATOM    550  CB  ALA X  73      42.886  52.093  45.020  1.00  0.00           C
ATOM    551  C   ALA X  73      44.610  51.087  43.418  1.00  0.00           C
ATOM    552  O   ALA X  73      45.665  50.685  43.907  1.00  0.00           O
ATOM    553  N   GLY X  74      44.053  50.493  42.355  1.00  0.00           N
ATOM    554  CA  GLY X  74      44.646  49.360  41.637  1.00  0.00           C
ATOM    555  C   GLY X  74      46.011  49.674  41.012  1.00  0.00           C
ATOM    556  O   GLY X  74      46.941  48.882  41.161  1.00  0.00           O
ATOM    557  N   GLN X  75      46.188  50.847  40.389  1.00  0.00           N
ATOM    558  CA  GLN X  75      47.491  51.281  39.858  1.00  0.00           C
ATOM    559  CB  GLN X  75      47.299  52.535  38.981  1.00  0.00           C
ATOM    560  CG  GLN X  75      48.583  53.242  38.498  1.00  0.00           C
ATOM    561  CD  GLN X  75      49.486  52.439  37.560  1.00  0.00           C
ATOM    562  OE1 GLN X  75      49.497  52.627  36.347  1.00  0.00           O
ATOM    563  NE2 GLN X  75      50.314  51.554  38.071  1.00  0.00           N
ATOM    564  C   GLN X  75      48.528  51.487  40.979  1.00  0.00           C
ATOM    565  O   GLN X  75      49.674  51.064  40.819  1.00  0.00           O
ATOM    566  N   LEU X  76      48.147  52.054  42.131  1.00  0.00           N
ATOM    567  CA  LEU X  76      49.058  52.190  43.282  1.00  0.00           C
ATOM    568  CB  LEU X  76      48.445  53.132  44.335  1.00  0.00           C
ATOM    569  CG  LEU X  76      48.223  54.587  43.875  1.00  0.00           C
ATOM    570  CD1 LEU X  76      47.546  55.374  44.998  1.00  0.00           C
ATOM    571  CD2 LEU X  76      49.530  55.296  43.514  1.00  0.00           C
ATOM    572  C   LEU X  76      49.417  50.823  43.895  1.00  0.00           C
ATOM    573  O   LEU X  76      50.592  50.532  44.128  1.00  0.00           O
ATOM    574  N   LEU X  77      48.435  49.932  44.062  1.00  0.00           N
ATOM    575  CA  LEU X  77      48.639  48.546  44.503  1.00  0.00           C
ATOM    576  CB  LEU X  77      47.259  47.945  44.838  1.00  0.00           C
ATOM    577  CG  LEU X  77      47.281  46.505  45.387  1.00  0.00           C
ATOM    578  CD1 LEU X  77      48.178  46.355  46.620  1.00  0.00           C
ATOM    579  CD2 LEU X  77      45.871  46.066  45.772  1.00  0.00           C
ATOM    580  C   LEU X  77      49.433  47.696  43.487  1.00  0.00           C
ATOM    581  O   LEU X  77      49.952  46.639  43.846  1.00  0.00           O
ATOM    582  N   SER X  78      49.576  48.167  42.247  1.00  0.00           N
ATOM    583  CA  SER X  78      50.371  47.527  41.191  1.00  0.00           C
ATOM    584  CB  SER X  78      49.713  47.761  39.828  1.00  0.00           C
ATOM    585  OG  SER X  78      48.430  47.164  39.781  1.00  0.00           O
ATOM    586  C   SER X  78      51.837  47.980  41.134  1.00  0.00           C
ATOM    587  O   SER X  78      52.633  47.345  40.441  1.00  0.00           O
ATOM    588  N   GLU X  79      52.212  49.060  41.831  1.00  0.00           N
ATOM    589  CA  GLU X  79      53.525  49.714  41.665  1.00  0.00           C
ATOM    590  CB  GLU X  79      53.335  50.918  40.722  1.00  0.00           C
ATOM    591  CG  GLU X  79      54.638  51.571  40.232  1.00  0.00           C
ATOM    592  CD  GLU X  79      55.418  50.706  39.236  1.00  0.00           C
ATOM    593  OE1 GLU X  79      56.583  50.338  39.526  1.00  0.00           O
ATOM    594  OE2 GLU X  79      54.893  50.435  38.126  1.00  0.00           O
ATOM    595  C   GLU X  79      54.190  50.147  42.989  1.00  0.00           C
ATOM    596  O   GLU X  79      55.407  50.010  43.116  1.00  0.00           O
ATOM    597  N   LEU X  80      53.428  50.634  43.977  1.00  0.00           N
ATOM    598  CA  LEU X  80      53.934  51.206  45.241  1.00  0.00           C
ATOM    599  CB  LEU X  80      53.259  52.582  45.424  1.00  0.00           C
ATOM    600  CG  LEU X  80      53.754  53.419  46.622  1.00  0.00           C
ATOM    601  CD1 LEU X  80      55.246  53.752  46.536  1.00  0.00           C
ATOM    602  CD2 LEU X  80      52.977  54.734  46.681  1.00  0.00           C
ATOM    603  C   LEU X  80      53.727  50.291  46.465  1.00  0.00           C
ATOM    604  O   LEU X  80      54.462  50.392  47.450  1.00  0.00           O
ATOM    605  N   PHE X  81      52.741  49.388  46.405  1.00  0.00           N
ATOM    606  CA  PHE X  81      52.374  48.485  47.510  1.00  0.00           C
ATOM    607  CB  PHE X  81      50.992  48.868  48.071  1.00  0.00           C
ATOM    608  CG  PHE X  81      50.707  50.346  48.274  1.00  0.00           C
ATOM    609  CD1 PHE X  81      51.564  51.138  49.063  1.00  0.00           C
ATOM    610  CE1 PHE X  81      51.275  52.499  49.270  1.00  0.00           C
ATOM    611  CZ  PHE X  81      50.135  53.076  48.685  1.00  0.00           C
ATOM    612  CE2 PHE X  81      49.282  52.290  47.895  1.00  0.00           C
ATOM    613  CD2 PHE X  81      49.561  50.927  47.696  1.00  0.00           C
ATOM    614  C   PHE X  81      52.436  46.986  47.143  1.00  0.00           C
ATOM    615  O   PHE X  81      51.808  46.160  47.806  1.00  0.00           O
ATOM    616  N   THR X  82      53.137  46.627  46.062  1.00  0.00           N
ATOM    617  CA  THR X  82      53.114  45.277  45.463  1.00  0.00           C
ATOM    618  CB  THR X  82      53.059  45.387  43.929  1.00  0.00           C
ATOM    619  CG2 THR X  82      54.391  45.707  43.253  1.00  0.00           C
ATOM    620  OG1 THR X  82      52.561  44.189  43.385  1.00  0.00           O
ATOM    621  C   THR X  82      54.260  44.375  45.942  1.00  0.00           C
ATOM    622  O   THR X  82      55.316  44.880  46.320  1.00  0.00           O
ATOM    623  N   ASN X  83      54.081  43.047  45.904  1.00  0.00           N
ATOM    624  CA  ASN X  83      55.141  42.066  46.201  1.00  0.00           C
ATOM    625  CB  ASN X  83      54.620  41.058  47.248  1.00  0.00           C
ATOM    626  CG  ASN X  83      55.728  40.297  47.971  1.00  0.00           C
ATOM    627  OD1 ASN X  83      56.811  40.807  48.223  1.00  0.00           O
ATOM    628  ND2 ASN X  83      55.476  39.073  48.368  1.00  0.00           N
ATOM    629  C   ASN X  83      55.708  41.375  44.940  1.00  0.00           C
ATOM    630  O   ASN X  83      56.780  40.767  45.004  1.00  0.00           O
ATOM    631  N   ARG X  84      55.034  41.490  43.786  1.00  0.00           N
ATOM    632  CA  ARG X  84      55.528  41.007  42.480  1.00  0.00           C
ATOM    633  CB  ARG X  84      54.346  40.785  41.513  1.00  0.00           C
ATOM    634  CG  ARG X  84      53.713  42.090  41.002  1.00  0.00           C
ATOM    635  CD  ARG X  84      54.214  42.557  39.627  1.00  0.00           C
ATOM    636  NE  ARG X  84      53.833  43.959  39.357  1.00  0.00           N
ATOM    637  CZ  ARG X  84      54.269  44.726  38.373  1.00  0.00           C
ATOM    638  NH1 ARG X  84      54.971  44.256  37.385  1.00  0.00           N
ATOM    639  NH2 ARG X  84      53.997  45.996  38.362  1.00  0.00           N
ATOM    640  C   ARG X  84      56.598  41.924  41.873  1.00  0.00           C
ATOM    641  O   ARG X  84      56.704  43.098  42.236  1.00  0.00           O
ATOM    642  N   LYS X  85      57.325  41.411  40.880  1.00  0.00           N
ATOM    643  CA  LYS X  85      58.191  42.169  39.956  1.00  0.00           C
ATOM    644  CB  LYS X  85      59.640  42.071  40.474  1.00  0.00           C
ATOM    645  CG  LYS X  85      60.554  43.212  40.002  1.00  0.00           C
ATOM    646  CD  LYS X  85      61.416  42.872  38.778  1.00  0.00           C
ATOM    647  CE  LYS X  85      61.993  44.142  38.141  1.00  0.00           C
ATOM    648  NZ  LYS X  85      62.971  44.840  39.010  1.00  0.00           N
ATOM    649  C   LYS X  85      58.030  41.743  38.485  1.00  0.00           C
ATOM    650  O   LYS X  85      58.333  42.525  37.587  1.00  0.00           O
ATOM    651  N   GLU X  86      57.491  40.551  38.221  1.00  0.00           N
ATOM    652  CA  GLU X  86      57.177  40.065  36.866  1.00  0.00           C
ATOM    653  CB  GLU X  86      56.790  38.572  36.943  1.00  0.00           C
ATOM    654  CG  GLU X  86      57.366  37.708  35.817  1.00  0.00           C
ATOM    655  CD  GLU X  86      58.900  37.684  35.798  1.00  0.00           C
ATOM    656  OE1 GLU X  86      59.477  37.706  34.683  1.00  0.00           O
ATOM    657  OE2 GLU X  86      59.556  37.627  36.866  1.00  0.00           O
ATOM    658  C   GLU X  86      56.062  40.888  36.184  1.00  0.00           C
ATOM    659  O   GLU X  86      55.259  41.534  36.860  1.00  0.00           O
ATOM    660  N   ASN X  87      56.001  40.871  34.849  1.00  0.00           N
ATOM    661  CA  ASN X  87      55.050  41.646  34.041  1.00  0.00           C
ATOM    662  CB  ASN X  87      55.309  41.304  32.559  1.00  0.00           C
ATOM    663  CG  ASN X  87      54.332  41.945  31.582  1.00  0.00           C
ATOM    664  OD1 ASN X  87      53.456  41.294  31.026  1.00  0.00           O
ATOM    665  ND2 ASN X  87      54.485  43.216  31.292  1.00  0.00           N
ATOM    666  C   ASN X  87      53.571  41.424  34.437  1.00  0.00           C
ATOM    667  O   ASN X  87      53.092  40.288  34.488  1.00  0.00           O
ATOM    668  N   ILE X  88      52.840  42.527  34.645  1.00  0.00           N
ATOM    669  CA  ILE X  88      51.369  42.560  34.758  1.00  0.00           C
ATOM    670  CB  ILE X  88      50.882  43.362  35.993  1.00  0.00           C
ATOM    671  CG2 ILE X  88      51.306  42.655  37.288  1.00  0.00           C
ATOM    672  CG1 ILE X  88      51.340  44.837  35.956  1.00  0.00           C
ATOM    673  CD1 ILE X  88      50.713  45.719  37.037  1.00  0.00           C
ATOM    674  C   ILE X  88      50.733  43.123  33.471  1.00  0.00           C
ATOM    675  O   ILE X  88      51.362  43.952  32.806  1.00  0.00           O
ATOM    676  N   PRO X  89      49.469  42.776  33.147  1.00  0.00           N
ATOM    677  CD  PRO X  89      48.637  41.764  33.774  1.00  0.00           C
ATOM    678  CG  PRO X  89      47.716  41.278  32.661  1.00  0.00           C
ATOM    679  CB  PRO X  89      47.461  42.550  31.857  1.00  0.00           C
ATOM    680  CA  PRO X  89      48.756  43.364  32.010  1.00  0.00           C
ATOM    681  C   PRO X  89      48.435  44.849  32.225  1.00  0.00           C
ATOM    682  O   PRO X  89      48.356  45.604  31.254  1.00  0.00           O
ATOM    683  N   LEU X  90      48.266  45.258  33.491  1.00  0.00           N
ATOM    684  CA  LEU X  90      47.760  46.562  33.926  1.00  0.00           C
ATOM    685  CB  LEU X  90      48.813  47.654  33.628  1.00  0.00           C
ATOM    686  CG  LEU X  90      48.569  49.021  34.294  1.00  0.00           C
ATOM    687  CD1 LEU X  90      48.552  48.957  35.824  1.00  0.00           C
ATOM    688  CD2 LEU X  90      49.684  49.978  33.876  1.00  0.00           C
ATOM    689  C   LEU X  90      46.331  46.809  33.400  1.00  0.00           C
ATOM    690  O   LEU X  90      46.090  47.733  32.620  1.00  0.00           O
ATOM    691  N   LYS X  91      45.385  45.944  33.795  1.00  0.00           N
ATOM    692  CA  LYS X  91      43.954  45.998  33.435  1.00  0.00           C
ATOM    693  CB  LYS X  91      43.703  45.103  32.197  1.00  0.00           C
ATOM    694  CG  LYS X  91      42.207  44.881  31.886  1.00  0.00           C
ATOM    695  CD  LYS X  91      41.931  44.153  30.561  1.00  0.00           C
ATOM    696  CE  LYS X  91      42.229  44.992  29.312  1.00  0.00           C
ATOM    697  NZ  LYS X  91      41.281  46.118  29.135  1.00  0.00           N
ATOM    698  C   LYS X  91      43.044  45.615  34.613  1.00  0.00           C
ATOM    699  O   LYS X  91      43.298  44.634  35.311  1.00  0.00           O
ATOM    700  N   LEU X  92      41.929  46.335  34.742  1.00  0.00           N
ATOM    701  CA  LEU X  92      40.750  45.998  35.549  1.00  0.00           C
ATOM    702  CB  LEU X  92      40.158  47.332  36.053  1.00  0.00           C
ATOM    703  CG  LEU X  92      38.767  47.254  36.706  1.00  0.00           C
ATOM    704  CD1 LEU X  92      38.750  46.357  37.944  1.00  0.00           C
ATOM    705  CD2 LEU X  92      38.315  48.658  37.107  1.00  0.00           C
ATOM    706  C   LEU X  92      39.730  45.186  34.725  1.00  0.00           C
ATOM    707  O   LEU X  92      39.431  45.533  33.579  1.00  0.00           O
ATOM    708  N   SER X  93      39.148  44.123  35.284  1.00  0.00           N
ATOM    709  CA  SER X  93      38.059  43.352  34.651  1.00  0.00           C
ATOM    710  CB  SER X  93      38.661  42.327  33.674  1.00  0.00           C
ATOM    711  OG  SER X  93      39.086  42.990  32.494  1.00  0.00           O
ATOM    712  C   SER X  93      37.151  42.647  35.672  1.00  0.00           C
ATOM    713  O   SER X  93      37.504  42.500  36.843  1.00  0.00           O
ATOM    714  N   GLU X  94      35.981  42.180  35.223  1.00  0.00           N
ATOM    715  CA  GLU X  94      35.221  41.111  35.899  1.00  0.00           C
ATOM    716  CB  GLU X  94      33.719  41.441  35.968  1.00  0.00           C
ATOM    717  CG  GLU X  94      32.930  41.053  34.711  1.00  0.00           C
ATOM    718  CD  GLU X  94      31.516  41.632  34.743  1.00  0.00           C
ATOM    719  OE1 GLU X  94      31.181  42.431  33.840  1.00  0.00           O
ATOM    720  OE2 GLU X  94      30.725  41.329  35.671  1.00  0.00           O
ATOM    721  C   GLU X  94      35.509  39.725  35.292  1.00  0.00           C
ATOM    722  O   GLU X  94      35.359  38.716  35.978  1.00  0.00           O
ATOM    723  N   ASP X  95      36.021  39.664  34.056  1.00  0.00           N
ATOM    724  CA  ASP X  95      36.758  38.500  33.550  1.00  0.00           C
ATOM    725  CB  ASP X  95      36.899  38.568  32.021  1.00  0.00           C
ATOM    726  CG  ASP X  95      37.669  37.359  31.480  1.00  0.00           C
ATOM    727  OD1 ASP X  95      38.385  37.504  30.458  1.00  0.00           O
ATOM    728  OD2 ASP X  95      37.588  36.265  32.085  1.00  0.00           O
ATOM    729  C   ASP X  95      38.122  38.396  34.262  1.00  0.00           C
ATOM    730  O   ASP X  95      39.145  38.886  33.776  1.00  0.00           O
ATOM    731  N   CYS X  96      38.102  37.820  35.465  1.00  0.00           N
ATOM    732  CA  CYS X  96      39.179  37.905  36.451  1.00  0.00           C
ATOM    733  CB  CYS X  96      38.847  39.071  37.394  1.00  0.00           C
ATOM    734  SG  CYS X  96      37.380  38.691  38.406  1.00  0.00           S
ATOM    735  C   CYS X  96      39.463  36.599  37.227  1.00  0.00           C
ATOM    736  O   CYS X  96      40.312  36.604  38.119  1.00  0.00           O
ATOM    737  N   LEU X  97      38.796  35.482  36.911  1.00  0.00           N
ATOM    738  CA  LEU X  97      38.918  34.212  37.646  1.00  0.00           C
ATOM    739  CB  LEU X  97      37.610  33.404  37.498  1.00  0.00           C
ATOM    740  CG  LEU X  97      36.349  34.112  38.041  1.00  0.00           C
ATOM    741  CD1 LEU X  97      35.118  33.231  37.822  1.00  0.00           C
ATOM    742  CD2 LEU X  97      36.447  34.422  39.536  1.00  0.00           C
ATOM    743  C   LEU X  97      40.188  33.432  37.242  1.00  0.00           C
ATOM    744  O   LEU X  97      40.146  32.497  36.433  1.00  0.00           O
ATOM    745  N   TYR X  98      41.325  33.863  37.796  1.00  0.00           N
ATOM    746  CA  TYR X  98      42.679  33.364  37.523  1.00  0.00           C
ATOM    747  CB  TYR X  98      43.505  34.457  36.823  1.00  0.00           C
ATOM    748  CG  TYR X  98      43.037  34.878  35.442  1.00  0.00           C
ATOM    749  CD1 TYR X  98      42.275  36.050  35.280  1.00  0.00           C
ATOM    750  CE1 TYR X  98      41.899  36.482  33.992  1.00  0.00           C
ATOM    751  CZ  TYR X  98      42.306  35.749  32.857  1.00  0.00           C
ATOM    752  OH  TYR X  98      41.985  36.176  31.608  1.00  0.00           O
ATOM    753  CE2 TYR X  98      43.078  34.581  33.019  1.00  0.00           C
ATOM    754  CD2 TYR X  98      43.442  34.149  34.309  1.00  0.00           C
ATOM    755  C   TYR X  98      43.419  32.920  38.799  1.00  0.00           C
ATOM    756  O   TYR X  98      43.072  33.323  39.912  1.00  0.00           O
ATOM    757  N   LEU X  99      44.481  32.128  38.622  1.00  0.00           N
ATOM    758  CA  LEU X  99      45.449  31.755  39.657  1.00  0.00           C
ATOM    759  CB  LEU X  99      45.005  30.432  40.322  1.00  0.00           C
ATOM    760  CG  LEU X  99      44.872  29.179  39.428  1.00  0.00           C
ATOM    761  CD1 LEU X  99      46.215  28.510  39.124  1.00  0.00           C
ATOM    762  CD2 LEU X  99      44.012  28.135  40.148  1.00  0.00           C
ATOM    763  C   LEU X  99      46.900  31.741  39.136  1.00  0.00           C
ATOM    764  O   LEU X  99      47.137  31.714  37.927  1.00  0.00           O
ATOM    765  N   ASN X 100      47.869  31.741  40.055  1.00  0.00           N
ATOM    766  CA  ASN X 100      49.306  31.589  39.791  1.00  0.00           C
ATOM    767  CB  ASN X 100      50.060  32.898  40.087  1.00  0.00           C
ATOM    768  CG  ASN X 100      49.381  34.171  39.616  1.00  0.00           C
ATOM    769  OD1 ASN X 100      49.414  34.530  38.449  1.00  0.00           O
ATOM    770  ND2 ASN X 100      48.755  34.886  40.521  1.00  0.00           N
ATOM    771  C   ASN X 100      49.888  30.453  40.654  1.00  0.00           C
ATOM    772  O   ASN X 100      49.391  30.213  41.755  1.00  0.00           O
ATOM    773  N   ILE X 101      50.942  29.777  40.185  1.00  0.00           N
ATOM    774  CA  ILE X 101      51.567  28.607  40.828  1.00  0.00           C
ATOM    775  CB  ILE X 101      51.178  27.293  40.098  1.00  0.00           C
ATOM    776  CG2 ILE X 101      51.765  26.073  40.839  1.00  0.00           C
ATOM    777  CG1 ILE X 101      49.642  27.150  39.954  1.00  0.00           C
ATOM    778  CD1 ILE X 101      49.178  25.924  39.159  1.00  0.00           C
ATOM    779  C   ILE X 101      53.095  28.780  40.888  1.00  0.00           C
ATOM    780  O   ILE X 101      53.725  29.190  39.911  1.00  0.00           O
ATOM    781  N   TYR X 102      53.690  28.417  42.027  1.00  0.00           N
ATOM    782  CA  TYR X 102      55.117  28.556  42.338  1.00  0.00           C
ATOM    783  CB  TYR X 102      55.321  29.706  43.353  1.00  0.00           C
ATOM    784  CG  TYR X 102      54.521  30.983  43.109  1.00  0.00           C
ATOM    785  CD1 TYR X 102      53.154  31.049  43.455  1.00  0.00           C
ATOM    786  CE1 TYR X 102      52.398  32.205  43.191  1.00  0.00           C
ATOM    787  CZ  TYR X 102      53.012  33.325  42.599  1.00  0.00           C
ATOM    788  OH  TYR X 102      52.288  34.452  42.375  1.00  0.00           O
ATOM    789  CE2 TYR X 102      54.386  33.279  42.287  1.00  0.00           C
ATOM    790  CD2 TYR X 102      55.136  32.117  42.547  1.00  0.00           C
ATOM    791  C   TYR X 102      55.639  27.222  42.903  1.00  0.00           C
ATOM    792  O   TYR X 102      55.040  26.674  43.831  1.00  0.00           O
ATOM    793  N   THR X 103      56.733  26.675  42.362  1.00  0.00           N
ATOM    794  CA  THR X 103      57.257  25.343  42.739  1.00  0.00           C
ATOM    795  CB  THR X 103      56.639  24.254  41.837  1.00  0.00           C
ATOM    796  CG2 THR X 103      57.016  24.345  40.358  1.00  0.00           C
ATOM    797  OG1 THR X 103      56.988  22.956  42.261  1.00  0.00           O
ATOM    798  C   THR X 103      58.795  25.301  42.708  1.00  0.00           C
ATOM    799  O   THR X 103      59.388  25.936  41.835  1.00  0.00           O
ATOM    800  N   PRO X 104      59.487  24.595  43.625  1.00  0.00           N
ATOM    801  CD  PRO X 104      58.971  24.014  44.855  1.00  0.00           C
ATOM    802  CG  PRO X 104      60.181  23.919  45.780  1.00  0.00           C
ATOM    803  CB  PRO X 104      61.316  23.603  44.809  1.00  0.00           C
ATOM    804  CA  PRO X 104      60.945  24.442  43.580  1.00  0.00           C
ATOM    805  C   PRO X 104      61.447  23.804  42.276  1.00  0.00           C
ATOM    806  O   PRO X 104      60.742  23.016  41.640  1.00  0.00           O
ATOM    807  N   ALA X 105      62.681  24.114  41.881  1.00  0.00           N
ATOM    808  CA  ALA X 105      63.252  23.717  40.591  1.00  0.00           C
ATOM    809  CB  ALA X 105      64.561  24.485  40.408  1.00  0.00           C
ATOM    810  C   ALA X 105      63.475  22.198  40.395  1.00  0.00           C
ATOM    811  O   ALA X 105      63.812  21.776  39.287  1.00  0.00           O
ATOM    812  N   ASP X 106      63.304  21.355  41.418  1.00  0.00           N
ATOM    813  CA  ASP X 106      63.451  19.888  41.339  1.00  0.00           C
ATOM    814  CB  ASP X 106      63.930  19.333  42.692  1.00  0.00           C
ATOM    815  CG  ASP X 106      64.762  18.055  42.550  1.00  0.00           C
ATOM    816  OD1 ASP X 106      64.595  17.109  43.350  1.00  0.00           O
ATOM    817  OD2 ASP X 106      65.708  18.021  41.726  1.00  0.00           O
ATOM    818  C   ASP X 106      62.210  19.163  40.762  1.00  0.00           C
ATOM    819  O   ASP X 106      61.866  18.048  41.158  1.00  0.00           O
ATOM    820  N   LEU X 107      61.498  19.807  39.830  1.00  0.00           N
ATOM    821  CA  LEU X 107      60.237  19.341  39.231  1.00  0.00           C
ATOM    822  CB  LEU X 107      59.642  20.527  38.443  1.00  0.00           C
ATOM    823  CG  LEU X 107      58.234  20.313  37.848  1.00  0.00           C
ATOM    824  CD1 LEU X 107      57.192  19.945  38.906  1.00  0.00           C
ATOM    825  CD2 LEU X 107      57.774  21.601  37.164  1.00  0.00           C
ATOM    826  C   LEU X 107      60.379  18.062  38.373  1.00  0.00           C
ATOM    827  O   LEU X 107      59.388  17.395  38.077  1.00  0.00           O
ATOM    828  N   THR X 108      61.600  17.672  37.997  1.00  0.00           N
ATOM    829  CA  THR X 108      61.861  16.413  37.268  1.00  0.00           C
ATOM    830  CB  THR X 108      63.246  16.414  36.603  1.00  0.00           C
ATOM    831  CG2 THR X 108      63.337  17.401  35.441  1.00  0.00           C
ATOM    832  OG1 THR X 108      64.241  16.753  37.541  1.00  0.00           O
ATOM    833  C   THR X 108      61.713  15.145  38.121  1.00  0.00           C
ATOM    834  O   THR X 108      61.660  14.053  37.554  1.00  0.00           O
ATOM    835  N   LYS X 109      61.620  15.244  39.457  1.00  0.00           N
ATOM    836  CA  LYS X 109      61.415  14.089  40.356  1.00  0.00           C
ATOM    837  CB  LYS X 109      62.290  14.211  41.615  1.00  0.00           C
ATOM    838  CG  LYS X 109      63.784  14.193  41.262  1.00  0.00           C
ATOM    839  CD  LYS X 109      64.643  13.887  42.498  1.00  0.00           C
ATOM    840  CE  LYS X 109      66.148  13.995  42.231  1.00  0.00           C
ATOM    841  NZ  LYS X 109      66.515  15.318  41.679  1.00  0.00           N
ATOM    842  C   LYS X 109      59.942  13.873  40.714  1.00  0.00           C
ATOM    843  O   LYS X 109      59.163  14.823  40.778  1.00  0.00           O
ATOM    844  N   LYS X 110      59.567  12.620  40.999  1.00  0.00           N
ATOM    845  CA  LYS X 110      58.184  12.203  41.311  1.00  0.00           C
ATOM    846  CB  LYS X 110      57.961  10.753  40.844  1.00  0.00           C
ATOM    847  CG  LYS X 110      58.542   9.717  41.818  1.00  0.00           C
ATOM    848  CD  LYS X 110      58.618   8.316  41.207  1.00  0.00           C
ATOM    849  CE  LYS X 110      59.525   7.453  42.088  1.00  0.00           C
ATOM    850  NZ  LYS X 110      59.688   6.079  41.564  1.00  0.00           N
ATOM    851  C   LYS X 110      57.765  12.418  42.772  1.00  0.00           C
ATOM    852  O   LYS X 110      56.578  12.322  43.078  1.00  0.00           O
ATOM    853  N   ASN X 111      58.722  12.692  43.663  1.00  0.00           N
ATOM    854  CA  ASN X 111      58.475  12.931  45.086  1.00  0.00           C
ATOM    855  CB  ASN X 111      59.792  12.752  45.863  1.00  0.00           C
ATOM    856  CG  ASN X 111      59.566  12.943  47.352  1.00  0.00           C
ATOM    857  OD1 ASN X 111      58.594  12.460  47.913  1.00  0.00           O
ATOM    858  ND2 ASN X 111      60.420  13.673  48.025  1.00  0.00           N
ATOM    859  C   ASN X 111      57.855  14.323  45.310  1.00  0.00           C
ATOM    860  O   ASN X 111      58.506  15.343  45.063  1.00  0.00           O
ATOM    861  N   ARG X 112      56.599  14.355  45.769  1.00  0.00           N
ATOM    862  CA  ARG X 112      55.772  15.568  45.851  1.00  0.00           C
ATOM    863  CB  ARG X 112      54.288  15.227  45.611  1.00  0.00           C
ATOM    864  CG  ARG X 112      53.988  14.437  44.327  1.00  0.00           C
ATOM    865  CD  ARG X 112      54.459  15.123  43.039  1.00  0.00           C
ATOM    866  NE  ARG X 112      54.145  14.283  41.872  1.00  0.00           N
ATOM    867  CZ  ARG X 112      54.850  14.126  40.771  1.00  0.00           C
ATOM    868  NH1 ARG X 112      54.532  13.210  39.907  1.00  0.00           N
ATOM    869  NH2 ARG X 112      55.898  14.837  40.485  1.00  0.00           N
ATOM    870  C   ARG X 112      55.959  16.330  47.163  1.00  0.00           C
ATOM    871  O   ARG X 112      56.436  15.795  48.169  1.00  0.00           O
ATOM    872  N   LEU X 113      55.542  17.593  47.148  1.00  0.00           N
ATOM    873  CA  LEU X 113      55.753  18.579  48.210  1.00  0.00           C
ATOM    874  CB  LEU X 113      56.591  19.731  47.624  1.00  0.00           C
ATOM    875  CG  LEU X 113      57.934  19.319  46.985  1.00  0.00           C
ATOM    876  CD1 LEU X 113      58.555  20.536  46.304  1.00  0.00           C
ATOM    877  CD2 LEU X 113      58.910  18.760  48.021  1.00  0.00           C
ATOM    878  C   LEU X 113      54.413  19.103  48.775  1.00  0.00           C
ATOM    879  O   LEU X 113      53.412  19.091  48.053  1.00  0.00           O
ATOM    880  N   PRO X 114      54.364  19.606  50.025  1.00  0.00           N
ATOM    881  CD  PRO X 114      55.423  19.569  51.022  1.00  0.00           C
ATOM    882  CG  PRO X 114      54.722  19.766  52.361  1.00  0.00           C
ATOM    883  CB  PRO X 114      53.536  20.663  52.011  1.00  0.00           C
ATOM    884  CA  PRO X 114      53.162  20.230  50.588  1.00  0.00           C
ATOM    885  C   PRO X 114      52.674  21.427  49.757  1.00  0.00           C
ATOM    886  O   PRO X 114      53.487  22.168  49.200  1.00  0.00           O
ATOM    887  N   VAL X 115      51.353  21.633  49.702  1.00  0.00           N
ATOM    888  CA  VAL X 115      50.709  22.706  48.917  1.00  0.00           C
ATOM    889  CB  VAL X 115      49.624  22.132  47.982  1.00  0.00           C
ATOM    890  CG1 VAL X 115      48.986  23.215  47.099  1.00  0.00           C
ATOM    891  CG2 VAL X 115      50.193  21.056  47.050  1.00  0.00           C
ATOM    892  C   VAL X 115      50.111  23.773  49.835  1.00  0.00           C
ATOM    893  O   VAL X 115      49.386  23.436  50.773  1.00  0.00           O
ATOM    894  N   MET X 116      50.355  25.055  49.555  1.00  0.00           N
ATOM    895  CA  MET X 116      49.774  26.194  50.282  1.00  0.00           C
ATOM    896  CB  MET X 116      50.867  26.924  51.081  1.00  0.00           C
ATOM    897  CG  MET X 116      51.545  26.017  52.119  1.00  0.00           C
ATOM    898  SD  MET X 116      52.736  26.843  53.212  1.00  0.00           S
ATOM    899  CE  MET X 116      51.629  27.874  54.215  1.00  0.00           C
ATOM    900  C   MET X 116      49.049  27.151  49.324  1.00  0.00           C
ATOM    901  O   MET X 116      49.644  27.625  48.359  1.00  0.00           O
ATOM    902  N   VAL X 117      47.773  27.450  49.587  1.00  0.00           N
ATOM    903  CA  VAL X 117      46.896  28.251  48.710  1.00  0.00           C
ATOM    904  CB  VAL X 117      45.646  27.449  48.283  1.00  0.00           C
ATOM    905  CG1 VAL X 117      44.844  28.209  47.218  1.00  0.00           C
ATOM    906  CG2 VAL X 117      45.999  26.067  47.709  1.00  0.00           C
ATOM    907  C   VAL X 117      46.490  29.561  49.393  1.00  0.00           C
ATOM    908  O   VAL X 117      45.829  29.539  50.431  1.00  0.00           O
ATOM    909  N   TRP X 118      46.870  30.691  48.794  1.00  0.00           N
ATOM    910  CA  TRP X 118      46.644  32.047  49.304  1.00  0.00           C
ATOM    911  CB  TRP X 118      47.854  32.926  48.942  1.00  0.00           C
ATOM    912  CG  TRP X 118      48.132  34.147  49.778  1.00  0.00           C
ATOM    913  CD1 TRP X 118      47.262  34.815  50.575  1.00  0.00           C
ATOM    914  NE1 TRP X 118      47.908  35.860  51.205  1.00  0.00           N
ATOM    915  CE2 TRP X 118      49.245  35.897  50.883  1.00  0.00           C
ATOM    916  CZ2 TRP X 118      50.308  36.705  51.308  1.00  0.00           C
ATOM    917  CH2 TRP X 118      51.589  36.497  50.770  1.00  0.00           C
ATOM    918  CZ3 TRP X 118      51.783  35.497  49.799  1.00  0.00           C
ATOM    919  CE3 TRP X 118      50.708  34.680  49.390  1.00  0.00           C
ATOM    920  CD2 TRP X 118      49.412  34.846  49.933  1.00  0.00           C
ATOM    921  C   TRP X 118      45.343  32.644  48.743  1.00  0.00           C
ATOM    922  O   TRP X 118      45.185  32.768  47.524  1.00  0.00           O
ATOM    923  N   ILE X 119      44.437  33.049  49.637  1.00  0.00           N
ATOM    924  CA  ILE X 119      43.167  33.731  49.354  1.00  0.00           C
ATOM    925  CB  ILE X 119      41.996  32.971  50.023  1.00  0.00           C
ATOM    926  CG2 ILE X 119      40.662  33.680  49.720  1.00  0.00           C
ATOM    927  CG1 ILE X 119      41.959  31.490  49.568  1.00  0.00           C
ATOM    928  CD1 ILE X 119      40.875  30.642  50.243  1.00  0.00           C
ATOM    929  C   ILE X 119      43.270  35.179  49.858  1.00  0.00           C
ATOM    930  O   ILE X 119      43.506  35.407  51.044  1.00  0.00           O
ATOM    931  N   HID X 120      43.115  36.164  48.969  1.00  0.00           N
ATOM    932  CA  HID X 120      43.444  37.560  49.281  1.00  0.00           C
ATOM    933  CB  HID X 120      43.837  38.309  47.998  1.00  0.00           C
ATOM    934  CG  HID X 120      42.762  38.414  46.943  1.00  0.00           C
ATOM    935  ND1 HID X 120      41.680  39.266  46.952  1.00  0.00           N
ATOM    936  CE1 HID X 120      41.015  39.108  45.794  1.00  0.00           C
ATOM    937  NE2 HID X 120      41.615  38.179  45.030  1.00  0.00           N
ATOM    938  CD2 HID X 120      42.732  37.744  45.750  1.00  0.00           C
ATOM    939  C   HID X 120      42.379  38.329  50.093  1.00  0.00           C
ATOM    940  O   HID X 120      41.190  37.989  50.098  1.00  0.00           O
ATOM    941  N   GLY X 121      42.811  39.417  50.743  1.00  0.00           N
ATOM    942  CA  GLY X 121      41.968  40.393  51.419  1.00  0.00           C
ATOM    943  C   GLY X 121      41.195  41.281  50.436  1.00  0.00           C
ATOM    944  O   GLY X 121      41.182  41.089  49.221  1.00  0.00           O
ATOM    945  N   GLY X 122      40.497  42.343  50.985  1.00  0.00           N
ATOM    946  CA  GLY X 122      39.734  43.250  50.099  1.00  0.00           C
ATOM    947  C   GLY X 122      38.598  43.890  50.870  1.00  0.00           C
ATOM    948  O   GLY X 122      38.714  44.986  51.396  1.00  0.00           O
ATOM    949  N   GLY X 123      37.392  43.195  50.944  1.00  0.00           N
ATOM    950  CA  GLY X 123      36.262  43.708  51.736  1.00  0.00           C
ATOM    951  C   GLY X 123      35.778  45.071  51.218  1.00  0.00           C
ATOM    952  O   GLY X 123      35.919  46.070  51.922  1.00  0.00           O
ATOM    953  N   LEU X 124      35.277  45.118  49.978  1.00  0.00           N
ATOM    954  CA  LEU X 124      35.007  46.325  49.168  1.00  0.00           C
ATOM    955  CB  LEU X 124      33.819  47.129  49.745  1.00  0.00           C
ATOM    956  CG  LEU X 124      32.445  46.579  49.323  1.00  0.00           C
ATOM    957  CD1 LEU X 124      31.352  47.142  50.227  1.00  0.00           C
ATOM    958  CD2 LEU X 124      32.101  46.985  47.886  1.00  0.00           C
ATOM    959  C   LEU X 124      36.221  47.216  48.829  1.00  0.00           C
ATOM    960  O   LEU X 124      36.169  47.916  47.815  1.00  0.00           O
ATOM    961  N   MET X 125      37.337  47.149  49.560  1.00  0.00           N
ATOM    962  CA  MET X 125      38.614  47.750  49.145  1.00  0.00           C
ATOM    963  CB  MET X 125      39.484  48.026  50.388  1.00  0.00           C
ATOM    964  CG  MET X 125      40.322  49.302  50.220  1.00  0.00           C
ATOM    965  SD  MET X 125      41.676  49.460  51.408  1.00  0.00           S
ATOM    966  CE  MET X 125      42.625  50.791  50.630  1.00  0.00           C
ATOM    967  C   MET X 125      39.332  46.889  48.072  1.00  0.00           C
ATOM    968  O   MET X 125      38.758  45.947  47.518  1.00  0.00           O
ATOM    969  N   VAL X 126      40.583  47.229  47.751  1.00  0.00           N
ATOM    970  CA  VAL X 126      41.433  46.569  46.744  1.00  0.00           C
ATOM    971  CB  VAL X 126      42.440  47.570  46.136  1.00  0.00           C
ATOM    972  CG1 VAL X 126      41.753  48.570  45.203  1.00  0.00           C
ATOM    973  CG2 VAL X 126      43.223  48.366  47.189  1.00  0.00           C
ATOM    974  C   VAL X 126      42.162  45.324  47.282  1.00  0.00           C
ATOM    975  O   VAL X 126      42.379  45.181  48.486  1.00  0.00           O
ATOM    976  N   GLY X 127      42.562  44.431  46.376  1.00  0.00           N
ATOM    977  CA  GLY X 127      43.277  43.171  46.627  1.00  0.00           C
ATOM    978  C   GLY X 127      43.151  42.235  45.418  1.00  0.00           C
ATOM    979  O   GLY X 127      42.048  42.064  44.908  1.00  0.00           O
ATOM    980  N   ALA X 128      44.254  41.673  44.908  1.00  0.00           N
ATOM    981  CA  ALA X 128      44.250  40.931  43.638  1.00  0.00           C
ATOM    982  CB  ALA X 128      44.378  41.953  42.496  1.00  0.00           C
ATOM    983  C   ALA X 128      45.381  39.891  43.525  1.00  0.00           C
ATOM    984  O   ALA X 128      46.478  40.086  44.050  1.00  0.00           O
ATOM    985  N   ALA X 129      45.179  38.846  42.718  1.00  0.00           N
ATOM    986  CA  ALA X 129      46.237  37.895  42.343  1.00  0.00           C
ATOM    987  CB  ALA X 129      45.603  36.585  41.867  1.00  0.00           C
ATOM    988  C   ALA X 129      47.248  38.468  41.321  1.00  0.00           C
ATOM    989  O   ALA X 129      48.117  37.745  40.842  1.00  0.00           O
ATOM    990  N   SER X 130      47.142  39.760  40.994  1.00  0.00           N
ATOM    991  CA  SER X 130      48.101  40.541  40.197  1.00  0.00           C
ATOM    992  CB  SER X 130      47.362  41.681  39.483  1.00  0.00           C
ATOM    993  OG  SER X 130      46.154  41.244  38.893  1.00  0.00           O
ATOM    994  C   SER X 130      49.232  41.170  41.031  1.00  0.00           C
ATOM    995  O   SER X 130      50.172  41.724  40.460  1.00  0.00           O
ATOM    996  N   THR X 131      49.138  41.155  42.370  1.00  0.00           N
ATOM    997  CA  THR X 131      50.032  41.936  43.255  1.00  0.00           C
ATOM    998  CB  THR X 131      49.269  43.153  43.818  1.00  0.00           C
ATOM    999  CG2 THR X 131      48.109  42.797  44.744  1.00  0.00           C
ATOM   1000  OG1 THR X 131      50.140  44.010  44.513  1.00  0.00           O
ATOM   1001  C   THR X 131      50.754  41.128  44.346  1.00  0.00           C
ATOM   1002  O   THR X 131      51.833  41.536  44.788  1.00  0.00           O
ATOM   1003  N   TYR X 132      50.221  39.966  44.738  1.00  0.00           N
ATOM   1004  CA  TYR X 132      50.815  39.077  45.747  1.00  0.00           C
ATOM   1005  CB  TYR X 132      49.720  38.571  46.702  1.00  0.00           C
ATOM   1006  CG  TYR X 132      48.812  39.665  47.247  1.00  0.00           C
ATOM   1007  CD1 TYR X 132      49.351  40.766  47.947  1.00  0.00           C
ATOM   1008  CE1 TYR X 132      48.516  41.830  48.351  1.00  0.00           C
ATOM   1009  CZ  TYR X 132      47.133  41.784  48.068  1.00  0.00           C
ATOM   1010  OH  TYR X 132      46.305  42.805  48.412  1.00  0.00           O
ATOM   1011  CE2 TYR X 132      46.595  40.672  47.394  1.00  0.00           C
ATOM   1012  CD2 TYR X 132      47.429  39.615  46.988  1.00  0.00           C
ATOM   1013  C   TYR X 132      51.605  37.933  45.090  1.00  0.00           C
ATOM   1014  O   TYR X 132      51.183  37.393  44.068  1.00  0.00           O
ATOM   1015  N   ASP X 133      52.747  37.565  45.675  1.00  0.00           N
ATOM   1016  CA  ASP X 133      53.762  36.689  45.066  1.00  0.00           C
ATOM   1017  CB  ASP X 133      54.960  37.561  44.631  1.00  0.00           C
ATOM   1018  CG  ASP X 133      55.938  36.872  43.670  1.00  0.00           C
ATOM   1019  OD1 ASP X 133      56.026  35.627  43.663  1.00  0.00           O
ATOM   1020  OD2 ASP X 133      56.624  37.588  42.899  1.00  0.00           O
ATOM   1021  C   ASP X 133      54.172  35.558  46.033  1.00  0.00           C
ATOM   1022  O   ASP X 133      54.411  35.802  47.218  1.00  0.00           O
ATOM   1023  N   GLY X 134      54.246  34.317  45.539  1.00  0.00           N
ATOM   1024  CA  GLY X 134      54.597  33.113  46.309  1.00  0.00           C
ATOM   1025  C   GLY X 134      56.062  32.665  46.194  1.00  0.00           C
ATOM   1026  O   GLY X 134      56.457  31.702  46.857  1.00  0.00           O
ATOM   1027  N   LEU X 135      56.867  33.340  45.363  1.00  0.00           N
ATOM   1028  CA  LEU X 135      58.246  32.964  45.028  1.00  0.00           C
ATOM   1029  CB  LEU X 135      58.765  34.036  44.043  1.00  0.00           C
ATOM   1030  CG  LEU X 135      60.197  33.893  43.483  1.00  0.00           C
ATOM   1031  CD1 LEU X 135      60.322  34.799  42.253  1.00  0.00           C
ATOM   1032  CD2 LEU X 135      61.290  34.334  44.465  1.00  0.00           C
ATOM   1033  C   LEU X 135      59.145  32.787  46.263  1.00  0.00           C
ATOM   1034  O   LEU X 135      59.871  31.793  46.348  1.00  0.00           O
ATOM   1035  N   ALA X 136      59.097  33.708  47.232  1.00  0.00           N
ATOM   1036  CA  ALA X 136      60.044  33.714  48.349  1.00  0.00           C
ATOM   1037  CB  ALA X 136      59.999  35.080  49.048  1.00  0.00           C
ATOM   1038  C   ALA X 136      59.810  32.554  49.332  1.00  0.00           C
ATOM   1039  O   ALA X 136      60.772  31.985  49.849  1.00  0.00           O
ATOM   1040  N   LEU X 137      58.551  32.159  49.553  1.00  0.00           N
ATOM   1041  CA  LEU X 137      58.209  31.029  50.424  1.00  0.00           C
ATOM   1042  CB  LEU X 137      56.695  31.067  50.703  1.00  0.00           C
ATOM   1043  CG  LEU X 137      56.170  29.926  51.598  1.00  0.00           C
ATOM   1044  CD1 LEU X 137      56.831  29.904  52.980  1.00  0.00           C
ATOM   1045  CD2 LEU X 137      54.663  30.091  51.797  1.00  0.00           C
ATOM   1046  C   LEU X 137      58.679  29.691  49.824  1.00  0.00           C
ATOM   1047  O   LEU X 137      59.286  28.881  50.530  1.00  0.00           O
ATOM   1048  N   ALA X 138      58.482  29.487  48.516  1.00  0.00           N
ATOM   1049  CA  ALA X 138      58.995  28.312  47.805  1.00  0.00           C
ATOM   1050  CB  ALA X 138      58.435  28.325  46.376  1.00  0.00           C
ATOM   1051  C   ALA X 138      60.539  28.260  47.821  1.00  0.00           C
ATOM   1052  O   ALA X 138      61.125  27.207  48.090  1.00  0.00           O
ATOM   1053  N   ALA X 139      61.198  29.407  47.620  1.00  0.00           N
ATOM   1054  CA  ALA X 139      62.658  29.548  47.602  1.00  0.00           C
ATOM   1055  CB  ALA X 139      62.977  30.897  46.959  1.00  0.00           C
ATOM   1056  C   ALA X 139      63.343  29.405  48.981  1.00  0.00           C
ATOM   1057  O   ALA X 139      64.561  29.214  49.045  1.00  0.00           O
ATOM   1058  N   HIE X 140      62.580  29.451  50.082  1.00  0.00           N
ATOM   1059  CA  HIE X 140      63.066  29.164  51.441  1.00  0.00           C
ATOM   1060  CB  HIE X 140      62.630  30.271  52.412  1.00  0.00           C
ATOM   1061  CG  HIE X 140      63.552  31.462  52.373  1.00  0.00           C
ATOM   1062  ND1 HIE X 140      64.890  31.449  52.778  1.00  0.00           N
ATOM   1063  CE1 HIE X 140      65.346  32.697  52.582  1.00  0.00           C
ATOM   1064  NE2 HIE X 140      64.369  33.479  52.094  1.00  0.00           N
ATOM   1065  CD2 HIE X 140      63.231  32.716  51.951  1.00  0.00           C
ATOM   1066  C   HIE X 140      62.669  27.773  51.945  1.00  0.00           C
ATOM   1067  O   HIE X 140      63.547  26.982  52.291  1.00  0.00           O
ATOM   1068  N   GLU X 141      61.381  27.418  51.962  1.00  0.00           N
ATOM   1069  CA  GLU X 141      60.874  26.230  52.682  1.00  0.00           C
ATOM   1070  CB  GLU X 141      59.754  26.644  53.655  1.00  0.00           C
ATOM   1071  CG  GLU X 141      60.246  27.502  54.835  1.00  0.00           C
ATOM   1072  CD  GLU X 141      61.259  26.787  55.744  1.00  0.00           C
ATOM   1073  OE1 GLU X 141      61.161  25.553  55.952  1.00  0.00           O
ATOM   1074  OE2 GLU X 141      62.204  27.458  56.228  1.00  0.00           O
ATOM   1075  C   GLU X 141      60.472  25.034  51.795  1.00  0.00           C
ATOM   1076  O   GLU X 141      59.927  24.051  52.304  1.00  0.00           O
ATOM   1077  N   ASN X 142      60.789  25.073  50.496  1.00  0.00           N
ATOM   1078  CA  ASN X 142      60.679  23.942  49.559  1.00  0.00           C
ATOM   1079  CB  ASN X 142      61.837  22.948  49.821  1.00  0.00           C
ATOM   1080  CG  ASN X 142      62.254  22.141  48.598  1.00  0.00           C
ATOM   1081  OD1 ASN X 142      63.347  22.297  48.068  1.00  0.00           O
ATOM   1082  ND2 ASN X 142      61.417  21.260  48.113  1.00  0.00           N
ATOM   1083  C   ASN X 142      59.258  23.323  49.509  1.00  0.00           C
ATOM   1084  O   ASN X 142      59.092  22.100  49.488  1.00  0.00           O
ATOM   1085  N   VAL X 143      58.241  24.189  49.503  1.00  0.00           N
ATOM   1086  CA  VAL X 143      56.807  23.875  49.346  1.00  0.00           C
ATOM   1087  CB  VAL X 143      55.963  24.445  50.510  1.00  0.00           C
ATOM   1088  CG1 VAL X 143      56.297  23.750  51.833  1.00  0.00           C
ATOM   1089  CG2 VAL X 143      56.130  25.961  50.700  1.00  0.00           C
ATOM   1090  C   VAL X 143      56.279  24.404  48.008  1.00  0.00           C
ATOM   1091  O   VAL X 143      56.885  25.296  47.413  1.00  0.00           O
ATOM   1092  N   VAL X 144      55.138  23.885  47.549  1.00  0.00           N
ATOM   1093  CA  VAL X 144      54.395  24.430  46.400  1.00  0.00           C
ATOM   1094  CB  VAL X 144      53.700  23.311  45.600  1.00  0.00           C
ATOM   1095  CG1 VAL X 144      52.779  23.837  44.490  1.00  0.00           C
ATOM   1096  CG2 VAL X 144      54.761  22.434  44.931  1.00  0.00           C
ATOM   1097  C   VAL X 144      53.403  25.481  46.892  1.00  0.00           C
ATOM   1098  O   VAL X 144      52.660  25.248  47.846  1.00  0.00           O
ATOM   1099  N   VAL X 145      53.369  26.635  46.229  1.00  0.00           N
ATOM   1100  CA  VAL X 145      52.498  27.766  46.583  1.00  0.00           C
ATOM   1101  CB  VAL X 145      53.317  29.003  47.020  1.00  0.00           C
ATOM   1102  CG1 VAL X 145      52.425  30.108  47.608  1.00  0.00           C
ATOM   1103  CG2 VAL X 145      54.367  28.654  48.086  1.00  0.00           C
ATOM   1104  C   VAL X 145      51.552  28.073  45.421  1.00  0.00           C
ATOM   1105  O   VAL X 145      51.916  27.918  44.255  1.00  0.00           O
ATOM   1106  N   VAL X 146      50.338  28.523  45.734  1.00  0.00           N
ATOM   1107  CA  VAL X 146      49.324  28.981  44.773  1.00  0.00           C
ATOM   1108  CB  VAL X 146      48.217  27.917  44.585  1.00  0.00           C
ATOM   1109  CG1 VAL X 146      47.212  28.300  43.490  1.00  0.00           C
ATOM   1110  CG2 VAL X 146      48.776  26.532  44.223  1.00  0.00           C
ATOM   1111  C   VAL X 146      48.726  30.302  45.268  1.00  0.00           C
ATOM   1112  O   VAL X 146      48.428  30.422  46.454  1.00  0.00           O
ATOM   1113  N   THR X 147      48.506  31.280  44.387  1.00  0.00           N
ATOM   1114  CA  THR X 147      47.717  32.497  44.681  1.00  0.00           C
ATOM   1115  CB  THR X 147      48.545  33.796  44.540  1.00  0.00           C
ATOM   1116  CG2 THR X 147      49.707  33.888  45.531  1.00  0.00           C
ATOM   1117  OG1 THR X 147      49.132  33.933  43.268  1.00  0.00           O
ATOM   1118  C   THR X 147      46.470  32.516  43.791  1.00  0.00           C
ATOM   1119  O   THR X 147      46.583  32.275  42.590  1.00  0.00           O
ATOM   1120  N   ILE X 148      45.276  32.748  44.356  1.00  0.00           N
ATOM   1121  CA  ILE X 148      43.987  32.667  43.628  1.00  0.00           C
ATOM   1122  CB  ILE X 148      43.125  31.458  44.087  1.00  0.00           C
ATOM   1123  CG2 ILE X 148      43.949  30.158  44.064  1.00  0.00           C
ATOM   1124  CG1 ILE X 148      42.472  31.606  45.484  1.00  0.00           C
ATOM   1125  CD1 ILE X 148      41.058  32.204  45.453  1.00  0.00           C
ATOM   1126  C   ILE X 148      43.206  33.984  43.698  1.00  0.00           C
ATOM   1127  O   ILE X 148      43.314  34.712  44.684  1.00  0.00           O
ATOM   1128  N   GLN X 149      42.396  34.274  42.674  1.00  0.00           N
ATOM   1129  CA  GLN X 149      41.539  35.465  42.602  1.00  0.00           C
ATOM   1130  CB  GLN X 149      41.893  36.252  41.332  1.00  0.00           C
ATOM   1131  CG  GLN X 149      41.332  37.679  41.339  1.00  0.00           C
ATOM   1132  CD  GLN X 149      42.169  38.615  40.478  1.00  0.00           C
ATOM   1133  OE1 GLN X 149      42.962  39.401  40.970  1.00  0.00           O
ATOM   1134  NE2 GLN X 149      42.059  38.543  39.174  1.00  0.00           N
ATOM   1135  C   GLN X 149      40.043  35.123  42.659  1.00  0.00           C
ATOM   1136  O   GLN X 149      39.614  34.110  42.110  1.00  0.00           O
ATOM   1137  N   TYR X 150      39.246  35.990  43.289  1.00  0.00           N
ATOM   1138  CA  TYR X 150      37.784  35.870  43.394  1.00  0.00           C
ATOM   1139  CB  TYR X 150      37.412  35.209  44.733  1.00  0.00           C
ATOM   1140  CG  TYR X 150      37.736  36.006  45.987  1.00  0.00           C
ATOM   1141  CD1 TYR X 150      39.040  36.005  46.520  1.00  0.00           C
ATOM   1142  CE1 TYR X 150      39.333  36.753  47.677  1.00  0.00           C
ATOM   1143  CZ  TYR X 150      38.320  37.504  48.312  1.00  0.00           C
ATOM   1144  OH  TYR X 150      38.598  38.250  49.416  1.00  0.00           O
ATOM   1145  CE2 TYR X 150      37.009  37.482  47.794  1.00  0.00           C
ATOM   1146  CD2 TYR X 150      36.723  36.740  46.633  1.00  0.00           C
ATOM   1147  C   TYR X 150      37.084  37.228  43.206  1.00  0.00           C
ATOM   1148  O   TYR X 150      37.726  38.282  43.268  1.00  0.00           O
ATOM   1149  N   ARG X 151      35.767  37.216  42.956  1.00  0.00           N
ATOM   1150  CA  ARG X 151      34.948  38.431  42.784  1.00  0.00           C
ATOM   1151  CB  ARG X 151      33.575  38.037  42.210  1.00  0.00           C
ATOM   1152  CG  ARG X 151      33.659  37.572  40.747  1.00  0.00           C
ATOM   1153  CD  ARG X 151      32.323  37.003  40.250  1.00  0.00           C
ATOM   1154  NE  ARG X 151      32.111  35.601  40.660  1.00  0.00           N
ATOM   1155  CZ  ARG X 151      31.133  34.814  40.245  1.00  0.00           C
ATOM   1156  NH1 ARG X 151      30.120  35.235  39.547  1.00  0.00           N
ATOM   1157  NH2 ARG X 151      31.128  33.547  40.499  1.00  0.00           N
ATOM   1158  C   ARG X 151      34.792  39.204  44.102  1.00  0.00           C
ATOM   1159  O   ARG X 151      34.411  38.624  45.117  1.00  0.00           O
ATOM   1160  N   LEU X 152      35.031  40.518  44.073  1.00  0.00           N
ATOM   1161  CA  LEU X 152      34.908  41.418  45.232  1.00  0.00           C
ATOM   1162  CB  LEU X 152      36.122  42.370  45.283  1.00  0.00           C
ATOM   1163  CG  LEU X 152      37.491  41.698  45.501  1.00  0.00           C
ATOM   1164  CD1 LEU X 152      38.582  42.767  45.478  1.00  0.00           C
ATOM   1165  CD2 LEU X 152      37.571  40.982  46.850  1.00  0.00           C
ATOM   1166  C   LEU X 152      33.592  42.215  45.217  1.00  0.00           C
ATOM   1167  O   LEU X 152      32.911  42.303  44.193  1.00  0.00           O
ATOM   1168  N   GLY X 153      33.249  42.828  46.355  1.00  0.00           N
ATOM   1169  CA  GLY X 153      32.176  43.824  46.447  1.00  0.00           C
ATOM   1170  C   GLY X 153      30.823  43.340  45.917  1.00  0.00           C
ATOM   1171  O   GLY X 153      30.432  42.195  46.156  1.00  0.00           O
ATOM   1172  N   ILE X 154      30.104  44.188  45.172  1.00  0.00           N
ATOM   1173  CA  ILE X 154      28.784  43.823  44.626  1.00  0.00           C
ATOM   1174  CB  ILE X 154      28.026  45.037  44.033  1.00  0.00           C
ATOM   1175  CG2 ILE X 154      27.870  46.127  45.111  1.00  0.00           C
ATOM   1176  CG1 ILE X 154      28.648  45.579  42.722  1.00  0.00           C
ATOM   1177  CD1 ILE X 154      27.924  46.791  42.122  1.00  0.00           C
ATOM   1178  C   ILE X 154      28.868  42.654  43.633  1.00  0.00           C
ATOM   1179  O   ILE X 154      27.971  41.816  43.613  1.00  0.00           O
ATOM   1180  N   TRP X 155      29.962  42.533  42.869  1.00  0.00           N
ATOM   1181  CA  TRP X 155      30.173  41.428  41.924  1.00  0.00           C
ATOM   1182  CB  TRP X 155      31.453  41.672  41.110  1.00  0.00           C
ATOM   1183  CG  TRP X 155      31.391  42.699  40.018  1.00  0.00           C
ATOM   1184  CD1 TRP X 155      31.141  42.419  38.721  1.00  0.00           C
ATOM   1185  NE1 TRP X 155      31.263  43.559  37.956  1.00  0.00           N
ATOM   1186  CE2 TRP X 155      31.627  44.644  38.725  1.00  0.00           C
ATOM   1187  CZ2 TRP X 155      31.921  45.980  38.415  1.00  0.00           C
ATOM   1188  CH2 TRP X 155      32.255  46.865  39.453  1.00  0.00           C
ATOM   1189  CZ3 TRP X 155      32.300  46.402  40.780  1.00  0.00           C
ATOM   1190  CE3 TRP X 155      32.030  45.051  41.079  1.00  0.00           C
ATOM   1191  CD2 TRP X 155      31.683  44.134  40.060  1.00  0.00           C
ATOM   1192  C   TRP X 155      30.259  40.058  42.615  1.00  0.00           C
ATOM   1193  O   TRP X 155      29.863  39.058  42.008  1.00  0.00           O
ATOM   1194  N   GLY X 156      30.773  40.009  43.852  1.00  0.00           N
ATOM   1195  CA  GLY X 156      30.952  38.785  44.644  1.00  0.00           C
ATOM   1196  C   GLY X 156      29.882  38.523  45.711  1.00  0.00           C
ATOM   1197  O   GLY X 156      29.621  37.361  46.023  1.00  0.00           O
ATOM   1198  N   PHE X 157      29.249  39.569  46.255  1.00  0.00           N
ATOM   1199  CA  PHE X 157      28.471  39.492  47.506  1.00  0.00           C
ATOM   1200  CB  PHE X 157      29.359  39.988  48.660  1.00  0.00           C
ATOM   1201  CG  PHE X 157      30.664  39.217  48.800  1.00  0.00           C
ATOM   1202  CD1 PHE X 157      30.650  37.886  49.258  1.00  0.00           C
ATOM   1203  CE1 PHE X 157      31.842  37.142  49.316  1.00  0.00           C
ATOM   1204  CZ  PHE X 157      33.057  37.730  48.925  1.00  0.00           C
ATOM   1205  CE2 PHE X 157      33.077  39.060  48.470  1.00  0.00           C
ATOM   1206  CD2 PHE X 157      31.884  39.803  48.408  1.00  0.00           C
ATOM   1207  C   PHE X 157      27.091  40.187  47.461  1.00  0.00           C
ATOM   1208  O   PHE X 157      26.465  40.418  48.499  1.00  0.00           O
ATOM   1209  N   PHE X 158      26.579  40.503  46.266  1.00  0.00           N
ATOM   1210  CA  PHE X 158      25.173  40.882  46.081  1.00  0.00           C
ATOM   1211  CB  PHE X 158      24.978  41.501  44.689  1.00  0.00           C
ATOM   1212  CG  PHE X 158      23.528  41.779  44.337  1.00  0.00           C
ATOM   1213  CD1 PHE X 158      22.945  43.027  44.625  1.00  0.00           C
ATOM   1214  CE1 PHE X 158      21.587  43.257  44.338  1.00  0.00           C
ATOM   1215  CZ  PHE X 158      20.804  42.232  43.778  1.00  0.00           C
ATOM   1216  CE2 PHE X 158      21.385  40.982  43.499  1.00  0.00           C
ATOM   1217  CD2 PHE X 158      22.745  40.762  43.763  1.00  0.00           C
ATOM   1218  C   PHE X 158      24.225  39.684  46.292  1.00  0.00           C
ATOM   1219  O   PHE X 158      24.468  38.583  45.790  1.00  0.00           O
ATOM   1220  N   SER X 159      23.107  39.925  46.979  1.00  0.00           N
ATOM   1221  CA  SER X 159      22.006  38.978  47.199  1.00  0.00           C
ATOM   1222  CB  SER X 159      22.276  38.191  48.487  1.00  0.00           C
ATOM   1223  OG  SER X 159      21.188  37.347  48.810  1.00  0.00           O
ATOM   1224  C   SER X 159      20.657  39.704  47.307  1.00  0.00           C
ATOM   1225  O   SER X 159      20.587  40.778  47.908  1.00  0.00           O
ATOM   1226  N   THR X 160      19.584  39.100  46.780  1.00  0.00           N
ATOM   1227  CA  THR X 160      18.179  39.500  47.021  1.00  0.00           C
ATOM   1228  CB  THR X 160      17.296  39.334  45.769  1.00  0.00           C
ATOM   1229  CG2 THR X 160      17.712  40.243  44.622  1.00  0.00           C
ATOM   1230  OG1 THR X 160      17.328  38.007  45.290  1.00  0.00           O
ATOM   1231  C   THR X 160      17.523  38.715  48.162  1.00  0.00           C
ATOM   1232  O   THR X 160      16.349  38.935  48.458  1.00  0.00           O
ATOM   1233  N   GLY X 161      18.241  37.764  48.771  1.00  0.00           N
ATOM   1234  CA  GLY X 161      17.679  36.790  49.709  1.00  0.00           C
ATOM   1235  C   GLY X 161      16.747  35.758  49.060  1.00  0.00           C
ATOM   1236  O   GLY X 161      16.068  35.022  49.772  1.00  0.00           O
ATOM   1237  N   ASP X 162      16.672  35.699  47.728  1.00  0.00           N
ATOM   1238  CA  ASP X 162      15.684  34.915  46.973  1.00  0.00           C
ATOM   1239  CB  ASP X 162      14.593  35.878  46.465  1.00  0.00           C
ATOM   1240  CG  ASP X 162      13.210  35.235  46.320  1.00  0.00           C
ATOM   1241  OD1 ASP X 162      12.195  35.943  46.519  1.00  0.00           O
ATOM   1242  OD2 ASP X 162      13.107  34.016  46.052  1.00  0.00           O
ATOM   1243  C   ASP X 162      16.355  34.104  45.843  1.00  0.00           C
ATOM   1244  O   ASP X 162      17.529  34.298  45.532  1.00  0.00           O
ATOM   1245  N   GLU X 163      15.639  33.155  45.238  1.00  0.00           N
ATOM   1246  CA  GLU X 163      16.242  32.058  44.462  1.00  0.00           C
ATOM   1247  CB  GLU X 163      15.161  31.010  44.133  1.00  0.00           C
ATOM   1248  CG  GLU X 163      15.725  29.583  44.098  1.00  0.00           C
ATOM   1249  CD  GLU X 163      16.203  29.151  45.489  1.00  0.00           C
ATOM   1250  OE1 GLU X 163      15.348  28.931  46.380  1.00  0.00           O
ATOM   1251  OE2 GLU X 163      17.434  29.123  45.734  1.00  0.00           O
ATOM   1252  C   GLU X 163      17.002  32.503  43.198  1.00  0.00           C
ATOM   1253  O   GLU X 163      17.948  31.832  42.774  1.00  0.00           O
ATOM   1254  N   HID X 164      16.647  33.660  42.637  1.00  0.00           N
ATOM   1255  CA  HID X 164      17.327  34.307  41.509  1.00  0.00           C
ATOM   1256  CB  HID X 164      16.330  35.263  40.832  1.00  0.00           C
ATOM   1257  CG  HID X 164      15.648  36.220  41.781  1.00  0.00           C
ATOM   1258  ND1 HID X 164      14.380  36.082  42.292  1.00  0.00           N
ATOM   1259  CE1 HID X 164      14.131  37.127  43.096  1.00  0.00           C
ATOM   1260  NE2 HID X 164      15.214  37.921  43.177  1.00  0.00           N
ATOM   1261  CD2 HID X 164      16.173  37.359  42.325  1.00  0.00           C
ATOM   1262  C   HID X 164      18.641  35.029  41.880  1.00  0.00           C
ATOM   1263  O   HID X 164      19.396  35.411  40.987  1.00  0.00           O
ATOM   1264  N   SER X 165      18.942  35.250  43.166  1.00  0.00           N
ATOM   1265  CA  SER X 165      20.241  35.761  43.645  1.00  0.00           C
ATOM   1266  CB  SER X 165      20.402  37.261  43.342  1.00  0.00           C
ATOM   1267  OG  SER X 165      20.808  37.436  42.001  1.00  0.00           O
ATOM   1268  C   SER X 165      20.416  35.506  45.146  1.00  0.00           C
ATOM   1269  O   SER X 165      20.321  36.423  45.961  1.00  0.00           O
ATOM   1270  N   ARG X 166      20.701  34.254  45.524  1.00  0.00           N
ATOM   1271  CA  ARG X 166      20.862  33.853  46.934  1.00  0.00           C
ATOM   1272  CB  ARG X 166      20.790  32.326  47.046  1.00  0.00           C
ATOM   1273  CG  ARG X 166      19.391  31.716  46.860  1.00  0.00           C
ATOM   1274  CD  ARG X 166      18.457  32.003  48.047  1.00  0.00           C
ATOM   1275  NE  ARG X 166      17.252  31.151  48.017  1.00  0.00           N
ATOM   1276  CZ  ARG X 166      16.280  31.145  48.915  1.00  0.00           C
ATOM   1277  NH1 ARG X 166      15.254  30.365  48.750  1.00  0.00           N
ATOM   1278  NH2 ARG X 166      16.298  31.904  49.975  1.00  0.00           N
ATOM   1279  C   ARG X 166      22.140  34.388  47.598  1.00  0.00           C
ATOM   1280  O   ARG X 166      22.067  34.811  48.750  1.00  0.00           O
ATOM   1281  N   GLY X 167      23.276  34.428  46.894  1.00  0.00           N
ATOM   1282  CA  GLY X 167      24.528  35.058  47.349  1.00  0.00           C
ATOM   1283  C   GLY X 167      25.752  34.131  47.423  1.00  0.00           C
ATOM   1284  O   GLY X 167      25.720  32.981  46.982  1.00  0.00           O
ATOM   1285  N   ASN X 168      26.823  34.655  48.031  1.00  0.00           N
ATOM   1286  CA  ASN X 168      28.118  34.010  48.315  1.00  0.00           C
ATOM   1287  CB  ASN X 168      27.940  32.898  49.376  1.00  0.00           C
ATOM   1288  CG  ASN X 168      27.325  33.379  50.687  1.00  0.00           C
ATOM   1289  OD1 ASN X 168      27.443  34.531  51.095  1.00  0.00           O
ATOM   1290  ND2 ASN X 168      26.631  32.519  51.394  1.00  0.00           N
ATOM   1291  C   ASN X 168      28.964  33.628  47.074  1.00  0.00           C
ATOM   1292  O   ASN X 168      29.787  32.710  47.124  1.00  0.00           O
ATOM   1293  N   TRP X 169      28.821  34.361  45.962  1.00  0.00           N
ATOM   1294  CA  TRP X 169      29.545  34.122  44.698  1.00  0.00           C
ATOM   1295  CB  TRP X 169      29.056  35.097  43.611  1.00  0.00           C
ATOM   1296  CG  TRP X 169      27.611  35.483  43.701  1.00  0.00           C
ATOM   1297  CD1 TRP X 169      27.150  36.721  43.992  1.00  0.00           C
ATOM   1298  NE1 TRP X 169      25.778  36.690  44.118  1.00  0.00           N
ATOM   1299  CE2 TRP X 169      25.280  35.428  43.885  1.00  0.00           C
ATOM   1300  CZ2 TRP X 169      23.986  34.899  43.904  1.00  0.00           C
ATOM   1301  CH2 TRP X 169      23.811  33.523  43.681  1.00  0.00           C
ATOM   1302  CZ3 TRP X 169      24.923  32.704  43.419  1.00  0.00           C
ATOM   1303  CE3 TRP X 169      26.218  33.254  43.377  1.00  0.00           C
ATOM   1304  CD2 TRP X 169      26.431  34.628  43.617  1.00  0.00           C
ATOM   1305  C   TRP X 169      31.069  34.214  44.864  1.00  0.00           C
ATOM   1306  O   TRP X 169      31.794  33.342  44.389  1.00  0.00           O
ATOM   1307  N   GLY X 170      31.546  35.209  45.620  1.00  0.00           N
ATOM   1308  CA  GLY X 170      32.967  35.397  45.934  1.00  0.00           C
ATOM   1309  C   GLY X 170      33.582  34.290  46.805  1.00  0.00           C
ATOM   1310  O   GLY X 170      34.803  34.202  46.888  1.00  0.00           O
ATOM   1311  N   HIE X 171      32.772  33.413  47.415  1.00  0.00           N
ATOM   1312  CA  HIE X 171      33.238  32.188  48.088  1.00  0.00           C
ATOM   1313  CB  HIE X 171      32.491  32.002  49.419  1.00  0.00           C
ATOM   1314  CG  HIE X 171      32.670  33.123  50.416  1.00  0.00           C
ATOM   1315  ND1 HIE X 171      31.641  33.700  51.162  1.00  0.00           N
ATOM   1316  CE1 HIE X 171      32.222  34.625  51.941  1.00  0.00           C
ATOM   1317  NE2 HIE X 171      33.548  34.664  51.718  1.00  0.00           N
ATOM   1318  CD2 HIE X 171      33.851  33.717  50.764  1.00  0.00           C
ATOM   1319  C   HIE X 171      33.106  30.949  47.188  1.00  0.00           C
ATOM   1320  O   HIE X 171      33.982  30.084  47.211  1.00  0.00           O
ATOM   1321  N   LEU X 172      32.076  30.885  46.334  1.00  0.00           N
ATOM   1322  CA  LEU X 172      31.930  29.850  45.296  1.00  0.00           C
ATOM   1323  CB  LEU X 172      30.591  30.054  44.559  1.00  0.00           C
ATOM   1324  CG  LEU X 172      29.349  29.650  45.376  1.00  0.00           C
ATOM   1325  CD1 LEU X 172      28.088  30.264  44.773  1.00  0.00           C
ATOM   1326  CD2 LEU X 172      29.163  28.132  45.393  1.00  0.00           C
ATOM   1327  C   LEU X 172      33.111  29.848  44.304  1.00  0.00           C
ATOM   1328  O   LEU X 172      33.549  28.776  43.880  1.00  0.00           O
ATOM   1329  N   ASP X 173      33.668  31.022  43.992  1.00  0.00           N
ATOM   1330  CA  ASP X 173      34.917  31.184  43.227  1.00  0.00           C
ATOM   1331  CB  ASP X 173      35.260  32.682  43.129  1.00  0.00           C
ATOM   1332  CG  ASP X 173      34.304  33.498  42.253  1.00  0.00           C
ATOM   1333  OD1 ASP X 173      33.574  32.905  41.429  1.00  0.00           O
ATOM   1334  OD2 ASP X 173      34.299  34.745  42.377  1.00  0.00           O
ATOM   1335  C   ASP X 173      36.096  30.434  43.874  1.00  0.00           C
ATOM   1336  O   ASP X 173      36.843  29.718  43.205  1.00  0.00           O
ATOM   1337  N   GLN X 174      36.236  30.551  45.197  1.00  0.00           N
ATOM   1338  CA  GLN X 174      37.343  29.967  45.960  1.00  0.00           C
ATOM   1339  CB  GLN X 174      37.387  30.591  47.367  1.00  0.00           C
ATOM   1340  CG  GLN X 174      37.465  32.131  47.360  1.00  0.00           C
ATOM   1341  CD  GLN X 174      37.356  32.741  48.755  1.00  0.00           C
ATOM   1342  OE1 GLN X 174      37.440  32.066  49.767  1.00  0.00           O
ATOM   1343  NE2 GLN X 174      37.157  34.036  48.869  1.00  0.00           N
ATOM   1344  C   GLN X 174      37.224  28.437  46.031  1.00  0.00           C
ATOM   1345  O   GLN X 174      38.217  27.729  45.858  1.00  0.00           O
ATOM   1346  N   VAL X 175      36.003  27.911  46.203  1.00  0.00           N
ATOM   1347  CA  VAL X 175      35.724  26.463  46.134  1.00  0.00           C
ATOM   1348  CB  VAL X 175      34.254  26.163  46.501  1.00  0.00           C
ATOM   1349  CG1 VAL X 175      33.911  24.675  46.355  1.00  0.00           C
ATOM   1350  CG2 VAL X 175      33.953  26.553  47.955  1.00  0.00           C
ATOM   1351  C   VAL X 175      36.070  25.902  44.749  1.00  0.00           C
ATOM   1352  O   VAL X 175      36.711  24.855  44.655  1.00  0.00           O
ATOM   1353  N   ALA X 176      35.716  26.610  43.671  1.00  0.00           N
ATOM   1354  CA  ALA X 176      36.014  26.182  42.303  1.00  0.00           C
ATOM   1355  CB  ALA X 176      35.290  27.119  41.336  1.00  0.00           C
ATOM   1356  C   ALA X 176      37.525  26.125  42.014  1.00  0.00           C
ATOM   1357  O   ALA X 176      37.990  25.164  41.392  1.00  0.00           O
ATOM   1358  N   ALA X 177      38.296  27.101  42.510  1.00  0.00           N
ATOM   1359  CA  ALA X 177      39.756  27.100  42.422  1.00  0.00           C
ATOM   1360  CB  ALA X 177      40.274  28.467  42.888  1.00  0.00           C
ATOM   1361  C   ALA X 177      40.385  25.944  43.227  1.00  0.00           C
ATOM   1362  O   ALA X 177      41.254  25.236  42.717  1.00  0.00           O
ATOM   1363  N   LEU X 178      39.914  25.685  44.454  1.00  0.00           N
ATOM   1364  CA  LEU X 178      40.396  24.562  45.274  1.00  0.00           C
ATOM   1365  CB  LEU X 178      39.802  24.670  46.692  1.00  0.00           C
ATOM   1366  CG  LEU X 178      40.389  25.823  47.530  1.00  0.00           C
ATOM   1367  CD1 LEU X 178      39.560  26.019  48.800  1.00  0.00           C
ATOM   1368  CD2 LEU X 178      41.838  25.557  47.948  1.00  0.00           C
ATOM   1369  C   LEU X 178      40.089  23.197  44.635  1.00  0.00           C
ATOM   1370  O   LEU X 178      40.935  22.301  44.668  1.00  0.00           O
ATOM   1371  N   ARG X 179      38.931  23.047  43.979  1.00  0.00           N
ATOM   1372  CA  ARG X 179      38.569  21.831  43.229  1.00  0.00           C
ATOM   1373  CB  ARG X 179      37.077  21.904  42.861  1.00  0.00           C
ATOM   1374  CG  ARG X 179      36.530  20.529  42.451  1.00  0.00           C
ATOM   1375  CD  ARG X 179      35.050  20.584  42.057  1.00  0.00           C
ATOM   1376  NE  ARG X 179      34.180  20.909  43.204  1.00  0.00           N
ATOM   1377  CZ  ARG X 179      33.320  21.908  43.302  1.00  0.00           C
ATOM   1378  NH1 ARG X 179      32.575  22.033  44.355  1.00  0.00           N
ATOM   1379  NH2 ARG X 179      33.166  22.822  42.388  1.00  0.00           N
ATOM   1380  C   ARG X 179      39.474  21.588  42.010  1.00  0.00           C
ATOM   1381  O   ARG X 179      39.797  20.434  41.726  1.00  0.00           O
ATOM   1382  N   TRP X 180      39.934  22.658  41.352  1.00  0.00           N
ATOM   1383  CA  TRP X 180      40.906  22.627  40.244  1.00  0.00           C
ATOM   1384  CB  TRP X 180      40.882  23.997  39.544  1.00  0.00           C
ATOM   1385  CG  TRP X 180      41.614  24.112  38.240  1.00  0.00           C
ATOM   1386  CD1 TRP X 180      41.017  24.174  37.028  1.00  0.00           C
ATOM   1387  NE1 TRP X 180      41.970  24.345  36.045  1.00  0.00           N
ATOM   1388  CE2 TRP X 180      43.243  24.363  36.568  1.00  0.00           C
ATOM   1389  CZ2 TRP X 180      44.513  24.497  35.987  1.00  0.00           C
ATOM   1390  CH2 TRP X 180      45.648  24.510  36.816  1.00  0.00           C
ATOM   1391  CZ3 TRP X 180      45.495  24.404  38.210  1.00  0.00           C
ATOM   1392  CE3 TRP X 180      44.213  24.281  38.783  1.00  0.00           C
ATOM   1393  CD2 TRP X 180      43.051  24.241  37.979  1.00  0.00           C
ATOM   1394  C   TRP X 180      42.327  22.272  40.721  1.00  0.00           C
ATOM   1395  O   TRP X 180      43.029  21.487  40.077  1.00  0.00           O
ATOM   1396  N   VAL X 181      42.744  22.791  41.886  1.00  0.00           N
ATOM   1397  CA  VAL X 181      44.000  22.399  42.561  1.00  0.00           C
ATOM   1398  CB  VAL X 181      44.255  23.277  43.808  1.00  0.00           C
ATOM   1399  CG1 VAL X 181      45.402  22.777  44.698  1.00  0.00           C
ATOM   1400  CG2 VAL X 181      44.612  24.710  43.388  1.00  0.00           C
ATOM   1401  C   VAL X 181      43.973  20.904  42.897  1.00  0.00           C
ATOM   1402  O   VAL X 181      44.920  20.194  42.563  1.00  0.00           O
ATOM   1403  N   GLN X 182      42.849  20.395  43.415  1.00  0.00           N
ATOM   1404  CA  GLN X 182      42.571  18.964  43.634  1.00  0.00           C
ATOM   1405  CB  GLN X 182      41.327  18.839  44.545  1.00  0.00           C
ATOM   1406  CG  GLN X 182      41.653  19.053  46.031  1.00  0.00           C
ATOM   1407  CD  GLN X 182      42.524  17.950  46.636  1.00  0.00           C
ATOM   1408  OE1 GLN X 182      42.772  16.904  46.047  1.00  0.00           O
ATOM   1409  NE2 GLN X 182      43.028  18.151  47.829  1.00  0.00           N
ATOM   1410  C   GLN X 182      42.434  18.116  42.343  1.00  0.00           C
ATOM   1411  O   GLN X 182      41.968  16.974  42.393  1.00  0.00           O
ATOM   1412  N   ASP X 183      42.835  18.645  41.184  1.00  0.00           N
ATOM   1413  CA  ASP X 183      42.741  17.984  39.877  1.00  0.00           C
ATOM   1414  CB  ASP X 183      41.521  18.591  39.159  1.00  0.00           C
ATOM   1415  CG  ASP X 183      40.942  17.726  38.044  1.00  0.00           C
ATOM   1416  OD1 ASP X 183      40.999  16.477  38.151  1.00  0.00           O
ATOM   1417  OD2 ASP X 183      40.294  18.290  37.137  1.00  0.00           O
ATOM   1418  C   ASP X 183      44.033  18.079  39.035  1.00  0.00           C
ATOM   1419  O   ASP X 183      44.301  17.175  38.236  1.00  0.00           O
ATOM   1420  N   ASN X 184      44.864  19.115  39.237  1.00  0.00           N
ATOM   1421  CA  ASN X 184      46.042  19.400  38.395  1.00  0.00           C
ATOM   1422  CB  ASN X 184      45.719  20.616  37.500  1.00  0.00           C
ATOM   1423  CG  ASN X 184      44.562  20.387  36.542  1.00  0.00           C
ATOM   1424  OD1 ASN X 184      44.734  19.864  35.448  1.00  0.00           O
ATOM   1425  ND2 ASN X 184      43.369  20.778  36.933  1.00  0.00           N
ATOM   1426  C   ASN X 184      47.376  19.638  39.148  1.00  0.00           C
ATOM   1427  O   ASN X 184      48.426  19.659  38.501  1.00  0.00           O
ATOM   1428  N   ILE X 185      47.390  19.845  40.474  1.00  0.00           N
ATOM   1429  CA  ILE X 185      48.591  20.335  41.188  1.00  0.00           C
ATOM   1430  CB  ILE X 185      48.212  20.861  42.593  1.00  0.00           C
ATOM   1431  CG2 ILE X 185      47.970  19.721  43.597  1.00  0.00           C
ATOM   1432  CG1 ILE X 185      49.244  21.847  43.186  1.00  0.00           C
ATOM   1433  CD1 ILE X 185      49.368  23.167  42.412  1.00  0.00           C
ATOM   1434  C   ILE X 185      49.770  19.341  41.214  1.00  0.00           C
ATOM   1435  O   ILE X 185      50.926  19.767  41.277  1.00  0.00           O
ATOM   1436  N   ALA X 186      49.514  18.037  41.069  1.00  0.00           N
ATOM   1437  CA  ALA X 186      50.556  17.010  40.952  1.00  0.00           C
ATOM   1438  CB  ALA X 186      49.874  15.637  40.915  1.00  0.00           C
ATOM   1439  C   ALA X 186      51.479  17.216  39.732  1.00  0.00           C
ATOM   1440  O   ALA X 186      52.665  16.880  39.786  1.00  0.00           O
ATOM   1441  N   SER X 187      50.982  17.845  38.659  1.00  0.00           N
ATOM   1442  CA  SER X 187      51.781  18.208  37.474  1.00  0.00           C
ATOM   1443  CB  SER X 187      50.834  18.602  36.336  1.00  0.00           C
ATOM   1444  OG  SER X 187      51.326  18.142  35.091  1.00  0.00           O
ATOM   1445  C   SER X 187      52.810  19.320  37.758  1.00  0.00           C
ATOM   1446  O   SER X 187      53.812  19.447  37.053  1.00  0.00           O
ATOM   1447  N   PHE X 188      52.603  20.081  38.841  1.00  0.00           N
ATOM   1448  CA  PHE X 188      53.496  21.125  39.361  1.00  0.00           C
ATOM   1449  CB  PHE X 188      52.675  22.399  39.636  1.00  0.00           C
ATOM   1450  CG  PHE X 188      51.922  22.951  38.435  1.00  0.00           C
ATOM   1451  CD1 PHE X 188      50.630  22.482  38.128  1.00  0.00           C
ATOM   1452  CE1 PHE X 188      49.937  22.984  37.012  1.00  0.00           C
ATOM   1453  CZ  PHE X 188      50.531  23.965  36.199  1.00  0.00           C
ATOM   1454  CE2 PHE X 188      51.818  24.443  36.506  1.00  0.00           C
ATOM   1455  CD2 PHE X 188      52.512  23.937  37.620  1.00  0.00           C
ATOM   1456  C   PHE X 188      54.288  20.664  40.607  1.00  0.00           C
ATOM   1457  O   PHE X 188      54.928  21.480  41.274  1.00  0.00           O
ATOM   1458  N   GLY X 189      54.250  19.366  40.937  1.00  0.00           N
ATOM   1459  CA  GLY X 189      54.977  18.764  42.064  1.00  0.00           C
ATOM   1460  C   GLY X 189      54.267  18.824  43.426  1.00  0.00           C
ATOM   1461  O   GLY X 189      54.844  18.409  44.430  1.00  0.00           O
ATOM   1462  N   GLY X 190      53.027  19.318  43.492  1.00  0.00           N
ATOM   1463  CA  GLY X 190      52.267  19.421  44.743  1.00  0.00           C
ATOM   1464  C   GLY X 190      51.541  18.127  45.127  1.00  0.00           C
ATOM   1465  O   GLY X 190      50.986  17.451  44.266  1.00  0.00           O
ATOM   1466  N   ASN X 191      51.505  17.796  46.420  1.00  0.00           N
ATOM   1467  CA  ASN X 191      50.771  16.654  46.975  1.00  0.00           C
ATOM   1468  CB  ASN X 191      51.467  16.219  48.282  1.00  0.00           C
ATOM   1469  CG  ASN X 191      50.780  15.050  48.974  1.00  0.00           C
ATOM   1470  OD1 ASN X 191      49.922  14.371  48.423  1.00  0.00           O
ATOM   1471  ND2 ASN X 191      51.117  14.797  50.212  1.00  0.00           N
ATOM   1472  C   ASN X 191      49.279  17.002  47.213  1.00  0.00           C
ATOM   1473  O   ASN X 191      48.984  17.778  48.129  1.00  0.00           O
ATOM   1474  N   PRO X 192      48.313  16.393  46.490  1.00  0.00           N
ATOM   1475  CD  PRO X 192      48.491  15.510  45.349  1.00  0.00           C
ATOM   1476  CG  PRO X 192      47.254  15.731  44.490  1.00  0.00           C
ATOM   1477  CB  PRO X 192      46.165  15.913  45.543  1.00  0.00           C
ATOM   1478  CA  PRO X 192      46.875  16.616  46.709  1.00  0.00           C
ATOM   1479  C   PRO X 192      46.358  16.091  48.060  1.00  0.00           C
ATOM   1480  O   PRO X 192      45.230  16.396  48.452  1.00  0.00           O
ATOM   1481  N   GLY X 193      47.166  15.297  48.771  1.00  0.00           N
ATOM   1482  CA  GLY X 193      46.893  14.785  50.114  1.00  0.00           C
ATOM   1483  C   GLY X 193      47.419  15.651  51.268  1.00  0.00           C
ATOM   1484  O   GLY X 193      47.255  15.241  52.416  1.00  0.00           O
ATOM   1485  N   SER X 194      48.041  16.806  50.988  1.00  0.00           N
ATOM   1486  CA  SER X 194      48.578  17.742  51.995  1.00  0.00           C
ATOM   1487  CB  SER X 194      50.061  17.449  52.288  1.00  0.00           C
ATOM   1488  OG  SER X 194      50.224  16.242  53.010  1.00  0.00           O
ATOM   1489  C   SER X 194      48.395  19.207  51.572  1.00  0.00           C
ATOM   1490  O   SER X 194      49.368  19.917  51.292  1.00  0.00           O
ATOM   1491  N   VAL X 195      47.144  19.679  51.535  1.00  0.00           N
ATOM   1492  CA  VAL X 195      46.775  21.033  51.078  1.00  0.00           C
ATOM   1493  CB  VAL X 195      45.661  20.973  50.010  1.00  0.00           C
ATOM   1494  CG1 VAL X 195      45.367  22.361  49.421  1.00  0.00           C
ATOM   1495  CG2 VAL X 195      46.021  20.039  48.844  1.00  0.00           C
ATOM   1496  C   VAL X 195      46.382  21.945  52.251  1.00  0.00           C
ATOM   1497  O   VAL X 195      45.516  21.608  53.058  1.00  0.00           O
ATOM   1498  N   THR X 196      46.979  23.135  52.317  1.00  0.00           N
ATOM   1499  CA  THR X 196      46.712  24.176  53.325  1.00  0.00           C
ATOM   1500  CB  THR X 196      48.008  24.553  54.065  1.00  0.00           C
ATOM   1501  CG2 THR X 196      47.851  25.711  55.054  1.00  0.00           C
ATOM   1502  OG1 THR X 196      48.474  23.448  54.803  1.00  0.00           O
ATOM   1503  C   THR X 196      46.119  25.414  52.658  1.00  0.00           C
ATOM   1504  O   THR X 196      46.628  25.844  51.623  1.00  0.00           O
ATOM   1505  N   ILE X 197      45.092  26.024  53.258  1.00  0.00           N
ATOM   1506  CA  ILE X 197      44.556  27.331  52.836  1.00  0.00           C
ATOM   1507  CB  ILE X 197      43.028  27.287  52.598  1.00  0.00           C
ATOM   1508  CG2 ILE X 197      42.719  26.280  51.476  1.00  0.00           C
ATOM   1509  CG1 ILE X 197      42.210  26.975  53.873  1.00  0.00           C
ATOM   1510  CD1 ILE X 197      40.692  27.083  53.675  1.00  0.00           C
ATOM   1511  C   ILE X 197      44.971  28.437  53.814  1.00  0.00           C
ATOM   1512  O   ILE X 197      44.985  28.219  55.027  1.00  0.00           O
ATOM   1513  N   PHE X 198      45.309  29.623  53.306  1.00  0.00           N
ATOM   1514  CA  PHE X 198      45.655  30.786  54.128  1.00  0.00           C
ATOM   1515  CB  PHE X 198      47.160  30.794  54.458  1.00  0.00           C
ATOM   1516  CG  PHE X 198      48.139  31.105  53.336  1.00  0.00           C
ATOM   1517  CD1 PHE X 198      48.868  32.311  53.361  1.00  0.00           C
ATOM   1518  CE1 PHE X 198      49.844  32.571  52.383  1.00  0.00           C
ATOM   1519  CZ  PHE X 198      50.087  31.633  51.365  1.00  0.00           C
ATOM   1520  CE2 PHE X 198      49.351  30.438  51.323  1.00  0.00           C
ATOM   1521  CD2 PHE X 198      48.389  30.166  52.314  1.00  0.00           C
ATOM   1522  C   PHE X 198      45.192  32.105  53.497  1.00  0.00           C
ATOM   1523  O   PHE X 198      45.073  32.212  52.277  1.00  0.00           O
ATOM   1524  N   GLY X 199      44.923  33.116  54.324  1.00  0.00           N
ATOM   1525  CA  GLY X 199      44.525  34.441  53.850  1.00  0.00           C
ATOM   1526  C   GLY X 199      44.382  35.467  54.968  1.00  0.00           C
ATOM   1527  O   GLY X 199      44.085  35.120  56.112  1.00  0.00           O
ATOM   1528  N   GLU X 200      44.574  36.745  54.641  1.00  0.00           N
ATOM   1529  CA  GLU X 200      44.429  37.865  55.579  1.00  0.00           C
ATOM   1530  CB  GLU X 200      45.658  38.793  55.587  1.00  0.00           C
ATOM   1531  CG  GLU X 200      46.113  39.345  54.233  1.00  0.00           C
ATOM   1532  CD  GLU X 200      46.843  38.277  53.413  1.00  0.00           C
ATOM   1533  OE1 GLU X 200      47.968  37.873  53.790  1.00  0.00           O
ATOM   1534  OE2 GLU X 200      46.270  37.818  52.402  1.00  0.00           O
ATOM   1535  C   GLU X 200      43.130  38.649  55.378  1.00  0.00           C
ATOM   1536  O   GLU X 200      42.594  38.706  54.266  1.00  0.00           O
ATOM   1537  C1  MOL X 201      44.259  43.287  54.134  1.00  0.00           C
ATOM   1538  C2  MOL X 201      43.786  44.662  53.670  1.00  0.00           C
ATOM   1539  C3  MOL X 201      42.253  44.816  53.658  1.00  0.00           C
ATOM   1540  C4  MOL X 201      41.851  46.291  53.339  1.00  0.00           C
ATOM   1541  C5  MOL X 201      42.628  47.296  54.228  1.00  0.00           C
ATOM   1542  C6  MOL X 201      44.150  47.050  54.156  1.00  0.00           C
ATOM   1543  O1  MOL X 201      44.410  45.669  54.503  1.00  0.00           O
ATOM   1544  O2  MOL X 201      44.594  47.345  52.809  1.00  0.00           O
ATOM   1545  C7  MOL X 201      46.006  47.616  52.646  1.00  0.00           C
ATOM   1546  C8  MOL X 201      46.708  46.345  52.080  1.00  0.00           C
ATOM   1547  C9  MOL X 201      46.988  46.358  50.548  1.00  0.00           C
ATOM   1548  C10 MOL X 201      46.023  47.327  49.808  1.00  0.00           C
ATOM   1549  C11 MOL X 201      46.085  48.740  50.382  1.00  0.00           C
ATOM   1550  C12 MOL X 201      46.125  48.873  51.777  1.00  0.00           C
ATOM   1551  C13 MOL X 201      46.229  50.158  52.350  1.00  0.00           C
ATOM   1552  C14 MOL X 201      46.277  51.324  51.541  1.00  0.00           C
ATOM   1553  C15 MOL X 201      46.205  51.184  50.134  1.00  0.00           C
ATOM   1554  C16 MOL X 201      46.130  49.889  49.564  1.00  0.00           C
ATOM   1555  O3  MOL X 201      46.105  49.746  48.205  1.00  0.00           O
ATOM   1556  C17 MOL X 201      46.185  52.411  49.259  1.00  0.00           C
ATOM   1557  O4  MOL X 201      45.880  52.338  48.074  1.00  0.00           O
ATOM   1558  C18 MOL X 201      46.512  53.743  49.867  1.00  0.00           C
ATOM   1559  C19 MOL X 201      46.580  53.905  51.269  1.00  0.00           C
ATOM   1560  C20 MOL X 201      46.398  52.703  52.167  1.00  0.00           C
ATOM   1561  O5  MOL X 201      46.380  52.812  53.385  1.00  0.00           O
ATOM   1562  C21 MOL X 201      46.803  55.206  51.792  1.00  0.00           C
ATOM   1563  C22 MOL X 201      47.006  56.298  50.930  1.00  0.00           C
ATOM   1564  C23 MOL X 201      46.971  56.121  49.543  1.00  0.00           C
ATOM   1565  C24 MOL X 201      46.711  54.850  49.016  1.00  0.00           C
ATOM   1566  O6  MOL X 201      46.828  55.461  53.143  1.00  0.00           O
ATOM   1567  C25 MOL X 201      45.776  56.252  53.723  1.00  0.00           C
ATOM   1568  O7  MOL X 201      46.272  50.271  53.710  1.00  0.00           O
ATOM   1569  C26 MOL X 201      48.480  46.766  50.338  1.00  0.00           C
ATOM   1570  O8  MOL X 201      48.866  47.917  50.491  1.00  0.00           O
ATOM   1571  C27 MOL X 201      49.462  45.613  50.029  1.00  0.00           C
ATOM   1572  O9  MOL X 201      50.844  45.914  50.314  1.00  0.00           O
ATOM   1573  O10 MOL X 201      46.750  45.032  50.027  1.00  0.00           O
ATOM   1574  N1  MOL X 201      40.399  46.579  53.429  1.00  0.00           N
ATOM   1575  O11 MOL X 201      41.704  44.486  54.958  1.00  0.00           O
ATOM   1576  C28 MOL X 201      40.687  43.450  55.040  1.00  0.00           C
ATOM   1577  C29 MOL X 201      39.428  44.143  55.652  1.00  0.00           C
ATOM   1578  O12 MOL X 201      39.520  44.030  57.101  1.00  0.00           O
ATOM   1579  O13 MOL X 201      40.486  42.771  53.964  1.00  0.00           O
ATOM   1580  C30 MOL X 201      38.414  44.124  57.905  1.00  0.00           C
ATOM   1581  C31 MOL X 201      37.054  44.320  57.308  1.00  0.00           C
ATOM   1582  O14 MOL X 201      38.657  44.038  59.089  1.00  0.00           O
ATOM   1583  O15 MOL X 201      36.805  45.719  57.114  1.00  0.00           O
ATOM   1584  N2  MOL X 201      42.610  39.245  56.463  1.00  0.00           N
ATOM   1585  C32 MOL X 201      41.543  40.276  56.456  1.00  0.00           C
ATOM   1586  C33 MOL X 201      42.066  41.559  55.814  1.00  0.00           C
ATOM   1587  O16 MOL X 201      41.168  42.610  56.155  1.00  0.00           O
ATOM   1588  C34 MOL X 201      40.274  39.677  55.853  1.00  0.00           C
ATOM   1589  O17 MOL X 201      39.790  38.659  56.360  1.00  0.00           O
ATOM   1590  N   ALA X 202      39.741  40.200  54.692  1.00  0.00           N
ATOM   1591  CA  ALA X 202      38.526  39.578  54.142  1.00  0.00           C
ATOM   1592  CB  ALA X 202      37.949  40.495  53.058  1.00  0.00           C
ATOM   1593  C   ALA X 202      38.784  38.144  53.603  1.00  0.00           C
ATOM   1594  O   ALA X 202      37.873  37.311  53.612  1.00  0.00           O
ATOM   1595  N   GLY X 203      40.019  37.822  53.202  1.00  0.00           N
ATOM   1596  CA  GLY X 203      40.452  36.463  52.858  1.00  0.00           C
ATOM   1597  C   GLY X 203      40.548  35.556  54.088  1.00  0.00           C
ATOM   1598  O   GLY X 203      40.139  34.399  54.041  1.00  0.00           O
ATOM   1599  N   GLY X 204      40.964  36.113  55.228  1.00  0.00           N
ATOM   1600  CA  GLY X 204      40.957  35.440  56.531  1.00  0.00           C
ATOM   1601  C   GLY X 204      39.544  35.085  57.006  1.00  0.00           C
ATOM   1602  O   GLY X 204      39.315  33.959  57.458  1.00  0.00           O
ATOM   1603  N   GLU X 205      38.567  35.980  56.806  1.00  0.00           N
ATOM   1604  CA  GLU X 205      37.154  35.661  57.047  1.00  0.00           C
ATOM   1605  CB  GLU X 205      36.259  36.921  57.103  1.00  0.00           C
ATOM   1606  CG  GLU X 205      35.309  36.845  58.318  1.00  0.00           C
ATOM   1607  CD  GLU X 205      33.965  37.567  58.145  1.00  0.00           C
ATOM   1608  OE1 GLU X 205      33.282  37.339  57.119  1.00  0.00           O
ATOM   1609  OE2 GLU X 205      33.546  38.296  59.077  1.00  0.00           O
ATOM   1610  C   GLU X 205      36.600  34.664  56.012  1.00  0.00           C
ATOM   1611  O   GLU X 205      35.694  33.896  56.334  1.00  0.00           O
ATOM   1612  N   SER X 206      37.153  34.628  54.792  1.00  0.00           N
ATOM   1613  CA  SER X 206      36.772  33.650  53.758  1.00  0.00           C
ATOM   1614  CB  SER X 206      37.306  34.029  52.373  1.00  0.00           C
ATOM   1615  OG  SER X 206      36.929  35.333  51.961  1.00  0.00           O
ATOM   1616  C   SER X 206      37.244  32.232  54.112  1.00  0.00           C
ATOM   1617  O   SER X 206      36.452  31.294  54.049  1.00  0.00           O
ATOM   1618  N   VAL X 207      38.482  32.071  54.602  1.00  0.00           N
ATOM   1619  CA  VAL X 207      38.981  30.807  55.188  1.00  0.00           C
ATOM   1620  CB  VAL X 207      40.433  30.981  55.692  1.00  0.00           C
ATOM   1621  CG1 VAL X 207      40.918  29.802  56.546  1.00  0.00           C
ATOM   1622  CG2 VAL X 207      41.404  31.129  54.512  1.00  0.00           C
ATOM   1623  C   VAL X 207      38.052  30.323  56.310  1.00  0.00           C
ATOM   1624  O   VAL X 207      37.700  29.146  56.362  1.00  0.00           O
ATOM   1625  N   SER X 208      37.565  31.247  57.140  1.00  0.00           N
ATOM   1626  CA  SER X 208      36.583  31.000  58.207  1.00  0.00           C
ATOM   1627  CB  SER X 208      36.566  32.254  59.079  1.00  0.00           C
ATOM   1628  OG  SER X 208      35.486  32.365  59.984  1.00  0.00           O
ATOM   1629  C   SER X 208      35.185  30.568  57.707  1.00  0.00           C
ATOM   1630  O   SER X 208      34.452  29.903  58.443  1.00  0.00           O
ATOM   1631  N   VAL X 209      34.815  30.849  56.448  1.00  0.00           N
ATOM   1632  CA  VAL X 209      33.643  30.228  55.790  1.00  0.00           C
ATOM   1633  CB  VAL X 209      33.065  31.106  54.655  1.00  0.00           C
ATOM   1634  CG1 VAL X 209      31.811  30.473  54.038  1.00  0.00           C
ATOM   1635  CG2 VAL X 209      32.651  32.497  55.148  1.00  0.00           C
ATOM   1636  C   VAL X 209      33.997  28.832  55.259  1.00  0.00           C
ATOM   1637  O   VAL X 209      33.220  27.891  55.425  1.00  0.00           O
ATOM   1638  N   LEU X 210      35.179  28.660  54.660  1.00  0.00           N
ATOM   1639  CA  LEU X 210      35.619  27.386  54.074  1.00  0.00           C
ATOM   1640  CB  LEU X 210      36.911  27.611  53.262  1.00  0.00           C
ATOM   1641  CG  LEU X 210      36.738  28.487  52.003  1.00  0.00           C
ATOM   1642  CD1 LEU X 210      38.108  28.810  51.411  1.00  0.00           C
ATOM   1643  CD2 LEU X 210      35.911  27.796  50.915  1.00  0.00           C
ATOM   1644  C   LEU X 210      35.791  26.264  55.117  1.00  0.00           C
ATOM   1645  O   LEU X 210      35.525  25.106  54.800  1.00  0.00           O
ATOM   1646  N   VAL X 211      36.146  26.576  56.370  1.00  0.00           N
ATOM   1647  CA  VAL X 211      36.181  25.598  57.487  1.00  0.00           C
ATOM   1648  CB  VAL X 211      37.232  25.962  58.560  1.00  0.00           C
ATOM   1649  CG1 VAL X 211      38.642  26.034  57.964  1.00  0.00           C
ATOM   1650  CG2 VAL X 211      36.925  27.282  59.269  1.00  0.00           C
ATOM   1651  C   VAL X 211      34.809  25.314  58.130  1.00  0.00           C
ATOM   1652  O   VAL X 211      34.737  24.555  59.096  1.00  0.00           O
ATOM   1653  N   LEU X 212      33.723  25.903  57.615  1.00  0.00           N
ATOM   1654  CA  LEU X 212      32.351  25.751  58.130  1.00  0.00           C
ATOM   1655  CB  LEU X 212      31.917  27.126  58.678  1.00  0.00           C
ATOM   1656  CG  LEU X 212      30.526  27.171  59.336  1.00  0.00           C
ATOM   1657  CD1 LEU X 212      30.406  26.224  60.530  1.00  0.00           C
ATOM   1658  CD2 LEU X 212      30.237  28.591  59.827  1.00  0.00           C
ATOM   1659  C   LEU X 212      31.364  25.216  57.074  1.00  0.00           C
ATOM   1660  O   LEU X 212      30.460  24.441  57.396  1.00  0.00           O
ATOM   1661  N   SER X 213      31.524  25.614  55.810  1.00  0.00           N
ATOM   1662  CA  SER X 213      30.635  25.220  54.714  1.00  0.00           C
ATOM   1663  CB  SER X 213      30.965  26.029  53.458  1.00  0.00           C
ATOM   1664  OG  SER X 213      30.112  25.622  52.409  1.00  0.00           O
ATOM   1665  C   SER X 213      30.740  23.720  54.386  1.00  0.00           C
ATOM   1666  O   SER X 213      31.857  23.230  54.177  1.00  0.00           O
ATOM   1667  N   PRO X 214      29.612  22.990  54.236  1.00  0.00           N
ATOM   1668  CD  PRO X 214      28.237  23.452  54.411  1.00  0.00           C
ATOM   1669  CG  PRO X 214      27.346  22.365  53.810  1.00  0.00           C
ATOM   1670  CB  PRO X 214      28.184  21.100  53.988  1.00  0.00           C
ATOM   1671  CA  PRO X 214      29.623  21.592  53.795  1.00  0.00           C
ATOM   1672  C   PRO X 214      30.084  21.438  52.333  1.00  0.00           C
ATOM   1673  O   PRO X 214      30.582  20.376  51.950  1.00  0.00           O
ATOM   1674  N   LEU X 215      29.969  22.498  51.524  1.00  0.00           N
ATOM   1675  CA  LEU X 215      30.388  22.540  50.119  1.00  0.00           C
ATOM   1676  CB  LEU X 215      29.694  23.763  49.482  1.00  0.00           C
ATOM   1677  CG  LEU X 215      29.881  23.939  47.964  1.00  0.00           C
ATOM   1678  CD1 LEU X 215      29.333  22.761  47.161  1.00  0.00           C
ATOM   1679  CD2 LEU X 215      29.146  25.199  47.510  1.00  0.00           C
ATOM   1680  C   LEU X 215      31.923  22.580  49.963  1.00  0.00           C
ATOM   1681  O   LEU X 215      32.447  22.160  48.934  1.00  0.00           O
ATOM   1682  N   ALA X 216      32.646  23.035  50.992  1.00  0.00           N
ATOM   1683  CA  ALA X 216      34.107  23.159  51.002  1.00  0.00           C
ATOM   1684  CB  ALA X 216      34.444  24.487  51.689  1.00  0.00           C
ATOM   1685  C   ALA X 216      34.847  21.955  51.636  1.00  0.00           C
ATOM   1686  O   ALA X 216      36.080  21.955  51.713  1.00  0.00           O
ATOM   1687  N   LYS X 217      34.115  20.929  52.092  1.00  0.00           N
ATOM   1688  CA  LYS X 217      34.666  19.706  52.707  1.00  0.00           C
ATOM   1689  CB  LYS X 217      33.540  18.902  53.391  1.00  0.00           C
ATOM   1690  CG  LYS X 217      32.767  19.663  54.487  1.00  0.00           C
ATOM   1691  CD  LYS X 217      33.391  19.638  55.890  1.00  0.00           C
ATOM   1692  CE  LYS X 217      33.013  18.351  56.639  1.00  0.00           C
ATOM   1693  NZ  LYS X 217      33.324  18.448  58.085  1.00  0.00           N
ATOM   1694  C   LYS X 217      35.394  18.842  51.664  1.00  0.00           C
ATOM   1695  O   LYS X 217      35.071  18.876  50.474  1.00  0.00           O
ATOM   1696  N   ASN X 218      36.356  18.038  52.120  1.00  0.00           N
ATOM   1697  CA  ASN X 218      37.142  17.112  51.295  1.00  0.00           C
ATOM   1698  CB  ASN X 218      36.263  15.888  50.971  1.00  0.00           C
ATOM   1699  CG  ASN X 218      37.005  14.714  50.354  1.00  0.00           C
ATOM   1700  OD1 ASN X 218      38.224  14.621  50.375  1.00  0.00           O
ATOM   1701  ND2 ASN X 218      36.274  13.768  49.816  1.00  0.00           N
ATOM   1702  C   ASN X 218      37.813  17.799  50.081  1.00  0.00           C
ATOM   1703  O   ASN X 218      37.691  17.345  48.939  1.00  0.00           O
ATOM   1704  N   LEU X 219      38.489  18.926  50.334  1.00  0.00           N
ATOM   1705  CA  LEU X 219      39.308  19.679  49.367  1.00  0.00           C
ATOM   1706  CB  LEU X 219      38.525  20.918  48.882  1.00  0.00           C
ATOM   1707  CG  LEU X 219      37.329  20.637  47.952  1.00  0.00           C
ATOM   1708  CD1 LEU X 219      36.606  21.949  47.641  1.00  0.00           C
ATOM   1709  CD2 LEU X 219      37.766  20.020  46.620  1.00  0.00           C
ATOM   1710  C   LEU X 219      40.670  20.121  49.941  1.00  0.00           C
ATOM   1711  O   LEU X 219      41.639  20.236  49.192  1.00  0.00           O
ATOM   1712  N   PHE X 220      40.759  20.365  51.252  1.00  0.00           N
ATOM   1713  CA  PHE X 220      41.979  20.782  51.957  1.00  0.00           C
ATOM   1714  CB  PHE X 220      42.045  22.321  51.992  1.00  0.00           C
ATOM   1715  CG  PHE X 220      40.966  22.977  52.835  1.00  0.00           C
ATOM   1716  CD1 PHE X 220      39.709  23.280  52.276  1.00  0.00           C
ATOM   1717  CE1 PHE X 220      38.691  23.828  53.079  1.00  0.00           C
ATOM   1718  CZ  PHE X 220      38.935  24.097  54.436  1.00  0.00           C
ATOM   1719  CE2 PHE X 220      40.199  23.825  54.988  1.00  0.00           C
ATOM   1720  CD2 PHE X 220      41.210  23.263  54.191  1.00  0.00           C
ATOM   1721  C   PHE X 220      42.071  20.160  53.364  1.00  0.00           C
ATOM   1722  O   PHE X 220      41.127  19.501  53.813  1.00  0.00           O
ATOM   1723  N   HIE X 221      43.212  20.347  54.037  1.00  0.00           N
ATOM   1724  CA  HIE X 221      43.617  19.623  55.253  1.00  0.00           C
ATOM   1725  CB  HIE X 221      44.785  18.684  54.888  1.00  0.00           C
ATOM   1726  CG  HIE X 221      44.493  17.739  53.745  1.00  0.00           C
ATOM   1727  ND1 HIE X 221      44.625  18.041  52.384  1.00  0.00           N
ATOM   1728  CE1 HIE X 221      44.222  16.936  51.731  1.00  0.00           C
ATOM   1729  NE2 HIE X 221      43.865  15.973  52.599  1.00  0.00           N
ATOM   1730  CD2 HIE X 221      44.027  16.464  53.874  1.00  0.00           C
ATOM   1731  C   HIE X 221      44.027  20.529  56.431  1.00  0.00           C
ATOM   1732  O   HIE X 221      43.934  20.088  57.578  1.00  0.00           O
ATOM   1733  N   ARG X 222      44.473  21.772  56.177  1.00  0.00           N
ATOM   1734  CA  ARG X 222      44.915  22.779  57.178  1.00  0.00           C
ATOM   1735  CB  ARG X 222      46.461  22.779  57.274  1.00  0.00           C
ATOM   1736  CG  ARG X 222      47.027  22.302  58.620  1.00  0.00           C
ATOM   1737  CD  ARG X 222      47.119  20.780  58.746  1.00  0.00           C
ATOM   1738  NE  ARG X 222      48.159  20.223  57.861  1.00  0.00           N
ATOM   1739  CZ  ARG X 222      48.196  18.997  57.375  1.00  0.00           C
ATOM   1740  NH1 ARG X 222      47.318  18.089  57.678  1.00  0.00           N
ATOM   1741  NH2 ARG X 222      49.135  18.650  56.553  1.00  0.00           N
ATOM   1742  C   ARG X 222      44.425  24.195  56.825  1.00  0.00           C
ATOM   1743  O   ARG X 222      44.204  24.478  55.646  1.00  0.00           O
ATOM   1744  N   ALA X 223      44.307  25.086  57.816  1.00  0.00           N
ATOM   1745  CA  ALA X 223      43.830  26.469  57.636  1.00  0.00           C
ATOM   1746  CB  ALA X 223      42.348  26.505  58.031  1.00  0.00           C
ATOM   1747  C   ALA X 223      44.637  27.531  58.424  1.00  0.00           C
ATOM   1748  O   ALA X 223      45.127  27.255  59.520  1.00  0.00           O
ATOM   1749  N   ILE X 224      44.728  28.764  57.904  1.00  0.00           N
ATOM   1750  CA  ILE X 224      45.291  29.948  58.591  1.00  0.00           C
ATOM   1751  CB  ILE X 224      46.771  30.203  58.191  1.00  0.00           C
ATOM   1752  CG2 ILE X 224      47.347  31.405  58.972  1.00  0.00           C
ATOM   1753  CG1 ILE X 224      47.673  28.955  58.356  1.00  0.00           C
ATOM   1754  CD1 ILE X 224      49.120  29.138  57.872  1.00  0.00           C
ATOM   1755  C   ILE X 224      44.443  31.200  58.286  1.00  0.00           C
ATOM   1756  O   ILE X 224      44.138  31.459  57.121  1.00  0.00           O
ATOM   1757  N   SER X 225      44.122  32.007  59.305  1.00  0.00           N
ATOM   1758  CA  SER X 225      43.469  33.325  59.161  1.00  0.00           C
ATOM   1759  CB  SER X 225      42.087  33.335  59.826  1.00  0.00           C
ATOM   1760  OG  SER X 225      41.141  32.565  59.097  1.00  0.00           O
ATOM   1761  C   SER X 225      44.336  34.447  59.750  1.00  0.00           C
ATOM   1762  O   SER X 225      44.745  34.386  60.913  1.00  0.00           O
ATOM   1763  N   GLU X 226      44.596  35.491  58.960  1.00  0.00           N
ATOM   1764  CA  GLU X 226      45.626  36.513  59.215  1.00  0.00           C
ATOM   1765  CB  GLU X 226      46.734  36.284  58.162  1.00  0.00           C
ATOM   1766  CG  GLU X 226      47.952  37.218  58.201  1.00  0.00           C
ATOM   1767  CD  GLU X 226      48.733  37.058  59.498  1.00  0.00           C
ATOM   1768  OE1 GLU X 226      48.469  37.816  60.462  1.00  0.00           O
ATOM   1769  OE2 GLU X 226      49.591  36.148  59.550  1.00  0.00           O
ATOM   1770  C   GLU X 226      45.076  37.965  59.244  1.00  0.00           C
ATOM   1771  O   GLU X 226      43.972  38.264  58.775  1.00  0.00           O
ATOM   1772  N   SER X 227      45.869  38.888  59.792  1.00  0.00           N
ATOM   1773  CA  SER X 227      45.544  40.298  60.062  1.00  0.00           C
ATOM   1774  CB  SER X 227      45.490  41.151  58.785  1.00  0.00           C
ATOM   1775  OG  SER X 227      46.731  41.110  58.098  1.00  0.00           O
ATOM   1776  C   SER X 227      44.330  40.482  60.983  1.00  0.00           C
ATOM   1777  O   SER X 227      43.456  41.308  60.724  1.00  0.00           O
ATOM   1778  N   GLY X 228      44.270  39.695  62.062  1.00  0.00           N
ATOM   1779  CA  GLY X 228      43.243  39.760  63.111  1.00  0.00           C
ATOM   1780  C   GLY X 228      41.869  39.172  62.767  1.00  0.00           C
ATOM   1781  O   GLY X 228      41.018  39.088  63.655  1.00  0.00           O
ATOM   1782  N   VAL X 229      41.627  38.773  61.514  1.00  0.00           N
ATOM   1783  CA  VAL X 229      40.307  38.353  61.022  1.00  0.00           C
ATOM   1784  CB  VAL X 229      39.869  39.190  59.802  1.00  0.00           C
ATOM   1785  CG1 VAL X 229      38.419  38.868  59.423  1.00  0.00           C
ATOM   1786  CG2 VAL X 229      39.924  40.702  60.068  1.00  0.00           C
ATOM   1787  C   VAL X 229      40.253  36.846  60.739  1.00  0.00           C
ATOM   1788  O   VAL X 229      40.390  36.399  59.601  1.00  0.00           O
ATOM   1789  N   ALA X 230      39.933  36.068  61.773  1.00  0.00           N
ATOM   1790  CA  ALA X 230      39.174  34.825  61.630  1.00  0.00           C
ATOM   1791  CB  ALA X 230      39.617  33.836  62.713  1.00  0.00           C
ATOM   1792  C   ALA X 230      37.654  35.090  61.668  1.00  0.00           C
ATOM   1793  O   ALA X 230      36.879  34.287  61.152  1.00  0.00           O
ATOM   1794  N   LEU X 231      37.198  36.220  62.223  1.00  0.00           N
ATOM   1795  CA  LEU X 231      35.804  36.665  62.138  1.00  0.00           C
ATOM   1796  CB  LEU X 231      35.000  35.931  63.231  1.00  0.00           C
ATOM   1797  CG  LEU X 231      33.472  36.066  63.133  1.00  0.00           C
ATOM   1798  CD1 LEU X 231      32.950  35.533  61.800  1.00  0.00           C
ATOM   1799  CD2 LEU X 231      32.792  35.263  64.242  1.00  0.00           C
ATOM   1800  C   LEU X 231      35.695  38.193  62.269  1.00  0.00           C
ATOM   1801  O   LEU X 231      36.513  38.812  62.942  1.00  0.00           O
ATOM   1802  N   THR X 232      34.675  38.809  61.665  1.00  0.00           N
ATOM   1803  CA  THR X 232      34.309  40.218  61.906  1.00  0.00           C
ATOM   1804  CB  THR X 232      34.367  41.090  60.639  1.00  0.00           C
ATOM   1805  CG2 THR X 232      35.650  40.963  59.827  1.00  0.00           C
ATOM   1806  OG1 THR X 232      33.279  40.811  59.787  1.00  0.00           O
ATOM   1807  C   THR X 232      32.916  40.360  62.521  1.00  0.00           C
ATOM   1808  O   THR X 232      32.042  39.504  62.346  1.00  0.00           O
ATOM   1809  N   SER X 233      32.677  41.503  63.162  1.00  0.00           N
ATOM   1810  CA  SER X 233      31.357  41.968  63.610  1.00  0.00           C
ATOM   1811  CB  SER X 233      31.507  42.782  64.905  1.00  0.00           C
ATOM   1812  OG  SER X 233      32.010  41.958  65.947  1.00  0.00           O
ATOM   1813  C   SER X 233      30.572  42.744  62.532  1.00  0.00           C
ATOM   1814  O   SER X 233      29.546  43.339  62.853  1.00  0.00           O
ATOM   1815  N   VAL X 234      31.021  42.774  61.262  1.00  0.00           N
ATOM   1816  CA  VAL X 234      30.466  43.684  60.226  1.00  0.00           C
ATOM   1817  CB  VAL X 234      31.340  44.949  60.064  1.00  0.00           C
ATOM   1818  CG1 VAL X 234      31.257  45.855  61.298  1.00  0.00           C
ATOM   1819  CG2 VAL X 234      32.820  44.642  59.788  1.00  0.00           C
ATOM   1820  C   VAL X 234      30.192  43.081  58.837  1.00  0.00           C
ATOM   1821  O   VAL X 234      29.322  43.606  58.139  1.00  0.00           O
ATOM   1822  N   LEU X 235      30.882  42.015  58.406  1.00  0.00           N
ATOM   1823  CA  LEU X 235      30.733  41.474  57.038  1.00  0.00           C
ATOM   1824  CB  LEU X 235      32.010  40.713  56.626  1.00  0.00           C
ATOM   1825  CG  LEU X 235      33.273  41.580  56.446  1.00  0.00           C
ATOM   1826  CD1 LEU X 235      34.492  40.699  56.167  1.00  0.00           C
ATOM   1827  CD2 LEU X 235      33.140  42.559  55.277  1.00  0.00           C
ATOM   1828  C   LEU X 235      29.489  40.585  56.847  1.00  0.00           C
ATOM   1829  O   LEU X 235      28.955  40.511  55.737  1.00  0.00           O
ATOM   1830  N   VAL X 236      29.000  39.927  57.903  1.00  0.00           N
ATOM   1831  CA  VAL X 236      27.754  39.145  57.861  1.00  0.00           C
ATOM   1832  CB  VAL X 236      27.757  38.019  58.914  1.00  0.00           C
ATOM   1833  CG1 VAL X 236      27.667  38.526  60.361  1.00  0.00           C
ATOM   1834  CG2 VAL X 236      26.620  37.021  58.669  1.00  0.00           C
ATOM   1835  C   VAL X 236      26.522  40.049  57.972  1.00  0.00           C
ATOM   1836  O   VAL X 236      26.460  40.931  58.833  1.00  0.00           O
ATOM   1837  N   LYS X 237      25.510  39.811  57.129  1.00  0.00           N
ATOM   1838  CA  LYS X 237      24.220  40.511  57.210  1.00  0.00           C
ATOM   1839  CB  LYS X 237      23.495  40.436  55.853  1.00  0.00           C
ATOM   1840  CG  LYS X 237      22.137  41.158  55.796  1.00  0.00           C
ATOM   1841  CD  LYS X 237      22.225  42.666  56.072  1.00  0.00           C
ATOM   1842  CE  LYS X 237      20.842  43.317  56.000  1.00  0.00           C
ATOM   1843  NZ  LYS X 237      20.906  44.750  56.364  1.00  0.00           N
ATOM   1844  C   LYS X 237      23.365  39.937  58.341  1.00  0.00           C
ATOM   1845  O   LYS X 237      23.219  38.717  58.439  1.00  0.00           O
ATOM   1846  N   LYS X 238      22.735  40.801  59.138  1.00  0.00           N
ATOM   1847  CA  LYS X 238      21.615  40.450  60.033  1.00  0.00           C
ATOM   1848  CB  LYS X 238      21.989  40.719  61.507  1.00  0.00           C
ATOM   1849  CG  LYS X 238      23.133  39.793  61.973  1.00  0.00           C
ATOM   1850  CD  LYS X 238      23.595  39.991  63.425  1.00  0.00           C
ATOM   1851  CE  LYS X 238      22.506  39.683  64.463  1.00  0.00           C
ATOM   1852  NZ  LYS X 238      23.077  39.577  65.827  1.00  0.00           N
ATOM   1853  C   LYS X 238      20.358  41.192  59.567  1.00  0.00           C
ATOM   1854  O   LYS X 238      20.457  42.331  59.106  1.00  0.00           O
ATOM   1855  N   GLY X 239      19.195  40.551  59.646  1.00  0.00           N
ATOM   1856  CA  GLY X 239      17.939  41.046  59.071  1.00  0.00           C
ATOM   1857  C   GLY X 239      17.828  40.886  57.545  1.00  0.00           C
ATOM   1858  O   GLY X 239      18.742  40.401  56.874  1.00  0.00           O
ATOM   1859  N   ASP X 240      16.675  41.265  56.992  1.00  0.00           N
ATOM   1860  CA  ASP X 240      16.320  41.093  55.574  1.00  0.00           C
ATOM   1861  CB  ASP X 240      14.830  41.430  55.400  1.00  0.00           C
ATOM   1862  CG  ASP X 240      14.161  40.596  54.313  1.00  0.00           C
ATOM   1863  OD1 ASP X 240      13.539  39.562  54.659  1.00  0.00           O
ATOM   1864  OD2 ASP X 240      14.281  40.927  53.113  1.00  0.00           O
ATOM   1865  C   ASP X 240      17.193  41.950  54.634  1.00  0.00           C
ATOM   1866  O   ASP X 240      17.323  43.159  54.843  1.00  0.00           O
ATOM   1867  N   VAL X 241      17.764  41.339  53.587  1.00  0.00           N
ATOM   1868  CA  VAL X 241      18.692  41.985  52.633  1.00  0.00           C
ATOM   1869  CB  VAL X 241      19.883  41.046  52.333  1.00  0.00           C
ATOM   1870  CG1 VAL X 241      19.567  39.950  51.307  1.00  0.00           C
ATOM   1871  CG2 VAL X 241      21.114  41.829  51.866  1.00  0.00           C
ATOM   1872  C   VAL X 241      18.009  42.480  51.351  1.00  0.00           C
ATOM   1873  O   VAL X 241      18.524  43.369  50.675  1.00  0.00           O
ATOM   1874  N   LYS X 242      16.817  41.965  51.026  1.00  0.00           N
ATOM   1875  CA  LYS X 242      16.020  42.396  49.867  1.00  0.00           C
ATOM   1876  CB  LYS X 242      14.734  41.552  49.796  1.00  0.00           C
ATOM   1877  CG  LYS X 242      14.127  41.584  48.385  1.00  0.00           C
ATOM   1878  CD  LYS X 242      12.862  40.729  48.245  1.00  0.00           C
ATOM   1879  CE  LYS X 242      13.170  39.238  48.051  1.00  0.00           C
ATOM   1880  NZ  LYS X 242      11.956  38.499  47.624  1.00  0.00           N
ATOM   1881  C   LYS X 242      15.744  43.918  49.803  1.00  0.00           C
ATOM   1882  O   LYS X 242      15.818  44.457  48.694  1.00  0.00           O
ATOM   1883  N   PRO X 243      15.494  44.669  50.902  1.00  0.00           N
ATOM   1884  CD  PRO X 243      15.098  44.226  52.235  1.00  0.00           C
ATOM   1885  CG  PRO X 243      15.261  45.446  53.135  1.00  0.00           C
ATOM   1886  CB  PRO X 243      14.937  46.611  52.205  1.00  0.00           C
ATOM   1887  CA  PRO X 243      15.419  46.136  50.830  1.00  0.00           C
ATOM   1888  C   PRO X 243      16.742  46.800  50.405  1.00  0.00           C
ATOM   1889  O   PRO X 243      16.711  47.740  49.609  1.00  0.00           O
ATOM   1890  N   LEU X 244      17.906  46.296  50.835  1.00  0.00           N
ATOM   1891  CA  LEU X 244      19.206  46.768  50.335  1.00  0.00           C
ATOM   1892  CB  LEU X 244      20.331  46.230  51.243  1.00  0.00           C
ATOM   1893  CG  LEU X 244      21.758  46.639  50.823  1.00  0.00           C
ATOM   1894  CD1 LEU X 244      21.989  48.149  50.912  1.00  0.00           C
ATOM   1895  CD2 LEU X 244      22.781  45.952  51.726  1.00  0.00           C
ATOM   1896  C   LEU X 244      19.414  46.395  48.855  1.00  0.00           C
ATOM   1897  O   LEU X 244      19.975  47.184  48.099  1.00  0.00           O
ATOM   1898  N   ALA X 245      18.922  45.238  48.408  1.00  0.00           N
ATOM   1899  CA  ALA X 245      18.987  44.838  47.000  1.00  0.00           C
ATOM   1900  CB  ALA X 245      18.548  43.377  46.887  1.00  0.00           C
ATOM   1901  C   ALA X 245      18.161  45.758  46.075  1.00  0.00           C
ATOM   1902  O   ALA X 245      18.598  46.079  44.969  1.00  0.00           O
ATOM   1903  N   GLU X 246      17.000  46.238  46.532  1.00  0.00           N
ATOM   1904  CA  GLU X 246      16.216  47.273  45.836  1.00  0.00           C
ATOM   1905  CB  GLU X 246      14.837  47.391  46.510  1.00  0.00           C
ATOM   1906  CG  GLU X 246      13.854  48.307  45.766  1.00  0.00           C
ATOM   1907  CD  GLU X 246      12.464  48.296  46.421  1.00  0.00           C
ATOM   1908  OE1 GLU X 246      12.121  49.251  47.159  1.00  0.00           O
ATOM   1909  OE2 GLU X 246      11.681  47.338  46.210  1.00  0.00           O
ATOM   1910  C   GLU X 246      16.968  48.617  45.804  1.00  0.00           C
ATOM   1911  O   GLU X 246      17.022  49.272  44.763  1.00  0.00           O
ATOM   1912  N   GLN X 247      17.633  48.987  46.906  1.00  0.00           N
ATOM   1913  CA  GLN X 247      18.455  50.201  46.997  1.00  0.00           C
ATOM   1914  CB  GLN X 247      18.881  50.398  48.462  1.00  0.00           C
ATOM   1915  CG  GLN X 247      19.497  51.777  48.741  1.00  0.00           C
ATOM   1916  CD  GLN X 247      18.513  52.942  48.667  1.00  0.00           C
ATOM   1917  OE1 GLN X 247      17.302  52.791  48.586  1.00  0.00           O
ATOM   1918  NE2 GLN X 247      19.012  54.152  48.708  1.00  0.00           N
ATOM   1919  C   GLN X 247      19.671  50.165  46.045  1.00  0.00           C
ATOM   1920  O   GLN X 247      20.001  51.173  45.415  1.00  0.00           O
ATOM   1921  N   ILE X 248      20.314  49.004  45.878  1.00  0.00           N
ATOM   1922  CA  ILE X 248      21.388  48.794  44.891  1.00  0.00           C
ATOM   1923  CB  ILE X 248      22.090  47.434  45.141  1.00  0.00           C
ATOM   1924  CG2 ILE X 248      23.044  47.068  43.986  1.00  0.00           C
ATOM   1925  CG1 ILE X 248      22.880  47.468  46.473  1.00  0.00           C
ATOM   1926  CD1 ILE X 248      23.309  46.092  46.999  1.00  0.00           C
ATOM   1927  C   ILE X 248      20.831  48.921  43.463  1.00  0.00           C
ATOM   1928  O   ILE X 248      21.396  49.643  42.639  1.00  0.00           O
ATOM   1929  N   ALA X 249      19.691  48.285  43.171  1.00  0.00           N
ATOM   1930  CA  ALA X 249      19.075  48.316  41.845  1.00  0.00           C
ATOM   1931  CB  ALA X 249      17.900  47.337  41.838  1.00  0.00           C
ATOM   1932  C   ALA X 249      18.648  49.732  41.412  1.00  0.00           C
ATOM   1933  O   ALA X 249      18.954  50.147  40.290  1.00  0.00           O
ATOM   1934  N   ILE X 250      18.011  50.513  42.293  1.00  0.00           N
ATOM   1935  CA  ILE X 250      17.644  51.905  41.983  1.00  0.00           C
ATOM   1936  CB  ILE X 250      16.530  52.409  42.930  1.00  0.00           C
ATOM   1937  CG2 ILE X 250      17.064  52.714  44.338  1.00  0.00           C
ATOM   1938  CG1 ILE X 250      15.814  53.632  42.318  1.00  0.00           C
ATOM   1939  CD1 ILE X 250      14.535  54.033  43.063  1.00  0.00           C
ATOM   1940  C   ILE X 250      18.874  52.830  41.915  1.00  0.00           C
ATOM   1941  O   ILE X 250      18.870  53.795  41.151  1.00  0.00           O
ATOM   1942  N   THR X 251      19.974  52.508  42.609  1.00  0.00           N
ATOM   1943  CA  THR X 251      21.260  53.222  42.450  1.00  0.00           C
ATOM   1944  CB  THR X 251      22.250  52.886  43.574  1.00  0.00           C
ATOM   1945  CG2 THR X 251      23.509  53.746  43.469  1.00  0.00           C
ATOM   1946  OG1 THR X 251      21.656  53.190  44.815  1.00  0.00           O
ATOM   1947  C   THR X 251      21.891  52.977  41.074  1.00  0.00           C
ATOM   1948  O   THR X 251      22.432  53.905  40.472  1.00  0.00           O
ATOM   1949  N   ALA X 252      21.739  51.769  40.525  1.00  0.00           N
ATOM   1950  CA  ALA X 252      22.102  51.441  39.143  1.00  0.00           C
ATOM   1951  CB  ALA X 252      22.287  49.922  39.047  1.00  0.00           C
ATOM   1952  C   ALA X 252      21.104  51.969  38.085  1.00  0.00           C
ATOM   1953  O   ALA X 252      21.290  51.720  36.891  1.00  0.00           O
ATOM   1954  N   GLY X 253      20.038  52.672  38.493  1.00  0.00           N
ATOM   1955  CA  GLY X 253      19.006  53.205  37.595  1.00  0.00           C
ATOM   1956  C   GLY X 253      18.113  52.132  36.959  1.00  0.00           C
ATOM   1957  O   GLY X 253      17.678  52.299  35.819  1.00  0.00           O
ATOM   1958  N   CYS X 254      17.888  51.004  37.640  1.00  0.00           N
ATOM   1959  CA  CYS X 254      17.135  49.877  37.083  1.00  0.00           C
ATOM   1960  CB  CYS X 254      17.396  48.597  37.894  1.00  0.00           C
ATOM   1961  SG  CYS X 254      19.156  48.153  37.854  1.00  0.00           S
ATOM   1962  C   CYS X 254      15.619  50.131  36.969  1.00  0.00           C
ATOM   1963  O   CYS X 254      15.034  50.941  37.695  1.00  0.00           O
ATOM   1964  N   LYS X 255      14.981  49.342  36.097  1.00  0.00           N
ATOM   1965  CA  LYS X 255      13.548  49.012  36.145  1.00  0.00           C
ATOM   1966  CB  LYS X 255      13.229  48.192  34.888  1.00  0.00           C
ATOM   1967  CG  LYS X 255      11.760  47.767  34.739  1.00  0.00           C
ATOM   1968  CD  LYS X 255      11.593  47.124  33.356  1.00  0.00           C
ATOM   1969  CE  LYS X 255      10.141  46.790  33.022  1.00  0.00           C
ATOM   1970  NZ  LYS X 255      10.057  46.355  31.611  1.00  0.00           N
ATOM   1971  C   LYS X 255      13.238  48.229  37.425  1.00  0.00           C
ATOM   1972  O   LYS X 255      13.991  47.326  37.784  1.00  0.00           O
ATOM   1973  N   THR X 256      12.136  48.551  38.103  1.00  0.00           N
ATOM   1974  CA  THR X 256      11.837  48.068  39.470  1.00  0.00           C
ATOM   1975  CB  THR X 256      11.796  49.227  40.486  1.00  0.00           C
ATOM   1976  CG2 THR X 256      13.124  49.983  40.557  1.00  0.00           C
ATOM   1977  OG1 THR X 256      10.802  50.163  40.129  1.00  0.00           O
ATOM   1978  C   THR X 256      10.587  47.184  39.570  1.00  0.00           C
ATOM   1979  O   THR X 256      10.017  47.031  40.649  1.00  0.00           O
ATOM   1980  N   THR X 257      10.130  46.581  38.466  1.00  0.00           N
ATOM   1981  CA  THR X 257       8.844  45.856  38.422  1.00  0.00           C
ATOM   1982  CB  THR X 257       8.412  45.548  36.980  1.00  0.00           C
ATOM   1983  CG2 THR X 257       8.017  46.814  36.222  1.00  0.00           C
ATOM   1984  OG1 THR X 257       9.464  44.947  36.266  1.00  0.00           O
ATOM   1985  C   THR X 257       8.809  44.574  39.267  1.00  0.00           C
ATOM   1986  O   THR X 257       7.759  44.281  39.844  1.00  0.00           O
ATOM   1987  N   THR X 258       9.927  43.849  39.404  1.00  0.00           N
ATOM   1988  CA  THR X 258      10.131  42.731  40.357  1.00  0.00           C
ATOM   1989  CB  THR X 258       9.746  41.352  39.773  1.00  0.00           C
ATOM   1990  CG2 THR X 258       8.373  41.275  39.113  1.00  0.00           C
ATOM   1991  OG1 THR X 258      10.692  40.938  38.818  1.00  0.00           O
ATOM   1992  C   THR X 258      11.597  42.667  40.821  1.00  0.00           C
ATOM   1993  O   THR X 258      12.471  43.250  40.173  1.00  0.00           O
ATOM   1994  N   SER X 259      11.907  41.929  41.898  1.00  0.00           N
ATOM   1995  CA  SER X 259      13.304  41.643  42.297  1.00  0.00           C
ATOM   1996  CB  SER X 259      13.374  40.833  43.597  1.00  0.00           C
ATOM   1997  OG  SER X 259      12.801  41.550  44.671  1.00  0.00           O
ATOM   1998  C   SER X 259      14.066  40.872  41.218  1.00  0.00           C
ATOM   1999  O   SER X 259      15.209  41.201  40.907  1.00  0.00           O
ATOM   2000  N   ALA X 260      13.427  39.889  40.582  1.00  0.00           N
ATOM   2001  CA  ALA X 260      14.037  39.116  39.508  1.00  0.00           C
ATOM   2002  CB  ALA X 260      13.157  37.889  39.255  1.00  0.00           C
ATOM   2003  C   ALA X 260      14.293  39.960  38.238  1.00  0.00           C
ATOM   2004  O   ALA X 260      15.301  39.737  37.559  1.00  0.00           O
ATOM   2005  N   VAL X 261      13.456  40.965  37.938  1.00  0.00           N
ATOM   2006  CA  VAL X 261      13.707  41.957  36.873  1.00  0.00           C
ATOM   2007  CB  VAL X 261      12.423  42.704  36.450  1.00  0.00           C
ATOM   2008  CG1 VAL X 261      12.708  43.897  35.523  1.00  0.00           C
ATOM   2009  CG2 VAL X 261      11.497  41.756  35.676  1.00  0.00           C
ATOM   2010  C   VAL X 261      14.816  42.931  37.277  1.00  0.00           C
ATOM   2011  O   VAL X 261      15.691  43.203  36.459  1.00  0.00           O
ATOM   2012  N   MET X 262      14.863  43.396  38.530  1.00  0.00           N
ATOM   2013  CA  MET X 262      15.982  44.207  39.035  1.00  0.00           C
ATOM   2014  CB  MET X 262      15.701  44.660  40.478  1.00  0.00           C
ATOM   2015  CG  MET X 262      14.762  45.869  40.471  1.00  0.00           C
ATOM   2016  SD  MET X 262      14.362  46.600  42.083  1.00  0.00           S
ATOM   2017  CE  MET X 262      12.905  45.631  42.545  1.00  0.00           C
ATOM   2018  C   MET X 262      17.320  43.457  38.931  1.00  0.00           C
ATOM   2019  O   MET X 262      18.312  44.027  38.477  1.00  0.00           O
ATOM   2020  N   VAL X 263      17.337  42.156  39.235  1.00  0.00           N
ATOM   2021  CA  VAL X 263      18.503  41.280  39.037  1.00  0.00           C
ATOM   2022  CB  VAL X 263      18.303  39.953  39.790  1.00  0.00           C
ATOM   2023  CG1 VAL X 263      19.244  38.826  39.349  1.00  0.00           C
ATOM   2024  CG2 VAL X 263      18.551  40.238  41.271  1.00  0.00           C
ATOM   2025  C   VAL X 263      18.837  41.068  37.563  1.00  0.00           C
ATOM   2026  O   VAL X 263      20.010  41.126  37.207  1.00  0.00           O
ATOM   2027  N   HIE X 264      17.848  40.894  36.683  1.00  0.00           N
ATOM   2028  CA  HIE X 264      18.075  40.873  35.231  1.00  0.00           C
ATOM   2029  CB  HIE X 264      16.747  40.584  34.512  1.00  0.00           C
ATOM   2030  CG  HIE X 264      16.778  40.894  33.041  1.00  0.00           C
ATOM   2031  ND1 HIE X 264      17.251  40.046  32.037  1.00  0.00           N
ATOM   2032  CE1 HIE X 264      17.165  40.761  30.901  1.00  0.00           C
ATOM   2033  NE2 HIE X 264      16.658  41.980  31.141  1.00  0.00           N
ATOM   2034  CD2 HIE X 264      16.405  42.083  32.486  1.00  0.00           C
ATOM   2035  C   HIE X 264      18.736  42.178  34.751  1.00  0.00           C
ATOM   2036  O   HIE X 264      19.739  42.132  34.042  1.00  0.00           O
ATOM   2037  N   CYS X 265      18.258  43.338  35.207  1.00  0.00           N
ATOM   2038  CA  CYS X 265      18.847  44.638  34.879  1.00  0.00           C
ATOM   2039  CB  CYS X 265      17.951  45.750  35.444  1.00  0.00           C
ATOM   2040  SG  CYS X 265      16.307  45.695  34.674  1.00  0.00           S
ATOM   2041  C   CYS X 265      20.295  44.751  35.394  1.00  0.00           C
ATOM   2042  O   CYS X 265      21.196  45.115  34.636  1.00  0.00           O
ATOM   2043  N   LEU X 266      20.550  44.362  36.649  1.00  0.00           N
ATOM   2044  CA  LEU X 266      21.896  44.323  37.238  1.00  0.00           C
ATOM   2045  CB  LEU X 266      21.785  44.060  38.752  1.00  0.00           C
ATOM   2046  CG  LEU X 266      21.245  45.231  39.596  1.00  0.00           C
ATOM   2047  CD1 LEU X 266      20.978  44.749  41.022  1.00  0.00           C
ATOM   2048  CD2 LEU X 266      22.249  46.385  39.671  1.00  0.00           C
ATOM   2049  C   LEU X 266      22.826  43.286  36.577  1.00  0.00           C
ATOM   2050  O   LEU X 266      24.043  43.458  36.635  1.00  0.00           O
ATOM   2051  N   ARG X 267      22.295  42.241  35.927  1.00  0.00           N
ATOM   2052  CA  ARG X 267      23.052  41.268  35.113  1.00  0.00           C
ATOM   2053  CB  ARG X 267      22.260  39.948  35.008  1.00  0.00           C
ATOM   2054  CG  ARG X 267      22.402  39.098  36.280  1.00  0.00           C
ATOM   2055  CD  ARG X 267      21.514  37.848  36.254  1.00  0.00           C
ATOM   2056  NE  ARG X 267      21.860  36.955  37.372  1.00  0.00           N
ATOM   2057  CZ  ARG X 267      21.122  36.033  37.956  1.00  0.00           C
ATOM   2058  NH1 ARG X 267      19.901  35.744  37.624  1.00  0.00           N
ATOM   2059  NH2 ARG X 267      21.600  35.333  38.935  1.00  0.00           N
ATOM   2060  C   ARG X 267      23.425  41.825  33.736  1.00  0.00           C
ATOM   2061  O   ARG X 267      24.578  41.714  33.330  1.00  0.00           O
ATOM   2062  N   GLN X 268      22.488  42.461  33.030  1.00  0.00           N
ATOM   2063  CA  GLN X 268      22.723  42.975  31.672  1.00  0.00           C
ATOM   2064  CB  GLN X 268      21.377  43.228  30.969  1.00  0.00           C
ATOM   2065  CG  GLN X 268      20.500  41.975  30.777  1.00  0.00           C
ATOM   2066  CD  GLN X 268      21.097  40.891  29.882  1.00  0.00           C
ATOM   2067  OE1 GLN X 268      21.616  41.142  28.801  1.00  0.00           O
ATOM   2068  NE2 GLN X 268      20.996  39.637  30.261  1.00  0.00           N
ATOM   2069  C   GLN X 268      23.607  44.241  31.634  1.00  0.00           C
ATOM   2070  O   GLN X 268      24.365  44.419  30.678  1.00  0.00           O
ATOM   2071  N   LYS X 269      23.550  45.106  32.660  1.00  0.00           N
ATOM   2072  CA  LYS X 269      24.313  46.373  32.732  1.00  0.00           C
ATOM   2073  CB  LYS X 269      23.829  47.194  33.942  1.00  0.00           C
ATOM   2074  CG  LYS X 269      22.484  47.869  33.620  1.00  0.00           C
ATOM   2075  CD  LYS X 269      21.780  48.460  34.850  1.00  0.00           C
ATOM   2076  CE  LYS X 269      20.314  48.808  34.547  1.00  0.00           C
ATOM   2077  NZ  LYS X 269      20.170  49.829  33.487  1.00  0.00           N
ATOM   2078  C   LYS X 269      25.838  46.176  32.735  1.00  0.00           C
ATOM   2079  O   LYS X 269      26.351  45.163  33.216  1.00  0.00           O
ATOM   2080  N   THR X 270      26.563  47.155  32.193  1.00  0.00           N
ATOM   2081  CA  THR X 270      28.024  47.094  31.978  1.00  0.00           C
ATOM   2082  CB  THR X 270      28.513  48.172  30.994  1.00  0.00           C
ATOM   2083  CG2 THR X 270      27.996  47.954  29.575  1.00  0.00           C
ATOM   2084  OG1 THR X 270      28.127  49.462  31.420  1.00  0.00           O
ATOM   2085  C   THR X 270      28.850  47.215  33.260  1.00  0.00           C
ATOM   2086  O   THR X 270      28.411  47.776  34.264  1.00  0.00           O
ATOM   2087  N   GLU X 271      30.107  46.766  33.215  1.00  0.00           N
ATOM   2088  CA  GLU X 271      31.046  46.912  34.339  1.00  0.00           C
ATOM   2089  CB  GLU X 271      32.250  45.972  34.158  1.00  0.00           C
ATOM   2090  CG  GLU X 271      33.162  46.326  32.975  1.00  0.00           C
ATOM   2091  CD  GLU X 271      34.296  45.306  32.818  1.00  0.00           C
ATOM   2092  OE1 GLU X 271      35.201  45.256  33.682  1.00  0.00           O
ATOM   2093  OE2 GLU X 271      34.321  44.570  31.798  1.00  0.00           O
ATOM   2094  C   GLU X 271      31.466  48.372  34.612  1.00  0.00           C
ATOM   2095  O   GLU X 271      31.953  48.677  35.700  1.00  0.00           O
ATOM   2096  N   GLU X 272      31.231  49.287  33.664  1.00  0.00           N
ATOM   2097  CA  GLU X 272      31.386  50.739  33.842  1.00  0.00           C
ATOM   2098  CB  GLU X 272      31.636  51.370  32.456  1.00  0.00           C
ATOM   2099  CG  GLU X 272      31.890  52.883  32.500  1.00  0.00           C
ATOM   2100  CD  GLU X 272      32.308  53.450  31.135  1.00  0.00           C
ATOM   2101  OE1 GLU X 272      31.432  53.845  30.319  1.00  0.00           O
ATOM   2102  OE2 GLU X 272      33.527  53.510  30.844  1.00  0.00           O
ATOM   2103  C   GLU X 272      30.180  51.357  34.588  1.00  0.00           C
ATOM   2104  O   GLU X 272      30.363  52.229  35.441  1.00  0.00           O
ATOM   2105  N   GLU X 273      28.962  50.851  34.355  1.00  0.00           N
ATOM   2106  CA  GLU X 273      27.750  51.213  35.112  1.00  0.00           C
ATOM   2107  CB  GLU X 273      26.515  50.716  34.333  1.00  0.00           C
ATOM   2108  CG  GLU X 273      25.146  51.037  34.956  1.00  0.00           C
ATOM   2109  CD  GLU X 273      24.720  52.493  34.750  1.00  0.00           C
ATOM   2110  OE1 GLU X 273      25.144  53.380  35.529  1.00  0.00           O
ATOM   2111  OE2 GLU X 273      23.927  52.762  33.815  1.00  0.00           O
ATOM   2112  C   GLU X 273      27.785  50.640  36.543  1.00  0.00           C
ATOM   2113  O   GLU X 273      27.374  51.310  37.491  1.00  0.00           O
ATOM   2114  N   LEU X 274      28.323  49.430  36.744  1.00  0.00           N
ATOM   2115  CA  LEU X 274      28.530  48.870  38.089  1.00  0.00           C
ATOM   2116  CB  LEU X 274      28.775  47.351  38.020  1.00  0.00           C
ATOM   2117  CG  LEU X 274      27.492  46.502  38.117  1.00  0.00           C
ATOM   2118  CD1 LEU X 274      26.590  46.613  36.886  1.00  0.00           C
ATOM   2119  CD2 LEU X 274      27.872  45.034  38.303  1.00  0.00           C
ATOM   2120  C   LEU X 274      29.647  49.594  38.869  1.00  0.00           C
ATOM   2121  O   LEU X 274      29.576  49.666  40.099  1.00  0.00           O
ATOM   2122  N   LEU X 275      30.628  50.194  38.183  1.00  0.00           N
ATOM   2123  CA  LEU X 275      31.617  51.083  38.804  1.00  0.00           C
ATOM   2124  CB  LEU X 275      32.779  51.309  37.815  1.00  0.00           C
ATOM   2125  CG  LEU X 275      33.947  52.150  38.364  1.00  0.00           C
ATOM   2126  CD1 LEU X 275      34.642  51.480  39.550  1.00  0.00           C
ATOM   2127  CD2 LEU X 275      34.988  52.359  37.264  1.00  0.00           C
ATOM   2128  C   LEU X 275      30.970  52.395  39.286  1.00  0.00           C
ATOM   2129  O   LEU X 275      31.175  52.783  40.436  1.00  0.00           O
ATOM   2130  N   GLU X 276      30.114  53.027  38.470  1.00  0.00           N
ATOM   2131  CA  GLU X 276      29.308  54.187  38.902  1.00  0.00           C
ATOM   2132  CB  GLU X 276      28.490  54.742  37.714  1.00  0.00           C
ATOM   2133  CG  GLU X 276      27.835  56.096  38.046  1.00  0.00           C
ATOM   2134  CD  GLU X 276      26.800  56.549  37.005  1.00  0.00           C
ATOM   2135  OE1 GLU X 276      27.107  56.618  35.792  1.00  0.00           O
ATOM   2136  OE2 GLU X 276      25.652  56.887  37.386  1.00  0.00           O
ATOM   2137  C   GLU X 276      28.387  53.812  40.080  1.00  0.00           C
ATOM   2138  O   GLU X 276      28.289  54.539  41.068  1.00  0.00           O
ATOM   2139  N   THR X 277      27.762  52.634  40.023  1.00  0.00           N
ATOM   2140  CA  THR X 277      26.885  52.121  41.090  1.00  0.00           C
ATOM   2141  CB  THR X 277      26.197  50.820  40.649  1.00  0.00           C
ATOM   2142  CG2 THR X 277      25.139  50.338  41.642  1.00  0.00           C
ATOM   2143  OG1 THR X 277      25.544  51.022  39.411  1.00  0.00           O
ATOM   2144  C   THR X 277      27.650  51.901  42.400  1.00  0.00           C
ATOM   2145  O   THR X 277      27.151  52.263  43.462  1.00  0.00           O
ATOM   2146  N   THR X 278      28.879  51.373  42.337  1.00  0.00           N
ATOM   2147  CA  THR X 278      29.749  51.187  43.515  1.00  0.00           C
ATOM   2148  CB  THR X 278      31.006  50.372  43.149  1.00  0.00           C
ATOM   2149  CG2 THR X 278      31.922  50.118  44.346  1.00  0.00           C
ATOM   2150  OG1 THR X 278      30.643  49.092  42.667  1.00  0.00           O
ATOM   2151  C   THR X 278      30.142  52.532  44.141  1.00  0.00           C
ATOM   2152  O   THR X 278      30.131  52.666  45.367  1.00  0.00           O
ATOM   2153  N   LEU X 279      30.431  53.550  43.322  1.00  0.00           N
ATOM   2154  CA  LEU X 279      30.793  54.897  43.779  1.00  0.00           C
ATOM   2155  CB  LEU X 279      31.309  55.677  42.554  1.00  0.00           C
ATOM   2156  CG  LEU X 279      31.778  57.118  42.832  1.00  0.00           C
ATOM   2157  CD1 LEU X 279      32.966  57.171  43.794  1.00  0.00           C
ATOM   2158  CD2 LEU X 279      32.188  57.778  41.516  1.00  0.00           C
ATOM   2159  C   LEU X 279      29.626  55.616  44.488  1.00  0.00           C
ATOM   2160  O   LEU X 279      29.825  56.265  45.520  1.00  0.00           O
ATOM   2161  N   LYS X 280      28.401  55.475  43.966  1.00  0.00           N
ATOM   2162  CA  LYS X 280      27.177  56.158  44.435  1.00  0.00           C
ATOM   2163  CB  LYS X 280      26.191  56.283  43.258  1.00  0.00           C
ATOM   2164  CG  LYS X 280      26.649  57.212  42.120  1.00  0.00           C
ATOM   2165  CD  LYS X 280      25.571  57.371  41.031  1.00  0.00           C
ATOM   2166  CE  LYS X 280      24.951  56.026  40.621  1.00  0.00           C
ATOM   2167  NZ  LYS X 280      24.009  56.159  39.494  1.00  0.00           N
ATOM   2168  C   LYS X 280      26.498  55.527  45.670  1.00  0.00           C
ATOM   2169  O   LYS X 280      25.312  55.779  45.893  1.00  0.00           O
ATOM   2170  N   MET X 281      27.204  54.716  46.468  1.00  0.00           N
ATOM   2171  CA  MET X 281      26.668  54.121  47.709  1.00  0.00           C
ATOM   2172  CB  MET X 281      26.321  52.636  47.525  1.00  0.00           C
ATOM   2173  CG  MET X 281      25.196  52.443  46.505  1.00  0.00           C
ATOM   2174  SD  MET X 281      24.369  50.831  46.527  1.00  0.00           S
ATOM   2175  CE  MET X 281      23.388  50.993  48.046  1.00  0.00           C
ATOM   2176  C   MET X 281      27.577  54.307  48.931  1.00  0.00           C
ATOM   2177  O   MET X 281      28.804  54.211  48.834  1.00  0.00           O
ATOM   2178  N   LYS X 282      26.957  54.518  50.101  1.00  0.00           N
ATOM   2179  CA  LYS X 282      27.581  54.857  51.395  1.00  0.00           C
ATOM   2180  CB  LYS X 282      26.559  55.649  52.241  1.00  0.00           C
ATOM   2181  CG  LYS X 282      27.232  56.481  53.350  1.00  0.00           C
ATOM   2182  CD  LYS X 282      26.271  56.872  54.480  1.00  0.00           C
ATOM   2183  CE  LYS X 282      25.125  57.774  54.008  1.00  0.00           C
ATOM   2184  NZ  LYS X 282      24.164  58.022  55.104  1.00  0.00           N
ATOM   2185  C   LYS X 282      28.178  53.637  52.128  1.00  0.00           C
ATOM   2186  O   LYS X 282      27.866  53.376  53.296  1.00  0.00           O
ATOM   2187  N   PHE X 283      29.021  52.876  51.432  1.00  0.00           N
ATOM   2188  CA  PHE X 283      29.835  51.788  51.991  1.00  0.00           C
ATOM   2189  CB  PHE X 283      29.895  50.606  51.016  1.00  0.00           C
ATOM   2190  CG  PHE X 283      28.558  50.003  50.624  1.00  0.00           C
ATOM   2191  CD1 PHE X 283      27.716  49.446  51.607  1.00  0.00           C
ATOM   2192  CE1 PHE X 283      26.488  48.867  51.240  1.00  0.00           C
ATOM   2193  CZ  PHE X 283      26.104  48.832  49.888  1.00  0.00           C
ATOM   2194  CE2 PHE X 283      26.946  49.377  48.904  1.00  0.00           C
ATOM   2195  CD2 PHE X 283      28.170  49.964  49.271  1.00  0.00           C
ATOM   2196  C   PHE X 283      31.253  52.265  52.352  1.00  0.00           C
ATOM   2197  O   PHE X 283      31.699  53.311  51.867  1.00  0.00           O
ATOM   2198  N   LEU X 284      31.957  51.488  53.190  1.00  0.00           N
ATOM   2199  CA  LEU X 284      33.221  51.866  53.856  1.00  0.00           C
ATOM   2200  CB  LEU X 284      34.404  51.882  52.852  1.00  0.00           C
ATOM   2201  CG  LEU X 284      34.867  50.487  52.387  1.00  0.00           C
ATOM   2202  CD1 LEU X 284      35.722  50.587  51.124  1.00  0.00           C
ATOM   2203  CD2 LEU X 284      35.723  49.804  53.457  1.00  0.00           C
ATOM   2204  C   LEU X 284      33.072  53.146  54.709  1.00  0.00           C
ATOM   2205  O   LEU X 284      33.992  53.956  54.814  1.00  0.00           O
ATOM   2206  N   SER X 285      31.896  53.331  55.317  1.00  0.00           N
ATOM   2207  CA  SER X 285      31.482  54.537  56.050  1.00  0.00           C
ATOM   2208  CB  SER X 285      30.666  55.421  55.103  1.00  0.00           C
ATOM   2209  OG  SER X 285      30.382  56.669  55.698  1.00  0.00           O
ATOM   2210  C   SER X 285      30.609  54.172  57.254  1.00  0.00           C
ATOM   2211  O   SER X 285      29.767  53.279  57.130  1.00  0.00           O
ATOM   2212  N   LEU X 286      30.762  54.864  58.389  1.00  0.00           N
ATOM   2213  CA  LEU X 286      29.877  54.749  59.558  1.00  0.00           C
ATOM   2214  CB  LEU X 286      30.651  54.098  60.718  1.00  0.00           C
ATOM   2215  CG  LEU X 286      29.858  53.936  62.031  1.00  0.00           C
ATOM   2216  CD1 LEU X 286      28.553  53.153  61.865  1.00  0.00           C
ATOM   2217  CD2 LEU X 286      30.719  53.182  63.046  1.00  0.00           C
ATOM   2218  C   LEU X 286      29.283  56.121  59.912  1.00  0.00           C
ATOM   2219  O   LEU X 286      29.999  57.039  60.313  1.00  0.00           O
ATOM   2220  N   ASP X 287      27.966  56.251  59.744  1.00  0.00           N
ATOM   2221  CA  ASP X 287      27.247  57.532  59.695  1.00  0.00           C
ATOM   2222  CB  ASP X 287      27.107  57.895  58.207  1.00  0.00           C
ATOM   2223  CG  ASP X 287      26.485  59.266  57.949  1.00  0.00           C
ATOM   2224  OD1 ASP X 287      26.934  60.268  58.555  1.00  0.00           O
ATOM   2225  OD2 ASP X 287      25.592  59.345  57.075  1.00  0.00           O
ATOM   2226  C   ASP X 287      25.871  57.494  60.395  1.00  0.00           C
ATOM   2227  O   ASP X 287      25.484  58.479  61.025  1.00  0.00           O
ATOM   2228  N   LEU X 288      25.165  56.355  60.334  1.00  0.00           N
ATOM   2229  CA  LEU X 288      23.908  56.047  61.042  1.00  0.00           C
ATOM   2230  CB  LEU X 288      24.237  55.495  62.448  1.00  0.00           C
ATOM   2231  CG  LEU X 288      23.029  54.952  63.244  1.00  0.00           C
ATOM   2232  CD1 LEU X 288      22.391  53.737  62.568  1.00  0.00           C
ATOM   2233  CD2 LEU X 288      23.475  54.553  64.649  1.00  0.00           C
ATOM   2234  C   LEU X 288      22.859  57.184  61.010  1.00  0.00           C
ATOM   2235  O   LEU X 288      22.560  57.828  62.023  1.00  0.00           O
ATOM   2236  N   GLN X 289      22.277  57.424  59.834  1.00  0.00           N
ATOM   2237  CA  GLN X 289      21.130  58.329  59.656  1.00  0.00           C
ATOM   2238  CB  GLN X 289      21.155  58.936  58.244  1.00  0.00           C
ATOM   2239  CG  GLN X 289      22.322  59.921  58.070  1.00  0.00           C
ATOM   2240  CD  GLN X 289      22.290  60.612  56.709  1.00  0.00           C
ATOM   2241  OE1 GLN X 289      22.234  59.979  55.658  1.00  0.00           O
ATOM   2242  NE2 GLN X 289      22.288  61.925  56.664  1.00  0.00           N
ATOM   2243  C   GLN X 289      19.779  57.646  59.942  1.00  0.00           C
ATOM   2244  O   GLN X 289      18.821  58.333  60.297  1.00  0.00           O
ATOM   2245  N   GLY X 290      19.709  56.315  59.835  1.00  0.00           N
ATOM   2246  CA  GLY X 290      18.491  55.527  60.036  1.00  0.00           C
ATOM   2247  C   GLY X 290      18.660  54.082  59.561  1.00  0.00           C
ATOM   2248  O   GLY X 290      19.629  53.412  59.925  1.00  0.00           O
ATOM   2249  N   ASP X 291      17.727  53.607  58.732  1.00  0.00           N
ATOM   2250  CA  ASP X 291      17.709  52.250  58.167  1.00  0.00           C
ATOM   2251  CB  ASP X 291      16.557  52.141  57.157  1.00  0.00           C
ATOM   2252  CG  ASP X 291      16.326  50.708  56.671  1.00  0.00           C
ATOM   2253  OD1 ASP X 291      17.094  50.214  55.813  1.00  0.00           O
ATOM   2254  OD2 ASP X 291      15.348  50.076  57.124  1.00  0.00           O
ATOM   2255  C   ASP X 291      19.032  51.860  57.466  1.00  0.00           C
ATOM   2256  O   ASP X 291      19.590  52.686  56.730  1.00  0.00           O
ATOM   2257  N   PRO X 292      19.515  50.607  57.618  1.00  0.00           N
ATOM   2258  CD  PRO X 292      18.952  49.552  58.453  1.00  0.00           C
ATOM   2259  CG  PRO X 292      19.501  48.249  57.890  1.00  0.00           C
ATOM   2260  CB  PRO X 292      20.880  48.649  57.380  1.00  0.00           C
ATOM   2261  CA  PRO X 292      20.749  50.130  56.992  1.00  0.00           C
ATOM   2262  C   PRO X 292      20.844  50.333  55.469  1.00  0.00           C
ATOM   2263  O   PRO X 292      21.962  50.439  54.967  1.00  0.00           O
ATOM   2264  N   ARG X 293      19.739  50.493  54.723  1.00  0.00           N
ATOM   2265  CA  ARG X 293      19.783  50.773  53.270  1.00  0.00           C
ATOM   2266  CB  ARG X 293      18.359  50.784  52.678  1.00  0.00           C
ATOM   2267  CG  ARG X 293      17.497  51.999  53.074  1.00  0.00           C
ATOM   2268  CD  ARG X 293      16.001  51.783  52.783  1.00  0.00           C
ATOM   2269  NE  ARG X 293      15.436  50.715  53.628  1.00  0.00           N
ATOM   2270  CZ  ARG X 293      14.230  50.181  53.593  1.00  0.00           C
ATOM   2271  NH1 ARG X 293      13.934  49.227  54.426  1.00  0.00           N
ATOM   2272  NH2 ARG X 293      13.313  50.570  52.753  1.00  0.00           N
ATOM   2273  C   ARG X 293      20.613  52.014  52.902  1.00  0.00           C
ATOM   2274  O   ARG X 293      21.250  52.015  51.853  1.00  0.00           O
ATOM   2275  N   GLU X 294      20.704  53.012  53.786  1.00  0.00           N
ATOM   2276  CA  GLU X 294      21.626  54.164  53.667  1.00  0.00           C
ATOM   2277  CB  GLU X 294      20.842  55.454  53.336  1.00  0.00           C
ATOM   2278  CG  GLU X 294      20.220  55.440  51.928  1.00  0.00           C
ATOM   2279  CD  GLU X 294      19.492  56.756  51.617  1.00  0.00           C
ATOM   2280  OE1 GLU X 294      19.820  57.437  50.615  1.00  0.00           O
ATOM   2281  OE2 GLU X 294      18.569  57.139  52.373  1.00  0.00           O
ATOM   2282  C   GLU X 294      22.564  54.322  54.891  1.00  0.00           C
ATOM   2283  O   GLU X 294      23.167  55.383  55.081  1.00  0.00           O
ATOM   2284  N   SER X 295      22.702  53.275  55.721  1.00  0.00           N
ATOM   2285  CA  SER X 295      23.489  53.284  56.973  1.00  0.00           C
ATOM   2286  CB  SER X 295      22.599  53.695  58.162  1.00  0.00           C
ATOM   2287  OG  SER X 295      22.270  55.072  58.114  1.00  0.00           O
ATOM   2288  C   SER X 295      24.243  51.974  57.304  1.00  0.00           C
ATOM   2289  O   SER X 295      24.761  51.848  58.418  1.00  0.00           O
ATOM   2290  N   GLN X 296      24.334  50.992  56.398  1.00  0.00           N
ATOM   2291  CA  GLN X 296      25.112  49.750  56.575  1.00  0.00           C
ATOM   2292  CB  GLN X 296      24.407  48.594  55.835  1.00  0.00           C
ATOM   2293  CG  GLN X 296      25.104  47.231  56.000  1.00  0.00           C
ATOM   2294  CD  GLN X 296      24.372  46.096  55.275  1.00  0.00           C
ATOM   2295  OE1 GLN X 296      23.155  45.971  55.317  1.00  0.00           O
ATOM   2296  NE2 GLN X 296      25.088  45.226  54.596  1.00  0.00           N
ATOM   2297  C   GLN X 296      26.562  49.940  56.073  1.00  0.00           C
ATOM   2298  O   GLN X 296      26.741  50.178  54.875  1.00  0.00           O
ATOM   2299  N   PRO X 297      27.605  49.820  56.922  1.00  0.00           N
ATOM   2300  CD  PRO X 297      27.532  49.773  58.378  1.00  0.00           C
ATOM   2301  CG  PRO X 297      28.834  50.389  58.881  1.00  0.00           C
ATOM   2302  CB  PRO X 297      29.827  49.996  57.791  1.00  0.00           C
ATOM   2303  CA  PRO X 297      28.991  50.066  56.507  1.00  0.00           C
ATOM   2304  C   PRO X 297      29.548  49.118  55.433  1.00  0.00           C
ATOM   2305  O   PRO X 297      30.246  49.585  54.530  1.00  0.00           O
ATOM   2306  N   LEU X 298      29.275  47.809  55.524  1.00  0.00           N
ATOM   2307  CA  LEU X 298      29.841  46.773  54.644  1.00  0.00           C
ATOM   2308  CB  LEU X 298      31.099  46.170  55.307  1.00  0.00           C
ATOM   2309  CG  LEU X 298      32.346  47.074  55.317  1.00  0.00           C
ATOM   2310  CD1 LEU X 298      33.468  46.405  56.112  1.00  0.00           C
ATOM   2311  CD2 LEU X 298      32.866  47.330  53.900  1.00  0.00           C
ATOM   2312  C   LEU X 298      28.846  45.646  54.310  1.00  0.00           C
ATOM   2313  O   LEU X 298      27.891  45.387  55.046  1.00  0.00           O
ATOM   2314  N   LEU X 299      29.120  44.939  53.210  1.00  0.00           N
ATOM   2315  CA  LEU X 299      28.426  43.722  52.771  1.00  0.00           C
ATOM   2316  CB  LEU X 299      27.446  44.041  51.618  1.00  0.00           C
ATOM   2317  CG  LEU X 299      27.964  44.832  50.398  1.00  0.00           C
ATOM   2318  CD1 LEU X 299      29.004  44.079  49.566  1.00  0.00           C
ATOM   2319  CD2 LEU X 299      26.788  45.154  49.473  1.00  0.00           C
ATOM   2320  C   LEU X 299      29.415  42.578  52.472  1.00  0.00           C
ATOM   2321  O   LEU X 299      30.616  42.807  52.297  1.00  0.00           O
ATOM   2322  N   GLY X 300      28.916  41.341  52.467  1.00  0.00           N
ATOM   2323  CA  GLY X 300      29.728  40.123  52.457  1.00  0.00           C
ATOM   2324  C   GLY X 300      28.878  38.856  52.596  1.00  0.00           C
ATOM   2325  O   GLY X 300      28.111  38.507  51.699  1.00  0.00           O
ATOM   2326  N   THR X 301      29.010  38.149  53.719  1.00  0.00           N
ATOM   2327  CA  THR X 301      28.345  36.856  53.970  1.00  0.00           C
ATOM   2328  CB  THR X 301      28.957  36.167  55.206  1.00  0.00           C
ATOM   2329  CG2 THR X 301      28.561  34.696  55.323  1.00  0.00           C
ATOM   2330  OG1 THR X 301      30.367  36.200  55.148  1.00  0.00           O
ATOM   2331  C   THR X 301      26.824  37.003  54.149  1.00  0.00           C
ATOM   2332  O   THR X 301      26.365  37.912  54.852  1.00  0.00           O
ATOM   2333  N   VAL X 302      26.050  36.083  53.555  1.00  0.00           N
ATOM   2334  CA  VAL X 302      24.586  35.916  53.730  1.00  0.00           C
ATOM   2335  CB  VAL X 302      23.780  36.590  52.596  1.00  0.00           C
ATOM   2336  CG1 VAL X 302      24.086  38.087  52.465  1.00  0.00           C
ATOM   2337  CG2 VAL X 302      23.995  35.925  51.231  1.00  0.00           C
ATOM   2338  C   VAL X 302      24.210  34.426  53.821  1.00  0.00           C
ATOM   2339  O   VAL X 302      25.016  33.570  53.451  1.00  0.00           O
ATOM   2340  N   ILE X 303      22.995  34.082  54.272  1.00  0.00           N
ATOM   2341  CA  ILE X 303      22.543  32.674  54.356  1.00  0.00           C
ATOM   2342  CB  ILE X 303      21.597  32.418  55.557  1.00  0.00           C
ATOM   2343  CG2 ILE X 303      21.467  30.903  55.803  1.00  0.00           C
ATOM   2344  CG1 ILE X 303      22.018  33.111  56.871  1.00  0.00           C
ATOM   2345  CD1 ILE X 303      23.483  32.950  57.291  1.00  0.00           C
ATOM   2346  C   ILE X 303      21.937  32.233  53.014  1.00  0.00           C
ATOM   2347  O   ILE X 303      20.718  32.233  52.824  1.00  0.00           O
ATOM   2348  N   ASP X 304      22.789  31.893  52.046  1.00  0.00           N
ATOM   2349  CA  ASP X 304      22.368  31.607  50.667  1.00  0.00           C
ATOM   2350  CB  ASP X 304      23.583  31.703  49.728  1.00  0.00           C
ATOM   2351  CG  ASP X 304      24.382  30.404  49.696  1.00  0.00           C
ATOM   2352  OD1 ASP X 304      24.131  29.579  48.787  1.00  0.00           O
ATOM   2353  OD2 ASP X 304      25.207  30.183  50.606  1.00  0.00           O
ATOM   2354  C   ASP X 304      21.629  30.260  50.501  1.00  0.00           C
ATOM   2355  O   ASP X 304      20.881  30.086  49.542  1.00  0.00           O
ATOM   2356  N   GLY X 305      21.824  29.297  51.406  1.00  0.00           N
ATOM   2357  CA  GLY X 305      21.139  27.999  51.390  1.00  0.00           C
ATOM   2358  C   GLY X 305      21.804  26.880  50.573  1.00  0.00           C
ATOM   2359  O   GLY X 305      21.321  25.745  50.626  1.00  0.00           O
ATOM   2360  N   MET X 306      22.911  27.154  49.866  1.00  0.00           N
ATOM   2361  CA  MET X 306      23.724  26.146  49.160  1.00  0.00           C
ATOM   2362  CB  MET X 306      23.642  26.342  47.638  1.00  0.00           C
ATOM   2363  CG  MET X 306      22.246  26.032  47.094  1.00  0.00           C
ATOM   2364  SD  MET X 306      22.067  26.258  45.303  1.00  0.00           S
ATOM   2365  CE  MET X 306      23.051  24.866  44.678  1.00  0.00           C
ATOM   2366  C   MET X 306      25.195  26.122  49.598  1.00  0.00           C
ATOM   2367  O   MET X 306      25.769  25.031  49.652  1.00  0.00           O
ATOM   2368  N   LEU X 307      25.799  27.268  49.940  1.00  0.00           N
ATOM   2369  CA  LEU X 307      27.143  27.340  50.535  1.00  0.00           C
ATOM   2370  CB  LEU X 307      27.961  28.413  49.784  1.00  0.00           C
ATOM   2371  CG  LEU X 307      29.458  28.470  50.156  1.00  0.00           C
ATOM   2372  CD1 LEU X 307      30.273  29.041  48.995  1.00  0.00           C
ATOM   2373  CD2 LEU X 307      29.741  29.366  51.363  1.00  0.00           C
ATOM   2374  C   LEU X 307      27.071  27.524  52.063  1.00  0.00           C
ATOM   2375  O   LEU X 307      27.824  26.865  52.783  1.00  0.00           O
ATOM   2376  N   LEU X 308      26.145  28.350  52.560  1.00  0.00           N
ATOM   2377  CA  LEU X 308      25.846  28.543  53.986  1.00  0.00           C
ATOM   2378  CB  LEU X 308      26.334  29.948  54.392  1.00  0.00           C
ATOM   2379  CG  LEU X 308      26.108  30.318  55.870  1.00  0.00           C
ATOM   2380  CD1 LEU X 308      26.791  29.349  56.836  1.00  0.00           C
ATOM   2381  CD2 LEU X 308      26.678  31.710  56.140  1.00  0.00           C
ATOM   2382  C   LEU X 308      24.347  28.323  54.253  1.00  0.00           C
ATOM   2383  O   LEU X 308      23.505  29.062  53.743  1.00  0.00           O
ATOM   2384  N   LEU X 309      24.010  27.289  55.033  1.00  0.00           N
ATOM   2385  CA  LEU X 309      22.642  26.754  55.162  1.00  0.00           C
ATOM   2386  CB  LEU X 309      22.691  25.211  55.092  1.00  0.00           C
ATOM   2387  CG  LEU X 309      22.769  24.608  53.675  1.00  0.00           C
ATOM   2388  CD1 LEU X 309      24.038  24.974  52.900  1.00  0.00           C
ATOM   2389  CD2 LEU X 309      22.711  23.083  53.776  1.00  0.00           C
ATOM   2390  C   LEU X 309      21.889  27.221  56.424  1.00  0.00           C
ATOM   2391  O   LEU X 309      20.668  27.044  56.506  1.00  0.00           O
ATOM   2392  N   LYS X 310      22.588  27.797  57.409  1.00  0.00           N
ATOM   2393  CA  LYS X 310      22.019  28.314  58.667  1.00  0.00           C
ATOM   2394  CB  LYS X 310      21.893  27.148  59.673  1.00  0.00           C
ATOM   2395  CG  LYS X 310      21.160  27.503  60.981  1.00  0.00           C
ATOM   2396  CD  LYS X 310      21.051  26.313  61.947  1.00  0.00           C
ATOM   2397  CE  LYS X 310      20.075  25.210  61.514  1.00  0.00           C
ATOM   2398  NZ  LYS X 310      18.655  25.633  61.582  1.00  0.00           N
ATOM   2399  C   LYS X 310      22.865  29.474  59.211  1.00  0.00           C
ATOM   2400  O   LYS X 310      24.057  29.573  58.930  1.00  0.00           O
ATOM   2401  N   THR X 311      22.238  30.345  59.996  1.00  0.00           N
ATOM   2402  CA  THR X 311      22.838  31.514  60.659  1.00  0.00           C
ATOM   2403  CB  THR X 311      21.768  32.191  61.534  1.00  0.00           C
ATOM   2404  CG2 THR X 311      22.283  33.455  62.217  1.00  0.00           C
ATOM   2405  OG1 THR X 311      20.659  32.594  60.747  1.00  0.00           O
ATOM   2406  C   THR X 311      24.077  31.146  61.513  1.00  0.00           C
ATOM   2407  O   THR X 311      23.970  30.258  62.364  1.00  0.00           O
ATOM   2408  N   PRO X 312      25.238  31.831  61.376  1.00  0.00           N
ATOM   2409  CD  PRO X 312      25.550  32.789  60.322  1.00  0.00           C
ATOM   2410  CG  PRO X 312      27.074  32.866  60.247  1.00  0.00           C
ATOM   2411  CB  PRO X 312      27.495  32.563  61.680  1.00  0.00           C
ATOM   2412  CA  PRO X 312      26.467  31.517  62.121  1.00  0.00           C
ATOM   2413  C   PRO X 312      26.329  31.499  63.650  1.00  0.00           C
ATOM   2414  O   PRO X 312      26.880  30.617  64.303  1.00  0.00           O
ATOM   2415  N   GLU X 313      25.533  32.407  64.223  1.00  0.00           N
ATOM   2416  CA  GLU X 313      25.232  32.461  65.669  1.00  0.00           C
ATOM   2417  CB  GLU X 313      24.419  33.736  65.967  1.00  0.00           C
ATOM   2418  CG  GLU X 313      25.207  35.027  65.670  1.00  0.00           C
ATOM   2419  CD  GLU X 313      24.392  36.314  65.879  1.00  0.00           C
ATOM   2420  OE1 GLU X 313      23.164  36.263  66.133  1.00  0.00           O
ATOM   2421  OE2 GLU X 313      24.966  37.422  65.752  1.00  0.00           O
ATOM   2422  C   GLU X 313      24.483  31.211  66.188  1.00  0.00           C
ATOM   2423  O   GLU X 313      24.404  30.976  67.394  1.00  0.00           O
ATOM   2424  N   GLU X 314      23.956  30.379  65.286  1.00  0.00           N
ATOM   2425  CA  GLU X 314      23.290  29.105  65.584  1.00  0.00           C
ATOM   2426  CB  GLU X 314      21.896  29.097  64.926  1.00  0.00           C
ATOM   2427  CG  GLU X 314      21.064  30.328  65.345  1.00  0.00           C
ATOM   2428  CD  GLU X 314      19.607  30.257  64.883  1.00  0.00           C
ATOM   2429  OE1 GLU X 314      18.890  29.314  65.294  1.00  0.00           O
ATOM   2430  OE2 GLU X 314      19.131  31.161  64.154  1.00  0.00           O
ATOM   2431  C   GLU X 314      24.167  27.898  65.179  1.00  0.00           C
ATOM   2432  O   GLU X 314      24.116  26.846  65.817  1.00  0.00           O
ATOM   2433  N   LEU X 315      25.059  28.055  64.192  1.00  0.00           N
ATOM   2434  CA  LEU X 315      26.070  27.047  63.840  1.00  0.00           C
ATOM   2435  CB  LEU X 315      26.605  27.312  62.422  1.00  0.00           C
ATOM   2436  CG  LEU X 315      25.603  27.042  61.283  1.00  0.00           C
ATOM   2437  CD1 LEU X 315      26.276  27.346  59.946  1.00  0.00           C
ATOM   2438  CD2 LEU X 315      25.143  25.582  61.254  1.00  0.00           C
ATOM   2439  C   LEU X 315      27.226  26.963  64.853  1.00  0.00           C
ATOM   2440  O   LEU X 315      27.708  25.863  65.122  1.00  0.00           O
ATOM   2441  N   GLN X 316      27.641  28.078  65.468  1.00  0.00           N
ATOM   2442  CA  GLN X 316      28.606  28.067  66.582  1.00  0.00           C
ATOM   2443  CB  GLN X 316      29.138  29.484  66.853  1.00  0.00           C
ATOM   2444  CG  GLN X 316      30.013  30.060  65.723  1.00  0.00           C
ATOM   2445  CD  GLN X 316      30.657  31.395  66.104  1.00  0.00           C
ATOM   2446  OE1 GLN X 316      30.771  31.759  67.270  1.00  0.00           O
ATOM   2447  NE2 GLN X 316      31.106  32.188  65.158  1.00  0.00           N
ATOM   2448  C   GLN X 316      27.988  27.487  67.870  1.00  0.00           C
ATOM   2449  O   GLN X 316      28.660  26.786  68.633  1.00  0.00           O
ATOM   2450  N   ALA X 317      26.687  27.706  68.087  1.00  0.00           N
ATOM   2451  CA  ALA X 317      25.920  27.116  69.190  1.00  0.00           C
ATOM   2452  CB  ALA X 317      24.563  27.823  69.239  1.00  0.00           C
ATOM   2453  C   ALA X 317      25.763  25.582  69.076  1.00  0.00           C
ATOM   2454  O   ALA X 317      25.459  24.917  70.069  1.00  0.00           O
ATOM   2455  N   GLU X 318      26.020  25.025  67.885  1.00  0.00           N
ATOM   2456  CA  GLU X 318      26.056  23.585  67.588  1.00  0.00           C
ATOM   2457  CB  GLU X 318      24.905  23.259  66.616  1.00  0.00           C
ATOM   2458  CG  GLU X 318      24.477  21.785  66.606  1.00  0.00           C
ATOM   2459  CD  GLU X 318      23.975  21.327  67.976  1.00  0.00           C
ATOM   2460  OE1 GLU X 318      24.764  20.725  68.749  1.00  0.00           O
ATOM   2461  OE2 GLU X 318      22.779  21.561  68.273  1.00  0.00           O
ATOM   2462  C   GLU X 318      27.438  23.102  67.083  1.00  0.00           C
ATOM   2463  O   GLU X 318      27.571  21.981  66.583  1.00  0.00           O
ATOM   2464  N   ARG X 319      28.481  23.937  67.227  1.00  0.00           N
ATOM   2465  CA  ARG X 319      29.905  23.618  66.978  1.00  0.00           C
ATOM   2466  CB  ARG X 319      30.456  22.831  68.182  1.00  0.00           C
ATOM   2467  CG  ARG X 319      30.423  23.677  69.468  1.00  0.00           C
ATOM   2468  CD  ARG X 319      30.807  22.874  70.708  1.00  0.00           C
ATOM   2469  NE  ARG X 319      29.842  21.796  70.983  1.00  0.00           N
ATOM   2470  CZ  ARG X 319      30.028  20.773  71.788  1.00  0.00           C
ATOM   2471  NH1 ARG X 319      31.070  20.665  72.558  1.00  0.00           N
ATOM   2472  NH2 ARG X 319      29.134  19.834  71.813  1.00  0.00           N
ATOM   2473  C   ARG X 319      30.162  22.943  65.620  1.00  0.00           C
ATOM   2474  O   ARG X 319      30.854  21.930  65.524  1.00  0.00           O
ATOM   2475  N   ASN X 320      29.574  23.495  64.558  1.00  0.00           N
ATOM   2476  CA  ASN X 320      29.475  22.854  63.237  1.00  0.00           C
ATOM   2477  CB  ASN X 320      28.343  23.581  62.488  1.00  0.00           C
ATOM   2478  CG  ASN X 320      27.841  22.867  61.245  1.00  0.00           C
ATOM   2479  OD1 ASN X 320      28.015  23.313  60.118  1.00  0.00           O
ATOM   2480  ND2 ASN X 320      27.123  21.786  61.411  1.00  0.00           N
ATOM   2481  C   ASN X 320      30.795  22.794  62.425  1.00  0.00           C
ATOM   2482  O   ASN X 320      30.848  22.093  61.410  1.00  0.00           O
ATOM   2483  N   PHE X 321      31.849  23.497  62.864  1.00  0.00           N
ATOM   2484  CA  PHE X 321      33.156  23.609  62.194  1.00  0.00           C
ATOM   2485  CB  PHE X 321      34.108  24.461  63.053  1.00  0.00           C
ATOM   2486  CG  PHE X 321      33.799  25.945  63.097  1.00  0.00           C
ATOM   2487  CD1 PHE X 321      33.418  26.565  64.302  1.00  0.00           C
ATOM   2488  CE1 PHE X 321      33.189  27.953  64.340  1.00  0.00           C
ATOM   2489  CZ  PHE X 321      33.339  28.728  63.176  1.00  0.00           C
ATOM   2490  CE2 PHE X 321      33.732  28.114  61.975  1.00  0.00           C
ATOM   2491  CD2 PHE X 321      33.960  26.726  61.937  1.00  0.00           C
ATOM   2492  C   PHE X 321      33.838  22.265  61.874  1.00  0.00           C
ATOM   2493  O   PHE X 321      33.633  21.247  62.542  1.00  0.00           O
ATOM   2494  N   HIE X 322      34.693  22.278  60.850  1.00  0.00           N
ATOM   2495  CA  HIE X 322      35.432  21.121  60.336  1.00  0.00           C
ATOM   2496  CB  HIE X 322      35.797  21.423  58.873  1.00  0.00           C
ATOM   2497  CG  HIE X 322      36.341  20.253  58.098  1.00  0.00           C
ATOM   2498  ND1 HIE X 322      36.170  18.905  58.426  1.00  0.00           N
ATOM   2499  CE1 HIE X 322      36.842  18.210  57.495  1.00  0.00           C
ATOM   2500  NE2 HIE X 322      37.379  19.048  56.595  1.00  0.00           N
ATOM   2501  CD2 HIE X 322      37.071  20.340  56.952  1.00  0.00           C
ATOM   2502  C   HIE X 322      36.651  20.746  61.206  1.00  0.00           C
ATOM   2503  O   HIE X 322      37.198  21.575  61.934  1.00  0.00           O
ATOM   2504  N   THR X 323      37.106  19.496  61.120  1.00  0.00           N
ATOM   2505  CA  THR X 323      38.118  18.849  61.985  1.00  0.00           C
ATOM   2506  CB  THR X 323      37.913  17.318  61.968  1.00  0.00           C
ATOM   2507  CG2 THR X 323      36.555  16.929  62.553  1.00  0.00           C
ATOM   2508  OG1 THR X 323      37.969  16.832  60.639  1.00  0.00           O
ATOM   2509  C   THR X 323      39.579  19.207  61.649  1.00  0.00           C
ATOM   2510  O   THR X 323      40.508  18.479  62.016  1.00  0.00           O
ATOM   2511  N   VAL X 324      39.813  20.296  60.914  1.00  0.00           N
ATOM   2512  CA  VAL X 324      41.140  20.696  60.406  1.00  0.00           C
ATOM   2513  CB  VAL X 324      41.042  21.446  59.060  1.00  0.00           C
ATOM   2514  CG1 VAL X 324      40.571  20.500  57.950  1.00  0.00           C
ATOM   2515  CG2 VAL X 324      40.101  22.659  59.089  1.00  0.00           C
ATOM   2516  C   VAL X 324      41.931  21.530  61.428  1.00  0.00           C
ATOM   2517  O   VAL X 324      41.349  22.417  62.058  1.00  0.00           O
ATOM   2518  N   PRO X 325      43.254  21.318  61.589  1.00  0.00           N
ATOM   2519  CD  PRO X 325      44.031  20.176  61.139  1.00  0.00           C
ATOM   2520  CG  PRO X 325      45.241  20.120  62.070  1.00  0.00           C
ATOM   2521  CB  PRO X 325      45.509  21.597  62.353  1.00  0.00           C
ATOM   2522  CA  PRO X 325      44.104  22.213  62.371  1.00  0.00           C
ATOM   2523  C   PRO X 325      44.091  23.645  61.815  1.00  0.00           C
ATOM   2524  O   PRO X 325      44.088  23.837  60.593  1.00  0.00           O
ATOM   2525  N   TYR X 326      44.094  24.640  62.707  1.00  0.00           N
ATOM   2526  CA  TYR X 326      43.848  26.050  62.372  1.00  0.00           C
ATOM   2527  CB  TYR X 326      42.359  26.331  62.662  1.00  0.00           C
ATOM   2528  CG  TYR X 326      41.682  27.583  62.114  1.00  0.00           C
ATOM   2529  CD1 TYR X 326      42.312  28.472  61.216  1.00  0.00           C
ATOM   2530  CE1 TYR X 326      41.612  29.578  60.697  1.00  0.00           C
ATOM   2531  CZ  TYR X 326      40.270  29.805  61.068  1.00  0.00           C
ATOM   2532  OH  TYR X 326      39.590  30.866  60.563  1.00  0.00           O
ATOM   2533  CE2 TYR X 326      39.635  28.920  61.961  1.00  0.00           C
ATOM   2534  CD2 TYR X 326      40.340  27.817  62.479  1.00  0.00           C
ATOM   2535  C   TYR X 326      44.789  26.990  63.153  1.00  0.00           C
ATOM   2536  O   TYR X 326      44.931  26.849  64.369  1.00  0.00           O
ATOM   2537  N   MET X 327      45.422  27.958  62.474  1.00  0.00           N
ATOM   2538  CA  MET X 327      46.155  29.063  63.121  1.00  0.00           C
ATOM   2539  CB  MET X 327      47.615  29.160  62.648  1.00  0.00           C
ATOM   2540  CG  MET X 327      48.371  27.829  62.671  1.00  0.00           C
ATOM   2541  SD  MET X 327      50.175  27.964  62.824  1.00  0.00           S
ATOM   2542  CE  MET X 327      50.594  28.855  61.301  1.00  0.00           C
ATOM   2543  C   MET X 327      45.444  30.412  62.932  1.00  0.00           C
ATOM   2544  O   MET X 327      44.941  30.702  61.844  1.00  0.00           O
ATOM   2545  N   VAL X 328      45.435  31.252  63.972  1.00  0.00           N
ATOM   2546  CA  VAL X 328      44.762  32.564  63.981  1.00  0.00           C
ATOM   2547  CB  VAL X 328      43.472  32.504  64.828  1.00  0.00           C
ATOM   2548  CG1 VAL X 328      42.764  33.864  64.911  1.00  0.00           C
ATOM   2549  CG2 VAL X 328      42.466  31.494  64.253  1.00  0.00           C
ATOM   2550  C   VAL X 328      45.704  33.664  64.481  1.00  0.00           C
ATOM   2551  O   VAL X 328      46.106  33.672  65.646  1.00  0.00           O
ATOM   2552  N   GLY X 329      46.027  34.616  63.604  1.00  0.00           N
ATOM   2553  CA  GLY X 329      46.760  35.836  63.958  1.00  0.00           C
ATOM   2554  C   GLY X 329      45.864  36.907  64.587  1.00  0.00           C
ATOM   2555  O   GLY X 329      44.671  36.979  64.278  1.00  0.00           O
ATOM   2556  N   ILE X 330      46.427  37.743  65.463  1.00  0.00           N
ATOM   2557  CA  ILE X 330      45.715  38.784  66.223  1.00  0.00           C
ATOM   2558  CB  ILE X 330      45.641  38.340  67.705  1.00  0.00           C
ATOM   2559  CG2 ILE X 330      45.140  39.455  68.631  1.00  0.00           C
ATOM   2560  CG1 ILE X 330      44.773  37.070  67.904  1.00  0.00           C
ATOM   2561  CD1 ILE X 330      43.280  37.206  67.554  1.00  0.00           C
ATOM   2562  C   ILE X 330      46.374  40.162  66.021  1.00  0.00           C
ATOM   2563  O   ILE X 330      47.588  40.307  66.177  1.00  0.00           O
ATOM   2564  N   ASN X 331      45.582  41.194  65.697  1.00  0.00           N
ATOM   2565  CA  ASN X 331      46.059  42.553  65.376  1.00  0.00           C
ATOM   2566  CB  ASN X 331      45.642  42.944  63.944  1.00  0.00           C
ATOM   2567  CG  ASN X 331      46.583  42.501  62.839  1.00  0.00           C
ATOM   2568  OD1 ASN X 331      47.426  41.626  62.983  1.00  0.00           O
ATOM   2569  ND2 ASN X 331      46.455  43.104  61.681  1.00  0.00           N
ATOM   2570  C   ASN X 331      45.567  43.633  66.363  1.00  0.00           C
ATOM   2571  O   ASN X 331      44.429  43.580  66.846  1.00  0.00           O
ATOM   2572  N   LYS X 332      46.397  44.665  66.580  1.00  0.00           N
ATOM   2573  CA  LYS X 332      46.030  45.963  67.181  1.00  0.00           C
ATOM   2574  CB  LYS X 332      46.168  45.907  68.717  1.00  0.00           C
ATOM   2575  CG  LYS X 332      47.615  45.901  69.251  1.00  0.00           C
ATOM   2576  CD  LYS X 332      47.676  45.648  70.769  1.00  0.00           C
ATOM   2577  CE  LYS X 332      46.947  46.717  71.595  1.00  0.00           C
ATOM   2578  NZ  LYS X 332      46.675  46.247  72.972  1.00  0.00           N
ATOM   2579  C   LYS X 332      46.737  47.185  66.576  1.00  0.00           C
ATOM   2580  O   LYS X 332      46.517  48.306  67.039  1.00  0.00           O
ATOM   2581  N   GLN X 333      47.567  47.007  65.545  1.00  0.00           N
ATOM   2582  CA  GLN X 333      48.373  48.081  64.947  1.00  0.00           C
ATOM   2583  CB  GLN X 333      49.711  47.528  64.411  1.00  0.00           C
ATOM   2584  CG  GLN X 333      49.694  46.946  62.987  1.00  0.00           C
ATOM   2585  CD  GLN X 333      48.714  45.798  62.791  1.00  0.00           C
ATOM   2586  OE1 GLN X 333      48.474  44.982  63.670  1.00  0.00           O
ATOM   2587  NE2 GLN X 333      48.091  45.709  61.642  1.00  0.00           N
ATOM   2588  C   GLN X 333      47.603  48.978  63.952  1.00  0.00           C
ATOM   2589  O   GLN X 333      48.201  49.842  63.314  1.00  0.00           O
ATOM   2590  N   GLU X 334      46.284  48.808  63.825  1.00  0.00           N
ATOM   2591  CA  GLU X 334      45.379  49.664  63.041  1.00  0.00           C
ATOM   2592  CB  GLU X 334      44.766  48.860  61.880  1.00  0.00           C
ATOM   2593  CG  GLU X 334      43.749  47.766  62.272  1.00  0.00           C
ATOM   2594  CD  GLU X 334      44.413  46.537  62.867  1.00  0.00           C
ATOM   2595  OE1 GLU X 334      44.722  45.594  62.067  1.00  0.00           O
ATOM   2596  OE2 GLU X 334      44.614  46.493  64.098  1.00  0.00           O
ATOM   2597  C   GLU X 334      44.308  50.397  63.878  1.00  0.00           C
ATOM   2598  O   GLU X 334      43.547  51.209  63.343  1.00  0.00           O
ATOM   2599  N   PHE X 335      44.242  50.127  65.188  1.00  0.00           N
ATOM   2600  CA  PHE X 335      43.191  50.639  66.077  1.00  0.00           C
ATOM   2601  CB  PHE X 335      43.370  50.006  67.468  1.00  0.00           C
ATOM   2602  CG  PHE X 335      42.378  50.502  68.507  1.00  0.00           C
ATOM   2603  CD1 PHE X 335      42.829  51.212  69.637  1.00  0.00           C
ATOM   2604  CE1 PHE X 335      41.906  51.706  70.577  1.00  0.00           C
ATOM   2605  CZ  PHE X 335      40.530  51.501  70.386  1.00  0.00           C
ATOM   2606  CE2 PHE X 335      40.075  50.796  69.258  1.00  0.00           C
ATOM   2607  CD2 PHE X 335      40.998  50.289  68.326  1.00  0.00           C
ATOM   2608  C   PHE X 335      43.175  52.172  66.194  1.00  0.00           C
ATOM   2609  O   PHE X 335      42.103  52.776  66.282  1.00  0.00           O
ATOM   2610  N   GLY X 336      44.347  52.813  66.188  1.00  0.00           N
ATOM   2611  CA  GLY X 336      44.491  54.250  66.433  1.00  0.00           C
ATOM   2612  C   GLY X 336      43.982  55.156  65.306  1.00  0.00           C
ATOM   2613  O   GLY X 336      43.824  56.355  65.537  1.00  0.00           O
ATOM   2614  N   TRP X 337      43.720  54.626  64.107  1.00  0.00           N
ATOM   2615  CA  TRP X 337      43.337  55.415  62.925  1.00  0.00           C
ATOM   2616  CB  TRP X 337      44.572  55.535  62.024  1.00  0.00           C
ATOM   2617  CG  TRP X 337      44.377  56.178  60.685  1.00  0.00           C
ATOM   2618  CD1 TRP X 337      44.496  57.499  60.425  1.00  0.00           C
ATOM   2619  NE1 TRP X 337      44.300  57.727  59.077  1.00  0.00           N
ATOM   2620  CE2 TRP X 337      44.047  56.558  58.395  1.00  0.00           C
ATOM   2621  CZ2 TRP X 337      43.812  56.270  57.044  1.00  0.00           C
ATOM   2622  CH2 TRP X 337      43.578  54.939  56.660  1.00  0.00           C
ATOM   2623  CZ3 TRP X 337      43.568  53.921  57.630  1.00  0.00           C
ATOM   2624  CE3 TRP X 337      43.821  54.219  58.982  1.00  0.00           C
ATOM   2625  CD2 TRP X 337      44.071  55.546  59.402  1.00  0.00           C
ATOM   2626  C   TRP X 337      42.140  54.843  62.153  1.00  0.00           C
ATOM   2627  O   TRP X 337      41.244  55.606  61.782  1.00  0.00           O
ATOM   2628  N   LEU X 338      42.077  53.521  61.940  1.00  0.00           N
ATOM   2629  CA  LEU X 338      41.126  52.917  60.992  1.00  0.00           C
ATOM   2630  CB  LEU X 338      41.467  51.421  60.839  1.00  0.00           C
ATOM   2631  CG  LEU X 338      40.607  50.657  59.813  1.00  0.00           C
ATOM   2632  CD1 LEU X 338      40.780  51.189  58.389  1.00  0.00           C
ATOM   2633  CD2 LEU X 338      41.007  49.181  59.817  1.00  0.00           C
ATOM   2634  C   LEU X 338      39.660  53.136  61.401  1.00  0.00           C
ATOM   2635  O   LEU X 338      38.830  53.487  60.565  1.00  0.00           O
ATOM   2636  N   ILE X 339      39.352  52.977  62.690  1.00  0.00           N
ATOM   2637  CA  ILE X 339      38.017  53.236  63.247  1.00  0.00           C
ATOM   2638  CB  ILE X 339      37.736  52.335  64.479  1.00  0.00           C
ATOM   2639  CG2 ILE X 339      36.351  52.656  65.076  1.00  0.00           C
ATOM   2640  CG1 ILE X 339      37.827  50.837  64.090  1.00  0.00           C
ATOM   2641  CD1 ILE X 339      37.686  49.862  65.267  1.00  0.00           C
ATOM   2642  C   ILE X 339      37.781  54.745  63.493  1.00  0.00           C
ATOM   2643  O   ILE X 339      36.821  55.280  62.930  1.00  0.00           O
ATOM   2644  N   PRO X 340      38.611  55.462  64.289  1.00  0.00           N
ATOM   2645  CD  PRO X 340      39.792  55.000  65.014  1.00  0.00           C
ATOM   2646  CG  PRO X 340      40.475  56.258  65.537  1.00  0.00           C
ATOM   2647  CB  PRO X 340      39.293  57.184  65.807  1.00  0.00           C
ATOM   2648  CA  PRO X 340      38.306  56.841  64.684  1.00  0.00           C
ATOM   2649  C   PRO X 340      38.389  57.853  63.535  1.00  0.00           C
ATOM   2650  O   PRO X 340      37.507  58.702  63.425  1.00  0.00           O
ATOM   2651  N   MET X 341      39.407  57.773  62.670  1.00  0.00           N
ATOM   2652  CA  MET X 341      39.591  58.716  61.559  1.00  0.00           C
ATOM   2653  CB  MET X 341      41.077  59.071  61.366  1.00  0.00           C
ATOM   2654  CG  MET X 341      41.606  59.946  62.507  1.00  0.00           C
ATOM   2655  SD  MET X 341      43.328  60.485  62.308  1.00  0.00           S
ATOM   2656  CE  MET X 341      43.424  61.672  63.677  1.00  0.00           C
ATOM   2657  C   MET X 341      38.961  58.191  60.268  1.00  0.00           C
ATOM   2658  O   MET X 341      38.064  58.836  59.724  1.00  0.00           O
ATOM   2659  N   GLN X 342      39.387  57.024  59.774  1.00  0.00           N
ATOM   2660  CA  GLN X 342      39.037  56.607  58.411  1.00  0.00           C
ATOM   2661  CB  GLN X 342      40.056  55.562  57.916  1.00  0.00           C
ATOM   2662  CG  GLN X 342      40.086  55.347  56.389  1.00  0.00           C
ATOM   2663  CD  GLN X 342      40.703  56.504  55.593  1.00  0.00           C
ATOM   2664  OE1 GLN X 342      40.608  57.674  55.941  1.00  0.00           O
ATOM   2665  NE2 GLN X 342      41.345  56.242  54.479  1.00  0.00           N
ATOM   2666  C   GLN X 342      37.571  56.157  58.271  1.00  0.00           C
ATOM   2667  O   GLN X 342      36.905  56.559  57.318  1.00  0.00           O
ATOM   2668  N   LEU X 343      37.030  55.395  59.230  1.00  0.00           N
ATOM   2669  CA  LEU X 343      35.654  54.885  59.161  1.00  0.00           C
ATOM   2670  CB  LEU X 343      35.582  53.553  59.932  1.00  0.00           C
ATOM   2671  CG  LEU X 343      34.209  52.855  59.897  1.00  0.00           C
ATOM   2672  CD1 LEU X 343      33.765  52.480  58.481  1.00  0.00           C
ATOM   2673  CD2 LEU X 343      34.257  51.580  60.739  1.00  0.00           C
ATOM   2674  C   LEU X 343      34.587  55.897  59.627  1.00  0.00           C
ATOM   2675  O   LEU X 343      33.591  56.076  58.923  1.00  0.00           O
ATOM   2676  N   MET X 344      34.770  56.547  60.787  1.00  0.00           N
ATOM   2677  CA  MET X 344      33.716  57.352  61.449  1.00  0.00           C
ATOM   2678  CB  MET X 344      33.402  56.697  62.807  1.00  0.00           C
ATOM   2679  CG  MET X 344      32.142  57.262  63.480  1.00  0.00           C
ATOM   2680  SD  MET X 344      31.430  56.248  64.808  1.00  0.00           S
ATOM   2681  CE  MET X 344      32.853  56.068  65.917  1.00  0.00           C
ATOM   2682  C   MET X 344      34.006  58.868  61.564  1.00  0.00           C
ATOM   2683  O   MET X 344      33.099  59.642  61.892  1.00  0.00           O
ATOM   2684  N   SER X 345      35.233  59.308  61.254  1.00  0.00           N
ATOM   2685  CA  SER X 345      35.653  60.725  61.219  1.00  0.00           C
ATOM   2686  CB  SER X 345      34.906  61.493  60.114  1.00  0.00           C
ATOM   2687  OG  SER X 345      34.756  60.769  58.901  1.00  0.00           O
ATOM   2688  C   SER X 345      35.575  61.490  62.560  1.00  0.00           C
ATOM   2689  O   SER X 345      35.437  62.717  62.563  1.00  0.00           O
ATOM   2690  N   TYR X 346      35.662  60.802  63.705  1.00  0.00           N
ATOM   2691  CA  TYR X 346      35.515  61.378  65.055  1.00  0.00           C
ATOM   2692  CB  TYR X 346      34.107  61.049  65.593  1.00  0.00           C
ATOM   2693  CG  TYR X 346      33.629  61.972  66.705  1.00  0.00           C
ATOM   2694  CD1 TYR X 346      33.016  63.195  66.369  1.00  0.00           C
ATOM   2695  CE1 TYR X 346      32.539  64.054  67.378  1.00  0.00           C
ATOM   2696  CZ  TYR X 346      32.670  63.692  68.735  1.00  0.00           C
ATOM   2697  OH  TYR X 346      32.228  64.528  69.711  1.00  0.00           O
ATOM   2698  CE2 TYR X 346      33.292  62.470  69.074  1.00  0.00           C
ATOM   2699  CD2 TYR X 346      33.771  61.613  68.061  1.00  0.00           C
ATOM   2700  C   TYR X 346      36.659  60.967  66.017  1.00  0.00           C
ATOM   2701  O   TYR X 346      36.425  60.242  66.987  1.00  0.00           O
ATOM   2702  N   PRO X 347      37.911  61.411  65.779  1.00  0.00           N
ATOM   2703  CD  PRO X 347      38.352  62.198  64.633  1.00  0.00           C
ATOM   2704  CG  PRO X 347      39.776  62.645  64.955  1.00  0.00           C
ATOM   2705  CB  PRO X 347      40.284  61.533  65.872  1.00  0.00           C
ATOM   2706  CA  PRO X 347      39.038  61.156  66.681  1.00  0.00           C
ATOM   2707  C   PRO X 347      38.945  61.944  68.001  1.00  0.00           C
ATOM   2708  O   PRO X 347      38.236  62.953  68.091  1.00  0.00           O
ATOM   2709  N   LEU X 348      39.697  61.512  69.019  1.00  0.00           N
ATOM   2710  CA  LEU X 348      39.779  62.120  70.360  1.00  0.00           C
ATOM   2711  CB  LEU X 348      39.352  61.085  71.427  1.00  0.00           C
ATOM   2712  CG  LEU X 348      37.905  60.562  71.323  1.00  0.00           C
ATOM   2713  CD1 LEU X 348      37.630  59.586  72.469  1.00  0.00           C
ATOM   2714  CD2 LEU X 348      36.861  61.675  71.411  1.00  0.00           C
ATOM   2715  C   LEU X 348      41.184  62.703  70.626  1.00  0.00           C
ATOM   2716  O   LEU X 348      41.963  62.156  71.412  1.00  0.00           O
ATOM   2717  N   SER X 349      41.534  63.780  69.918  1.00  0.00           N
ATOM   2718  CA  SER X 349      42.888  64.371  69.879  1.00  0.00           C
ATOM   2719  CB  SER X 349      43.150  64.978  68.493  1.00  0.00           C
ATOM   2720  OG  SER X 349      42.854  64.059  67.452  1.00  0.00           O
ATOM   2721  C   SER X 349      43.168  65.422  70.971  1.00  0.00           C
ATOM   2722  O   SER X 349      44.324  65.771  71.203  1.00  0.00           O
ATOM   2723  N   GLU X 350      42.142  65.919  71.671  1.00  0.00           N
ATOM   2724  CA  GLU X 350      42.281  66.788  72.860  1.00  0.00           C
ATOM   2725  CB  GLU X 350      40.967  67.578  73.033  1.00  0.00           C
ATOM   2726  CG  GLU X 350      40.968  68.737  74.047  1.00  0.00           C
ATOM   2727  CD  GLU X 350      41.704  70.022  73.626  1.00  0.00           C
ATOM   2728  OE1 GLU X 350      41.770  70.957  74.463  1.00  0.00           O
ATOM   2729  OE2 GLU X 350      42.172  70.149  72.467  1.00  0.00           O
ATOM   2730  C   GLU X 350      42.648  65.973  74.126  1.00  0.00           C
ATOM   2731  O   GLU X 350      43.148  66.526  75.110  1.00  0.00           O
ATOM   2732  N   GLY X 351      42.439  64.649  74.094  1.00  0.00           N
ATOM   2733  CA  GLY X 351      42.839  63.697  75.138  1.00  0.00           C
ATOM   2734  C   GLY X 351      41.805  63.470  76.249  1.00  0.00           C
ATOM   2735  O   GLY X 351      42.176  63.006  77.327  1.00  0.00           O
ATOM   2736  N   GLN X 352      40.531  63.807  76.019  1.00  0.00           N
ATOM   2737  CA  GLN X 352      39.461  63.774  77.031  1.00  0.00           C
ATOM   2738  CB  GLN X 352      39.424  65.128  77.761  1.00  0.00           C
ATOM   2739  CG  GLN X 352      38.967  66.322  76.899  1.00  0.00           C
ATOM   2740  CD  GLN X 352      39.295  67.680  77.521  1.00  0.00           C
ATOM   2741  OE1 GLN X 352      39.879  67.808  78.591  1.00  0.00           O
ATOM   2742  NE2 GLN X 352      38.954  68.765  76.867  1.00  0.00           N
ATOM   2743  C   GLN X 352      38.078  63.390  76.466  1.00  0.00           C
ATOM   2744  O   GLN X 352      37.786  63.641  75.290  1.00  0.00           O
ATOM   2745  N   LEU X 353      37.231  62.782  77.307  1.00  0.00           N
ATOM   2746  CA  LEU X 353      35.881  62.312  76.967  1.00  0.00           C
ATOM   2747  CB  LEU X 353      36.016  60.869  76.438  1.00  0.00           C
ATOM   2748  CG  LEU X 353      34.717  60.232  75.914  1.00  0.00           C
ATOM   2749  CD1 LEU X 353      34.200  60.919  74.650  1.00  0.00           C
ATOM   2750  CD2 LEU X 353      34.986  58.764  75.578  1.00  0.00           C
ATOM   2751  C   LEU X 353      34.932  62.373  78.183  1.00  0.00           C
ATOM   2752  O   LEU X 353      35.264  61.865  79.252  1.00  0.00           O
ATOM   2753  N   ASP X 354      33.743  62.955  78.017  1.00  0.00           N
ATOM   2754  CA  ASP X 354      32.674  62.979  79.028  1.00  0.00           C
ATOM   2755  CB  ASP X 354      31.851  64.266  78.864  1.00  0.00           C
ATOM   2756  CG  ASP X 354      30.699  64.341  79.863  1.00  0.00           C
ATOM   2757  OD1 ASP X 354      29.543  64.029  79.490  1.00  0.00           O
ATOM   2758  OD2 ASP X 354      30.951  64.661  81.044  1.00  0.00           O
ATOM   2759  C   ASP X 354      31.772  61.732  78.955  1.00  0.00           C
ATOM   2760  O   ASP X 354      31.541  61.185  77.875  1.00  0.00           O
ATOM   2761  N   GLN X 355      31.205  61.312  80.092  1.00  0.00           N
ATOM   2762  CA  GLN X 355      30.327  60.138  80.194  1.00  0.00           C
ATOM   2763  CB  GLN X 355      29.832  60.028  81.651  1.00  0.00           C
ATOM   2764  CG  GLN X 355      29.217  58.663  82.015  1.00  0.00           C
ATOM   2765  CD  GLN X 355      30.234  57.527  82.134  1.00  0.00           C
ATOM   2766  OE1 GLN X 355      31.406  57.655  81.813  1.00  0.00           O
ATOM   2767  NE2 GLN X 355      29.861  56.387  82.662  1.00  0.00           N
ATOM   2768  C   GLN X 355      29.134  60.172  79.218  1.00  0.00           C
ATOM   2769  O   GLN X 355      28.816  59.149  78.606  1.00  0.00           O
ATOM   2770  N   LYS X 356      28.494  61.333  79.009  1.00  0.00           N
ATOM   2771  CA  LYS X 356      27.354  61.445  78.083  1.00  0.00           C
ATOM   2772  CB  LYS X 356      26.515  62.688  78.422  1.00  0.00           C
ATOM   2773  CG  LYS X 356      25.155  62.672  77.705  1.00  0.00           C
ATOM   2774  CD  LYS X 356      24.216  63.800  78.154  1.00  0.00           C
ATOM   2775  CE  LYS X 356      24.671  65.181  77.667  1.00  0.00           C
ATOM   2776  NZ  LYS X 356      23.739  66.233  78.132  1.00  0.00           N
ATOM   2777  C   LYS X 356      27.808  61.409  76.622  1.00  0.00           C
ATOM   2778  O   LYS X 356      27.139  60.777  75.802  1.00  0.00           O
ATOM   2779  N   THR X 357      28.969  61.985  76.301  1.00  0.00           N
ATOM   2780  CA  THR X 357      29.597  61.856  74.973  1.00  0.00           C
ATOM   2781  CB  THR X 357      30.850  62.736  74.846  1.00  0.00           C
ATOM   2782  CG2 THR X 357      31.325  62.861  73.397  1.00  0.00           C
ATOM   2783  OG1 THR X 357      30.609  64.048  75.298  1.00  0.00           O
ATOM   2784  C   THR X 357      29.978  60.401  74.684  1.00  0.00           C
ATOM   2785  O   THR X 357      29.698  59.905  73.595  1.00  0.00           O
ATOM   2786  N   ALA X 358      30.537  59.683  75.666  1.00  0.00           N
ATOM   2787  CA  ALA X 358      30.869  58.260  75.561  1.00  0.00           C
ATOM   2788  CB  ALA X 358      31.553  57.823  76.864  1.00  0.00           C
ATOM   2789  C   ALA X 358      29.629  57.397  75.257  1.00  0.00           C
ATOM   2790  O   ALA X 358      29.675  56.538  74.375  1.00  0.00           O
ATOM   2791  N   MET X 359      28.498  57.670  75.921  1.00  0.00           N
ATOM   2792  CA  MET X 359      27.214  57.033  75.602  1.00  0.00           C
ATOM   2793  CB  MET X 359      26.139  57.446  76.619  1.00  0.00           C
ATOM   2794  CG  MET X 359      26.350  56.841  78.009  1.00  0.00           C
ATOM   2795  SD  MET X 359      25.163  57.454  79.238  1.00  0.00           S
ATOM   2796  CE  MET X 359      25.846  56.693  80.735  1.00  0.00           C
ATOM   2797  C   MET X 359      26.761  57.347  74.165  1.00  0.00           C
ATOM   2798  O   MET X 359      26.458  56.422  73.416  1.00  0.00           O
ATOM   2799  N   SER X 360      26.768  58.614  73.729  1.00  0.00           N
ATOM   2800  CA  SER X 360      26.368  58.993  72.357  1.00  0.00           C
ATOM   2801  CB  SER X 360      26.372  60.517  72.192  1.00  0.00           C
ATOM   2802  OG  SER X 360      25.311  61.095  72.935  1.00  0.00           O
ATOM   2803  C   SER X 360      27.258  58.356  71.278  1.00  0.00           C
ATOM   2804  O   SER X 360      26.754  57.892  70.254  1.00  0.00           O
ATOM   2805  N   LEU X 361      28.568  58.266  71.523  1.00  0.00           N
ATOM   2806  CA  LEU X 361      29.541  57.652  70.617  1.00  0.00           C
ATOM   2807  CB  LEU X 361      30.940  58.080  71.101  1.00  0.00           C
ATOM   2808  CG  LEU X 361      32.118  57.678  70.197  1.00  0.00           C
ATOM   2809  CD1 LEU X 361      31.975  58.214  68.771  1.00  0.00           C
ATOM   2810  CD2 LEU X 361      33.412  58.249  70.784  1.00  0.00           C
ATOM   2811  C   LEU X 361      29.368  56.123  70.529  1.00  0.00           C
ATOM   2812  O   LEU X 361      29.468  55.545  69.442  1.00  0.00           O
ATOM   2813  N   LEU X 362      29.031  55.460  71.641  1.00  0.00           N
ATOM   2814  CA  LEU X 362      28.704  54.030  71.643  1.00  0.00           C
ATOM   2815  CB  LEU X 362      28.815  53.486  73.079  1.00  0.00           C
ATOM   2816  CG  LEU X 362      28.888  51.948  73.163  1.00  0.00           C
ATOM   2817  CD1 LEU X 362      30.180  51.387  72.562  1.00  0.00           C
ATOM   2818  CD2 LEU X 362      28.836  51.507  74.627  1.00  0.00           C
ATOM   2819  C   LEU X 362      27.332  53.752  70.997  1.00  0.00           C
ATOM   2820  O   LEU X 362      27.197  52.772  70.266  1.00  0.00           O
ATOM   2821  N   TRP X 363      26.348  54.646  71.163  1.00  0.00           N
ATOM   2822  CA  TRP X 363      25.071  54.600  70.434  1.00  0.00           C
ATOM   2823  CB  TRP X 363      24.095  55.664  70.974  1.00  0.00           C
ATOM   2824  CG  TRP X 363      23.098  55.181  71.986  1.00  0.00           C
ATOM   2825  CD1 TRP X 363      22.285  54.115  71.813  1.00  0.00           C
ATOM   2826  NE1 TRP X 363      21.494  53.946  72.928  1.00  0.00           N
ATOM   2827  CE2 TRP X 363      21.706  54.932  73.861  1.00  0.00           C
ATOM   2828  CZ2 TRP X 363      21.133  55.197  75.113  1.00  0.00           C
ATOM   2829  CH2 TRP X 363      21.567  56.318  75.837  1.00  0.00           C
ATOM   2830  CZ3 TRP X 363      22.571  57.146  75.303  1.00  0.00           C
ATOM   2831  CE3 TRP X 363      23.155  56.856  74.053  1.00  0.00           C
ATOM   2832  CD2 TRP X 363      22.736  55.742  73.292  1.00  0.00           C
ATOM   2833  C   TRP X 363      25.258  54.743  68.917  1.00  0.00           C
ATOM   2834  O   TRP X 363      24.631  54.001  68.159  1.00  0.00           O
ATOM   2835  N   LYS X 364      26.159  55.623  68.456  1.00  0.00           N
ATOM   2836  CA  LYS X 364      26.532  55.724  67.031  1.00  0.00           C
ATOM   2837  CB  LYS X 364      27.414  56.965  66.828  1.00  0.00           C
ATOM   2838  CG  LYS X 364      27.545  57.322  65.339  1.00  0.00           C
ATOM   2839  CD  LYS X 364      28.363  58.604  65.165  1.00  0.00           C
ATOM   2840  CE  LYS X 364      28.286  59.154  63.738  1.00  0.00           C
ATOM   2841  NZ  LYS X 364      26.979  59.795  63.459  1.00  0.00           N
ATOM   2842  C   LYS X 364      27.219  54.455  66.509  1.00  0.00           C
ATOM   2843  O   LYS X 364      27.054  54.086  65.349  1.00  0.00           O
ATOM   2844  N   SER X 365      27.936  53.750  67.384  1.00  0.00           N
ATOM   2845  CA  SER X 365      28.659  52.510  67.068  1.00  0.00           C
ATOM   2846  CB  SER X 365      29.768  52.273  68.101  1.00  0.00           C
ATOM   2847  OG  SER X 365      30.649  53.381  68.178  1.00  0.00           O
ATOM   2848  C   SER X 365      27.760  51.264  66.941  1.00  0.00           C
ATOM   2849  O   SER X 365      28.261  50.190  66.600  1.00  0.00           O
ATOM   2850  N   TYR X 366      26.442  51.382  67.171  1.00  0.00           N
ATOM   2851  CA  TYR X 366      25.458  50.282  67.143  1.00  0.00           C
ATOM   2852  CB  TYR X 366      24.045  50.879  67.285  1.00  0.00           C
ATOM   2853  CG  TYR X 366      22.891  49.894  67.200  1.00  0.00           C
ATOM   2854  CD1 TYR X 366      21.993  49.946  66.113  1.00  0.00           C
ATOM   2855  CE1 TYR X 366      20.890  49.070  66.058  1.00  0.00           C
ATOM   2856  CZ  TYR X 366      20.681  48.131  67.089  1.00  0.00           C
ATOM   2857  OH  TYR X 366      19.615  47.286  67.058  1.00  0.00           O
ATOM   2858  CE2 TYR X 366      21.579  48.078  68.172  1.00  0.00           C
ATOM   2859  CD2 TYR X 366      22.681  48.954  68.230  1.00  0.00           C
ATOM   2860  C   TYR X 366      25.577  49.306  65.943  1.00  0.00           C
ATOM   2861  O   TYR X 366      25.516  48.096  66.183  1.00  0.00           O
ATOM   2862  N   PRO X 367      25.841  49.738  64.686  1.00  0.00           N
ATOM   2863  CD  PRO X 367      25.776  51.109  64.195  1.00  0.00           C
ATOM   2864  CG  PRO X 367      25.417  50.994  62.718  1.00  0.00           C
ATOM   2865  CB  PRO X 367      26.169  49.730  62.315  1.00  0.00           C
ATOM   2866  CA  PRO X 367      26.020  48.825  63.546  1.00  0.00           C
ATOM   2867  C   PRO X 367      27.212  47.853  63.642  1.00  0.00           C
ATOM   2868  O   PRO X 367      27.239  46.867  62.902  1.00  0.00           O
ATOM   2869  N   LEU X 368      28.184  48.113  64.528  1.00  0.00           N
ATOM   2870  CA  LEU X 368      29.441  47.360  64.670  1.00  0.00           C
ATOM   2871  CB  LEU X 368      30.594  48.369  64.469  1.00  0.00           C
ATOM   2872  CG  LEU X 368      32.031  47.804  64.563  1.00  0.00           C
ATOM   2873  CD1 LEU X 368      32.971  48.636  63.684  1.00  0.00           C
ATOM   2874  CD2 LEU X 368      32.609  47.862  65.983  1.00  0.00           C
ATOM   2875  C   LEU X 368      29.547  46.577  65.992  1.00  0.00           C
ATOM   2876  O   LEU X 368      30.222  45.553  66.028  1.00  0.00           O
ATOM   2877  N   VAL X 369      28.905  47.033  67.075  1.00  0.00           N
ATOM   2878  CA  VAL X 369      29.134  46.493  68.438  1.00  0.00           C
ATOM   2879  CB  VAL X 369      29.097  47.600  69.514  1.00  0.00           C
ATOM   2880  CG1 VAL X 369      30.218  48.623  69.293  1.00  0.00           C
ATOM   2881  CG2 VAL X 369      27.752  48.334  69.563  1.00  0.00           C
ATOM   2882  C   VAL X 369      28.259  45.295  68.840  1.00  0.00           C
ATOM   2883  O   VAL X 369      28.408  44.794  69.949  1.00  0.00           O
ATOM   2884  N   CYS X 370      27.360  44.820  67.970  1.00  0.00           N
ATOM   2885  CA  CYS X 370      26.571  43.584  68.143  1.00  0.00           C
ATOM   2886  CB  CYS X 370      27.439  42.367  67.787  1.00  0.00           C
ATOM   2887  SG  CYS X 370      27.970  42.463  66.057  1.00  0.00           S
ATOM   2888  C   CYS X 370      25.830  43.420  69.495  1.00  0.00           C
ATOM   2889  O   CYS X 370      25.665  42.300  69.988  1.00  0.00           O
ATOM   2890  N   ILE X 371      25.363  44.523  70.089  1.00  0.00           N
ATOM   2891  CA  ILE X 371      24.539  44.554  71.313  1.00  0.00           C
ATOM   2892  CB  ILE X 371      25.332  45.098  72.526  1.00  0.00           C
ATOM   2893  CG2 ILE X 371      26.453  44.111  72.896  1.00  0.00           C
ATOM   2894  CG1 ILE X 371      25.889  46.521  72.294  1.00  0.00           C
ATOM   2895  CD1 ILE X 371      26.346  47.225  73.579  1.00  0.00           C
ATOM   2896  C   ILE X 371      23.237  45.336  71.079  1.00  0.00           C
ATOM   2897  O   ILE X 371      23.157  46.124  70.134  1.00  0.00           O
ATOM   2898  N   ALA X 372      22.219  45.135  71.923  1.00  0.00           N
ATOM   2899  CA  ALA X 372      20.938  45.846  71.835  1.00  0.00           C
ATOM   2900  CB  ALA X 372      19.892  45.099  72.668  1.00  0.00           C
ATOM   2901  C   ALA X 372      21.043  47.332  72.245  1.00  0.00           C
ATOM   2902  O   ALA X 372      21.765  47.684  73.182  1.00  0.00           O
ATOM   2903  N   LYS X 373      20.285  48.216  71.575  1.00  0.00           N
ATOM   2904  CA  LYS X 373      20.449  49.682  71.693  1.00  0.00           C
ATOM   2905  CB  LYS X 373      19.684  50.417  70.573  1.00  0.00           C
ATOM   2906  CG  LYS X 373      18.157  50.292  70.681  1.00  0.00           C
ATOM   2907  CD  LYS X 373      17.439  50.984  69.513  1.00  0.00           C
ATOM   2908  CE  LYS X 373      15.944  50.648  69.568  1.00  0.00           C
ATOM   2909  NZ  LYS X 373      15.199  51.248  68.439  1.00  0.00           N
ATOM   2910  C   LYS X 373      20.131  50.269  73.074  1.00  0.00           C
ATOM   2911  O   LYS X 373      20.640  51.337  73.395  1.00  0.00           O
ATOM   2912  N   GLU X 374      19.355  49.593  73.921  1.00  0.00           N
ATOM   2913  CA  GLU X 374      19.075  50.082  75.284  1.00  0.00           C
ATOM   2914  CB  GLU X 374      17.688  49.618  75.759  1.00  0.00           C
ATOM   2915  CG  GLU X 374      17.567  48.127  76.109  1.00  0.00           C
ATOM   2916  CD  GLU X 374      16.175  47.814  76.679  1.00  0.00           C
ATOM   2917  OE1 GLU X 374      15.421  47.030  76.054  1.00  0.00           O
ATOM   2918  OE2 GLU X 374      15.821  48.357  77.756  1.00  0.00           O
ATOM   2919  C   GLU X 374      20.196  49.790  76.306  1.00  0.00           C
ATOM   2920  O   GLU X 374      20.150  50.291  77.429  1.00  0.00           O
ATOM   2921  N   LEU X 375      21.222  49.011  75.937  1.00  0.00           N
ATOM   2922  CA  LEU X 375      22.285  48.567  76.855  1.00  0.00           C
ATOM   2923  CB  LEU X 375      22.793  47.184  76.405  1.00  0.00           C
ATOM   2924  CG  LEU X 375      21.713  46.086  76.345  1.00  0.00           C
ATOM   2925  CD1 LEU X 375      22.317  44.806  75.775  1.00  0.00           C
ATOM   2926  CD2 LEU X 375      21.118  45.768  77.718  1.00  0.00           C
ATOM   2927  C   LEU X 375      23.451  49.563  76.991  1.00  0.00           C
ATOM   2928  O   LEU X 375      24.271  49.429  77.896  1.00  0.00           O
ATOM   2929  N   ILE X 376      23.534  50.577  76.125  1.00  0.00           N
ATOM   2930  CA  ILE X 376      24.644  51.546  76.074  1.00  0.00           C
ATOM   2931  CB  ILE X 376      24.420  52.527  74.895  1.00  0.00           C
ATOM   2932  CG2 ILE X 376      25.161  53.862  75.085  1.00  0.00           C
ATOM   2933  CG1 ILE X 376      24.884  51.942  73.540  1.00  0.00           C
ATOM   2934  CD1 ILE X 376      24.237  50.621  73.107  1.00  0.00           C
ATOM   2935  C   ILE X 376      24.917  52.252  77.425  1.00  0.00           C
ATOM   2936  O   ILE X 376      26.076  52.241  77.860  1.00  0.00           O
ATOM   2937  N   PRO X 377      23.923  52.832  78.135  1.00  0.00           N
ATOM   2938  CD  PRO X 377      22.532  53.031  77.745  1.00  0.00           C
ATOM   2939  CG  PRO X 377      21.827  53.583  78.982  1.00  0.00           C
ATOM   2940  CB  PRO X 377      22.936  54.344  79.697  1.00  0.00           C
ATOM   2941  CA  PRO X 377      24.174  53.485  79.423  1.00  0.00           C
ATOM   2942  C   PRO X 377      24.456  52.485  80.558  1.00  0.00           C
ATOM   2943  O   PRO X 377      25.149  52.823  81.515  1.00  0.00           O
ATOM   2944  N   GLU X 378      23.969  51.246  80.448  1.00  0.00           N
ATOM   2945  CA  GLU X 378      24.216  50.173  81.422  1.00  0.00           C
ATOM   2946  CB  GLU X 378      23.163  49.062  81.236  1.00  0.00           C
ATOM   2947  CG  GLU X 378      21.718  49.474  81.570  1.00  0.00           C
ATOM   2948  CD  GLU X 378      21.420  49.401  83.073  1.00  0.00           C
ATOM   2949  OE1 GLU X 378      21.961  50.212  83.860  1.00  0.00           O
ATOM   2950  OE2 GLU X 378      20.632  48.527  83.503  1.00  0.00           O
ATOM   2951  C   GLU X 378      25.640  49.600  81.283  1.00  0.00           C
ATOM   2952  O   GLU X 378      26.282  49.286  82.285  1.00  0.00           O
ATOM   2953  N   ALA X 379      26.165  49.495  80.057  1.00  0.00           N
ATOM   2954  CA  ALA X 379      27.512  48.994  79.773  1.00  0.00           C
ATOM   2955  CB  ALA X 379      27.534  48.492  78.324  1.00  0.00           C
ATOM   2956  C   ALA X 379      28.613  50.045  80.025  1.00  0.00           C
ATOM   2957  O   ALA X 379      29.684  49.712  80.537  1.00  0.00           O
ATOM   2958  N   THR X 380      28.354  51.320  79.712  1.00  0.00           N
ATOM   2959  CA  THR X 380      29.301  52.419  79.992  1.00  0.00           C
ATOM   2960  CB  THR X 380      28.928  53.721  79.265  1.00  0.00           C
ATOM   2961  CG2 THR X 380      29.231  53.655  77.770  1.00  0.00           C
ATOM   2962  OG1 THR X 380      27.556  53.991  79.391  1.00  0.00           O
ATOM   2963  C   THR X 380      29.450  52.680  81.491  1.00  0.00           C
ATOM   2964  O   THR X 380      30.571  52.837  81.970  1.00  0.00           O
ATOM   2965  N   GLU X 381      28.367  52.616  82.268  1.00  0.00           N
ATOM   2966  CA  GLU X 381      28.432  52.645  83.737  1.00  0.00           C
ATOM   2967  CB  GLU X 381      26.997  52.745  84.273  1.00  0.00           C
ATOM   2968  CG  GLU X 381      26.843  52.588  85.791  1.00  0.00           C
ATOM   2969  CD  GLU X 381      27.593  53.617  86.646  1.00  0.00           C
ATOM   2970  OE1 GLU X 381      27.649  53.414  87.884  1.00  0.00           O
ATOM   2971  OE2 GLU X 381      28.073  54.655  86.132  1.00  0.00           O
ATOM   2972  C   GLU X 381      29.184  51.429  84.311  1.00  0.00           C
ATOM   2973  O   GLU X 381      30.000  51.581  85.223  1.00  0.00           O
ATOM   2974  N   LYS X 382      28.981  50.230  83.746  1.00  0.00           N
ATOM   2975  CA  LYS X 382      29.655  48.991  84.175  1.00  0.00           C
ATOM   2976  CB  LYS X 382      29.033  47.822  83.393  1.00  0.00           C
ATOM   2977  CG  LYS X 382      29.418  46.421  83.881  1.00  0.00           C
ATOM   2978  CD  LYS X 382      28.692  45.380  83.011  1.00  0.00           C
ATOM   2979  CE  LYS X 382      28.883  43.943  83.501  1.00  0.00           C
ATOM   2980  NZ  LYS X 382      28.095  43.655  84.722  1.00  0.00           N
ATOM   2981  C   LYS X 382      31.180  49.062  84.018  1.00  0.00           C
ATOM   2982  O   LYS X 382      31.904  48.660  84.935  1.00  0.00           O
ATOM   2983  N   TYR X 383      31.681  49.620  82.909  1.00  0.00           N
ATOM   2984  CA  TYR X 383      33.124  49.659  82.614  1.00  0.00           C
ATOM   2985  CB  TYR X 383      33.367  49.285  81.145  1.00  0.00           C
ATOM   2986  CG  TYR X 383      34.771  48.761  80.908  1.00  0.00           C
ATOM   2987  CD1 TYR X 383      35.786  49.596  80.397  1.00  0.00           C
ATOM   2988  CE1 TYR X 383      37.095  49.100  80.226  1.00  0.00           C
ATOM   2989  CZ  TYR X 383      37.395  47.771  80.595  1.00  0.00           C
ATOM   2990  OH  TYR X 383      38.650  47.269  80.473  1.00  0.00           O
ATOM   2991  CE2 TYR X 383      36.379  46.943  81.109  1.00  0.00           C
ATOM   2992  CD2 TYR X 383      35.070  47.431  81.259  1.00  0.00           C
ATOM   2993  C   TYR X 383      33.849  50.970  82.975  1.00  0.00           C
ATOM   2994  O   TYR X 383      35.046  50.922  83.256  1.00  0.00           O
ATOM   2995  N   LEU X 384      33.162  52.122  82.969  1.00  0.00           N
ATOM   2996  CA  LEU X 384      33.741  53.449  83.246  1.00  0.00           C
ATOM   2997  CB  LEU X 384      34.308  54.097  81.961  1.00  0.00           C
ATOM   2998  CG  LEU X 384      33.297  54.492  80.862  1.00  0.00           C
ATOM   2999  CD1 LEU X 384      33.826  55.691  80.074  1.00  0.00           C
ATOM   3000  CD2 LEU X 384      33.077  53.361  79.850  1.00  0.00           C
ATOM   3001  C   LEU X 384      32.814  54.386  84.054  1.00  0.00           C
ATOM   3002  O   LEU X 384      32.810  55.604  83.860  1.00  0.00           O
ATOM   3003  N   GLY X 385      32.026  53.823  84.971  1.00  0.00           N
ATOM   3004  CA  GLY X 385      31.326  54.571  86.022  1.00  0.00           C
ATOM   3005  C   GLY X 385      32.269  55.088  87.120  1.00  0.00           C
ATOM   3006  O   GLY X 385      33.492  55.088  86.959  1.00  0.00           O
ATOM   3007  N   GLY X 386      31.705  55.552  88.240  1.00  0.00           N
ATOM   3008  CA  GLY X 386      32.427  55.831  89.496  1.00  0.00           C
ATOM   3009  C   GLY X 386      33.532  56.898  89.431  1.00  0.00           C
ATOM   3010  O   GLY X 386      34.359  56.982  90.344  1.00  0.00           O
ATOM   3011  N   THR X 387      33.577  57.680  88.351  1.00  0.00           N
ATOM   3012  CA  THR X 387      34.697  58.546  87.948  1.00  0.00           C
ATOM   3013  CB  THR X 387      35.534  57.897  86.826  1.00  0.00           C
ATOM   3014  CG2 THR X 387      36.457  56.793  87.336  1.00  0.00           C
ATOM   3015  OG1 THR X 387      34.711  57.310  85.839  1.00  0.00           O
ATOM   3016  C   THR X 387      34.199  59.906  87.468  1.00  0.00           C
ATOM   3017  O   THR X 387      33.124  60.017  86.875  1.00  0.00           O
ATOM   3018  N   ASP X 388      34.995  60.950  87.689  1.00  0.00           N
ATOM   3019  CA  ASP X 388      34.716  62.336  87.281  1.00  0.00           C
ATOM   3020  CB  ASP X 388      34.497  63.182  88.547  1.00  0.00           C
ATOM   3021  CG  ASP X 388      33.950  64.585  88.269  1.00  0.00           C
ATOM   3022  OD1 ASP X 388      33.132  64.758  87.331  1.00  0.00           O
ATOM   3023  OD2 ASP X 388      34.293  65.528  89.022  1.00  0.00           O
ATOM   3024  C   ASP X 388      35.815  62.922  86.369  1.00  0.00           C
ATOM   3025  O   ASP X 388      35.596  63.939  85.707  1.00  0.00           O
ATOM   3026  N   ASP X 389      36.982  62.280  86.280  1.00  0.00           N
ATOM   3027  CA  ASP X 389      38.051  62.670  85.361  1.00  0.00           C
ATOM   3028  CB  ASP X 389      39.399  62.179  85.899  1.00  0.00           C
ATOM   3029  CG  ASP X 389      40.533  62.440  84.907  1.00  0.00           C
ATOM   3030  OD1 ASP X 389      40.540  63.511  84.252  1.00  0.00           O
ATOM   3031  OD2 ASP X 389      41.391  61.543  84.757  1.00  0.00           O
ATOM   3032  C   ASP X 389      37.791  62.174  83.926  1.00  0.00           C
ATOM   3033  O   ASP X 389      37.838  60.979  83.621  1.00  0.00           O
ATOM   3034  N   THR X 390      37.591  63.124  83.015  1.00  0.00           N
ATOM   3035  CA  THR X 390      37.374  62.891  81.579  1.00  0.00           C
ATOM   3036  CB  THR X 390      36.923  64.185  80.878  1.00  0.00           C
ATOM   3037  CG2 THR X 390      35.614  64.734  81.447  1.00  0.00           C
ATOM   3038  OG1 THR X 390      37.883  65.217  80.969  1.00  0.00           O
ATOM   3039  C   THR X 390      38.587  62.279  80.861  1.00  0.00           C
ATOM   3040  O   THR X 390      38.433  61.673  79.798  1.00  0.00           O
ATOM   3041  N   VAL X 391      39.791  62.354  81.444  1.00  0.00           N
ATOM   3042  CA  VAL X 391      41.011  61.726  80.899  1.00  0.00           C
ATOM   3043  CB  VAL X 391      42.265  62.528  81.301  1.00  0.00           C
ATOM   3044  CG1 VAL X 391      43.532  61.962  80.647  1.00  0.00           C
ATOM   3045  CG2 VAL X 391      42.138  63.996  80.869  1.00  0.00           C
ATOM   3046  C   VAL X 391      41.110  60.239  81.284  1.00  0.00           C
ATOM   3047  O   VAL X 391      41.562  59.421  80.477  1.00  0.00           O
ATOM   3048  N   LYS X 392      40.603  59.837  82.458  1.00  0.00           N
ATOM   3049  CA  LYS X 392      40.398  58.423  82.827  1.00  0.00           C
ATOM   3050  CB  LYS X 392      40.348  58.296  84.358  1.00  0.00           C
ATOM   3051  CG  LYS X 392      40.091  56.877  84.902  1.00  0.00           C
ATOM   3052  CD  LYS X 392      41.047  55.772  84.416  1.00  0.00           C
ATOM   3053  CE  LYS X 392      42.520  56.038  84.740  1.00  0.00           C
ATOM   3054  NZ  LYS X 392      43.356  54.864  84.403  1.00  0.00           N
ATOM   3055  C   LYS X 392      39.183  57.810  82.123  1.00  0.00           C
ATOM   3056  O   LYS X 392      39.254  56.661  81.692  1.00  0.00           O
ATOM   3057  N   LYS X 393      38.112  58.575  81.884  1.00  0.00           N
ATOM   3058  CA  LYS X 393      37.011  58.124  81.010  1.00  0.00           C
ATOM   3059  CB  LYS X 393      35.821  59.087  81.091  1.00  0.00           C
ATOM   3060  CG  LYS X 393      35.116  58.993  82.455  1.00  0.00           C
ATOM   3061  CD  LYS X 393      33.865  59.881  82.481  1.00  0.00           C
ATOM   3062  CE  LYS X 393      33.124  59.838  83.825  1.00  0.00           C
ATOM   3063  NZ  LYS X 393      32.676  58.472  84.196  1.00  0.00           N
ATOM   3064  C   LYS X 393      37.479  57.888  79.566  1.00  0.00           C
ATOM   3065  O   LYS X 393      37.132  56.857  78.995  1.00  0.00           O
ATOM   3066  N   LYS X 394      38.353  58.746  79.015  1.00  0.00           N
ATOM   3067  CA  LYS X 394      39.074  58.488  77.747  1.00  0.00           C
ATOM   3068  CB  LYS X 394      39.938  59.718  77.388  1.00  0.00           C
ATOM   3069  CG  LYS X 394      40.856  59.569  76.154  1.00  0.00           C
ATOM   3070  CD  LYS X 394      42.261  58.972  76.399  1.00  0.00           C
ATOM   3071  CE  LYS X 394      43.125  59.839  77.327  1.00  0.00           C
ATOM   3072  NZ  LYS X 394      44.496  59.296  77.490  1.00  0.00           N
ATOM   3073  C   LYS X 394      39.872  57.179  77.796  1.00  0.00           C
ATOM   3074  O   LYS X 394      39.713  56.342  76.911  1.00  0.00           O
ATOM   3075  N   ASP X 395      40.686  56.986  78.837  1.00  0.00           N
ATOM   3076  CA  ASP X 395      41.538  55.796  79.008  1.00  0.00           C
ATOM   3077  CB  ASP X 395      42.350  55.959  80.304  1.00  0.00           C
ATOM   3078  CG  ASP X 395      43.281  54.779  80.591  1.00  0.00           C
ATOM   3079  OD1 ASP X 395      44.152  54.497  79.738  1.00  0.00           O
ATOM   3080  OD2 ASP X 395      43.164  54.160  81.677  1.00  0.00           O
ATOM   3081  C   ASP X 395      40.738  54.483  79.023  1.00  0.00           C
ATOM   3082  O   ASP X 395      41.104  53.529  78.334  1.00  0.00           O
ATOM   3083  N   LEU X 396      39.622  54.453  79.759  1.00  0.00           N
ATOM   3084  CA  LEU X 396      38.757  53.278  79.874  1.00  0.00           C
ATOM   3085  CB  LEU X 396      37.916  53.382  81.159  1.00  0.00           C
ATOM   3086  CG  LEU X 396      38.727  53.322  82.468  1.00  0.00           C
ATOM   3087  CD1 LEU X 396      37.803  53.572  83.660  1.00  0.00           C
ATOM   3088  CD2 LEU X 396      39.408  51.968  82.666  1.00  0.00           C
ATOM   3089  C   LEU X 396      37.864  53.065  78.643  1.00  0.00           C
ATOM   3090  O   LEU X 396      37.648  51.920  78.254  1.00  0.00           O
ATOM   3091  N   PHE X 397      37.372  54.122  77.988  1.00  0.00           N
ATOM   3092  CA  PHE X 397      36.543  53.974  76.784  1.00  0.00           C
ATOM   3093  CB  PHE X 397      35.865  55.307  76.446  1.00  0.00           C
ATOM   3094  CG  PHE X 397      34.789  55.186  75.385  1.00  0.00           C
ATOM   3095  CD1 PHE X 397      33.488  54.792  75.753  1.00  0.00           C
ATOM   3096  CE1 PHE X 397      32.477  54.692  74.782  1.00  0.00           C
ATOM   3097  CZ  PHE X 397      32.765  54.973  73.435  1.00  0.00           C
ATOM   3098  CE2 PHE X 397      34.067  55.350  73.061  1.00  0.00           C
ATOM   3099  CD2 PHE X 397      35.078  55.460  74.034  1.00  0.00           C
ATOM   3100  C   PHE X 397      37.347  53.439  75.589  1.00  0.00           C
ATOM   3101  O   PHE X 397      36.880  52.548  74.879  1.00  0.00           O
ATOM   3102  N   LEU X 398      38.583  53.914  75.402  1.00  0.00           N
ATOM   3103  CA  LEU X 398      39.479  53.427  74.343  1.00  0.00           C
ATOM   3104  CB  LEU X 398      40.520  54.515  74.015  1.00  0.00           C
ATOM   3105  CG  LEU X 398      39.907  55.825  73.467  1.00  0.00           C
ATOM   3106  CD1 LEU X 398      40.996  56.866  73.216  1.00  0.00           C
ATOM   3107  CD2 LEU X 398      39.156  55.611  72.148  1.00  0.00           C
ATOM   3108  C   LEU X 398      40.104  52.053  74.660  1.00  0.00           C
ATOM   3109  O   LEU X 398      40.652  51.408  73.766  1.00  0.00           O
ATOM   3110  N   ASP X 399      39.960  51.561  75.894  1.00  0.00           N
ATOM   3111  CA  ASP X 399      40.212  50.163  76.270  1.00  0.00           C
ATOM   3112  CB  ASP X 399      40.730  50.144  77.716  1.00  0.00           C
ATOM   3113  CG  ASP X 399      41.187  48.760  78.175  1.00  0.00           C
ATOM   3114  OD1 ASP X 399      40.738  48.298  79.247  1.00  0.00           O
ATOM   3115  OD2 ASP X 399      42.052  48.140  77.513  1.00  0.00           O
ATOM   3116  C   ASP X 399      38.964  49.271  76.081  1.00  0.00           C
ATOM   3117  O   ASP X 399      39.087  48.116  75.676  1.00  0.00           O
ATOM   3118  N   LEU X 400      37.756  49.796  76.317  1.00  0.00           N
ATOM   3119  CA  LEU X 400      36.473  49.086  76.180  1.00  0.00           C
ATOM   3120  CB  LEU X 400      35.364  50.021  76.707  1.00  0.00           C
ATOM   3121  CG  LEU X 400      33.917  49.539  76.511  1.00  0.00           C
ATOM   3122  CD1 LEU X 400      33.641  48.209  77.206  1.00  0.00           C
ATOM   3123  CD2 LEU X 400      32.947  50.585  77.064  1.00  0.00           C
ATOM   3124  C   LEU X 400      36.181  48.637  74.737  1.00  0.00           C
ATOM   3125  O   LEU X 400      35.751  47.503  74.514  1.00  0.00           O
ATOM   3126  N   ILE X 401      36.415  49.518  73.759  1.00  0.00           N
ATOM   3127  CA  ILE X 401      36.104  49.278  72.334  1.00  0.00           C
ATOM   3128  CB  ILE X 401      35.576  50.567  71.655  1.00  0.00           C
ATOM   3129  CG2 ILE X 401      34.359  51.118  72.425  1.00  0.00           C
ATOM   3130  CG1 ILE X 401      36.688  51.627  71.476  1.00  0.00           C
ATOM   3131  CD1 ILE X 401      36.236  52.900  70.752  1.00  0.00           C
ATOM   3132  C   ILE X 401      37.263  48.631  71.548  1.00  0.00           C
ATOM   3133  O   ILE X 401      37.208  48.527  70.320  1.00  0.00           O
ATOM   3134  N   ALA X 402      38.334  48.224  72.235  1.00  0.00           N
ATOM   3135  CA  ALA X 402      39.646  47.998  71.629  1.00  0.00           C
ATOM   3136  CB  ALA X 402      40.652  47.797  72.766  1.00  0.00           C
ATOM   3137  C   ALA X 402      39.713  46.849  70.601  1.00  0.00           C
ATOM   3138  O   ALA X 402      40.532  46.914  69.684  1.00  0.00           O
ATOM   3139  N   ASP X 403      38.872  45.815  70.725  1.00  0.00           N
ATOM   3140  CA  ASP X 403      38.952  44.563  69.945  1.00  0.00           C
ATOM   3141  CB  ASP X 403      39.750  43.524  70.761  1.00  0.00           C
ATOM   3142  CG  ASP X 403      41.236  43.871  70.871  1.00  0.00           C
ATOM   3143  OD1 ASP X 403      41.727  44.186  71.978  1.00  0.00           O
ATOM   3144  OD2 ASP X 403      41.968  43.757  69.859  1.00  0.00           O
ATOM   3145  C   ASP X 403      37.572  44.019  69.490  1.00  0.00           C
ATOM   3146  O   ASP X 403      37.409  42.824  69.257  1.00  0.00           O
ATOM   3147  N   VAL X 404      36.549  44.872  69.381  1.00  0.00           N
ATOM   3148  CA  VAL X 404      35.151  44.475  69.098  1.00  0.00           C
ATOM   3149  CB  VAL X 404      34.171  45.541  69.639  1.00  0.00           C
ATOM   3150  CG1 VAL X 404      32.706  45.091  69.549  1.00  0.00           C
ATOM   3151  CG2 VAL X 404      34.448  45.864  71.115  1.00  0.00           C
ATOM   3152  C   VAL X 404      34.894  44.211  67.603  1.00  0.00           C
ATOM   3153  O   VAL X 404      34.056  43.376  67.252  1.00  0.00           O
ATOM   3154  N   MET X 405      35.620  44.895  66.711  1.00  0.00           N
ATOM   3155  CA  MET X 405      35.436  44.792  65.256  1.00  0.00           C
ATOM   3156  CB  MET X 405      36.246  45.909  64.576  1.00  0.00           C
ATOM   3157  CG  MET X 405      36.015  45.967  63.061  1.00  0.00           C
ATOM   3158  SD  MET X 405      36.944  47.287  62.237  1.00  0.00           S
ATOM   3159  CE  MET X 405      36.617  46.859  60.507  1.00  0.00           C
ATOM   3160  C   MET X 405      35.803  43.406  64.695  1.00  0.00           C
ATOM   3161  O   MET X 405      35.099  42.906  63.814  1.00  0.00           O
ATOM   3162  N   PHE X 406      36.878  42.787  65.196  1.00  0.00           N
ATOM   3163  CA  PHE X 406      37.340  41.451  64.786  1.00  0.00           C
ATOM   3164  CB  PHE X 406      38.218  41.566  63.524  1.00  0.00           C
ATOM   3165  CG  PHE X 406      39.368  42.559  63.595  1.00  0.00           C
ATOM   3166  CD1 PHE X 406      39.268  43.799  62.933  1.00  0.00           C
ATOM   3167  CE1 PHE X 406      40.313  44.735  63.020  1.00  0.00           C
ATOM   3168  CZ  PHE X 406      41.466  44.432  63.764  1.00  0.00           C
ATOM   3169  CE2 PHE X 406      41.578  43.193  64.415  1.00  0.00           C
ATOM   3170  CD2 PHE X 406      40.536  42.255  64.321  1.00  0.00           C
ATOM   3171  C   PHE X 406      38.076  40.655  65.879  1.00  0.00           C
ATOM   3172  O   PHE X 406      37.979  39.432  65.887  1.00  0.00           O
ATOM   3173  N   GLY X 407      38.776  41.291  66.828  1.00  0.00           N
ATOM   3174  CA  GLY X 407      39.645  40.578  67.780  1.00  0.00           C
ATOM   3175  C   GLY X 407      38.903  39.586  68.686  1.00  0.00           C
ATOM   3176  O   GLY X 407      39.230  38.399  68.726  1.00  0.00           O
ATOM   3177  N   VAL X 408      37.857  40.055  69.369  1.00  0.00           N
ATOM   3178  CA  VAL X 408      36.955  39.231  70.189  1.00  0.00           C
ATOM   3179  CB  VAL X 408      36.007  40.124  71.023  1.00  0.00           C
ATOM   3180  CG1 VAL X 408      34.829  39.363  71.642  1.00  0.00           C
ATOM   3181  CG2 VAL X 408      36.777  40.799  72.161  1.00  0.00           C
ATOM   3182  C   VAL X 408      36.230  38.174  69.337  1.00  0.00           C
ATOM   3183  O   VAL X 408      36.317  37.002  69.704  1.00  0.00           O
ATOM   3184  N   PRO X 409      35.595  38.503  68.189  1.00  0.00           N
ATOM   3185  CD  PRO X 409      35.178  39.841  67.780  1.00  0.00           C
ATOM   3186  CG  PRO X 409      34.197  39.655  66.628  1.00  0.00           C
ATOM   3187  CB  PRO X 409      34.594  38.309  66.038  1.00  0.00           C
ATOM   3188  CA  PRO X 409      35.058  37.504  67.257  1.00  0.00           C
ATOM   3189  C   PRO X 409      36.049  36.394  66.854  1.00  0.00           C
ATOM   3190  O   PRO X 409      35.691  35.216  66.879  1.00  0.00           O
ATOM   3191  N   SER X 410      37.300  36.734  66.529  1.00  0.00           N
ATOM   3192  CA  SER X 410      38.339  35.766  66.144  1.00  0.00           C
ATOM   3193  CB  SER X 410      39.572  36.512  65.620  1.00  0.00           C
ATOM   3194  OG  SER X 410      39.273  37.124  64.378  1.00  0.00           O
ATOM   3195  C   SER X 410      38.731  34.828  67.294  1.00  0.00           C
ATOM   3196  O   SER X 410      38.890  33.625  67.079  1.00  0.00           O
ATOM   3197  N   VAL X 411      38.819  35.337  68.530  1.00  0.00           N
ATOM   3198  CA  VAL X 411      39.044  34.502  69.728  1.00  0.00           C
ATOM   3199  CB  VAL X 411      39.448  35.366  70.940  1.00  0.00           C
ATOM   3200  CG1 VAL X 411      39.603  34.540  72.226  1.00  0.00           C
ATOM   3201  CG2 VAL X 411      40.796  36.059  70.696  1.00  0.00           C
ATOM   3202  C   VAL X 411      37.819  33.633  70.038  1.00  0.00           C
ATOM   3203  O   VAL X 411      37.973  32.464  70.384  1.00  0.00           O
ATOM   3204  N   ILE X 412      36.598  34.144  69.849  1.00  0.00           N
ATOM   3205  CA  ILE X 412      35.354  33.370  70.004  1.00  0.00           C
ATOM   3206  CB  ILE X 412      34.129  34.314  69.883  1.00  0.00           C
ATOM   3207  CG2 ILE X 412      32.807  33.564  69.637  1.00  0.00           C
ATOM   3208  CG1 ILE X 412      34.015  35.163  71.173  1.00  0.00           C
ATOM   3209  CD1 ILE X 412      32.992  36.302  71.078  1.00  0.00           C
ATOM   3210  C   ILE X 412      35.322  32.178  69.031  1.00  0.00           C
ATOM   3211  O   ILE X 412      34.964  31.074  69.452  1.00  0.00           O
ATOM   3212  N   VAL X 413      35.769  32.348  67.779  1.00  0.00           N
ATOM   3213  CA  VAL X 413      35.938  31.233  66.823  1.00  0.00           C
ATOM   3214  CB  VAL X 413      36.219  31.739  65.393  1.00  0.00           C
ATOM   3215  CG1 VAL X 413      36.618  30.621  64.417  1.00  0.00           C
ATOM   3216  CG2 VAL X 413      34.954  32.393  64.828  1.00  0.00           C
ATOM   3217  C   VAL X 413      37.009  30.245  67.289  1.00  0.00           C
ATOM   3218  O   VAL X 413      36.734  29.048  67.321  1.00  0.00           O
ATOM   3219  N   ALA X 414      38.188  30.708  67.722  1.00  0.00           N
ATOM   3220  CA  ALA X 414      39.245  29.826  68.234  1.00  0.00           C
ATOM   3221  CB  ALA X 414      40.467  30.688  68.579  1.00  0.00           C
ATOM   3222  C   ALA X 414      38.774  28.978  69.438  1.00  0.00           C
ATOM   3223  O   ALA X 414      39.034  27.774  69.503  1.00  0.00           O
ATOM   3224  N   ARG X 415      37.999  29.581  70.352  1.00  0.00           N
ATOM   3225  CA  ARG X 415      37.351  28.901  71.488  1.00  0.00           C
ATOM   3226  CB  ARG X 415      36.768  29.952  72.448  1.00  0.00           C
ATOM   3227  CG  ARG X 415      37.890  30.658  73.221  1.00  0.00           C
ATOM   3228  CD  ARG X 415      37.347  31.572  74.320  1.00  0.00           C
ATOM   3229  NE  ARG X 415      38.454  32.190  75.068  1.00  0.00           N
ATOM   3230  CZ  ARG X 415      38.362  32.975  76.124  1.00  0.00           C
ATOM   3231  NH1 ARG X 415      37.216  33.354  76.619  1.00  0.00           N
ATOM   3232  NH2 ARG X 415      39.445  33.408  76.694  1.00  0.00           N
ATOM   3233  C   ARG X 415      36.286  27.889  71.055  1.00  0.00           C
ATOM   3234  O   ARG X 415      36.161  26.827  71.665  1.00  0.00           O
ATOM   3235  N   ASN X 416      35.543  28.167  69.984  1.00  0.00           N
ATOM   3236  CA  ASN X 416      34.569  27.225  69.429  1.00  0.00           C
ATOM   3237  CB  ASN X 416      33.605  28.005  68.514  1.00  0.00           C
ATOM   3238  CG  ASN X 416      32.276  27.304  68.292  1.00  0.00           C
ATOM   3239  OD1 ASN X 416      31.907  26.925  67.194  1.00  0.00           O
ATOM   3240  ND2 ASN X 416      31.476  27.148  69.317  1.00  0.00           N
ATOM   3241  C   ASN X 416      35.261  26.042  68.723  1.00  0.00           C
ATOM   3242  O   ASN X 416      34.824  24.906  68.876  1.00  0.00           O
ATOM   3243  N   HIE X 417      36.378  26.284  68.025  1.00  0.00           N
ATOM   3244  CA  HIE X 417      37.139  25.276  67.268  1.00  0.00           C
ATOM   3245  CB  HIE X 417      38.132  26.009  66.347  1.00  0.00           C
ATOM   3246  CG  HIE X 417      38.573  25.212  65.146  1.00  0.00           C
ATOM   3247  ND1 HIE X 417      37.743  24.845  64.084  1.00  0.00           N
ATOM   3248  CE1 HIE X 417      38.540  24.260  63.176  1.00  0.00           C
ATOM   3249  NE2 HIE X 417      39.802  24.209  63.626  1.00  0.00           N
ATOM   3250  CD2 HIE X 417      39.848  24.818  64.862  1.00  0.00           C
ATOM   3251  C   HIE X 417      37.846  24.251  68.173  1.00  0.00           C
ATOM   3252  O   HIE X 417      37.763  23.043  67.921  1.00  0.00           O
ATOM   3253  N   ARG X 418      38.466  24.699  69.278  1.00  0.00           N
ATOM   3254  CA  ARG X 418      39.080  23.788  70.267  1.00  0.00           C
ATOM   3255  CB  ARG X 418      39.999  24.547  71.245  1.00  0.00           C
ATOM   3256  CG  ARG X 418      39.290  25.481  72.242  1.00  0.00           C
ATOM   3257  CD  ARG X 418      40.318  26.140  73.167  1.00  0.00           C
ATOM   3258  NE  ARG X 418      39.708  27.087  74.118  1.00  0.00           N
ATOM   3259  CZ  ARG X 418      40.369  27.907  74.915  1.00  0.00           C
ATOM   3260  NH1 ARG X 418      41.660  27.991  74.943  1.00  0.00           N
ATOM   3261  NH2 ARG X 418      39.743  28.705  75.721  1.00  0.00           N
ATOM   3262  C   ARG X 418      38.052  22.912  70.989  1.00  0.00           C
ATOM   3263  O   ARG X 418      38.304  21.726  71.195  1.00  0.00           O
ATOM   3264  N   ASP X 419      36.880  23.467  71.308  1.00  0.00           N
ATOM   3265  CA  ASP X 419      35.796  22.739  71.979  1.00  0.00           C
ATOM   3266  CB  ASP X 419      34.842  23.745  72.633  1.00  0.00           C
ATOM   3267  CG  ASP X 419      33.821  23.049  73.534  1.00  0.00           C
ATOM   3268  OD1 ASP X 419      34.146  22.720  74.698  1.00  0.00           O
ATOM   3269  OD2 ASP X 419      32.662  22.849  73.117  1.00  0.00           O
ATOM   3270  C   ASP X 419      35.057  21.781  71.028  1.00  0.00           C
ATOM   3271  O   ASP X 419      34.711  20.665  71.429  1.00  0.00           O
ATOM   3272  N   ALA X 420      34.891  22.162  69.754  1.00  0.00           N
ATOM   3273  CA  ALA X 420      34.421  21.276  68.687  1.00  0.00           C
ATOM   3274  CB  ALA X 420      34.324  22.072  67.378  1.00  0.00           C
ATOM   3275  C   ALA X 420      35.338  20.046  68.541  1.00  0.00           C
ATOM   3276  O   ALA X 420      34.838  18.918  68.511  1.00  0.00           O
ATOM   3277  N   GLY X 421      36.662  20.252  68.573  1.00  0.00           N
ATOM   3278  CA  GLY X 421      37.655  19.186  68.774  1.00  0.00           C
ATOM   3279  C   GLY X 421      38.898  19.248  67.884  1.00  0.00           C
ATOM   3280  O   GLY X 421      39.527  18.208  67.670  1.00  0.00           O
ATOM   3281  N   ALA X 422      39.252  20.411  67.329  1.00  0.00           N
ATOM   3282  CA  ALA X 422      40.365  20.556  66.387  1.00  0.00           C
ATOM   3283  CB  ALA X 422      39.829  21.242  65.132  1.00  0.00           C
ATOM   3284  C   ALA X 422      41.591  21.292  66.989  1.00  0.00           C
ATOM   3285  O   ALA X 422      41.425  22.206  67.810  1.00  0.00           O
ATOM   3286  N   PRO X 423      42.834  20.944  66.586  1.00  0.00           N
ATOM   3287  CD  PRO X 423      43.217  19.774  65.807  1.00  0.00           C
ATOM   3288  CG  PRO X 423      44.670  19.492  66.186  1.00  0.00           C
ATOM   3289  CB  PRO X 423      45.227  20.890  66.435  1.00  0.00           C
ATOM   3290  CA  PRO X 423      44.038  21.647  67.031  1.00  0.00           C
ATOM   3291  C   PRO X 423      44.040  23.120  66.607  1.00  0.00           C
ATOM   3292  O   PRO X 423      43.814  23.444  65.439  1.00  0.00           O
ATOM   3293  N   THR X 424      44.302  24.010  67.559  1.00  0.00           N
ATOM   3294  CA  THR X 424      44.183  25.464  67.393  1.00  0.00           C
ATOM   3295  CB  THR X 424      42.937  25.974  68.138  1.00  0.00           C
ATOM   3296  CG2 THR X 424      42.646  27.449  67.861  1.00  0.00           C
ATOM   3297  OG1 THR X 424      41.782  25.272  67.730  1.00  0.00           O
ATOM   3298  C   THR X 424      45.449  26.158  67.899  1.00  0.00           C
ATOM   3299  O   THR X 424      45.951  25.819  68.969  1.00  0.00           O
ATOM   3300  N   TYR X 425      45.957  27.147  67.161  1.00  0.00           N
ATOM   3301  CA  TYR X 425      47.143  27.936  67.529  1.00  0.00           C
ATOM   3302  CB  TYR X 425      48.354  27.507  66.686  1.00  0.00           C
ATOM   3303  CG  TYR X 425      48.755  26.046  66.796  1.00  0.00           C
ATOM   3304  CD1 TYR X 425      48.132  25.078  65.981  1.00  0.00           C
ATOM   3305  CE1 TYR X 425      48.511  23.724  66.071  1.00  0.00           C
ATOM   3306  CZ  TYR X 425      49.528  23.340  66.972  1.00  0.00           C
ATOM   3307  OH  TYR X 425      49.916  22.040  67.051  1.00  0.00           O
ATOM   3308  CE2 TYR X 425      50.158  24.310  67.781  1.00  0.00           C
ATOM   3309  CD2 TYR X 425      49.769  25.661  67.695  1.00  0.00           C
ATOM   3310  C   TYR X 425      46.882  29.436  67.340  1.00  0.00           C
ATOM   3311  O   TYR X 425      46.187  29.825  66.400  1.00  0.00           O
ATOM   3312  N   MET X 426      47.455  30.287  68.197  1.00  0.00           N
ATOM   3313  CA  MET X 426      47.291  31.749  68.115  1.00  0.00           C
ATOM   3314  CB  MET X 426      46.312  32.259  69.186  1.00  0.00           C
ATOM   3315  CG  MET X 426      44.951  31.550  69.133  1.00  0.00           C
ATOM   3316  SD  MET X 426      43.597  32.438  69.949  1.00  0.00           S
ATOM   3317  CE  MET X 426      43.097  33.517  68.582  1.00  0.00           C
ATOM   3318  C   MET X 426      48.629  32.496  68.179  1.00  0.00           C
ATOM   3319  O   MET X 426      49.567  32.046  68.843  1.00  0.00           O
ATOM   3320  N   TYR X 427      48.725  33.640  67.494  1.00  0.00           N
ATOM   3321  CA  TYR X 427      49.952  34.444  67.417  1.00  0.00           C
ATOM   3322  CB  TYR X 427      50.828  33.954  66.253  1.00  0.00           C
ATOM   3323  CG  TYR X 427      50.203  34.040  64.870  1.00  0.00           C
ATOM   3324  CD1 TYR X 427      50.410  35.180  64.067  1.00  0.00           C
ATOM   3325  CE1 TYR X 427      49.872  35.237  62.766  1.00  0.00           C
ATOM   3326  CZ  TYR X 427      49.110  34.156  62.271  1.00  0.00           C
ATOM   3327  OH  TYR X 427      48.592  34.196  61.017  1.00  0.00           O
ATOM   3328  CE2 TYR X 427      48.888  33.024  63.079  1.00  0.00           C
ATOM   3329  CD2 TYR X 427      49.437  32.965  64.374  1.00  0.00           C
ATOM   3330  C   TYR X 427      49.697  35.957  67.313  1.00  0.00           C
ATOM   3331  O   TYR X 427      48.644  36.401  66.859  1.00  0.00           O
ATOM   3332  N   GLU X 428      50.683  36.751  67.738  1.00  0.00           N
ATOM   3333  CA  GLU X 428      50.615  38.214  67.800  1.00  0.00           C
ATOM   3334  CB  GLU X 428      50.124  38.610  69.206  1.00  0.00           C
ATOM   3335  CG  GLU X 428      49.631  40.056  69.262  1.00  0.00           C
ATOM   3336  CD  GLU X 428      49.519  40.572  70.700  1.00  0.00           C
ATOM   3337  OE1 GLU X 428      48.407  40.581  71.273  1.00  0.00           O
ATOM   3338  OE2 GLU X 428      50.557  40.997  71.260  1.00  0.00           O
ATOM   3339  C   GLU X 428      51.991  38.853  67.519  1.00  0.00           C
ATOM   3340  O   GLU X 428      52.955  38.622  68.255  1.00  0.00           O
ATOM   3341  N   PHE X 429      52.103  39.703  66.497  1.00  0.00           N
ATOM   3342  CA  PHE X 429      53.302  40.509  66.240  1.00  0.00           C
ATOM   3343  CB  PHE X 429      53.298  41.064  64.806  1.00  0.00           C
ATOM   3344  CG  PHE X 429      53.747  40.083  63.736  1.00  0.00           C
ATOM   3345  CD1 PHE X 429      52.872  39.088  63.261  1.00  0.00           C
ATOM   3346  CE1 PHE X 429      53.283  38.207  62.246  1.00  0.00           C
ATOM   3347  CZ  PHE X 429      54.569  38.321  61.693  1.00  0.00           C
ATOM   3348  CE2 PHE X 429      55.454  39.303  62.171  1.00  0.00           C
ATOM   3349  CD2 PHE X 429      55.045  40.179  63.193  1.00  0.00           C
ATOM   3350  C   PHE X 429      53.444  41.645  67.263  1.00  0.00           C
ATOM   3351  O   PHE X 429      52.509  42.410  67.511  1.00  0.00           O
ATOM   3352  N   GLN X 430      54.642  41.786  67.830  1.00  0.00           N
ATOM   3353  CA  GLN X 430      55.027  42.867  68.747  1.00  0.00           C
ATOM   3354  CB  GLN X 430      55.938  42.306  69.857  1.00  0.00           C
ATOM   3355  CG  GLN X 430      55.514  40.980  70.513  1.00  0.00           C
ATOM   3356  CD  GLN X 430      54.117  41.026  71.114  1.00  0.00           C
ATOM   3357  OE1 GLN X 430      53.873  41.626  72.150  1.00  0.00           O
ATOM   3358  NE2 GLN X 430      53.146  40.388  70.504  1.00  0.00           N
ATOM   3359  C   GLN X 430      55.744  44.025  68.020  1.00  0.00           C
ATOM   3360  O   GLN X 430      55.826  45.136  68.551  1.00  0.00           O
ATOM   3361  N   TYR X 431      56.280  43.752  66.824  1.00  0.00           N
ATOM   3362  CA  TYR X 431      57.088  44.646  65.988  1.00  0.00           C
ATOM   3363  CB  TYR X 431      58.549  44.561  66.466  1.00  0.00           C
ATOM   3364  CG  TYR X 431      59.563  45.263  65.580  1.00  0.00           C
ATOM   3365  CD1 TYR X 431      60.240  44.547  64.570  1.00  0.00           C
ATOM   3366  CE1 TYR X 431      61.189  45.195  63.754  1.00  0.00           C
ATOM   3367  CZ  TYR X 431      61.460  46.566  63.946  1.00  0.00           C
ATOM   3368  OH  TYR X 431      62.402  47.195  63.195  1.00  0.00           O
ATOM   3369  CE2 TYR X 431      60.780  47.281  64.956  1.00  0.00           C
ATOM   3370  CD2 TYR X 431      59.832  46.631  65.768  1.00  0.00           C
ATOM   3371  C   TYR X 431      56.996  44.222  64.510  1.00  0.00           C
ATOM   3372  O   TYR X 431      57.091  43.028  64.214  1.00  0.00           O
ATOM   3373  N   ARG X 432      56.871  45.189  63.590  1.00  0.00           N
ATOM   3374  CA  ARG X 432      56.874  44.994  62.125  1.00  0.00           C
ATOM   3375  CB  ARG X 432      55.630  45.683  61.534  1.00  0.00           C
ATOM   3376  CG  ARG X 432      55.525  45.554  60.005  1.00  0.00           C
ATOM   3377  CD  ARG X 432      54.276  46.244  59.453  1.00  0.00           C
ATOM   3378  NE  ARG X 432      53.044  45.477  59.713  1.00  0.00           N
ATOM   3379  CZ  ARG X 432      51.807  45.929  59.767  1.00  0.00           C
ATOM   3380  NH1 ARG X 432      50.811  45.099  59.688  1.00  0.00           N
ATOM   3381  NH2 ARG X 432      51.516  47.194  59.875  1.00  0.00           N
ATOM   3382  C   ARG X 432      58.184  45.506  61.486  1.00  0.00           C
ATOM   3383  O   ARG X 432      58.618  46.604  61.842  1.00  0.00           O
ATOM   3384  N   PRO X 433      58.793  44.791  60.512  1.00  0.00           N
ATOM   3385  CD  PRO X 433      58.448  43.438  60.086  1.00  0.00           C
ATOM   3386  CG  PRO X 433      59.671  42.905  59.344  1.00  0.00           C
ATOM   3387  CB  PRO X 433      60.260  44.170  58.730  1.00  0.00           C
ATOM   3388  CA  PRO X 433      60.021  45.216  59.824  1.00  0.00           C
ATOM   3389  C   PRO X 433      60.005  46.637  59.235  1.00  0.00           C
ATOM   3390  O   PRO X 433      58.955  47.169  58.866  1.00  0.00           O
ATOM   3391  N   SER X 434      61.196  47.231  59.104  1.00  0.00           N
ATOM   3392  CA  SER X 434      61.437  48.663  58.836  1.00  0.00           C
ATOM   3393  CB  SER X 434      62.857  49.046  59.291  1.00  0.00           C
ATOM   3394  OG  SER X 434      63.083  48.709  60.649  1.00  0.00           O
ATOM   3395  C   SER X 434      61.178  49.140  57.388  1.00  0.00           C
ATOM   3396  O   SER X 434      61.928  49.967  56.863  1.00  0.00           O
ATOM   3397  N   PHE X 435      60.138  48.636  56.714  1.00  0.00           N
ATOM   3398  CA  PHE X 435      59.704  49.092  55.379  1.00  0.00           C
ATOM   3399  CB  PHE X 435      59.225  47.893  54.548  1.00  0.00           C
ATOM   3400  CG  PHE X 435      60.312  46.881  54.228  1.00  0.00           C
ATOM   3401  CD1 PHE X 435      61.346  47.225  53.335  1.00  0.00           C
ATOM   3402  CE1 PHE X 435      62.353  46.294  53.024  1.00  0.00           C
ATOM   3403  CZ  PHE X 435      62.327  45.014  53.602  1.00  0.00           C
ATOM   3404  CE2 PHE X 435      61.299  44.665  54.498  1.00  0.00           C
ATOM   3405  CD2 PHE X 435      60.292  45.598  54.808  1.00  0.00           C
ATOM   3406  C   PHE X 435      58.631  50.198  55.452  1.00  0.00           C
ATOM   3407  O   PHE X 435      57.846  50.231  56.408  1.00  0.00           O
ATOM   3408  N   SER X 436      58.587  51.092  54.454  1.00  0.00           N
ATOM   3409  CA  SER X 436      57.716  52.287  54.422  1.00  0.00           C
ATOM   3410  CB  SER X 436      58.447  53.426  55.144  1.00  0.00           C
ATOM   3411  OG  SER X 436      57.658  54.601  55.217  1.00  0.00           O
ATOM   3412  C   SER X 436      57.331  52.742  52.998  1.00  0.00           C
ATOM   3413  O   SER X 436      58.016  52.417  52.023  1.00  0.00           O
ATOM   3414  N   SER X 437      56.261  53.542  52.876  1.00  0.00           N
ATOM   3415  CA  SER X 437      55.755  54.126  51.613  1.00  0.00           C
ATOM   3416  CB  SER X 437      54.487  53.378  51.185  1.00  0.00           C
ATOM   3417  OG  SER X 437      53.424  53.633  52.093  1.00  0.00           O
ATOM   3418  C   SER X 437      55.438  55.634  51.665  1.00  0.00           C
ATOM   3419  O   SER X 437      55.102  56.223  50.638  1.00  0.00           O
ATOM   3420  N   ASP X 438      55.470  56.249  52.854  1.00  0.00           N
ATOM   3421  CA  ASP X 438      54.884  57.571  53.166  1.00  0.00           C
ATOM   3422  CB  ASP X 438      55.769  58.709  52.614  1.00  0.00           C
ATOM   3423  CG  ASP X 438      55.574  60.047  53.342  1.00  0.00           C
ATOM   3424  OD1 ASP X 438      55.247  61.077  52.703  1.00  0.00           O
ATOM   3425  OD2 ASP X 438      55.774  60.113  54.581  1.00  0.00           O
ATOM   3426  C   ASP X 438      53.373  57.716  52.832  1.00  0.00           C
ATOM   3427  O   ASP X 438      52.840  58.830  52.797  1.00  0.00           O
ATOM   3428  N   MET X 439      52.666  56.597  52.615  1.00  0.00           N
ATOM   3429  CA  MET X 439      51.216  56.527  52.369  1.00  0.00           C
ATOM   3430  CB  MET X 439      50.918  56.152  50.908  1.00  0.00           C
ATOM   3431  CG  MET X 439      51.055  57.342  49.959  1.00  0.00           C
ATOM   3432  SD  MET X 439      50.449  56.993  48.286  1.00  0.00           S
ATOM   3433  CE  MET X 439      50.458  58.675  47.615  1.00  0.00           C
ATOM   3434  C   MET X 439      50.494  55.575  53.334  1.00  0.00           C
ATOM   3435  O   MET X 439      49.712  56.045  54.160  1.00  0.00           O
ATOM   3436  N   LYS X 440      50.726  54.254  53.267  1.00  0.00           N
ATOM   3437  CA  LYS X 440      49.978  53.294  54.107  1.00  0.00           C
ATOM   3438  CB  LYS X 440      50.062  51.862  53.542  1.00  0.00           C
ATOM   3439  CG  LYS X 440      51.404  51.143  53.761  1.00  0.00           C
ATOM   3440  CD  LYS X 440      51.592  49.944  52.813  1.00  0.00           C
ATOM   3441  CE  LYS X 440      50.487  48.878  52.873  1.00  0.00           C
ATOM   3442  NZ  LYS X 440      50.537  48.100  54.128  1.00  0.00           N
ATOM   3443  C   LYS X 440      50.351  53.453  55.599  1.00  0.00           C
ATOM   3444  O   LYS X 440      51.531  53.686  55.886  1.00  0.00           O
ATOM   3445  N   PRO X 441      49.397  53.411  56.553  1.00  0.00           N
ATOM   3446  CD  PRO X 441      48.042  52.916  56.375  1.00  0.00           C
ATOM   3447  CG  PRO X 441      47.163  54.122  56.651  1.00  0.00           C
ATOM   3448  CB  PRO X 441      47.866  54.738  57.858  1.00  0.00           C
ATOM   3449  CA  PRO X 441      49.356  54.405  57.644  1.00  0.00           C
ATOM   3450  C   PRO X 441      50.124  53.998  58.919  1.00  0.00           C
ATOM   3451  O   PRO X 441      49.591  53.971  60.032  1.00  0.00           O
ATOM   3452  N   LYS X 442      51.401  53.647  58.746  1.00  0.00           N
ATOM   3453  CA  LYS X 442      52.269  53.006  59.748  1.00  0.00           C
ATOM   3454  CB  LYS X 442      53.599  52.655  59.058  1.00  0.00           C
ATOM   3455  CG  LYS X 442      53.431  51.563  57.986  1.00  0.00           C
ATOM   3456  CD  LYS X 442      54.722  51.351  57.182  1.00  0.00           C
ATOM   3457  CE  LYS X 442      54.564  50.286  56.088  1.00  0.00           C
ATOM   3458  NZ  LYS X 442      54.187  48.975  56.659  1.00  0.00           N
ATOM   3459  C   LYS X 442      52.517  53.854  61.004  1.00  0.00           C
ATOM   3460  O   LYS X 442      52.526  53.323  62.115  1.00  0.00           O
ATOM   3461  N   THR X 443      52.689  55.169  60.852  1.00  0.00           N
ATOM   3462  CA  THR X 443      53.029  56.071  61.975  1.00  0.00           C
ATOM   3463  CB  THR X 443      53.807  57.311  61.511  1.00  0.00           C
ATOM   3464  CG2 THR X 443      55.121  56.950  60.821  1.00  0.00           C
ATOM   3465  OG1 THR X 443      53.056  58.084  60.600  1.00  0.00           O
ATOM   3466  C   THR X 443      51.816  56.509  62.800  1.00  0.00           C
ATOM   3467  O   THR X 443      51.957  56.863  63.973  1.00  0.00           O
ATOM   3468  N   VAL X 444      50.612  56.448  62.222  1.00  0.00           N
ATOM   3469  CA  VAL X 444      49.342  56.851  62.860  1.00  0.00           C
ATOM   3470  CB  VAL X 444      48.454  57.665  61.892  1.00  0.00           C
ATOM   3471  CG1 VAL X 444      49.141  58.974  61.485  1.00  0.00           C
ATOM   3472  CG2 VAL X 444      48.089  56.889  60.622  1.00  0.00           C
ATOM   3473  C   VAL X 444      48.578  55.680  63.496  1.00  0.00           C
ATOM   3474  O   VAL X 444      47.475  55.877  64.004  1.00  0.00           O
ATOM   3475  N   ILE X 445      49.165  54.476  63.504  1.00  0.00           N
ATOM   3476  CA  ILE X 445      48.538  53.217  63.947  1.00  0.00           C
ATOM   3477  CB  ILE X 445      48.344  53.157  65.488  1.00  0.00           C
ATOM   3478  CG2 ILE X 445      47.931  51.739  65.926  1.00  0.00           C
ATOM   3479  CG1 ILE X 445      49.641  53.570  66.225  1.00  0.00           C
ATOM   3480  CD1 ILE X 445      49.628  53.393  67.751  1.00  0.00           C
ATOM   3481  C   ILE X 445      47.279  52.916  63.112  1.00  0.00           C
ATOM   3482  O   ILE X 445      46.157  52.868  63.620  1.00  0.00           O
ATOM   3483  N   GLY X 446      47.472  52.751  61.798  1.00  0.00           N
ATOM   3484  CA  GLY X 446      46.408  52.472  60.825  1.00  0.00           C
ATOM   3485  C   GLY X 446      46.710  51.377  59.795  1.00  0.00           C
ATOM   3486  O   GLY X 446      45.834  51.061  58.990  1.00  0.00           O
ATOM   3487  N   ASP X 447      47.908  50.781  59.788  1.00  0.00           N
ATOM   3488  CA  ASP X 447      48.337  49.840  58.745  1.00  0.00           C
ATOM   3489  CB  ASP X 447      49.844  50.030  58.465  1.00  0.00           C
ATOM   3490  CG  ASP X 447      50.259  49.461  57.106  1.00  0.00           C
ATOM   3491  OD1 ASP X 447      51.424  49.039  56.933  1.00  0.00           O
ATOM   3492  OD2 ASP X 447      49.420  49.474  56.176  1.00  0.00           O
ATOM   3493  C   ASP X 447      47.906  48.385  59.037  1.00  0.00           C
ATOM   3494  O   ASP X 447      48.666  47.567  59.569  1.00  0.00           O
ATOM   3495  N   HIP X 448      46.647  48.077  58.706  1.00  0.00           N
ATOM   3496  CA  HIP X 448      45.944  46.806  58.949  1.00  0.00           C
ATOM   3497  CB  HIP X 448      44.493  46.966  58.442  1.00  0.00           C
ATOM   3498  CG  HIP X 448      43.641  45.765  58.599  1.00  0.00           C
ATOM   3499  ND1 HIP X 448      43.396  45.131  59.833  1.00  0.00           N
ATOM   3500  CE1 HIP X 448      42.493  44.110  59.621  1.00  0.00           C
ATOM   3501  NE2 HIP X 448      42.167  44.085  58.282  1.00  0.00           N
ATOM   3502  CD2 HIP X 448      42.876  45.102  57.636  1.00  0.00           C
ATOM   3503  C   HIP X 448      46.602  45.559  58.318  1.00  0.00           C
ATOM   3504  O   HIP X 448      46.657  44.528  58.988  1.00  0.00           O
ATOM   3505  N   GLY X 449      47.114  45.635  57.084  1.00  0.00           N
ATOM   3506  CA  GLY X 449      47.701  44.497  56.363  1.00  0.00           C
ATOM   3507  C   GLY X 449      48.980  44.869  55.610  1.00  0.00           C
ATOM   3508  O   GLY X 449      49.001  45.825  54.830  1.00  0.00           O
ATOM   3509  N   ASP X 450      50.063  44.131  55.860  1.00  0.00           N
ATOM   3510  CA  ASP X 450      51.397  44.430  55.316  1.00  0.00           C
ATOM   3511  CB  ASP X 450      51.981  45.609  56.098  1.00  0.00           C
ATOM   3512  CG  ASP X 450      53.146  46.246  55.356  1.00  0.00           C
ATOM   3513  OD1 ASP X 450      52.956  46.768  54.232  1.00  0.00           O
ATOM   3514  OD2 ASP X 450      54.248  46.340  55.927  1.00  0.00           O
ATOM   3515  C   ASP X 450      52.400  43.263  55.378  1.00  0.00           C
ATOM   3516  O   ASP X 450      53.356  43.237  54.604  1.00  0.00           O
ATOM   3517  N   GLU X 451      52.194  42.279  56.259  1.00  0.00           N
ATOM   3518  CA  GLU X 451      53.038  41.079  56.391  1.00  0.00           C
ATOM   3519  CB  GLU X 451      52.426  40.163  57.468  1.00  0.00           C
ATOM   3520  CG  GLU X 451      52.725  40.601  58.912  1.00  0.00           C
ATOM   3521  CD  GLU X 451      52.217  42.000  59.303  1.00  0.00           C
ATOM   3522  OE1 GLU X 451      51.106  42.426  58.904  1.00  0.00           O
ATOM   3523  OE2 GLU X 451      52.941  42.713  60.036  1.00  0.00           O
ATOM   3524  C   GLU X 451      53.184  40.327  55.052  1.00  0.00           C
ATOM   3525  O   GLU X 451      54.278  39.869  54.707  1.00  0.00           O
ATOM   3526  N   LEU X 452      52.108  40.338  54.251  1.00  0.00           N
ATOM   3527  CA  LEU X 452      51.996  39.927  52.841  1.00  0.00           C
ATOM   3528  CB  LEU X 452      50.564  40.261  52.354  1.00  0.00           C
ATOM   3529  CG  LEU X 452      49.994  41.666  52.655  1.00  0.00           C
ATOM   3530  CD1 LEU X 452      50.773  42.818  52.023  1.00  0.00           C
ATOM   3531  CD2 LEU X 452      48.558  41.758  52.138  1.00  0.00           C
ATOM   3532  C   LEU X 452      53.070  40.484  51.877  1.00  0.00           C
ATOM   3533  O   LEU X 452      53.169  40.015  50.741  1.00  0.00           O
ATOM   3534  N   PHE X 453      53.873  41.447  52.328  1.00  0.00           N
ATOM   3535  CA  PHE X 453      55.037  42.022  51.658  1.00  0.00           C
ATOM   3536  CB  PHE X 453      54.652  43.420  51.144  1.00  0.00           C
ATOM   3537  CG  PHE X 453      55.809  44.284  50.675  1.00  0.00           C
ATOM   3538  CD1 PHE X 453      56.336  44.123  49.382  1.00  0.00           C
ATOM   3539  CE1 PHE X 453      57.376  44.954  48.931  1.00  0.00           C
ATOM   3540  CZ  PHE X 453      57.894  45.954  49.773  1.00  0.00           C
ATOM   3541  CE2 PHE X 453      57.382  46.110  51.073  1.00  0.00           C
ATOM   3542  CD2 PHE X 453      56.342  45.276  51.522  1.00  0.00           C
ATOM   3543  C   PHE X 453      56.232  42.075  52.623  1.00  0.00           C
ATOM   3544  O   PHE X 453      57.286  41.512  52.329  1.00  0.00           O
ATOM   3545  N   SER X 454      56.062  42.699  53.796  1.00  0.00           N
ATOM   3546  CA  SER X 454      57.156  43.054  54.715  1.00  0.00           C
ATOM   3547  CB  SER X 454      56.662  44.060  55.758  1.00  0.00           C
ATOM   3548  OG  SER X 454      56.422  45.304  55.129  1.00  0.00           O
ATOM   3549  C   SER X 454      57.845  41.871  55.405  1.00  0.00           C
ATOM   3550  O   SER X 454      58.957  42.053  55.899  1.00  0.00           O
ATOM   3551  N   VAL X 455      57.248  40.669  55.400  1.00  0.00           N
ATOM   3552  CA  VAL X 455      57.954  39.409  55.724  1.00  0.00           C
ATOM   3553  CB  VAL X 455      57.486  38.763  57.048  1.00  0.00           C
ATOM   3554  CG1 VAL X 455      57.811  39.659  58.249  1.00  0.00           C
ATOM   3555  CG2 VAL X 455      55.993  38.429  57.105  1.00  0.00           C
ATOM   3556  C   VAL X 455      57.927  38.408  54.563  1.00  0.00           C
ATOM   3557  O   VAL X 455      58.958  37.811  54.257  1.00  0.00           O
ATOM   3558  N   PHE X 456      56.807  38.272  53.841  1.00  0.00           N
ATOM   3559  CA  PHE X 456      56.636  37.275  52.766  1.00  0.00           C
ATOM   3560  CB  PHE X 456      55.168  36.811  52.715  1.00  0.00           C
ATOM   3561  CG  PHE X 456      54.694  36.099  53.975  1.00  0.00           C
ATOM   3562  CD1 PHE X 456      55.317  34.904  54.390  1.00  0.00           C
ATOM   3563  CE1 PHE X 456      54.892  34.250  55.561  1.00  0.00           C
ATOM   3564  CZ  PHE X 456      53.839  34.786  56.321  1.00  0.00           C
ATOM   3565  CE2 PHE X 456      53.205  35.969  55.907  1.00  0.00           C
ATOM   3566  CD2 PHE X 456      53.627  36.620  54.734  1.00  0.00           C
ATOM   3567  C   PHE X 456      57.221  37.683  51.391  1.00  0.00           C
ATOM   3568  O   PHE X 456      56.767  37.217  50.341  1.00  0.00           O
ATOM   3569  N   GLY X 457      58.256  38.528  51.374  1.00  0.00           N
ATOM   3570  CA  GLY X 457      59.040  38.820  50.168  1.00  0.00           C
ATOM   3571  C   GLY X 457      60.089  39.917  50.344  1.00  0.00           C
ATOM   3572  O   GLY X 457      61.274  39.686  50.091  1.00  0.00           O
ATOM   3573  N   ALA X 458      59.685  41.092  50.831  1.00  0.00           N
ATOM   3574  CA  ALA X 458      60.523  42.294  50.884  1.00  0.00           C
ATOM   3575  CB  ALA X 458      59.722  43.428  51.530  1.00  0.00           C
ATOM   3576  C   ALA X 458      61.901  42.119  51.563  1.00  0.00           C
ATOM   3577  O   ALA X 458      62.864  42.662  51.023  1.00  0.00           O
ATOM   3578  N   PRO X 459      62.081  41.333  52.652  1.00  0.00           N
ATOM   3579  CD  PRO X 459      61.057  40.703  53.476  1.00  0.00           C
ATOM   3580  CG  PRO X 459      61.710  40.461  54.832  1.00  0.00           C
ATOM   3581  CB  PRO X 459      63.169  40.211  54.467  1.00  0.00           C
ATOM   3582  CA  PRO X 459      63.401  41.130  53.262  1.00  0.00           C
ATOM   3583  C   PRO X 459      64.465  40.543  52.322  1.00  0.00           C
ATOM   3584  O   PRO X 459      65.659  40.763  52.542  1.00  0.00           O
ATOM   3585  N   PHE X 460      64.042  39.836  51.272  1.00  0.00           N
ATOM   3586  CA  PHE X 460      64.903  39.141  50.306  1.00  0.00           C
ATOM   3587  CB  PHE X 460      64.494  37.660  50.285  1.00  0.00           C
ATOM   3588  CG  PHE X 460      64.245  37.048  51.651  1.00  0.00           C
ATOM   3589  CD1 PHE X 460      65.327  36.621  52.442  1.00  0.00           C
ATOM   3590  CE1 PHE X 460      65.096  36.111  53.731  1.00  0.00           C
ATOM   3591  CZ  PHE X 460      63.786  36.040  54.238  1.00  0.00           C
ATOM   3592  CE2 PHE X 460      62.702  36.463  53.449  1.00  0.00           C
ATOM   3593  CD2 PHE X 460      62.931  36.959  52.154  1.00  0.00           C
ATOM   3594  C   PHE X 460      64.813  39.736  48.890  1.00  0.00           C
ATOM   3595  O   PHE X 460      65.706  39.524  48.071  1.00  0.00           O
ATOM   3596  N   LEU X 461      63.731  40.465  48.592  1.00  0.00           N
ATOM   3597  CA  LEU X 461      63.395  40.986  47.261  1.00  0.00           C
ATOM   3598  CB  LEU X 461      61.992  40.473  46.873  1.00  0.00           C
ATOM   3599  CG  LEU X 461      61.841  38.937  46.818  1.00  0.00           C
ATOM   3600  CD1 LEU X 461      60.396  38.569  46.483  1.00  0.00           C
ATOM   3601  CD2 LEU X 461      62.751  38.286  45.773  1.00  0.00           C
ATOM   3602  C   LEU X 461      63.505  42.521  47.143  1.00  0.00           C
ATOM   3603  O   LEU X 461      63.346  43.043  46.037  1.00  0.00           O
ATOM   3604  N   LYS X 462      63.790  43.226  48.252  1.00  0.00           N
ATOM   3605  CA  LYS X 462      64.049  44.674  48.342  1.00  0.00           C
ATOM   3606  CB  LYS X 462      62.742  45.395  48.739  1.00  0.00           C
ATOM   3607  CG  LYS X 462      62.840  46.929  48.661  1.00  0.00           C
ATOM   3608  CD  LYS X 462      61.475  47.601  48.868  1.00  0.00           C
ATOM   3609  CE  LYS X 462      61.610  49.125  48.740  1.00  0.00           C
ATOM   3610  NZ  LYS X 462      60.292  49.803  48.712  1.00  0.00           N
ATOM   3611  C   LYS X 462      65.204  44.966  49.312  1.00  0.00           C
ATOM   3612  O   LYS X 462      65.407  44.240  50.287  1.00  0.00           O
ATOM   3613  N   GLU X 463      65.963  46.037  49.081  1.00  0.00           N
ATOM   3614  CA  GLU X 463      67.013  46.479  50.011  1.00  0.00           C
ATOM   3615  CB  GLU X 463      68.001  47.437  49.312  1.00  0.00           C
ATOM   3616  CG  GLU X 463      69.105  46.763  48.474  1.00  0.00           C
ATOM   3617  CD  GLU X 463      68.652  46.133  47.149  1.00  0.00           C
ATOM   3618  OE1 GLU X 463      68.065  46.859  46.314  1.00  0.00           O
ATOM   3619  OE2 GLU X 463      68.954  44.938  46.898  1.00  0.00           O
ATOM   3620  C   GLU X 463      66.415  47.132  51.282  1.00  0.00           C
ATOM   3621  O   GLU X 463      65.581  48.042  51.196  1.00  0.00           O
ATOM   3622  N   GLY X 464      66.875  46.700  52.465  1.00  0.00           N
ATOM   3623  CA  GLY X 464      66.669  47.405  53.739  1.00  0.00           C
ATOM   3624  C   GLY X 464      66.476  46.546  54.998  1.00  0.00           C
ATOM   3625  O   GLY X 464      66.652  47.064  56.105  1.00  0.00           O
ATOM   3626  N   ALA X 465      66.152  45.252  54.894  1.00  0.00           N
ATOM   3627  CA  ALA X 465      65.913  44.420  56.082  1.00  0.00           C
ATOM   3628  CB  ALA X 465      65.107  43.173  55.718  1.00  0.00           C
ATOM   3629  C   ALA X 465      67.213  44.062  56.819  1.00  0.00           C
ATOM   3630  O   ALA X 465      68.190  43.636  56.199  1.00  0.00           O
ATOM   3631  N   SER X 466      67.197  44.213  58.144  1.00  0.00           N
ATOM   3632  CA  SER X 466      68.307  43.873  59.037  1.00  0.00           C
ATOM   3633  CB  SER X 466      68.084  44.524  60.410  1.00  0.00           C
ATOM   3634  OG  SER X 466      66.931  44.002  61.050  1.00  0.00           O
ATOM   3635  C   SER X 466      68.487  42.361  59.197  1.00  0.00           C
ATOM   3636  O   SER X 466      67.558  41.576  59.007  1.00  0.00           O
ATOM   3637  N   GLU X 467      69.669  41.948  59.654  1.00  0.00           N
ATOM   3638  CA  GLU X 467      69.970  40.567  60.066  1.00  0.00           C
ATOM   3639  CB  GLU X 467      71.423  40.487  60.574  1.00  0.00           C
ATOM   3640  CG  GLU X 467      71.769  41.402  61.766  1.00  0.00           C
ATOM   3641  CD  GLU X 467      71.933  42.882  61.392  1.00  0.00           C
ATOM   3642  OE1 GLU X 467      71.786  43.751  62.283  1.00  0.00           O
ATOM   3643  OE2 GLU X 467      72.214  43.208  60.213  1.00  0.00           O
ATOM   3644  C   GLU X 467      69.007  39.987  61.125  1.00  0.00           C
ATOM   3645  O   GLU X 467      68.927  38.764  61.279  1.00  0.00           O
ATOM   3646  N   GLU X 468      68.267  40.839  61.841  1.00  0.00           N
ATOM   3647  CA  GLU X 468      67.264  40.448  62.835  1.00  0.00           C
ATOM   3648  CB  GLU X 468      67.315  41.450  64.003  1.00  0.00           C
ATOM   3649  CG  GLU X 468      66.704  40.888  65.291  1.00  0.00           C
ATOM   3650  CD  GLU X 468      67.532  39.706  65.798  1.00  0.00           C
ATOM   3651  OE1 GLU X 468      68.600  39.918  66.417  1.00  0.00           O
ATOM   3652  OE2 GLU X 468      67.186  38.542  65.499  1.00  0.00           O
ATOM   3653  C   GLU X 468      65.852  40.344  62.235  1.00  0.00           C
ATOM   3654  O   GLU X 468      65.126  39.390  62.528  1.00  0.00           O
ATOM   3655  N   GLU X 469      65.486  41.263  61.331  1.00  0.00           N
ATOM   3656  CA  GLU X 469      64.248  41.201  60.537  1.00  0.00           C
ATOM   3657  CB  GLU X 469      64.040  42.541  59.792  1.00  0.00           C
ATOM   3658  CG  GLU X 469      63.590  43.658  60.755  1.00  0.00           C
ATOM   3659  CD  GLU X 469      63.594  45.085  60.170  1.00  0.00           C
ATOM   3660  OE1 GLU X 469      63.437  46.045  60.966  1.00  0.00           O
ATOM   3661  OE2 GLU X 469      63.701  45.293  58.937  1.00  0.00           O
ATOM   3662  C   GLU X 469      64.261  40.001  59.568  1.00  0.00           C
ATOM   3663  O   GLU X 469      63.224  39.373  59.341  1.00  0.00           O
ATOM   3664  N   ILE X 470      65.439  39.611  59.065  1.00  0.00           N
ATOM   3665  CA  ILE X 470      65.649  38.381  58.285  1.00  0.00           C
ATOM   3666  CB  ILE X 470      67.028  38.422  57.584  1.00  0.00           C
ATOM   3667  CG2 ILE X 470      67.377  37.062  56.951  1.00  0.00           C
ATOM   3668  CG1 ILE X 470      67.041  39.520  56.495  1.00  0.00           C
ATOM   3669  CD1 ILE X 470      68.455  39.881  56.029  1.00  0.00           C
ATOM   3670  C   ILE X 470      65.485  37.133  59.165  1.00  0.00           C
ATOM   3671  O   ILE X 470      64.723  36.235  58.796  1.00  0.00           O
ATOM   3672  N   ARG X 471      66.134  37.080  60.342  1.00  0.00           N
ATOM   3673  CA  ARG X 471      66.042  35.939  61.280  1.00  0.00           C
ATOM   3674  CB  ARG X 471      67.023  36.154  62.455  1.00  0.00           C
ATOM   3675  CG  ARG X 471      66.988  35.014  63.491  1.00  0.00           C
ATOM   3676  CD  ARG X 471      68.261  34.913  64.350  1.00  0.00           C
ATOM   3677  NE  ARG X 471      68.469  36.070  65.240  1.00  0.00           N
ATOM   3678  CZ  ARG X 471      69.445  36.233  66.116  1.00  0.00           C
ATOM   3679  NH1 ARG X 471      69.546  37.341  66.773  1.00  0.00           N
ATOM   3680  NH2 ARG X 471      70.347  35.333  66.378  1.00  0.00           N
ATOM   3681  C   ARG X 471      64.596  35.692  61.729  1.00  0.00           C
ATOM   3682  O   ARG X 471      64.154  34.541  61.750  1.00  0.00           O
ATOM   3683  N   LEU X 472      63.847  36.772  61.965  1.00  0.00           N
ATOM   3684  CA  LEU X 472      62.402  36.782  62.208  1.00  0.00           C
ATOM   3685  CB  LEU X 472      62.007  38.236  62.553  1.00  0.00           C
ATOM   3686  CG  LEU X 472      60.510  38.585  62.472  1.00  0.00           C
ATOM   3687  CD1 LEU X 472      59.654  37.731  63.398  1.00  0.00           C
ATOM   3688  CD2 LEU X 472      60.300  40.054  62.843  1.00  0.00           C
ATOM   3689  C   LEU X 472      61.619  36.218  61.008  1.00  0.00           C
ATOM   3690  O   LEU X 472      60.864  35.258  61.157  1.00  0.00           O
ATOM   3691  N   SER X 473      61.821  36.772  59.810  1.00  0.00           N
ATOM   3692  CA  SER X 473      61.056  36.391  58.610  1.00  0.00           C
ATOM   3693  CB  SER X 473      61.444  37.278  57.423  1.00  0.00           C
ATOM   3694  OG  SER X 473      61.215  38.638  57.732  1.00  0.00           O
ATOM   3695  C   SER X 473      61.248  34.915  58.238  1.00  0.00           C
ATOM   3696  O   SER X 473      60.280  34.219  57.924  1.00  0.00           O
ATOM   3697  N   LYS X 474      62.484  34.405  58.342  1.00  0.00           N
ATOM   3698  CA  LYS X 474      62.804  32.984  58.126  1.00  0.00           C
ATOM   3699  CB  LYS X 474      64.328  32.780  58.151  1.00  0.00           C
ATOM   3700  CG  LYS X 474      65.012  33.405  56.925  1.00  0.00           C
ATOM   3701  CD  LYS X 474      66.542  33.369  57.015  1.00  0.00           C
ATOM   3702  CE  LYS X 474      67.107  31.944  57.032  1.00  0.00           C
ATOM   3703  NZ  LYS X 474      68.587  31.952  57.016  1.00  0.00           N
ATOM   3704  C   LYS X 474      62.112  32.077  59.147  1.00  0.00           C
ATOM   3705  O   LYS X 474      61.588  31.031  58.754  1.00  0.00           O
ATOM   3706  N   MET X 475      62.038  32.501  60.414  1.00  0.00           N
ATOM   3707  CA  MET X 475      61.366  31.761  61.489  1.00  0.00           C
ATOM   3708  CB  MET X 475      61.632  32.444  62.843  1.00  0.00           C
ATOM   3709  CG  MET X 475      61.375  31.492  64.013  1.00  0.00           C
ATOM   3710  SD  MET X 475      61.281  32.269  65.649  1.00  0.00           S
ATOM   3711  CE  MET X 475      62.912  33.047  65.775  1.00  0.00           C
ATOM   3712  C   MET X 475      59.857  31.637  61.237  1.00  0.00           C
ATOM   3713  O   MET X 475      59.315  30.537  61.327  1.00  0.00           O
ATOM   3714  N   VAL X 476      59.189  32.736  60.857  1.00  0.00           N
ATOM   3715  CA  VAL X 476      57.748  32.748  60.533  1.00  0.00           C
ATOM   3716  CB  VAL X 476      57.249  34.183  60.253  1.00  0.00           C
ATOM   3717  CG1 VAL X 476      55.787  34.224  59.784  1.00  0.00           C
ATOM   3718  CG2 VAL X 476      57.343  35.046  61.519  1.00  0.00           C
ATOM   3719  C   VAL X 476      57.449  31.811  59.361  1.00  0.00           C
ATOM   3720  O   VAL X 476      56.600  30.929  59.486  1.00  0.00           O
ATOM   3721  N   MET X 477      58.196  31.917  58.254  1.00  0.00           N
ATOM   3722  CA  MET X 477      58.027  31.011  57.107  1.00  0.00           C
ATOM   3723  CB  MET X 477      58.973  31.406  55.964  1.00  0.00           C
ATOM   3724  CG  MET X 477      58.547  32.717  55.292  1.00  0.00           C
ATOM   3725  SD  MET X 477      59.508  33.164  53.819  1.00  0.00           S
ATOM   3726  CE  MET X 477      61.128  33.458  54.577  1.00  0.00           C
ATOM   3727  C   MET X 477      58.246  29.538  57.488  1.00  0.00           C
ATOM   3728  O   MET X 477      57.495  28.675  57.035  1.00  0.00           O
ATOM   3729  N   LYS X 478      59.226  29.238  58.352  1.00  0.00           N
ATOM   3730  CA  LYS X 478      59.525  27.866  58.788  1.00  0.00           C
ATOM   3731  CB  LYS X 478      60.930  27.832  59.404  1.00  0.00           C
ATOM   3732  CG  LYS X 478      61.476  26.400  59.510  1.00  0.00           C
ATOM   3733  CD  LYS X 478      62.857  26.356  60.178  1.00  0.00           C
ATOM   3734  CE  LYS X 478      64.047  26.356  59.208  1.00  0.00           C
ATOM   3735  NZ  LYS X 478      64.112  27.549  58.332  1.00  0.00           N
ATOM   3736  C   LYS X 478      58.448  27.292  59.717  1.00  0.00           C
ATOM   3737  O   LYS X 478      58.042  26.149  59.515  1.00  0.00           O
ATOM   3738  N   PHE X 479      57.916  28.077  60.659  1.00  0.00           N
ATOM   3739  CA  PHE X 479      56.744  27.688  61.459  1.00  0.00           C
ATOM   3740  CB  PHE X 479      56.404  28.783  62.490  1.00  0.00           C
ATOM   3741  CG  PHE X 479      57.162  28.771  63.809  1.00  0.00           C
ATOM   3742  CD1 PHE X 479      57.189  27.610  64.605  1.00  0.00           C
ATOM   3743  CE1 PHE X 479      57.786  27.627  65.878  1.00  0.00           C
ATOM   3744  CZ  PHE X 479      58.351  28.814  66.370  1.00  0.00           C
ATOM   3745  CE2 PHE X 479      58.327  29.978  65.584  1.00  0.00           C
ATOM   3746  CD2 PHE X 479      57.736  29.958  64.307  1.00  0.00           C
ATOM   3747  C   PHE X 479      55.515  27.416  60.570  1.00  0.00           C
ATOM   3748  O   PHE X 479      54.838  26.404  60.756  1.00  0.00           O
ATOM   3749  N   TRP X 480      55.251  28.278  59.579  1.00  0.00           N
ATOM   3750  CA  TRP X 480      54.132  28.126  58.639  1.00  0.00           C
ATOM   3751  CB  TRP X 480      54.019  29.378  57.748  1.00  0.00           C
ATOM   3752  CG  TRP X 480      53.191  30.542  58.237  1.00  0.00           C
ATOM   3753  CD1 TRP X 480      52.360  31.256  57.439  1.00  0.00           C
ATOM   3754  NE1 TRP X 480      51.766  32.274  58.155  1.00  0.00           N
ATOM   3755  CE2 TRP X 480      52.190  32.282  59.462  1.00  0.00           C
ATOM   3756  CZ2 TRP X 480      51.889  33.119  60.543  1.00  0.00           C
ATOM   3757  CH2 TRP X 480      52.485  32.876  61.790  1.00  0.00           C
ATOM   3758  CZ3 TRP X 480      53.386  31.808  61.931  1.00  0.00           C
ATOM   3759  CE3 TRP X 480      53.690  30.982  60.830  1.00  0.00           C
ATOM   3760  CD2 TRP X 480      53.102  31.185  59.559  1.00  0.00           C
ATOM   3761  C   TRP X 480      54.293  26.856  57.785  1.00  0.00           C
ATOM   3762  O   TRP X 480      53.336  26.099  57.623  1.00  0.00           O
ATOM   3763  N   ALA X 481      55.505  26.575  57.295  1.00  0.00           N
ATOM   3764  CA  ALA X 481      55.812  25.361  56.538  1.00  0.00           C
ATOM   3765  CB  ALA X 481      57.205  25.510  55.922  1.00  0.00           C
ATOM   3766  C   ALA X 481      55.702  24.084  57.391  1.00  0.00           C
ATOM   3767  O   ALA X 481      55.140  23.093  56.930  1.00  0.00           O
ATOM   3768  N   ASN X 482      56.158  24.109  58.649  1.00  0.00           N
ATOM   3769  CA  ASN X 482      55.988  22.997  59.591  1.00  0.00           C
ATOM   3770  CB  ASN X 482      56.734  23.317  60.900  1.00  0.00           C
ATOM   3771  CG  ASN X 482      58.247  23.190  60.830  1.00  0.00           C
ATOM   3772  OD1 ASN X 482      58.852  22.971  59.790  1.00  0.00           O
ATOM   3773  ND2 ASN X 482      58.899  23.294  61.960  1.00  0.00           N
ATOM   3774  C   ASN X 482      54.497  22.710  59.858  1.00  0.00           C
ATOM   3775  O   ASN X 482      54.065  21.556  59.806  1.00  0.00           O
ATOM   3776  N   PHE X 483      53.684  23.752  60.065  1.00  0.00           N
ATOM   3777  CA  PHE X 483      52.231  23.620  60.198  1.00  0.00           C
ATOM   3778  CB  PHE X 483      51.640  24.977  60.594  1.00  0.00           C
ATOM   3779  CG  PHE X 483      50.125  24.990  60.641  1.00  0.00           C
ATOM   3780  CD1 PHE X 483      49.442  24.487  61.766  1.00  0.00           C
ATOM   3781  CE1 PHE X 483      48.036  24.507  61.803  1.00  0.00           C
ATOM   3782  CZ  PHE X 483      47.316  25.032  60.715  1.00  0.00           C
ATOM   3783  CE2 PHE X 483      47.994  25.517  59.585  1.00  0.00           C
ATOM   3784  CD2 PHE X 483      49.398  25.494  59.546  1.00  0.00           C
ATOM   3785  C   PHE X 483      51.574  23.060  58.922  1.00  0.00           C
ATOM   3786  O   PHE X 483      50.760  22.139  59.006  1.00  0.00           O
ATOM   3787  N   ALA X 484      51.963  23.536  57.736  1.00  0.00           N
ATOM   3788  CA  ALA X 484      51.444  23.023  56.468  1.00  0.00           C
ATOM   3789  CB  ALA X 484      51.949  23.928  55.338  1.00  0.00           C
ATOM   3790  C   ALA X 484      51.813  21.542  56.245  1.00  0.00           C
ATOM   3791  O   ALA X 484      50.935  20.708  56.011  1.00  0.00           O
ATOM   3792  N   ARG X 485      53.096  21.187  56.400  1.00  0.00           N
ATOM   3793  CA  ARG X 485      53.637  19.835  56.170  1.00  0.00           C
ATOM   3794  CB  ARG X 485      55.175  19.934  56.134  1.00  0.00           C
ATOM   3795  CG  ARG X 485      55.874  18.617  55.743  1.00  0.00           C
ATOM   3796  CD  ARG X 485      57.393  18.793  55.599  1.00  0.00           C
ATOM   3797  NE  ARG X 485      58.014  19.139  56.891  1.00  0.00           N
ATOM   3798  CZ  ARG X 485      58.565  20.286  57.249  1.00  0.00           C
ATOM   3799  NH1 ARG X 485      58.915  20.467  58.486  1.00  0.00           N
ATOM   3800  NH2 ARG X 485      58.750  21.290  56.442  1.00  0.00           N
ATOM   3801  C   ARG X 485      53.169  18.805  57.201  1.00  0.00           C
ATOM   3802  O   ARG X 485      52.864  17.677  56.812  1.00  0.00           O
ATOM   3803  N   ASN X 486      53.117  19.177  58.486  1.00  0.00           N
ATOM   3804  CA  ASN X 486      52.969  18.253  59.623  1.00  0.00           C
ATOM   3805  CB  ASN X 486      54.279  18.309  60.439  1.00  0.00           C
ATOM   3806  CG  ASN X 486      54.458  17.121  61.369  1.00  0.00           C
ATOM   3807  OD1 ASN X 486      53.927  16.043  61.146  1.00  0.00           O
ATOM   3808  ND2 ASN X 486      55.254  17.241  62.402  1.00  0.00           N
ATOM   3809  C   ASN X 486      51.740  18.514  60.524  1.00  0.00           C
ATOM   3810  O   ASN X 486      51.452  17.726  61.430  1.00  0.00           O
ATOM   3811  N   GLY X 487      51.020  19.623  60.331  1.00  0.00           N
ATOM   3812  CA  GLY X 487      49.916  20.054  61.204  1.00  0.00           C
ATOM   3813  C   GLY X 487      50.353  20.603  62.570  1.00  0.00           C
ATOM   3814  O   GLY X 487      49.502  20.906  63.404  1.00  0.00           O
ATOM   3815  N   ASN X 488      51.662  20.736  62.806  1.00  0.00           N
ATOM   3816  CA  ASN X 488      52.275  21.190  64.055  1.00  0.00           C
ATOM   3817  CB  ASN X 488      52.762  19.945  64.827  1.00  0.00           C
ATOM   3818  CG  ASN X 488      53.488  20.261  66.127  1.00  0.00           C
ATOM   3819  OD1 ASN X 488      53.582  21.396  66.573  1.00  0.00           O
ATOM   3820  ND2 ASN X 488      54.040  19.264  66.773  1.00  0.00           N
ATOM   3821  C   ASN X 488      53.444  22.144  63.726  1.00  0.00           C
ATOM   3822  O   ASN X 488      54.353  21.718  63.008  1.00  0.00           O
ATOM   3823  N   PRO X 489      53.477  23.391  64.236  1.00  0.00           N
ATOM   3824  CD  PRO X 489      52.410  24.064  64.967  1.00  0.00           C
ATOM   3825  CG  PRO X 489      52.652  25.555  64.765  1.00  0.00           C
ATOM   3826  CB  PRO X 489      54.173  25.636  64.657  1.00  0.00           C
ATOM   3827  CA  PRO X 489      54.596  24.311  64.003  1.00  0.00           C
ATOM   3828  C   PRO X 489      55.944  23.820  64.572  1.00  0.00           C
ATOM   3829  O   PRO X 489      57.002  24.167  64.045  1.00  0.00           O
ATOM   3830  N   ASN X 490      55.923  23.016  65.641  1.00  0.00           N
ATOM   3831  CA  ASN X 490      57.108  22.652  66.426  1.00  0.00           C
ATOM   3832  CB  ASN X 490      56.661  22.110  67.795  1.00  0.00           C
ATOM   3833  CG  ASN X 490      55.933  23.155  68.617  1.00  0.00           C
ATOM   3834  OD1 ASN X 490      56.548  23.979  69.270  1.00  0.00           O
ATOM   3835  ND2 ASN X 490      54.621  23.198  68.582  1.00  0.00           N
ATOM   3836  C   ASN X 490      58.041  21.662  65.701  1.00  0.00           C
ATOM   3837  O   ASN X 490      57.579  20.738  65.022  1.00  0.00           O
ATOM   3838  N   GLY X 491      59.355  21.834  65.876  1.00  0.00           N
ATOM   3839  CA  GLY X 491      60.386  21.007  65.237  1.00  0.00           C
ATOM   3840  C   GLY X 491      61.823  21.485  65.488  1.00  0.00           C
ATOM   3841  O   GLY X 491      62.070  22.382  66.301  1.00  0.00           O
ATOM   3842  N   GLU X 492      62.785  20.885  64.781  1.00  0.00           N
ATOM   3843  CA  GLU X 492      64.219  21.201  64.903  1.00  0.00           C
ATOM   3844  CB  GLU X 492      65.055  20.304  63.975  1.00  0.00           C
ATOM   3845  CG  GLU X 492      65.100  18.854  64.472  1.00  0.00           C
ATOM   3846  CD  GLU X 492      65.866  17.900  63.544  1.00  0.00           C
ATOM   3847  OE1 GLU X 492      65.856  18.075  62.299  1.00  0.00           O
ATOM   3848  OE2 GLU X 492      66.495  16.947  64.064  1.00  0.00           O
ATOM   3849  C   GLU X 492      64.531  22.675  64.595  1.00  0.00           C
ATOM   3850  O   GLU X 492      63.952  23.276  63.684  1.00  0.00           O
ATOM   3851  N   GLY X 493      65.473  23.256  65.346  1.00  0.00           N
ATOM   3852  CA  GLY X 493      65.979  24.623  65.163  1.00  0.00           C
ATOM   3853  C   GLY X 493      64.975  25.764  65.404  1.00  0.00           C
ATOM   3854  O   GLY X 493      65.292  26.916  65.100  1.00  0.00           O
ATOM   3855  N   LEU X 494      63.782  25.480  65.939  1.00  0.00           N
ATOM   3856  CA  LEU X 494      62.747  26.475  66.257  1.00  0.00           C
ATOM   3857  CB  LEU X 494      61.491  26.200  65.412  1.00  0.00           C
ATOM   3858  CG  LEU X 494      61.618  26.545  63.920  1.00  0.00           C
ATOM   3859  CD1 LEU X 494      60.311  26.161  63.237  1.00  0.00           C
ATOM   3860  CD2 LEU X 494      61.840  28.040  63.688  1.00  0.00           C
ATOM   3861  C   LEU X 494      62.372  26.477  67.751  1.00  0.00           C
ATOM   3862  O   LEU X 494      62.434  25.409  68.373  1.00  0.00           O
ATOM   3863  N   PRO X 495      61.927  27.620  68.316  1.00  0.00           N
ATOM   3864  CD  PRO X 495      62.013  28.957  67.738  1.00  0.00           C
ATOM   3865  CG  PRO X 495      61.928  29.920  68.917  1.00  0.00           C
ATOM   3866  CB  PRO X 495      61.021  29.181  69.894  1.00  0.00           C
ATOM   3867  CA  PRO X 495      61.338  27.696  69.659  1.00  0.00           C
ATOM   3868  C   PRO X 495      60.068  26.841  69.824  1.00  0.00           C
ATOM   3869  O   PRO X 495      59.424  26.471  68.839  1.00  0.00           O
ATOM   3870  N   HIE X 496      59.675  26.549  71.068  1.00  0.00           N
ATOM   3871  CA  HIE X 496      58.421  25.844  71.379  1.00  0.00           C
ATOM   3872  CB  HIE X 496      58.549  25.072  72.698  1.00  0.00           C
ATOM   3873  CG  HIE X 496      57.302  24.295  73.039  1.00  0.00           C
ATOM   3874  ND1 HIE X 496      56.219  24.798  73.764  1.00  0.00           N
ATOM   3875  CE1 HIE X 496      55.306  23.813  73.783  1.00  0.00           C
ATOM   3876  NE2 HIE X 496      55.755  22.741  73.113  1.00  0.00           N
ATOM   3877  CD2 HIE X 496      57.014  23.025  72.632  1.00  0.00           C
ATOM   3878  C   HIE X 496      57.204  26.783  71.411  1.00  0.00           C
ATOM   3879  O   HIE X 496      57.212  27.797  72.121  1.00  0.00           O
ATOM   3880  N   TRP X 497      56.149  26.400  70.689  1.00  0.00           N
ATOM   3881  CA  TRP X 497      54.852  27.075  70.584  1.00  0.00           C
ATOM   3882  CB  TRP X 497      54.637  27.482  69.115  1.00  0.00           C
ATOM   3883  CG  TRP X 497      53.405  28.271  68.753  1.00  0.00           C
ATOM   3884  CD1 TRP X 497      52.379  28.623  69.566  1.00  0.00           C
ATOM   3885  NE1 TRP X 497      51.419  29.306  68.846  1.00  0.00           N
ATOM   3886  CE2 TRP X 497      51.788  29.459  67.530  1.00  0.00           C
ATOM   3887  CZ2 TRP X 497      51.173  30.074  66.431  1.00  0.00           C
ATOM   3888  CH2 TRP X 497      51.826  30.063  65.187  1.00  0.00           C
ATOM   3889  CZ3 TRP X 497      53.078  29.435  65.062  1.00  0.00           C
ATOM   3890  CE3 TRP X 497      53.686  28.818  66.174  1.00  0.00           C
ATOM   3891  CD2 TRP X 497      53.056  28.810  67.438  1.00  0.00           C
ATOM   3892  C   TRP X 497      53.732  26.148  71.117  1.00  0.00           C
ATOM   3893  O   TRP X 497      53.385  25.162  70.450  1.00  0.00           O
ATOM   3894  N   PRO X 498      53.153  26.441  72.301  1.00  0.00           N
ATOM   3895  CD  PRO X 498      53.641  27.404  73.277  1.00  0.00           C
ATOM   3896  CG  PRO X 498      53.187  26.877  74.632  1.00  0.00           C
ATOM   3897  CB  PRO X 498      51.846  26.228  74.304  1.00  0.00           C
ATOM   3898  CA  PRO X 498      52.030  25.695  72.877  1.00  0.00           C
ATOM   3899  C   PRO X 498      50.729  25.830  72.073  1.00  0.00           C
ATOM   3900  O   PRO X 498      50.448  26.877  71.482  1.00  0.00           O
ATOM   3901  N   GLU X 499      49.895  24.791  72.094  1.00  0.00           N
ATOM   3902  CA  GLU X 499      48.567  24.815  71.471  1.00  0.00           C
ATOM   3903  CB  GLU X 499      48.110  23.393  71.092  1.00  0.00           C
ATOM   3904  CG  GLU X 499      47.775  22.448  72.259  1.00  0.00           C
ATOM   3905  CD  GLU X 499      49.005  21.825  72.932  1.00  0.00           C
ATOM   3906  OE1 GLU X 499      49.601  22.468  73.834  1.00  0.00           O
ATOM   3907  OE2 GLU X 499      49.339  20.659  72.614  1.00  0.00           O
ATOM   3908  C   GLU X 499      47.523  25.554  72.332  1.00  0.00           C
ATOM   3909  O   GLU X 499      47.558  25.508  73.564  1.00  0.00           O
ATOM   3910  N   TYR X 500      46.535  26.177  71.692  1.00  0.00           N
ATOM   3911  CA  TYR X 500      45.424  26.876  72.352  1.00  0.00           C
ATOM   3912  CB  TYR X 500      44.811  27.862  71.338  1.00  0.00           C
ATOM   3913  CG  TYR X 500      43.810  28.852  71.908  1.00  0.00           C
ATOM   3914  CD1 TYR X 500      44.239  29.823  72.835  1.00  0.00           C
ATOM   3915  CE1 TYR X 500      43.307  30.715  73.402  1.00  0.00           C
ATOM   3916  CZ  TYR X 500      41.947  30.640  73.040  1.00  0.00           C
ATOM   3917  OH  TYR X 500      41.039  31.430  73.669  1.00  0.00           O
ATOM   3918  CE2 TYR X 500      41.526  29.702  72.075  1.00  0.00           C
ATOM   3919  CD2 TYR X 500      42.457  28.807  71.512  1.00  0.00           C
ATOM   3920  C   TYR X 500      44.382  25.910  72.963  1.00  0.00           C
ATOM   3921  O   TYR X 500      43.404  26.336  73.567  1.00  0.00           O
ATOM   3922  N   ASN X 501      44.564  24.592  72.827  1.00  0.00           N
ATOM   3923  CA  ASN X 501      43.630  23.570  73.315  1.00  0.00           C
ATOM   3924  CB  ASN X 501      43.840  22.289  72.487  1.00  0.00           C
ATOM   3925  CG  ASN X 501      43.508  22.476  71.015  1.00  0.00           C
ATOM   3926  OD1 ASN X 501      44.276  23.032  70.246  1.00  0.00           O
ATOM   3927  ND2 ASN X 501      42.343  22.059  70.582  1.00  0.00           N
ATOM   3928  C   ASN X 501      43.724  23.288  74.833  1.00  0.00           C
ATOM   3929  O   ASN X 501      42.794  22.709  75.394  1.00  0.00           O
ATOM   3930  N   GLN X 502      44.820  23.675  75.506  1.00  0.00           N
ATOM   3931  CA  GLN X 502      45.059  23.344  76.928  1.00  0.00           C
ATOM   3932  CB  GLN X 502      46.368  22.556  77.078  1.00  0.00           C
ATOM   3933  CG  GLN X 502      46.514  21.338  76.156  1.00  0.00           C
ATOM   3934  CD  GLN X 502      47.722  20.510  76.572  1.00  0.00           C
ATOM   3935  OE1 GLN X 502      47.633  19.586  77.376  1.00  0.00           O
ATOM   3936  NE2 GLN X 502      48.897  20.845  76.095  1.00  0.00           N
ATOM   3937  C   GLN X 502      45.088  24.557  77.879  1.00  0.00           C
ATOM   3938  O   GLN X 502      44.745  24.417  79.058  1.00  0.00           O
ATOM   3939  N   LYS X 503      45.481  25.731  77.370  1.00  0.00           N
ATOM   3940  CA  LYS X 503      45.577  27.038  78.047  1.00  0.00           C
ATOM   3941  CB  LYS X 503      46.982  27.218  78.671  1.00  0.00           C
ATOM   3942  CG  LYS X 503      47.196  26.579  80.057  1.00  0.00           C
ATOM   3943  CD  LYS X 503      48.520  27.101  80.651  1.00  0.00           C
ATOM   3944  CE  LYS X 503      48.815  26.597  82.067  1.00  0.00           C
ATOM   3945  NZ  LYS X 503      50.061  27.213  82.590  1.00  0.00           N
ATOM   3946  C   LYS X 503      45.335  28.161  77.027  1.00  0.00           C
ATOM   3947  O   LYS X 503      45.377  27.916  75.822  1.00  0.00           O
ATOM   3948  N   GLU X 504      45.215  29.408  77.484  1.00  0.00           N
ATOM   3949  CA  GLU X 504      45.269  30.620  76.640  1.00  0.00           C
ATOM   3950  CB  GLU X 504      44.659  31.838  77.371  1.00  0.00           C
ATOM   3951  CG  GLU X 504      43.237  31.672  77.917  1.00  0.00           C
ATOM   3952  CD  GLU X 504      42.264  31.255  76.818  1.00  0.00           C
ATOM   3953  OE1 GLU X 504      42.017  30.037  76.687  1.00  0.00           O
ATOM   3954  OE2 GLU X 504      41.771  32.124  76.061  1.00  0.00           O
ATOM   3955  C   GLU X 504      46.695  30.933  76.112  1.00  0.00           C
ATOM   3956  O   GLU X 504      47.162  32.075  76.163  1.00  0.00           O
ATOM   3957  N   GLY X 505      47.419  29.910  75.645  1.00  0.00           N
ATOM   3958  CA  GLY X 505      48.801  30.007  75.168  1.00  0.00           C
ATOM   3959  C   GLY X 505      48.905  30.485  73.717  1.00  0.00           C
ATOM   3960  O   GLY X 505      48.187  29.995  72.841  1.00  0.00           O
ATOM   3961  N   TYR X 506      49.815  31.426  73.449  1.00  0.00           N
ATOM   3962  CA  TYR X 506      50.012  32.039  72.126  1.00  0.00           C
ATOM   3963  CB  TYR X 506      49.058  33.238  71.977  1.00  0.00           C
ATOM   3964  CG  TYR X 506      49.485  34.522  72.667  1.00  0.00           C
ATOM   3965  CD1 TYR X 506      49.333  34.675  74.061  1.00  0.00           C
ATOM   3966  CE1 TYR X 506      49.699  35.888  74.680  1.00  0.00           C
ATOM   3967  CZ  TYR X 506      50.211  36.949  73.902  1.00  0.00           C
ATOM   3968  OH  TYR X 506      50.579  38.125  74.472  1.00  0.00           O
ATOM   3969  CE2 TYR X 506      50.359  36.793  72.512  1.00  0.00           C
ATOM   3970  CD2 TYR X 506      50.002  35.582  71.895  1.00  0.00           C
ATOM   3971  C   TYR X 506      51.478  32.436  71.877  1.00  0.00           C
ATOM   3972  O   TYR X 506      52.287  32.440  72.805  1.00  0.00           O
ATOM   3973  N   LEU X 507      51.839  32.768  70.632  1.00  0.00           N
ATOM   3974  CA  LEU X 507      53.194  33.197  70.253  1.00  0.00           C
ATOM   3975  CB  LEU X 507      53.587  32.463  68.953  1.00  0.00           C
ATOM   3976  CG  LEU X 507      55.073  32.587  68.568  1.00  0.00           C
ATOM   3977  CD1 LEU X 507      55.967  31.742  69.480  1.00  0.00           C
ATOM   3978  CD2 LEU X 507      55.297  32.092  67.139  1.00  0.00           C
ATOM   3979  C   LEU X 507      53.300  34.730  70.120  1.00  0.00           C
ATOM   3980  O   LEU X 507      52.599  35.326  69.303  1.00  0.00           O
ATOM   3981  N   GLN X 508      54.210  35.366  70.865  1.00  0.00           N
ATOM   3982  CA  GLN X 508      54.587  36.776  70.687  1.00  0.00           C
ATOM   3983  CB  GLN X 508      54.982  37.412  72.030  1.00  0.00           C
ATOM   3984  CG  GLN X 508      53.802  37.760  72.948  1.00  0.00           C
ATOM   3985  CD  GLN X 508      54.262  38.399  74.261  1.00  0.00           C
ATOM   3986  OE1 GLN X 508      55.428  38.362  74.644  1.00  0.00           O
ATOM   3987  NE2 GLN X 508      53.374  38.981  75.029  1.00  0.00           N
ATOM   3988  C   GLN X 508      55.749  36.882  69.685  1.00  0.00           C
ATOM   3989  O   GLN X 508      56.909  36.639  70.031  1.00  0.00           O
ATOM   3990  N   ILE X 509      55.438  37.260  68.446  1.00  0.00           N
ATOM   3991  CA  ILE X 509      56.374  37.326  67.314  1.00  0.00           C
ATOM   3992  CB  ILE X 509      55.617  37.028  65.995  1.00  0.00           C
ATOM   3993  CG2 ILE X 509      56.556  37.194  64.791  1.00  0.00           C
ATOM   3994  CG1 ILE X 509      55.012  35.603  66.014  1.00  0.00           C
ATOM   3995  CD1 ILE X 509      54.183  35.245  64.772  1.00  0.00           C
ATOM   3996  C   ILE X 509      57.117  38.675  67.292  1.00  0.00           C
ATOM   3997  O   ILE X 509      56.501  39.736  67.382  1.00  0.00           O
ATOM   3998  N   GLY X 510      58.442  38.647  67.143  1.00  0.00           N
ATOM   3999  CA  GLY X 510      59.312  39.830  67.109  1.00  0.00           C
ATOM   4000  C   GLY X 510      60.802  39.471  67.028  1.00  0.00           C
ATOM   4001  O   GLY X 510      61.155  38.322  66.758  1.00  0.00           O
ATOM   4002  N   ALA X 511      61.689  40.432  67.304  1.00  0.00           N
ATOM   4003  CA  ALA X 511      63.135  40.182  67.389  1.00  0.00           C
ATOM   4004  CB  ALA X 511      63.848  41.526  67.590  1.00  0.00           C
ATOM   4005  C   ALA X 511      63.484  39.178  68.509  1.00  0.00           C
ATOM   4006  O   ALA X 511      64.406  38.379  68.366  1.00  0.00           O
ATOM   4007  N   ASN X 512      62.689  39.154  69.582  1.00  0.00           N
ATOM   4008  CA  ASN X 512      62.690  38.128  70.623  1.00  0.00           C
ATOM   4009  CB  ASN X 512      62.858  38.840  71.979  1.00  0.00           C
ATOM   4010  CG  ASN X 512      62.860  37.870  73.147  1.00  0.00           C
ATOM   4011  OD1 ASN X 512      63.584  36.887  73.156  1.00  0.00           O
ATOM   4012  ND2 ASN X 512      62.044  38.104  74.148  1.00  0.00           N
ATOM   4013  C   ASN X 512      61.412  37.266  70.521  1.00  0.00           C
ATOM   4014  O   ASN X 512      60.503  37.395  71.341  1.00  0.00           O
ATOM   4015  N   THR X 513      61.286  36.425  69.486  1.00  0.00           N
ATOM   4016  CA  THR X 513      60.090  35.570  69.313  1.00  0.00           C
ATOM   4017  CB  THR X 513      60.002  34.982  67.895  1.00  0.00           C
ATOM   4018  CG2 THR X 513      58.844  33.996  67.725  1.00  0.00           C
ATOM   4019  OG1 THR X 513      59.740  36.018  66.976  1.00  0.00           O
ATOM   4020  C   THR X 513      60.037  34.465  70.376  1.00  0.00           C
ATOM   4021  O   THR X 513      60.950  33.640  70.453  1.00  0.00           O
ATOM   4022  N   GLN X 514      58.969  34.441  71.185  1.00  0.00           N
ATOM   4023  CA  GLN X 514      58.741  33.483  72.281  1.00  0.00           C
ATOM   4024  CB  GLN X 514      59.449  33.962  73.567  1.00  0.00           C
ATOM   4025  CG  GLN X 514      60.940  33.589  73.605  1.00  0.00           C
ATOM   4026  CD  GLN X 514      61.475  33.551  75.031  1.00  0.00           C
ATOM   4027  OE1 GLN X 514      62.239  34.404  75.462  1.00  0.00           O
ATOM   4028  NE2 GLN X 514      61.087  32.571  75.815  1.00  0.00           N
ATOM   4029  C   GLN X 514      57.242  33.270  72.574  1.00  0.00           C
ATOM   4030  O   GLN X 514      56.393  34.045  72.132  1.00  0.00           O
ATOM   4031  N   ALA X 515      56.911  32.219  73.331  1.00  0.00           N
ATOM   4032  CA  ALA X 515      55.546  31.915  73.769  1.00  0.00           C
ATOM   4033  CB  ALA X 515      55.420  30.406  74.005  1.00  0.00           C
ATOM   4034  C   ALA X 515      55.106  32.735  75.002  1.00  0.00           C
ATOM   4035  O   ALA X 515      55.930  33.151  75.824  1.00  0.00           O
ATOM   4036  N   ALA X 516      53.794  32.943  75.117  1.00  0.00           N
ATOM   4037  CA  ALA X 516      53.119  33.823  76.068  1.00  0.00           C
ATOM   4038  CB  ALA X 516      52.977  35.181  75.371  1.00  0.00           C
ATOM   4039  C   ALA X 516      51.750  33.255  76.516  1.00  0.00           C
ATOM   4040  O   ALA X 516      51.345  32.168  76.085  1.00  0.00           O
ATOM   4041  N   GLN X 517      51.041  33.975  77.399  1.00  0.00           N
ATOM   4042  CA  GLN X 517      49.826  33.498  78.080  1.00  0.00           C
ATOM   4043  CB  GLN X 517      50.268  32.941  79.450  1.00  0.00           C
ATOM   4044  CG  GLN X 517      49.176  32.234  80.270  1.00  0.00           C
ATOM   4045  CD  GLN X 517      48.527  31.066  79.540  1.00  0.00           C
ATOM   4046  OE1 GLN X 517      47.320  31.005  79.368  1.00  0.00           O
ATOM   4047  NE2 GLN X 517      49.284  30.100  79.076  1.00  0.00           N
ATOM   4048  C   GLN X 517      48.737  34.583  78.241  1.00  0.00           C
ATOM   4049  O   GLN X 517      49.033  35.724  78.602  1.00  0.00           O
ATOM   4050  N   LYS X 518      47.464  34.200  78.062  1.00  0.00           N
ATOM   4051  CA  LYS X 518      46.246  34.995  78.341  1.00  0.00           C
ATOM   4052  CB  LYS X 518      46.068  35.150  79.869  1.00  0.00           C
ATOM   4053  CG  LYS X 518      44.629  35.497  80.293  1.00  0.00           C
ATOM   4054  CD  LYS X 518      44.454  35.324  81.812  1.00  0.00           C
ATOM   4055  CE  LYS X 518      43.016  35.598  82.276  1.00  0.00           C
ATOM   4056  NZ  LYS X 518      42.712  37.045  82.354  1.00  0.00           N
ATOM   4057  C   LYS X 518      46.102  36.279  77.504  1.00  0.00           C
ATOM   4058  O   LYS X 518      46.000  37.395  78.023  1.00  0.00           O
ATOM   4059  N   LEU X 519      46.060  36.113  76.181  1.00  0.00           N
ATOM   4060  CA  LEU X 519      45.626  37.156  75.237  1.00  0.00           C
ATOM   4061  CB  LEU X 519      46.089  36.817  73.803  1.00  0.00           C
ATOM   4062  CG  LEU X 519      45.294  35.743  73.026  1.00  0.00           C
ATOM   4063  CD1 LEU X 519      45.870  35.626  71.614  1.00  0.00           C
ATOM   4064  CD2 LEU X 519      45.332  34.352  73.667  1.00  0.00           C
ATOM   4065  C   LEU X 519      44.106  37.419  75.316  1.00  0.00           C
ATOM   4066  O   LEU X 519      43.344  36.495  75.590  1.00  0.00           O
ATOM   4067  N   LYS X 520      43.675  38.666  75.067  1.00  0.00           N
ATOM   4068  CA  LYS X 520      42.284  39.169  74.877  1.00  0.00           C
ATOM   4069  CB  LYS X 520      41.803  38.818  73.454  1.00  0.00           C
ATOM   4070  CG  LYS X 520      42.726  39.283  72.311  1.00  0.00           C
ATOM   4071  CD  LYS X 520      42.958  40.801  72.311  1.00  0.00           C
ATOM   4072  CE  LYS X 520      43.919  41.178  71.187  1.00  0.00           C
ATOM   4073  NZ  LYS X 520      44.219  42.624  71.178  1.00  0.00           N
ATOM   4074  C   LYS X 520      41.207  38.818  75.922  1.00  0.00           C
ATOM   4075  O   LYS X 520      40.061  39.250  75.797  1.00  0.00           O
ATOM   4076  N   ASP X 521      41.533  38.042  76.950  1.00  0.00           N
ATOM   4077  CA  ASP X 521      40.548  37.318  77.755  1.00  0.00           C
ATOM   4078  CB  ASP X 521      41.303  36.429  78.748  1.00  0.00           C
ATOM   4079  CG  ASP X 521      40.317  35.679  79.631  1.00  0.00           C
ATOM   4080  OD1 ASP X 521      39.652  34.739  79.136  1.00  0.00           O
ATOM   4081  OD2 ASP X 521      40.110  36.092  80.792  1.00  0.00           O
ATOM   4082  C   ASP X 521      39.521  38.214  78.473  1.00  0.00           C
ATOM   4083  O   ASP X 521      38.339  37.851  78.526  1.00  0.00           O
ATOM   4084  N   LYS X 522      39.941  39.385  78.978  1.00  0.00           N
ATOM   4085  CA  LYS X 522      39.036  40.314  79.675  1.00  0.00           C
ATOM   4086  CB  LYS X 522      39.810  41.306  80.566  1.00  0.00           C
ATOM   4087  CG  LYS X 522      40.472  42.493  79.840  1.00  0.00           C
ATOM   4088  CD  LYS X 522      41.019  43.500  80.866  1.00  0.00           C
ATOM   4089  CE  LYS X 522      41.654  44.750  80.240  1.00  0.00           C
ATOM   4090  NZ  LYS X 522      40.691  45.537  79.436  1.00  0.00           N
ATOM   4091  C   LYS X 522      38.037  40.999  78.738  1.00  0.00           C
ATOM   4092  O   LYS X 522      36.892  41.206  79.139  1.00  0.00           O
ATOM   4093  N   GLU X 523      38.419  41.293  77.490  1.00  0.00           N
ATOM   4094  CA  GLU X 523      37.479  41.802  76.482  1.00  0.00           C
ATOM   4095  CB  GLU X 523      38.203  42.207  75.184  1.00  0.00           C
ATOM   4096  CG  GLU X 523      38.953  43.544  75.230  1.00  0.00           C
ATOM   4097  CD  GLU X 523      40.193  43.547  76.128  1.00  0.00           C
ATOM   4098  OE1 GLU X 523      41.033  42.624  76.027  1.00  0.00           O
ATOM   4099  OE2 GLU X 523      40.373  44.522  76.897  1.00  0.00           O
ATOM   4100  C   GLU X 523      36.415  40.744  76.160  1.00  0.00           C
ATOM   4101  O   GLU X 523      35.224  41.054  76.129  1.00  0.00           O
ATOM   4102  N   VAL X 524      36.819  39.478  75.993  1.00  0.00           N
ATOM   4103  CA  VAL X 524      35.884  38.371  75.726  1.00  0.00           C
ATOM   4104  CB  VAL X 524      36.634  37.072  75.354  1.00  0.00           C
ATOM   4105  CG1 VAL X 524      35.659  35.957  74.954  1.00  0.00           C
ATOM   4106  CG2 VAL X 524      37.583  37.264  74.163  1.00  0.00           C
ATOM   4107  C   VAL X 524      34.934  38.150  76.914  1.00  0.00           C
ATOM   4108  O   VAL X 524      33.732  37.978  76.703  1.00  0.00           O
ATOM   4109  N   ALA X 525      35.428  38.222  78.157  1.00  0.00           N
ATOM   4110  CA  ALA X 525      34.614  38.063  79.371  1.00  0.00           C
ATOM   4111  CB  ALA X 525      35.552  38.032  80.586  1.00  0.00           C
ATOM   4112  C   ALA X 525      33.549  39.167  79.540  1.00  0.00           C
ATOM   4113  O   ALA X 525      32.450  38.897  80.033  1.00  0.00           O
ATOM   4114  N   PHE X 526      33.852  40.395  79.103  1.00  0.00           N
ATOM   4115  CA  PHE X 526      32.915  41.520  79.132  1.00  0.00           C
ATOM   4116  CB  PHE X 526      33.709  42.833  79.111  1.00  0.00           C
ATOM   4117  CG  PHE X 526      32.846  44.071  79.264  1.00  0.00           C
ATOM   4118  CD1 PHE X 526      32.594  44.594  80.545  1.00  0.00           C
ATOM   4119  CE1 PHE X 526      31.781  45.730  80.699  1.00  0.00           C
ATOM   4120  CZ  PHE X 526      31.203  46.341  79.572  1.00  0.00           C
ATOM   4121  CE2 PHE X 526      31.447  45.814  78.292  1.00  0.00           C
ATOM   4122  CD2 PHE X 526      32.275  44.689  78.135  1.00  0.00           C
ATOM   4123  C   PHE X 526      31.901  41.463  77.981  1.00  0.00           C
ATOM   4124  O   PHE X 526      30.694  41.566  78.210  1.00  0.00           O
ATOM   4125  N   TRP X 527      32.368  41.278  76.742  1.00  0.00           N
ATOM   4126  CA  TRP X 527      31.511  41.379  75.556  1.00  0.00           C
ATOM   4127  CB  TRP X 527      32.353  41.775  74.335  1.00  0.00           C
ATOM   4128  CG  TRP X 527      32.717  43.234  74.303  1.00  0.00           C
ATOM   4129  CD1 TRP X 527      33.894  43.786  74.685  1.00  0.00           C
ATOM   4130  NE1 TRP X 527      33.837  45.163  74.542  1.00  0.00           N
ATOM   4131  CE2 TRP X 527      32.607  45.568  74.070  1.00  0.00           C
ATOM   4132  CZ2 TRP X 527      32.067  46.827  73.769  1.00  0.00           C
ATOM   4133  CH2 TRP X 527      30.764  46.903  73.246  1.00  0.00           C
ATOM   4134  CZ3 TRP X 527      30.023  45.725  73.038  1.00  0.00           C
ATOM   4135  CE3 TRP X 527      30.570  44.468  73.361  1.00  0.00           C
ATOM   4136  CD2 TRP X 527      31.878  44.356  73.884  1.00  0.00           C
ATOM   4137  C   TRP X 527      30.635  40.140  75.327  1.00  0.00           C
ATOM   4138  O   TRP X 527      29.484  40.301  74.927  1.00  0.00           O
ATOM   4139  N   THR X 528      31.082  38.922  75.674  1.00  0.00           N
ATOM   4140  CA  THR X 528      30.207  37.726  75.584  1.00  0.00           C
ATOM   4141  CB  THR X 528      30.947  36.389  75.781  1.00  0.00           C
ATOM   4142  CG2 THR X 528      31.910  36.100  74.631  1.00  0.00           C
ATOM   4143  OG1 THR X 528      31.684  36.335  76.986  1.00  0.00           O
ATOM   4144  C   THR X 528      29.012  37.794  76.540  1.00  0.00           C
ATOM   4145  O   THR X 528      27.929  37.321  76.194  1.00  0.00           O
ATOM   4146  N   ASN X 529      29.151  38.443  77.702  1.00  0.00           N
ATOM   4147  CA  ASN X 529      28.028  38.712  78.607  1.00  0.00           C
ATOM   4148  CB  ASN X 529      28.593  39.254  79.934  1.00  0.00           C
ATOM   4149  CG  ASN X 529      27.539  39.924  80.800  1.00  0.00           C
ATOM   4150  OD1 ASN X 529      27.432  41.143  80.841  1.00  0.00           O
ATOM   4151  ND2 ASN X 529      26.723  39.168  81.490  1.00  0.00           N
ATOM   4152  C   ASN X 529      26.977  39.653  77.977  1.00  0.00           C
ATOM   4153  O   ASN X 529      25.789  39.469  78.223  1.00  0.00           O
ATOM   4154  N   LEU X 530      27.386  40.616  77.140  1.00  0.00           N
ATOM   4155  CA  LEU X 530      26.468  41.556  76.479  1.00  0.00           C
ATOM   4156  CB  LEU X 530      27.164  42.910  76.263  1.00  0.00           C
ATOM   4157  CG  LEU X 530      27.654  43.618  77.539  1.00  0.00           C
ATOM   4158  CD1 LEU X 530      28.290  44.952  77.152  1.00  0.00           C
ATOM   4159  CD2 LEU X 530      26.524  43.904  78.531  1.00  0.00           C
ATOM   4160  C   LEU X 530      25.880  41.010  75.166  1.00  0.00           C
ATOM   4161  O   LEU X 530      24.711  41.262  74.868  1.00  0.00           O
ATOM   4162  N   PHE X 531      26.637  40.208  74.407  1.00  0.00           N
ATOM   4163  CA  PHE X 531      26.129  39.488  73.226  1.00  0.00           C
ATOM   4164  CB  PHE X 531      27.272  38.693  72.567  1.00  0.00           C
ATOM   4165  CG  PHE X 531      28.404  39.457  71.891  1.00  0.00           C
ATOM   4166  CD1 PHE X 531      28.332  40.840  71.617  1.00  0.00           C
ATOM   4167  CE1 PHE X 531      29.389  41.488  70.954  1.00  0.00           C
ATOM   4168  CZ  PHE X 531      30.517  40.761  70.540  1.00  0.00           C
ATOM   4169  CE2 PHE X 531      30.590  39.382  70.797  1.00  0.00           C
ATOM   4170  CD2 PHE X 531      29.540  38.736  71.474  1.00  0.00           C
ATOM   4171  C   PHE X 531      24.976  38.529  73.576  1.00  0.00           C
ATOM   4172  O   PHE X 531      24.109  38.279  72.736  1.00  0.00           O
ATOM   4173  N   ALA X 532      24.929  38.030  74.816  1.00  0.00           N
ATOM   4174  CA  ALA X 532      23.877  37.152  75.329  1.00  0.00           C
ATOM   4175  CB  ALA X 532      24.469  36.371  76.509  1.00  0.00           C
ATOM   4176  C   ALA X 532      22.562  37.870  75.723  1.00  0.00           C
ATOM   4177  O   ALA X 532      21.572  37.189  76.015  1.00  0.00           O
ATOM   4178  N   LYS X 533      22.526  39.211  75.737  1.00  0.00           N
ATOM   4179  CA  LYS X 533      21.359  40.026  76.141  1.00  0.00           C
ATOM   4180  CB  LYS X 533      21.826  41.328  76.818  1.00  0.00           C
ATOM   4181  CG  LYS X 533      22.772  41.149  78.014  1.00  0.00           C
ATOM   4182  CD  LYS X 533      22.200  40.261  79.125  1.00  0.00           C
ATOM   4183  CE  LYS X 533      23.173  40.207  80.305  1.00  0.00           C
ATOM   4184  NZ  LYS X 533      22.634  39.362  81.392  1.00  0.00           N
ATOM   4185  C   LYS X 533      20.399  40.334  74.998  1.00  0.00           C
ATOM   4186  O   LYS X 533      20.854  40.487  73.839  1.00  0.00           O
ATOM   4187  OXT LYS X 533      19.188  40.480  75.272  1.00  0.00           O
END
