# Supplementary material for: Insights into the Degradation of Polymer–Drug Conjugates by an Overexpressed Enzyme in Cancer Cells
Source: J Med Chem. 2023 Feb 14;66(4):2761–72. doi: 10.1021/acs.jmedchem.2c01781 (PMC9969400; doi:10.1021/acs.jmedchem.2c01781)
Supplement: Supplementary file 2 — jm2c01781_si_002.zip [file jm2c01781_si_002.zip › 5c-TI1.pdb]

CRYST1   90.605   90.605   90.605 109.47 109.47 109.47 P 1           1
ATOM      1  N   SER X   1      67.769  23.177  15.096  1.00  0.00           N
ATOM      2  CA  SER X   1      67.342  24.245  16.021  1.00  0.00           C
ATOM      3  CB  SER X   1      68.496  25.192  16.368  1.00  0.00           C
ATOM      4  OG  SER X   1      69.607  24.484  16.883  1.00  0.00           O
ATOM      5  C   SER X   1      66.207  25.053  15.410  1.00  0.00           C
ATOM      6  O   SER X   1      66.448  25.855  14.508  1.00  0.00           O
ATOM      7  N   SER X   2      64.979  24.863  15.895  1.00  0.00           N
ATOM      8  CA  SER X   2      63.740  25.472  15.377  1.00  0.00           C
ATOM      9  CB  SER X   2      63.031  24.477  14.449  1.00  0.00           C
ATOM     10  OG  SER X   2      63.864  24.097  13.365  1.00  0.00           O
ATOM     11  C   SER X   2      62.780  25.870  16.522  1.00  0.00           C
ATOM     12  O   SER X   2      62.892  25.296  17.612  1.00  0.00           O
ATOM     13  N   PRO X   3      61.833  26.815  16.345  1.00  0.00           N
ATOM     14  CD  PRO X   3      61.701  27.707  15.202  1.00  0.00           C
ATOM     15  CG  PRO X   3      61.127  28.998  15.775  1.00  0.00           C
ATOM     16  CB  PRO X   3      60.204  28.495  16.874  1.00  0.00           C
ATOM     17  CA  PRO X   3      60.931  27.265  17.420  1.00  0.00           C
ATOM     18  C   PRO X   3      59.894  26.218  17.881  1.00  0.00           C
ATOM     19  O   PRO X   3      59.546  25.331  17.098  1.00  0.00           O
ATOM     20  N   PRO X   4      59.340  26.315  19.108  1.00  0.00           N
ATOM     21  CD  PRO X   4      59.823  27.118  20.224  1.00  0.00           C
ATOM     22  CG  PRO X   4      59.484  26.295  21.464  1.00  0.00           C
ATOM     23  CB  PRO X   4      58.145  25.668  21.084  1.00  0.00           C
ATOM     24  CA  PRO X   4      58.266  25.429  19.571  1.00  0.00           C
ATOM     25  C   PRO X   4      56.922  25.671  18.857  1.00  0.00           C
ATOM     26  O   PRO X   4      56.411  26.794  18.847  1.00  0.00           O
ATOM     27  N   VAL X   5      56.315  24.603  18.324  1.00  0.00           N
ATOM     28  CA  VAL X   5      54.996  24.612  17.655  1.00  0.00           C
ATOM     29  CB  VAL X   5      55.151  24.533  16.118  1.00  0.00           C
ATOM     30  CG1 VAL X   5      53.800  24.545  15.385  1.00  0.00           C
ATOM     31  CG2 VAL X   5      55.965  25.715  15.571  1.00  0.00           C
ATOM     32  C   VAL X   5      54.109  23.475  18.184  1.00  0.00           C
ATOM     33  O   VAL X   5      54.591  22.358  18.390  1.00  0.00           O
ATOM     34  N   VAL X   6      52.813  23.741  18.409  1.00  0.00           N
ATOM     35  CA  VAL X   6      51.836  22.790  18.997  1.00  0.00           C
ATOM     36  CB  VAL X   6      51.675  23.054  20.516  1.00  0.00           C
ATOM     37  CG1 VAL X   6      50.651  22.126  21.176  1.00  0.00           C
ATOM     38  CG2 VAL X   6      52.991  22.835  21.276  1.00  0.00           C
ATOM     39  C   VAL X   6      50.478  22.851  18.272  1.00  0.00           C
ATOM     40  O   VAL X   6      50.050  23.923  17.847  1.00  0.00           O
ATOM     41  N   ASP X   7      49.783  21.710  18.142  1.00  0.00           N
ATOM     42  CA  ASP X   7      48.478  21.574  17.463  1.00  0.00           C
ATOM     43  CB  ASP X   7      48.560  20.445  16.418  1.00  0.00           C
ATOM     44  CG  ASP X   7      47.246  20.248  15.651  1.00  0.00           C
ATOM     45  OD1 ASP X   7      46.391  19.451  16.103  1.00  0.00           O
ATOM     46  OD2 ASP X   7      47.043  20.904  14.605  1.00  0.00           O
ATOM     47  C   ASP X   7      47.295  21.346  18.433  1.00  0.00           C
ATOM     48  O   ASP X   7      47.341  20.497  19.333  1.00  0.00           O
ATOM     49  N   THR X   8      46.187  22.051  18.189  1.00  0.00           N
ATOM     50  CA  THR X   8      44.896  21.923  18.897  1.00  0.00           C
ATOM     51  CB  THR X   8      44.623  23.142  19.797  1.00  0.00           C
ATOM     52  CG2 THR X   8      45.759  23.474  20.764  1.00  0.00           C
ATOM     53  OG1 THR X   8      44.363  24.282  19.008  1.00  0.00           O
ATOM     54  C   THR X   8      43.729  21.768  17.912  1.00  0.00           C
ATOM     55  O   THR X   8      43.887  21.989  16.710  1.00  0.00           O
ATOM     56  N   VAL X   9      42.531  21.459  18.411  1.00  0.00           N
ATOM     57  CA  VAL X   9      41.250  21.518  17.674  1.00  0.00           C
ATOM     58  CB  VAL X   9      40.131  21.103  18.650  1.00  0.00           C
ATOM     59  CG1 VAL X   9      39.928  22.122  19.784  1.00  0.00           C
ATOM     60  CG2 VAL X   9      38.784  20.843  17.977  1.00  0.00           C
ATOM     61  C   VAL X   9      40.947  22.898  17.062  1.00  0.00           C
ATOM     62  O   VAL X   9      40.282  22.988  16.025  1.00  0.00           O
ATOM     63  N   HIE X  10      41.452  23.969  17.688  1.00  0.00           N
ATOM     64  CA  HIE X  10      41.245  25.362  17.278  1.00  0.00           C
ATOM     65  CB  HIE X  10      41.354  26.280  18.504  1.00  0.00           C
ATOM     66  CG  HIE X  10      40.263  26.101  19.528  1.00  0.00           C
ATOM     67  ND1 HIE X  10      38.970  26.622  19.422  1.00  0.00           N
ATOM     68  CE1 HIE X  10      38.364  26.339  20.590  1.00  0.00           C
ATOM     69  NE2 HIE X  10      39.191  25.649  21.390  1.00  0.00           N
ATOM     70  CD2 HIE X  10      40.398  25.498  20.744  1.00  0.00           C
ATOM     71  C   HIE X  10      42.232  25.829  16.206  1.00  0.00           C
ATOM     72  O   HIE X  10      41.898  26.731  15.444  1.00  0.00           O
ATOM     73  N   GLY X  11      43.425  25.235  16.142  1.00  0.00           N
ATOM     74  CA  GLY X  11      44.506  25.604  15.224  1.00  0.00           C
ATOM     75  C   GLY X  11      45.896  25.264  15.768  1.00  0.00           C
ATOM     76  O   GLY X  11      46.030  24.604  16.808  1.00  0.00           O
ATOM     77  N   LYS X  12      46.938  25.726  15.070  1.00  0.00           N
ATOM     78  CA  LYS X  12      48.349  25.557  15.456  1.00  0.00           C
ATOM     79  CB  LYS X  12      49.165  25.108  14.232  1.00  0.00           C
ATOM     80  CG  LYS X  12      48.892  23.649  13.826  1.00  0.00           C
ATOM     81  CD  LYS X  12      49.534  23.329  12.464  1.00  0.00           C
ATOM     82  CE  LYS X  12      49.538  21.835  12.108  1.00  0.00           C
ATOM     83  NZ  LYS X  12      48.182  21.240  12.087  1.00  0.00           N
ATOM     84  C   LYS X  12      48.902  26.843  16.080  1.00  0.00           C
ATOM     85  O   LYS X  12      48.640  27.937  15.577  1.00  0.00           O
ATOM     86  N   VAL X  13      49.683  26.718  17.155  1.00  0.00           N
ATOM     87  CA  VAL X  13      50.315  27.848  17.866  1.00  0.00           C
ATOM     88  CB  VAL X  13      49.882  27.955  19.345  1.00  0.00           C
ATOM     89  CG1 VAL X  13      48.397  28.308  19.466  1.00  0.00           C
ATOM     90  CG2 VAL X  13      50.142  26.690  20.172  1.00  0.00           C
ATOM     91  C   VAL X  13      51.840  27.822  17.757  1.00  0.00           C
ATOM     92  O   VAL X  13      52.456  26.765  17.889  1.00  0.00           O
ATOM     93  N   LEU X  14      52.437  29.000  17.554  1.00  0.00           N
ATOM     94  CA  LEU X  14      53.882  29.260  17.554  1.00  0.00           C
ATOM     95  CB  LEU X  14      54.211  30.090  16.295  1.00  0.00           C
ATOM     96  CG  LEU X  14      55.649  30.639  16.213  1.00  0.00           C
ATOM     97  CD1 LEU X  14      56.702  29.533  16.169  1.00  0.00           C
ATOM     98  CD2 LEU X  14      55.799  31.487  14.949  1.00  0.00           C
ATOM     99  C   LEU X  14      54.285  29.974  18.857  1.00  0.00           C
ATOM    100  O   LEU X  14      53.759  31.049  19.151  1.00  0.00           O
ATOM    101  N   GLY X  15      55.200  29.377  19.625  1.00  0.00           N
ATOM    102  CA  GLY X  15      55.654  29.869  20.934  1.00  0.00           C
ATOM    103  C   GLY X  15      57.137  30.254  20.981  1.00  0.00           C
ATOM    104  O   GLY X  15      57.769  30.504  19.951  1.00  0.00           O
ATOM    105  N   LYS X  16      57.699  30.288  22.196  1.00  0.00           N
ATOM    106  CA  LYS X  16      59.105  30.637  22.485  1.00  0.00           C
ATOM    107  CB  LYS X  16      59.147  32.058  23.085  1.00  0.00           C
ATOM    108  CG  LYS X  16      60.544  32.506  23.550  1.00  0.00           C
ATOM    109  CD  LYS X  16      60.595  34.014  23.833  1.00  0.00           C
ATOM    110  CE  LYS X  16      61.995  34.407  24.321  1.00  0.00           C
ATOM    111  NZ  LYS X  16      62.223  35.867  24.225  1.00  0.00           N
ATOM    112  C   LYS X  16      59.774  29.580  23.373  1.00  0.00           C
ATOM    113  O   LYS X  16      59.128  28.987  24.235  1.00  0.00           O
ATOM    114  N   PHE X  17      61.070  29.343  23.166  1.00  0.00           N
ATOM    115  CA  PHE X  17      61.905  28.473  24.006  1.00  0.00           C
ATOM    116  CB  PHE X  17      62.857  27.688  23.092  1.00  0.00           C
ATOM    117  CG  PHE X  17      63.908  26.879  23.822  1.00  0.00           C
ATOM    118  CD1 PHE X  17      65.164  27.455  24.099  1.00  0.00           C
ATOM    119  CE1 PHE X  17      66.145  26.714  24.778  1.00  0.00           C
ATOM    120  CZ  PHE X  17      65.873  25.395  25.175  1.00  0.00           C
ATOM    121  CE2 PHE X  17      64.619  24.820  24.909  1.00  0.00           C
ATOM    122  CD2 PHE X  17      63.634  25.562  24.235  1.00  0.00           C
ATOM    123  C   PHE X  17      62.659  29.295  25.066  1.00  0.00           C
ATOM    124  O   PHE X  17      63.054  30.429  24.797  1.00  0.00           O
ATOM    125  N   VAL X  18      62.866  28.745  26.265  1.00  0.00           N
ATOM    126  CA  VAL X  18      63.493  29.426  27.412  1.00  0.00           C
ATOM    127  CB  VAL X  18      62.410  29.971  28.372  1.00  0.00           C
ATOM    128  CG1 VAL X  18      63.026  30.728  29.553  1.00  0.00           C
ATOM    129  CG2 VAL X  18      61.439  30.937  27.676  1.00  0.00           C
ATOM    130  C   VAL X  18      64.440  28.476  28.158  1.00  0.00           C
ATOM    131  O   VAL X  18      64.083  27.332  28.439  1.00  0.00           O
ATOM    132  N   SER X  19      65.628  28.962  28.528  1.00  0.00           N
ATOM    133  CA  SER X  19      66.607  28.244  29.360  1.00  0.00           C
ATOM    134  CB  SER X  19      67.536  27.379  28.495  1.00  0.00           C
ATOM    135  OG  SER X  19      68.189  28.103  27.467  1.00  0.00           O
ATOM    136  C   SER X  19      67.393  29.213  30.256  1.00  0.00           C
ATOM    137  O   SER X  19      68.281  29.944  29.800  1.00  0.00           O
ATOM    138  N   LEU X  20      67.037  29.255  31.543  1.00  0.00           N
ATOM    139  CA  LEU X  20      67.556  30.216  32.523  1.00  0.00           C
ATOM    140  CB  LEU X  20      66.397  30.830  33.330  1.00  0.00           C
ATOM    141  CG  LEU X  20      65.372  31.658  32.536  1.00  0.00           C
ATOM    142  CD1 LEU X  20      64.353  32.256  33.508  1.00  0.00           C
ATOM    143  CD2 LEU X  20      66.002  32.810  31.750  1.00  0.00           C
ATOM    144  C   LEU X  20      68.615  29.623  33.463  1.00  0.00           C
ATOM    145  O   LEU X  20      68.532  28.483  33.921  1.00  0.00           O
ATOM    146  N   GLU X  21      69.589  30.456  33.814  1.00  0.00           N
ATOM    147  CA  GLU X  21      70.646  30.158  34.782  1.00  0.00           C
ATOM    148  CB  GLU X  21      71.779  31.186  34.618  1.00  0.00           C
ATOM    149  CG  GLU X  21      72.562  31.082  33.297  1.00  0.00           C
ATOM    150  CD  GLU X  21      71.726  31.328  32.031  1.00  0.00           C
ATOM    151  OE1 GLU X  21      71.737  30.456  31.128  1.00  0.00           O
ATOM    152  OE2 GLU X  21      71.044  32.378  31.931  1.00  0.00           O
ATOM    153  C   GLU X  21      70.085  30.168  36.219  1.00  0.00           C
ATOM    154  O   GLU X  21      69.193  30.959  36.533  1.00  0.00           O
ATOM    155  N   GLY X  22      70.577  29.286  37.096  1.00  0.00           N
ATOM    156  CA  GLY X  22      70.062  29.077  38.462  1.00  0.00           C
ATOM    157  C   GLY X  22      68.808  28.188  38.548  1.00  0.00           C
ATOM    158  O   GLY X  22      68.551  27.575  39.590  1.00  0.00           O
ATOM    159  N   PHE X  23      68.058  28.063  37.451  1.00  0.00           N
ATOM    160  CA  PHE X  23      66.978  27.087  37.281  1.00  0.00           C
ATOM    161  CB  PHE X  23      65.926  27.650  36.315  1.00  0.00           C
ATOM    162  CG  PHE X  23      65.217  28.895  36.825  1.00  0.00           C
ATOM    163  CD1 PHE X  23      65.795  30.167  36.653  1.00  0.00           C
ATOM    164  CE1 PHE X  23      65.137  31.320  37.117  1.00  0.00           C
ATOM    165  CZ  PHE X  23      63.896  31.204  37.767  1.00  0.00           C
ATOM    166  CE2 PHE X  23      63.325  29.935  37.959  1.00  0.00           C
ATOM    167  CD2 PHE X  23      63.979  28.784  37.485  1.00  0.00           C
ATOM    168  C   PHE X  23      67.535  25.721  36.840  1.00  0.00           C
ATOM    169  O   PHE X  23      68.718  25.598  36.505  1.00  0.00           O
ATOM    170  N   ALA X  24      66.703  24.678  36.882  1.00  0.00           N
ATOM    171  CA  ALA X  24      67.137  23.300  36.657  1.00  0.00           C
ATOM    172  CB  ALA X  24      66.314  22.377  37.561  1.00  0.00           C
ATOM    173  C   ALA X  24      67.064  22.860  35.186  1.00  0.00           C
ATOM    174  O   ALA X  24      67.968  22.154  34.727  1.00  0.00           O
ATOM    175  N   GLN X  25      66.024  23.251  34.439  1.00  0.00           N
ATOM    176  CA  GLN X  25      65.750  22.717  33.095  1.00  0.00           C
ATOM    177  CB  GLN X  25      64.913  21.433  33.228  1.00  0.00           C
ATOM    178  CG  GLN X  25      63.561  21.640  33.937  1.00  0.00           C
ATOM    179  CD  GLN X  25      62.707  20.380  33.955  1.00  0.00           C
ATOM    180  OE1 GLN X  25      63.179  19.256  33.794  1.00  0.00           O
ATOM    181  NE2 GLN X  25      61.416  20.520  34.125  1.00  0.00           N
ATOM    182  C   GLN X  25      65.061  23.709  32.127  1.00  0.00           C
ATOM    183  O   GLN X  25      64.292  24.563  32.579  1.00  0.00           O
ATOM    184  N   PRO X  26      65.258  23.571  30.797  1.00  0.00           N
ATOM    185  CD  PRO X  26      66.326  22.815  30.149  1.00  0.00           C
ATOM    186  CG  PRO X  26      66.626  23.570  28.858  1.00  0.00           C
ATOM    187  CB  PRO X  26      65.247  24.069  28.451  1.00  0.00           C
ATOM    188  CA  PRO X  26      64.564  24.376  29.786  1.00  0.00           C
ATOM    189  C   PRO X  26      63.049  24.134  29.684  1.00  0.00           C
ATOM    190  O   PRO X  26      62.547  23.038  29.964  1.00  0.00           O
ATOM    191  N   VAL X  27      62.333  25.159  29.213  1.00  0.00           N
ATOM    192  CA  VAL X  27      60.864  25.256  29.135  1.00  0.00           C
ATOM    193  CB  VAL X  27      60.336  26.101  30.322  1.00  0.00           C
ATOM    194  CG1 VAL X  27      58.819  26.331  30.308  1.00  0.00           C
ATOM    195  CG2 VAL X  27      60.655  25.439  31.671  1.00  0.00           C
ATOM    196  C   VAL X  27      60.444  25.875  27.793  1.00  0.00           C
ATOM    197  O   VAL X  27      61.100  26.782  27.287  1.00  0.00           O
ATOM    198  N   ALA X  28      59.330  25.417  27.222  1.00  0.00           N
ATOM    199  CA  ALA X  28      58.623  26.081  26.128  1.00  0.00           C
ATOM    200  CB  ALA X  28      58.223  25.035  25.081  1.00  0.00           C
ATOM    201  C   ALA X  28      57.414  26.864  26.673  1.00  0.00           C
ATOM    202  O   ALA X  28      56.682  26.363  27.535  1.00  0.00           O
ATOM    203  N   ILE X  29      57.204  28.085  26.173  1.00  0.00           N
ATOM    204  CA  ILE X  29      56.141  28.997  26.620  1.00  0.00           C
ATOM    205  CB  ILE X  29      56.697  30.200  27.425  1.00  0.00           C
ATOM    206  CG2 ILE X  29      57.532  29.696  28.619  1.00  0.00           C
ATOM    207  CG1 ILE X  29      57.505  31.201  26.567  1.00  0.00           C
ATOM    208  CD1 ILE X  29      57.885  32.493  27.303  1.00  0.00           C
ATOM    209  C   ILE X  29      55.238  29.438  25.462  1.00  0.00           C
ATOM    210  O   ILE X  29      55.703  29.663  24.340  1.00  0.00           O
ATOM    211  N   PHE X  30      53.944  29.580  25.756  1.00  0.00           N
ATOM    212  CA  PHE X  30      52.905  30.013  24.818  1.00  0.00           C
ATOM    213  CB  PHE X  30      52.137  28.791  24.282  1.00  0.00           C
ATOM    214  CG  PHE X  30      52.984  27.740  23.583  1.00  0.00           C
ATOM    215  CD1 PHE X  30      53.641  26.747  24.337  1.00  0.00           C
ATOM    216  CE1 PHE X  30      54.446  25.788  23.697  1.00  0.00           C
ATOM    217  CZ  PHE X  30      54.584  25.809  22.299  1.00  0.00           C
ATOM    218  CE2 PHE X  30      53.906  26.777  21.538  1.00  0.00           C
ATOM    219  CD2 PHE X  30      53.113  27.746  22.180  1.00  0.00           C
ATOM    220  C   PHE X  30      51.969  30.999  25.534  1.00  0.00           C
ATOM    221  O   PHE X  30      51.409  30.681  26.584  1.00  0.00           O
ATOM    222  N   LEU X  31      51.830  32.211  24.999  1.00  0.00           N
ATOM    223  CA  LEU X  31      51.293  33.376  25.712  1.00  0.00           C
ATOM    224  CB  LEU X  31      52.376  34.471  25.759  1.00  0.00           C
ATOM    225  CG  LEU X  31      53.723  34.064  26.393  1.00  0.00           C
ATOM    226  CD1 LEU X  31      54.695  35.241  26.314  1.00  0.00           C
ATOM    227  CD2 LEU X  31      53.567  33.647  27.856  1.00  0.00           C
ATOM    228  C   LEU X  31      49.996  33.912  25.085  1.00  0.00           C
ATOM    229  O   LEU X  31      49.796  33.829  23.870  1.00  0.00           O
ATOM    230  N   GLY X  32      49.122  34.487  25.919  1.00  0.00           N
ATOM    231  CA  GLY X  32      47.925  35.218  25.485  1.00  0.00           C
ATOM    232  C   GLY X  32      46.955  34.407  24.618  1.00  0.00           C
ATOM    233  O   GLY X  32      46.446  34.929  23.623  1.00  0.00           O
ATOM    234  N   ILE X  33      46.740  33.128  24.931  1.00  0.00           N
ATOM    235  CA  ILE X  33      45.901  32.191  24.165  1.00  0.00           C
ATOM    236  CB  ILE X  33      46.301  30.724  24.454  1.00  0.00           C
ATOM    237  CG2 ILE X  33      45.513  29.769  23.534  1.00  0.00           C
ATOM    238  CG1 ILE X  33      47.826  30.491  24.309  1.00  0.00           C
ATOM    239  CD1 ILE X  33      48.264  29.069  24.676  1.00  0.00           C
ATOM    240  C   ILE X  33      44.418  32.423  24.512  1.00  0.00           C
ATOM    241  O   ILE X  33      44.083  32.429  25.698  1.00  0.00           O
ATOM    242  N   PRO X  34      43.511  32.627  23.537  1.00  0.00           N
ATOM    243  CD  PRO X  34      43.785  32.733  22.110  1.00  0.00           C
ATOM    244  CG  PRO X  34      42.424  32.824  21.425  1.00  0.00           C
ATOM    245  CB  PRO X  34      41.529  33.435  22.503  1.00  0.00           C
ATOM    246  CA  PRO X  34      42.089  32.855  23.808  1.00  0.00           C
ATOM    247  C   PRO X  34      41.372  31.558  24.216  1.00  0.00           C
ATOM    248  O   PRO X  34      41.461  30.559  23.504  1.00  0.00           O
ATOM    249  N   PHE X  35      40.618  31.577  25.325  1.00  0.00           N
ATOM    250  CA  PHE X  35      39.842  30.411  25.795  1.00  0.00           C
ATOM    251  CB  PHE X  35      40.256  30.049  27.230  1.00  0.00           C
ATOM    252  CG  PHE X  35      39.839  31.037  28.307  1.00  0.00           C
ATOM    253  CD1 PHE X  35      38.499  31.083  28.741  1.00  0.00           C
ATOM    254  CE1 PHE X  35      38.108  31.986  29.743  1.00  0.00           C
ATOM    255  CZ  PHE X  35      39.061  32.823  30.341  1.00  0.00           C
ATOM    256  CE2 PHE X  35      40.404  32.764  29.933  1.00  0.00           C
ATOM    257  CD2 PHE X  35      40.792  31.878  28.911  1.00  0.00           C
ATOM    258  C   PHE X  35      38.315  30.570  25.664  1.00  0.00           C
ATOM    259  O   PHE X  35      37.592  29.572  25.649  1.00  0.00           O
ATOM    260  N   ALA X  36      37.816  31.804  25.556  1.00  0.00           N
ATOM    261  CA  ALA X  36      36.398  32.136  25.394  1.00  0.00           C
ATOM    262  CB  ALA X  36      35.843  32.593  26.747  1.00  0.00           C
ATOM    263  C   ALA X  36      36.198  33.197  24.295  1.00  0.00           C
ATOM    264  O   ALA X  36      37.109  33.989  24.028  1.00  0.00           O
ATOM    265  N   LYS X  37      35.020  33.233  23.658  1.00  0.00           N
ATOM    266  CA  LYS X  37      34.660  34.291  22.694  1.00  0.00           C
ATOM    267  CB  LYS X  37      33.660  33.790  21.627  1.00  0.00           C
ATOM    268  CG  LYS X  37      32.325  33.249  22.162  1.00  0.00           C
ATOM    269  CD  LYS X  37      31.388  32.724  21.054  1.00  0.00           C
ATOM    270  CE  LYS X  37      31.908  31.433  20.397  1.00  0.00           C
ATOM    271  NZ  LYS X  37      30.949  30.847  19.426  1.00  0.00           N
ATOM    272  C   LYS X  37      34.271  35.587  23.438  1.00  0.00           C
ATOM    273  O   LYS X  37      33.732  35.506  24.547  1.00  0.00           O
ATOM    274  N   PRO X  38      34.616  36.779  22.911  1.00  0.00           N
ATOM    275  CD  PRO X  38      35.142  37.016  21.574  1.00  0.00           C
ATOM    276  CG  PRO X  38      35.230  38.532  21.420  1.00  0.00           C
ATOM    277  CB  PRO X  38      35.497  38.990  22.853  1.00  0.00           C
ATOM    278  CA  PRO X  38      34.696  38.003  23.709  1.00  0.00           C
ATOM    279  C   PRO X  38      33.308  38.554  24.101  1.00  0.00           C
ATOM    280  O   PRO X  38      32.490  38.825  23.217  1.00  0.00           O
ATOM    281  N   PRO X  39      33.018  38.775  25.398  1.00  0.00           N
ATOM    282  CD  PRO X  39      33.861  38.406  26.530  1.00  0.00           C
ATOM    283  CG  PRO X  39      33.051  38.708  27.786  1.00  0.00           C
ATOM    284  CB  PRO X  39      31.605  38.641  27.294  1.00  0.00           C
ATOM    285  CA  PRO X  39      31.707  39.221  25.880  1.00  0.00           C
ATOM    286  C   PRO X  39      31.539  40.755  25.800  1.00  0.00           C
ATOM    287  O   PRO X  39      31.246  41.422  26.793  1.00  0.00           O
ATOM    288  N   LEU X  40      31.759  41.333  24.617  1.00  0.00           N
ATOM    289  CA  LEU X  40      31.753  42.782  24.362  1.00  0.00           C
ATOM    290  CB  LEU X  40      32.361  43.023  22.966  1.00  0.00           C
ATOM    291  CG  LEU X  40      33.890  42.855  22.925  1.00  0.00           C
ATOM    292  CD1 LEU X  40      34.368  42.498  21.517  1.00  0.00           C
ATOM    293  CD2 LEU X  40      34.594  44.144  23.344  1.00  0.00           C
ATOM    294  C   LEU X  40      30.349  43.408  24.445  1.00  0.00           C
ATOM    295  O   LEU X  40      29.406  42.891  23.836  1.00  0.00           O
ATOM    296  N   GLY X  41      30.231  44.555  25.127  1.00  0.00           N
ATOM    297  CA  GLY X  41      29.057  45.444  25.084  1.00  0.00           C
ATOM    298  C   GLY X  41      27.711  44.743  25.361  1.00  0.00           C
ATOM    299  O   GLY X  41      27.488  44.310  26.494  1.00  0.00           O
ATOM    300  N   PRO X  42      26.821  44.577  24.358  1.00  0.00           N
ATOM    301  CD  PRO X  42      26.896  45.189  23.037  1.00  0.00           C
ATOM    302  CG  PRO X  42      25.496  45.061  22.443  1.00  0.00           C
ATOM    303  CB  PRO X  42      25.040  43.728  23.022  1.00  0.00           C
ATOM    304  CA  PRO X  42      25.579  43.793  24.454  1.00  0.00           C
ATOM    305  C   PRO X  42      25.705  42.377  25.035  1.00  0.00           C
ATOM    306  O   PRO X  42      24.706  41.827  25.499  1.00  0.00           O
ATOM    307  N   LEU X  43      26.902  41.781  25.027  1.00  0.00           N
ATOM    308  CA  LEU X  43      27.161  40.438  25.557  1.00  0.00           C
ATOM    309  CB  LEU X  43      28.161  39.715  24.637  1.00  0.00           C
ATOM    310  CG  LEU X  43      27.723  39.613  23.162  1.00  0.00           C
ATOM    311  CD1 LEU X  43      28.798  38.881  22.361  1.00  0.00           C
ATOM    312  CD2 LEU X  43      26.399  38.866  22.995  1.00  0.00           C
ATOM    313  C   LEU X  43      27.585  40.423  27.039  1.00  0.00           C
ATOM    314  O   LEU X  43      27.751  39.340  27.610  1.00  0.00           O
ATOM    315  N   ARG X  44      27.705  41.584  27.702  1.00  0.00           N
ATOM    316  CA  ARG X  44      27.820  41.668  29.171  1.00  0.00           C
ATOM    317  CB  ARG X  44      27.975  43.125  29.636  1.00  0.00           C
ATOM    318  CG  ARG X  44      29.259  43.806  29.150  1.00  0.00           C
ATOM    319  CD  ARG X  44      29.208  45.309  29.446  1.00  0.00           C
ATOM    320  NE  ARG X  44      30.247  46.019  28.689  1.00  0.00           N
ATOM    321  CZ  ARG X  44      30.250  47.286  28.329  1.00  0.00           C
ATOM    322  NH1 ARG X  44      29.338  48.130  28.710  1.00  0.00           N
ATOM    323  NH2 ARG X  44      31.199  47.718  27.558  1.00  0.00           N
ATOM    324  C   ARG X  44      26.584  41.056  29.837  1.00  0.00           C
ATOM    325  O   ARG X  44      25.467  41.204  29.335  1.00  0.00           O
ATOM    326  N   PHE X  45      26.772  40.412  30.986  1.00  0.00           N
ATOM    327  CA  PHE X  45      25.691  39.805  31.774  1.00  0.00           C
ATOM    328  CB  PHE X  45      24.827  40.902  32.436  1.00  0.00           C
ATOM    329  CG  PHE X  45      25.569  42.191  32.765  1.00  0.00           C
ATOM    330  CD1 PHE X  45      26.577  42.212  33.747  1.00  0.00           C
ATOM    331  CE1 PHE X  45      27.315  43.387  33.978  1.00  0.00           C
ATOM    332  CZ  PHE X  45      27.048  44.549  33.234  1.00  0.00           C
ATOM    333  CE2 PHE X  45      26.046  44.530  32.250  1.00  0.00           C
ATOM    334  CD2 PHE X  45      25.312  43.356  32.016  1.00  0.00           C
ATOM    335  C   PHE X  45      24.909  38.737  30.976  1.00  0.00           C
ATOM    336  O   PHE X  45      23.676  38.744  30.907  1.00  0.00           O
ATOM    337  N   THR X  46      25.652  37.844  30.312  1.00  0.00           N
ATOM    338  CA  THR X  46      25.139  36.673  29.571  1.00  0.00           C
ATOM    339  CB  THR X  46      25.051  36.920  28.051  1.00  0.00           C
ATOM    340  CG2 THR X  46      24.237  38.149  27.651  1.00  0.00           C
ATOM    341  OG1 THR X  46      26.332  37.049  27.479  1.00  0.00           O
ATOM    342  C   THR X  46      26.022  35.436  29.829  1.00  0.00           C
ATOM    343  O   THR X  46      27.177  35.594  30.245  1.00  0.00           O
ATOM    344  N   PRO X  47      25.540  34.200  29.585  1.00  0.00           N
ATOM    345  CD  PRO X  47      24.159  33.843  29.279  1.00  0.00           C
ATOM    346  CG  PRO X  47      24.016  32.388  29.714  1.00  0.00           C
ATOM    347  CB  PRO X  47      25.405  31.820  29.432  1.00  0.00           C
ATOM    348  CA  PRO X  47      26.348  32.986  29.746  1.00  0.00           C
ATOM    349  C   PRO X  47      27.610  32.957  28.851  1.00  0.00           C
ATOM    350  O   PRO X  47      27.574  33.508  27.742  1.00  0.00           O
ATOM    351  N   PRO X  48      28.721  32.334  29.298  1.00  0.00           N
ATOM    352  CD  PRO X  48      28.864  31.616  30.561  1.00  0.00           C
ATOM    353  CG  PRO X  48      30.217  30.904  30.487  1.00  0.00           C
ATOM    354  CB  PRO X  48      31.029  31.848  29.602  1.00  0.00           C
ATOM    355  CA  PRO X  48      29.990  32.286  28.563  1.00  0.00           C
ATOM    356  C   PRO X  48      29.962  31.298  27.386  1.00  0.00           C
ATOM    357  O   PRO X  48      29.149  30.370  27.361  1.00  0.00           O
ATOM    358  N   GLN X  49      30.885  31.462  26.433  1.00  0.00           N
ATOM    359  CA  GLN X  49      31.082  30.544  25.301  1.00  0.00           C
ATOM    360  CB  GLN X  49      30.251  31.042  24.104  1.00  0.00           C
ATOM    361  CG  GLN X  49      28.731  30.880  24.241  1.00  0.00           C
ATOM    362  CD  GLN X  49      28.217  29.443  24.345  1.00  0.00           C
ATOM    363  OE1 GLN X  49      28.939  28.462  24.504  1.00  0.00           O
ATOM    364  NE2 GLN X  49      26.929  29.256  24.195  1.00  0.00           N
ATOM    365  C   GLN X  49      32.570  30.396  24.910  1.00  0.00           C
ATOM    366  O   GLN X  49      33.356  31.312  25.161  1.00  0.00           O
ATOM    367  N   PRO X  50      32.984  29.273  24.285  1.00  0.00           N
ATOM    368  CD  PRO X  50      32.146  28.179  23.811  1.00  0.00           C
ATOM    369  CG  PRO X  50      33.009  27.385  22.837  1.00  0.00           C
ATOM    370  CB  PRO X  50      34.391  27.532  23.468  1.00  0.00           C
ATOM    371  CA  PRO X  50      34.384  28.985  23.952  1.00  0.00           C
ATOM    372  C   PRO X  50      34.943  29.917  22.869  1.00  0.00           C
ATOM    373  O   PRO X  50      34.190  30.520  22.107  1.00  0.00           O
ATOM    374  N   ALA X  51      36.271  30.023  22.779  1.00  0.00           N
ATOM    375  CA  ALA X  51      36.929  30.808  21.733  1.00  0.00           C
ATOM    376  CB  ALA X  51      38.425  30.915  22.042  1.00  0.00           C
ATOM    377  C   ALA X  51      36.667  30.234  20.328  1.00  0.00           C
ATOM    378  O   ALA X  51      36.470  29.028  20.150  1.00  0.00           O
ATOM    379  N   GLU X  52      36.671  31.099  19.315  1.00  0.00           N
ATOM    380  CA  GLU X  52      36.461  30.699  17.918  1.00  0.00           C
ATOM    381  CB  GLU X  52      35.986  31.903  17.089  1.00  0.00           C
ATOM    382  CG  GLU X  52      34.637  32.473  17.566  1.00  0.00           C
ATOM    383  CD  GLU X  52      34.145  33.669  16.735  1.00  0.00           C
ATOM    384  OE1 GLU X  52      33.122  34.287  17.118  1.00  0.00           O
ATOM    385  OE2 GLU X  52      34.745  34.021  15.689  1.00  0.00           O
ATOM    386  C   GLU X  52      37.740  30.066  17.319  1.00  0.00           C
ATOM    387  O   GLU X  52      38.847  30.502  17.656  1.00  0.00           O
ATOM    388  N   PRO X  53      37.647  29.047  16.442  1.00  0.00           N
ATOM    389  CD  PRO X  53      36.424  28.387  16.005  1.00  0.00           C
ATOM    390  CG  PRO X  53      36.837  27.427  14.888  1.00  0.00           C
ATOM    391  CB  PRO X  53      38.292  27.106  15.227  1.00  0.00           C
ATOM    392  CA  PRO X  53      38.815  28.425  15.809  1.00  0.00           C
ATOM    393  C   PRO X  53      39.448  29.329  14.733  1.00  0.00           C
ATOM    394  O   PRO X  53      38.820  30.278  14.256  1.00  0.00           O
ATOM    395  N   TRP X  54      40.687  29.034  14.336  1.00  0.00           N
ATOM    396  CA  TRP X  54      41.406  29.693  13.229  1.00  0.00           C
ATOM    397  CB  TRP X  54      42.355  30.756  13.807  1.00  0.00           C
ATOM    398  CG  TRP X  54      43.565  30.201  14.496  1.00  0.00           C
ATOM    399  CD1 TRP X  54      44.726  29.897  13.877  1.00  0.00           C
ATOM    400  NE1 TRP X  54      45.592  29.310  14.775  1.00  0.00           N
ATOM    401  CE2 TRP X  54      45.047  29.243  16.036  1.00  0.00           C
ATOM    402  CZ2 TRP X  54      45.523  28.741  17.253  1.00  0.00           C
ATOM    403  CH2 TRP X  54      44.703  28.811  18.391  1.00  0.00           C
ATOM    404  CZ3 TRP X  54      43.420  29.379  18.292  1.00  0.00           C
ATOM    405  CE3 TRP X  54      42.946  29.870  17.058  1.00  0.00           C
ATOM    406  CD2 TRP X  54      43.747  29.815  15.896  1.00  0.00           C
ATOM    407  C   TRP X  54      42.174  28.713  12.315  1.00  0.00           C
ATOM    408  O   TRP X  54      42.525  29.068  11.197  1.00  0.00           O
ATOM    409  N   SER X  55      42.417  27.477  12.763  1.00  0.00           N
ATOM    410  CA  SER X  55      42.998  26.334  12.033  1.00  0.00           C
ATOM    411  CB  SER X  55      42.089  25.911  10.872  1.00  0.00           C
ATOM    412  OG  SER X  55      40.720  25.838  11.253  1.00  0.00           O
ATOM    413  C   SER X  55      44.469  26.428  11.569  1.00  0.00           C
ATOM    414  O   SER X  55      45.178  25.423  11.645  1.00  0.00           O
ATOM    415  N   PHE X  56      44.955  27.587  11.112  1.00  0.00           N
ATOM    416  CA  PHE X  56      46.326  27.786  10.594  1.00  0.00           C
ATOM    417  CB  PHE X  56      46.290  28.918   9.547  1.00  0.00           C
ATOM    418  CG  PHE X  56      45.853  30.287  10.043  1.00  0.00           C
ATOM    419  CD1 PHE X  56      44.537  30.738   9.826  1.00  0.00           C
ATOM    420  CE1 PHE X  56      44.139  32.010  10.276  1.00  0.00           C
ATOM    421  CZ  PHE X  56      45.060  32.849  10.925  1.00  0.00           C
ATOM    422  CE2 PHE X  56      46.383  32.417  11.117  1.00  0.00           C
ATOM    423  CD2 PHE X  56      46.775  31.142  10.672  1.00  0.00           C
ATOM    424  C   PHE X  56      47.392  27.984  11.704  1.00  0.00           C
ATOM    425  O   PHE X  56      47.085  27.877  12.893  1.00  0.00           O
ATOM    426  N   VAL X  57      48.659  28.255  11.349  1.00  0.00           N
ATOM    427  CA  VAL X  57      49.745  28.548  12.316  1.00  0.00           C
ATOM    428  CB  VAL X  57      51.135  28.171  11.754  1.00  0.00           C
ATOM    429  CG1 VAL X  57      52.239  28.403  12.798  1.00  0.00           C
ATOM    430  CG2 VAL X  57      51.212  26.694  11.342  1.00  0.00           C
ATOM    431  C   VAL X  57      49.720  30.022  12.745  1.00  0.00           C
ATOM    432  O   VAL X  57      49.948  30.918  11.927  1.00  0.00           O
ATOM    433  N   LYS X  58      49.465  30.291  14.032  1.00  0.00           N
ATOM    434  CA  LYS X  58      49.288  31.647  14.588  1.00  0.00           C
ATOM    435  CB  LYS X  58      47.787  31.850  14.866  1.00  0.00           C
ATOM    436  CG  LYS X  58      47.369  33.293  15.199  1.00  0.00           C
ATOM    437  CD  LYS X  58      45.842  33.432  15.063  1.00  0.00           C
ATOM    438  CE  LYS X  58      45.305  34.817  15.450  1.00  0.00           C
ATOM    439  NZ  LYS X  58      45.344  35.060  16.913  1.00  0.00           N
ATOM    440  C   LYS X  58      50.178  31.906  15.811  1.00  0.00           C
ATOM    441  O   LYS X  58      50.505  30.997  16.572  1.00  0.00           O
ATOM    442  N   ASN X  59      50.572  33.164  15.994  1.00  0.00           N
ATOM    443  CA  ASN X  59      51.453  33.620  17.073  1.00  0.00           C
ATOM    444  CB  ASN X  59      51.831  35.090  16.811  1.00  0.00           C
ATOM    445  CG  ASN X  59      50.643  36.045  16.801  1.00  0.00           C
ATOM    446  OD1 ASN X  59      50.262  36.615  17.817  1.00  0.00           O
ATOM    447  ND2 ASN X  59      49.992  36.237  15.677  1.00  0.00           N
ATOM    448  C   ASN X  59      50.861  33.432  18.487  1.00  0.00           C
ATOM    449  O   ASN X  59      49.668  33.663  18.705  1.00  0.00           O
ATOM    450  N   ALA X  60      51.720  33.069  19.444  1.00  0.00           N
ATOM    451  CA  ALA X  60      51.461  33.028  20.888  1.00  0.00           C
ATOM    452  CB  ALA X  60      50.971  31.620  21.263  1.00  0.00           C
ATOM    453  C   ALA X  60      52.717  33.480  21.676  1.00  0.00           C
ATOM    454  O   ALA X  60      53.209  32.784  22.566  1.00  0.00           O
ATOM    455  N   THR X  61      53.272  34.637  21.304  1.00  0.00           N
ATOM    456  CA  THR X  61      54.596  35.159  21.708  1.00  0.00           C
ATOM    457  CB  THR X  61      55.505  35.329  20.473  1.00  0.00           C
ATOM    458  CG2 THR X  61      55.997  33.977  19.957  1.00  0.00           C
ATOM    459  OG1 THR X  61      54.816  35.942  19.399  1.00  0.00           O
ATOM    460  C   THR X  61      54.549  36.454  22.539  1.00  0.00           C
ATOM    461  O   THR X  61      55.599  36.990  22.907  1.00  0.00           O
ATOM    462  N   SER X  62      53.351  36.946  22.877  1.00  0.00           N
ATOM    463  CA  SER X  62      53.128  38.043  23.835  1.00  0.00           C
ATOM    464  CB  SER X  62      53.052  39.410  23.140  1.00  0.00           C
ATOM    465  OG  SER X  62      52.122  39.442  22.071  1.00  0.00           O
ATOM    466  C   SER X  62      51.894  37.819  24.716  1.00  0.00           C
ATOM    467  O   SER X  62      50.922  37.171  24.315  1.00  0.00           O
ATOM    468  N   TYR X  63      51.953  38.362  25.933  1.00  0.00           N
ATOM    469  CA  TYR X  63      50.914  38.301  26.967  1.00  0.00           C
ATOM    470  CB  TYR X  63      51.514  38.900  28.257  1.00  0.00           C
ATOM    471  CG  TYR X  63      52.314  37.933  29.115  1.00  0.00           C
ATOM    472  CD1 TYR X  63      53.698  37.760  28.906  1.00  0.00           C
ATOM    473  CE1 TYR X  63      54.418  36.823  29.679  1.00  0.00           C
ATOM    474  CZ  TYR X  63      53.760  36.082  30.684  1.00  0.00           C
ATOM    475  OH  TYR X  63      54.424  35.143  31.406  1.00  0.00           O
ATOM    476  CE2 TYR X  63      52.391  36.296  30.930  1.00  0.00           C
ATOM    477  CD2 TYR X  63      51.673  37.211  30.141  1.00  0.00           C
ATOM    478  C   TYR X  63      49.603  39.012  26.536  1.00  0.00           C
ATOM    479  O   TYR X  63      49.589  39.763  25.555  1.00  0.00           O
ATOM    480  N   PRO X  64      48.469  38.778  27.229  1.00  0.00           N
ATOM    481  CD  PRO X  64      48.303  37.809  28.307  1.00  0.00           C
ATOM    482  CG  PRO X  64      46.882  37.993  28.829  1.00  0.00           C
ATOM    483  CB  PRO X  64      46.147  38.474  27.583  1.00  0.00           C
ATOM    484  CA  PRO X  64      47.172  39.360  26.869  1.00  0.00           C
ATOM    485  C   PRO X  64      47.006  40.857  27.228  1.00  0.00           C
ATOM    486  O   PRO X  64      47.808  41.421  27.984  1.00  0.00           O
ATOM    487  N   PRO X  65      45.929  41.512  26.743  1.00  0.00           N
ATOM    488  CD  PRO X  65      45.011  41.043  25.709  1.00  0.00           C
ATOM    489  CG  PRO X  65      43.713  41.816  25.926  1.00  0.00           C
ATOM    490  CB  PRO X  65      44.220  43.152  26.464  1.00  0.00           C
ATOM    491  CA  PRO X  65      45.401  42.736  27.351  1.00  0.00           C
ATOM    492  C   PRO X  65      44.947  42.490  28.802  1.00  0.00           C
ATOM    493  O   PRO X  65      44.600  41.366  29.171  1.00  0.00           O
ATOM    494  N   MET X  66      44.910  43.541  29.622  1.00  0.00           N
ATOM    495  CA  MET X  66      44.439  43.498  31.014  1.00  0.00           C
ATOM    496  CB  MET X  66      45.201  44.528  31.867  1.00  0.00           C
ATOM    497  CG  MET X  66      44.892  45.984  31.494  1.00  0.00           C
ATOM    498  SD  MET X  66      46.015  47.195  32.232  1.00  0.00           S
ATOM    499  CE  MET X  66      45.316  48.718  31.541  1.00  0.00           C
ATOM    500  C   MET X  66      42.913  43.670  31.111  1.00  0.00           C
ATOM    501  O   MET X  66      42.314  44.445  30.360  1.00  0.00           O
ATOM    502  N   CYS X  67      42.277  42.962  32.046  1.00  0.00           N
ATOM    503  CA  CYS X  67      40.822  42.955  32.208  1.00  0.00           C
ATOM    504  CB  CYS X  67      40.384  41.604  32.804  1.00  0.00           C
ATOM    505  SG  CYS X  67      41.278  41.211  34.338  1.00  0.00           S
ATOM    506  C   CYS X  67      40.288  44.140  33.036  1.00  0.00           C
ATOM    507  O   CYS X  67      40.735  44.379  34.155  1.00  0.00           O
ATOM    508  N   THR X  68      39.258  44.829  32.528  1.00  0.00           N
ATOM    509  CA  THR X  68      38.241  45.536  33.348  1.00  0.00           C
ATOM    510  CB  THR X  68      37.161  44.540  33.838  1.00  0.00           C
ATOM    511  CG2 THR X  68      36.421  43.895  32.665  1.00  0.00           C
ATOM    512  OG1 THR X  68      37.720  43.481  34.592  1.00  0.00           O
ATOM    513  C   THR X  68      38.772  46.424  34.500  1.00  0.00           C
ATOM    514  O   THR X  68      38.293  46.320  35.631  1.00  0.00           O
ATOM    515  N   GLN X  69      39.768  47.283  34.237  1.00  0.00           N
ATOM    516  CA  GLN X  69      40.438  48.132  35.244  1.00  0.00           C
ATOM    517  CB  GLN X  69      41.600  47.349  35.880  1.00  0.00           C
ATOM    518  CG  GLN X  69      42.730  46.975  34.902  1.00  0.00           C
ATOM    519  CD  GLN X  69      43.626  45.898  35.500  1.00  0.00           C
ATOM    520  OE1 GLN X  69      44.689  46.173  36.035  1.00  0.00           O
ATOM    521  NE2 GLN X  69      43.202  44.654  35.465  1.00  0.00           N
ATOM    522  C   GLN X  69      40.910  49.487  34.678  1.00  0.00           C
ATOM    523  O   GLN X  69      41.110  49.616  33.474  1.00  0.00           O
ATOM    524  N   ASP X  70      41.093  50.508  35.526  1.00  0.00           N
ATOM    525  CA  ASP X  70      41.465  51.867  35.083  1.00  0.00           C
ATOM    526  CB  ASP X  70      41.439  52.837  36.275  1.00  0.00           C
ATOM    527  CG  ASP X  70      41.777  54.267  35.845  1.00  0.00           C
ATOM    528  OD1 ASP X  70      42.962  54.674  35.949  1.00  0.00           O
ATOM    529  OD2 ASP X  70      40.857  54.975  35.369  1.00  0.00           O
ATOM    530  C   ASP X  70      42.845  51.903  34.380  1.00  0.00           C
ATOM    531  O   ASP X  70      43.813  51.396  34.953  1.00  0.00           O
ATOM    532  N   PRO X  71      43.001  52.532  33.193  1.00  0.00           N
ATOM    533  CD  PRO X  71      41.948  53.138  32.383  1.00  0.00           C
ATOM    534  CG  PRO X  71      42.494  53.194  30.957  1.00  0.00           C
ATOM    535  CB  PRO X  71      43.994  53.352  31.179  1.00  0.00           C
ATOM    536  CA  PRO X  71      44.253  52.493  32.423  1.00  0.00           C
ATOM    537  C   PRO X  71      45.508  52.982  33.163  1.00  0.00           C
ATOM    538  O   PRO X  71      46.605  52.478  32.901  1.00  0.00           O
ATOM    539  N   LYS X  72      45.359  53.929  34.102  1.00  0.00           N
ATOM    540  CA  LYS X  72      46.467  54.506  34.886  1.00  0.00           C
ATOM    541  CB  LYS X  72      46.177  55.986  35.190  1.00  0.00           C
ATOM    542  CG  LYS X  72      46.012  56.856  33.935  1.00  0.00           C
ATOM    543  CD  LYS X  72      45.680  58.302  34.328  1.00  0.00           C
ATOM    544  CE  LYS X  72      45.430  59.143  33.073  1.00  0.00           C
ATOM    545  NZ  LYS X  72      44.993  60.513  33.421  1.00  0.00           N
ATOM    546  C   LYS X  72      46.763  53.717  36.168  1.00  0.00           C
ATOM    547  O   LYS X  72      47.880  53.789  36.677  1.00  0.00           O
ATOM    548  N   ALA X  73      45.808  52.933  36.673  1.00  0.00           N
ATOM    549  CA  ALA X  73      46.053  51.930  37.717  1.00  0.00           C
ATOM    550  CB  ALA X  73      44.725  51.640  38.427  1.00  0.00           C
ATOM    551  C   ALA X  73      46.681  50.655  37.117  1.00  0.00           C
ATOM    552  O   ALA X  73      47.627  50.087  37.668  1.00  0.00           O
ATOM    553  N   GLY X  74      46.209  50.258  35.932  1.00  0.00           N
ATOM    554  CA  GLY X  74      46.727  49.136  35.157  1.00  0.00           C
ATOM    555  C   GLY X  74      48.165  49.331  34.666  1.00  0.00           C
ATOM    556  O   GLY X  74      48.903  48.354  34.574  1.00  0.00           O
ATOM    557  N   GLN X  75      48.616  50.571  34.429  1.00  0.00           N
ATOM    558  CA  GLN X  75      50.022  50.874  34.107  1.00  0.00           C
ATOM    559  CB  GLN X  75      50.169  52.385  33.837  1.00  0.00           C
ATOM    560  CG  GLN X  75      51.553  52.789  33.286  1.00  0.00           C
ATOM    561  CD  GLN X  75      52.657  52.920  34.338  1.00  0.00           C
ATOM    562  OE1 GLN X  75      52.453  53.391  35.454  1.00  0.00           O
ATOM    563  NE2 GLN X  75      53.874  52.541  34.019  1.00  0.00           N
ATOM    564  C   GLN X  75      50.975  50.400  35.218  1.00  0.00           C
ATOM    565  O   GLN X  75      51.947  49.695  34.945  1.00  0.00           O
ATOM    566  N   LEU X  76      50.654  50.717  36.477  1.00  0.00           N
ATOM    567  CA  LEU X  76      51.448  50.330  37.649  1.00  0.00           C
ATOM    568  CB  LEU X  76      50.873  51.038  38.889  1.00  0.00           C
ATOM    569  CG  LEU X  76      51.068  52.567  38.885  1.00  0.00           C
ATOM    570  CD1 LEU X  76      50.076  53.250  39.826  1.00  0.00           C
ATOM    571  CD2 LEU X  76      52.486  52.929  39.332  1.00  0.00           C
ATOM    572  C   LEU X  76      51.471  48.803  37.830  1.00  0.00           C
ATOM    573  O   LEU X  76      52.539  48.226  38.044  1.00  0.00           O
ATOM    574  N   LEU X  77      50.318  48.149  37.647  1.00  0.00           N
ATOM    575  CA  LEU X  77      50.171  46.686  37.635  1.00  0.00           C
ATOM    576  CB  LEU X  77      48.660  46.374  37.565  1.00  0.00           C
ATOM    577  CG  LEU X  77      48.309  44.881  37.730  1.00  0.00           C
ATOM    578  CD1 LEU X  77      46.954  44.714  38.418  1.00  0.00           C
ATOM    579  CD2 LEU X  77      48.192  44.133  36.398  1.00  0.00           C
ATOM    580  C   LEU X  77      50.953  46.017  36.492  1.00  0.00           C
ATOM    581  O   LEU X  77      51.404  44.878  36.625  1.00  0.00           O
ATOM    582  N   SER X  78      51.117  46.708  35.363  1.00  0.00           N
ATOM    583  CA  SER X  78      51.742  46.161  34.156  1.00  0.00           C
ATOM    584  CB  SER X  78      51.155  46.812  32.904  1.00  0.00           C
ATOM    585  OG  SER X  78      49.766  46.560  32.802  1.00  0.00           O
ATOM    586  C   SER X  78      53.263  46.300  34.133  1.00  0.00           C
ATOM    587  O   SER X  78      53.936  45.400  33.635  1.00  0.00           O
ATOM    588  N   GLU X  79      53.820  47.400  34.651  1.00  0.00           N
ATOM    589  CA  GLU X  79      55.240  47.753  34.452  1.00  0.00           C
ATOM    590  CB  GLU X  79      55.337  49.076  33.675  1.00  0.00           C
ATOM    591  CG  GLU X  79      54.695  49.009  32.281  1.00  0.00           C
ATOM    592  CD  GLU X  79      55.090  50.234  31.454  1.00  0.00           C
ATOM    593  OE1 GLU X  79      56.095  50.153  30.703  1.00  0.00           O
ATOM    594  OE2 GLU X  79      54.427  51.289  31.570  1.00  0.00           O
ATOM    595  C   GLU X  79      56.087  47.827  35.737  1.00  0.00           C
ATOM    596  O   GLU X  79      57.318  47.827  35.641  1.00  0.00           O
ATOM    597  N   LEU X  80      55.472  47.874  36.926  1.00  0.00           N
ATOM    598  CA  LEU X  80      56.175  48.049  38.210  1.00  0.00           C
ATOM    599  CB  LEU X  80      55.870  49.471  38.723  1.00  0.00           C
ATOM    600  CG  LEU X  80      56.596  49.877  40.020  1.00  0.00           C
ATOM    601  CD1 LEU X  80      58.117  49.899  39.858  1.00  0.00           C
ATOM    602  CD2 LEU X  80      56.139  51.277  40.431  1.00  0.00           C
ATOM    603  C   LEU X  80      55.821  46.959  39.234  1.00  0.00           C
ATOM    604  O   LEU X  80      56.710  46.313  39.791  1.00  0.00           O
ATOM    605  N   PHE X  81      54.528  46.704  39.436  1.00  0.00           N
ATOM    606  CA  PHE X  81      53.984  45.638  40.283  1.00  0.00           C
ATOM    607  CB  PHE X  81      52.742  46.156  41.034  1.00  0.00           C
ATOM    608  CG  PHE X  81      53.033  47.125  42.168  1.00  0.00           C
ATOM    609  CD1 PHE X  81      52.846  46.719  43.503  1.00  0.00           C
ATOM    610  CE1 PHE X  81      53.081  47.616  44.559  1.00  0.00           C
ATOM    611  CZ  PHE X  81      53.534  48.919  44.286  1.00  0.00           C
ATOM    612  CE2 PHE X  81      53.726  49.329  42.956  1.00  0.00           C
ATOM    613  CD2 PHE X  81      53.457  48.442  41.899  1.00  0.00           C
ATOM    614  C   PHE X  81      53.720  44.379  39.439  1.00  0.00           C
ATOM    615  O   PHE X  81      52.598  43.874  39.379  1.00  0.00           O
ATOM    616  N   THR X  82      54.759  43.899  38.745  1.00  0.00           N
ATOM    617  CA  THR X  82      54.695  42.781  37.787  1.00  0.00           C
ATOM    618  CB  THR X  82      54.644  43.316  36.343  1.00  0.00           C
ATOM    619  CG2 THR X  82      55.976  43.886  35.859  1.00  0.00           C
ATOM    620  OG1 THR X  82      54.263  42.296  35.450  1.00  0.00           O
ATOM    621  C   THR X  82      55.836  41.772  37.968  1.00  0.00           C
ATOM    622  O   THR X  82      56.901  42.125  38.486  1.00  0.00           O
ATOM    623  N   ASN X  83      55.609  40.532  37.519  1.00  0.00           N
ATOM    624  CA  ASN X  83      56.583  39.434  37.503  1.00  0.00           C
ATOM    625  CB  ASN X  83      55.910  38.210  38.162  1.00  0.00           C
ATOM    626  CG  ASN X  83      56.754  36.951  38.316  1.00  0.00           C
ATOM    627  OD1 ASN X  83      57.821  36.779  37.752  1.00  0.00           O
ATOM    628  ND2 ASN X  83      56.300  36.020  39.123  1.00  0.00           N
ATOM    629  C   ASN X  83      57.093  39.170  36.076  1.00  0.00           C
ATOM    630  O   ASN X  83      58.294  38.991  35.880  1.00  0.00           O
ATOM    631  N   ARG X  84      56.218  39.206  35.059  1.00  0.00           N
ATOM    632  CA  ARG X  84      56.631  39.002  33.658  1.00  0.00           C
ATOM    633  CB  ARG X  84      55.414  38.703  32.753  1.00  0.00           C
ATOM    634  CG  ARG X  84      54.462  39.877  32.499  1.00  0.00           C
ATOM    635  CD  ARG X  84      54.926  40.801  31.365  1.00  0.00           C
ATOM    636  NE  ARG X  84      54.993  42.208  31.794  1.00  0.00           N
ATOM    637  CZ  ARG X  84      55.553  43.199  31.127  1.00  0.00           C
ATOM    638  NH1 ARG X  84      56.121  43.058  29.966  1.00  0.00           N
ATOM    639  NH2 ARG X  84      55.554  44.400  31.611  1.00  0.00           N
ATOM    640  C   ARG X  84      57.527  40.138  33.144  1.00  0.00           C
ATOM    641  O   ARG X  84      57.394  41.291  33.562  1.00  0.00           O
ATOM    642  N   LYS X  85      58.418  39.811  32.204  1.00  0.00           N
ATOM    643  CA  LYS X  85      59.284  40.751  31.462  1.00  0.00           C
ATOM    644  CB  LYS X  85      60.736  40.641  31.973  1.00  0.00           C
ATOM    645  CG  LYS X  85      61.446  39.305  31.673  1.00  0.00           C
ATOM    646  CD  LYS X  85      62.785  39.171  32.425  1.00  0.00           C
ATOM    647  CE  LYS X  85      63.861  40.187  32.006  1.00  0.00           C
ATOM    648  NZ  LYS X  85      64.539  39.802  30.746  1.00  0.00           N
ATOM    649  C   LYS X  85      59.164  40.626  29.937  1.00  0.00           C
ATOM    650  O   LYS X  85      59.530  41.553  29.216  1.00  0.00           O
ATOM    651  N   GLU X  86      58.597  39.527  29.438  1.00  0.00           N
ATOM    652  CA  GLU X  86      58.258  39.348  28.018  1.00  0.00           C
ATOM    653  CB  GLU X  86      58.065  37.841  27.757  1.00  0.00           C
ATOM    654  CG  GLU X  86      58.028  37.407  26.285  1.00  0.00           C
ATOM    655  CD  GLU X  86      59.237  37.936  25.509  1.00  0.00           C
ATOM    656  OE1 GLU X  86      59.060  38.957  24.804  1.00  0.00           O
ATOM    657  OE2 GLU X  86      60.363  37.395  25.650  1.00  0.00           O
ATOM    658  C   GLU X  86      57.050  40.217  27.598  1.00  0.00           C
ATOM    659  O   GLU X  86      56.297  40.701  28.448  1.00  0.00           O
ATOM    660  N   ASN X  87      56.894  40.466  26.294  1.00  0.00           N
ATOM    661  CA  ASN X  87      56.054  41.541  25.752  1.00  0.00           C
ATOM    662  CB  ASN X  87      56.213  41.554  24.218  1.00  0.00           C
ATOM    663  CG  ASN X  87      55.387  42.648  23.564  1.00  0.00           C
ATOM    664  OD1 ASN X  87      54.397  42.399  22.884  1.00  0.00           O
ATOM    665  ND2 ASN X  87      55.754  43.884  23.777  1.00  0.00           N
ATOM    666  C   ASN X  87      54.563  41.496  26.161  1.00  0.00           C
ATOM    667  O   ASN X  87      53.933  40.436  26.139  1.00  0.00           O
ATOM    668  N   ILE X  88      53.993  42.678  26.429  1.00  0.00           N
ATOM    669  CA  ILE X  88      52.556  42.957  26.601  1.00  0.00           C
ATOM    670  CB  ILE X  88      52.233  43.462  28.033  1.00  0.00           C
ATOM    671  CG2 ILE X  88      52.315  42.298  29.025  1.00  0.00           C
ATOM    672  CG1 ILE X  88      53.111  44.656  28.474  1.00  0.00           C
ATOM    673  CD1 ILE X  88      52.622  45.375  29.734  1.00  0.00           C
ATOM    674  C   ILE X  88      52.060  44.000  25.578  1.00  0.00           C
ATOM    675  O   ILE X  88      52.813  44.904  25.203  1.00  0.00           O
ATOM    676  N   PRO X  89      50.770  43.978  25.191  1.00  0.00           N
ATOM    677  CD  PRO X  89      49.801  42.914  25.413  1.00  0.00           C
ATOM    678  CG  PRO X  89      48.446  43.484  24.998  1.00  0.00           C
ATOM    679  CB  PRO X  89      48.824  44.511  23.933  1.00  0.00           C
ATOM    680  CA  PRO X  89      50.160  45.069  24.433  1.00  0.00           C
ATOM    681  C   PRO X  89      49.964  46.348  25.266  1.00  0.00           C
ATOM    682  O   PRO X  89      49.785  47.410  24.670  1.00  0.00           O
ATOM    683  N   LEU X  90      50.003  46.270  26.608  1.00  0.00           N
ATOM    684  CA  LEU X  90      49.718  47.360  27.560  1.00  0.00           C
ATOM    685  CB  LEU X  90      50.930  48.304  27.684  1.00  0.00           C
ATOM    686  CG  LEU X  90      50.840  49.378  28.786  1.00  0.00           C
ATOM    687  CD1 LEU X  90      50.701  48.789  30.189  1.00  0.00           C
ATOM    688  CD2 LEU X  90      52.113  50.217  28.763  1.00  0.00           C
ATOM    689  C   LEU X  90      48.372  48.036  27.244  1.00  0.00           C
ATOM    690  O   LEU X  90      48.285  49.223  26.905  1.00  0.00           O
ATOM    691  N   LYS X  91      47.320  47.214  27.282  1.00  0.00           N
ATOM    692  CA  LYS X  91      46.006  47.500  26.695  1.00  0.00           C
ATOM    693  CB  LYS X  91      45.968  46.790  25.330  1.00  0.00           C
ATOM    694  CG  LYS X  91      44.671  47.019  24.548  1.00  0.00           C
ATOM    695  CD  LYS X  91      44.693  46.254  23.223  1.00  0.00           C
ATOM    696  CE  LYS X  91      43.389  46.509  22.463  1.00  0.00           C
ATOM    697  NZ  LYS X  91      43.394  45.823  21.156  1.00  0.00           N
ATOM    698  C   LYS X  91      44.884  47.024  27.615  1.00  0.00           C
ATOM    699  O   LYS X  91      44.848  45.850  27.971  1.00  0.00           O
ATOM    700  N   LEU X  92      43.954  47.909  27.970  1.00  0.00           N
ATOM    701  CA  LEU X  92      42.685  47.553  28.614  1.00  0.00           C
ATOM    702  CB  LEU X  92      42.049  48.838  29.183  1.00  0.00           C
ATOM    703  CG  LEU X  92      40.618  48.678  29.737  1.00  0.00           C
ATOM    704  CD1 LEU X  92      40.549  47.686  30.901  1.00  0.00           C
ATOM    705  CD2 LEU X  92      40.100  50.035  30.207  1.00  0.00           C
ATOM    706  C   LEU X  92      41.746  46.858  27.615  1.00  0.00           C
ATOM    707  O   LEU X  92      41.626  47.289  26.465  1.00  0.00           O
ATOM    708  N   SER X  93      41.031  45.818  28.043  1.00  0.00           N
ATOM    709  CA  SER X  93      39.908  45.243  27.290  1.00  0.00           C
ATOM    710  CB  SER X  93      40.433  44.225  26.267  1.00  0.00           C
ATOM    711  OG  SER X  93      41.236  44.845  25.275  1.00  0.00           O
ATOM    712  C   SER X  93      38.870  44.574  28.205  1.00  0.00           C
ATOM    713  O   SER X  93      39.154  44.224  29.353  1.00  0.00           O
ATOM    714  N   GLU X  94      37.667  44.350  27.671  1.00  0.00           N
ATOM    715  CA  GLU X  94      36.739  43.304  28.138  1.00  0.00           C
ATOM    716  CB  GLU X  94      35.327  43.868  28.357  1.00  0.00           C
ATOM    717  CG  GLU X  94      34.591  44.211  27.055  1.00  0.00           C
ATOM    718  CD  GLU X  94      33.224  44.852  27.304  1.00  0.00           C
ATOM    719  OE1 GLU X  94      32.537  44.498  28.289  1.00  0.00           O
ATOM    720  OE2 GLU X  94      32.814  45.730  26.510  1.00  0.00           O
ATOM    721  C   GLU X  94      36.764  42.068  27.214  1.00  0.00           C
ATOM    722  O   GLU X  94      36.492  40.957  27.665  1.00  0.00           O
ATOM    723  N   ASP X  95      37.234  42.228  25.967  1.00  0.00           N
ATOM    724  CA  ASP X  95      37.934  41.175  25.215  1.00  0.00           C
ATOM    725  CB  ASP X  95      38.158  41.651  23.768  1.00  0.00           C
ATOM    726  CG  ASP X  95      39.137  40.783  22.961  1.00  0.00           C
ATOM    727  OD1 ASP X  95      39.122  39.536  23.095  1.00  0.00           O
ATOM    728  OD2 ASP X  95      39.910  41.366  22.161  1.00  0.00           O
ATOM    729  C   ASP X  95      39.252  40.835  25.936  1.00  0.00           C
ATOM    730  O   ASP X  95      40.328  41.308  25.576  1.00  0.00           O
ATOM    731  N   CYS X  96      39.148  40.080  27.028  1.00  0.00           N
ATOM    732  CA  CYS X  96      40.225  39.832  27.984  1.00  0.00           C
ATOM    733  CB  CYS X  96      40.044  40.802  29.162  1.00  0.00           C
ATOM    734  SG  CYS X  96      38.528  40.418  30.091  1.00  0.00           S
ATOM    735  C   CYS X  96      40.333  38.362  28.435  1.00  0.00           C
ATOM    736  O   CYS X  96      41.125  38.053  29.326  1.00  0.00           O
ATOM    737  N   LEU X  97      39.578  37.441  27.830  1.00  0.00           N
ATOM    738  CA  LEU X  97      39.480  36.046  28.276  1.00  0.00           C
ATOM    739  CB  LEU X  97      38.041  35.546  28.061  1.00  0.00           C
ATOM    740  CG  LEU X  97      36.964  36.370  28.802  1.00  0.00           C
ATOM    741  CD1 LEU X  97      35.602  35.695  28.658  1.00  0.00           C
ATOM    742  CD2 LEU X  97      37.248  36.535  30.298  1.00  0.00           C
ATOM    743  C   LEU X  97      40.576  35.174  27.641  1.00  0.00           C
ATOM    744  O   LEU X  97      40.360  34.460  26.653  1.00  0.00           O
ATOM    745  N   TYR X  98      41.785  35.298  28.194  1.00  0.00           N
ATOM    746  CA  TYR X  98      43.018  34.664  27.718  1.00  0.00           C
ATOM    747  CB  TYR X  98      43.939  35.724  27.095  1.00  0.00           C
ATOM    748  CG  TYR X  98      43.381  36.523  25.928  1.00  0.00           C
ATOM    749  CD1 TYR X  98      42.770  37.768  26.156  1.00  0.00           C
ATOM    750  CE1 TYR X  98      42.272  38.524  25.077  1.00  0.00           C
ATOM    751  CZ  TYR X  98      42.421  38.062  23.755  1.00  0.00           C
ATOM    752  OH  TYR X  98      41.914  38.770  22.713  1.00  0.00           O
ATOM    753  CE2 TYR X  98      43.070  36.831  23.521  1.00  0.00           C
ATOM    754  CD2 TYR X  98      43.536  36.063  24.606  1.00  0.00           C
ATOM    755  C   TYR X  98      43.777  33.929  28.840  1.00  0.00           C
ATOM    756  O   TYR X  98      43.575  34.198  30.027  1.00  0.00           O
ATOM    757  N   LEU X  99      44.682  33.026  28.451  1.00  0.00           N
ATOM    758  CA  LEU X  99      45.587  32.289  29.341  1.00  0.00           C
ATOM    759  CB  LEU X  99      44.938  30.942  29.727  1.00  0.00           C
ATOM    760  CG  LEU X  99      44.565  29.959  28.596  1.00  0.00           C
ATOM    761  CD1 LEU X  99      45.761  29.155  28.082  1.00  0.00           C
ATOM    762  CD2 LEU X  99      43.548  28.944  29.127  1.00  0.00           C
ATOM    763  C   LEU X  99      47.013  32.149  28.772  1.00  0.00           C
ATOM    764  O   LEU X  99      47.239  32.356  27.581  1.00  0.00           O
ATOM    765  N   ASN X 100      47.969  31.783  29.626  1.00  0.00           N
ATOM    766  CA  ASN X 100      49.375  31.529  29.284  1.00  0.00           C
ATOM    767  CB  ASN X 100      50.274  32.593  29.940  1.00  0.00           C
ATOM    768  CG  ASN X 100      49.750  34.015  29.845  1.00  0.00           C
ATOM    769  OD1 ASN X 100      49.738  34.636  28.790  1.00  0.00           O
ATOM    770  ND2 ASN X 100      49.287  34.547  30.954  1.00  0.00           N
ATOM    771  C   ASN X 100      49.784  30.121  29.755  1.00  0.00           C
ATOM    772  O   ASN X 100      49.302  29.678  30.797  1.00  0.00           O
ATOM    773  N   ILE X 101      50.669  29.431  29.026  1.00  0.00           N
ATOM    774  CA  ILE X 101      51.090  28.039  29.287  1.00  0.00           C
ATOM    775  CB  ILE X 101      50.484  27.061  28.244  1.00  0.00           C
ATOM    776  CG2 ILE X 101      50.878  25.601  28.558  1.00  0.00           C
ATOM    777  CG1 ILE X 101      48.946  27.199  28.170  1.00  0.00           C
ATOM    778  CD1 ILE X 101      48.276  26.300  27.125  1.00  0.00           C
ATOM    779  C   ILE X 101      52.622  27.928  29.305  1.00  0.00           C
ATOM    780  O   ILE X 101      53.301  28.493  28.446  1.00  0.00           O
ATOM    781  N   TYR X 102      53.148  27.145  30.252  1.00  0.00           N
ATOM    782  CA  TYR X 102      54.577  26.909  30.478  1.00  0.00           C
ATOM    783  CB  TYR X 102      55.054  27.722  31.707  1.00  0.00           C
ATOM    784  CG  TYR X 102      54.503  29.140  31.836  1.00  0.00           C
ATOM    785  CD1 TYR X 102      53.196  29.343  32.325  1.00  0.00           C
ATOM    786  CE1 TYR X 102      52.644  30.634  32.382  1.00  0.00           C
ATOM    787  CZ  TYR X 102      53.415  31.744  31.992  1.00  0.00           C
ATOM    788  OH  TYR X 102      52.883  32.987  32.109  1.00  0.00           O
ATOM    789  CE2 TYR X 102      54.741  31.555  31.546  1.00  0.00           C
ATOM    790  CD2 TYR X 102      55.279  30.255  31.465  1.00  0.00           C
ATOM    791  C   TYR X 102      54.807  25.397  30.679  1.00  0.00           C
ATOM    792  O   TYR X 102      54.263  24.810  31.619  1.00  0.00           O
ATOM    793  N   THR X 103      55.586  24.745  29.807  1.00  0.00           N
ATOM    794  CA  THR X 103      55.809  23.281  29.836  1.00  0.00           C
ATOM    795  CB  THR X 103      54.879  22.561  28.840  1.00  0.00           C
ATOM    796  CG2 THR X 103      55.082  22.942  27.372  1.00  0.00           C
ATOM    797  OG1 THR X 103      55.039  21.163  28.936  1.00  0.00           O
ATOM    798  C   THR X 103      57.282  22.908  29.594  1.00  0.00           C
ATOM    799  O   THR X 103      57.915  23.520  28.733  1.00  0.00           O
ATOM    800  N   PRO X 104      57.873  21.938  30.324  1.00  0.00           N
ATOM    801  CD  PRO X 104      57.306  21.246  31.473  1.00  0.00           C
ATOM    802  CG  PRO X 104      58.493  20.621  32.195  1.00  0.00           C
ATOM    803  CB  PRO X 104      59.460  20.307  31.053  1.00  0.00           C
ATOM    804  CA  PRO X 104      59.256  21.495  30.105  1.00  0.00           C
ATOM    805  C   PRO X 104      59.537  21.121  28.641  1.00  0.00           C
ATOM    806  O   PRO X 104      58.731  20.442  28.004  1.00  0.00           O
ATOM    807  N   ALA X 105      60.673  21.563  28.095  1.00  0.00           N
ATOM    808  CA  ALA X 105      60.937  21.517  26.651  1.00  0.00           C
ATOM    809  CB  ALA X 105      62.082  22.486  26.344  1.00  0.00           C
ATOM    810  C   ALA X 105      61.210  20.108  26.074  1.00  0.00           C
ATOM    811  O   ALA X 105      61.139  19.927  24.855  1.00  0.00           O
ATOM    812  N   ASP X 106      61.477  19.105  26.919  1.00  0.00           N
ATOM    813  CA  ASP X 106      61.654  17.694  26.540  1.00  0.00           C
ATOM    814  CB  ASP X 106      62.444  16.974  27.654  1.00  0.00           C
ATOM    815  CG  ASP X 106      63.046  15.623  27.245  1.00  0.00           C
ATOM    816  OD1 ASP X 106      62.957  15.196  26.071  1.00  0.00           O
ATOM    817  OD2 ASP X 106      63.657  14.943  28.102  1.00  0.00           O
ATOM    818  C   ASP X 106      60.297  17.035  26.177  1.00  0.00           C
ATOM    819  O   ASP X 106      59.725  16.233  26.920  1.00  0.00           O
ATOM    820  N   LEU X 107      59.737  17.453  25.037  1.00  0.00           N
ATOM    821  CA  LEU X 107      58.365  17.169  24.591  1.00  0.00           C
ATOM    822  CB  LEU X 107      57.854  18.369  23.766  1.00  0.00           C
ATOM    823  CG  LEU X 107      57.533  19.621  24.608  1.00  0.00           C
ATOM    824  CD1 LEU X 107      57.340  20.834  23.697  1.00  0.00           C
ATOM    825  CD2 LEU X 107      56.249  19.453  25.425  1.00  0.00           C
ATOM    826  C   LEU X 107      58.195  15.842  23.829  1.00  0.00           C
ATOM    827  O   LEU X 107      57.056  15.413  23.636  1.00  0.00           O
ATOM    828  N   THR X 108      59.282  15.154  23.451  1.00  0.00           N
ATOM    829  CA  THR X 108      59.222  13.794  22.858  1.00  0.00           C
ATOM    830  CB  THR X 108      60.495  13.418  22.082  1.00  0.00           C
ATOM    831  CG2 THR X 108      60.814  14.371  20.936  1.00  0.00           C
ATOM    832  OG1 THR X 108      61.617  13.351  22.932  1.00  0.00           O
ATOM    833  C   THR X 108      58.924  12.695  23.888  1.00  0.00           C
ATOM    834  O   THR X 108      58.798  11.517  23.533  1.00  0.00           O
ATOM    835  N   LYS X 109      58.807  13.056  25.172  1.00  0.00           N
ATOM    836  CA  LYS X 109      58.335  12.188  26.256  1.00  0.00           C
ATOM    837  CB  LYS X 109      58.685  12.837  27.608  1.00  0.00           C
ATOM    838  CG  LYS X 109      60.192  13.042  27.865  1.00  0.00           C
ATOM    839  CD  LYS X 109      60.927  11.714  28.090  1.00  0.00           C
ATOM    840  CE  LYS X 109      62.403  11.888  28.458  1.00  0.00           C
ATOM    841  NZ  LYS X 109      63.222  12.311  27.301  1.00  0.00           N
ATOM    842  C   LYS X 109      56.826  11.946  26.116  1.00  0.00           C
ATOM    843  O   LYS X 109      56.043  12.897  26.019  1.00  0.00           O
ATOM    844  N   LYS X 110      56.414  10.675  26.129  1.00  0.00           N
ATOM    845  CA  LYS X 110      55.005  10.238  26.104  1.00  0.00           C
ATOM    846  CB  LYS X 110      54.892   8.841  25.453  1.00  0.00           C
ATOM    847  CG  LYS X 110      55.393   8.816  23.993  1.00  0.00           C
ATOM    848  CD  LYS X 110      55.095   7.482  23.286  1.00  0.00           C
ATOM    849  CE  LYS X 110      55.664   7.490  21.857  1.00  0.00           C
ATOM    850  NZ  LYS X 110      55.482   6.188  21.168  1.00  0.00           N
ATOM    851  C   LYS X 110      54.370  10.280  27.504  1.00  0.00           C
ATOM    852  O   LYS X 110      53.153  10.419  27.617  1.00  0.00           O
ATOM    853  N   ASN X 111      55.174  10.220  28.569  1.00  0.00           N
ATOM    854  CA  ASN X 111      54.731  10.410  29.953  1.00  0.00           C
ATOM    855  CB  ASN X 111      55.884   9.985  30.887  1.00  0.00           C
ATOM    856  CG  ASN X 111      55.519   9.904  32.364  1.00  0.00           C
ATOM    857  OD1 ASN X 111      54.510  10.415  32.832  1.00  0.00           O
ATOM    858  ND2 ASN X 111      56.338   9.254  33.153  1.00  0.00           N
ATOM    859  C   ASN X 111      54.272  11.868  30.180  1.00  0.00           C
ATOM    860  O   ASN X 111      55.092  12.791  30.165  1.00  0.00           O
ATOM    861  N   ARG X 112      52.964  12.074  30.386  1.00  0.00           N
ATOM    862  CA  ARG X 112      52.348  13.389  30.638  1.00  0.00           C
ATOM    863  CB  ARG X 112      50.888  13.418  30.139  1.00  0.00           C
ATOM    864  CG  ARG X 112      50.795  13.287  28.607  1.00  0.00           C
ATOM    865  CD  ARG X 112      49.351  13.381  28.093  1.00  0.00           C
ATOM    866  NE  ARG X 112      49.309  13.244  26.623  1.00  0.00           N
ATOM    867  CZ  ARG X 112      48.324  12.772  25.875  1.00  0.00           C
ATOM    868  NH1 ARG X 112      48.453  12.702  24.583  1.00  0.00           N
ATOM    869  NH2 ARG X 112      47.182  12.383  26.368  1.00  0.00           N
ATOM    870  C   ARG X 112      52.474  13.792  32.113  1.00  0.00           C
ATOM    871  O   ARG X 112      52.363  12.952  33.007  1.00  0.00           O
ATOM    872  N   LEU X 113      52.712  15.075  32.369  1.00  0.00           N
ATOM    873  CA  LEU X 113      53.099  15.637  33.672  1.00  0.00           C
ATOM    874  CB  LEU X 113      54.181  16.706  33.425  1.00  0.00           C
ATOM    875  CG  LEU X 113      55.503  16.185  32.828  1.00  0.00           C
ATOM    876  CD1 LEU X 113      56.468  17.357  32.652  1.00  0.00           C
ATOM    877  CD2 LEU X 113      56.167  15.135  33.721  1.00  0.00           C
ATOM    878  C   LEU X 113      51.908  16.229  34.456  1.00  0.00           C
ATOM    879  O   LEU X 113      50.924  16.639  33.835  1.00  0.00           O
ATOM    880  N   PRO X 114      51.977  16.329  35.801  1.00  0.00           N
ATOM    881  CD  PRO X 114      53.063  15.892  36.671  1.00  0.00           C
ATOM    882  CG  PRO X 114      52.921  16.703  37.956  1.00  0.00           C
ATOM    883  CB  PRO X 114      51.408  16.894  38.053  1.00  0.00           C
ATOM    884  CA  PRO X 114      50.980  17.054  36.590  1.00  0.00           C
ATOM    885  C   PRO X 114      50.905  18.533  36.182  1.00  0.00           C
ATOM    886  O   PRO X 114      51.896  19.122  35.740  1.00  0.00           O
ATOM    887  N   VAL X 115      49.727  19.133  36.357  1.00  0.00           N
ATOM    888  CA  VAL X 115      49.412  20.505  35.926  1.00  0.00           C
ATOM    889  CB  VAL X 115      48.290  20.508  34.863  1.00  0.00           C
ATOM    890  CG1 VAL X 115      48.090  21.901  34.249  1.00  0.00           C
ATOM    891  CG2 VAL X 115      48.561  19.529  33.710  1.00  0.00           C
ATOM    892  C   VAL X 115      49.010  21.367  37.124  1.00  0.00           C
ATOM    893  O   VAL X 115      48.241  20.917  37.972  1.00  0.00           O
ATOM    894  N   MET X 116      49.458  22.623  37.173  1.00  0.00           N
ATOM    895  CA  MET X 116      48.969  23.640  38.112  1.00  0.00           C
ATOM    896  CB  MET X 116      50.080  24.026  39.099  1.00  0.00           C
ATOM    897  CG  MET X 116      49.533  24.890  40.245  1.00  0.00           C
ATOM    898  SD  MET X 116      50.734  25.332  41.531  1.00  0.00           S
ATOM    899  CE  MET X 116      51.043  23.715  42.295  1.00  0.00           C
ATOM    900  C   MET X 116      48.393  24.852  37.364  1.00  0.00           C
ATOM    901  O   MET X 116      49.018  25.372  36.440  1.00  0.00           O
ATOM    902  N   VAL X 117      47.205  25.309  37.770  1.00  0.00           N
ATOM    903  CA  VAL X 117      46.474  26.428  37.153  1.00  0.00           C
ATOM    904  CB  VAL X 117      45.097  25.980  36.619  1.00  0.00           C
ATOM    905  CG1 VAL X 117      44.411  27.112  35.841  1.00  0.00           C
ATOM    906  CG2 VAL X 117      45.203  24.770  35.678  1.00  0.00           C
ATOM    907  C   VAL X 117      46.323  27.572  38.158  1.00  0.00           C
ATOM    908  O   VAL X 117      45.696  27.402  39.205  1.00  0.00           O
ATOM    909  N   TRP X 118      46.885  28.736  37.830  1.00  0.00           N
ATOM    910  CA  TRP X 118      46.853  29.944  38.658  1.00  0.00           C
ATOM    911  CB  TRP X 118      48.159  30.731  38.464  1.00  0.00           C
ATOM    912  CG  TRP X 118      48.607  31.672  39.549  1.00  0.00           C
ATOM    913  CD1 TRP X 118      47.831  32.330  40.447  1.00  0.00           C
ATOM    914  NE1 TRP X 118      48.623  33.115  41.263  1.00  0.00           N
ATOM    915  CE2 TRP X 118      49.959  32.984  40.955  1.00  0.00           C
ATOM    916  CZ2 TRP X 118      51.126  33.551  41.487  1.00  0.00           C
ATOM    917  CH2 TRP X 118      52.372  33.212  40.935  1.00  0.00           C
ATOM    918  CZ3 TRP X 118      52.432  32.326  39.844  1.00  0.00           C
ATOM    919  CE3 TRP X 118      51.251  31.771  39.309  1.00  0.00           C
ATOM    920  CD2 TRP X 118      49.982  32.078  39.853  1.00  0.00           C
ATOM    921  C   TRP X 118      45.608  30.788  38.342  1.00  0.00           C
ATOM    922  O   TRP X 118      45.491  31.372  37.260  1.00  0.00           O
ATOM    923  N   ILE X 119      44.690  30.853  39.306  1.00  0.00           N
ATOM    924  CA  ILE X 119      43.519  31.733  39.343  1.00  0.00           C
ATOM    925  CB  ILE X 119      42.335  31.019  40.050  1.00  0.00           C
ATOM    926  CG2 ILE X 119      41.068  31.884  39.934  1.00  0.00           C
ATOM    927  CG1 ILE X 119      42.054  29.576  39.563  1.00  0.00           C
ATOM    928  CD1 ILE X 119      41.781  29.419  38.062  1.00  0.00           C
ATOM    929  C   ILE X 119      43.935  33.009  40.087  1.00  0.00           C
ATOM    930  O   ILE X 119      43.989  33.013  41.316  1.00  0.00           O
ATOM    931  N   HID X 120      44.304  34.068  39.361  1.00  0.00           N
ATOM    932  CA  HID X 120      44.967  35.222  39.982  1.00  0.00           C
ATOM    933  CB  HID X 120      45.551  36.172  38.920  1.00  0.00           C
ATOM    934  CG  HID X 120      44.548  36.943  38.091  1.00  0.00           C
ATOM    935  ND1 HID X 120      43.710  37.945  38.529  1.00  0.00           N
ATOM    936  CE1 HID X 120      43.011  38.398  37.473  1.00  0.00           C
ATOM    937  NE2 HID X 120      43.389  37.763  36.350  1.00  0.00           N
ATOM    938  CD2 HID X 120      44.360  36.832  36.741  1.00  0.00           C
ATOM    939  C   HID X 120      44.084  35.970  40.996  1.00  0.00           C
ATOM    940  O   HID X 120      42.872  36.131  40.813  1.00  0.00           O
ATOM    941  N   GLY X 121      44.708  36.487  42.055  1.00  0.00           N
ATOM    942  CA  GLY X 121      44.092  37.372  43.025  1.00  0.00           C
ATOM    943  C   GLY X 121      43.939  38.806  42.513  1.00  0.00           C
ATOM    944  O   GLY X 121      44.005  39.109  41.326  1.00  0.00           O
ATOM    945  N   GLY X 122      43.694  39.762  43.495  1.00  0.00           N
ATOM    946  CA  GLY X 122      43.562  41.182  43.155  1.00  0.00           C
ATOM    947  C   GLY X 122      42.130  41.533  42.752  1.00  0.00           C
ATOM    948  O   GLY X 122      41.847  42.077  41.696  1.00  0.00           O
ATOM    949  N   GLY X 123      41.150  41.223  43.693  1.00  0.00           N
ATOM    950  CA  GLY X 123      39.724  41.386  43.388  1.00  0.00           C
ATOM    951  C   GLY X 123      39.303  42.821  43.023  1.00  0.00           C
ATOM    952  O   GLY X 123      39.970  43.798  43.366  1.00  0.00           O
ATOM    953  N   LEU X 124      38.155  42.935  42.346  1.00  0.00           N
ATOM    954  CA  LEU X 124      37.507  44.173  41.872  1.00  0.00           C
ATOM    955  CB  LEU X 124      37.036  44.996  43.098  1.00  0.00           C
ATOM    956  CG  LEU X 124      35.667  45.690  42.949  1.00  0.00           C
ATOM    957  CD1 LEU X 124      35.224  46.238  44.308  1.00  0.00           C
ATOM    958  CD2 LEU X 124      35.666  46.855  41.960  1.00  0.00           C
ATOM    959  C   LEU X 124      38.291  44.991  40.818  1.00  0.00           C
ATOM    960  O   LEU X 124      37.710  45.344  39.792  1.00  0.00           O
ATOM    961  N   MET X 125      39.581  45.282  41.028  1.00  0.00           N
ATOM    962  CA  MET X 125      40.312  46.300  40.248  1.00  0.00           C
ATOM    963  CB  MET X 125      40.137  47.634  41.006  1.00  0.00           C
ATOM    964  CG  MET X 125      40.520  48.905  40.237  1.00  0.00           C
ATOM    965  SD  MET X 125      39.572  49.199  38.717  1.00  0.00           S
ATOM    966  CE  MET X 125      39.433  51.004  38.792  1.00  0.00           C
ATOM    967  C   MET X 125      41.806  46.004  39.982  1.00  0.00           C
ATOM    968  O   MET X 125      42.404  46.672  39.139  1.00  0.00           O
ATOM    969  N   VAL X 126      42.439  45.045  40.675  1.00  0.00           N
ATOM    970  CA  VAL X 126      43.921  44.945  40.758  1.00  0.00           C
ATOM    971  CB  VAL X 126      44.472  45.555  42.071  1.00  0.00           C
ATOM    972  CG1 VAL X 126      44.103  47.036  42.204  1.00  0.00           C
ATOM    973  CG2 VAL X 126      43.997  44.833  43.337  1.00  0.00           C
ATOM    974  C   VAL X 126      44.497  43.553  40.444  1.00  0.00           C
ATOM    975  O   VAL X 126      45.460  43.109  41.072  1.00  0.00           O
ATOM    976  N   GLY X 127      43.953  42.854  39.447  1.00  0.00           N
ATOM    977  CA  GLY X 127      44.480  41.578  38.937  1.00  0.00           C
ATOM    978  C   GLY X 127      44.463  41.518  37.407  1.00  0.00           C
ATOM    979  O   GLY X 127      43.584  42.118  36.794  1.00  0.00           O
ATOM    980  N   ALA X 128      45.430  40.826  36.792  1.00  0.00           N
ATOM    981  CA  ALA X 128      45.456  40.533  35.351  1.00  0.00           C
ATOM    982  CB  ALA X 128      45.803  41.812  34.569  1.00  0.00           C
ATOM    983  C   ALA X 128      46.494  39.441  35.008  1.00  0.00           C
ATOM    984  O   ALA X 128      47.671  39.572  35.357  1.00  0.00           O
ATOM    985  N   ALA X 129      46.125  38.416  34.231  1.00  0.00           N
ATOM    986  CA  ALA X 129      47.078  37.413  33.722  1.00  0.00           C
ATOM    987  CB  ALA X 129      46.360  36.135  33.278  1.00  0.00           C
ATOM    988  C   ALA X 129      48.012  37.950  32.617  1.00  0.00           C
ATOM    989  O   ALA X 129      48.833  37.206  32.085  1.00  0.00           O
ATOM    990  N   SER X 130      47.932  39.243  32.290  1.00  0.00           N
ATOM    991  CA  SER X 130      48.976  39.963  31.556  1.00  0.00           C
ATOM    992  CB  SER X 130      48.407  41.282  31.032  1.00  0.00           C
ATOM    993  OG  SER X 130      48.088  42.141  32.107  1.00  0.00           O
ATOM    994  C   SER X 130      50.238  40.227  32.393  1.00  0.00           C
ATOM    995  O   SER X 130      51.256  40.636  31.837  1.00  0.00           O
ATOM    996  N   THR X 131      50.190  40.026  33.720  1.00  0.00           N
ATOM    997  CA  THR X 131      51.292  40.320  34.662  1.00  0.00           C
ATOM    998  CB  THR X 131      50.873  41.509  35.562  1.00  0.00           C
ATOM    999  CG2 THR X 131      51.125  41.378  37.063  1.00  0.00           C
ATOM   1000  OG1 THR X 131      51.574  42.654  35.128  1.00  0.00           O
ATOM   1001  C   THR X 131      51.799  39.093  35.443  1.00  0.00           C
ATOM   1002  O   THR X 131      52.970  39.062  35.834  1.00  0.00           O
ATOM   1003  N   TYR X 132      50.954  38.074  35.641  1.00  0.00           N
ATOM   1004  CA  TYR X 132      51.267  36.870  36.426  1.00  0.00           C
ATOM   1005  CB  TYR X 132      49.982  36.290  37.058  1.00  0.00           C
ATOM   1006  CG  TYR X 132      49.419  37.043  38.263  1.00  0.00           C
ATOM   1007  CD1 TYR X 132      48.939  38.361  38.130  1.00  0.00           C
ATOM   1008  CE1 TYR X 132      48.404  39.053  39.233  1.00  0.00           C
ATOM   1009  CZ  TYR X 132      48.334  38.423  40.492  1.00  0.00           C
ATOM   1010  OH  TYR X 132      47.835  39.101  41.560  1.00  0.00           O
ATOM   1011  CE2 TYR X 132      48.800  37.098  40.631  1.00  0.00           C
ATOM   1012  CD2 TYR X 132      49.341  36.415  39.522  1.00  0.00           C
ATOM   1013  C   TYR X 132      52.024  35.825  35.576  1.00  0.00           C
ATOM   1014  O   TYR X 132      51.419  35.029  34.853  1.00  0.00           O
ATOM   1015  N   ASP X 133      53.357  35.832  35.683  1.00  0.00           N
ATOM   1016  CA  ASP X 133      54.274  34.872  35.050  1.00  0.00           C
ATOM   1017  CB  ASP X 133      55.682  35.494  34.992  1.00  0.00           C
ATOM   1018  CG  ASP X 133      56.667  34.728  34.105  1.00  0.00           C
ATOM   1019  OD1 ASP X 133      56.900  33.536  34.399  1.00  0.00           O
ATOM   1020  OD2 ASP X 133      57.249  35.316  33.158  1.00  0.00           O
ATOM   1021  C   ASP X 133      54.290  33.524  35.804  1.00  0.00           C
ATOM   1022  O   ASP X 133      54.424  33.495  37.035  1.00  0.00           O
ATOM   1023  N   GLY X 134      54.172  32.411  35.074  1.00  0.00           N
ATOM   1024  CA  GLY X 134      54.133  31.042  35.609  1.00  0.00           C
ATOM   1025  C   GLY X 134      55.405  30.195  35.429  1.00  0.00           C
ATOM   1026  O   GLY X 134      55.412  29.049  35.876  1.00  0.00           O
ATOM   1027  N   LEU X 135      56.479  30.712  34.823  1.00  0.00           N
ATOM   1028  CA  LEU X 135      57.649  29.932  34.374  1.00  0.00           C
ATOM   1029  CB  LEU X 135      58.606  30.929  33.686  1.00  0.00           C
ATOM   1030  CG  LEU X 135      59.976  30.384  33.243  1.00  0.00           C
ATOM   1031  CD1 LEU X 135      59.856  29.278  32.198  1.00  0.00           C
ATOM   1032  CD2 LEU X 135      60.804  31.520  32.647  1.00  0.00           C
ATOM   1033  C   LEU X 135      58.384  29.140  35.478  1.00  0.00           C
ATOM   1034  O   LEU X 135      58.828  28.015  35.237  1.00  0.00           O
ATOM   1035  N   ALA X 136      58.548  29.722  36.669  1.00  0.00           N
ATOM   1036  CA  ALA X 136      59.544  29.278  37.649  1.00  0.00           C
ATOM   1037  CB  ALA X 136      59.513  30.248  38.838  1.00  0.00           C
ATOM   1038  C   ALA X 136      59.403  27.808  38.104  1.00  0.00           C
ATOM   1039  O   ALA X 136      60.399  27.084  38.133  1.00  0.00           O
ATOM   1040  N   LEU X 137      58.190  27.339  38.420  1.00  0.00           N
ATOM   1041  CA  LEU X 137      57.960  25.962  38.882  1.00  0.00           C
ATOM   1042  CB  LEU X 137      56.514  25.855  39.407  1.00  0.00           C
ATOM   1043  CG  LEU X 137      56.173  24.514  40.089  1.00  0.00           C
ATOM   1044  CD1 LEU X 137      56.955  24.313  41.388  1.00  0.00           C
ATOM   1045  CD2 LEU X 137      54.681  24.460  40.425  1.00  0.00           C
ATOM   1046  C   LEU X 137      58.264  24.914  37.793  1.00  0.00           C
ATOM   1047  O   LEU X 137      58.832  23.863  38.097  1.00  0.00           O
ATOM   1048  N   ALA X 138      57.959  25.214  36.525  1.00  0.00           N
ATOM   1049  CA  ALA X 138      58.245  24.331  35.388  1.00  0.00           C
ATOM   1050  CB  ALA X 138      57.482  24.850  34.160  1.00  0.00           C
ATOM   1051  C   ALA X 138      59.754  24.214  35.106  1.00  0.00           C
ATOM   1052  O   ALA X 138      60.251  23.125  34.797  1.00  0.00           O
ATOM   1053  N   ALA X 139      60.484  25.322  35.268  1.00  0.00           N
ATOM   1054  CA  ALA X 139      61.937  25.389  35.114  1.00  0.00           C
ATOM   1055  CB  ALA X 139      62.303  26.858  34.872  1.00  0.00           C
ATOM   1056  C   ALA X 139      62.714  24.775  36.301  1.00  0.00           C
ATOM   1057  O   ALA X 139      63.898  24.467  36.158  1.00  0.00           O
ATOM   1058  N   HIE X 140      62.065  24.568  37.456  1.00  0.00           N
ATOM   1059  CA  HIE X 140      62.659  23.953  38.653  1.00  0.00           C
ATOM   1060  CB  HIE X 140      62.304  24.779  39.903  1.00  0.00           C
ATOM   1061  CG  HIE X 140      63.098  26.050  40.084  1.00  0.00           C
ATOM   1062  ND1 HIE X 140      64.490  26.147  39.998  1.00  0.00           N
ATOM   1063  CE1 HIE X 140      64.798  27.396  40.386  1.00  0.00           C
ATOM   1064  NE2 HIE X 140      63.686  28.073  40.715  1.00  0.00           N
ATOM   1065  CD2 HIE X 140      62.603  27.240  40.530  1.00  0.00           C
ATOM   1066  C   HIE X 140      62.286  22.473  38.847  1.00  0.00           C
ATOM   1067  O   HIE X 140      63.171  21.622  38.871  1.00  0.00           O
ATOM   1068  N   GLU X 141      61.001  22.143  39.018  1.00  0.00           N
ATOM   1069  CA  GLU X 141      60.565  20.874  39.643  1.00  0.00           C
ATOM   1070  CB  GLU X 141      59.864  21.164  40.988  1.00  0.00           C
ATOM   1071  CG  GLU X 141      60.800  21.670  42.099  1.00  0.00           C
ATOM   1072  CD  GLU X 141      61.914  20.676  42.466  1.00  0.00           C
ATOM   1073  OE1 GLU X 141      61.711  19.440  42.385  1.00  0.00           O
ATOM   1074  OE2 GLU X 141      63.019  21.115  42.863  1.00  0.00           O
ATOM   1075  C   GLU X 141      59.725  19.944  38.742  1.00  0.00           C
ATOM   1076  O   GLU X 141      59.175  18.954  39.227  1.00  0.00           O
ATOM   1077  N   ASN X 142      59.677  20.205  37.432  1.00  0.00           N
ATOM   1078  CA  ASN X 142      59.027  19.357  36.420  1.00  0.00           C
ATOM   1079  CB  ASN X 142      59.824  18.046  36.243  1.00  0.00           C
ATOM   1080  CG  ASN X 142      59.657  17.472  34.849  1.00  0.00           C
ATOM   1081  OD1 ASN X 142      59.855  18.170  33.868  1.00  0.00           O
ATOM   1082  ND2 ASN X 142      59.338  16.213  34.706  1.00  0.00           N
ATOM   1083  C   ASN X 142      57.500  19.175  36.602  1.00  0.00           C
ATOM   1084  O   ASN X 142      56.974  18.060  36.676  1.00  0.00           O
ATOM   1085  N   VAL X 143      56.795  20.309  36.648  1.00  0.00           N
ATOM   1086  CA  VAL X 143      55.325  20.442  36.667  1.00  0.00           C
ATOM   1087  CB  VAL X 143      54.848  20.967  38.042  1.00  0.00           C
ATOM   1088  CG1 VAL X 143      53.320  21.049  38.160  1.00  0.00           C
ATOM   1089  CG2 VAL X 143      55.342  20.084  39.198  1.00  0.00           C
ATOM   1090  C   VAL X 143      54.915  21.402  35.540  1.00  0.00           C
ATOM   1091  O   VAL X 143      55.624  22.374  35.285  1.00  0.00           O
ATOM   1092  N   VAL X 144      53.795  21.154  34.856  1.00  0.00           N
ATOM   1093  CA  VAL X 144      53.259  22.057  33.814  1.00  0.00           C
ATOM   1094  CB  VAL X 144      52.445  21.268  32.769  1.00  0.00           C
ATOM   1095  CG1 VAL X 144      51.744  22.158  31.733  1.00  0.00           C
ATOM   1096  CG2 VAL X 144      53.368  20.317  31.997  1.00  0.00           C
ATOM   1097  C   VAL X 144      52.430  23.164  34.470  1.00  0.00           C
ATOM   1098  O   VAL X 144      51.652  22.892  35.382  1.00  0.00           O
ATOM   1099  N   VAL X 145      52.568  24.410  34.012  1.00  0.00           N
ATOM   1100  CA  VAL X 145      51.897  25.575  34.618  1.00  0.00           C
ATOM   1101  CB  VAL X 145      52.911  26.535  35.280  1.00  0.00           C
ATOM   1102  CG1 VAL X 145      52.213  27.686  36.024  1.00  0.00           C
ATOM   1103  CG2 VAL X 145      53.793  25.807  36.305  1.00  0.00           C
ATOM   1104  C   VAL X 145      51.007  26.291  33.602  1.00  0.00           C
ATOM   1105  O   VAL X 145      51.347  26.395  32.422  1.00  0.00           O
ATOM   1106  N   VAL X 146      49.875  26.817  34.075  1.00  0.00           N
ATOM   1107  CA  VAL X 146      48.957  27.691  33.329  1.00  0.00           C
ATOM   1108  CB  VAL X 146      47.686  26.921  32.902  1.00  0.00           C
ATOM   1109  CG1 VAL X 146      46.778  27.755  31.990  1.00  0.00           C
ATOM   1110  CG2 VAL X 146      48.000  25.615  32.155  1.00  0.00           C
ATOM   1111  C   VAL X 146      48.588  28.902  34.198  1.00  0.00           C
ATOM   1112  O   VAL X 146      48.327  28.731  35.388  1.00  0.00           O
ATOM   1113  N   THR X 147      48.509  30.113  33.636  1.00  0.00           N
ATOM   1114  CA  THR X 147      47.923  31.295  34.314  1.00  0.00           C
ATOM   1115  CB  THR X 147      48.966  32.385  34.667  1.00  0.00           C
ATOM   1116  CG2 THR X 147      50.176  31.823  35.419  1.00  0.00           C
ATOM   1117  OG1 THR X 147      49.494  33.065  33.549  1.00  0.00           O
ATOM   1118  C   THR X 147      46.742  31.837  33.500  1.00  0.00           C
ATOM   1119  O   THR X 147      46.842  31.925  32.277  1.00  0.00           O
ATOM   1120  N   ILE X 148      45.598  32.134  34.140  1.00  0.00           N
ATOM   1121  CA  ILE X 148      44.323  32.450  33.449  1.00  0.00           C
ATOM   1122  CB  ILE X 148      43.289  31.293  33.564  1.00  0.00           C
ATOM   1123  CG2 ILE X 148      43.928  29.932  33.235  1.00  0.00           C
ATOM   1124  CG1 ILE X 148      42.585  31.166  34.936  1.00  0.00           C
ATOM   1125  CD1 ILE X 148      41.270  31.949  35.044  1.00  0.00           C
ATOM   1126  C   ILE X 148      43.728  33.788  33.907  1.00  0.00           C
ATOM   1127  O   ILE X 148      43.859  34.152  35.075  1.00  0.00           O
ATOM   1128  N   GLN X 149      43.050  34.508  33.004  1.00  0.00           N
ATOM   1129  CA  GLN X 149      42.387  35.791  33.286  1.00  0.00           C
ATOM   1130  CB  GLN X 149      42.845  36.828  32.251  1.00  0.00           C
ATOM   1131  CG  GLN X 149      42.508  38.270  32.653  1.00  0.00           C
ATOM   1132  CD  GLN X 149      43.382  39.263  31.901  1.00  0.00           C
ATOM   1133  OE1 GLN X 149      44.335  39.809  32.429  1.00  0.00           O
ATOM   1134  NE2 GLN X 149      43.129  39.495  30.639  1.00  0.00           N
ATOM   1135  C   GLN X 149      40.855  35.680  33.313  1.00  0.00           C
ATOM   1136  O   GLN X 149      40.269  34.908  32.559  1.00  0.00           O
ATOM   1137  N   TYR X 150      40.203  36.495  34.144  1.00  0.00           N
ATOM   1138  CA  TYR X 150      38.743  36.605  34.263  1.00  0.00           C
ATOM   1139  CB  TYR X 150      38.246  35.656  35.369  1.00  0.00           C
ATOM   1140  CG  TYR X 150      38.784  35.937  36.765  1.00  0.00           C
ATOM   1141  CD1 TYR X 150      40.080  35.515  37.128  1.00  0.00           C
ATOM   1142  CE1 TYR X 150      40.597  35.818  38.403  1.00  0.00           C
ATOM   1143  CZ  TYR X 150      39.809  36.528  39.334  1.00  0.00           C
ATOM   1144  OH  TYR X 150      40.298  36.834  40.564  1.00  0.00           O
ATOM   1145  CE2 TYR X 150      38.497  36.911  38.986  1.00  0.00           C
ATOM   1146  CD2 TYR X 150      37.989  36.625  37.703  1.00  0.00           C
ATOM   1147  C   TYR X 150      38.326  38.066  34.518  1.00  0.00           C
ATOM   1148  O   TYR X 150      39.159  38.890  34.903  1.00  0.00           O
ATOM   1149  N   ARG X 151      37.051  38.415  34.284  1.00  0.00           N
ATOM   1150  CA  ARG X 151      36.536  39.784  34.500  1.00  0.00           C
ATOM   1151  CB  ARG X 151      35.288  40.031  33.640  1.00  0.00           C
ATOM   1152  CG  ARG X 151      35.628  40.132  32.141  1.00  0.00           C
ATOM   1153  CD  ARG X 151      34.374  40.208  31.262  1.00  0.00           C
ATOM   1154  NE  ARG X 151      33.614  38.958  31.377  1.00  0.00           N
ATOM   1155  CZ  ARG X 151      32.340  38.733  31.151  1.00  0.00           C
ATOM   1156  NH1 ARG X 151      31.523  39.625  30.675  1.00  0.00           N
ATOM   1157  NH2 ARG X 151      31.888  37.546  31.398  1.00  0.00           N
ATOM   1158  C   ARG X 151      36.254  40.071  35.979  1.00  0.00           C
ATOM   1159  O   ARG X 151      35.796  39.197  36.716  1.00  0.00           O
ATOM   1160  N   LEU X 152      36.498  41.315  36.391  1.00  0.00           N
ATOM   1161  CA  LEU X 152      36.388  41.788  37.777  1.00  0.00           C
ATOM   1162  CB  LEU X 152      37.715  42.469  38.182  1.00  0.00           C
ATOM   1163  CG  LEU X 152      39.005  41.647  37.991  1.00  0.00           C
ATOM   1164  CD1 LEU X 152      40.215  42.476  38.425  1.00  0.00           C
ATOM   1165  CD2 LEU X 152      38.987  40.360  38.817  1.00  0.00           C
ATOM   1166  C   LEU X 152      35.194  42.745  37.969  1.00  0.00           C
ATOM   1167  O   LEU X 152      34.571  43.182  36.999  1.00  0.00           O
ATOM   1168  N   GLY X 153      34.878  43.087  39.222  1.00  0.00           N
ATOM   1169  CA  GLY X 153      33.996  44.207  39.559  1.00  0.00           C
ATOM   1170  C   GLY X 153      32.583  44.075  38.989  1.00  0.00           C
ATOM   1171  O   GLY X 153      31.979  43.003  39.053  1.00  0.00           O
ATOM   1172  N   ILE X 154      32.049  45.166  38.428  1.00  0.00           N
ATOM   1173  CA  ILE X 154      30.693  45.221  37.852  1.00  0.00           C
ATOM   1174  CB  ILE X 154      30.388  46.648  37.322  1.00  0.00           C
ATOM   1175  CG2 ILE X 154      29.025  46.697  36.600  1.00  0.00           C
ATOM   1176  CG1 ILE X 154      30.403  47.679  38.480  1.00  0.00           C
ATOM   1177  CD1 ILE X 154      30.351  49.146  38.024  1.00  0.00           C
ATOM   1178  C   ILE X 154      30.528  44.146  36.766  1.00  0.00           C
ATOM   1179  O   ILE X 154      29.559  43.389  36.797  1.00  0.00           O
ATOM   1180  N   TRP X 155      31.503  44.013  35.859  1.00  0.00           N
ATOM   1181  CA  TRP X 155      31.507  42.985  34.810  1.00  0.00           C
ATOM   1182  CB  TRP X 155      32.776  43.121  33.967  1.00  0.00           C
ATOM   1183  CG  TRP X 155      32.808  44.227  32.969  1.00  0.00           C
ATOM   1184  CD1 TRP X 155      32.365  44.106  31.702  1.00  0.00           C
ATOM   1185  NE1 TRP X 155      32.672  45.242  30.990  1.00  0.00           N
ATOM   1186  CE2 TRP X 155      33.309  46.176  31.778  1.00  0.00           C
ATOM   1187  CZ2 TRP X 155      33.838  47.446  31.515  1.00  0.00           C
ATOM   1188  CH2 TRP X 155      34.455  48.158  32.558  1.00  0.00           C
ATOM   1189  CZ3 TRP X 155      34.540  47.590  33.842  1.00  0.00           C
ATOM   1190  CE3 TRP X 155      34.018  46.306  34.093  1.00  0.00           C
ATOM   1191  CD2 TRP X 155      33.390  45.564  33.067  1.00  0.00           C
ATOM   1192  C   TRP X 155      31.465  41.558  35.365  1.00  0.00           C
ATOM   1193  O   TRP X 155      30.749  40.713  34.827  1.00  0.00           O
ATOM   1194  N   GLY X 156      32.238  41.285  36.418  1.00  0.00           N
ATOM   1195  CA  GLY X 156      32.325  39.959  37.027  1.00  0.00           C
ATOM   1196  C   GLY X 156      31.106  39.587  37.876  1.00  0.00           C
ATOM   1197  O   GLY X 156      30.743  38.411  37.917  1.00  0.00           O
ATOM   1198  N   PHE X 157      30.471  40.560  38.545  1.00  0.00           N
ATOM   1199  CA  PHE X 157      29.614  40.276  39.706  1.00  0.00           C
ATOM   1200  CB  PHE X 157      30.475  40.388  40.975  1.00  0.00           C
ATOM   1201  CG  PHE X 157      31.527  39.297  41.055  1.00  0.00           C
ATOM   1202  CD1 PHE X 157      31.140  37.982  41.373  1.00  0.00           C
ATOM   1203  CE1 PHE X 157      32.087  36.946  41.371  1.00  0.00           C
ATOM   1204  CZ  PHE X 157      33.426  37.216  41.037  1.00  0.00           C
ATOM   1205  CE2 PHE X 157      33.818  38.530  40.721  1.00  0.00           C
ATOM   1206  CD2 PHE X 157      32.871  39.571  40.736  1.00  0.00           C
ATOM   1207  C   PHE X 157      28.295  41.064  39.821  1.00  0.00           C
ATOM   1208  O   PHE X 157      27.555  40.836  40.784  1.00  0.00           O
ATOM   1209  N   PHE X 158      27.923  41.913  38.856  1.00  0.00           N
ATOM   1210  CA  PHE X 158      26.558  42.465  38.788  1.00  0.00           C
ATOM   1211  CB  PHE X 158      26.453  43.443  37.610  1.00  0.00           C
ATOM   1212  CG  PHE X 158      25.060  44.000  37.369  1.00  0.00           C
ATOM   1213  CD1 PHE X 158      24.604  45.114  38.100  1.00  0.00           C
ATOM   1214  CE1 PHE X 158      23.314  45.628  37.873  1.00  0.00           C
ATOM   1215  CZ  PHE X 158      22.467  45.018  36.930  1.00  0.00           C
ATOM   1216  CE2 PHE X 158      22.916  43.901  36.204  1.00  0.00           C
ATOM   1217  CD2 PHE X 158      24.211  43.397  36.419  1.00  0.00           C
ATOM   1218  C   PHE X 158      25.505  41.344  38.667  1.00  0.00           C
ATOM   1219  O   PHE X 158      25.629  40.453  37.826  1.00  0.00           O
ATOM   1220  N   SER X 159      24.464  41.390  39.496  1.00  0.00           N
ATOM   1221  CA  SER X 159      23.344  40.439  39.512  1.00  0.00           C
ATOM   1222  CB  SER X 159      23.644  39.260  40.445  1.00  0.00           C
ATOM   1223  OG  SER X 159      22.522  38.396  40.544  1.00  0.00           O
ATOM   1224  C   SER X 159      22.062  41.126  39.976  1.00  0.00           C
ATOM   1225  O   SER X 159      22.091  41.978  40.867  1.00  0.00           O
ATOM   1226  N   THR X 160      20.933  40.718  39.400  1.00  0.00           N
ATOM   1227  CA  THR X 160      19.584  41.136  39.805  1.00  0.00           C
ATOM   1228  CB  THR X 160      18.792  41.684  38.609  1.00  0.00           C
ATOM   1229  CG2 THR X 160      19.478  42.889  37.960  1.00  0.00           C
ATOM   1230  OG1 THR X 160      18.652  40.684  37.630  1.00  0.00           O
ATOM   1231  C   THR X 160      18.801  40.005  40.478  1.00  0.00           C
ATOM   1232  O   THR X 160      17.662  40.218  40.889  1.00  0.00           O
ATOM   1233  N   GLY X 161      19.380  38.803  40.618  1.00  0.00           N
ATOM   1234  CA  GLY X 161      18.699  37.636  41.195  1.00  0.00           C
ATOM   1235  C   GLY X 161      17.468  37.198  40.388  1.00  0.00           C
ATOM   1236  O   GLY X 161      16.471  36.761  40.963  1.00  0.00           O
ATOM   1237  N   ASP X 162      17.503  37.409  39.070  1.00  0.00           N
ATOM   1238  CA  ASP X 162      16.413  37.180  38.117  1.00  0.00           C
ATOM   1239  CB  ASP X 162      15.563  38.461  38.029  1.00  0.00           C
ATOM   1240  CG  ASP X 162      14.194  38.308  37.353  1.00  0.00           C
ATOM   1241  OD1 ASP X 162      13.482  39.333  37.273  1.00  0.00           O
ATOM   1242  OD2 ASP X 162      13.796  37.200  36.918  1.00  0.00           O
ATOM   1243  C   ASP X 162      16.998  36.767  36.751  1.00  0.00           C
ATOM   1244  O   ASP X 162      18.199  36.897  36.502  1.00  0.00           O
ATOM   1245  N   GLU X 163      16.166  36.245  35.852  1.00  0.00           N
ATOM   1246  CA  GLU X 163      16.596  35.515  34.652  1.00  0.00           C
ATOM   1247  CB  GLU X 163      15.347  34.896  33.994  1.00  0.00           C
ATOM   1248  CG  GLU X 163      15.611  33.556  33.297  1.00  0.00           C
ATOM   1249  CD  GLU X 163      15.930  32.442  34.304  1.00  0.00           C
ATOM   1250  OE1 GLU X 163      14.988  31.866  34.899  1.00  0.00           O
ATOM   1251  OE2 GLU X 163      17.127  32.166  34.558  1.00  0.00           O
ATOM   1252  C   GLU X 163      17.416  36.358  33.653  1.00  0.00           C
ATOM   1253  O   GLU X 163      18.267  35.814  32.950  1.00  0.00           O
ATOM   1254  N   HID X 164      17.235  37.684  33.634  1.00  0.00           N
ATOM   1255  CA  HID X 164      18.018  38.615  32.807  1.00  0.00           C
ATOM   1256  CB  HID X 164      17.215  39.911  32.605  1.00  0.00           C
ATOM   1257  CG  HID X 164      16.851  40.619  33.889  1.00  0.00           C
ATOM   1258  ND1 HID X 164      15.632  40.552  34.518  1.00  0.00           N
ATOM   1259  CE1 HID X 164      15.682  41.292  35.633  1.00  0.00           C
ATOM   1260  NE2 HID X 164      16.900  41.843  35.764  1.00  0.00           N
ATOM   1261  CD2 HID X 164      17.647  41.431  34.652  1.00  0.00           C
ATOM   1262  C   HID X 164      19.427  38.922  33.356  1.00  0.00           C
ATOM   1263  O   HID X 164      20.247  39.493  32.635  1.00  0.00           O
ATOM   1264  N   SER X 165      19.730  38.596  34.619  1.00  0.00           N
ATOM   1265  CA  SER X 165      21.068  38.748  35.216  1.00  0.00           C
ATOM   1266  CB  SER X 165      21.377  40.221  35.528  1.00  0.00           C
ATOM   1267  OG  SER X 165      21.789  40.868  34.347  1.00  0.00           O
ATOM   1268  C   SER X 165      21.233  37.892  36.477  1.00  0.00           C
ATOM   1269  O   SER X 165      21.252  38.403  37.599  1.00  0.00           O
ATOM   1270  N   ARG X 166      21.401  36.576  36.291  1.00  0.00           N
ATOM   1271  CA  ARG X 166      21.597  35.620  37.398  1.00  0.00           C
ATOM   1272  CB  ARG X 166      21.494  34.178  36.862  1.00  0.00           C
ATOM   1273  CG  ARG X 166      20.075  33.756  36.420  1.00  0.00           C
ATOM   1274  CD  ARG X 166      19.073  33.721  37.586  1.00  0.00           C
ATOM   1275  NE  ARG X 166      17.741  33.230  37.181  1.00  0.00           N
ATOM   1276  CZ  ARG X 166      16.647  33.321  37.918  1.00  0.00           C
ATOM   1277  NH1 ARG X 166      15.489  32.941  37.476  1.00  0.00           N
ATOM   1278  NH2 ARG X 166      16.638  33.802  39.124  1.00  0.00           N
ATOM   1279  C   ARG X 166      22.894  35.869  38.186  1.00  0.00           C
ATOM   1280  O   ARG X 166      22.846  35.936  39.413  1.00  0.00           O
ATOM   1281  N   GLY X 167      24.024  36.110  37.516  1.00  0.00           N
ATOM   1282  CA  GLY X 167      25.283  36.531  38.155  1.00  0.00           C
ATOM   1283  C   GLY X 167      26.406  35.487  38.162  1.00  0.00           C
ATOM   1284  O   GLY X 167      26.352  34.483  37.449  1.00  0.00           O
ATOM   1285  N   ASN X 168      27.433  35.751  38.981  1.00  0.00           N
ATOM   1286  CA  ASN X 168      28.689  34.990  39.101  1.00  0.00           C
ATOM   1287  CB  ASN X 168      28.443  33.653  39.837  1.00  0.00           C
ATOM   1288  CG  ASN X 168      28.034  33.818  41.293  1.00  0.00           C
ATOM   1289  OD1 ASN X 168      28.367  34.785  41.967  1.00  0.00           O
ATOM   1290  ND2 ASN X 168      27.309  32.871  41.837  1.00  0.00           N
ATOM   1291  C   ASN X 168      29.494  34.875  37.783  1.00  0.00           C
ATOM   1292  O   ASN X 168      30.213  33.898  37.558  1.00  0.00           O
ATOM   1293  N   TRP X 169      29.416  35.891  36.912  1.00  0.00           N
ATOM   1294  CA  TRP X 169      30.059  35.906  35.588  1.00  0.00           C
ATOM   1295  CB  TRP X 169      29.743  37.213  34.849  1.00  0.00           C
ATOM   1296  CG  TRP X 169      28.347  37.728  35.004  1.00  0.00           C
ATOM   1297  CD1 TRP X 169      28.012  38.809  35.740  1.00  0.00           C
ATOM   1298  NE1 TRP X 169      26.646  38.977  35.713  1.00  0.00           N
ATOM   1299  CE2 TRP X 169      26.027  38.017  34.949  1.00  0.00           C
ATOM   1300  CZ2 TRP X 169      24.686  37.780  34.630  1.00  0.00           C
ATOM   1301  CH2 TRP X 169      24.361  36.683  33.816  1.00  0.00           C
ATOM   1302  CZ3 TRP X 169      25.383  35.842  33.340  1.00  0.00           C
ATOM   1303  CE3 TRP X 169      26.733  36.097  33.661  1.00  0.00           C
ATOM   1304  CD2 TRP X 169      27.091  37.192  34.477  1.00  0.00           C
ATOM   1305  C   TRP X 169      31.581  35.719  35.646  1.00  0.00           C
ATOM   1306  O   TRP X 169      32.135  35.036  34.787  1.00  0.00           O
ATOM   1307  N   GLY X 170      32.250  36.274  36.662  1.00  0.00           N
ATOM   1308  CA  GLY X 170      33.695  36.123  36.862  1.00  0.00           C
ATOM   1309  C   GLY X 170      34.108  34.673  37.138  1.00  0.00           C
ATOM   1310  O   GLY X 170      35.069  34.184  36.548  1.00  0.00           O
ATOM   1311  N   HIE X 171      33.346  33.942  37.960  1.00  0.00           N
ATOM   1312  CA  HIE X 171      33.572  32.507  38.188  1.00  0.00           C
ATOM   1313  CB  HIE X 171      32.861  32.055  39.472  1.00  0.00           C
ATOM   1314  CG  HIE X 171      33.418  32.688  40.722  1.00  0.00           C
ATOM   1315  ND1 HIE X 171      32.704  33.485  41.617  1.00  0.00           N
ATOM   1316  CE1 HIE X 171      33.583  33.855  42.564  1.00  0.00           C
ATOM   1317  NE2 HIE X 171      34.800  33.350  42.297  1.00  0.00           N
ATOM   1318  CD2 HIE X 171      34.708  32.596  41.150  1.00  0.00           C
ATOM   1319  C   HIE X 171      33.162  31.657  36.978  1.00  0.00           C
ATOM   1320  O   HIE X 171      33.833  30.672  36.680  1.00  0.00           O
ATOM   1321  N   LEU X 172      32.132  32.062  36.228  1.00  0.00           N
ATOM   1322  CA  LEU X 172      31.782  31.447  34.940  1.00  0.00           C
ATOM   1323  CB  LEU X 172      30.449  32.038  34.437  1.00  0.00           C
ATOM   1324  CG  LEU X 172      29.182  31.457  35.089  1.00  0.00           C
ATOM   1325  CD1 LEU X 172      27.970  32.318  34.729  1.00  0.00           C
ATOM   1326  CD2 LEU X 172      28.897  30.030  34.611  1.00  0.00           C
ATOM   1327  C   LEU X 172      32.904  31.603  33.893  1.00  0.00           C
ATOM   1328  O   LEU X 172      33.170  30.657  33.154  1.00  0.00           O
ATOM   1329  N   ASP X 173      33.619  32.735  33.864  1.00  0.00           N
ATOM   1330  CA  ASP X 173      34.794  32.919  32.995  1.00  0.00           C
ATOM   1331  CB  ASP X 173      35.240  34.393  32.965  1.00  0.00           C
ATOM   1332  CG  ASP X 173      34.286  35.376  32.273  1.00  0.00           C
ATOM   1333  OD1 ASP X 173      33.416  34.985  31.455  1.00  0.00           O
ATOM   1334  OD2 ASP X 173      34.406  36.591  32.543  1.00  0.00           O
ATOM   1335  C   ASP X 173      35.971  32.021  33.435  1.00  0.00           C
ATOM   1336  O   ASP X 173      36.607  31.386  32.594  1.00  0.00           O
ATOM   1337  N   GLN X 174      36.233  31.894  34.745  1.00  0.00           N
ATOM   1338  CA  GLN X 174      37.242  30.955  35.272  1.00  0.00           C
ATOM   1339  CB  GLN X 174      37.356  31.081  36.801  1.00  0.00           C
ATOM   1340  CG  GLN X 174      37.897  32.429  37.308  1.00  0.00           C
ATOM   1341  CD  GLN X 174      37.826  32.543  38.830  1.00  0.00           C
ATOM   1342  OE1 GLN X 174      37.597  31.583  39.547  1.00  0.00           O
ATOM   1343  NE2 GLN X 174      38.014  33.716  39.392  1.00  0.00           N
ATOM   1344  C   GLN X 174      36.907  29.494  34.912  1.00  0.00           C
ATOM   1345  O   GLN X 174      37.784  28.725  34.514  1.00  0.00           O
ATOM   1346  N   VAL X 175      35.629  29.110  34.998  1.00  0.00           N
ATOM   1347  CA  VAL X 175      35.141  27.791  34.570  1.00  0.00           C
ATOM   1348  CB  VAL X 175      33.690  27.580  35.054  1.00  0.00           C
ATOM   1349  CG1 VAL X 175      32.989  26.403  34.373  1.00  0.00           C
ATOM   1350  CG2 VAL X 175      33.669  27.307  36.566  1.00  0.00           C
ATOM   1351  C   VAL X 175      35.309  27.604  33.056  1.00  0.00           C
ATOM   1352  O   VAL X 175      35.783  26.551  32.633  1.00  0.00           O
ATOM   1353  N   ALA X 176      35.030  28.620  32.232  1.00  0.00           N
ATOM   1354  CA  ALA X 176      35.262  28.569  30.784  1.00  0.00           C
ATOM   1355  CB  ALA X 176      34.632  29.809  30.140  1.00  0.00           C
ATOM   1356  C   ALA X 176      36.753  28.407  30.408  1.00  0.00           C
ATOM   1357  O   ALA X 176      37.057  27.784  29.385  1.00  0.00           O
ATOM   1358  N   ALA X 177      37.687  28.887  31.239  1.00  0.00           N
ATOM   1359  CA  ALA X 177      39.116  28.596  31.094  1.00  0.00           C
ATOM   1360  CB  ALA X 177      39.930  29.563  31.965  1.00  0.00           C
ATOM   1361  C   ALA X 177      39.436  27.128  31.430  1.00  0.00           C
ATOM   1362  O   ALA X 177      40.099  26.439  30.654  1.00  0.00           O
ATOM   1363  N   LEU X 178      38.918  26.604  32.546  1.00  0.00           N
ATOM   1364  CA  LEU X 178      39.123  25.202  32.943  1.00  0.00           C
ATOM   1365  CB  LEU X 178      38.545  24.991  34.352  1.00  0.00           C
ATOM   1366  CG  LEU X 178      39.321  25.684  35.490  1.00  0.00           C
ATOM   1367  CD1 LEU X 178      38.529  25.573  36.795  1.00  0.00           C
ATOM   1368  CD2 LEU X 178      40.698  25.053  35.720  1.00  0.00           C
ATOM   1369  C   LEU X 178      38.526  24.205  31.926  1.00  0.00           C
ATOM   1370  O   LEU X 178      39.154  23.183  31.636  1.00  0.00           O
ATOM   1371  N   ARG X 179      37.377  24.537  31.318  1.00  0.00           N
ATOM   1372  CA  ARG X 179      36.756  23.789  30.203  1.00  0.00           C
ATOM   1373  CB  ARG X 179      35.388  24.412  29.857  1.00  0.00           C
ATOM   1374  CG  ARG X 179      34.298  24.140  30.906  1.00  0.00           C
ATOM   1375  CD  ARG X 179      33.012  24.903  30.556  1.00  0.00           C
ATOM   1376  NE  ARG X 179      31.985  24.732  31.596  1.00  0.00           N
ATOM   1377  CZ  ARG X 179      30.828  25.361  31.692  1.00  0.00           C
ATOM   1378  NH1 ARG X 179      30.058  25.125  32.704  1.00  0.00           N
ATOM   1379  NH2 ARG X 179      30.392  26.242  30.845  1.00  0.00           N
ATOM   1380  C   ARG X 179      37.635  23.735  28.944  1.00  0.00           C
ATOM   1381  O   ARG X 179      37.531  22.770  28.188  1.00  0.00           O
ATOM   1382  N   TRP X 180      38.509  24.723  28.725  1.00  0.00           N
ATOM   1383  CA  TRP X 180      39.525  24.698  27.661  1.00  0.00           C
ATOM   1384  CB  TRP X 180      39.935  26.138  27.306  1.00  0.00           C
ATOM   1385  CG  TRP X 180      40.868  26.303  26.139  1.00  0.00           C
ATOM   1386  CD1 TRP X 180      40.510  26.726  24.905  1.00  0.00           C
ATOM   1387  NE1 TRP X 180      41.619  26.783  24.085  1.00  0.00           N
ATOM   1388  CE2 TRP X 180      42.756  26.377  24.744  1.00  0.00           C
ATOM   1389  CZ2 TRP X 180      44.094  26.243  24.345  1.00  0.00           C
ATOM   1390  CH2 TRP X 180      45.049  25.821  25.285  1.00  0.00           C
ATOM   1391  CZ3 TRP X 180      44.655  25.556  26.610  1.00  0.00           C
ATOM   1392  CE3 TRP X 180      43.310  25.705  27.000  1.00  0.00           C
ATOM   1393  CD2 TRP X 180      42.317  26.097  26.074  1.00  0.00           C
ATOM   1394  C   TRP X 180      40.740  23.846  28.060  1.00  0.00           C
ATOM   1395  O   TRP X 180      41.265  23.102  27.231  1.00  0.00           O
ATOM   1396  N   VAL X 181      41.177  23.912  29.326  1.00  0.00           N
ATOM   1397  CA  VAL X 181      42.371  23.199  29.830  1.00  0.00           C
ATOM   1398  CB  VAL X 181      42.789  23.729  31.220  1.00  0.00           C
ATOM   1399  CG1 VAL X 181      43.912  22.912  31.876  1.00  0.00           C
ATOM   1400  CG2 VAL X 181      43.306  25.172  31.117  1.00  0.00           C
ATOM   1401  C   VAL X 181      42.181  21.678  29.830  1.00  0.00           C
ATOM   1402  O   VAL X 181      43.041  20.977  29.298  1.00  0.00           O
ATOM   1403  N   GLN X 182      41.060  21.157  30.348  1.00  0.00           N
ATOM   1404  CA  GLN X 182      40.761  19.708  30.333  1.00  0.00           C
ATOM   1405  CB  GLN X 182      39.385  19.464  30.983  1.00  0.00           C
ATOM   1406  CG  GLN X 182      39.439  19.400  32.519  1.00  0.00           C
ATOM   1407  CD  GLN X 182      40.156  18.154  33.044  1.00  0.00           C
ATOM   1408  OE1 GLN X 182      40.068  17.065  32.495  1.00  0.00           O
ATOM   1409  NE2 GLN X 182      40.901  18.249  34.120  1.00  0.00           N
ATOM   1410  C   GLN X 182      40.773  19.112  28.912  1.00  0.00           C
ATOM   1411  O   GLN X 182      41.181  17.963  28.709  1.00  0.00           O
ATOM   1412  N   ASP X 183      40.371  19.905  27.919  1.00  0.00           N
ATOM   1413  CA  ASP X 183      40.382  19.527  26.510  1.00  0.00           C
ATOM   1414  CB  ASP X 183      39.365  20.421  25.781  1.00  0.00           C
ATOM   1415  CG  ASP X 183      39.169  20.077  24.306  1.00  0.00           C
ATOM   1416  OD1 ASP X 183      39.495  18.948  23.871  1.00  0.00           O
ATOM   1417  OD2 ASP X 183      38.610  20.913  23.567  1.00  0.00           O
ATOM   1418  C   ASP X 183      41.796  19.599  25.900  1.00  0.00           C
ATOM   1419  O   ASP X 183      42.277  18.613  25.340  1.00  0.00           O
ATOM   1420  N   ASN X 184      42.497  20.730  26.030  1.00  0.00           N
ATOM   1421  CA  ASN X 184      43.666  21.050  25.196  1.00  0.00           C
ATOM   1422  CB  ASN X 184      43.541  22.512  24.729  1.00  0.00           C
ATOM   1423  CG  ASN X 184      42.357  22.720  23.804  1.00  0.00           C
ATOM   1424  OD1 ASN X 184      42.408  22.387  22.630  1.00  0.00           O
ATOM   1425  ND2 ASN X 184      41.251  23.213  24.306  1.00  0.00           N
ATOM   1426  C   ASN X 184      45.048  20.767  25.823  1.00  0.00           C
ATOM   1427  O   ASN X 184      46.038  20.730  25.089  1.00  0.00           O
ATOM   1428  N   ILE X 185      45.166  20.563  27.144  1.00  0.00           N
ATOM   1429  CA  ILE X 185      46.486  20.528  27.815  1.00  0.00           C
ATOM   1430  CB  ILE X 185      46.316  20.688  29.344  1.00  0.00           C
ATOM   1431  CG2 ILE X 185      45.831  19.387  30.010  1.00  0.00           C
ATOM   1432  CG1 ILE X 185      47.587  21.196  30.061  1.00  0.00           C
ATOM   1433  CD1 ILE X 185      47.993  22.628  29.682  1.00  0.00           C
ATOM   1434  C   ILE X 185      47.369  19.322  27.428  1.00  0.00           C
ATOM   1435  O   ILE X 185      48.596  19.401  27.524  1.00  0.00           O
ATOM   1436  N   ALA X 186      46.776  18.237  26.918  1.00  0.00           N
ATOM   1437  CA  ALA X 186      47.488  17.033  26.480  1.00  0.00           C
ATOM   1438  CB  ALA X 186      46.437  16.000  26.062  1.00  0.00           C
ATOM   1439  C   ALA X 186      48.513  17.296  25.355  1.00  0.00           C
ATOM   1440  O   ALA X 186      49.608  16.723  25.374  1.00  0.00           O
ATOM   1441  N   SER X 187      48.223  18.218  24.425  1.00  0.00           N
ATOM   1442  CA  SER X 187      49.182  18.637  23.384  1.00  0.00           C
ATOM   1443  CB  SER X 187      48.507  19.538  22.343  1.00  0.00           C
ATOM   1444  OG  SER X 187      47.562  18.838  21.554  1.00  0.00           O
ATOM   1445  C   SER X 187      50.407  19.374  23.948  1.00  0.00           C
ATOM   1446  O   SER X 187      51.464  19.375  23.322  1.00  0.00           O
ATOM   1447  N   PHE X 188      50.298  19.954  25.147  1.00  0.00           N
ATOM   1448  CA  PHE X 188      51.387  20.636  25.859  1.00  0.00           C
ATOM   1449  CB  PHE X 188      50.851  21.938  26.481  1.00  0.00           C
ATOM   1450  CG  PHE X 188      50.244  22.905  25.476  1.00  0.00           C
ATOM   1451  CD1 PHE X 188      48.875  22.827  25.154  1.00  0.00           C
ATOM   1452  CE1 PHE X 188      48.317  23.698  24.202  1.00  0.00           C
ATOM   1453  CZ  PHE X 188      49.127  24.659  23.571  1.00  0.00           C
ATOM   1454  CE2 PHE X 188      50.494  24.745  23.892  1.00  0.00           C
ATOM   1455  CD2 PHE X 188      51.052  23.869  24.841  1.00  0.00           C
ATOM   1456  C   PHE X 188      52.088  19.719  26.885  1.00  0.00           C
ATOM   1457  O   PHE X 188      52.858  20.197  27.717  1.00  0.00           O
ATOM   1458  N   GLY X 189      51.819  18.407  26.848  1.00  0.00           N
ATOM   1459  CA  GLY X 189      52.423  17.406  27.737  1.00  0.00           C
ATOM   1460  C   GLY X 189      51.805  17.323  29.139  1.00  0.00           C
ATOM   1461  O   GLY X 189      52.308  16.574  29.974  1.00  0.00           O
ATOM   1462  N   GLY X 190      50.727  18.062  29.425  1.00  0.00           N
ATOM   1463  CA  GLY X 190      50.034  18.012  30.717  1.00  0.00           C
ATOM   1464  C   GLY X 190      49.011  16.875  30.813  1.00  0.00           C
ATOM   1465  O   GLY X 190      48.394  16.491  29.821  1.00  0.00           O
ATOM   1466  N   ASN X 191      48.816  16.342  32.018  1.00  0.00           N
ATOM   1467  CA  ASN X 191      47.862  15.280  32.332  1.00  0.00           C
ATOM   1468  CB  ASN X 191      48.491  14.390  33.419  1.00  0.00           C
ATOM   1469  CG  ASN X 191      47.557  13.294  33.900  1.00  0.00           C
ATOM   1470  OD1 ASN X 191      46.555  12.966  33.284  1.00  0.00           O
ATOM   1471  ND2 ASN X 191      47.844  12.726  35.041  1.00  0.00           N
ATOM   1472  C   ASN X 191      46.498  15.854  32.790  1.00  0.00           C
ATOM   1473  O   ASN X 191      46.432  16.437  33.878  1.00  0.00           O
ATOM   1474  N   PRO X 192      45.390  15.629  32.052  1.00  0.00           N
ATOM   1475  CD  PRO X 192      45.330  15.055  30.715  1.00  0.00           C
ATOM   1476  CG  PRO X 192      44.038  15.586  30.105  1.00  0.00           C
ATOM   1477  CB  PRO X 192      43.113  15.678  31.314  1.00  0.00           C
ATOM   1478  CA  PRO X 192      44.049  16.051  32.472  1.00  0.00           C
ATOM   1479  C   PRO X 192      43.562  15.421  33.789  1.00  0.00           C
ATOM   1480  O   PRO X 192      42.668  15.975  34.422  1.00  0.00           O
ATOM   1481  N   GLY X 193      44.135  14.289  34.218  1.00  0.00           N
ATOM   1482  CA  GLY X 193      43.792  13.576  35.456  1.00  0.00           C
ATOM   1483  C   GLY X 193      44.558  14.010  36.716  1.00  0.00           C
ATOM   1484  O   GLY X 193      44.368  13.395  37.770  1.00  0.00           O
ATOM   1485  N   SER X 194      45.430  15.023  36.628  1.00  0.00           N
ATOM   1486  CA  SER X 194      46.248  15.520  37.749  1.00  0.00           C
ATOM   1487  CB  SER X 194      47.598  14.790  37.778  1.00  0.00           C
ATOM   1488  OG  SER X 194      48.308  15.096  38.963  1.00  0.00           O
ATOM   1489  C   SER X 194      46.406  17.047  37.701  1.00  0.00           C
ATOM   1490  O   SER X 194      47.507  17.584  37.534  1.00  0.00           O
ATOM   1491  N   VAL X 195      45.287  17.766  37.836  1.00  0.00           N
ATOM   1492  CA  VAL X 195      45.236  19.237  37.779  1.00  0.00           C
ATOM   1493  CB  VAL X 195      44.160  19.722  36.784  1.00  0.00           C
ATOM   1494  CG1 VAL X 195      44.233  21.243  36.591  1.00  0.00           C
ATOM   1495  CG2 VAL X 195      44.302  19.068  35.401  1.00  0.00           C
ATOM   1496  C   VAL X 195      45.026  19.838  39.176  1.00  0.00           C
ATOM   1497  O   VAL X 195      44.030  19.568  39.847  1.00  0.00           O
ATOM   1498  N   THR X 196      45.947  20.695  39.610  1.00  0.00           N
ATOM   1499  CA  THR X 196      45.852  21.490  40.845  1.00  0.00           C
ATOM   1500  CB  THR X 196      47.209  21.511  41.567  1.00  0.00           C
ATOM   1501  CG2 THR X 196      47.198  22.349  42.848  1.00  0.00           C
ATOM   1502  OG1 THR X 196      47.567  20.205  41.953  1.00  0.00           O
ATOM   1503  C   THR X 196      45.403  22.915  40.519  1.00  0.00           C
ATOM   1504  O   THR X 196      45.977  23.539  39.628  1.00  0.00           O
ATOM   1505  N   ILE X 197      44.430  23.465  41.253  1.00  0.00           N
ATOM   1506  CA  ILE X 197      44.103  24.903  41.200  1.00  0.00           C
ATOM   1507  CB  ILE X 197      42.585  25.178  41.101  1.00  0.00           C
ATOM   1508  CG2 ILE X 197      42.070  24.692  39.734  1.00  0.00           C
ATOM   1509  CG1 ILE X 197      41.782  24.571  42.272  1.00  0.00           C
ATOM   1510  CD1 ILE X 197      40.308  24.995  42.298  1.00  0.00           C
ATOM   1511  C   ILE X 197      44.770  25.660  42.355  1.00  0.00           C
ATOM   1512  O   ILE X 197      44.804  25.180  43.488  1.00  0.00           O
ATOM   1513  N   PHE X 198      45.307  26.841  42.058  1.00  0.00           N
ATOM   1514  CA  PHE X 198      46.080  27.686  42.972  1.00  0.00           C
ATOM   1515  CB  PHE X 198      47.574  27.471  42.658  1.00  0.00           C
ATOM   1516  CG  PHE X 198      48.587  28.407  43.308  1.00  0.00           C
ATOM   1517  CD1 PHE X 198      48.520  28.728  44.678  1.00  0.00           C
ATOM   1518  CE1 PHE X 198      49.508  29.537  45.270  1.00  0.00           C
ATOM   1519  CZ  PHE X 198      50.560  30.047  44.492  1.00  0.00           C
ATOM   1520  CE2 PHE X 198      50.624  29.747  43.122  1.00  0.00           C
ATOM   1521  CD2 PHE X 198      49.645  28.926  42.534  1.00  0.00           C
ATOM   1522  C   PHE X 198      45.662  29.148  42.798  1.00  0.00           C
ATOM   1523  O   PHE X 198      45.475  29.598  41.671  1.00  0.00           O
ATOM   1524  N   GLY X 199      45.516  29.902  43.886  1.00  0.00           N
ATOM   1525  CA  GLY X 199      45.223  31.333  43.806  1.00  0.00           C
ATOM   1526  C   GLY X 199      45.381  32.051  45.140  1.00  0.00           C
ATOM   1527  O   GLY X 199      45.133  31.483  46.204  1.00  0.00           O
ATOM   1528  N   GLU X 200      45.777  33.319  45.093  1.00  0.00           N
ATOM   1529  CA  GLU X 200      45.896  34.186  46.269  1.00  0.00           C
ATOM   1530  CB  GLU X 200      47.181  35.030  46.229  1.00  0.00           C
ATOM   1531  CG  GLU X 200      47.349  35.957  45.016  1.00  0.00           C
ATOM   1532  CD  GLU X 200      47.747  35.184  43.758  1.00  0.00           C
ATOM   1533  OE1 GLU X 200      46.862  34.894  42.924  1.00  0.00           O
ATOM   1534  OE2 GLU X 200      48.929  34.808  43.634  1.00  0.00           O
ATOM   1535  C   GLU X 200      44.659  35.069  46.456  1.00  0.00           C
ATOM   1536  O   GLU X 200      44.035  35.470  45.472  1.00  0.00           O
ATOM   1537  C1  MOL X 201      46.049  39.624  45.856  1.00  0.00           C
ATOM   1538  C2  MOL X 201      46.002  41.148  45.916  1.00  0.00           C
ATOM   1539  C3  MOL X 201      44.730  41.722  46.585  1.00  0.00           C
ATOM   1540  C4  MOL X 201      44.861  43.212  47.044  1.00  0.00           C
ATOM   1541  C5  MOL X 201      46.272  43.582  47.559  1.00  0.00           C
ATOM   1542  C6  MOL X 201      47.396  43.028  46.671  1.00  0.00           C
ATOM   1543  O1  MOL X 201      47.206  41.605  46.571  1.00  0.00           O
ATOM   1544  O2  MOL X 201      47.317  43.680  45.386  1.00  0.00           O
ATOM   1545  C7  MOL X 201      48.437  43.490  44.493  1.00  0.00           C
ATOM   1546  C8  MOL X 201      47.923  42.526  43.396  1.00  0.00           C
ATOM   1547  C9  MOL X 201      48.610  42.651  42.023  1.00  0.00           C
ATOM   1548  C10 MOL X 201      48.590  44.124  41.561  1.00  0.00           C
ATOM   1549  C11 MOL X 201      48.956  45.164  42.619  1.00  0.00           C
ATOM   1550  C12 MOL X 201      48.885  44.876  43.997  1.00  0.00           C
ATOM   1551  C13 MOL X 201      49.210  45.894  44.927  1.00  0.00           C
ATOM   1552  C14 MOL X 201      49.510  47.216  44.504  1.00  0.00           C
ATOM   1553  C15 MOL X 201      49.601  47.485  43.119  1.00  0.00           C
ATOM   1554  C16 MOL X 201      49.314  46.457  42.195  1.00  0.00           C
ATOM   1555  O3  MOL X 201      49.350  46.716  40.858  1.00  0.00           O
ATOM   1556  C17 MOL X 201      50.022  48.851  42.636  1.00  0.00           C
ATOM   1557  O4  MOL X 201      50.073  49.108  41.440  1.00  0.00           O
ATOM   1558  C18 MOL X 201      50.403  49.895  43.644  1.00  0.00           C
ATOM   1559  C19 MOL X 201      50.213  49.677  45.027  1.00  0.00           C
ATOM   1560  C20 MOL X 201      49.691  48.340  45.505  1.00  0.00           C
ATOM   1561  O5  MOL X 201      49.383  48.158  46.678  1.00  0.00           O
ATOM   1562  C21 MOL X 201      50.504  50.738  45.926  1.00  0.00           C
ATOM   1563  C22 MOL X 201      51.053  51.945  45.452  1.00  0.00           C
ATOM   1564  C23 MOL X 201      51.295  52.129  44.086  1.00  0.00           C
ATOM   1565  C24 MOL X 201      50.953  51.111  43.187  1.00  0.00           C
ATOM   1566  O6  MOL X 201      50.263  50.631  47.278  1.00  0.00           O
ATOM   1567  C25 MOL X 201      49.404  51.587  47.934  1.00  0.00           C
ATOM   1568  O7  MOL X 201      49.247  45.590  46.259  1.00  0.00           O
ATOM   1569  C26 MOL X 201      50.082  42.147  42.050  1.00  0.00           C
ATOM   1570  O8  MOL X 201      50.839  42.426  42.972  1.00  0.00           O
ATOM   1571  C27 MOL X 201      50.556  41.335  40.827  1.00  0.00           C
ATOM   1572  O9  MOL X 201      51.931  41.574  40.483  1.00  0.00           O
ATOM   1573  O10 MOL X 201      47.794  41.881  41.109  1.00  0.00           O
ATOM   1574  N1  MOL X 201      43.867  43.608  48.075  1.00  0.00           N
ATOM   1575  O11 MOL X 201      44.303  40.943  47.728  1.00  0.00           O
ATOM   1576  C28 MOL X 201      43.129  40.101  47.528  1.00  0.00           C
ATOM   1577  C29 MOL X 201      41.892  40.632  48.330  1.00  0.00           C
ATOM   1578  O12 MOL X 201      41.603  41.979  47.816  1.00  0.00           O
ATOM   1579  C30 MOL X 201      42.139  40.834  49.809  1.00  0.00           C
ATOM   1580  O13 MOL X 201      42.892  39.740  46.319  1.00  0.00           O
ATOM   1581  C31 MOL X 201      40.517  42.215  47.020  1.00  0.00           C
ATOM   1582  C32 MOL X 201      40.450  43.676  46.622  1.00  0.00           C
ATOM   1583  O14 MOL X 201      39.739  41.343  46.705  1.00  0.00           O
ATOM   1584  O15 MOL X 201      41.610  44.016  45.839  1.00  0.00           O
ATOM   1585  C33 MOL X 201      40.349  44.583  47.843  1.00  0.00           C
ATOM   1586  N2  MOL X 201      44.296  35.392  47.706  1.00  0.00           N
ATOM   1587  C34 MOL X 201      43.421  36.545  48.049  1.00  0.00           C
ATOM   1588  C35 MOL X 201      44.162  37.849  47.719  1.00  0.00           C
ATOM   1589  O16 MOL X 201      43.529  38.931  48.403  1.00  0.00           O
ATOM   1590  C36 MOL X 201      42.048  36.349  47.408  1.00  0.00           C
ATOM   1591  O17 MOL X 201      41.408  35.333  47.684  1.00  0.00           O
ATOM   1592  N   ALA X 202      41.590  37.220  46.438  1.00  0.00           N
ATOM   1593  CA  ALA X 202      40.280  36.950  45.810  1.00  0.00           C
ATOM   1594  CB  ALA X 202      39.863  38.177  44.993  1.00  0.00           C
ATOM   1595  C   ALA X 202      40.292  35.680  44.914  1.00  0.00           C
ATOM   1596  O   ALA X 202      39.264  35.017  44.758  1.00  0.00           O
ATOM   1597  N   GLY X 203      41.448  35.305  44.362  1.00  0.00           N
ATOM   1598  CA  GLY X 203      41.655  34.033  43.663  1.00  0.00           C
ATOM   1599  C   GLY X 203      41.650  32.844  44.628  1.00  0.00           C
ATOM   1600  O   GLY X 203      41.103  31.793  44.312  1.00  0.00           O
ATOM   1601  N   GLY X 204      42.150  33.041  45.851  1.00  0.00           N
ATOM   1602  CA  GLY X 204      42.110  32.059  46.940  1.00  0.00           C
ATOM   1603  C   GLY X 204      40.696  31.784  47.461  1.00  0.00           C
ATOM   1604  O   GLY X 204      40.355  30.626  47.708  1.00  0.00           O
ATOM   1605  N   GLU X 205      39.835  32.807  47.529  1.00  0.00           N
ATOM   1606  CA  GLU X 205      38.394  32.625  47.755  1.00  0.00           C
ATOM   1607  CB  GLU X 205      37.709  33.978  48.036  1.00  0.00           C
ATOM   1608  CG  GLU X 205      36.277  33.787  48.560  1.00  0.00           C
ATOM   1609  CD  GLU X 205      35.557  35.117  48.804  1.00  0.00           C
ATOM   1610  OE1 GLU X 205      34.963  35.649  47.838  1.00  0.00           O
ATOM   1611  OE2 GLU X 205      35.503  35.598  49.965  1.00  0.00           O
ATOM   1612  C   GLU X 205      37.732  31.909  46.565  1.00  0.00           C
ATOM   1613  O   GLU X 205      36.921  31.005  46.759  1.00  0.00           O
ATOM   1614  N   SER X 206      38.124  32.252  45.332  1.00  0.00           N
ATOM   1615  CA  SER X 206      37.601  31.622  44.110  1.00  0.00           C
ATOM   1616  CB  SER X 206      38.086  32.360  42.860  1.00  0.00           C
ATOM   1617  OG  SER X 206      37.680  33.721  42.886  1.00  0.00           O
ATOM   1618  C   SER X 206      37.953  30.130  44.014  1.00  0.00           C
ATOM   1619  O   SER X 206      37.099  29.330  43.642  1.00  0.00           O
ATOM   1620  N   VAL X 207      39.154  29.721  44.441  1.00  0.00           N
ATOM   1621  CA  VAL X 207      39.536  28.304  44.611  1.00  0.00           C
ATOM   1622  CB  VAL X 207      41.013  28.207  45.060  1.00  0.00           C
ATOM   1623  CG1 VAL X 207      41.396  26.837  45.630  1.00  0.00           C
ATOM   1624  CG2 VAL X 207      41.950  28.488  43.876  1.00  0.00           C
ATOM   1625  C   VAL X 207      38.592  27.577  45.580  1.00  0.00           C
ATOM   1626  O   VAL X 207      38.230  26.426  45.337  1.00  0.00           O
ATOM   1627  N   SER X 208      38.119  28.256  46.629  1.00  0.00           N
ATOM   1628  CA  SER X 208      37.128  27.701  47.557  1.00  0.00           C
ATOM   1629  CB  SER X 208      37.118  28.510  48.854  1.00  0.00           C
ATOM   1630  OG  SER X 208      37.046  27.640  49.969  1.00  0.00           O
ATOM   1631  C   SER X 208      35.721  27.619  46.936  1.00  0.00           C
ATOM   1632  O   SER X 208      35.049  26.594  47.050  1.00  0.00           O
ATOM   1633  N   VAL X 209      35.291  28.640  46.182  1.00  0.00           N
ATOM   1634  CA  VAL X 209      34.040  28.596  45.391  1.00  0.00           C
ATOM   1635  CB  VAL X 209      33.782  29.941  44.673  1.00  0.00           C
ATOM   1636  CG1 VAL X 209      32.580  29.890  43.719  1.00  0.00           C
ATOM   1637  CG2 VAL X 209      33.507  31.057  45.691  1.00  0.00           C
ATOM   1638  C   VAL X 209      34.059  27.427  44.395  1.00  0.00           C
ATOM   1639  O   VAL X 209      33.059  26.722  44.251  1.00  0.00           O
ATOM   1640  N   LEU X 210      35.207  27.148  43.770  1.00  0.00           N
ATOM   1641  CA  LEU X 210      35.378  26.032  42.837  1.00  0.00           C
ATOM   1642  CB  LEU X 210      36.717  26.196  42.086  1.00  0.00           C
ATOM   1643  CG  LEU X 210      36.726  27.329  41.035  1.00  0.00           C
ATOM   1644  CD1 LEU X 210      38.156  27.616  40.574  1.00  0.00           C
ATOM   1645  CD2 LEU X 210      35.906  26.972  39.791  1.00  0.00           C
ATOM   1646  C   LEU X 210      35.242  24.645  43.499  1.00  0.00           C
ATOM   1647  O   LEU X 210      34.821  23.715  42.810  1.00  0.00           O
ATOM   1648  N   VAL X 211      35.502  24.470  44.806  1.00  0.00           N
ATOM   1649  CA  VAL X 211      35.179  23.210  45.528  1.00  0.00           C
ATOM   1650  CB  VAL X 211      36.209  22.813  46.610  1.00  0.00           C
ATOM   1651  CG1 VAL X 211      37.568  22.475  45.994  1.00  0.00           C
ATOM   1652  CG2 VAL X 211      36.418  23.861  47.699  1.00  0.00           C
ATOM   1653  C   VAL X 211      33.756  23.164  46.100  1.00  0.00           C
ATOM   1654  O   VAL X 211      33.274  22.072  46.397  1.00  0.00           O
ATOM   1655  N   LEU X 212      33.052  24.295  46.219  1.00  0.00           N
ATOM   1656  CA  LEU X 212      31.647  24.353  46.665  1.00  0.00           C
ATOM   1657  CB  LEU X 212      31.443  25.630  47.499  1.00  0.00           C
ATOM   1658  CG  LEU X 212      32.166  25.668  48.860  1.00  0.00           C
ATOM   1659  CD1 LEU X 212      31.768  26.957  49.579  1.00  0.00           C
ATOM   1660  CD2 LEU X 212      31.803  24.487  49.763  1.00  0.00           C
ATOM   1661  C   LEU X 212      30.620  24.290  45.515  1.00  0.00           C
ATOM   1662  O   LEU X 212      29.467  23.906  45.729  1.00  0.00           O
ATOM   1663  N   SER X 213      31.020  24.662  44.297  1.00  0.00           N
ATOM   1664  CA  SER X 213      30.138  24.717  43.126  1.00  0.00           C
ATOM   1665  CB  SER X 213      30.796  25.555  42.029  1.00  0.00           C
ATOM   1666  OG  SER X 213      29.930  25.634  40.915  1.00  0.00           O
ATOM   1667  C   SER X 213      29.789  23.325  42.563  1.00  0.00           C
ATOM   1668  O   SER X 213      30.696  22.519  42.324  1.00  0.00           O
ATOM   1669  N   PRO X 214      28.512  23.039  42.235  1.00  0.00           N
ATOM   1670  CD  PRO X 214      27.331  23.860  42.485  1.00  0.00           C
ATOM   1671  CG  PRO X 214      26.175  23.181  41.754  1.00  0.00           C
ATOM   1672  CB  PRO X 214      26.619  21.722  41.689  1.00  0.00           C
ATOM   1673  CA  PRO X 214      28.135  21.825  41.507  1.00  0.00           C
ATOM   1674  C   PRO X 214      28.527  21.884  40.019  1.00  0.00           C
ATOM   1675  O   PRO X 214      28.614  20.849  39.362  1.00  0.00           O
ATOM   1676  N   LEU X 215      28.792  23.076  39.471  1.00  0.00           N
ATOM   1677  CA  LEU X 215      29.148  23.274  38.061  1.00  0.00           C
ATOM   1678  CB  LEU X 215      28.762  24.720  37.689  1.00  0.00           C
ATOM   1679  CG  LEU X 215      28.777  25.042  36.183  1.00  0.00           C
ATOM   1680  CD1 LEU X 215      27.720  24.247  35.411  1.00  0.00           C
ATOM   1681  CD2 LEU X 215      28.491  26.531  35.988  1.00  0.00           C
ATOM   1682  C   LEU X 215      30.634  22.969  37.787  1.00  0.00           C
ATOM   1683  O   LEU X 215      30.989  22.497  36.707  1.00  0.00           O
ATOM   1684  N   ALA X 216      31.509  23.200  38.770  1.00  0.00           N
ATOM   1685  CA  ALA X 216      32.965  23.082  38.645  1.00  0.00           C
ATOM   1686  CB  ALA X 216      33.602  24.106  39.593  1.00  0.00           C
ATOM   1687  C   ALA X 216      33.495  21.638  38.833  1.00  0.00           C
ATOM   1688  O   ALA X 216      34.429  21.397  39.610  1.00  0.00           O
ATOM   1689  N   LYS X 217      32.877  20.660  38.161  1.00  0.00           N
ATOM   1690  CA  LYS X 217      33.109  19.214  38.343  1.00  0.00           C
ATOM   1691  CB  LYS X 217      31.783  18.545  38.755  1.00  0.00           C
ATOM   1692  CG  LYS X 217      31.277  18.953  40.156  1.00  0.00           C
ATOM   1693  CD  LYS X 217      32.136  18.387  41.300  1.00  0.00           C
ATOM   1694  CE  LYS X 217      31.517  18.626  42.684  1.00  0.00           C
ATOM   1695  NZ  LYS X 217      31.633  20.033  43.134  1.00  0.00           N
ATOM   1696  C   LYS X 217      33.776  18.558  37.119  1.00  0.00           C
ATOM   1697  O   LYS X 217      33.543  18.959  35.979  1.00  0.00           O
ATOM   1698  N   ASN X 218      34.643  17.578  37.385  1.00  0.00           N
ATOM   1699  CA  ASN X 218      35.656  16.988  36.491  1.00  0.00           C
ATOM   1700  CB  ASN X 218      35.045  15.910  35.573  1.00  0.00           C
ATOM   1701  CG  ASN X 218      36.086  14.911  35.076  1.00  0.00           C
ATOM   1702  OD1 ASN X 218      36.436  14.828  33.904  1.00  0.00           O
ATOM   1703  ND2 ASN X 218      36.623  14.105  35.962  1.00  0.00           N
ATOM   1704  C   ASN X 218      36.549  18.023  35.773  1.00  0.00           C
ATOM   1705  O   ASN X 218      36.836  17.901  34.581  1.00  0.00           O
ATOM   1706  N   LEU X 219      36.978  19.054  36.507  1.00  0.00           N
ATOM   1707  CA  LEU X 219      37.890  20.102  36.037  1.00  0.00           C
ATOM   1708  CB  LEU X 219      37.226  21.478  36.233  1.00  0.00           C
ATOM   1709  CG  LEU X 219      35.921  21.715  35.448  1.00  0.00           C
ATOM   1710  CD1 LEU X 219      35.393  23.117  35.752  1.00  0.00           C
ATOM   1711  CD2 LEU X 219      36.094  21.589  33.933  1.00  0.00           C
ATOM   1712  C   LEU X 219      39.261  20.044  36.736  1.00  0.00           C
ATOM   1713  O   LEU X 219      40.278  20.301  36.090  1.00  0.00           O
ATOM   1714  N   PHE X 220      39.292  19.704  38.030  1.00  0.00           N
ATOM   1715  CA  PHE X 220      40.503  19.689  38.863  1.00  0.00           C
ATOM   1716  CB  PHE X 220      40.760  21.106  39.405  1.00  0.00           C
ATOM   1717  CG  PHE X 220      39.757  21.557  40.448  1.00  0.00           C
ATOM   1718  CD1 PHE X 220      38.535  22.134  40.055  1.00  0.00           C
ATOM   1719  CE1 PHE X 220      37.578  22.489  41.020  1.00  0.00           C
ATOM   1720  CZ  PHE X 220      37.855  22.293  42.383  1.00  0.00           C
ATOM   1721  CE2 PHE X 220      39.086  21.746  42.781  1.00  0.00           C
ATOM   1722  CD2 PHE X 220      40.032  21.369  41.815  1.00  0.00           C
ATOM   1723  C   PHE X 220      40.449  18.655  40.007  1.00  0.00           C
ATOM   1724  O   PHE X 220      39.405  18.056  40.284  1.00  0.00           O
ATOM   1725  N   HIE X 221      41.597  18.455  40.666  1.00  0.00           N
ATOM   1726  CA  HIE X 221      41.918  17.286  41.499  1.00  0.00           C
ATOM   1727  CB  HIE X 221      42.874  16.391  40.684  1.00  0.00           C
ATOM   1728  CG  HIE X 221      42.338  16.019  39.326  1.00  0.00           C
ATOM   1729  ND1 HIE X 221      42.379  16.826  38.188  1.00  0.00           N
ATOM   1730  CE1 HIE X 221      41.646  16.186  37.265  1.00  0.00           C
ATOM   1731  NE2 HIE X 221      41.198  15.015  37.744  1.00  0.00           N
ATOM   1732  CD2 HIE X 221      41.616  14.902  39.047  1.00  0.00           C
ATOM   1733  C   HIE X 221      42.561  17.628  42.857  1.00  0.00           C
ATOM   1734  O   HIE X 221      42.569  16.781  43.752  1.00  0.00           O
ATOM   1735  N   ARG X 222      43.123  18.838  43.013  1.00  0.00           N
ATOM   1736  CA  ARG X 222      43.714  19.394  44.255  1.00  0.00           C
ATOM   1737  CB  ARG X 222      45.232  19.120  44.367  1.00  0.00           C
ATOM   1738  CG  ARG X 222      45.786  17.699  44.163  1.00  0.00           C
ATOM   1739  CD  ARG X 222      45.747  17.231  42.698  1.00  0.00           C
ATOM   1740  NE  ARG X 222      47.000  16.611  42.246  1.00  0.00           N
ATOM   1741  CZ  ARG X 222      47.437  15.395  42.515  1.00  0.00           C
ATOM   1742  NH1 ARG X 222      46.798  14.559  43.276  1.00  0.00           N
ATOM   1743  NH2 ARG X 222      48.553  14.984  42.004  1.00  0.00           N
ATOM   1744  C   ARG X 222      43.507  20.918  44.305  1.00  0.00           C
ATOM   1745  O   ARG X 222      43.350  21.532  43.247  1.00  0.00           O
ATOM   1746  N   ALA X 223      43.556  21.531  45.490  1.00  0.00           N
ATOM   1747  CA  ALA X 223      43.333  22.972  45.689  1.00  0.00           C
ATOM   1748  CB  ALA X 223      41.907  23.146  46.228  1.00  0.00           C
ATOM   1749  C   ALA X 223      44.373  23.649  46.613  1.00  0.00           C
ATOM   1750  O   ALA X 223      44.837  23.043  47.579  1.00  0.00           O
ATOM   1751  N   ILE X 224      44.706  24.921  46.345  1.00  0.00           N
ATOM   1752  CA  ILE X 224      45.597  25.774  47.157  1.00  0.00           C
ATOM   1753  CB  ILE X 224      47.035  25.812  46.571  1.00  0.00           C
ATOM   1754  CG2 ILE X 224      47.959  26.634  47.496  1.00  0.00           C
ATOM   1755  CG1 ILE X 224      47.643  24.416  46.299  1.00  0.00           C
ATOM   1756  CD1 ILE X 224      49.010  24.460  45.598  1.00  0.00           C
ATOM   1757  C   ILE X 224      45.031  27.209  47.246  1.00  0.00           C
ATOM   1758  O   ILE X 224      44.885  27.876  46.219  1.00  0.00           O
ATOM   1759  N   SER X 225      44.777  27.705  48.462  1.00  0.00           N
ATOM   1760  CA  SER X 225      44.294  29.072  48.748  1.00  0.00           C
ATOM   1761  CB  SER X 225      42.989  29.000  49.553  1.00  0.00           C
ATOM   1762  OG  SER X 225      41.873  28.613  48.761  1.00  0.00           O
ATOM   1763  C   SER X 225      45.343  29.888  49.528  1.00  0.00           C
ATOM   1764  O   SER X 225      45.690  29.528  50.652  1.00  0.00           O
ATOM   1765  N   GLU X 226      45.838  30.989  48.948  1.00  0.00           N
ATOM   1766  CA  GLU X 226      47.034  31.737  49.397  1.00  0.00           C
ATOM   1767  CB  GLU X 226      48.097  31.596  48.282  1.00  0.00           C
ATOM   1768  CG  GLU X 226      49.490  32.213  48.512  1.00  0.00           C
ATOM   1769  CD  GLU X 226      50.171  31.661  49.767  1.00  0.00           C
ATOM   1770  OE1 GLU X 226      50.764  30.564  49.674  1.00  0.00           O
ATOM   1771  OE2 GLU X 226      50.053  32.280  50.854  1.00  0.00           O
ATOM   1772  C   GLU X 226      46.753  33.211  49.792  1.00  0.00           C
ATOM   1773  O   GLU X 226      45.685  33.777  49.525  1.00  0.00           O
ATOM   1774  N   SER X 227      47.732  33.854  50.435  1.00  0.00           N
ATOM   1775  CA  SER X 227      47.687  35.205  51.016  1.00  0.00           C
ATOM   1776  CB  SER X 227      47.756  36.306  49.948  1.00  0.00           C
ATOM   1777  OG  SER X 227      48.821  36.090  49.037  1.00  0.00           O
ATOM   1778  C   SER X 227      46.530  35.379  52.009  1.00  0.00           C
ATOM   1779  O   SER X 227      45.806  36.374  51.978  1.00  0.00           O
ATOM   1780  N   GLY X 228      46.349  34.379  52.877  1.00  0.00           N
ATOM   1781  CA  GLY X 228      45.405  34.370  53.996  1.00  0.00           C
ATOM   1782  C   GLY X 228      43.949  34.005  53.679  1.00  0.00           C
ATOM   1783  O   GLY X 228      43.155  33.887  54.612  1.00  0.00           O
ATOM   1784  N   VAL X 229      43.559  33.822  52.411  1.00  0.00           N
ATOM   1785  CA  VAL X 229      42.134  33.768  52.026  1.00  0.00           C
ATOM   1786  CB  VAL X 229      41.770  34.930  51.081  1.00  0.00           C
ATOM   1787  CG1 VAL X 229      40.261  34.959  50.810  1.00  0.00           C
ATOM   1788  CG2 VAL X 229      42.154  36.308  51.639  1.00  0.00           C
ATOM   1789  C   VAL X 229      41.726  32.438  51.387  1.00  0.00           C
ATOM   1790  O   VAL X 229      42.051  32.179  50.232  1.00  0.00           O
ATOM   1791  N   ALA X 230      40.893  31.671  52.096  1.00  0.00           N
ATOM   1792  CA  ALA X 230      39.928  30.728  51.512  1.00  0.00           C
ATOM   1793  CB  ALA X 230      40.058  29.379  52.226  1.00  0.00           C
ATOM   1794  C   ALA X 230      38.480  31.270  51.574  1.00  0.00           C
ATOM   1795  O   ALA X 230      37.647  30.926  50.736  1.00  0.00           O
ATOM   1796  N   LEU X 231      38.175  32.155  52.528  1.00  0.00           N
ATOM   1797  CA  LEU X 231      36.914  32.896  52.624  1.00  0.00           C
ATOM   1798  CB  LEU X 231      35.933  32.094  53.504  1.00  0.00           C
ATOM   1799  CG  LEU X 231      34.574  32.760  53.795  1.00  0.00           C
ATOM   1800  CD1 LEU X 231      33.767  33.074  52.532  1.00  0.00           C
ATOM   1801  CD2 LEU X 231      33.729  31.825  54.663  1.00  0.00           C
ATOM   1802  C   LEU X 231      37.177  34.296  53.188  1.00  0.00           C
ATOM   1803  O   LEU X 231      37.894  34.432  54.176  1.00  0.00           O
ATOM   1804  N   THR X 232      36.578  35.330  52.595  1.00  0.00           N
ATOM   1805  CA  THR X 232      36.493  36.671  53.194  1.00  0.00           C
ATOM   1806  CB  THR X 232      36.791  37.799  52.191  1.00  0.00           C
ATOM   1807  CG2 THR X 232      38.068  37.618  51.379  1.00  0.00           C
ATOM   1808  OG1 THR X 232      35.738  37.953  51.271  1.00  0.00           O
ATOM   1809  C   THR X 232      35.117  36.905  53.819  1.00  0.00           C
ATOM   1810  O   THR X 232      34.107  36.390  53.332  1.00  0.00           O
ATOM   1811  N   SER X 233      35.041  37.762  54.837  1.00  0.00           N
ATOM   1812  CA  SER X 233      33.766  38.257  55.379  1.00  0.00           C
ATOM   1813  CB  SER X 233      33.943  38.659  56.855  1.00  0.00           C
ATOM   1814  OG  SER X 233      35.084  39.477  57.052  1.00  0.00           O
ATOM   1815  C   SER X 233      33.127  39.373  54.523  1.00  0.00           C
ATOM   1816  O   SER X 233      32.044  39.857  54.862  1.00  0.00           O
ATOM   1817  N   VAL X 234      33.754  39.774  53.402  1.00  0.00           N
ATOM   1818  CA  VAL X 234      33.443  41.026  52.675  1.00  0.00           C
ATOM   1819  CB  VAL X 234      34.562  42.071  52.870  1.00  0.00           C
ATOM   1820  CG1 VAL X 234      34.608  42.569  54.318  1.00  0.00           C
ATOM   1821  CG2 VAL X 234      35.955  41.548  52.494  1.00  0.00           C
ATOM   1822  C   VAL X 234      33.112  40.907  51.179  1.00  0.00           C
ATOM   1823  O   VAL X 234      32.470  41.823  50.664  1.00  0.00           O
ATOM   1824  N   LEU X 235      33.482  39.839  50.460  1.00  0.00           N
ATOM   1825  CA  LEU X 235      33.206  39.743  49.012  1.00  0.00           C
ATOM   1826  CB  LEU X 235      34.271  38.863  48.328  1.00  0.00           C
ATOM   1827  CG  LEU X 235      35.649  39.537  48.162  1.00  0.00           C
ATOM   1828  CD1 LEU X 235      36.710  38.521  47.739  1.00  0.00           C
ATOM   1829  CD2 LEU X 235      35.622  40.633  47.091  1.00  0.00           C
ATOM   1830  C   LEU X 235      31.774  39.280  48.681  1.00  0.00           C
ATOM   1831  O   LEU X 235      31.173  39.807  47.744  1.00  0.00           O
ATOM   1832  N   VAL X 236      31.192  38.356  49.451  1.00  0.00           N
ATOM   1833  CA  VAL X 236      29.814  37.859  49.242  1.00  0.00           C
ATOM   1834  CB  VAL X 236      29.555  36.610  50.118  1.00  0.00           C
ATOM   1835  CG1 VAL X 236      29.533  36.910  51.625  1.00  0.00           C
ATOM   1836  CG2 VAL X 236      28.260  35.877  49.747  1.00  0.00           C
ATOM   1837  C   VAL X 236      28.752  38.951  49.465  1.00  0.00           C
ATOM   1838  O   VAL X 236      28.929  39.814  50.329  1.00  0.00           O
ATOM   1839  N   LYS X 237      27.625  38.908  48.735  1.00  0.00           N
ATOM   1840  CA  LYS X 237      26.404  39.685  49.044  1.00  0.00           C
ATOM   1841  CB  LYS X 237      26.011  40.581  47.851  1.00  0.00           C
ATOM   1842  CG  LYS X 237      24.668  41.328  47.988  1.00  0.00           C
ATOM   1843  CD  LYS X 237      24.575  42.293  49.182  1.00  0.00           C
ATOM   1844  CE  LYS X 237      23.168  42.904  49.232  1.00  0.00           C
ATOM   1845  NZ  LYS X 237      22.948  43.678  50.474  1.00  0.00           N
ATOM   1846  C   LYS X 237      25.265  38.757  49.482  1.00  0.00           C
ATOM   1847  O   LYS X 237      24.848  37.873  48.732  1.00  0.00           O
ATOM   1848  N   LYS X 238      24.756  38.995  50.695  1.00  0.00           N
ATOM   1849  CA  LYS X 238      23.581  38.337  51.298  1.00  0.00           C
ATOM   1850  CB  LYS X 238      23.966  37.847  52.705  1.00  0.00           C
ATOM   1851  CG  LYS X 238      24.830  36.576  52.622  1.00  0.00           C
ATOM   1852  CD  LYS X 238      25.523  36.231  53.943  1.00  0.00           C
ATOM   1853  CE  LYS X 238      24.535  36.093  55.108  1.00  0.00           C
ATOM   1854  NZ  LYS X 238      25.244  35.780  56.366  1.00  0.00           N
ATOM   1855  C   LYS X 238      22.356  39.266  51.282  1.00  0.00           C
ATOM   1856  O   LYS X 238      22.439  40.391  50.793  1.00  0.00           O
ATOM   1857  N   GLY X 239      21.208  38.796  51.774  1.00  0.00           N
ATOM   1858  CA  GLY X 239      19.935  39.510  51.643  1.00  0.00           C
ATOM   1859  C   GLY X 239      19.466  39.561  50.184  1.00  0.00           C
ATOM   1860  O   GLY X 239      19.404  38.524  49.511  1.00  0.00           O
ATOM   1861  N   ASP X 240      19.139  40.756  49.689  1.00  0.00           N
ATOM   1862  CA  ASP X 240      18.701  40.995  48.309  1.00  0.00           C
ATOM   1863  CB  ASP X 240      17.368  41.763  48.306  1.00  0.00           C
ATOM   1864  CG  ASP X 240      16.527  41.417  47.078  1.00  0.00           C
ATOM   1865  OD1 ASP X 240      17.091  41.351  45.963  1.00  0.00           O
ATOM   1866  OD2 ASP X 240      15.317  41.133  47.255  1.00  0.00           O
ATOM   1867  C   ASP X 240      19.774  41.728  47.486  1.00  0.00           C
ATOM   1868  O   ASP X 240      20.418  42.654  47.982  1.00  0.00           O
ATOM   1869  N   VAL X 241      19.946  41.348  46.219  1.00  0.00           N
ATOM   1870  CA  VAL X 241      20.860  42.005  45.264  1.00  0.00           C
ATOM   1871  CB  VAL X 241      21.506  40.980  44.309  1.00  0.00           C
ATOM   1872  CG1 VAL X 241      22.411  40.002  45.068  1.00  0.00           C
ATOM   1873  CG2 VAL X 241      20.476  40.167  43.517  1.00  0.00           C
ATOM   1874  C   VAL X 241      20.191  43.132  44.465  1.00  0.00           C
ATOM   1875  O   VAL X 241      20.885  44.012  43.959  1.00  0.00           O
ATOM   1876  N   LYS X 242      18.852  43.155  44.375  1.00  0.00           N
ATOM   1877  CA  LYS X 242      18.095  44.129  43.563  1.00  0.00           C
ATOM   1878  CB  LYS X 242      16.602  43.752  43.551  1.00  0.00           C
ATOM   1879  CG  LYS X 242      16.333  42.436  42.803  1.00  0.00           C
ATOM   1880  CD  LYS X 242      14.935  41.904  43.146  1.00  0.00           C
ATOM   1881  CE  LYS X 242      14.506  40.713  42.282  1.00  0.00           C
ATOM   1882  NZ  LYS X 242      15.421  39.551  42.376  1.00  0.00           N
ATOM   1883  C   LYS X 242      18.312  45.602  43.972  1.00  0.00           C
ATOM   1884  O   LYS X 242      18.458  46.418  43.054  1.00  0.00           O
ATOM   1885  N   PRO X 243      18.421  45.965  45.272  1.00  0.00           N
ATOM   1886  CD  PRO X 243      18.049  45.182  46.442  1.00  0.00           C
ATOM   1887  CG  PRO X 243      17.595  46.195  47.486  1.00  0.00           C
ATOM   1888  CB  PRO X 243      18.489  47.399  47.199  1.00  0.00           C
ATOM   1889  CA  PRO X 243      18.736  47.337  45.685  1.00  0.00           C
ATOM   1890  C   PRO X 243      20.169  47.757  45.331  1.00  0.00           C
ATOM   1891  O   PRO X 243      20.383  48.874  44.866  1.00  0.00           O
ATOM   1892  N   LEU X 244      21.155  46.867  45.495  1.00  0.00           N
ATOM   1893  CA  LEU X 244      22.547  47.108  45.094  1.00  0.00           C
ATOM   1894  CB  LEU X 244      23.412  45.962  45.653  1.00  0.00           C
ATOM   1895  CG  LEU X 244      24.916  46.046  45.334  1.00  0.00           C
ATOM   1896  CD1 LEU X 244      25.570  47.316  45.885  1.00  0.00           C
ATOM   1897  CD2 LEU X 244      25.620  44.841  45.961  1.00  0.00           C
ATOM   1898  C   LEU X 244      22.689  47.266  43.568  1.00  0.00           C
ATOM   1899  O   LEU X 244      23.405  48.156  43.110  1.00  0.00           O
ATOM   1900  N   ALA X 245      21.961  46.470  42.781  1.00  0.00           N
ATOM   1901  CA  ALA X 245      21.903  46.613  41.326  1.00  0.00           C
ATOM   1902  CB  ALA X 245      21.088  45.445  40.760  1.00  0.00           C
ATOM   1903  C   ALA X 245      21.319  47.974  40.896  1.00  0.00           C
ATOM   1904  O   ALA X 245      21.846  48.615  39.986  1.00  0.00           O
ATOM   1905  N   GLU X 246      20.274  48.453  41.581  1.00  0.00           N
ATOM   1906  CA  GLU X 246      19.694  49.782  41.348  1.00  0.00           C
ATOM   1907  CB  GLU X 246      18.324  49.857  42.039  1.00  0.00           C
ATOM   1908  CG  GLU X 246      17.526  51.111  41.656  1.00  0.00           C
ATOM   1909  CD  GLU X 246      16.151  51.089  42.329  1.00  0.00           C
ATOM   1910  OE1 GLU X 246      16.045  51.586  43.477  1.00  0.00           O
ATOM   1911  OE2 GLU X 246      15.186  50.518  41.760  1.00  0.00           O
ATOM   1912  C   GLU X 246      20.639  50.913  41.790  1.00  0.00           C
ATOM   1913  O   GLU X 246      20.803  51.886  41.053  1.00  0.00           O
ATOM   1914  N   GLN X 247      21.338  50.758  42.922  1.00  0.00           N
ATOM   1915  CA  GLN X 247      22.372  51.692  43.384  1.00  0.00           C
ATOM   1916  CB  GLN X 247      22.932  51.218  44.740  1.00  0.00           C
ATOM   1917  CG  GLN X 247      23.897  52.229  45.388  1.00  0.00           C
ATOM   1918  CD  GLN X 247      23.216  53.476  45.947  1.00  0.00           C
ATOM   1919  OE1 GLN X 247      22.011  53.533  46.157  1.00  0.00           O
ATOM   1920  NE2 GLN X 247      23.967  54.514  46.243  1.00  0.00           N
ATOM   1921  C   GLN X 247      23.502  51.836  42.353  1.00  0.00           C
ATOM   1922  O   GLN X 247      23.934  52.955  42.062  1.00  0.00           O
ATOM   1923  N   ILE X 248      23.960  50.725  41.765  1.00  0.00           N
ATOM   1924  CA  ILE X 248      24.942  50.733  40.671  1.00  0.00           C
ATOM   1925  CB  ILE X 248      25.413  49.290  40.354  1.00  0.00           C
ATOM   1926  CG2 ILE X 248      26.218  49.225  39.039  1.00  0.00           C
ATOM   1927  CG1 ILE X 248      26.277  48.749  41.520  1.00  0.00           C
ATOM   1928  CD1 ILE X 248      26.505  47.231  41.482  1.00  0.00           C
ATOM   1929  C   ILE X 248      24.360  51.459  39.450  1.00  0.00           C
ATOM   1930  O   ILE X 248      25.012  52.355  38.917  1.00  0.00           O
ATOM   1931  N   ALA X 249      23.127  51.145  39.041  1.00  0.00           N
ATOM   1932  CA  ALA X 249      22.490  51.736  37.862  1.00  0.00           C
ATOM   1933  CB  ALA X 249      21.168  51.001  37.609  1.00  0.00           C
ATOM   1934  C   ALA X 249      22.294  53.263  37.968  1.00  0.00           C
ATOM   1935  O   ALA X 249      22.674  53.989  37.046  1.00  0.00           O
ATOM   1936  N   ILE X 250      21.770  53.779  39.088  1.00  0.00           N
ATOM   1937  CA  ILE X 250      21.560  55.229  39.259  1.00  0.00           C
ATOM   1938  CB  ILE X 250      20.559  55.522  40.403  1.00  0.00           C
ATOM   1939  CG2 ILE X 250      21.162  55.256  41.794  1.00  0.00           C
ATOM   1940  CG1 ILE X 250      20.014  56.968  40.370  1.00  0.00           C
ATOM   1941  CD1 ILE X 250      19.192  57.301  39.118  1.00  0.00           C
ATOM   1942  C   ILE X 250      22.882  55.997  39.415  1.00  0.00           C
ATOM   1943  O   ILE X 250      22.985  57.151  38.990  1.00  0.00           O
ATOM   1944  N   THR X 251      23.926  55.356  39.953  1.00  0.00           N
ATOM   1945  CA  THR X 251      25.287  55.924  40.014  1.00  0.00           C
ATOM   1946  CB  THR X 251      26.141  55.201  41.070  1.00  0.00           C
ATOM   1947  CG2 THR X 251      27.433  55.950  41.391  1.00  0.00           C
ATOM   1948  OG1 THR X 251      25.432  55.116  42.289  1.00  0.00           O
ATOM   1949  C   THR X 251      25.959  55.909  38.632  1.00  0.00           C
ATOM   1950  O   THR X 251      26.678  56.848  38.283  1.00  0.00           O
ATOM   1951  N   ALA X 252      25.656  54.905  37.802  1.00  0.00           N
ATOM   1952  CA  ALA X 252      26.066  54.775  36.400  1.00  0.00           C
ATOM   1953  CB  ALA X 252      26.042  53.285  36.026  1.00  0.00           C
ATOM   1954  C   ALA X 252      25.229  55.613  35.405  1.00  0.00           C
ATOM   1955  O   ALA X 252      25.378  55.442  34.196  1.00  0.00           O
ATOM   1956  N   GLY X 253      24.319  56.479  35.868  1.00  0.00           N
ATOM   1957  CA  GLY X 253      23.499  57.335  34.995  1.00  0.00           C
ATOM   1958  C   GLY X 253      22.537  56.585  34.065  1.00  0.00           C
ATOM   1959  O   GLY X 253      22.203  57.087  32.988  1.00  0.00           O
ATOM   1960  N   CYS X 254      22.131  55.376  34.454  1.00  0.00           N
ATOM   1961  CA  CYS X 254      21.253  54.482  33.700  1.00  0.00           C
ATOM   1962  CB  CYS X 254      21.675  53.046  34.035  1.00  0.00           C
ATOM   1963  SG  CYS X 254      23.377  52.726  33.469  1.00  0.00           S
ATOM   1964  C   CYS X 254      19.769  54.699  34.049  1.00  0.00           C
ATOM   1965  O   CYS X 254      19.450  55.162  35.147  1.00  0.00           O
ATOM   1966  N   LYS X 255      18.851  54.304  33.158  1.00  0.00           N
ATOM   1967  CA  LYS X 255      17.417  54.176  33.482  1.00  0.00           C
ATOM   1968  CB  LYS X 255      16.583  54.087  32.188  1.00  0.00           C
ATOM   1969  CG  LYS X 255      16.459  55.474  31.527  1.00  0.00           C
ATOM   1970  CD  LYS X 255      15.935  55.417  30.086  1.00  0.00           C
ATOM   1971  CE  LYS X 255      16.010  56.824  29.479  1.00  0.00           C
ATOM   1972  NZ  LYS X 255      15.711  56.829  28.028  1.00  0.00           N
ATOM   1973  C   LYS X 255      17.176  53.004  34.447  1.00  0.00           C
ATOM   1974  O   LYS X 255      17.842  51.970  34.372  1.00  0.00           O
ATOM   1975  N   THR X 256      16.232  53.182  35.370  1.00  0.00           N
ATOM   1976  CA  THR X 256      16.013  52.319  36.551  1.00  0.00           C
ATOM   1977  CB  THR X 256      16.427  53.037  37.850  1.00  0.00           C
ATOM   1978  CG2 THR X 256      17.927  53.319  37.899  1.00  0.00           C
ATOM   1979  OG1 THR X 256      15.748  54.267  37.970  1.00  0.00           O
ATOM   1980  C   THR X 256      14.580  51.795  36.697  1.00  0.00           C
ATOM   1981  O   THR X 256      14.298  51.082  37.662  1.00  0.00           O
ATOM   1982  N   THR X 257      13.684  52.099  35.746  1.00  0.00           N
ATOM   1983  CA  THR X 257      12.253  51.722  35.781  1.00  0.00           C
ATOM   1984  CB  THR X 257      11.559  52.098  34.454  1.00  0.00           C
ATOM   1985  CG2 THR X 257      12.073  51.341  33.228  1.00  0.00           C
ATOM   1986  OG1 THR X 257      10.167  51.868  34.519  1.00  0.00           O
ATOM   1987  C   THR X 257      12.014  50.248  36.135  1.00  0.00           C
ATOM   1988  O   THR X 257      11.130  49.961  36.940  1.00  0.00           O
ATOM   1989  N   THR X 258      12.837  49.328  35.616  1.00  0.00           N
ATOM   1990  CA  THR X 258      12.868  47.910  36.005  1.00  0.00           C
ATOM   1991  CB  THR X 258      11.955  47.037  35.121  1.00  0.00           C
ATOM   1992  CG2 THR X 258      10.494  47.480  35.127  1.00  0.00           C
ATOM   1993  OG1 THR X 258      12.384  47.014  33.777  1.00  0.00           O
ATOM   1994  C   THR X 258      14.295  47.351  35.959  1.00  0.00           C
ATOM   1995  O   THR X 258      15.141  47.842  35.204  1.00  0.00           O
ATOM   1996  N   SER X 259      14.577  46.292  36.726  1.00  0.00           N
ATOM   1997  CA  SER X 259      15.874  45.589  36.728  1.00  0.00           C
ATOM   1998  CB  SER X 259      15.809  44.382  37.677  1.00  0.00           C
ATOM   1999  OG  SER X 259      15.359  44.742  38.976  1.00  0.00           O
ATOM   2000  C   SER X 259      16.292  45.117  35.321  1.00  0.00           C
ATOM   2001  O   SER X 259      17.459  45.240  34.943  1.00  0.00           O
ATOM   2002  N   ALA X 260      15.325  44.685  34.500  1.00  0.00           N
ATOM   2003  CA  ALA X 260      15.547  44.268  33.112  1.00  0.00           C
ATOM   2004  CB  ALA X 260      14.282  43.558  32.620  1.00  0.00           C
ATOM   2005  C   ALA X 260      15.961  45.414  32.157  1.00  0.00           C
ATOM   2006  O   ALA X 260      16.513  45.143  31.087  1.00  0.00           O
ATOM   2007  N   VAL X 261      15.751  46.683  32.537  1.00  0.00           N
ATOM   2008  CA  VAL X 261      16.280  47.864  31.824  1.00  0.00           C
ATOM   2009  CB  VAL X 261      15.292  49.050  31.915  1.00  0.00           C
ATOM   2010  CG1 VAL X 261      15.868  50.359  31.358  1.00  0.00           C
ATOM   2011  CG2 VAL X 261      14.018  48.738  31.118  1.00  0.00           C
ATOM   2012  C   VAL X 261      17.680  48.238  32.325  1.00  0.00           C
ATOM   2013  O   VAL X 261      18.534  48.603  31.516  1.00  0.00           O
ATOM   2014  N   MET X 262      17.968  48.083  33.624  1.00  0.00           N
ATOM   2015  CA  MET X 262      19.287  48.400  34.204  1.00  0.00           C
ATOM   2016  CB  MET X 262      19.313  48.081  35.708  1.00  0.00           C
ATOM   2017  CG  MET X 262      18.285  48.864  36.527  1.00  0.00           C
ATOM   2018  SD  MET X 262      18.245  48.352  38.264  1.00  0.00           S
ATOM   2019  CE  MET X 262      16.640  49.043  38.737  1.00  0.00           C
ATOM   2020  C   MET X 262      20.419  47.623  33.512  1.00  0.00           C
ATOM   2021  O   MET X 262      21.425  48.212  33.111  1.00  0.00           O
ATOM   2022  N   VAL X 263      20.225  46.314  33.301  1.00  0.00           N
ATOM   2023  CA  VAL X 263      21.185  45.444  32.595  1.00  0.00           C
ATOM   2024  CB  VAL X 263      20.713  43.972  32.638  1.00  0.00           C
ATOM   2025  CG1 VAL X 263      19.360  43.720  31.965  1.00  0.00           C
ATOM   2026  CG2 VAL X 263      21.746  43.033  32.017  1.00  0.00           C
ATOM   2027  C   VAL X 263      21.462  45.921  31.162  1.00  0.00           C
ATOM   2028  O   VAL X 263      22.613  45.935  30.725  1.00  0.00           O
ATOM   2029  N   HIE X 264      20.437  46.386  30.440  1.00  0.00           N
ATOM   2030  CA  HIE X 264      20.579  46.920  29.080  1.00  0.00           C
ATOM   2031  CB  HIE X 264      19.188  47.098  28.462  1.00  0.00           C
ATOM   2032  CG  HIE X 264      19.241  47.756  27.110  1.00  0.00           C
ATOM   2033  ND1 HIE X 264      19.543  47.120  25.903  1.00  0.00           N
ATOM   2034  CE1 HIE X 264      19.521  48.092  24.971  1.00  0.00           C
ATOM   2035  NE2 HIE X 264      19.232  49.277  25.532  1.00  0.00           N
ATOM   2036  CD2 HIE X 264      19.065  49.088  26.882  1.00  0.00           C
ATOM   2037  C   HIE X 264      21.377  48.230  29.054  1.00  0.00           C
ATOM   2038  O   HIE X 264      22.235  48.419  28.194  1.00  0.00           O
ATOM   2039  N   CYS X 265      21.167  49.116  30.027  1.00  0.00           N
ATOM   2040  CA  CYS X 265      21.933  50.359  30.118  1.00  0.00           C
ATOM   2041  CB  CYS X 265      21.328  51.237  31.213  1.00  0.00           C
ATOM   2042  SG  CYS X 265      19.558  51.553  30.950  1.00  0.00           S
ATOM   2043  C   CYS X 265      23.427  50.080  30.383  1.00  0.00           C
ATOM   2044  O   CYS X 265      24.299  50.641  29.715  1.00  0.00           O
ATOM   2045  N   LEU X 266      23.732  49.139  31.285  1.00  0.00           N
ATOM   2046  CA  LEU X 266      25.104  48.711  31.595  1.00  0.00           C
ATOM   2047  CB  LEU X 266      25.085  47.899  32.905  1.00  0.00           C
ATOM   2048  CG  LEU X 266      24.664  48.691  34.162  1.00  0.00           C
ATOM   2049  CD1 LEU X 266      24.502  47.731  35.340  1.00  0.00           C
ATOM   2050  CD2 LEU X 266      25.693  49.752  34.562  1.00  0.00           C
ATOM   2051  C   LEU X 266      25.775  47.933  30.438  1.00  0.00           C
ATOM   2052  O   LEU X 266      27.005  47.920  30.337  1.00  0.00           O
ATOM   2053  N   ARG X 267      24.996  47.335  29.525  1.00  0.00           N
ATOM   2054  CA  ARG X 267      25.477  46.803  28.232  1.00  0.00           C
ATOM   2055  CB  ARG X 267      24.413  45.882  27.616  1.00  0.00           C
ATOM   2056  CG  ARG X 267      24.372  44.487  28.251  1.00  0.00           C
ATOM   2057  CD  ARG X 267      23.121  43.731  27.795  1.00  0.00           C
ATOM   2058  NE  ARG X 267      23.024  42.406  28.431  1.00  0.00           N
ATOM   2059  CZ  ARG X 267      21.912  41.719  28.612  1.00  0.00           C
ATOM   2060  NH1 ARG X 267      20.757  42.116  28.164  1.00  0.00           N
ATOM   2061  NH2 ARG X 267      21.904  40.595  29.268  1.00  0.00           N
ATOM   2062  C   ARG X 267      25.863  47.902  27.236  1.00  0.00           C
ATOM   2063  O   ARG X 267      26.786  47.696  26.449  1.00  0.00           O
ATOM   2064  N   GLN X 268      25.202  49.063  27.268  1.00  0.00           N
ATOM   2065  CA  GLN X 268      25.450  50.176  26.336  1.00  0.00           C
ATOM   2066  CB  GLN X 268      24.131  50.905  26.027  1.00  0.00           C
ATOM   2067  CG  GLN X 268      23.146  50.044  25.216  1.00  0.00           C
ATOM   2068  CD  GLN X 268      23.688  49.615  23.853  1.00  0.00           C
ATOM   2069  OE1 GLN X 268      24.160  50.411  23.046  1.00  0.00           O
ATOM   2070  NE2 GLN X 268      23.633  48.348  23.524  1.00  0.00           N
ATOM   2071  C   GLN X 268      26.537  51.164  26.800  1.00  0.00           C
ATOM   2072  O   GLN X 268      27.261  51.696  25.955  1.00  0.00           O
ATOM   2073  N   LYS X 269      26.686  51.408  28.108  1.00  0.00           N
ATOM   2074  CA  LYS X 269      27.698  52.319  28.692  1.00  0.00           C
ATOM   2075  CB  LYS X 269      27.560  52.275  30.229  1.00  0.00           C
ATOM   2076  CG  LYS X 269      26.414  53.167  30.746  1.00  0.00           C
ATOM   2077  CD  LYS X 269      26.887  54.621  30.845  1.00  0.00           C
ATOM   2078  CE  LYS X 269      25.772  55.613  31.184  1.00  0.00           C
ATOM   2079  NZ  LYS X 269      26.370  56.904  31.591  1.00  0.00           N
ATOM   2080  C   LYS X 269      29.140  51.993  28.258  1.00  0.00           C
ATOM   2081  O   LYS X 269      29.484  50.821  28.099  1.00  0.00           O
ATOM   2082  N   THR X 270      29.993  53.009  28.089  1.00  0.00           N
ATOM   2083  CA  THR X 270      31.416  52.809  27.730  1.00  0.00           C
ATOM   2084  CB  THR X 270      32.067  54.060  27.102  1.00  0.00           C
ATOM   2085  CG2 THR X 270      31.357  54.493  25.821  1.00  0.00           C
ATOM   2086  OG1 THR X 270      32.092  55.171  27.963  1.00  0.00           O
ATOM   2087  C   THR X 270      32.236  52.292  28.919  1.00  0.00           C
ATOM   2088  O   THR X 270      31.872  52.505  30.078  1.00  0.00           O
ATOM   2089  N   GLU X 271      33.356  51.601  28.669  1.00  0.00           N
ATOM   2090  CA  GLU X 271      34.154  50.995  29.752  1.00  0.00           C
ATOM   2091  CB  GLU X 271      35.245  50.045  29.207  1.00  0.00           C
ATOM   2092  CG  GLU X 271      36.529  50.655  28.612  1.00  0.00           C
ATOM   2093  CD  GLU X 271      36.333  51.247  27.214  1.00  0.00           C
ATOM   2094  OE1 GLU X 271      35.788  52.369  27.099  1.00  0.00           O
ATOM   2095  OE2 GLU X 271      36.711  50.598  26.208  1.00  0.00           O
ATOM   2096  C   GLU X 271      34.711  52.042  30.733  1.00  0.00           C
ATOM   2097  O   GLU X 271      34.756  51.814  31.939  1.00  0.00           O
ATOM   2098  N   GLU X 272      35.040  53.232  30.235  1.00  0.00           N
ATOM   2099  CA  GLU X 272      35.491  54.383  31.028  1.00  0.00           C
ATOM   2100  CB  GLU X 272      36.243  55.349  30.105  1.00  0.00           C
ATOM   2101  CG  GLU X 272      35.375  55.842  28.941  1.00  0.00           C
ATOM   2102  CD  GLU X 272      36.152  56.835  28.089  1.00  0.00           C
ATOM   2103  OE1 GLU X 272      37.104  56.424  27.385  1.00  0.00           O
ATOM   2104  OE2 GLU X 272      35.821  58.044  28.134  1.00  0.00           O
ATOM   2105  C   GLU X 272      34.378  55.105  31.819  1.00  0.00           C
ATOM   2106  O   GLU X 272      34.680  55.911  32.701  1.00  0.00           O
ATOM   2107  N   GLU X 273      33.098  54.823  31.554  1.00  0.00           N
ATOM   2108  CA  GLU X 273      31.967  55.242  32.404  1.00  0.00           C
ATOM   2109  CB  GLU X 273      30.694  55.400  31.556  1.00  0.00           C
ATOM   2110  CG  GLU X 273      30.754  56.591  30.592  1.00  0.00           C
ATOM   2111  CD  GLU X 273      29.574  56.557  29.618  1.00  0.00           C
ATOM   2112  OE1 GLU X 273      29.659  55.864  28.574  1.00  0.00           O
ATOM   2113  OE2 GLU X 273      28.546  57.221  29.887  1.00  0.00           O
ATOM   2114  C   GLU X 273      31.736  54.228  33.537  1.00  0.00           C
ATOM   2115  O   GLU X 273      31.470  54.603  34.682  1.00  0.00           O
ATOM   2116  N   LEU X 274      31.918  52.933  33.256  1.00  0.00           N
ATOM   2117  CA  LEU X 274      31.873  51.873  34.269  1.00  0.00           C
ATOM   2118  CB  LEU X 274      31.787  50.502  33.569  1.00  0.00           C
ATOM   2119  CG  LEU X 274      30.511  50.281  32.729  1.00  0.00           C
ATOM   2120  CD1 LEU X 274      30.576  48.923  32.031  1.00  0.00           C
ATOM   2121  CD2 LEU X 274      29.236  50.313  33.575  1.00  0.00           C
ATOM   2122  C   LEU X 274      33.071  51.957  35.235  1.00  0.00           C
ATOM   2123  O   LEU X 274      32.905  51.768  36.441  1.00  0.00           O
ATOM   2124  N   LEU X 275      34.261  52.319  34.748  1.00  0.00           N
ATOM   2125  CA  LEU X 275      35.465  52.508  35.573  1.00  0.00           C
ATOM   2126  CB  LEU X 275      36.713  52.339  34.691  1.00  0.00           C
ATOM   2127  CG  LEU X 275      36.913  50.883  34.229  1.00  0.00           C
ATOM   2128  CD1 LEU X 275      37.950  50.824  33.111  1.00  0.00           C
ATOM   2129  CD2 LEU X 275      37.370  49.977  35.374  1.00  0.00           C
ATOM   2130  C   LEU X 275      35.472  53.835  36.352  1.00  0.00           C
ATOM   2131  O   LEU X 275      36.003  53.884  37.462  1.00  0.00           O
ATOM   2132  N   GLU X 276      34.806  54.877  35.847  1.00  0.00           N
ATOM   2133  CA  GLU X 276      34.475  56.073  36.638  1.00  0.00           C
ATOM   2134  CB  GLU X 276      33.912  57.146  35.696  1.00  0.00           C
ATOM   2135  CG  GLU X 276      33.653  58.493  36.382  1.00  0.00           C
ATOM   2136  CD  GLU X 276      32.725  59.363  35.532  1.00  0.00           C
ATOM   2137  OE1 GLU X 276      32.881  59.406  34.286  1.00  0.00           O
ATOM   2138  OE2 GLU X 276      31.795  59.971  36.108  1.00  0.00           O
ATOM   2139  C   GLU X 276      33.464  55.730  37.746  1.00  0.00           C
ATOM   2140  O   GLU X 276      33.657  56.078  38.910  1.00  0.00           O
ATOM   2141  N   THR X 277      32.422  54.959  37.422  1.00  0.00           N
ATOM   2142  CA  THR X 277      31.444  54.468  38.411  1.00  0.00           C
ATOM   2143  CB  THR X 277      30.278  53.751  37.711  1.00  0.00           C
ATOM   2144  CG2 THR X 277      29.158  53.374  38.680  1.00  0.00           C
ATOM   2145  OG1 THR X 277      29.710  54.614  36.746  1.00  0.00           O
ATOM   2146  C   THR X 277      32.108  53.565  39.461  1.00  0.00           C
ATOM   2147  O   THR X 277      31.746  53.611  40.633  1.00  0.00           O
ATOM   2148  N   THR X 278      33.156  52.825  39.083  1.00  0.00           N
ATOM   2149  CA  THR X 278      33.986  52.016  39.996  1.00  0.00           C
ATOM   2150  CB  THR X 278      34.881  51.050  39.189  1.00  0.00           C
ATOM   2151  CG2 THR X 278      35.702  50.081  40.038  1.00  0.00           C
ATOM   2152  OG1 THR X 278      34.079  50.225  38.365  1.00  0.00           O
ATOM   2153  C   THR X 278      34.802  52.874  40.984  1.00  0.00           C
ATOM   2154  O   THR X 278      35.192  52.370  42.036  1.00  0.00           O
ATOM   2155  N   LEU X 279      35.010  54.175  40.726  1.00  0.00           N
ATOM   2156  CA  LEU X 279      35.526  55.141  41.714  1.00  0.00           C
ATOM   2157  CB  LEU X 279      36.348  56.221  40.980  1.00  0.00           C
ATOM   2158  CG  LEU X 279      36.987  57.304  41.876  1.00  0.00           C
ATOM   2159  CD1 LEU X 279      37.961  56.724  42.904  1.00  0.00           C
ATOM   2160  CD2 LEU X 279      37.755  58.298  41.004  1.00  0.00           C
ATOM   2161  C   LEU X 279      34.406  55.759  42.577  1.00  0.00           C
ATOM   2162  O   LEU X 279      34.647  56.103  43.735  1.00  0.00           O
ATOM   2163  N   LYS X 280      33.177  55.857  42.056  1.00  0.00           N
ATOM   2164  CA  LYS X 280      32.025  56.552  42.671  1.00  0.00           C
ATOM   2165  CB  LYS X 280      31.303  57.389  41.595  1.00  0.00           C
ATOM   2166  CG  LYS X 280      32.196  58.527  41.074  1.00  0.00           C
ATOM   2167  CD  LYS X 280      31.500  59.350  39.983  1.00  0.00           C
ATOM   2168  CE  LYS X 280      32.432  60.494  39.577  1.00  0.00           C
ATOM   2169  NZ  LYS X 280      31.858  61.327  38.500  1.00  0.00           N
ATOM   2170  C   LYS X 280      31.070  55.650  43.478  1.00  0.00           C
ATOM   2171  O   LYS X 280      29.937  56.041  43.746  1.00  0.00           O
ATOM   2172  N   MET X 281      31.505  54.458  43.893  1.00  0.00           N
ATOM   2173  CA  MET X 281      30.700  53.506  44.689  1.00  0.00           C
ATOM   2174  CB  MET X 281      30.607  52.164  43.938  1.00  0.00           C
ATOM   2175  CG  MET X 281      29.552  52.188  42.822  1.00  0.00           C
ATOM   2176  SD  MET X 281      27.819  52.396  43.346  1.00  0.00           S
ATOM   2177  CE  MET X 281      27.572  50.921  44.377  1.00  0.00           C
ATOM   2178  C   MET X 281      31.170  53.340  46.149  1.00  0.00           C
ATOM   2179  O   MET X 281      30.681  52.457  46.861  1.00  0.00           O
ATOM   2180  N   LYS X 282      32.104  54.179  46.623  1.00  0.00           N
ATOM   2181  CA  LYS X 282      32.765  54.072  47.940  1.00  0.00           C
ATOM   2182  CB  LYS X 282      31.834  54.576  49.066  1.00  0.00           C
ATOM   2183  CG  LYS X 282      31.341  56.026  48.878  1.00  0.00           C
ATOM   2184  CD  LYS X 282      30.460  56.437  50.066  1.00  0.00           C
ATOM   2185  CE  LYS X 282      30.002  57.896  49.989  1.00  0.00           C
ATOM   2186  NZ  LYS X 282      29.109  58.237  51.123  1.00  0.00           N
ATOM   2187  C   LYS X 282      33.397  52.687  48.198  1.00  0.00           C
ATOM   2188  O   LYS X 282      33.483  52.223  49.334  1.00  0.00           O
ATOM   2189  N   PHE X 283      33.841  52.009  47.135  1.00  0.00           N
ATOM   2190  CA  PHE X 283      34.497  50.703  47.216  1.00  0.00           C
ATOM   2191  CB  PHE X 283      34.633  50.057  45.825  1.00  0.00           C
ATOM   2192  CG  PHE X 283      33.363  49.579  45.132  1.00  0.00           C
ATOM   2193  CD1 PHE X 283      32.302  48.990  45.852  1.00  0.00           C
ATOM   2194  CE1 PHE X 283      31.176  48.487  45.175  1.00  0.00           C
ATOM   2195  CZ  PHE X 283      31.108  48.555  43.772  1.00  0.00           C
ATOM   2196  CE2 PHE X 283      32.167  49.129  43.047  1.00  0.00           C
ATOM   2197  CD2 PHE X 283      33.288  49.640  43.726  1.00  0.00           C
ATOM   2198  C   PHE X 283      35.870  50.804  47.894  1.00  0.00           C
ATOM   2199  O   PHE X 283      36.568  51.817  47.777  1.00  0.00           O
ATOM   2200  N   LEU X 284      36.251  49.733  48.597  1.00  0.00           N
ATOM   2201  CA  LEU X 284      37.391  49.662  49.521  1.00  0.00           C
ATOM   2202  CB  LEU X 284      38.716  49.597  48.723  1.00  0.00           C
ATOM   2203  CG  LEU X 284      39.976  49.122  49.485  1.00  0.00           C
ATOM   2204  CD1 LEU X 284      39.792  47.760  50.158  1.00  0.00           C
ATOM   2205  CD2 LEU X 284      41.142  49.018  48.504  1.00  0.00           C
ATOM   2206  C   LEU X 284      37.327  50.709  50.659  1.00  0.00           C
ATOM   2207  O   LEU X 284      38.346  51.036  51.262  1.00  0.00           O
ATOM   2208  N   SER X 285      36.129  51.204  50.990  1.00  0.00           N
ATOM   2209  CA  SER X 285      35.866  52.044  52.165  1.00  0.00           C
ATOM   2210  CB  SER X 285      35.675  53.512  51.770  1.00  0.00           C
ATOM   2211  OG  SER X 285      36.854  54.011  51.161  1.00  0.00           O
ATOM   2212  C   SER X 285      34.650  51.535  52.943  1.00  0.00           C
ATOM   2213  O   SER X 285      33.710  50.998  52.351  1.00  0.00           O
ATOM   2214  N   LEU X 286      34.664  51.689  54.272  1.00  0.00           N
ATOM   2215  CA  LEU X 286      33.571  51.271  55.158  1.00  0.00           C
ATOM   2216  CB  LEU X 286      33.947  49.942  55.842  1.00  0.00           C
ATOM   2217  CG  LEU X 286      32.734  49.235  56.475  1.00  0.00           C
ATOM   2218  CD1 LEU X 286      31.909  48.503  55.413  1.00  0.00           C
ATOM   2219  CD2 LEU X 286      33.201  48.203  57.499  1.00  0.00           C
ATOM   2220  C   LEU X 286      33.229  52.364  56.182  1.00  0.00           C
ATOM   2221  O   LEU X 286      34.083  52.765  56.973  1.00  0.00           O
ATOM   2222  N   ASP X 287      31.981  52.833  56.167  1.00  0.00           N
ATOM   2223  CA  ASP X 287      31.486  53.975  56.955  1.00  0.00           C
ATOM   2224  CB  ASP X 287      31.405  55.180  56.014  1.00  0.00           C
ATOM   2225  CG  ASP X 287      30.988  56.486  56.690  1.00  0.00           C
ATOM   2226  OD1 ASP X 287      29.880  56.980  56.381  1.00  0.00           O
ATOM   2227  OD2 ASP X 287      31.807  57.108  57.408  1.00  0.00           O
ATOM   2228  C   ASP X 287      30.127  53.694  57.627  1.00  0.00           C
ATOM   2229  O   ASP X 287      29.859  54.233  58.699  1.00  0.00           O
ATOM   2230  N   LEU X 288      29.316  52.794  57.054  1.00  0.00           N
ATOM   2231  CA  LEU X 288      28.144  52.137  57.661  1.00  0.00           C
ATOM   2232  CB  LEU X 288      28.650  51.229  58.808  1.00  0.00           C
ATOM   2233  CG  LEU X 288      27.776  50.008  59.154  1.00  0.00           C
ATOM   2234  CD1 LEU X 288      27.680  49.030  57.985  1.00  0.00           C
ATOM   2235  CD2 LEU X 288      28.398  49.259  60.329  1.00  0.00           C
ATOM   2236  C   LEU X 288      26.942  53.028  58.065  1.00  0.00           C
ATOM   2237  O   LEU X 288      25.922  52.503  58.519  1.00  0.00           O
ATOM   2238  N   GLN X 289      26.999  54.350  57.884  1.00  0.00           N
ATOM   2239  CA  GLN X 289      25.919  55.283  58.260  1.00  0.00           C
ATOM   2240  CB  GLN X 289      26.463  56.719  58.241  1.00  0.00           C
ATOM   2241  CG  GLN X 289      27.451  56.972  59.385  1.00  0.00           C
ATOM   2242  CD  GLN X 289      28.011  58.382  59.328  1.00  0.00           C
ATOM   2243  OE1 GLN X 289      27.534  59.299  59.990  1.00  0.00           O
ATOM   2244  NE2 GLN X 289      29.008  58.624  58.516  1.00  0.00           N
ATOM   2245  C   GLN X 289      24.674  55.196  57.356  1.00  0.00           C
ATOM   2246  O   GLN X 289      23.563  55.505  57.798  1.00  0.00           O
ATOM   2247  N   GLY X 290      24.853  54.793  56.099  1.00  0.00           N
ATOM   2248  CA  GLY X 290      23.790  54.697  55.102  1.00  0.00           C
ATOM   2249  C   GLY X 290      22.977  53.398  55.147  1.00  0.00           C
ATOM   2250  O   GLY X 290      23.127  52.551  56.036  1.00  0.00           O
ATOM   2251  N   ASP X 291      22.133  53.229  54.132  1.00  0.00           N
ATOM   2252  CA  ASP X 291      21.451  51.971  53.808  1.00  0.00           C
ATOM   2253  CB  ASP X 291      20.469  52.268  52.661  1.00  0.00           C
ATOM   2254  CG  ASP X 291      19.524  51.116  52.313  1.00  0.00           C
ATOM   2255  OD1 ASP X 291      19.965  50.113  51.708  1.00  0.00           O
ATOM   2256  OD2 ASP X 291      18.301  51.248  52.559  1.00  0.00           O
ATOM   2257  C   ASP X 291      22.481  50.887  53.408  1.00  0.00           C
ATOM   2258  O   ASP X 291      23.511  51.229  52.808  1.00  0.00           O
ATOM   2259  N   PRO X 292      22.251  49.587  53.676  1.00  0.00           N
ATOM   2260  CD  PRO X 292      21.214  49.041  54.543  1.00  0.00           C
ATOM   2261  CG  PRO X 292      21.665  47.619  54.876  1.00  0.00           C
ATOM   2262  CB  PRO X 292      22.439  47.214  53.622  1.00  0.00           C
ATOM   2263  CA  PRO X 292      23.144  48.515  53.228  1.00  0.00           C
ATOM   2264  C   PRO X 292      23.481  48.552  51.727  1.00  0.00           C
ATOM   2265  O   PRO X 292      24.610  48.216  51.356  1.00  0.00           O
ATOM   2266  N   ARG X 293      22.566  49.025  50.862  1.00  0.00           N
ATOM   2267  CA  ARG X 293      22.795  49.134  49.406  1.00  0.00           C
ATOM   2268  CB  ARG X 293      21.458  49.384  48.679  1.00  0.00           C
ATOM   2269  CG  ARG X 293      21.015  50.859  48.637  1.00  0.00           C
ATOM   2270  CD  ARG X 293      19.558  51.019  48.191  1.00  0.00           C
ATOM   2271  NE  ARG X 293      18.622  50.695  49.280  1.00  0.00           N
ATOM   2272  CZ  ARG X 293      17.314  50.855  49.266  1.00  0.00           C
ATOM   2273  NH1 ARG X 293      16.624  50.751  50.358  1.00  0.00           N
ATOM   2274  NH2 ARG X 293      16.652  51.122  48.183  1.00  0.00           N
ATOM   2275  C   ARG X 293      23.868  50.161  49.028  1.00  0.00           C
ATOM   2276  O   ARG X 293      24.610  49.942  48.078  1.00  0.00           O
ATOM   2277  N   GLU X 294      23.987  51.255  49.787  1.00  0.00           N
ATOM   2278  CA  GLU X 294      25.020  52.287  49.585  1.00  0.00           C
ATOM   2279  CB  GLU X 294      24.433  53.703  49.758  1.00  0.00           C
ATOM   2280  CG  GLU X 294      23.968  54.068  51.182  1.00  0.00           C
ATOM   2281  CD  GLU X 294      23.483  55.524  51.312  1.00  0.00           C
ATOM   2282  OE1 GLU X 294      22.510  55.792  52.063  1.00  0.00           O
ATOM   2283  OE2 GLU X 294      24.081  56.429  50.677  1.00  0.00           O
ATOM   2284  C   GLU X 294      26.272  52.068  50.450  1.00  0.00           C
ATOM   2285  O   GLU X 294      27.283  52.742  50.255  1.00  0.00           O
ATOM   2286  N   SER X 295      26.221  51.125  51.396  1.00  0.00           N
ATOM   2287  CA  SER X 295      27.267  50.867  52.402  1.00  0.00           C
ATOM   2288  CB  SER X 295      26.630  50.730  53.792  1.00  0.00           C
ATOM   2289  OG  SER X 295      25.820  51.857  54.074  1.00  0.00           O
ATOM   2290  C   SER X 295      28.157  49.655  52.079  1.00  0.00           C
ATOM   2291  O   SER X 295      28.924  49.214  52.940  1.00  0.00           O
ATOM   2292  N   GLN X 296      28.043  49.100  50.867  1.00  0.00           N
ATOM   2293  CA  GLN X 296      28.696  47.863  50.425  1.00  0.00           C
ATOM   2294  CB  GLN X 296      27.909  47.328  49.210  1.00  0.00           C
ATOM   2295  CG  GLN X 296      28.425  45.981  48.676  1.00  0.00           C
ATOM   2296  CD  GLN X 296      28.372  44.856  49.707  1.00  0.00           C
ATOM   2297  OE1 GLN X 296      27.552  44.844  50.615  1.00  0.00           O
ATOM   2298  NE2 GLN X 296      29.265  43.898  49.638  1.00  0.00           N
ATOM   2299  C   GLN X 296      30.189  48.078  50.084  1.00  0.00           C
ATOM   2300  O   GLN X 296      30.482  48.790  49.120  1.00  0.00           O
ATOM   2301  N   PRO X 297      31.155  47.464  50.798  1.00  0.00           N
ATOM   2302  CD  PRO X 297      30.969  46.561  51.927  1.00  0.00           C
ATOM   2303  CG  PRO X 297      32.367  46.081  52.311  1.00  0.00           C
ATOM   2304  CB  PRO X 297      33.249  47.264  51.911  1.00  0.00           C
ATOM   2305  CA  PRO X 297      32.577  47.797  50.641  1.00  0.00           C
ATOM   2306  C   PRO X 297      33.233  47.217  49.376  1.00  0.00           C
ATOM   2307  O   PRO X 297      34.173  47.816  48.858  1.00  0.00           O
ATOM   2308  N   LEU X 298      32.775  46.062  48.880  1.00  0.00           N
ATOM   2309  CA  LEU X 298      33.307  45.358  47.701  1.00  0.00           C
ATOM   2310  CB  LEU X 298      34.384  44.335  48.131  1.00  0.00           C
ATOM   2311  CG  LEU X 298      35.668  44.899  48.771  1.00  0.00           C
ATOM   2312  CD1 LEU X 298      36.534  43.746  49.282  1.00  0.00           C
ATOM   2313  CD2 LEU X 298      36.512  45.712  47.786  1.00  0.00           C
ATOM   2314  C   LEU X 298      32.178  44.619  46.959  1.00  0.00           C
ATOM   2315  O   LEU X 298      31.156  44.296  47.569  1.00  0.00           O
ATOM   2316  N   LEU X 299      32.379  44.313  45.672  1.00  0.00           N
ATOM   2317  CA  LEU X 299      31.443  43.542  44.842  1.00  0.00           C
ATOM   2318  CB  LEU X 299      31.068  44.373  43.598  1.00  0.00           C
ATOM   2319  CG  LEU X 299      29.810  43.867  42.861  1.00  0.00           C
ATOM   2320  CD1 LEU X 299      28.533  44.144  43.656  1.00  0.00           C
ATOM   2321  CD2 LEU X 299      29.673  44.576  41.515  1.00  0.00           C
ATOM   2322  C   LEU X 299      32.024  42.160  44.481  1.00  0.00           C
ATOM   2323  O   LEU X 299      33.161  42.063  44.012  1.00  0.00           O
ATOM   2324  N   GLY X 300      31.236  41.105  44.698  1.00  0.00           N
ATOM   2325  CA  GLY X 300      31.648  39.703  44.589  1.00  0.00           C
ATOM   2326  C   GLY X 300      30.468  38.718  44.564  1.00  0.00           C
ATOM   2327  O   GLY X 300      29.394  39.032  44.051  1.00  0.00           O
ATOM   2328  N   THR X 301      30.679  37.505  45.077  1.00  0.00           N
ATOM   2329  CA  THR X 301      29.828  36.321  44.837  1.00  0.00           C
ATOM   2330  CB  THR X 301      30.457  35.056  45.460  1.00  0.00           C
ATOM   2331  CG2 THR X 301      30.238  33.822  44.590  1.00  0.00           C
ATOM   2332  OG1 THR X 301      31.856  35.181  45.631  1.00  0.00           O
ATOM   2333  C   THR X 301      28.375  36.451  45.332  1.00  0.00           C
ATOM   2334  O   THR X 301      28.111  37.052  46.377  1.00  0.00           O
ATOM   2335  N   VAL X 302      27.440  35.826  44.605  1.00  0.00           N
ATOM   2336  CA  VAL X 302      25.991  35.742  44.915  1.00  0.00           C
ATOM   2337  CB  VAL X 302      25.167  36.689  44.009  1.00  0.00           C
ATOM   2338  CG1 VAL X 302      25.671  38.136  44.083  1.00  0.00           C
ATOM   2339  CG2 VAL X 302      25.144  36.249  42.539  1.00  0.00           C
ATOM   2340  C   VAL X 302      25.475  34.297  44.789  1.00  0.00           C
ATOM   2341  O   VAL X 302      26.216  33.413  44.358  1.00  0.00           O
ATOM   2342  N   ILE X 303      24.202  34.039  45.113  1.00  0.00           N
ATOM   2343  CA  ILE X 303      23.531  32.750  44.840  1.00  0.00           C
ATOM   2344  CB  ILE X 303      22.663  32.287  46.036  1.00  0.00           C
ATOM   2345  CG2 ILE X 303      23.605  31.842  47.165  1.00  0.00           C
ATOM   2346  CG1 ILE X 303      21.668  33.350  46.560  1.00  0.00           C
ATOM   2347  CD1 ILE X 303      20.599  32.785  47.503  1.00  0.00           C
ATOM   2348  C   ILE X 303      22.786  32.774  43.493  1.00  0.00           C
ATOM   2349  O   ILE X 303      21.562  32.904  43.438  1.00  0.00           O
ATOM   2350  N   ASP X 304      23.530  32.669  42.387  1.00  0.00           N
ATOM   2351  CA  ASP X 304      23.011  32.831  41.017  1.00  0.00           C
ATOM   2352  CB  ASP X 304      24.184  32.904  40.024  1.00  0.00           C
ATOM   2353  CG  ASP X 304      24.781  31.527  39.722  1.00  0.00           C
ATOM   2354  OD1 ASP X 304      25.634  31.062  40.504  1.00  0.00           O
ATOM   2355  OD2 ASP X 304      24.370  30.895  38.718  1.00  0.00           O
ATOM   2356  C   ASP X 304      22.019  31.742  40.563  1.00  0.00           C
ATOM   2357  O   ASP X 304      21.288  31.947  39.596  1.00  0.00           O
ATOM   2358  N   GLY X 305      22.008  30.571  41.206  1.00  0.00           N
ATOM   2359  CA  GLY X 305      21.095  29.468  40.888  1.00  0.00           C
ATOM   2360  C   GLY X 305      21.654  28.368  39.972  1.00  0.00           C
ATOM   2361  O   GLY X 305      20.928  27.415  39.682  1.00  0.00           O
ATOM   2362  N   MET X 306      22.915  28.455  39.523  1.00  0.00           N
ATOM   2363  CA  MET X 306      23.585  27.383  38.765  1.00  0.00           C
ATOM   2364  CB  MET X 306      23.459  27.636  37.252  1.00  0.00           C
ATOM   2365  CG  MET X 306      24.029  26.458  36.444  1.00  0.00           C
ATOM   2366  SD  MET X 306      23.771  26.518  34.650  1.00  0.00           S
ATOM   2367  CE  MET X 306      24.772  27.965  34.200  1.00  0.00           C
ATOM   2368  C   MET X 306      25.053  27.170  39.161  1.00  0.00           C
ATOM   2369  O   MET X 306      25.456  26.013  39.315  1.00  0.00           O
ATOM   2370  N   LEU X 307      25.849  28.237  39.336  1.00  0.00           N
ATOM   2371  CA  LEU X 307      27.239  28.121  39.805  1.00  0.00           C
ATOM   2372  CB  LEU X 307      28.107  29.232  39.177  1.00  0.00           C
ATOM   2373  CG  LEU X 307      29.628  29.009  39.338  1.00  0.00           C
ATOM   2374  CD1 LEU X 307      30.387  29.710  38.212  1.00  0.00           C
ATOM   2375  CD2 LEU X 307      30.192  29.555  40.653  1.00  0.00           C
ATOM   2376  C   LEU X 307      27.297  28.047  41.339  1.00  0.00           C
ATOM   2377  O   LEU X 307      28.029  27.208  41.863  1.00  0.00           O
ATOM   2378  N   LEU X 308      26.472  28.827  42.044  1.00  0.00           N
ATOM   2379  CA  LEU X 308      26.088  28.608  43.444  1.00  0.00           C
ATOM   2380  CB  LEU X 308      26.798  29.603  44.383  1.00  0.00           C
ATOM   2381  CG  LEU X 308      28.318  29.427  44.556  1.00  0.00           C
ATOM   2382  CD1 LEU X 308      28.822  30.494  45.529  1.00  0.00           C
ATOM   2383  CD2 LEU X 308      28.709  28.064  45.136  1.00  0.00           C
ATOM   2384  C   LEU X 308      24.568  28.745  43.609  1.00  0.00           C
ATOM   2385  O   LEU X 308      23.967  29.717  43.154  1.00  0.00           O
ATOM   2386  N   LEU X 309      23.951  27.788  44.304  1.00  0.00           N
ATOM   2387  CA  LEU X 309      22.533  27.812  44.691  1.00  0.00           C
ATOM   2388  CB  LEU X 309      21.893  26.434  44.412  1.00  0.00           C
ATOM   2389  CG  LEU X 309      21.643  26.094  42.928  1.00  0.00           C
ATOM   2390  CD1 LEU X 309      22.913  25.778  42.130  1.00  0.00           C
ATOM   2391  CD2 LEU X 309      20.739  24.867  42.833  1.00  0.00           C
ATOM   2392  C   LEU X 309      22.351  28.213  46.169  1.00  0.00           C
ATOM   2393  O   LEU X 309      21.258  28.604  46.575  1.00  0.00           O
ATOM   2394  N   LYS X 310      23.417  28.120  46.974  1.00  0.00           N
ATOM   2395  CA  LYS X 310      23.464  28.438  48.412  1.00  0.00           C
ATOM   2396  CB  LYS X 310      23.367  27.146  49.235  1.00  0.00           C
ATOM   2397  CG  LYS X 310      22.063  26.365  49.043  1.00  0.00           C
ATOM   2398  CD  LYS X 310      22.032  25.166  49.999  1.00  0.00           C
ATOM   2399  CE  LYS X 310      20.713  24.415  49.829  1.00  0.00           C
ATOM   2400  NZ  LYS X 310      20.483  23.478  50.949  1.00  0.00           N
ATOM   2401  C   LYS X 310      24.761  29.178  48.756  1.00  0.00           C
ATOM   2402  O   LYS X 310      25.750  29.060  48.032  1.00  0.00           O
ATOM   2403  N   THR X 311      24.766  29.945  49.845  1.00  0.00           N
ATOM   2404  CA  THR X 311      25.946  30.728  50.268  1.00  0.00           C
ATOM   2405  CB  THR X 311      25.562  31.828  51.267  1.00  0.00           C
ATOM   2406  CG2 THR X 311      24.558  32.828  50.695  1.00  0.00           C
ATOM   2407  OG1 THR X 311      25.021  31.255  52.431  1.00  0.00           O
ATOM   2408  C   THR X 311      27.058  29.851  50.872  1.00  0.00           C
ATOM   2409  O   THR X 311      26.786  28.715  51.277  1.00  0.00           O
ATOM   2410  N   PRO X 312      28.311  30.347  50.983  1.00  0.00           N
ATOM   2411  CD  PRO X 312      28.819  31.595  50.422  1.00  0.00           C
ATOM   2412  CG  PRO X 312      30.339  31.442  50.374  1.00  0.00           C
ATOM   2413  CB  PRO X 312      30.617  30.540  51.574  1.00  0.00           C
ATOM   2414  CA  PRO X 312      29.419  29.585  51.562  1.00  0.00           C
ATOM   2415  C   PRO X 312      29.141  29.003  52.955  1.00  0.00           C
ATOM   2416  O   PRO X 312      29.487  27.847  53.190  1.00  0.00           O
ATOM   2417  N   GLU X 313      28.482  29.736  53.861  1.00  0.00           N
ATOM   2418  CA  GLU X 313      28.178  29.234  55.215  1.00  0.00           C
ATOM   2419  CB  GLU X 313      27.959  30.406  56.190  1.00  0.00           C
ATOM   2420  CG  GLU X 313      26.550  31.011  56.135  1.00  0.00           C
ATOM   2421  CD  GLU X 313      26.535  32.457  56.635  1.00  0.00           C
ATOM   2422  OE1 GLU X 313      26.397  33.365  55.783  1.00  0.00           O
ATOM   2423  OE2 GLU X 313      26.652  32.710  57.860  1.00  0.00           O
ATOM   2424  C   GLU X 313      27.013  28.225  55.253  1.00  0.00           C
ATOM   2425  O   GLU X 313      26.963  27.384  56.153  1.00  0.00           O
ATOM   2426  N   GLU X 314      26.105  28.266  54.271  1.00  0.00           N
ATOM   2427  CA  GLU X 314      25.061  27.249  54.080  1.00  0.00           C
ATOM   2428  CB  GLU X 314      23.966  27.764  53.125  1.00  0.00           C
ATOM   2429  CG  GLU X 314      23.013  28.787  53.760  1.00  0.00           C
ATOM   2430  CD  GLU X 314      22.138  29.466  52.697  1.00  0.00           C
ATOM   2431  OE1 GLU X 314      22.681  30.311  51.945  1.00  0.00           O
ATOM   2432  OE2 GLU X 314      20.913  29.203  52.627  1.00  0.00           O
ATOM   2433  C   GLU X 314      25.673  25.951  53.532  1.00  0.00           C
ATOM   2434  O   GLU X 314      25.387  24.869  54.045  1.00  0.00           O
ATOM   2435  N   LEU X 315      26.567  26.042  52.540  1.00  0.00           N
ATOM   2436  CA  LEU X 315      27.259  24.878  51.970  1.00  0.00           C
ATOM   2437  CB  LEU X 315      27.894  25.257  50.621  1.00  0.00           C
ATOM   2438  CG  LEU X 315      26.867  25.604  49.530  1.00  0.00           C
ATOM   2439  CD1 LEU X 315      27.567  26.157  48.293  1.00  0.00           C
ATOM   2440  CD2 LEU X 315      26.053  24.381  49.088  1.00  0.00           C
ATOM   2441  C   LEU X 315      28.294  24.276  52.933  1.00  0.00           C
ATOM   2442  O   LEU X 315      28.508  23.064  52.907  1.00  0.00           O
ATOM   2443  N   GLN X 316      28.869  25.084  53.830  1.00  0.00           N
ATOM   2444  CA  GLN X 316      29.696  24.619  54.948  1.00  0.00           C
ATOM   2445  CB  GLN X 316      30.328  25.839  55.639  1.00  0.00           C
ATOM   2446  CG  GLN X 316      31.465  25.476  56.601  1.00  0.00           C
ATOM   2447  CD  GLN X 316      32.162  26.726  57.130  1.00  0.00           C
ATOM   2448  OE1 GLN X 316      32.023  27.110  58.286  1.00  0.00           O
ATOM   2449  NE2 GLN X 316      32.902  27.430  56.303  1.00  0.00           N
ATOM   2450  C   GLN X 316      28.877  23.778  55.940  1.00  0.00           C
ATOM   2451  O   GLN X 316      29.339  22.719  56.369  1.00  0.00           O
ATOM   2452  N   ALA X 317      27.646  24.199  56.257  1.00  0.00           N
ATOM   2453  CA  ALA X 317      26.709  23.424  57.074  1.00  0.00           C
ATOM   2454  CB  ALA X 317      25.579  24.350  57.535  1.00  0.00           C
ATOM   2455  C   ALA X 317      26.175  22.176  56.338  1.00  0.00           C
ATOM   2456  O   ALA X 317      25.954  21.139  56.963  1.00  0.00           O
ATOM   2457  N   GLU X 318      26.038  22.222  55.010  1.00  0.00           N
ATOM   2458  CA  GLU X 318      25.721  21.052  54.172  1.00  0.00           C
ATOM   2459  CB  GLU X 318      25.022  21.526  52.874  1.00  0.00           C
ATOM   2460  CG  GLU X 318      24.260  20.409  52.138  1.00  0.00           C
ATOM   2461  CD  GLU X 318      23.343  20.934  51.021  1.00  0.00           C
ATOM   2462  OE1 GLU X 318      23.726  20.867  49.824  1.00  0.00           O
ATOM   2463  OE2 GLU X 318      22.189  21.327  51.326  1.00  0.00           O
ATOM   2464  C   GLU X 318      26.956  20.151  53.914  1.00  0.00           C
ATOM   2465  O   GLU X 318      26.822  19.093  53.307  1.00  0.00           O
ATOM   2466  N   ARG X 319      28.165  20.536  54.365  1.00  0.00           N
ATOM   2467  CA  ARG X 319      29.455  19.849  54.104  1.00  0.00           C
ATOM   2468  CB  ARG X 319      29.587  18.591  54.994  1.00  0.00           C
ATOM   2469  CG  ARG X 319      29.887  18.908  56.464  1.00  0.00           C
ATOM   2470  CD  ARG X 319      29.881  17.599  57.272  1.00  0.00           C
ATOM   2471  NE  ARG X 319      30.205  17.815  58.692  1.00  0.00           N
ATOM   2472  CZ  ARG X 319      29.440  18.347  59.624  1.00  0.00           C
ATOM   2473  NH1 ARG X 319      28.220  18.730  59.397  1.00  0.00           N
ATOM   2474  NH2 ARG X 319      29.927  18.486  60.817  1.00  0.00           N
ATOM   2475  C   ARG X 319      29.718  19.554  52.615  1.00  0.00           C
ATOM   2476  O   ARG X 319      30.459  18.627  52.283  1.00  0.00           O
ATOM   2477  N   ASN X 320      29.136  20.330  51.700  1.00  0.00           N
ATOM   2478  CA  ASN X 320      29.031  19.989  50.274  1.00  0.00           C
ATOM   2479  CB  ASN X 320      27.688  20.519  49.748  1.00  0.00           C
ATOM   2480  CG  ASN X 320      27.207  19.844  48.472  1.00  0.00           C
ATOM   2481  OD1 ASN X 320      27.924  19.161  47.746  1.00  0.00           O
ATOM   2482  ND2 ASN X 320      25.946  20.015  48.169  1.00  0.00           N
ATOM   2483  C   ASN X 320      30.282  20.395  49.460  1.00  0.00           C
ATOM   2484  O   ASN X 320      30.208  21.063  48.425  1.00  0.00           O
ATOM   2485  N   PHE X 321      31.453  20.004  49.964  1.00  0.00           N
ATOM   2486  CA  PHE X 321      32.755  20.164  49.317  1.00  0.00           C
ATOM   2487  CB  PHE X 321      33.867  20.088  50.375  1.00  0.00           C
ATOM   2488  CG  PHE X 321      33.778  21.109  51.496  1.00  0.00           C
ATOM   2489  CD1 PHE X 321      34.308  22.402  51.325  1.00  0.00           C
ATOM   2490  CE1 PHE X 321      34.241  23.338  52.373  1.00  0.00           C
ATOM   2491  CZ  PHE X 321      33.647  22.985  53.597  1.00  0.00           C
ATOM   2492  CE2 PHE X 321      33.119  21.693  53.773  1.00  0.00           C
ATOM   2493  CD2 PHE X 321      33.189  20.758  52.726  1.00  0.00           C
ATOM   2494  C   PHE X 321      32.984  19.096  48.234  1.00  0.00           C
ATOM   2495  O   PHE X 321      32.365  18.024  48.239  1.00  0.00           O
ATOM   2496  N   HIE X 322      33.905  19.375  47.309  1.00  0.00           N
ATOM   2497  CA  HIE X 322      34.436  18.385  46.370  1.00  0.00           C
ATOM   2498  CB  HIE X 322      34.902  19.067  45.075  1.00  0.00           C
ATOM   2499  CG  HIE X 322      35.156  18.088  43.954  1.00  0.00           C
ATOM   2500  ND1 HIE X 322      34.423  16.919  43.731  1.00  0.00           N
ATOM   2501  CE1 HIE X 322      34.986  16.334  42.660  1.00  0.00           C
ATOM   2502  NE2 HIE X 322      36.015  17.068  42.207  1.00  0.00           N
ATOM   2503  CD2 HIE X 322      36.138  18.183  43.010  1.00  0.00           C
ATOM   2504  C   HIE X 322      35.545  17.550  47.024  1.00  0.00           C
ATOM   2505  O   HIE X 322      36.308  18.046  47.853  1.00  0.00           O
ATOM   2506  N   THR X 323      35.648  16.281  46.637  1.00  0.00           N
ATOM   2507  CA  THR X 323      36.502  15.260  47.265  1.00  0.00           C
ATOM   2508  CB  THR X 323      35.921  13.854  47.015  1.00  0.00           C
ATOM   2509  CG2 THR X 323      34.692  13.593  47.882  1.00  0.00           C
ATOM   2510  OG1 THR X 323      35.513  13.702  45.669  1.00  0.00           O
ATOM   2511  C   THR X 323      37.969  15.365  46.824  1.00  0.00           C
ATOM   2512  O   THR X 323      38.497  14.484  46.140  1.00  0.00           O
ATOM   2513  N   VAL X 324      38.638  16.459  47.206  1.00  0.00           N
ATOM   2514  CA  VAL X 324      40.023  16.795  46.817  1.00  0.00           C
ATOM   2515  CB  VAL X 324      40.052  17.887  45.725  1.00  0.00           C
ATOM   2516  CG1 VAL X 324      39.383  17.405  44.430  1.00  0.00           C
ATOM   2517  CG2 VAL X 324      39.392  19.207  46.145  1.00  0.00           C
ATOM   2518  C   VAL X 324      40.894  17.231  48.013  1.00  0.00           C
ATOM   2519  O   VAL X 324      40.368  17.830  48.956  1.00  0.00           O
ATOM   2520  N   PRO X 325      42.223  16.998  47.993  1.00  0.00           N
ATOM   2521  CD  PRO X 325      42.944  16.101  47.106  1.00  0.00           C
ATOM   2522  CG  PRO X 325      44.181  15.688  47.894  1.00  0.00           C
ATOM   2523  CB  PRO X 325      44.527  16.955  48.668  1.00  0.00           C
ATOM   2524  CA  PRO X 325      43.156  17.579  48.963  1.00  0.00           C
ATOM   2525  C   PRO X 325      43.222  19.108  48.850  1.00  0.00           C
ATOM   2526  O   PRO X 325      43.180  19.649  47.739  1.00  0.00           O
ATOM   2527  N   TYR X 326      43.372  19.799  49.984  1.00  0.00           N
ATOM   2528  CA  TYR X 326      43.337  21.266  50.050  1.00  0.00           C
ATOM   2529  CB  TYR X 326      41.926  21.672  50.527  1.00  0.00           C
ATOM   2530  CG  TYR X 326      41.422  23.092  50.296  1.00  0.00           C
ATOM   2531  CD1 TYR X 326      42.198  24.089  49.668  1.00  0.00           C
ATOM   2532  CE1 TYR X 326      41.671  25.375  49.456  1.00  0.00           C
ATOM   2533  CZ  TYR X 326      40.358  25.681  49.869  1.00  0.00           C
ATOM   2534  OH  TYR X 326      39.858  26.930  49.679  1.00  0.00           O
ATOM   2535  CE2 TYR X 326      39.569  24.686  50.483  1.00  0.00           C
ATOM   2536  CD2 TYR X 326      40.103  23.399  50.692  1.00  0.00           C
ATOM   2537  C   TYR X 326      44.456  21.823  50.953  1.00  0.00           C
ATOM   2538  O   TYR X 326      44.603  21.401  52.101  1.00  0.00           O
ATOM   2539  N   MET X 327      45.240  22.784  50.455  1.00  0.00           N
ATOM   2540  CA  MET X 327      46.119  23.627  51.279  1.00  0.00           C
ATOM   2541  CB  MET X 327      47.522  23.759  50.667  1.00  0.00           C
ATOM   2542  CG  MET X 327      48.186  22.418  50.348  1.00  0.00           C
ATOM   2543  SD  MET X 327      49.998  22.463  50.314  1.00  0.00           S
ATOM   2544  CE  MET X 327      50.308  23.487  48.853  1.00  0.00           C
ATOM   2545  C   MET X 327      45.502  25.017  51.484  1.00  0.00           C
ATOM   2546  O   MET X 327      45.046  25.632  50.516  1.00  0.00           O
ATOM   2547  N   VAL X 328      45.521  25.536  52.715  1.00  0.00           N
ATOM   2548  CA  VAL X 328      45.027  26.888  53.040  1.00  0.00           C
ATOM   2549  CB  VAL X 328      43.660  26.848  53.757  1.00  0.00           C
ATOM   2550  CG1 VAL X 328      43.164  28.256  54.118  1.00  0.00           C
ATOM   2551  CG2 VAL X 328      42.579  26.185  52.892  1.00  0.00           C
ATOM   2552  C   VAL X 328      46.068  27.652  53.858  1.00  0.00           C
ATOM   2553  O   VAL X 328      46.499  27.212  54.926  1.00  0.00           O
ATOM   2554  N   GLY X 329      46.472  28.812  53.345  1.00  0.00           N
ATOM   2555  CA  GLY X 329      47.457  29.682  53.973  1.00  0.00           C
ATOM   2556  C   GLY X 329      46.875  30.666  54.991  1.00  0.00           C
ATOM   2557  O   GLY X 329      45.715  31.088  54.922  1.00  0.00           O
ATOM   2558  N   ILE X 330      47.728  31.070  55.928  1.00  0.00           N
ATOM   2559  CA  ILE X 330      47.545  32.199  56.841  1.00  0.00           C
ATOM   2560  CB  ILE X 330      47.704  31.746  58.316  1.00  0.00           C
ATOM   2561  CG2 ILE X 330      47.521  32.929  59.286  1.00  0.00           C
ATOM   2562  CG1 ILE X 330      46.696  30.644  58.734  1.00  0.00           C
ATOM   2563  CD1 ILE X 330      47.167  29.206  58.471  1.00  0.00           C
ATOM   2564  C   ILE X 330      48.532  33.306  56.436  1.00  0.00           C
ATOM   2565  O   ILE X 330      49.660  33.016  56.022  1.00  0.00           O
ATOM   2566  N   ASN X 331      48.133  34.575  56.552  1.00  0.00           N
ATOM   2567  CA  ASN X 331      49.002  35.741  56.377  1.00  0.00           C
ATOM   2568  CB  ASN X 331      48.715  36.404  55.019  1.00  0.00           C
ATOM   2569  CG  ASN X 331      49.760  37.451  54.672  1.00  0.00           C
ATOM   2570  OD1 ASN X 331      50.832  37.147  54.181  1.00  0.00           O
ATOM   2571  ND2 ASN X 331      49.524  38.713  54.925  1.00  0.00           N
ATOM   2572  C   ASN X 331      48.857  36.718  57.555  1.00  0.00           C
ATOM   2573  O   ASN X 331      47.747  36.954  58.036  1.00  0.00           O
ATOM   2574  N   LYS X 332      49.970  37.303  58.013  1.00  0.00           N
ATOM   2575  CA  LYS X 332      50.013  38.246  59.151  1.00  0.00           C
ATOM   2576  CB  LYS X 332      50.247  37.473  60.471  1.00  0.00           C
ATOM   2577  CG  LYS X 332      51.409  36.462  60.525  1.00  0.00           C
ATOM   2578  CD  LYS X 332      52.805  37.105  60.517  1.00  0.00           C
ATOM   2579  CE  LYS X 332      53.946  36.100  60.719  1.00  0.00           C
ATOM   2580  NZ  LYS X 332      53.798  35.334  61.977  1.00  0.00           N
ATOM   2581  C   LYS X 332      50.933  39.454  58.915  1.00  0.00           C
ATOM   2582  O   LYS X 332      51.644  39.889  59.819  1.00  0.00           O
ATOM   2583  N   GLN X 333      50.941  39.969  57.683  1.00  0.00           N
ATOM   2584  CA  GLN X 333      51.891  40.991  57.206  1.00  0.00           C
ATOM   2585  CB  GLN X 333      52.631  40.445  55.961  1.00  0.00           C
ATOM   2586  CG  GLN X 333      53.546  39.244  56.267  1.00  0.00           C
ATOM   2587  CD  GLN X 333      54.230  38.666  55.023  1.00  0.00           C
ATOM   2588  OE1 GLN X 333      55.360  39.008  54.687  1.00  0.00           O
ATOM   2589  NE2 GLN X 333      53.600  37.757  54.313  1.00  0.00           N
ATOM   2590  C   GLN X 333      51.268  42.390  56.958  1.00  0.00           C
ATOM   2591  O   GLN X 333      52.012  43.334  56.685  1.00  0.00           O
ATOM   2592  N   GLU X 334      49.940  42.550  57.077  1.00  0.00           N
ATOM   2593  CA  GLU X 334      49.183  43.730  56.611  1.00  0.00           C
ATOM   2594  CB  GLU X 334      48.543  43.412  55.240  1.00  0.00           C
ATOM   2595  CG  GLU X 334      47.244  42.568  55.214  1.00  0.00           C
ATOM   2596  CD  GLU X 334      47.434  41.130  55.637  1.00  0.00           C
ATOM   2597  OE1 GLU X 334      47.152  40.211  54.805  1.00  0.00           O
ATOM   2598  OE2 GLU X 334      47.828  40.827  56.788  1.00  0.00           O
ATOM   2599  C   GLU X 334      48.076  44.286  57.529  1.00  0.00           C
ATOM   2600  O   GLU X 334      47.596  45.396  57.286  1.00  0.00           O
ATOM   2601  N   PHE X 335      47.594  43.522  58.515  1.00  0.00           N
ATOM   2602  CA  PHE X 335      46.270  43.740  59.128  1.00  0.00           C
ATOM   2603  CB  PHE X 335      46.004  42.662  60.193  1.00  0.00           C
ATOM   2604  CG  PHE X 335      47.024  42.580  61.318  1.00  0.00           C
ATOM   2605  CD1 PHE X 335      48.146  41.738  61.189  1.00  0.00           C
ATOM   2606  CE1 PHE X 335      49.098  41.664  62.221  1.00  0.00           C
ATOM   2607  CZ  PHE X 335      48.927  42.422  63.392  1.00  0.00           C
ATOM   2608  CE2 PHE X 335      47.804  43.257  63.529  1.00  0.00           C
ATOM   2609  CD2 PHE X 335      46.853  43.334  62.496  1.00  0.00           C
ATOM   2610  C   PHE X 335      46.019  45.158  59.681  1.00  0.00           C
ATOM   2611  O   PHE X 335      44.934  45.704  59.466  1.00  0.00           O
ATOM   2612  N   GLY X 336      47.006  45.780  60.337  1.00  0.00           N
ATOM   2613  CA  GLY X 336      46.889  47.126  60.912  1.00  0.00           C
ATOM   2614  C   GLY X 336      46.910  48.275  59.890  1.00  0.00           C
ATOM   2615  O   GLY X 336      46.411  49.365  60.185  1.00  0.00           O
ATOM   2616  N   TRP X 337      47.411  48.037  58.675  1.00  0.00           N
ATOM   2617  CA  TRP X 337      47.289  48.946  57.528  1.00  0.00           C
ATOM   2618  CB  TRP X 337      48.467  48.683  56.571  1.00  0.00           C
ATOM   2619  CG  TRP X 337      48.554  49.516  55.322  1.00  0.00           C
ATOM   2620  CD1 TRP X 337      49.355  50.594  55.157  1.00  0.00           C
ATOM   2621  NE1 TRP X 337      49.210  51.101  53.880  1.00  0.00           N
ATOM   2622  CE2 TRP X 337      48.341  50.340  53.130  1.00  0.00           C
ATOM   2623  CZ2 TRP X 337      47.910  50.420  51.797  1.00  0.00           C
ATOM   2624  CH2 TRP X 337      47.029  49.444  51.301  1.00  0.00           C
ATOM   2625  CZ3 TRP X 337      46.589  48.411  52.147  1.00  0.00           C
ATOM   2626  CE3 TRP X 337      47.040  48.335  53.481  1.00  0.00           C
ATOM   2627  CD2 TRP X 337      47.913  49.307  54.019  1.00  0.00           C
ATOM   2628  C   TRP X 337      45.936  48.752  56.832  1.00  0.00           C
ATOM   2629  O   TRP X 337      45.229  49.721  56.546  1.00  0.00           O
ATOM   2630  N   LEU X 338      45.558  47.490  56.598  1.00  0.00           N
ATOM   2631  CA  LEU X 338      44.412  47.118  55.769  1.00  0.00           C
ATOM   2632  CB  LEU X 338      44.568  45.639  55.362  1.00  0.00           C
ATOM   2633  CG  LEU X 338      43.444  45.095  54.456  1.00  0.00           C
ATOM   2634  CD1 LEU X 338      43.319  45.868  53.141  1.00  0.00           C
ATOM   2635  CD2 LEU X 338      43.724  43.630  54.121  1.00  0.00           C
ATOM   2636  C   LEU X 338      43.060  47.400  56.440  1.00  0.00           C
ATOM   2637  O   LEU X 338      42.201  48.053  55.847  1.00  0.00           O
ATOM   2638  N   ILE X 339      42.855  46.899  57.661  1.00  0.00           N
ATOM   2639  CA  ILE X 339      41.519  46.838  58.269  1.00  0.00           C
ATOM   2640  CB  ILE X 339      41.388  45.639  59.246  1.00  0.00           C
ATOM   2641  CG2 ILE X 339      39.982  45.620  59.877  1.00  0.00           C
ATOM   2642  CG1 ILE X 339      41.670  44.306  58.507  1.00  0.00           C
ATOM   2643  CD1 ILE X 339      41.717  43.072  59.418  1.00  0.00           C
ATOM   2644  C   ILE X 339      41.085  48.198  58.850  1.00  0.00           C
ATOM   2645  O   ILE X 339      40.061  48.719  58.397  1.00  0.00           O
ATOM   2646  N   PRO X 340      41.814  48.825  59.799  1.00  0.00           N
ATOM   2647  CD  PRO X 340      43.054  48.391  60.438  1.00  0.00           C
ATOM   2648  CG  PRO X 340      43.440  49.506  61.412  1.00  0.00           C
ATOM   2649  CB  PRO X 340      42.094  50.141  61.755  1.00  0.00           C
ATOM   2650  CA  PRO X 340      41.329  50.047  60.436  1.00  0.00           C
ATOM   2651  C   PRO X 340      41.518  51.296  59.564  1.00  0.00           C
ATOM   2652  O   PRO X 340      40.661  52.174  59.603  1.00  0.00           O
ATOM   2653  N   MET X 341      42.588  51.380  58.759  1.00  0.00           N
ATOM   2654  CA  MET X 341      42.915  52.575  57.967  1.00  0.00           C
ATOM   2655  CB  MET X 341      44.408  52.920  58.103  1.00  0.00           C
ATOM   2656  CG  MET X 341      44.824  54.144  57.272  1.00  0.00           C
ATOM   2657  SD  MET X 341      43.791  55.635  57.426  1.00  0.00           S
ATOM   2658  CE  MET X 341      43.984  56.023  59.188  1.00  0.00           C
ATOM   2659  C   MET X 341      42.449  52.476  56.510  1.00  0.00           C
ATOM   2660  O   MET X 341      41.538  53.211  56.122  1.00  0.00           O
ATOM   2661  N   GLN X 342      43.033  51.582  55.698  1.00  0.00           N
ATOM   2662  CA  GLN X 342      42.741  51.515  54.257  1.00  0.00           C
ATOM   2663  CB  GLN X 342      43.639  50.450  53.599  1.00  0.00           C
ATOM   2664  CG  GLN X 342      43.409  50.255  52.090  1.00  0.00           C
ATOM   2665  CD  GLN X 342      43.686  51.508  51.267  1.00  0.00           C
ATOM   2666  OE1 GLN X 342      42.776  52.208  50.846  1.00  0.00           O
ATOM   2667  NE2 GLN X 342      44.931  51.860  51.036  1.00  0.00           N
ATOM   2668  C   GLN X 342      41.248  51.263  53.987  1.00  0.00           C
ATOM   2669  O   GLN X 342      40.663  51.945  53.145  1.00  0.00           O
ATOM   2670  N   LEU X 343      40.614  50.354  54.738  1.00  0.00           N
ATOM   2671  CA  LEU X 343      39.172  50.115  54.670  1.00  0.00           C
ATOM   2672  CB  LEU X 343      38.904  48.626  54.964  1.00  0.00           C
ATOM   2673  CG  LEU X 343      37.421  48.215  54.911  1.00  0.00           C
ATOM   2674  CD1 LEU X 343      36.811  48.401  53.521  1.00  0.00           C
ATOM   2675  CD2 LEU X 343      37.282  46.743  55.294  1.00  0.00           C
ATOM   2676  C   LEU X 343      38.366  51.077  55.565  1.00  0.00           C
ATOM   2677  O   LEU X 343      37.577  51.872  55.055  1.00  0.00           O
ATOM   2678  N   MET X 344      38.532  51.009  56.890  1.00  0.00           N
ATOM   2679  CA  MET X 344      37.579  51.603  57.849  1.00  0.00           C
ATOM   2680  CB  MET X 344      37.475  50.665  59.062  1.00  0.00           C
ATOM   2681  CG  MET X 344      36.108  50.722  59.750  1.00  0.00           C
ATOM   2682  SD  MET X 344      35.907  49.572  61.139  1.00  0.00           S
ATOM   2683  CE  MET X 344      36.214  47.973  60.329  1.00  0.00           C
ATOM   2684  C   MET X 344      37.856  53.070  58.244  1.00  0.00           C
ATOM   2685  O   MET X 344      37.084  53.663  59.002  1.00  0.00           O
ATOM   2686  N   SER X 345      38.933  53.665  57.717  1.00  0.00           N
ATOM   2687  CA  SER X 345      39.310  55.083  57.860  1.00  0.00           C
ATOM   2688  CB  SER X 345      38.390  55.974  57.011  1.00  0.00           C
ATOM   2689  OG  SER X 345      38.241  55.452  55.701  1.00  0.00           O
ATOM   2690  C   SER X 345      39.439  55.613  59.298  1.00  0.00           C
ATOM   2691  O   SER X 345      39.332  56.825  59.512  1.00  0.00           O
ATOM   2692  N   TYR X 346      39.655  54.744  60.288  1.00  0.00           N
ATOM   2693  CA  TYR X 346      39.702  55.101  61.709  1.00  0.00           C
ATOM   2694  CB  TYR X 346      38.941  54.062  62.542  1.00  0.00           C
ATOM   2695  CG  TYR X 346      38.581  54.555  63.935  1.00  0.00           C
ATOM   2696  CD1 TYR X 346      37.363  55.233  64.139  1.00  0.00           C
ATOM   2697  CE1 TYR X 346      36.995  55.660  65.430  1.00  0.00           C
ATOM   2698  CZ  TYR X 346      37.855  55.430  66.525  1.00  0.00           C
ATOM   2699  OH  TYR X 346      37.501  55.832  67.777  1.00  0.00           O
ATOM   2700  CE2 TYR X 346      39.093  54.783  66.316  1.00  0.00           C
ATOM   2701  CD2 TYR X 346      39.449  54.341  65.025  1.00  0.00           C
ATOM   2702  C   TYR X 346      41.150  55.274  62.215  1.00  0.00           C
ATOM   2703  O   TYR X 346      41.984  54.407  61.936  1.00  0.00           O
ATOM   2704  N   PRO X 347      41.463  56.328  62.996  1.00  0.00           N
ATOM   2705  CD  PRO X 347      40.693  57.569  63.012  1.00  0.00           C
ATOM   2706  CG  PRO X 347      41.696  58.683  63.277  1.00  0.00           C
ATOM   2707  CB  PRO X 347      42.688  57.992  64.200  1.00  0.00           C
ATOM   2708  CA  PRO X 347      42.763  56.556  63.653  1.00  0.00           C
ATOM   2709  C   PRO X 347      43.193  55.541  64.744  1.00  0.00           C
ATOM   2710  O   PRO X 347      43.554  55.937  65.854  1.00  0.00           O
ATOM   2711  N   LEU X 348      43.164  54.229  64.477  1.00  0.00           N
ATOM   2712  CA  LEU X 348      43.514  53.182  65.454  1.00  0.00           C
ATOM   2713  CB  LEU X 348      42.901  51.836  65.009  1.00  0.00           C
ATOM   2714  CG  LEU X 348      43.018  50.688  66.038  1.00  0.00           C
ATOM   2715  CD1 LEU X 348      42.283  50.984  67.348  1.00  0.00           C
ATOM   2716  CD2 LEU X 348      42.434  49.400  65.458  1.00  0.00           C
ATOM   2717  C   LEU X 348      45.030  53.051  65.703  1.00  0.00           C
ATOM   2718  O   LEU X 348      45.429  52.625  66.787  1.00  0.00           O
ATOM   2719  N   SER X 349      45.895  53.425  64.754  1.00  0.00           N
ATOM   2720  CA  SER X 349      47.355  53.316  64.938  1.00  0.00           C
ATOM   2721  CB  SER X 349      48.098  53.576  63.621  1.00  0.00           C
ATOM   2722  OG  SER X 349      47.574  52.782  62.570  1.00  0.00           O
ATOM   2723  C   SER X 349      47.890  54.259  66.029  1.00  0.00           C
ATOM   2724  O   SER X 349      48.887  53.945  66.678  1.00  0.00           O
ATOM   2725  N   GLU X 350      47.204  55.374  66.292  1.00  0.00           N
ATOM   2726  CA  GLU X 350      47.615  56.425  67.234  1.00  0.00           C
ATOM   2727  CB  GLU X 350      47.564  57.794  66.528  1.00  0.00           C
ATOM   2728  CG  GLU X 350      46.167  58.229  66.050  1.00  0.00           C
ATOM   2729  CD  GLU X 350      46.190  59.610  65.379  1.00  0.00           C
ATOM   2730  OE1 GLU X 350      45.898  59.712  64.162  1.00  0.00           O
ATOM   2731  OE2 GLU X 350      46.514  60.616  66.060  1.00  0.00           O
ATOM   2732  C   GLU X 350      46.814  56.434  68.552  1.00  0.00           C
ATOM   2733  O   GLU X 350      45.707  55.899  68.630  1.00  0.00           O
ATOM   2734  N   GLY X 351      47.338  57.090  69.590  1.00  0.00           N
ATOM   2735  CA  GLY X 351      46.563  57.470  70.781  1.00  0.00           C
ATOM   2736  C   GLY X 351      46.204  56.329  71.743  1.00  0.00           C
ATOM   2737  O   GLY X 351      46.975  55.386  71.925  1.00  0.00           O
ATOM   2738  N   GLN X 352      45.035  56.427  72.380  1.00  0.00           N
ATOM   2739  CA  GLN X 352      44.487  55.460  73.346  1.00  0.00           C
ATOM   2740  CB  GLN X 352      44.582  56.061  74.762  1.00  0.00           C
ATOM   2741  CG  GLN X 352      43.727  57.323  74.971  1.00  0.00           C
ATOM   2742  CD  GLN X 352      43.816  57.835  76.402  1.00  0.00           C
ATOM   2743  OE1 GLN X 352      43.027  57.468  77.264  1.00  0.00           O
ATOM   2744  NE2 GLN X 352      44.782  58.663  76.725  1.00  0.00           N
ATOM   2745  C   GLN X 352      43.056  55.018  72.962  1.00  0.00           C
ATOM   2746  O   GLN X 352      42.526  55.474  71.947  1.00  0.00           O
ATOM   2747  N   LEU X 353      42.439  54.107  73.728  1.00  0.00           N
ATOM   2748  CA  LEU X 353      41.065  53.630  73.490  1.00  0.00           C
ATOM   2749  CB  LEU X 353      41.134  52.435  72.517  1.00  0.00           C
ATOM   2750  CG  LEU X 353      39.795  51.986  71.903  1.00  0.00           C
ATOM   2751  CD1 LEU X 353      39.202  53.039  70.966  1.00  0.00           C
ATOM   2752  CD2 LEU X 353      40.018  50.706  71.098  1.00  0.00           C
ATOM   2753  C   LEU X 353      40.349  53.257  74.804  1.00  0.00           C
ATOM   2754  O   LEU X 353      40.999  52.852  75.767  1.00  0.00           O
ATOM   2755  N   ASP X 354      39.016  53.357  74.839  1.00  0.00           N
ATOM   2756  CA  ASP X 354      38.170  53.016  75.996  1.00  0.00           C
ATOM   2757  CB  ASP X 354      38.082  54.259  76.892  1.00  0.00           C
ATOM   2758  CG  ASP X 354      37.597  53.893  78.286  1.00  0.00           C
ATOM   2759  OD1 ASP X 354      38.334  53.201  79.020  1.00  0.00           O
ATOM   2760  OD2 ASP X 354      36.458  54.270  78.641  1.00  0.00           O
ATOM   2761  C   ASP X 354      36.783  52.470  75.558  1.00  0.00           C
ATOM   2762  O   ASP X 354      36.545  52.316  74.363  1.00  0.00           O
ATOM   2763  N   GLN X 355      35.871  52.120  76.482  1.00  0.00           N
ATOM   2764  CA  GLN X 355      34.676  51.305  76.178  1.00  0.00           C
ATOM   2765  CB  GLN X 355      33.833  51.046  77.441  1.00  0.00           C
ATOM   2766  CG  GLN X 355      34.487  50.167  78.514  1.00  0.00           C
ATOM   2767  CD  GLN X 355      34.956  48.806  78.005  1.00  0.00           C
ATOM   2768  OE1 GLN X 355      36.146  48.532  77.974  1.00  0.00           O
ATOM   2769  NE2 GLN X 355      34.086  47.912  77.594  1.00  0.00           N
ATOM   2770  C   GLN X 355      33.755  51.871  75.081  1.00  0.00           C
ATOM   2771  O   GLN X 355      33.505  51.178  74.097  1.00  0.00           O
ATOM   2772  N   LYS X 356      33.239  53.103  75.210  1.00  0.00           N
ATOM   2773  CA  LYS X 356      32.251  53.668  74.265  1.00  0.00           C
ATOM   2774  CB  LYS X 356      31.671  54.981  74.830  1.00  0.00           C
ATOM   2775  CG  LYS X 356      30.412  55.450  74.077  1.00  0.00           C
ATOM   2776  CD  LYS X 356      29.804  56.711  74.712  1.00  0.00           C
ATOM   2777  CE  LYS X 356      28.420  57.009  74.118  1.00  0.00           C
ATOM   2778  NZ  LYS X 356      27.860  58.274  74.649  1.00  0.00           N
ATOM   2779  C   LYS X 356      32.839  53.854  72.863  1.00  0.00           C
ATOM   2780  O   LYS X 356      32.160  53.590  71.871  1.00  0.00           O
ATOM   2781  N   THR X 357      34.111  54.236  72.769  1.00  0.00           N
ATOM   2782  CA  THR X 357      34.855  54.355  71.504  1.00  0.00           C
ATOM   2783  CB  THR X 357      36.121  55.215  71.677  1.00  0.00           C
ATOM   2784  CG2 THR X 357      35.771  56.700  71.618  1.00  0.00           C
ATOM   2785  OG1 THR X 357      36.744  55.013  72.931  1.00  0.00           O
ATOM   2786  C   THR X 357      35.184  52.987  70.899  1.00  0.00           C
ATOM   2787  O   THR X 357      34.970  52.793  69.703  1.00  0.00           O
ATOM   2788  N   ALA X 358      35.589  51.999  71.704  1.00  0.00           N
ATOM   2789  CA  ALA X 358      35.789  50.619  71.254  1.00  0.00           C
ATOM   2790  CB  ALA X 358      36.405  49.803  72.396  1.00  0.00           C
ATOM   2791  C   ALA X 358      34.486  49.967  70.760  1.00  0.00           C
ATOM   2792  O   ALA X 358      34.480  49.352  69.696  1.00  0.00           O
ATOM   2793  N   MET X 359      33.373  50.145  71.481  1.00  0.00           N
ATOM   2794  CA  MET X 359      32.053  49.640  71.083  1.00  0.00           C
ATOM   2795  CB  MET X 359      31.037  49.869  72.220  1.00  0.00           C
ATOM   2796  CG  MET X 359      29.858  48.885  72.188  1.00  0.00           C
ATOM   2797  SD  MET X 359      28.673  48.991  70.814  1.00  0.00           S
ATOM   2798  CE  MET X 359      27.859  50.567  71.180  1.00  0.00           C
ATOM   2799  C   MET X 359      31.605  50.304  69.777  1.00  0.00           C
ATOM   2800  O   MET X 359      31.208  49.618  68.840  1.00  0.00           O
ATOM   2801  N   SER X 360      31.774  51.626  69.659  1.00  0.00           N
ATOM   2802  CA  SER X 360      31.473  52.380  68.433  1.00  0.00           C
ATOM   2803  CB  SER X 360      31.728  53.876  68.649  1.00  0.00           C
ATOM   2804  OG  SER X 360      30.913  54.374  69.700  1.00  0.00           O
ATOM   2805  C   SER X 360      32.284  51.892  67.223  1.00  0.00           C
ATOM   2806  O   SER X 360      31.727  51.745  66.131  1.00  0.00           O
ATOM   2807  N   LEU X 361      33.570  51.575  67.407  1.00  0.00           N
ATOM   2808  CA  LEU X 361      34.428  51.015  66.359  1.00  0.00           C
ATOM   2809  CB  LEU X 361      35.895  51.192  66.794  1.00  0.00           C
ATOM   2810  CG  LEU X 361      36.939  50.705  65.771  1.00  0.00           C
ATOM   2811  CD1 LEU X 361      36.795  51.385  64.408  1.00  0.00           C
ATOM   2812  CD2 LEU X 361      38.341  51.000  66.305  1.00  0.00           C
ATOM   2813  C   LEU X 361      34.078  49.551  66.033  1.00  0.00           C
ATOM   2814  O   LEU X 361      34.096  49.159  64.865  1.00  0.00           O
ATOM   2815  N   LEU X 362      33.700  48.739  67.024  1.00  0.00           N
ATOM   2816  CA  LEU X 362      33.259  47.357  66.805  1.00  0.00           C
ATOM   2817  CB  LEU X 362      33.289  46.601  68.148  1.00  0.00           C
ATOM   2818  CG  LEU X 362      33.252  45.065  68.020  1.00  0.00           C
ATOM   2819  CD1 LEU X 362      34.480  44.510  67.292  1.00  0.00           C
ATOM   2820  CD2 LEU X 362      33.223  44.428  69.411  1.00  0.00           C
ATOM   2821  C   LEU X 362      31.885  47.303  66.108  1.00  0.00           C
ATOM   2822  O   LEU X 362      31.671  46.463  65.237  1.00  0.00           O
ATOM   2823  N   TRP X 363      31.004  48.265  66.393  1.00  0.00           N
ATOM   2824  CA  TRP X 363      29.731  48.488  65.699  1.00  0.00           C
ATOM   2825  CB  TRP X 363      28.917  49.518  66.497  1.00  0.00           C
ATOM   2826  CG  TRP X 363      27.480  49.675  66.107  1.00  0.00           C
ATOM   2827  CD1 TRP X 363      27.007  50.509  65.155  1.00  0.00           C
ATOM   2828  NE1 TRP X 363      25.630  50.406  65.088  1.00  0.00           N
ATOM   2829  CE2 TRP X 363      25.140  49.533  66.034  1.00  0.00           C
ATOM   2830  CZ2 TRP X 363      23.845  49.128  66.384  1.00  0.00           C
ATOM   2831  CH2 TRP X 363      23.677  48.204  67.428  1.00  0.00           C
ATOM   2832  CZ3 TRP X 363      24.803  47.691  68.099  1.00  0.00           C
ATOM   2833  CE3 TRP X 363      26.101  48.105  67.739  1.00  0.00           C
ATOM   2834  CD2 TRP X 363      26.304  49.037  66.698  1.00  0.00           C
ATOM   2835  C   TRP X 363      29.943  48.907  64.234  1.00  0.00           C
ATOM   2836  O   TRP X 363      29.263  48.382  63.351  1.00  0.00           O
ATOM   2837  N   LYS X 364      30.953  49.749  63.954  1.00  0.00           N
ATOM   2838  CA  LYS X 364      31.440  50.057  62.589  1.00  0.00           C
ATOM   2839  CB  LYS X 364      32.416  51.252  62.664  1.00  0.00           C
ATOM   2840  CG  LYS X 364      32.686  51.918  61.301  1.00  0.00           C
ATOM   2841  CD  LYS X 364      33.648  53.111  61.443  1.00  0.00           C
ATOM   2842  CE  LYS X 364      33.796  53.848  60.103  1.00  0.00           C
ATOM   2843  NZ  LYS X 364      34.751  54.981  60.176  1.00  0.00           N
ATOM   2844  C   LYS X 364      32.075  48.835  61.901  1.00  0.00           C
ATOM   2845  O   LYS X 364      32.040  48.715  60.680  1.00  0.00           O
ATOM   2846  N   SER X 365      32.601  47.891  62.686  1.00  0.00           N
ATOM   2847  CA  SER X 365      33.221  46.640  62.216  1.00  0.00           C
ATOM   2848  CB  SER X 365      34.285  46.148  63.209  1.00  0.00           C
ATOM   2849  OG  SER X 365      35.239  47.150  63.516  1.00  0.00           O
ATOM   2850  C   SER X 365      32.226  45.500  61.940  1.00  0.00           C
ATOM   2851  O   SER X 365      32.649  44.444  61.464  1.00  0.00           O
ATOM   2852  N   TYR X 366      30.925  45.683  62.213  1.00  0.00           N
ATOM   2853  CA  TYR X 366      29.870  44.660  62.084  1.00  0.00           C
ATOM   2854  CB  TYR X 366      28.499  45.322  62.303  1.00  0.00           C
ATOM   2855  CG  TYR X 366      27.316  44.510  61.810  1.00  0.00           C
ATOM   2856  CD1 TYR X 366      26.642  44.898  60.635  1.00  0.00           C
ATOM   2857  CE1 TYR X 366      25.542  44.153  60.172  1.00  0.00           C
ATOM   2858  CZ  TYR X 366      25.122  42.998  60.869  1.00  0.00           C
ATOM   2859  OH  TYR X 366      24.068  42.261  60.425  1.00  0.00           O
ATOM   2860  CE2 TYR X 366      25.818  42.596  62.029  1.00  0.00           C
ATOM   2861  CD2 TYR X 366      26.909  43.351  62.499  1.00  0.00           C
ATOM   2862  C   TYR X 366      29.904  43.829  60.777  1.00  0.00           C
ATOM   2863  O   TYR X 366      29.773  42.602  60.866  1.00  0.00           O
ATOM   2864  N   PRO X 367      30.138  44.410  59.579  1.00  0.00           N
ATOM   2865  CD  PRO X 367      30.098  45.831  59.260  1.00  0.00           C
ATOM   2866  CG  PRO X 367      29.648  45.896  57.805  1.00  0.00           C
ATOM   2867  CB  PRO X 367      30.331  44.670  57.208  1.00  0.00           C
ATOM   2868  CA  PRO X 367      30.220  43.637  58.335  1.00  0.00           C
ATOM   2869  C   PRO X 367      31.370  42.617  58.288  1.00  0.00           C
ATOM   2870  O   PRO X 367      31.267  41.636  57.555  1.00  0.00           O
ATOM   2871  N   LEU X 368      32.441  42.811  59.071  1.00  0.00           N
ATOM   2872  CA  LEU X 368      33.595  41.902  59.134  1.00  0.00           C
ATOM   2873  CB  LEU X 368      34.912  42.699  59.241  1.00  0.00           C
ATOM   2874  CG  LEU X 368      35.451  43.290  57.927  1.00  0.00           C
ATOM   2875  CD1 LEU X 368      34.567  44.396  57.349  1.00  0.00           C
ATOM   2876  CD2 LEU X 368      36.839  43.886  58.175  1.00  0.00           C
ATOM   2877  C   LEU X 368      33.493  40.913  60.305  1.00  0.00           C
ATOM   2878  O   LEU X 368      33.769  39.726  60.132  1.00  0.00           O
ATOM   2879  N   VAL X 369      33.095  41.378  61.497  1.00  0.00           N
ATOM   2880  CA  VAL X 369      33.102  40.539  62.716  1.00  0.00           C
ATOM   2881  CB  VAL X 369      33.175  41.360  64.018  1.00  0.00           C
ATOM   2882  CG1 VAL X 369      34.463  42.190  64.058  1.00  0.00           C
ATOM   2883  CG2 VAL X 369      31.971  42.282  64.232  1.00  0.00           C
ATOM   2884  C   VAL X 369      31.965  39.511  62.776  1.00  0.00           C
ATOM   2885  O   VAL X 369      32.022  38.600  63.601  1.00  0.00           O
ATOM   2886  N   CYS X 370      30.969  39.630  61.892  1.00  0.00           N
ATOM   2887  CA  CYS X 370      29.898  38.664  61.598  1.00  0.00           C
ATOM   2888  CB  CYS X 370      30.486  37.451  60.859  1.00  0.00           C
ATOM   2889  SG  CYS X 370      31.199  37.970  59.270  1.00  0.00           S
ATOM   2890  C   CYS X 370      28.950  38.252  62.748  1.00  0.00           C
ATOM   2891  O   CYS X 370      27.902  37.665  62.462  1.00  0.00           O
ATOM   2892  N   ILE X 371      29.238  38.582  64.009  1.00  0.00           N
ATOM   2893  CA  ILE X 371      28.300  38.452  65.138  1.00  0.00           C
ATOM   2894  CB  ILE X 371      29.015  38.621  66.501  1.00  0.00           C
ATOM   2895  CG2 ILE X 371      30.006  37.462  66.716  1.00  0.00           C
ATOM   2896  CG1 ILE X 371      29.702  39.999  66.652  1.00  0.00           C
ATOM   2897  CD1 ILE X 371      30.191  40.295  68.077  1.00  0.00           C
ATOM   2898  C   ILE X 371      27.110  39.420  65.009  1.00  0.00           C
ATOM   2899  O   ILE X 371      27.207  40.454  64.346  1.00  0.00           O
ATOM   2900  N   ALA X 372      25.990  39.094  65.654  1.00  0.00           N
ATOM   2901  CA  ALA X 372      24.797  39.943  65.686  1.00  0.00           C
ATOM   2902  CB  ALA X 372      23.675  39.159  66.380  1.00  0.00           C
ATOM   2903  C   ALA X 372      25.058  41.298  66.380  1.00  0.00           C
ATOM   2904  O   ALA X 372      25.771  41.356  67.386  1.00  0.00           O
ATOM   2905  N   LYS X 373      24.430  42.386  65.901  1.00  0.00           N
ATOM   2906  CA  LYS X 373      24.611  43.749  66.454  1.00  0.00           C
ATOM   2907  CB  LYS X 373      23.775  44.788  65.679  1.00  0.00           C
ATOM   2908  CG  LYS X 373      24.247  45.000  64.231  1.00  0.00           C
ATOM   2909  CD  LYS X 373      23.670  46.290  63.622  1.00  0.00           C
ATOM   2910  CE  LYS X 373      24.066  46.392  62.143  1.00  0.00           C
ATOM   2911  NZ  LYS X 373      23.990  47.779  61.622  1.00  0.00           N
ATOM   2912  C   LYS X 373      24.297  43.823  67.952  1.00  0.00           C
ATOM   2913  O   LYS X 373      25.043  44.429  68.716  1.00  0.00           O
ATOM   2914  N   GLU X 374      23.258  43.113  68.391  1.00  0.00           N
ATOM   2915  CA  GLU X 374      22.848  42.996  69.801  1.00  0.00           C
ATOM   2916  CB  GLU X 374      21.539  42.187  69.868  1.00  0.00           C
ATOM   2917  CG  GLU X 374      21.721  40.714  69.466  1.00  0.00           C
ATOM   2918  CD  GLU X 374      20.380  39.982  69.421  1.00  0.00           C
ATOM   2919  OE1 GLU X 374      19.839  39.793  68.302  1.00  0.00           O
ATOM   2920  OE2 GLU X 374      19.869  39.600  70.504  1.00  0.00           O
ATOM   2921  C   GLU X 374      23.908  42.379  70.739  1.00  0.00           C
ATOM   2922  O   GLU X 374      23.781  42.491  71.958  1.00  0.00           O
ATOM   2923  N   LEU X 375      24.942  41.726  70.196  1.00  0.00           N
ATOM   2924  CA  LEU X 375      26.016  41.079  70.955  1.00  0.00           C
ATOM   2925  CB  LEU X 375      26.236  39.683  70.336  1.00  0.00           C
ATOM   2926  CG  LEU X 375      27.066  38.699  71.181  1.00  0.00           C
ATOM   2927  CD1 LEU X 375      26.399  38.343  72.513  1.00  0.00           C
ATOM   2928  CD2 LEU X 375      27.236  37.400  70.394  1.00  0.00           C
ATOM   2929  C   LEU X 375      27.300  41.931  71.012  1.00  0.00           C
ATOM   2930  O   LEU X 375      28.164  41.681  71.847  1.00  0.00           O
ATOM   2931  N   ILE X 376      27.421  42.971  70.180  1.00  0.00           N
ATOM   2932  CA  ILE X 376      28.588  43.870  70.110  1.00  0.00           C
ATOM   2933  CB  ILE X 376      28.437  44.836  68.906  1.00  0.00           C
ATOM   2934  CG2 ILE X 376      29.565  45.881  68.860  1.00  0.00           C
ATOM   2935  CG1 ILE X 376      28.412  44.015  67.592  1.00  0.00           C
ATOM   2936  CD1 ILE X 376      28.299  44.840  66.305  1.00  0.00           C
ATOM   2937  C   ILE X 376      28.887  44.598  71.444  1.00  0.00           C
ATOM   2938  O   ILE X 376      30.046  44.557  71.880  1.00  0.00           O
ATOM   2939  N   PRO X 377      27.916  45.225  72.148  1.00  0.00           N
ATOM   2940  CD  PRO X 377      26.534  45.490  71.756  1.00  0.00           C
ATOM   2941  CG  PRO X 377      25.823  45.944  73.028  1.00  0.00           C
ATOM   2942  CB  PRO X 377      26.933  46.641  73.811  1.00  0.00           C
ATOM   2943  CA  PRO X 377      28.193  45.845  73.449  1.00  0.00           C
ATOM   2944  C   PRO X 377      28.575  44.824  74.529  1.00  0.00           C
ATOM   2945  O   PRO X 377      29.423  45.119  75.372  1.00  0.00           O
ATOM   2946  N   GLU X 378      28.025  43.608  74.483  1.00  0.00           N
ATOM   2947  CA  GLU X 378      28.352  42.527  75.422  1.00  0.00           C
ATOM   2948  CB  GLU X 378      27.251  41.462  75.333  1.00  0.00           C
ATOM   2949  CG  GLU X 378      27.413  40.344  76.373  1.00  0.00           C
ATOM   2950  CD  GLU X 378      26.120  39.537  76.537  1.00  0.00           C
ATOM   2951  OE1 GLU X 378      25.050  40.156  76.734  1.00  0.00           O
ATOM   2952  OE2 GLU X 378      26.158  38.283  76.583  1.00  0.00           O
ATOM   2953  C   GLU X 378      29.750  41.944  75.166  1.00  0.00           C
ATOM   2954  O   GLU X 378      30.527  41.761  76.102  1.00  0.00           O
ATOM   2955  N   ALA X 379      30.126  41.745  73.900  1.00  0.00           N
ATOM   2956  CA  ALA X 379      31.483  41.364  73.521  1.00  0.00           C
ATOM   2957  CB  ALA X 379      31.516  41.117  72.007  1.00  0.00           C
ATOM   2958  C   ALA X 379      32.511  42.426  73.956  1.00  0.00           C
ATOM   2959  O   ALA X 379      33.585  42.074  74.438  1.00  0.00           O
ATOM   2960  N   THR X 380      32.173  43.718  73.867  1.00  0.00           N
ATOM   2961  CA  THR X 380      33.048  44.819  74.321  1.00  0.00           C
ATOM   2962  CB  THR X 380      32.560  46.177  73.782  1.00  0.00           C
ATOM   2963  CG2 THR X 380      33.626  47.261  73.937  1.00  0.00           C
ATOM   2964  OG1 THR X 380      32.299  46.103  72.396  1.00  0.00           O
ATOM   2965  C   THR X 380      33.184  44.854  75.854  1.00  0.00           C
ATOM   2966  O   THR X 380      34.281  45.076  76.378  1.00  0.00           O
ATOM   2967  N   GLU X 381      32.104  44.554  76.583  1.00  0.00           N
ATOM   2968  CA  GLU X 381      32.087  44.421  78.050  1.00  0.00           C
ATOM   2969  CB  GLU X 381      30.624  44.252  78.502  1.00  0.00           C
ATOM   2970  CG  GLU X 381      30.400  44.407  80.009  1.00  0.00           C
ATOM   2971  CD  GLU X 381      28.898  44.438  80.322  1.00  0.00           C
ATOM   2972  OE1 GLU X 381      28.292  43.375  80.609  1.00  0.00           O
ATOM   2973  OE2 GLU X 381      28.286  45.534  80.255  1.00  0.00           O
ATOM   2974  C   GLU X 381      32.955  43.244  78.528  1.00  0.00           C
ATOM   2975  O   GLU X 381      33.752  43.388  79.462  1.00  0.00           O
ATOM   2976  N   LYS X 382      32.866  42.092  77.850  1.00  0.00           N
ATOM   2977  CA  LYS X 382      33.677  40.902  78.151  1.00  0.00           C
ATOM   2978  CB  LYS X 382      33.043  39.651  77.521  1.00  0.00           C
ATOM   2979  CG  LYS X 382      31.722  39.258  78.207  1.00  0.00           C
ATOM   2980  CD  LYS X 382      31.310  37.840  77.799  1.00  0.00           C
ATOM   2981  CE  LYS X 382      29.978  37.442  78.440  1.00  0.00           C
ATOM   2982  NZ  LYS X 382      29.800  35.974  78.395  1.00  0.00           N
ATOM   2983  C   LYS X 382      35.142  41.041  77.728  1.00  0.00           C
ATOM   2984  O   LYS X 382      36.019  40.567  78.450  1.00  0.00           O
ATOM   2985  N   TYR X 383      35.436  41.680  76.595  1.00  0.00           N
ATOM   2986  CA  TYR X 383      36.780  41.678  75.999  1.00  0.00           C
ATOM   2987  CB  TYR X 383      36.641  41.669  74.472  1.00  0.00           C
ATOM   2988  CG  TYR X 383      37.946  41.508  73.720  1.00  0.00           C
ATOM   2989  CD1 TYR X 383      38.571  42.639  73.166  1.00  0.00           C
ATOM   2990  CE1 TYR X 383      39.778  42.502  72.463  1.00  0.00           C
ATOM   2991  CZ  TYR X 383      40.355  41.226  72.282  1.00  0.00           C
ATOM   2992  OH  TYR X 383      41.491  41.086  71.549  1.00  0.00           O
ATOM   2993  CE2 TYR X 383      39.734  40.093  72.846  1.00  0.00           C
ATOM   2994  CD2 TYR X 383      38.539  40.238  73.576  1.00  0.00           C
ATOM   2995  C   TYR X 383      37.709  42.807  76.485  1.00  0.00           C
ATOM   2996  O   TYR X 383      38.922  42.599  76.500  1.00  0.00           O
ATOM   2997  N   LEU X 384      37.178  43.966  76.907  1.00  0.00           N
ATOM   2998  CA  LEU X 384      37.980  45.084  77.448  1.00  0.00           C
ATOM   2999  CB  LEU X 384      37.851  46.312  76.524  1.00  0.00           C
ATOM   3000  CG  LEU X 384      38.433  46.191  75.106  1.00  0.00           C
ATOM   3001  CD1 LEU X 384      38.284  47.540  74.402  1.00  0.00           C
ATOM   3002  CD2 LEU X 384      39.916  45.815  75.085  1.00  0.00           C
ATOM   3003  C   LEU X 384      37.638  45.484  78.898  1.00  0.00           C
ATOM   3004  O   LEU X 384      38.403  46.225  79.524  1.00  0.00           O
ATOM   3005  N   GLY X 385      36.517  45.017  79.458  1.00  0.00           N
ATOM   3006  CA  GLY X 385      36.059  45.408  80.799  1.00  0.00           C
ATOM   3007  C   GLY X 385      36.986  44.991  81.952  1.00  0.00           C
ATOM   3008  O   GLY X 385      36.928  45.592  83.022  1.00  0.00           O
ATOM   3009  N   GLY X 386      37.863  44.006  81.738  1.00  0.00           N
ATOM   3010  CA  GLY X 386      38.885  43.546  82.687  1.00  0.00           C
ATOM   3011  C   GLY X 386      40.213  44.317  82.645  1.00  0.00           C
ATOM   3012  O   GLY X 386      41.150  43.929  83.347  1.00  0.00           O
ATOM   3013  N   THR X 387      40.311  45.385  81.849  1.00  0.00           N
ATOM   3014  CA  THR X 387      41.501  46.245  81.706  1.00  0.00           C
ATOM   3015  CB  THR X 387      42.000  46.215  80.249  1.00  0.00           C
ATOM   3016  CG2 THR X 387      43.236  47.078  79.986  1.00  0.00           C
ATOM   3017  OG1 THR X 387      42.393  44.907  79.898  1.00  0.00           O
ATOM   3018  C   THR X 387      41.185  47.678  82.149  1.00  0.00           C
ATOM   3019  O   THR X 387      40.069  48.163  81.947  1.00  0.00           O
ATOM   3020  N   ASP X 388      42.166  48.390  82.713  1.00  0.00           N
ATOM   3021  CA  ASP X 388      42.055  49.804  83.101  1.00  0.00           C
ATOM   3022  CB  ASP X 388      42.351  49.928  84.604  1.00  0.00           C
ATOM   3023  CG  ASP X 388      42.177  51.357  85.124  1.00  0.00           C
ATOM   3024  OD1 ASP X 388      41.146  52.007  84.825  1.00  0.00           O
ATOM   3025  OD2 ASP X 388      43.066  51.846  85.862  1.00  0.00           O
ATOM   3026  C   ASP X 388      42.957  50.732  82.264  1.00  0.00           C
ATOM   3027  O   ASP X 388      42.561  51.855  81.945  1.00  0.00           O
ATOM   3028  N   ASP X 389      44.137  50.267  81.850  1.00  0.00           N
ATOM   3029  CA  ASP X 389      45.116  51.075  81.114  1.00  0.00           C
ATOM   3030  CB  ASP X 389      46.498  50.427  81.281  1.00  0.00           C
ATOM   3031  CG  ASP X 389      47.635  51.325  80.800  1.00  0.00           C
ATOM   3032  OD1 ASP X 389      48.696  51.359  81.471  1.00  0.00           O
ATOM   3033  OD2 ASP X 389      47.508  51.983  79.741  1.00  0.00           O
ATOM   3034  C   ASP X 389      44.719  51.282  79.636  1.00  0.00           C
ATOM   3035  O   ASP X 389      44.827  50.374  78.809  1.00  0.00           O
ATOM   3036  N   THR X 390      44.273  52.491  79.277  1.00  0.00           N
ATOM   3037  CA  THR X 390      43.705  52.819  77.949  1.00  0.00           C
ATOM   3038  CB  THR X 390      43.098  54.230  77.949  1.00  0.00           C
ATOM   3039  CG2 THR X 390      41.896  54.351  78.884  1.00  0.00           C
ATOM   3040  OG1 THR X 390      44.058  55.168  78.372  1.00  0.00           O
ATOM   3041  C   THR X 390      44.699  52.697  76.785  1.00  0.00           C
ATOM   3042  O   THR X 390      44.293  52.458  75.643  1.00  0.00           O
ATOM   3043  N   VAL X 391      46.007  52.775  77.057  1.00  0.00           N
ATOM   3044  CA  VAL X 391      47.075  52.511  76.074  1.00  0.00           C
ATOM   3045  CB  VAL X 391      48.419  53.070  76.595  1.00  0.00           C
ATOM   3046  CG1 VAL X 391      49.635  52.667  75.758  1.00  0.00           C
ATOM   3047  CG2 VAL X 391      48.373  54.604  76.639  1.00  0.00           C
ATOM   3048  C   VAL X 391      47.151  51.014  75.744  1.00  0.00           C
ATOM   3049  O   VAL X 391      47.343  50.651  74.579  1.00  0.00           O
ATOM   3050  N   LYS X 392      46.915  50.137  76.733  1.00  0.00           N
ATOM   3051  CA  LYS X 392      46.838  48.675  76.548  1.00  0.00           C
ATOM   3052  CB  LYS X 392      47.259  47.944  77.838  1.00  0.00           C
ATOM   3053  CG  LYS X 392      48.758  48.124  78.143  1.00  0.00           C
ATOM   3054  CD  LYS X 392      49.188  47.306  79.372  1.00  0.00           C
ATOM   3055  CE  LYS X 392      50.710  47.289  79.576  1.00  0.00           C
ATOM   3056  NZ  LYS X 392      51.264  48.582  80.041  1.00  0.00           N
ATOM   3057  C   LYS X 392      45.466  48.205  76.045  1.00  0.00           C
ATOM   3058  O   LYS X 392      45.410  47.213  75.314  1.00  0.00           O
ATOM   3059  N   LYS X 393      44.370  48.926  76.332  1.00  0.00           N
ATOM   3060  CA  LYS X 393      43.046  48.672  75.714  1.00  0.00           C
ATOM   3061  CB  LYS X 393      41.958  49.622  76.264  1.00  0.00           C
ATOM   3062  CG  LYS X 393      41.657  49.436  77.762  1.00  0.00           C
ATOM   3063  CD  LYS X 393      40.506  50.323  78.272  1.00  0.00           C
ATOM   3064  CE  LYS X 393      40.607  50.512  79.794  1.00  0.00           C
ATOM   3065  NZ  LYS X 393      39.363  51.061  80.383  1.00  0.00           N
ATOM   3066  C   LYS X 393      43.117  48.771  74.181  1.00  0.00           C
ATOM   3067  O   LYS X 393      42.592  47.898  73.493  1.00  0.00           O
ATOM   3068  N   LYS X 394      43.831  49.772  73.640  1.00  0.00           N
ATOM   3069  CA  LYS X 394      44.028  49.939  72.185  1.00  0.00           C
ATOM   3070  CB  LYS X 394      44.675  51.306  71.898  1.00  0.00           C
ATOM   3071  CG  LYS X 394      44.454  51.720  70.432  1.00  0.00           C
ATOM   3072  CD  LYS X 394      45.080  53.079  70.086  1.00  0.00           C
ATOM   3073  CE  LYS X 394      46.616  53.078  70.045  1.00  0.00           C
ATOM   3074  NZ  LYS X 394      47.158  52.259  68.939  1.00  0.00           N
ATOM   3075  C   LYS X 394      44.832  48.793  71.552  1.00  0.00           C
ATOM   3076  O   LYS X 394      44.460  48.297  70.489  1.00  0.00           O
ATOM   3077  N   ASP X 395      45.891  48.329  72.219  1.00  0.00           N
ATOM   3078  CA  ASP X 395      46.701  47.193  71.751  1.00  0.00           C
ATOM   3079  CB  ASP X 395      47.909  47.010  72.680  1.00  0.00           C
ATOM   3080  CG  ASP X 395      48.793  45.852  72.218  1.00  0.00           C
ATOM   3081  OD1 ASP X 395      48.848  44.807  72.910  1.00  0.00           O
ATOM   3082  OD2 ASP X 395      49.446  45.979  71.156  1.00  0.00           O
ATOM   3083  C   ASP X 395      45.887  45.892  71.654  1.00  0.00           C
ATOM   3084  O   ASP X 395      45.984  45.168  70.661  1.00  0.00           O
ATOM   3085  N   LEU X 396      45.039  45.637  72.652  1.00  0.00           N
ATOM   3086  CA  LEU X 396      44.163  44.468  72.699  1.00  0.00           C
ATOM   3087  CB  LEU X 396      43.717  44.302  74.163  1.00  0.00           C
ATOM   3088  CG  LEU X 396      42.817  43.095  74.475  1.00  0.00           C
ATOM   3089  CD1 LEU X 396      43.475  41.765  74.114  1.00  0.00           C
ATOM   3090  CD2 LEU X 396      42.504  43.058  75.972  1.00  0.00           C
ATOM   3091  C   LEU X 396      43.001  44.561  71.690  1.00  0.00           C
ATOM   3092  O   LEU X 396      42.585  43.537  71.148  1.00  0.00           O
ATOM   3093  N   PHE X 397      42.510  45.764  71.366  1.00  0.00           N
ATOM   3094  CA  PHE X 397      41.526  45.954  70.290  1.00  0.00           C
ATOM   3095  CB  PHE X 397      40.861  47.331  70.403  1.00  0.00           C
ATOM   3096  CG  PHE X 397      39.608  47.453  69.550  1.00  0.00           C
ATOM   3097  CD1 PHE X 397      38.341  47.248  70.129  1.00  0.00           C
ATOM   3098  CE1 PHE X 397      37.180  47.315  69.339  1.00  0.00           C
ATOM   3099  CZ  PHE X 397      37.280  47.561  67.959  1.00  0.00           C
ATOM   3100  CE2 PHE X 397      38.543  47.751  67.372  1.00  0.00           C
ATOM   3101  CD2 PHE X 397      39.702  47.717  68.168  1.00  0.00           C
ATOM   3102  C   PHE X 397      42.130  45.736  68.892  1.00  0.00           C
ATOM   3103  O   PHE X 397      41.499  45.102  68.049  1.00  0.00           O
ATOM   3104  N   LEU X 398      43.372  46.172  68.645  1.00  0.00           N
ATOM   3105  CA  LEU X 398      44.084  45.835  67.403  1.00  0.00           C
ATOM   3106  CB  LEU X 398      45.425  46.594  67.378  1.00  0.00           C
ATOM   3107  CG  LEU X 398      46.307  46.322  66.142  1.00  0.00           C
ATOM   3108  CD1 LEU X 398      45.616  46.689  64.825  1.00  0.00           C
ATOM   3109  CD2 LEU X 398      47.593  47.141  66.242  1.00  0.00           C
ATOM   3110  C   LEU X 398      44.247  44.308  67.246  1.00  0.00           C
ATOM   3111  O   LEU X 398      44.109  43.777  66.146  1.00  0.00           O
ATOM   3112  N   ASP X 399      44.440  43.588  68.354  1.00  0.00           N
ATOM   3113  CA  ASP X 399      44.473  42.121  68.382  1.00  0.00           C
ATOM   3114  CB  ASP X 399      45.098  41.680  69.717  1.00  0.00           C
ATOM   3115  CG  ASP X 399      45.847  40.350  69.635  1.00  0.00           C
ATOM   3116  OD1 ASP X 399      46.816  40.178  70.412  1.00  0.00           O
ATOM   3117  OD2 ASP X 399      45.513  39.480  68.802  1.00  0.00           O
ATOM   3118  C   ASP X 399      43.087  41.468  68.162  1.00  0.00           C
ATOM   3119  O   ASP X 399      43.005  40.327  67.705  1.00  0.00           O
ATOM   3120  N   LEU X 400      41.981  42.175  68.434  1.00  0.00           N
ATOM   3121  CA  LEU X 400      40.622  41.672  68.178  1.00  0.00           C
ATOM   3122  CB  LEU X 400      39.580  42.588  68.848  1.00  0.00           C
ATOM   3123  CG  LEU X 400      38.119  42.103  68.767  1.00  0.00           C
ATOM   3124  CD1 LEU X 400      37.895  40.730  69.405  1.00  0.00           C
ATOM   3125  CD2 LEU X 400      37.214  43.108  69.480  1.00  0.00           C
ATOM   3126  C   LEU X 400      40.341  41.558  66.678  1.00  0.00           C
ATOM   3127  O   LEU X 400      39.747  40.574  66.241  1.00  0.00           O
ATOM   3128  N   ILE X 401      40.788  42.541  65.892  1.00  0.00           N
ATOM   3129  CA  ILE X 401      40.538  42.612  64.444  1.00  0.00           C
ATOM   3130  CB  ILE X 401      40.366  44.078  63.980  1.00  0.00           C
ATOM   3131  CG2 ILE X 401      39.153  44.710  64.689  1.00  0.00           C
ATOM   3132  CG1 ILE X 401      41.648  44.918  64.183  1.00  0.00           C
ATOM   3133  CD1 ILE X 401      41.576  46.320  63.563  1.00  0.00           C
ATOM   3134  C   ILE X 401      41.574  41.855  63.595  1.00  0.00           C
ATOM   3135  O   ILE X 401      41.361  41.671  62.398  1.00  0.00           O
ATOM   3136  N   ALA X 402      42.676  41.384  64.185  1.00  0.00           N
ATOM   3137  CA  ALA X 402      43.824  40.852  63.446  1.00  0.00           C
ATOM   3138  CB  ALA X 402      45.026  40.796  64.398  1.00  0.00           C
ATOM   3139  C   ALA X 402      43.583  39.522  62.686  1.00  0.00           C
ATOM   3140  O   ALA X 402      44.467  39.101  61.938  1.00  0.00           O
ATOM   3141  N   ASP X 403      42.413  38.875  62.805  1.00  0.00           N
ATOM   3142  CA  ASP X 403      42.000  37.708  61.997  1.00  0.00           C
ATOM   3143  CB  ASP X 403      42.246  36.407  62.794  1.00  0.00           C
ATOM   3144  CG  ASP X 403      43.728  36.077  62.989  1.00  0.00           C
ATOM   3145  OD1 ASP X 403      44.204  36.049  64.151  1.00  0.00           O
ATOM   3146  OD2 ASP X 403      44.408  35.770  61.978  1.00  0.00           O
ATOM   3147  C   ASP X 403      40.553  37.773  61.427  1.00  0.00           C
ATOM   3148  O   ASP X 403      40.060  36.766  60.917  1.00  0.00           O
ATOM   3149  N   VAL X 404      39.842  38.914  61.481  1.00  0.00           N
ATOM   3150  CA  VAL X 404      38.370  38.957  61.229  1.00  0.00           C
ATOM   3151  CB  VAL X 404      37.625  39.881  62.217  1.00  0.00           C
ATOM   3152  CG1 VAL X 404      37.975  39.539  63.669  1.00  0.00           C
ATOM   3153  CG2 VAL X 404      37.886  41.371  61.963  1.00  0.00           C
ATOM   3154  C   VAL X 404      37.926  39.264  59.787  1.00  0.00           C
ATOM   3155  O   VAL X 404      36.736  39.183  59.479  1.00  0.00           O
ATOM   3156  N   MET X 405      38.840  39.626  58.882  1.00  0.00           N
ATOM   3157  CA  MET X 405      38.496  39.946  57.484  1.00  0.00           C
ATOM   3158  CB  MET X 405      39.461  41.028  56.975  1.00  0.00           C
ATOM   3159  CG  MET X 405      39.016  41.644  55.645  1.00  0.00           C
ATOM   3160  SD  MET X 405      40.126  42.954  55.063  1.00  0.00           S
ATOM   3161  CE  MET X 405      39.292  43.420  53.525  1.00  0.00           C
ATOM   3162  C   MET X 405      38.481  38.695  56.583  1.00  0.00           C
ATOM   3163  O   MET X 405      37.773  38.651  55.575  1.00  0.00           O
ATOM   3164  N   PHE X 406      39.270  37.682  56.948  1.00  0.00           N
ATOM   3165  CA  PHE X 406      39.424  36.412  56.230  1.00  0.00           C
ATOM   3166  CB  PHE X 406      40.299  36.634  54.983  1.00  0.00           C
ATOM   3167  CG  PHE X 406      41.551  37.477  55.188  1.00  0.00           C
ATOM   3168  CD1 PHE X 406      41.550  38.835  54.811  1.00  0.00           C
ATOM   3169  CE1 PHE X 406      42.690  39.631  55.019  1.00  0.00           C
ATOM   3170  CZ  PHE X 406      43.844  39.070  55.593  1.00  0.00           C
ATOM   3171  CE2 PHE X 406      43.855  37.713  55.957  1.00  0.00           C
ATOM   3172  CD2 PHE X 406      42.711  36.919  55.758  1.00  0.00           C
ATOM   3173  C   PHE X 406      40.012  35.265  57.072  1.00  0.00           C
ATOM   3174  O   PHE X 406      39.773  34.107  56.740  1.00  0.00           O
ATOM   3175  N   GLY X 407      40.754  35.546  58.152  1.00  0.00           N
ATOM   3176  CA  GLY X 407      41.462  34.531  58.946  1.00  0.00           C
ATOM   3177  C   GLY X 407      40.546  33.500  59.607  1.00  0.00           C
ATOM   3178  O   GLY X 407      40.516  32.341  59.196  1.00  0.00           O
ATOM   3179  N   VAL X 408      39.755  33.924  60.597  1.00  0.00           N
ATOM   3180  CA  VAL X 408      38.774  33.062  61.286  1.00  0.00           C
ATOM   3181  CB  VAL X 408      38.068  33.824  62.432  1.00  0.00           C
ATOM   3182  CG1 VAL X 408      36.858  33.078  63.009  1.00  0.00           C
ATOM   3183  CG2 VAL X 408      39.053  34.074  63.581  1.00  0.00           C
ATOM   3184  C   VAL X 408      37.794  32.404  60.295  1.00  0.00           C
ATOM   3185  O   VAL X 408      37.640  31.182  60.381  1.00  0.00           O
ATOM   3186  N   PRO X 409      37.216  33.120  59.301  1.00  0.00           N
ATOM   3187  CD  PRO X 409      37.107  34.575  59.209  1.00  0.00           C
ATOM   3188  CG  PRO X 409      36.000  34.857  58.197  1.00  0.00           C
ATOM   3189  CB  PRO X 409      36.076  33.648  57.271  1.00  0.00           C
ATOM   3190  CA  PRO X 409      36.445  32.501  58.219  1.00  0.00           C
ATOM   3191  C   PRO X 409      37.187  31.369  57.485  1.00  0.00           C
ATOM   3192  O   PRO X 409      36.624  30.293  57.293  1.00  0.00           O
ATOM   3193  N   SER X 410      38.458  31.555  57.119  1.00  0.00           N
ATOM   3194  CA  SER X 410      39.247  30.538  56.403  1.00  0.00           C
ATOM   3195  CB  SER X 410      40.506  31.162  55.789  1.00  0.00           C
ATOM   3196  OG  SER X 410      40.144  32.187  54.877  1.00  0.00           O
ATOM   3197  C   SER X 410      39.619  29.335  57.283  1.00  0.00           C
ATOM   3198  O   SER X 410      39.686  28.212  56.782  1.00  0.00           O
ATOM   3199  N   VAL X 411      39.790  29.522  58.598  1.00  0.00           N
ATOM   3200  CA  VAL X 411      40.006  28.406  59.540  1.00  0.00           C
ATOM   3201  CB  VAL X 411      40.555  28.895  60.897  1.00  0.00           C
ATOM   3202  CG1 VAL X 411      40.706  27.748  61.908  1.00  0.00           C
ATOM   3203  CG2 VAL X 411      41.947  29.519  60.727  1.00  0.00           C
ATOM   3204  C   VAL X 411      38.737  27.563  59.706  1.00  0.00           C
ATOM   3205  O   VAL X 411      38.828  26.335  59.679  1.00  0.00           O
ATOM   3206  N   ILE X 412      37.542  28.165  59.797  1.00  0.00           N
ATOM   3207  CA  ILE X 412      36.291  27.383  59.885  1.00  0.00           C
ATOM   3208  CB  ILE X 412      35.124  28.170  60.524  1.00  0.00           C
ATOM   3209  CG2 ILE X 412      35.512  28.593  61.954  1.00  0.00           C
ATOM   3210  CG1 ILE X 412      34.662  29.365  59.668  1.00  0.00           C
ATOM   3211  CD1 ILE X 412      33.443  30.109  60.226  1.00  0.00           C
ATOM   3212  C   ILE X 412      35.914  26.697  58.558  1.00  0.00           C
ATOM   3213  O   ILE X 412      35.284  25.637  58.590  1.00  0.00           O
ATOM   3214  N   VAL X 413      36.381  27.210  57.408  1.00  0.00           N
ATOM   3215  CA  VAL X 413      36.393  26.465  56.130  1.00  0.00           C
ATOM   3216  CB  VAL X 413      36.848  27.348  54.944  1.00  0.00           C
ATOM   3217  CG1 VAL X 413      37.037  26.553  53.643  1.00  0.00           C
ATOM   3218  CG2 VAL X 413      35.837  28.453  54.639  1.00  0.00           C
ATOM   3219  C   VAL X 413      37.283  25.224  56.244  1.00  0.00           C
ATOM   3220  O   VAL X 413      36.800  24.111  56.038  1.00  0.00           O
ATOM   3221  N   ALA X 414      38.556  25.384  56.626  1.00  0.00           N
ATOM   3222  CA  ALA X 414      39.512  24.275  56.728  1.00  0.00           C
ATOM   3223  CB  ALA X 414      40.878  24.853  57.116  1.00  0.00           C
ATOM   3224  C   ALA X 414      39.050  23.185  57.716  1.00  0.00           C
ATOM   3225  O   ALA X 414      39.085  21.993  57.394  1.00  0.00           O
ATOM   3226  N   ARG X 415      38.525  23.584  58.885  1.00  0.00           N
ATOM   3227  CA  ARG X 415      37.935  22.671  59.879  1.00  0.00           C
ATOM   3228  CB  ARG X 415      37.507  23.444  61.138  1.00  0.00           C
ATOM   3229  CG  ARG X 415      38.715  23.785  62.018  1.00  0.00           C
ATOM   3230  CD  ARG X 415      38.281  24.398  63.352  1.00  0.00           C
ATOM   3231  NE  ARG X 415      39.412  24.458  64.292  1.00  0.00           N
ATOM   3232  CZ  ARG X 415      39.379  24.885  65.539  1.00  0.00           C
ATOM   3233  NH1 ARG X 415      38.299  25.373  66.084  1.00  0.00           N
ATOM   3234  NH2 ARG X 415      40.461  24.807  66.254  1.00  0.00           N
ATOM   3235  C   ARG X 415      36.753  21.872  59.335  1.00  0.00           C
ATOM   3236  O   ARG X 415      36.595  20.717  59.726  1.00  0.00           O
ATOM   3237  N   ASN X 416      35.956  22.430  58.424  1.00  0.00           N
ATOM   3238  CA  ASN X 416      34.825  21.721  57.821  1.00  0.00           C
ATOM   3239  CB  ASN X 416      33.662  22.698  57.603  1.00  0.00           C
ATOM   3240  CG  ASN X 416      32.916  22.905  58.906  1.00  0.00           C
ATOM   3241  OD1 ASN X 416      32.133  22.062  59.322  1.00  0.00           O
ATOM   3242  ND2 ASN X 416      33.170  23.973  59.619  1.00  0.00           N
ATOM   3243  C   ASN X 416      35.201  20.903  56.575  1.00  0.00           C
ATOM   3244  O   ASN X 416      34.602  19.850  56.368  1.00  0.00           O
ATOM   3245  N   HIE X 417      36.225  21.288  55.804  1.00  0.00           N
ATOM   3246  CA  HIE X 417      36.726  20.461  54.693  1.00  0.00           C
ATOM   3247  CB  HIE X 417      37.731  21.248  53.842  1.00  0.00           C
ATOM   3248  CG  HIE X 417      38.098  20.520  52.569  1.00  0.00           C
ATOM   3249  ND1 HIE X 417      37.226  20.287  51.502  1.00  0.00           N
ATOM   3250  CE1 HIE X 417      37.941  19.631  50.575  1.00  0.00           C
ATOM   3251  NE2 HIE X 417      39.188  19.412  51.017  1.00  0.00           N
ATOM   3252  CD2 HIE X 417      39.310  19.965  52.274  1.00  0.00           C
ATOM   3253  C   HIE X 417      37.333  19.140  55.191  1.00  0.00           C
ATOM   3254  O   HIE X 417      37.053  18.082  54.618  1.00  0.00           O
ATOM   3255  N   ARG X 418      38.078  19.173  56.311  1.00  0.00           N
ATOM   3256  CA  ARG X 418      38.562  17.953  56.983  1.00  0.00           C
ATOM   3257  CB  ARG X 418      39.741  18.263  57.934  1.00  0.00           C
ATOM   3258  CG  ARG X 418      39.317  18.945  59.237  1.00  0.00           C
ATOM   3259  CD  ARG X 418      40.472  19.200  60.207  1.00  0.00           C
ATOM   3260  NE  ARG X 418      39.968  19.729  61.487  1.00  0.00           N
ATOM   3261  CZ  ARG X 418      40.676  20.109  62.533  1.00  0.00           C
ATOM   3262  NH1 ARG X 418      41.972  20.063  62.590  1.00  0.00           N
ATOM   3263  NH2 ARG X 418      40.083  20.564  63.591  1.00  0.00           N
ATOM   3264  C   ARG X 418      37.433  17.151  57.647  1.00  0.00           C
ATOM   3265  O   ARG X 418      37.456  15.926  57.588  1.00  0.00           O
ATOM   3266  N   ASP X 419      36.416  17.811  58.217  1.00  0.00           N
ATOM   3267  CA  ASP X 419      35.250  17.144  58.836  1.00  0.00           C
ATOM   3268  CB  ASP X 419      34.441  18.171  59.644  1.00  0.00           C
ATOM   3269  CG  ASP X 419      33.517  17.518  60.669  1.00  0.00           C
ATOM   3270  OD1 ASP X 419      33.925  17.357  61.845  1.00  0.00           O
ATOM   3271  OD2 ASP X 419      32.362  17.188  60.329  1.00  0.00           O
ATOM   3272  C   ASP X 419      34.349  16.454  57.794  1.00  0.00           C
ATOM   3273  O   ASP X 419      33.711  15.442  58.075  1.00  0.00           O
ATOM   3274  N   ALA X 420      34.345  16.961  56.560  1.00  0.00           N
ATOM   3275  CA  ALA X 420      33.737  16.334  55.390  1.00  0.00           C
ATOM   3276  CB  ALA X 420      33.480  17.449  54.374  1.00  0.00           C
ATOM   3277  C   ALA X 420      34.555  15.146  54.817  1.00  0.00           C
ATOM   3278  O   ALA X 420      34.109  14.497  53.868  1.00  0.00           O
ATOM   3279  N   GLY X 421      35.708  14.816  55.415  1.00  0.00           N
ATOM   3280  CA  GLY X 421      36.448  13.575  55.163  1.00  0.00           C
ATOM   3281  C   GLY X 421      37.614  13.676  54.172  1.00  0.00           C
ATOM   3282  O   GLY X 421      37.950  12.662  53.551  1.00  0.00           O
ATOM   3283  N   ALA X 422      38.219  14.859  53.997  1.00  0.00           N
ATOM   3284  CA  ALA X 422      39.314  15.110  53.047  1.00  0.00           C
ATOM   3285  CB  ALA X 422      38.837  16.155  52.034  1.00  0.00           C
ATOM   3286  C   ALA X 422      40.654  15.530  53.713  1.00  0.00           C
ATOM   3287  O   ALA X 422      40.646  16.048  54.838  1.00  0.00           O
ATOM   3288  N   PRO X 423      41.810  15.353  53.032  1.00  0.00           N
ATOM   3289  CD  PRO X 423      42.013  14.548  51.833  1.00  0.00           C
ATOM   3290  CG  PRO X 423      43.437  14.014  51.952  1.00  0.00           C
ATOM   3291  CB  PRO X 423      44.172  15.178  52.612  1.00  0.00           C
ATOM   3292  CA  PRO X 423      43.112  15.833  53.508  1.00  0.00           C
ATOM   3293  C   PRO X 423      43.233  17.364  53.469  1.00  0.00           C
ATOM   3294  O   PRO X 423      42.829  18.000  52.491  1.00  0.00           O
ATOM   3295  N   THR X 424      43.815  17.955  54.516  1.00  0.00           N
ATOM   3296  CA  THR X 424      43.956  19.412  54.694  1.00  0.00           C
ATOM   3297  CB  THR X 424      42.830  19.958  55.590  1.00  0.00           C
ATOM   3298  CG2 THR X 424      42.797  21.484  55.657  1.00  0.00           C
ATOM   3299  OG1 THR X 424      41.569  19.567  55.091  1.00  0.00           O
ATOM   3300  C   THR X 424      45.327  19.777  55.284  1.00  0.00           C
ATOM   3301  O   THR X 424      45.784  19.135  56.231  1.00  0.00           O
ATOM   3302  N   TYR X 425      45.970  20.829  54.764  1.00  0.00           N
ATOM   3303  CA  TYR X 425      47.302  21.291  55.196  1.00  0.00           C
ATOM   3304  CB  TYR X 425      48.363  20.893  54.154  1.00  0.00           C
ATOM   3305  CG  TYR X 425      48.389  19.424  53.756  1.00  0.00           C
ATOM   3306  CD1 TYR X 425      47.549  18.956  52.723  1.00  0.00           C
ATOM   3307  CE1 TYR X 425      47.563  17.595  52.356  1.00  0.00           C
ATOM   3308  CZ  TYR X 425      48.428  16.700  53.021  1.00  0.00           C
ATOM   3309  OH  TYR X 425      48.442  15.382  52.687  1.00  0.00           O
ATOM   3310  CE2 TYR X 425      49.281  17.169  54.041  1.00  0.00           C
ATOM   3311  CD2 TYR X 425      49.262  18.530  54.408  1.00  0.00           C
ATOM   3312  C   TYR X 425      47.321  22.814  55.424  1.00  0.00           C
ATOM   3313  O   TYR X 425      46.814  23.566  54.590  1.00  0.00           O
ATOM   3314  N   MET X 426      47.926  23.271  56.528  1.00  0.00           N
ATOM   3315  CA  MET X 426      47.906  24.678  56.969  1.00  0.00           C
ATOM   3316  CB  MET X 426      47.095  24.823  58.269  1.00  0.00           C
ATOM   3317  CG  MET X 426      45.676  24.240  58.217  1.00  0.00           C
ATOM   3318  SD  MET X 426      44.534  24.898  56.976  1.00  0.00           S
ATOM   3319  CE  MET X 426      44.341  26.607  57.545  1.00  0.00           C
ATOM   3320  C   MET X 426      49.321  25.243  57.176  1.00  0.00           C
ATOM   3321  O   MET X 426      50.203  24.553  57.695  1.00  0.00           O
ATOM   3322  N   TYR X 427      49.541  26.508  56.802  1.00  0.00           N
ATOM   3323  CA  TYR X 427      50.867  27.147  56.827  1.00  0.00           C
ATOM   3324  CB  TYR X 427      51.622  26.800  55.535  1.00  0.00           C
ATOM   3325  CG  TYR X 427      50.979  27.312  54.255  1.00  0.00           C
ATOM   3326  CD1 TYR X 427      51.453  28.497  53.660  1.00  0.00           C
ATOM   3327  CE1 TYR X 427      50.868  28.973  52.471  1.00  0.00           C
ATOM   3328  CZ  TYR X 427      49.808  28.261  51.870  1.00  0.00           C
ATOM   3329  OH  TYR X 427      49.282  28.683  50.693  1.00  0.00           O
ATOM   3330  CE2 TYR X 427      49.320  27.087  52.474  1.00  0.00           C
ATOM   3331  CD2 TYR X 427      49.905  26.614  53.663  1.00  0.00           C
ATOM   3332  C   TYR X 427      50.818  28.673  57.012  1.00  0.00           C
ATOM   3333  O   TYR X 427      49.854  29.328  56.624  1.00  0.00           O
ATOM   3334  N   GLU X 428      51.881  29.255  57.575  1.00  0.00           N
ATOM   3335  CA  GLU X 428      52.021  30.698  57.818  1.00  0.00           C
ATOM   3336  CB  GLU X 428      51.564  30.997  59.259  1.00  0.00           C
ATOM   3337  CG  GLU X 428      51.423  32.498  59.547  1.00  0.00           C
ATOM   3338  CD  GLU X 428      51.219  32.745  61.046  1.00  0.00           C
ATOM   3339  OE1 GLU X 428      52.209  33.096  61.730  1.00  0.00           O
ATOM   3340  OE2 GLU X 428      50.093  32.596  61.569  1.00  0.00           O
ATOM   3341  C   GLU X 428      53.481  31.148  57.611  1.00  0.00           C
ATOM   3342  O   GLU X 428      54.382  30.697  58.328  1.00  0.00           O
ATOM   3343  N   PHE X 429      53.743  32.074  56.681  1.00  0.00           N
ATOM   3344  CA  PHE X 429      55.090  32.633  56.517  1.00  0.00           C
ATOM   3345  CB  PHE X 429      55.284  33.280  55.140  1.00  0.00           C
ATOM   3346  CG  PHE X 429      55.405  32.284  54.004  1.00  0.00           C
ATOM   3347  CD1 PHE X 429      56.679  31.916  53.527  1.00  0.00           C
ATOM   3348  CE1 PHE X 429      56.798  31.008  52.460  1.00  0.00           C
ATOM   3349  CZ  PHE X 429      55.646  30.454  51.877  1.00  0.00           C
ATOM   3350  CE2 PHE X 429      54.375  30.820  52.349  1.00  0.00           C
ATOM   3351  CD2 PHE X 429      54.253  31.735  53.409  1.00  0.00           C
ATOM   3352  C   PHE X 429      55.411  33.616  57.644  1.00  0.00           C
ATOM   3353  O   PHE X 429      54.681  34.582  57.881  1.00  0.00           O
ATOM   3354  N   GLN X 430      56.532  33.374  58.322  1.00  0.00           N
ATOM   3355  CA  GLN X 430      57.111  34.271  59.321  1.00  0.00           C
ATOM   3356  CB  GLN X 430      57.900  33.449  60.357  1.00  0.00           C
ATOM   3357  CG  GLN X 430      57.153  32.230  60.933  1.00  0.00           C
ATOM   3358  CD  GLN X 430      55.769  32.561  61.483  1.00  0.00           C
ATOM   3359  OE1 GLN X 430      55.602  33.264  62.469  1.00  0.00           O
ATOM   3360  NE2 GLN X 430      54.704  32.118  60.853  1.00  0.00           N
ATOM   3361  C   GLN X 430      58.001  35.318  58.633  1.00  0.00           C
ATOM   3362  O   GLN X 430      57.921  36.509  58.935  1.00  0.00           O
ATOM   3363  N   TYR X 431      58.779  34.879  57.638  1.00  0.00           N
ATOM   3364  CA  TYR X 431      59.567  35.728  56.747  1.00  0.00           C
ATOM   3365  CB  TYR X 431      61.012  35.813  57.262  1.00  0.00           C
ATOM   3366  CG  TYR X 431      61.928  36.629  56.367  1.00  0.00           C
ATOM   3367  CD1 TYR X 431      62.702  35.989  55.380  1.00  0.00           C
ATOM   3368  CE1 TYR X 431      63.525  36.747  54.528  1.00  0.00           C
ATOM   3369  CZ  TYR X 431      63.579  38.150  54.658  1.00  0.00           C
ATOM   3370  OH  TYR X 431      64.356  38.887  53.819  1.00  0.00           O
ATOM   3371  CE2 TYR X 431      62.808  38.790  55.650  1.00  0.00           C
ATOM   3372  CD2 TYR X 431      61.980  38.030  56.498  1.00  0.00           C
ATOM   3373  C   TYR X 431      59.529  35.203  55.303  1.00  0.00           C
ATOM   3374  O   TYR X 431      59.624  33.996  55.072  1.00  0.00           O
ATOM   3375  N   ARG X 432      59.454  36.121  54.333  1.00  0.00           N
ATOM   3376  CA  ARG X 432      59.760  35.885  52.911  1.00  0.00           C
ATOM   3377  CB  ARG X 432      58.466  35.759  52.090  1.00  0.00           C
ATOM   3378  CG  ARG X 432      57.536  36.984  52.135  1.00  0.00           C
ATOM   3379  CD  ARG X 432      56.688  36.997  50.857  1.00  0.00           C
ATOM   3380  NE  ARG X 432      55.371  37.623  51.038  1.00  0.00           N
ATOM   3381  CZ  ARG X 432      55.062  38.901  51.032  1.00  0.00           C
ATOM   3382  NH1 ARG X 432      53.818  39.264  51.037  1.00  0.00           N
ATOM   3383  NH2 ARG X 432      55.959  39.837  51.003  1.00  0.00           N
ATOM   3384  C   ARG X 432      60.728  36.951  52.357  1.00  0.00           C
ATOM   3385  O   ARG X 432      60.847  38.011  52.979  1.00  0.00           O
ATOM   3386  N   PRO X 433      61.422  36.699  51.225  1.00  0.00           N
ATOM   3387  CD  PRO X 433      61.346  35.508  50.384  1.00  0.00           C
ATOM   3388  CG  PRO X 433      62.689  35.410  49.664  1.00  0.00           C
ATOM   3389  CB  PRO X 433      63.071  36.877  49.491  1.00  0.00           C
ATOM   3390  CA  PRO X 433      62.563  37.507  50.791  1.00  0.00           C
ATOM   3391  C   PRO X 433      62.304  39.010  50.636  1.00  0.00           C
ATOM   3392  O   PRO X 433      61.206  39.444  50.271  1.00  0.00           O
ATOM   3393  N   SER X 434      63.348  39.794  50.912  1.00  0.00           N
ATOM   3394  CA  SER X 434      63.340  41.265  50.903  1.00  0.00           C
ATOM   3395  CB  SER X 434      63.669  41.820  52.295  1.00  0.00           C
ATOM   3396  OG  SER X 434      62.795  41.295  53.277  1.00  0.00           O
ATOM   3397  C   SER X 434      64.316  41.849  49.876  1.00  0.00           C
ATOM   3398  O   SER X 434      65.316  41.209  49.543  1.00  0.00           O
ATOM   3399  N   PHE X 435      64.032  43.067  49.409  1.00  0.00           N
ATOM   3400  CA  PHE X 435      64.745  43.750  48.322  1.00  0.00           C
ATOM   3401  CB  PHE X 435      64.008  43.470  47.000  1.00  0.00           C
ATOM   3402  CG  PHE X 435      63.836  41.997  46.656  1.00  0.00           C
ATOM   3403  CD1 PHE X 435      64.889  41.280  46.057  1.00  0.00           C
ATOM   3404  CE1 PHE X 435      64.739  39.912  45.761  1.00  0.00           C
ATOM   3405  CZ  PHE X 435      63.537  39.252  46.074  1.00  0.00           C
ATOM   3406  CE2 PHE X 435      62.484  39.964  46.676  1.00  0.00           C
ATOM   3407  CD2 PHE X 435      62.630  41.334  46.959  1.00  0.00           C
ATOM   3408  C   PHE X 435      64.859  45.271  48.571  1.00  0.00           C
ATOM   3409  O   PHE X 435      64.166  45.829  49.425  1.00  0.00           O
ATOM   3410  N   SER X 436      65.691  45.974  47.793  1.00  0.00           N
ATOM   3411  CA  SER X 436      65.941  47.424  47.934  1.00  0.00           C
ATOM   3412  CB  SER X 436      67.374  47.755  47.487  1.00  0.00           C
ATOM   3413  OG  SER X 436      67.565  47.504  46.104  1.00  0.00           O
ATOM   3414  C   SER X 436      64.902  48.330  47.240  1.00  0.00           C
ATOM   3415  O   SER X 436      65.104  49.545  47.136  1.00  0.00           O
ATOM   3416  N   SER X 437      63.796  47.756  46.752  1.00  0.00           N
ATOM   3417  CA  SER X 437      62.834  48.379  45.828  1.00  0.00           C
ATOM   3418  CB  SER X 437      61.965  47.282  45.202  1.00  0.00           C
ATOM   3419  OG  SER X 437      61.378  46.462  46.197  1.00  0.00           O
ATOM   3420  C   SER X 437      61.961  49.496  46.426  1.00  0.00           C
ATOM   3421  O   SER X 437      61.626  50.441  45.709  1.00  0.00           O
ATOM   3422  N   ASP X 438      61.659  49.466  47.727  1.00  0.00           N
ATOM   3423  CA  ASP X 438      61.137  50.606  48.501  1.00  0.00           C
ATOM   3424  CB  ASP X 438      62.308  51.590  48.731  1.00  0.00           C
ATOM   3425  CG  ASP X 438      62.093  52.591  49.870  1.00  0.00           C
ATOM   3426  OD1 ASP X 438      61.844  53.791  49.605  1.00  0.00           O
ATOM   3427  OD2 ASP X 438      62.264  52.202  51.052  1.00  0.00           O
ATOM   3428  C   ASP X 438      59.855  51.271  47.934  1.00  0.00           C
ATOM   3429  O   ASP X 438      59.731  52.494  47.981  1.00  0.00           O
ATOM   3430  N   MET X 439      58.905  50.522  47.355  1.00  0.00           N
ATOM   3431  CA  MET X 439      57.671  51.115  46.786  1.00  0.00           C
ATOM   3432  CB  MET X 439      57.857  51.457  45.293  1.00  0.00           C
ATOM   3433  CG  MET X 439      57.592  50.306  44.307  1.00  0.00           C
ATOM   3434  SD  MET X 439      58.607  48.823  44.532  1.00  0.00           S
ATOM   3435  CE  MET X 439      58.012  47.798  43.160  1.00  0.00           C
ATOM   3436  C   MET X 439      56.366  50.340  47.009  1.00  0.00           C
ATOM   3437  O   MET X 439      55.295  50.886  46.737  1.00  0.00           O
ATOM   3438  N   LYS X 440      56.407  49.098  47.496  1.00  0.00           N
ATOM   3439  CA  LYS X 440      55.210  48.304  47.818  1.00  0.00           C
ATOM   3440  CB  LYS X 440      55.487  46.815  47.537  1.00  0.00           C
ATOM   3441  CG  LYS X 440      56.033  46.501  46.130  1.00  0.00           C
ATOM   3442  CD  LYS X 440      55.729  45.040  45.765  1.00  0.00           C
ATOM   3443  CE  LYS X 440      56.236  44.657  44.369  1.00  0.00           C
ATOM   3444  NZ  LYS X 440      55.773  43.295  44.008  1.00  0.00           N
ATOM   3445  C   LYS X 440      54.723  48.580  49.263  1.00  0.00           C
ATOM   3446  O   LYS X 440      55.488  49.141  50.057  1.00  0.00           O
ATOM   3447  N   PRO X 441      53.479  48.214  49.648  1.00  0.00           N
ATOM   3448  CD  PRO X 441      52.432  47.695  48.771  1.00  0.00           C
ATOM   3449  CG  PRO X 441      51.117  47.893  49.519  1.00  0.00           C
ATOM   3450  CB  PRO X 441      51.549  47.782  50.976  1.00  0.00           C
ATOM   3451  CA  PRO X 441      52.907  48.487  50.979  1.00  0.00           C
ATOM   3452  C   PRO X 441      53.732  48.073  52.214  1.00  0.00           C
ATOM   3453  O   PRO X 441      53.511  48.619  53.294  1.00  0.00           O
ATOM   3454  N   LYS X 442      54.719  47.178  52.082  1.00  0.00           N
ATOM   3455  CA  LYS X 442      55.752  46.861  53.092  1.00  0.00           C
ATOM   3456  CB  LYS X 442      56.752  45.905  52.422  1.00  0.00           C
ATOM   3457  CG  LYS X 442      57.652  45.131  53.393  1.00  0.00           C
ATOM   3458  CD  LYS X 442      58.521  44.171  52.569  1.00  0.00           C
ATOM   3459  CE  LYS X 442      59.320  43.216  53.453  1.00  0.00           C
ATOM   3460  NZ  LYS X 442      60.070  42.250  52.620  1.00  0.00           N
ATOM   3461  C   LYS X 442      56.476  48.104  53.638  1.00  0.00           C
ATOM   3462  O   LYS X 442      56.833  48.142  54.817  1.00  0.00           O
ATOM   3463  N   THR X 443      56.605  49.152  52.818  1.00  0.00           N
ATOM   3464  CA  THR X 443      57.106  50.489  53.207  1.00  0.00           C
ATOM   3465  CB  THR X 443      57.117  51.450  52.006  1.00  0.00           C
ATOM   3466  CG2 THR X 443      58.157  51.070  50.955  1.00  0.00           C
ATOM   3467  OG1 THR X 443      55.857  51.478  51.366  1.00  0.00           O
ATOM   3468  C   THR X 443      56.292  51.148  54.331  1.00  0.00           C
ATOM   3469  O   THR X 443      56.856  51.891  55.135  1.00  0.00           O
ATOM   3470  N   VAL X 444      54.998  50.823  54.445  1.00  0.00           N
ATOM   3471  CA  VAL X 444      54.057  51.294  55.484  1.00  0.00           C
ATOM   3472  CB  VAL X 444      52.965  52.224  54.890  1.00  0.00           C
ATOM   3473  CG1 VAL X 444      52.422  53.197  55.949  1.00  0.00           C
ATOM   3474  CG2 VAL X 444      53.458  53.100  53.725  1.00  0.00           C
ATOM   3475  C   VAL X 444      53.470  50.104  56.278  1.00  0.00           C
ATOM   3476  O   VAL X 444      52.346  50.159  56.781  1.00  0.00           O
ATOM   3477  N   ILE X 445      54.238  49.005  56.358  1.00  0.00           N
ATOM   3478  CA  ILE X 445      53.946  47.731  57.053  1.00  0.00           C
ATOM   3479  CB  ILE X 445      54.291  47.794  58.562  1.00  0.00           C
ATOM   3480  CG2 ILE X 445      55.788  48.112  58.737  1.00  0.00           C
ATOM   3481  CG1 ILE X 445      53.426  48.804  59.343  1.00  0.00           C
ATOM   3482  CD1 ILE X 445      53.521  48.656  60.863  1.00  0.00           C
ATOM   3483  C   ILE X 445      52.586  47.077  56.715  1.00  0.00           C
ATOM   3484  O   ILE X 445      51.958  46.427  57.558  1.00  0.00           O
ATOM   3485  N   GLY X 446      52.147  47.244  55.462  1.00  0.00           N
ATOM   3486  CA  GLY X 446      50.862  46.791  54.916  1.00  0.00           C
ATOM   3487  C   GLY X 446      50.931  45.669  53.869  1.00  0.00           C
ATOM   3488  O   GLY X 446      50.037  45.581  53.028  1.00  0.00           O
ATOM   3489  N   ASP X 447      51.991  44.860  53.840  1.00  0.00           N
ATOM   3490  CA  ASP X 447      52.269  43.905  52.753  1.00  0.00           C
ATOM   3491  CB  ASP X 447      53.700  43.376  52.922  1.00  0.00           C
ATOM   3492  CG  ASP X 447      54.220  42.573  51.729  1.00  0.00           C
ATOM   3493  OD1 ASP X 447      53.439  42.020  50.923  1.00  0.00           O
ATOM   3494  OD2 ASP X 447      55.458  42.443  51.602  1.00  0.00           O
ATOM   3495  C   ASP X 447      51.251  42.745  52.646  1.00  0.00           C
ATOM   3496  O   ASP X 447      51.174  41.874  53.514  1.00  0.00           O
ATOM   3497  N   HIP X 448      50.508  42.695  51.536  1.00  0.00           N
ATOM   3498  CA  HIP X 448      49.569  41.613  51.196  1.00  0.00           C
ATOM   3499  CB  HIP X 448      48.128  42.062  51.529  1.00  0.00           C
ATOM   3500  CG  HIP X 448      47.087  41.054  51.241  1.00  0.00           C
ATOM   3501  ND1 HIP X 448      46.492  40.273  52.250  1.00  0.00           N
ATOM   3502  CE1 HIP X 448      45.496  39.510  51.681  1.00  0.00           C
ATOM   3503  NE2 HIP X 448      45.440  39.796  50.332  1.00  0.00           N
ATOM   3504  CD2 HIP X 448      46.429  40.743  50.047  1.00  0.00           C
ATOM   3505  C   HIP X 448      49.709  41.250  49.707  1.00  0.00           C
ATOM   3506  O   HIP X 448      49.595  42.125  48.848  1.00  0.00           O
ATOM   3507  N   GLY X 449      49.932  39.972  49.395  1.00  0.00           N
ATOM   3508  CA  GLY X 449      50.063  39.472  48.023  1.00  0.00           C
ATOM   3509  C   GLY X 449      51.280  40.037  47.285  1.00  0.00           C
ATOM   3510  O   GLY X 449      51.134  40.879  46.400  1.00  0.00           O
ATOM   3511  N   ASP X 450      52.479  39.608  47.680  1.00  0.00           N
ATOM   3512  CA  ASP X 450      53.771  39.931  47.034  1.00  0.00           C
ATOM   3513  CB  ASP X 450      54.473  41.041  47.830  1.00  0.00           C
ATOM   3514  CG  ASP X 450      55.919  41.297  47.395  1.00  0.00           C
ATOM   3515  OD1 ASP X 450      56.156  41.780  46.266  1.00  0.00           O
ATOM   3516  OD2 ASP X 450      56.847  41.084  48.216  1.00  0.00           O
ATOM   3517  C   ASP X 450      54.673  38.689  46.877  1.00  0.00           C
ATOM   3518  O   ASP X 450      55.570  38.660  46.037  1.00  0.00           O
ATOM   3519  N   GLU X 451      54.393  37.612  47.613  1.00  0.00           N
ATOM   3520  CA  GLU X 451      54.963  36.275  47.430  1.00  0.00           C
ATOM   3521  CB  GLU X 451      54.343  35.295  48.450  1.00  0.00           C
ATOM   3522  CG  GLU X 451      52.808  35.171  48.548  1.00  0.00           C
ATOM   3523  CD  GLU X 451      52.111  36.184  49.489  1.00  0.00           C
ATOM   3524  OE1 GLU X 451      51.142  35.818  50.198  1.00  0.00           O
ATOM   3525  OE2 GLU X 451      52.502  37.372  49.560  1.00  0.00           O
ATOM   3526  C   GLU X 451      54.842  35.775  45.976  1.00  0.00           C
ATOM   3527  O   GLU X 451      55.778  35.150  45.465  1.00  0.00           O
ATOM   3528  N   LEU X 452      53.771  36.190  45.279  1.00  0.00           N
ATOM   3529  CA  LEU X 452      53.535  36.087  43.830  1.00  0.00           C
ATOM   3530  CB  LEU X 452      52.188  36.771  43.494  1.00  0.00           C
ATOM   3531  CG  LEU X 452      51.935  38.202  44.022  1.00  0.00           C
ATOM   3532  CD1 LEU X 452      52.844  39.266  43.407  1.00  0.00           C
ATOM   3533  CD2 LEU X 452      50.497  38.607  43.707  1.00  0.00           C
ATOM   3534  C   LEU X 452      54.684  36.581  42.921  1.00  0.00           C
ATOM   3535  O   LEU X 452      54.681  36.284  41.725  1.00  0.00           O
ATOM   3536  N   PHE X 453      55.683  37.280  43.466  1.00  0.00           N
ATOM   3537  CA  PHE X 453      56.971  37.549  42.821  1.00  0.00           C
ATOM   3538  CB  PHE X 453      56.979  38.988  42.285  1.00  0.00           C
ATOM   3539  CG  PHE X 453      58.177  39.403  41.438  1.00  0.00           C
ATOM   3540  CD1 PHE X 453      58.709  38.540  40.459  1.00  0.00           C
ATOM   3541  CE1 PHE X 453      59.737  38.975  39.603  1.00  0.00           C
ATOM   3542  CZ  PHE X 453      60.254  40.275  39.730  1.00  0.00           C
ATOM   3543  CE2 PHE X 453      59.751  41.132  40.723  1.00  0.00           C
ATOM   3544  CD2 PHE X 453      58.717  40.698  41.573  1.00  0.00           C
ATOM   3545  C   PHE X 453      58.146  37.293  43.772  1.00  0.00           C
ATOM   3546  O   PHE X 453      59.113  36.648  43.373  1.00  0.00           O
ATOM   3547  N   SER X 454      58.051  37.714  45.038  1.00  0.00           N
ATOM   3548  CA  SER X 454      59.132  37.623  46.033  1.00  0.00           C
ATOM   3549  CB  SER X 454      58.762  38.427  47.286  1.00  0.00           C
ATOM   3550  OG  SER X 454      58.744  39.808  46.971  1.00  0.00           O
ATOM   3551  C   SER X 454      59.559  36.194  46.407  1.00  0.00           C
ATOM   3552  O   SER X 454      60.633  36.037  46.983  1.00  0.00           O
ATOM   3553  N   VAL X 455      58.795  35.156  46.033  1.00  0.00           N
ATOM   3554  CA  VAL X 455      59.337  33.788  45.850  1.00  0.00           C
ATOM   3555  CB  VAL X 455      58.934  32.802  46.966  1.00  0.00           C
ATOM   3556  CG1 VAL X 455      59.475  33.239  48.331  1.00  0.00           C
ATOM   3557  CG2 VAL X 455      57.425  32.582  47.092  1.00  0.00           C
ATOM   3558  C   VAL X 455      59.024  33.199  44.470  1.00  0.00           C
ATOM   3559  O   VAL X 455      59.879  32.529  43.894  1.00  0.00           O
ATOM   3560  N   PHE X 456      57.856  33.487  43.880  1.00  0.00           N
ATOM   3561  CA  PHE X 456      57.431  32.912  42.591  1.00  0.00           C
ATOM   3562  CB  PHE X 456      55.897  32.762  42.568  1.00  0.00           C
ATOM   3563  CG  PHE X 456      55.340  31.797  43.610  1.00  0.00           C
ATOM   3564  CD1 PHE X 456      55.650  30.423  43.538  1.00  0.00           C
ATOM   3565  CE1 PHE X 456      55.142  29.528  44.497  1.00  0.00           C
ATOM   3566  CZ  PHE X 456      54.316  29.997  45.534  1.00  0.00           C
ATOM   3567  CE2 PHE X 456      53.992  31.363  45.604  1.00  0.00           C
ATOM   3568  CD2 PHE X 456      54.497  32.256  44.642  1.00  0.00           C
ATOM   3569  C   PHE X 456      58.038  33.597  41.338  1.00  0.00           C
ATOM   3570  O   PHE X 456      57.452  33.561  40.251  1.00  0.00           O
ATOM   3571  N   GLY X 457      59.229  34.196  41.468  1.00  0.00           N
ATOM   3572  CA  GLY X 457      60.042  34.699  40.350  1.00  0.00           C
ATOM   3573  C   GLY X 457      61.342  35.402  40.772  1.00  0.00           C
ATOM   3574  O   GLY X 457      62.435  34.955  40.426  1.00  0.00           O
ATOM   3575  N   ALA X 458      61.234  36.481  41.550  1.00  0.00           N
ATOM   3576  CA  ALA X 458      62.300  37.456  41.800  1.00  0.00           C
ATOM   3577  CB  ALA X 458      61.763  38.553  42.730  1.00  0.00           C
ATOM   3578  C   ALA X 458      63.636  36.904  42.342  1.00  0.00           C
ATOM   3579  O   ALA X 458      64.671  37.253  41.768  1.00  0.00           O
ATOM   3580  N   PRO X 459      63.694  36.074  43.410  1.00  0.00           N
ATOM   3581  CD  PRO X 459      62.590  35.458  44.138  1.00  0.00           C
ATOM   3582  CG  PRO X 459      63.231  34.425  45.060  1.00  0.00           C
ATOM   3583  CB  PRO X 459      64.593  35.037  45.374  1.00  0.00           C
ATOM   3584  CA  PRO X 459      64.963  35.799  44.095  1.00  0.00           C
ATOM   3585  C   PRO X 459      65.990  35.046  43.235  1.00  0.00           C
ATOM   3586  O   PRO X 459      67.186  35.178  43.480  1.00  0.00           O
ATOM   3587  N   PHE X 460      65.560  34.324  42.196  1.00  0.00           N
ATOM   3588  CA  PHE X 460      66.447  33.613  41.264  1.00  0.00           C
ATOM   3589  CB  PHE X 460      65.661  32.451  40.633  1.00  0.00           C
ATOM   3590  CG  PHE X 460      64.993  31.513  41.626  1.00  0.00           C
ATOM   3591  CD1 PHE X 460      65.749  30.531  42.295  1.00  0.00           C
ATOM   3592  CE1 PHE X 460      65.133  29.677  43.228  1.00  0.00           C
ATOM   3593  CZ  PHE X 460      63.758  29.800  43.497  1.00  0.00           C
ATOM   3594  CE2 PHE X 460      63.000  30.782  42.833  1.00  0.00           C
ATOM   3595  CD2 PHE X 460      63.614  31.632  41.896  1.00  0.00           C
ATOM   3596  C   PHE X 460      67.050  34.517  40.164  1.00  0.00           C
ATOM   3597  O   PHE X 460      67.972  34.093  39.457  1.00  0.00           O
ATOM   3598  N   LEU X 461      66.526  35.740  39.993  1.00  0.00           N
ATOM   3599  CA  LEU X 461      66.762  36.595  38.819  1.00  0.00           C
ATOM   3600  CB  LEU X 461      65.480  36.519  37.959  1.00  0.00           C
ATOM   3601  CG  LEU X 461      65.575  37.135  36.550  1.00  0.00           C
ATOM   3602  CD1 LEU X 461      66.615  36.430  35.673  1.00  0.00           C
ATOM   3603  CD2 LEU X 461      64.221  37.026  35.851  1.00  0.00           C
ATOM   3604  C   LEU X 461      67.152  38.051  39.157  1.00  0.00           C
ATOM   3605  O   LEU X 461      67.818  38.701  38.345  1.00  0.00           O
ATOM   3606  N   LYS X 462      66.768  38.559  40.337  1.00  0.00           N
ATOM   3607  CA  LYS X 462      67.065  39.915  40.834  1.00  0.00           C
ATOM   3608  CB  LYS X 462      65.771  40.646  41.255  1.00  0.00           C
ATOM   3609  CG  LYS X 462      64.632  40.667  40.216  1.00  0.00           C
ATOM   3610  CD  LYS X 462      64.952  41.324  38.862  1.00  0.00           C
ATOM   3611  CE  LYS X 462      65.181  42.842  38.949  1.00  0.00           C
ATOM   3612  NZ  LYS X 462      65.231  43.440  37.592  1.00  0.00           N
ATOM   3613  C   LYS X 462      68.078  39.895  41.988  1.00  0.00           C
ATOM   3614  O   LYS X 462      68.189  38.910  42.721  1.00  0.00           O
ATOM   3615  N   GLU X 463      68.804  40.994  42.155  1.00  0.00           N
ATOM   3616  CA  GLU X 463      69.769  41.239  43.238  1.00  0.00           C
ATOM   3617  CB  GLU X 463      70.721  42.351  42.742  1.00  0.00           C
ATOM   3618  CG  GLU X 463      71.874  42.690  43.696  1.00  0.00           C
ATOM   3619  CD  GLU X 463      72.863  43.742  43.150  1.00  0.00           C
ATOM   3620  OE1 GLU X 463      73.952  43.906  43.758  1.00  0.00           O
ATOM   3621  OE2 GLU X 463      72.559  44.462  42.165  1.00  0.00           O
ATOM   3622  C   GLU X 463      69.051  41.596  44.563  1.00  0.00           C
ATOM   3623  O   GLU X 463      67.972  42.190  44.537  1.00  0.00           O
ATOM   3624  N   GLY X 464      69.632  41.262  45.725  1.00  0.00           N
ATOM   3625  CA  GLY X 464      69.146  41.677  47.059  1.00  0.00           C
ATOM   3626  C   GLY X 464      68.908  40.548  48.074  1.00  0.00           C
ATOM   3627  O   GLY X 464      68.748  40.825  49.268  1.00  0.00           O
ATOM   3628  N   ALA X 465      68.917  39.284  47.634  1.00  0.00           N
ATOM   3629  CA  ALA X 465      68.581  38.105  48.443  1.00  0.00           C
ATOM   3630  CB  ALA X 465      67.461  37.331  47.733  1.00  0.00           C
ATOM   3631  C   ALA X 465      69.793  37.201  48.761  1.00  0.00           C
ATOM   3632  O   ALA X 465      70.678  36.998  47.920  1.00  0.00           O
ATOM   3633  N   SER X 466      69.791  36.631  49.970  1.00  0.00           N
ATOM   3634  CA  SER X 466      70.822  35.730  50.507  1.00  0.00           C
ATOM   3635  CB  SER X 466      70.805  35.759  52.043  1.00  0.00           C
ATOM   3636  OG  SER X 466      69.577  35.275  52.562  1.00  0.00           O
ATOM   3637  C   SER X 466      70.700  34.287  49.997  1.00  0.00           C
ATOM   3638  O   SER X 466      69.632  33.859  49.562  1.00  0.00           O
ATOM   3639  N   GLU X 467      71.769  33.492  50.100  1.00  0.00           N
ATOM   3640  CA  GLU X 467      71.761  32.071  49.704  1.00  0.00           C
ATOM   3641  CB  GLU X 467      73.174  31.500  49.907  1.00  0.00           C
ATOM   3642  CG  GLU X 467      73.364  30.117  49.271  1.00  0.00           C
ATOM   3643  CD  GLU X 467      74.736  29.532  49.619  1.00  0.00           C
ATOM   3644  OE1 GLU X 467      74.818  28.447  50.244  1.00  0.00           O
ATOM   3645  OE2 GLU X 467      75.782  30.138  49.307  1.00  0.00           O
ATOM   3646  C   GLU X 467      70.715  31.258  50.494  1.00  0.00           C
ATOM   3647  O   GLU X 467      70.055  30.366  49.957  1.00  0.00           O
ATOM   3648  N   GLU X 468      70.495  31.617  51.760  1.00  0.00           N
ATOM   3649  CA  GLU X 468      69.469  31.002  52.604  1.00  0.00           C
ATOM   3650  CB  GLU X 468      69.766  31.357  54.074  1.00  0.00           C
ATOM   3651  CG  GLU X 468      69.429  30.249  55.078  1.00  0.00           C
ATOM   3652  CD  GLU X 468      70.236  28.977  54.794  1.00  0.00           C
ATOM   3653  OE1 GLU X 468      71.472  28.962  55.031  1.00  0.00           O
ATOM   3654  OE2 GLU X 468      69.659  28.011  54.240  1.00  0.00           O
ATOM   3655  C   GLU X 468      68.038  31.394  52.180  1.00  0.00           C
ATOM   3656  O   GLU X 468      67.116  30.593  52.344  1.00  0.00           O
ATOM   3657  N   GLU X 469      67.849  32.571  51.567  1.00  0.00           N
ATOM   3658  CA  GLU X 469      66.598  32.979  50.904  1.00  0.00           C
ATOM   3659  CB  GLU X 469      66.557  34.510  50.714  1.00  0.00           C
ATOM   3660  CG  GLU X 469      66.236  35.246  52.021  1.00  0.00           C
ATOM   3661  CD  GLU X 469      66.583  36.742  51.956  1.00  0.00           C
ATOM   3662  OE1 GLU X 469      65.668  37.599  51.949  1.00  0.00           O
ATOM   3663  OE2 GLU X 469      67.790  37.080  51.952  1.00  0.00           O
ATOM   3664  C   GLU X 469      66.386  32.255  49.562  1.00  0.00           C
ATOM   3665  O   GLU X 469      65.239  31.955  49.214  1.00  0.00           O
ATOM   3666  N   ILE X 470      67.457  31.893  48.839  1.00  0.00           N
ATOM   3667  CA  ILE X 470      67.355  31.017  47.657  1.00  0.00           C
ATOM   3668  CB  ILE X 470      68.673  30.929  46.846  1.00  0.00           C
ATOM   3669  CG2 ILE X 470      68.456  30.088  45.573  1.00  0.00           C
ATOM   3670  CG1 ILE X 470      69.277  32.296  46.456  1.00  0.00           C
ATOM   3671  CD1 ILE X 470      68.327  33.272  45.753  1.00  0.00           C
ATOM   3672  C   ILE X 470      66.867  29.626  48.080  1.00  0.00           C
ATOM   3673  O   ILE X 470      65.869  29.150  47.538  1.00  0.00           O
ATOM   3674  N   ARG X 471      67.485  28.997  49.092  1.00  0.00           N
ATOM   3675  CA  ARG X 471      67.020  27.696  49.622  1.00  0.00           C
ATOM   3676  CB  ARG X 471      67.977  27.159  50.698  1.00  0.00           C
ATOM   3677  CG  ARG X 471      69.159  26.397  50.081  1.00  0.00           C
ATOM   3678  CD  ARG X 471      69.972  25.681  51.167  1.00  0.00           C
ATOM   3679  NE  ARG X 471      70.716  26.631  52.007  1.00  0.00           N
ATOM   3680  CZ  ARG X 471      71.911  27.128  51.767  1.00  0.00           C
ATOM   3681  NH1 ARG X 471      72.417  27.982  52.598  1.00  0.00           N
ATOM   3682  NH2 ARG X 471      72.621  26.821  50.723  1.00  0.00           N
ATOM   3683  C   ARG X 471      65.586  27.750  50.154  1.00  0.00           C
ATOM   3684  O   ARG X 471      64.796  26.867  49.828  1.00  0.00           O
ATOM   3685  N   LEU X 472      65.209  28.811  50.872  1.00  0.00           N
ATOM   3686  CA  LEU X 472      63.826  29.021  51.321  1.00  0.00           C
ATOM   3687  CB  LEU X 472      63.789  30.298  52.184  1.00  0.00           C
ATOM   3688  CG  LEU X 472      62.427  30.632  52.819  1.00  0.00           C
ATOM   3689  CD1 LEU X 472      61.915  29.500  53.708  1.00  0.00           C
ATOM   3690  CD2 LEU X 472      62.565  31.893  53.677  1.00  0.00           C
ATOM   3691  C   LEU X 472      62.845  29.079  50.134  1.00  0.00           C
ATOM   3692  O   LEU X 472      61.777  28.473  50.183  1.00  0.00           O
ATOM   3693  N   SER X 473      63.241  29.726  49.034  1.00  0.00           N
ATOM   3694  CA  SER X 473      62.453  29.780  47.793  1.00  0.00           C
ATOM   3695  CB  SER X 473      63.021  30.845  46.845  1.00  0.00           C
ATOM   3696  OG  SER X 473      63.125  32.097  47.498  1.00  0.00           O
ATOM   3697  C   SER X 473      62.371  28.416  47.087  1.00  0.00           C
ATOM   3698  O   SER X 473      61.303  28.047  46.595  1.00  0.00           O
ATOM   3699  N   LYS X 474      63.454  27.621  47.084  1.00  0.00           N
ATOM   3700  CA  LYS X 474      63.448  26.233  46.575  1.00  0.00           C
ATOM   3701  CB  LYS X 474      64.862  25.623  46.560  1.00  0.00           C
ATOM   3702  CG  LYS X 474      65.826  26.287  45.562  1.00  0.00           C
ATOM   3703  CD  LYS X 474      67.189  25.575  45.541  1.00  0.00           C
ATOM   3704  CE  LYS X 474      67.111  24.285  44.718  1.00  0.00           C
ATOM   3705  NZ  LYS X 474      68.293  23.417  44.912  1.00  0.00           N
ATOM   3706  C   LYS X 474      62.511  25.328  47.380  1.00  0.00           C
ATOM   3707  O   LYS X 474      61.801  24.523  46.781  1.00  0.00           O
ATOM   3708  N   MET X 475      62.447  25.477  48.709  1.00  0.00           N
ATOM   3709  CA  MET X 475      61.517  24.692  49.536  1.00  0.00           C
ATOM   3710  CB  MET X 475      61.693  24.972  51.036  1.00  0.00           C
ATOM   3711  CG  MET X 475      63.018  24.446  51.599  1.00  0.00           C
ATOM   3712  SD  MET X 475      63.025  24.222  53.401  1.00  0.00           S
ATOM   3713  CE  MET X 475      62.801  25.931  53.963  1.00  0.00           C
ATOM   3714  C   MET X 475      60.055  24.918  49.128  1.00  0.00           C
ATOM   3715  O   MET X 475      59.323  23.944  48.978  1.00  0.00           O
ATOM   3716  N   VAL X 476      59.638  26.165  48.865  1.00  0.00           N
ATOM   3717  CA  VAL X 476      58.268  26.464  48.392  1.00  0.00           C
ATOM   3718  CB  VAL X 476      58.014  27.984  48.291  1.00  0.00           C
ATOM   3719  CG1 VAL X 476      56.584  28.297  47.828  1.00  0.00           C
ATOM   3720  CG2 VAL X 476      58.206  28.671  49.650  1.00  0.00           C
ATOM   3721  C   VAL X 476      57.973  25.767  47.058  1.00  0.00           C
ATOM   3722  O   VAL X 476      56.934  25.121  46.928  1.00  0.00           O
ATOM   3723  N   MET X 477      58.905  25.816  46.097  1.00  0.00           N
ATOM   3724  CA  MET X 477      58.766  25.122  44.804  1.00  0.00           C
ATOM   3725  CB  MET X 477      59.973  25.430  43.897  1.00  0.00           C
ATOM   3726  CG  MET X 477      60.104  26.913  43.531  1.00  0.00           C
ATOM   3727  SD  MET X 477      58.829  27.543  42.407  1.00  0.00           S
ATOM   3728  CE  MET X 477      59.282  29.296  42.406  1.00  0.00           C
ATOM   3729  C   MET X 477      58.620  23.602  44.983  1.00  0.00           C
ATOM   3730  O   MET X 477      57.736  22.988  44.384  1.00  0.00           O
ATOM   3731  N   LYS X 478      59.444  22.994  45.847  1.00  0.00           N
ATOM   3732  CA  LYS X 478      59.412  21.552  46.144  1.00  0.00           C
ATOM   3733  CB  LYS X 478      60.674  21.163  46.931  1.00  0.00           C
ATOM   3734  CG  LYS X 478      61.939  21.208  46.059  1.00  0.00           C
ATOM   3735  CD  LYS X 478      63.205  20.963  46.894  1.00  0.00           C
ATOM   3736  CE  LYS X 478      64.495  21.055  46.064  1.00  0.00           C
ATOM   3737  NZ  LYS X 478      64.566  20.015  45.010  1.00  0.00           N
ATOM   3738  C   LYS X 478      58.125  21.133  46.865  1.00  0.00           C
ATOM   3739  O   LYS X 478      57.517  20.146  46.458  1.00  0.00           O
ATOM   3740  N   PHE X 479      57.647  21.899  47.852  1.00  0.00           N
ATOM   3741  CA  PHE X 479      56.346  21.665  48.498  1.00  0.00           C
ATOM   3742  CB  PHE X 479      56.104  22.695  49.621  1.00  0.00           C
ATOM   3743  CG  PHE X 479      56.882  22.520  50.919  1.00  0.00           C
ATOM   3744  CD1 PHE X 479      56.864  21.291  51.606  1.00  0.00           C
ATOM   3745  CE1 PHE X 479      57.514  21.154  52.846  1.00  0.00           C
ATOM   3746  CZ  PHE X 479      58.180  22.253  53.413  1.00  0.00           C
ATOM   3747  CE2 PHE X 479      58.196  23.487  52.740  1.00  0.00           C
ATOM   3748  CD2 PHE X 479      57.544  23.620  51.500  1.00  0.00           C
ATOM   3749  C   PHE X 479      55.186  21.725  47.486  1.00  0.00           C
ATOM   3750  O   PHE X 479      54.331  20.835  47.479  1.00  0.00           O
ATOM   3751  N   TRP X 480      55.168  22.734  46.603  1.00  0.00           N
ATOM   3752  CA  TRP X 480      54.123  22.901  45.582  1.00  0.00           C
ATOM   3753  CB  TRP X 480      54.255  24.277  44.894  1.00  0.00           C
ATOM   3754  CG  TRP X 480      53.366  25.373  45.424  1.00  0.00           C
ATOM   3755  CD1 TRP X 480      52.605  26.189  44.656  1.00  0.00           C
ATOM   3756  NE1 TRP X 480      51.863  27.040  45.453  1.00  0.00           N
ATOM   3757  CE2 TRP X 480      52.108  26.816  46.790  1.00  0.00           C
ATOM   3758  CZ2 TRP X 480      51.589  27.383  47.965  1.00  0.00           C
ATOM   3759  CH2 TRP X 480      52.062  26.932  49.209  1.00  0.00           C
ATOM   3760  CZ3 TRP X 480      53.067  25.952  49.262  1.00  0.00           C
ATOM   3761  CE3 TRP X 480      53.580  25.393  48.076  1.00  0.00           C
ATOM   3762  CD2 TRP X 480      53.099  25.786  46.806  1.00  0.00           C
ATOM   3763  C   TRP X 480      54.135  21.752  44.563  1.00  0.00           C
ATOM   3764  O   TRP X 480      53.073  21.230  44.222  1.00  0.00           O
ATOM   3765  N   ALA X 481      55.315  21.305  44.120  1.00  0.00           N
ATOM   3766  CA  ALA X 481      55.451  20.168  43.209  1.00  0.00           C
ATOM   3767  CB  ALA X 481      56.877  20.161  42.655  1.00  0.00           C
ATOM   3768  C   ALA X 481      55.076  18.825  43.865  1.00  0.00           C
ATOM   3769  O   ALA X 481      54.343  18.037  43.267  1.00  0.00           O
ATOM   3770  N   ASN X 482      55.492  18.585  45.113  1.00  0.00           N
ATOM   3771  CA  ASN X 482      55.115  17.398  45.889  1.00  0.00           C
ATOM   3772  CB  ASN X 482      55.818  17.470  47.257  1.00  0.00           C
ATOM   3773  CG  ASN X 482      57.294  17.119  47.229  1.00  0.00           C
ATOM   3774  OD1 ASN X 482      57.837  16.601  46.263  1.00  0.00           O
ATOM   3775  ND2 ASN X 482      57.993  17.364  48.303  1.00  0.00           N
ATOM   3776  C   ASN X 482      53.588  17.287  46.056  1.00  0.00           C
ATOM   3777  O   ASN X 482      53.001  16.231  45.794  1.00  0.00           O
ATOM   3778  N   PHE X 483      52.926  18.395  46.412  1.00  0.00           N
ATOM   3779  CA  PHE X 483      51.467  18.458  46.498  1.00  0.00           C
ATOM   3780  CB  PHE X 483      51.056  19.788  47.141  1.00  0.00           C
ATOM   3781  CG  PHE X 483      49.562  19.917  47.369  1.00  0.00           C
ATOM   3782  CD1 PHE X 483      48.950  19.254  48.451  1.00  0.00           C
ATOM   3783  CE1 PHE X 483      47.567  19.380  48.668  1.00  0.00           C
ATOM   3784  CZ  PHE X 483      46.793  20.182  47.811  1.00  0.00           C
ATOM   3785  CE2 PHE X 483      47.400  20.840  46.727  1.00  0.00           C
ATOM   3786  CD2 PHE X 483      48.779  20.696  46.498  1.00  0.00           C
ATOM   3787  C   PHE X 483      50.801  18.248  45.127  1.00  0.00           C
ATOM   3788  O   PHE X 483      49.895  17.425  45.013  1.00  0.00           O
ATOM   3789  N   ALA X 484      51.297  18.895  44.067  1.00  0.00           N
ATOM   3790  CA  ALA X 484      50.772  18.730  42.709  1.00  0.00           C
ATOM   3791  CB  ALA X 484      51.368  19.825  41.817  1.00  0.00           C
ATOM   3792  C   ALA X 484      51.003  17.327  42.106  1.00  0.00           C
ATOM   3793  O   ALA X 484      50.316  16.965  41.145  1.00  0.00           O
ATOM   3794  N   ARG X 485      51.925  16.524  42.660  1.00  0.00           N
ATOM   3795  CA  ARG X 485      52.243  15.157  42.213  1.00  0.00           C
ATOM   3796  CB  ARG X 485      53.767  14.976  42.231  1.00  0.00           C
ATOM   3797  CG  ARG X 485      54.209  13.670  41.549  1.00  0.00           C
ATOM   3798  CD  ARG X 485      55.728  13.480  41.608  1.00  0.00           C
ATOM   3799  NE  ARG X 485      56.441  14.606  40.981  1.00  0.00           N
ATOM   3800  CZ  ARG X 485      57.103  15.567  41.592  1.00  0.00           C
ATOM   3801  NH1 ARG X 485      57.653  16.496  40.876  1.00  0.00           N
ATOM   3802  NH2 ARG X 485      57.226  15.641  42.886  1.00  0.00           N
ATOM   3803  C   ARG X 485      51.522  14.072  43.013  1.00  0.00           C
ATOM   3804  O   ARG X 485      50.763  13.302  42.431  1.00  0.00           O
ATOM   3805  N   ASN X 486      51.714  14.015  44.333  1.00  0.00           N
ATOM   3806  CA  ASN X 486      51.121  12.970  45.181  1.00  0.00           C
ATOM   3807  CB  ASN X 486      52.188  12.470  46.174  1.00  0.00           C
ATOM   3808  CG  ASN X 486      51.678  11.348  47.069  1.00  0.00           C
ATOM   3809  OD1 ASN X 486      51.388  11.547  48.242  1.00  0.00           O
ATOM   3810  ND2 ASN X 486      51.516  10.152  46.551  1.00  0.00           N
ATOM   3811  C   ASN X 486      49.828  13.415  45.891  1.00  0.00           C
ATOM   3812  O   ASN X 486      49.020  12.562  46.258  1.00  0.00           O
ATOM   3813  N   GLY X 487      49.612  14.721  46.081  1.00  0.00           N
ATOM   3814  CA  GLY X 487      48.569  15.273  46.959  1.00  0.00           C
ATOM   3815  C   GLY X 487      49.039  15.551  48.396  1.00  0.00           C
ATOM   3816  O   GLY X 487      48.228  15.952  49.230  1.00  0.00           O
ATOM   3817  N   ASN X 488      50.328  15.351  48.699  1.00  0.00           N
ATOM   3818  CA  ASN X 488      50.954  15.602  50.004  1.00  0.00           C
ATOM   3819  CB  ASN X 488      51.171  14.249  50.710  1.00  0.00           C
ATOM   3820  CG  ASN X 488      51.754  14.349  52.116  1.00  0.00           C
ATOM   3821  OD1 ASN X 488      52.516  15.241  52.463  1.00  0.00           O
ATOM   3822  ND2 ASN X 488      51.436  13.410  52.968  1.00  0.00           N
ATOM   3823  C   ASN X 488      52.275  16.386  49.803  1.00  0.00           C
ATOM   3824  O   ASN X 488      53.089  15.950  48.981  1.00  0.00           O
ATOM   3825  N   PRO X 489      52.520  17.506  50.518  1.00  0.00           N
ATOM   3826  CD  PRO X 489      51.596  18.191  51.418  1.00  0.00           C
ATOM   3827  CG  PRO X 489      51.989  19.659  51.353  1.00  0.00           C
ATOM   3828  CB  PRO X 489      53.501  19.581  51.194  1.00  0.00           C
ATOM   3829  CA  PRO X 489      53.730  18.322  50.347  1.00  0.00           C
ATOM   3830  C   PRO X 489      55.053  17.656  50.763  1.00  0.00           C
ATOM   3831  O   PRO X 489      56.114  18.127  50.352  1.00  0.00           O
ATOM   3832  N   ASN X 490      55.025  16.596  51.578  1.00  0.00           N
ATOM   3833  CA  ASN X 490      56.237  15.953  52.102  1.00  0.00           C
ATOM   3834  CB  ASN X 490      55.870  14.956  53.220  1.00  0.00           C
ATOM   3835  CG  ASN X 490      55.477  15.633  54.524  1.00  0.00           C
ATOM   3836  OD1 ASN X 490      56.304  15.869  55.395  1.00  0.00           O
ATOM   3837  ND2 ASN X 490      54.218  15.958  54.704  1.00  0.00           N
ATOM   3838  C   ASN X 490      57.076  15.279  50.993  1.00  0.00           C
ATOM   3839  O   ASN X 490      56.530  14.787  50.000  1.00  0.00           O
ATOM   3840  N   GLY X 491      58.399  15.237  51.177  1.00  0.00           N
ATOM   3841  CA  GLY X 491      59.341  14.587  50.255  1.00  0.00           C
ATOM   3842  C   GLY X 491      60.816  14.727  50.657  1.00  0.00           C
ATOM   3843  O   GLY X 491      61.146  15.269  51.716  1.00  0.00           O
ATOM   3844  N   GLU X 492      61.727  14.228  49.818  1.00  0.00           N
ATOM   3845  CA  GLU X 492      63.174  14.279  50.080  1.00  0.00           C
ATOM   3846  CB  GLU X 492      63.913  13.244  49.207  1.00  0.00           C
ATOM   3847  CG  GLU X 492      65.439  13.154  49.418  1.00  0.00           C
ATOM   3848  CD  GLU X 492      65.839  12.705  50.832  1.00  0.00           C
ATOM   3849  OE1 GLU X 492      65.476  13.384  51.821  1.00  0.00           O
ATOM   3850  OE2 GLU X 492      66.482  11.642  50.993  1.00  0.00           O
ATOM   3851  C   GLU X 492      63.758  15.700  49.933  1.00  0.00           C
ATOM   3852  O   GLU X 492      63.330  16.490  49.081  1.00  0.00           O
ATOM   3853  N   GLY X 493      64.753  16.024  50.766  1.00  0.00           N
ATOM   3854  CA  GLY X 493      65.413  17.338  50.832  1.00  0.00           C
ATOM   3855  C   GLY X 493      64.660  18.407  51.638  1.00  0.00           C
ATOM   3856  O   GLY X 493      65.157  19.523  51.786  1.00  0.00           O
ATOM   3857  N   LEU X 494      63.479  18.084  52.172  1.00  0.00           N
ATOM   3858  CA  LEU X 494      62.608  18.994  52.924  1.00  0.00           C
ATOM   3859  CB  LEU X 494      61.195  18.932  52.316  1.00  0.00           C
ATOM   3860  CG  LEU X 494      61.057  19.566  50.923  1.00  0.00           C
ATOM   3861  CD1 LEU X 494      59.686  19.203  50.364  1.00  0.00           C
ATOM   3862  CD2 LEU X 494      61.177  21.090  50.979  1.00  0.00           C
ATOM   3863  C   LEU X 494      62.545  18.643  54.424  1.00  0.00           C
ATOM   3864  O   LEU X 494      62.780  17.484  54.784  1.00  0.00           O
ATOM   3865  N   PRO X 495      62.173  19.601  55.296  1.00  0.00           N
ATOM   3866  CD  PRO X 495      62.066  21.031  55.020  1.00  0.00           C
ATOM   3867  CG  PRO X 495      61.295  21.637  56.191  1.00  0.00           C
ATOM   3868  CB  PRO X 495      61.580  20.668  57.334  1.00  0.00           C
ATOM   3869  CA  PRO X 495      61.660  19.305  56.634  1.00  0.00           C
ATOM   3870  C   PRO X 495      60.287  18.606  56.565  1.00  0.00           C
ATOM   3871  O   PRO X 495      59.623  18.593  55.523  1.00  0.00           O
ATOM   3872  N   HIE X 496      59.833  18.031  57.680  1.00  0.00           N
ATOM   3873  CA  HIE X 496      58.500  17.418  57.796  1.00  0.00           C
ATOM   3874  CB  HIE X 496      58.483  16.493  59.023  1.00  0.00           C
ATOM   3875  CG  HIE X 496      57.156  15.839  59.320  1.00  0.00           C
ATOM   3876  ND1 HIE X 496      56.208  16.316  60.229  1.00  0.00           N
ATOM   3877  CE1 HIE X 496      55.228  15.394  60.247  1.00  0.00           C
ATOM   3878  NE2 HIE X 496      55.507  14.386  59.404  1.00  0.00           N
ATOM   3879  CD2 HIE X 496      56.724  14.648  58.814  1.00  0.00           C
ATOM   3880  C   HIE X 496      57.389  18.477  57.871  1.00  0.00           C
ATOM   3881  O   HIE X 496      57.528  19.476  58.582  1.00  0.00           O
ATOM   3882  N   TRP X 497      56.265  18.241  57.186  1.00  0.00           N
ATOM   3883  CA  TRP X 497      55.037  19.034  57.330  1.00  0.00           C
ATOM   3884  CB  TRP X 497      54.656  19.687  55.987  1.00  0.00           C
ATOM   3885  CG  TRP X 497      53.524  20.689  55.970  1.00  0.00           C
ATOM   3886  CD1 TRP X 497      52.620  20.933  56.952  1.00  0.00           C
ATOM   3887  NE1 TRP X 497      51.700  21.876  56.540  1.00  0.00           N
ATOM   3888  CE2 TRP X 497      51.974  22.315  55.267  1.00  0.00           C
ATOM   3889  CZ2 TRP X 497      51.341  23.234  54.421  1.00  0.00           C
ATOM   3890  CH2 TRP X 497      51.913  23.520  53.170  1.00  0.00           C
ATOM   3891  CZ3 TRP X 497      53.108  22.884  52.789  1.00  0.00           C
ATOM   3892  CE3 TRP X 497      53.723  21.944  53.641  1.00  0.00           C
ATOM   3893  CD2 TRP X 497      53.161  21.614  54.894  1.00  0.00           C
ATOM   3894  C   TRP X 497      53.918  18.151  57.922  1.00  0.00           C
ATOM   3895  O   TRP X 497      53.413  17.251  57.235  1.00  0.00           O
ATOM   3896  N   PRO X 498      53.496  18.388  59.181  1.00  0.00           N
ATOM   3897  CD  PRO X 498      54.084  19.303  60.155  1.00  0.00           C
ATOM   3898  CG  PRO X 498      53.163  19.279  61.374  1.00  0.00           C
ATOM   3899  CB  PRO X 498      52.488  17.914  61.275  1.00  0.00           C
ATOM   3900  CA  PRO X 498      52.366  17.686  59.775  1.00  0.00           C
ATOM   3901  C   PRO X 498      51.027  18.194  59.228  1.00  0.00           C
ATOM   3902  O   PRO X 498      50.797  19.392  59.066  1.00  0.00           O
ATOM   3903  N   GLU X 499      50.119  17.267  58.959  1.00  0.00           N
ATOM   3904  CA  GLU X 499      48.800  17.530  58.385  1.00  0.00           C
ATOM   3905  CB  GLU X 499      48.304  16.251  57.683  1.00  0.00           C
ATOM   3906  CG  GLU X 499      47.794  15.123  58.599  1.00  0.00           C
ATOM   3907  CD  GLU X 499      48.761  14.648  59.697  1.00  0.00           C
ATOM   3908  OE1 GLU X 499      49.991  14.508  59.460  1.00  0.00           O
ATOM   3909  OE2 GLU X 499      48.268  14.371  60.818  1.00  0.00           O
ATOM   3910  C   GLU X 499      47.800  18.090  59.415  1.00  0.00           C
ATOM   3911  O   GLU X 499      47.947  17.881  60.623  1.00  0.00           O
ATOM   3912  N   TYR X 500      46.753  18.767  58.936  1.00  0.00           N
ATOM   3913  CA  TYR X 500      45.688  19.363  59.759  1.00  0.00           C
ATOM   3914  CB  TYR X 500      45.375  20.759  59.193  1.00  0.00           C
ATOM   3915  CG  TYR X 500      44.451  21.626  60.032  1.00  0.00           C
ATOM   3916  CD1 TYR X 500      44.911  22.162  61.250  1.00  0.00           C
ATOM   3917  CE1 TYR X 500      44.048  22.940  62.046  1.00  0.00           C
ATOM   3918  CZ  TYR X 500      42.723  23.176  61.630  1.00  0.00           C
ATOM   3919  OH  TYR X 500      41.869  23.821  62.463  1.00  0.00           O
ATOM   3920  CE2 TYR X 500      42.278  22.690  60.384  1.00  0.00           C
ATOM   3921  CD2 TYR X 500      43.143  21.914  59.587  1.00  0.00           C
ATOM   3922  C   TYR X 500      44.443  18.458  59.876  1.00  0.00           C
ATOM   3923  O   TYR X 500      43.444  18.842  60.480  1.00  0.00           O
ATOM   3924  N   ASN X 501      44.486  17.249  59.300  1.00  0.00           N
ATOM   3925  CA  ASN X 501      43.366  16.300  59.186  1.00  0.00           C
ATOM   3926  CB  ASN X 501      43.884  14.984  58.567  1.00  0.00           C
ATOM   3927  CG  ASN X 501      44.519  15.101  57.191  1.00  0.00           C
ATOM   3928  OD1 ASN X 501      44.571  16.153  56.577  1.00  0.00           O
ATOM   3929  ND2 ASN X 501      45.046  14.015  56.682  1.00  0.00           N
ATOM   3930  C   ASN X 501      42.674  15.973  60.526  1.00  0.00           C
ATOM   3931  O   ASN X 501      41.470  15.714  60.536  1.00  0.00           O
ATOM   3932  N   GLN X 502      43.422  15.978  61.634  1.00  0.00           N
ATOM   3933  CA  GLN X 502      42.964  15.565  62.965  1.00  0.00           C
ATOM   3934  CB  GLN X 502      43.484  14.136  63.199  1.00  0.00           C
ATOM   3935  CG  GLN X 502      42.995  13.505  64.512  1.00  0.00           C
ATOM   3936  CD  GLN X 502      43.320  12.015  64.598  1.00  0.00           C
ATOM   3937  OE1 GLN X 502      44.114  11.466  63.841  1.00  0.00           O
ATOM   3938  NE2 GLN X 502      42.711  11.300  65.518  1.00  0.00           N
ATOM   3939  C   GLN X 502      43.425  16.524  64.076  1.00  0.00           C
ATOM   3940  O   GLN X 502      42.612  16.952  64.899  1.00  0.00           O
ATOM   3941  N   LYS X 503      44.715  16.884  64.102  1.00  0.00           N
ATOM   3942  CA  LYS X 503      45.313  17.791  65.098  1.00  0.00           C
ATOM   3943  CB  LYS X 503      46.632  17.212  65.639  1.00  0.00           C
ATOM   3944  CG  LYS X 503      46.409  15.895  66.404  1.00  0.00           C
ATOM   3945  CD  LYS X 503      47.640  15.451  67.209  1.00  0.00           C
ATOM   3946  CE  LYS X 503      48.854  15.157  66.321  1.00  0.00           C
ATOM   3947  NZ  LYS X 503      50.008  14.716  67.136  1.00  0.00           N
ATOM   3948  C   LYS X 503      45.480  19.207  64.546  1.00  0.00           C
ATOM   3949  O   LYS X 503      45.572  19.409  63.338  1.00  0.00           O
ATOM   3950  N   GLU X 504      45.554  20.203  65.428  1.00  0.00           N
ATOM   3951  CA  GLU X 504      45.662  21.628  65.064  1.00  0.00           C
ATOM   3952  CB  GLU X 504      45.125  22.529  66.190  1.00  0.00           C
ATOM   3953  CG  GLU X 504      43.707  22.250  66.695  1.00  0.00           C
ATOM   3954  CD  GLU X 504      42.671  22.170  65.573  1.00  0.00           C
ATOM   3955  OE1 GLU X 504      42.144  21.055  65.334  1.00  0.00           O
ATOM   3956  OE2 GLU X 504      42.340  23.212  64.962  1.00  0.00           O
ATOM   3957  C   GLU X 504      47.082  22.063  64.626  1.00  0.00           C
ATOM   3958  O   GLU X 504      47.538  23.163  64.957  1.00  0.00           O
ATOM   3959  N   GLY X 505      47.802  21.185  63.922  1.00  0.00           N
ATOM   3960  CA  GLY X 505      49.189  21.383  63.503  1.00  0.00           C
ATOM   3961  C   GLY X 505      49.330  22.206  62.220  1.00  0.00           C
ATOM   3962  O   GLY X 505      48.630  21.961  61.232  1.00  0.00           O
ATOM   3963  N   TYR X 506      50.259  23.164  62.217  1.00  0.00           N
ATOM   3964  CA  TYR X 506      50.550  24.022  61.063  1.00  0.00           C
ATOM   3965  CB  TYR X 506      49.694  25.296  61.128  1.00  0.00           C
ATOM   3966  CG  TYR X 506      50.172  26.393  62.066  1.00  0.00           C
ATOM   3967  CD1 TYR X 506      50.034  26.259  63.463  1.00  0.00           C
ATOM   3968  CE1 TYR X 506      50.395  27.320  64.318  1.00  0.00           C
ATOM   3969  CZ  TYR X 506      50.907  28.515  63.770  1.00  0.00           C
ATOM   3970  OH  TYR X 506      51.257  29.561  64.563  1.00  0.00           O
ATOM   3971  CE2 TYR X 506      51.056  28.647  62.375  1.00  0.00           C
ATOM   3972  CD2 TYR X 506      50.696  27.586  61.525  1.00  0.00           C
ATOM   3973  C   TYR X 506      52.044  24.343  60.932  1.00  0.00           C
ATOM   3974  O   TYR X 506      52.800  24.261  61.903  1.00  0.00           O
ATOM   3975  N   LEU X 507      52.470  24.704  59.719  1.00  0.00           N
ATOM   3976  CA  LEU X 507      53.872  24.984  59.401  1.00  0.00           C
ATOM   3977  CB  LEU X 507      54.185  24.366  58.024  1.00  0.00           C
ATOM   3978  CG  LEU X 507      55.687  24.199  57.735  1.00  0.00           C
ATOM   3979  CD1 LEU X 507      56.306  23.090  58.594  1.00  0.00           C
ATOM   3980  CD2 LEU X 507      55.895  23.820  56.269  1.00  0.00           C
ATOM   3981  C   LEU X 507      54.178  26.492  59.469  1.00  0.00           C
ATOM   3982  O   LEU X 507      53.620  27.280  58.704  1.00  0.00           O
ATOM   3983  N   GLN X 508      55.091  26.896  60.353  1.00  0.00           N
ATOM   3984  CA  GLN X 508      55.660  28.246  60.396  1.00  0.00           C
ATOM   3985  CB  GLN X 508      55.989  28.645  61.844  1.00  0.00           C
ATOM   3986  CG  GLN X 508      54.744  28.929  62.703  1.00  0.00           C
ATOM   3987  CD  GLN X 508      55.090  29.494  64.083  1.00  0.00           C
ATOM   3988  OE1 GLN X 508      56.207  29.407  64.578  1.00  0.00           O
ATOM   3989  NE2 GLN X 508      54.145  30.101  64.764  1.00  0.00           N
ATOM   3990  C   GLN X 508      56.908  28.301  59.500  1.00  0.00           C
ATOM   3991  O   GLN X 508      57.926  27.673  59.799  1.00  0.00           O
ATOM   3992  N   ILE X 509      56.824  29.039  58.389  1.00  0.00           N
ATOM   3993  CA  ILE X 509      57.843  29.037  57.326  1.00  0.00           C
ATOM   3994  CB  ILE X 509      57.181  28.968  55.927  1.00  0.00           C
ATOM   3995  CG2 ILE X 509      58.267  28.959  54.835  1.00  0.00           C
ATOM   3996  CG1 ILE X 509      56.276  27.715  55.799  1.00  0.00           C
ATOM   3997  CD1 ILE X 509      55.451  27.654  54.506  1.00  0.00           C
ATOM   3998  C   ILE X 509      58.825  30.211  57.490  1.00  0.00           C
ATOM   3999  O   ILE X 509      58.411  31.362  57.651  1.00  0.00           O
ATOM   4000  N   GLY X 510      60.125  29.912  57.430  1.00  0.00           N
ATOM   4001  CA  GLY X 510      61.243  30.848  57.622  1.00  0.00           C
ATOM   4002  C   GLY X 510      62.609  30.160  57.461  1.00  0.00           C
ATOM   4003  O   GLY X 510      62.668  28.993  57.069  1.00  0.00           O
ATOM   4004  N   ALA X 511      63.720  30.852  57.762  1.00  0.00           N
ATOM   4005  CA  ALA X 511      65.079  30.337  57.506  1.00  0.00           C
ATOM   4006  CB  ALA X 511      66.105  31.434  57.806  1.00  0.00           C
ATOM   4007  C   ALA X 511      65.425  29.038  58.268  1.00  0.00           C
ATOM   4008  O   ALA X 511      66.273  28.270  57.808  1.00  0.00           O
ATOM   4009  N   ASN X 512      64.734  28.753  59.375  1.00  0.00           N
ATOM   4010  CA  ASN X 512      64.474  27.391  59.846  1.00  0.00           C
ATOM   4011  CB  ASN X 512      65.186  27.146  61.186  1.00  0.00           C
ATOM   4012  CG  ASN X 512      64.974  25.730  61.696  1.00  0.00           C
ATOM   4013  OD1 ASN X 512      65.409  24.763  61.081  1.00  0.00           O
ATOM   4014  ND2 ASN X 512      64.306  25.567  62.813  1.00  0.00           N
ATOM   4015  C   ASN X 512      62.951  27.208  59.926  1.00  0.00           C
ATOM   4016  O   ASN X 512      62.281  27.908  60.691  1.00  0.00           O
ATOM   4017  N   THR X 513      62.400  26.319  59.103  1.00  0.00           N
ATOM   4018  CA  THR X 513      60.952  26.094  58.979  1.00  0.00           C
ATOM   4019  CB  THR X 513      60.616  25.776  57.516  1.00  0.00           C
ATOM   4020  CG2 THR X 513      59.203  25.249  57.294  1.00  0.00           C
ATOM   4021  OG1 THR X 513      60.725  26.972  56.772  1.00  0.00           O
ATOM   4022  C   THR X 513      60.487  25.025  59.973  1.00  0.00           C
ATOM   4023  O   THR X 513      61.072  23.941  60.052  1.00  0.00           O
ATOM   4024  N   GLN X 514      59.454  25.341  60.762  1.00  0.00           N
ATOM   4025  CA  GLN X 514      59.125  24.643  62.013  1.00  0.00           C
ATOM   4026  CB  GLN X 514      59.678  25.449  63.206  1.00  0.00           C
ATOM   4027  CG  GLN X 514      58.983  26.807  63.427  1.00  0.00           C
ATOM   4028  CD  GLN X 514      59.581  27.628  64.567  1.00  0.00           C
ATOM   4029  OE1 GLN X 514      60.682  27.395  65.050  1.00  0.00           O
ATOM   4030  NE2 GLN X 514      58.888  28.637  65.045  1.00  0.00           N
ATOM   4031  C   GLN X 514      57.627  24.329  62.169  1.00  0.00           C
ATOM   4032  O   GLN X 514      56.773  25.066  61.676  1.00  0.00           O
ATOM   4033  N   ALA X 515      57.301  23.258  62.892  1.00  0.00           N
ATOM   4034  CA  ALA X 515      55.928  22.847  63.180  1.00  0.00           C
ATOM   4035  CB  ALA X 515      55.866  21.317  63.204  1.00  0.00           C
ATOM   4036  C   ALA X 515      55.409  23.464  64.491  1.00  0.00           C
ATOM   4037  O   ALA X 515      56.061  23.366  65.537  1.00  0.00           O
ATOM   4038  N   ALA X 516      54.212  24.051  64.443  1.00  0.00           N
ATOM   4039  CA  ALA X 516      53.535  24.705  65.563  1.00  0.00           C
ATOM   4040  CB  ALA X 516      53.438  26.199  65.239  1.00  0.00           C
ATOM   4041  C   ALA X 516      52.157  24.073  65.846  1.00  0.00           C
ATOM   4042  O   ALA X 516      51.534  23.499  64.947  1.00  0.00           O
ATOM   4043  N   GLN X 517      51.685  24.161  67.093  1.00  0.00           N
ATOM   4044  CA  GLN X 517      50.436  23.533  67.564  1.00  0.00           C
ATOM   4045  CB  GLN X 517      50.707  22.724  68.845  1.00  0.00           C
ATOM   4046  CG  GLN X 517      51.765  21.622  68.677  1.00  0.00           C
ATOM   4047  CD  GLN X 517      51.801  20.690  69.884  1.00  0.00           C
ATOM   4048  OE1 GLN X 517      51.487  19.511  69.799  1.00  0.00           O
ATOM   4049  NE2 GLN X 517      52.162  21.157  71.057  1.00  0.00           N
ATOM   4050  C   GLN X 517      49.315  24.559  67.812  1.00  0.00           C
ATOM   4051  O   GLN X 517      49.578  25.759  67.937  1.00  0.00           O
ATOM   4052  N   LYS X 518      48.065  24.081  67.942  1.00  0.00           N
ATOM   4053  CA  LYS X 518      46.866  24.884  68.274  1.00  0.00           C
ATOM   4054  CB  LYS X 518      46.761  25.104  69.797  1.00  0.00           C
ATOM   4055  CG  LYS X 518      46.514  23.780  70.546  1.00  0.00           C
ATOM   4056  CD  LYS X 518      46.524  23.930  72.075  1.00  0.00           C
ATOM   4057  CE  LYS X 518      45.395  24.794  72.653  1.00  0.00           C
ATOM   4058  NZ  LYS X 518      44.070  24.132  72.568  1.00  0.00           N
ATOM   4059  C   LYS X 518      46.733  26.152  67.417  1.00  0.00           C
ATOM   4060  O   LYS X 518      46.574  27.264  67.939  1.00  0.00           O
ATOM   4061  N   LEU X 519      46.791  25.974  66.091  1.00  0.00           N
ATOM   4062  CA  LEU X 519      46.485  27.001  65.085  1.00  0.00           C
ATOM   4063  CB  LEU X 519      46.383  26.320  63.702  1.00  0.00           C
ATOM   4064  CG  LEU X 519      45.930  27.259  62.563  1.00  0.00           C
ATOM   4065  CD1 LEU X 519      46.947  28.365  62.277  1.00  0.00           C
ATOM   4066  CD2 LEU X 519      45.710  26.461  61.281  1.00  0.00           C
ATOM   4067  C   LEU X 519      45.160  27.709  65.413  1.00  0.00           C
ATOM   4068  O   LEU X 519      44.106  27.080  65.352  1.00  0.00           O
ATOM   4069  N   LYS X 520      45.222  29.006  65.751  1.00  0.00           N
ATOM   4070  CA  LYS X 520      44.069  29.889  66.023  1.00  0.00           C
ATOM   4071  CB  LYS X 520      43.465  30.378  64.683  1.00  0.00           C
ATOM   4072  CG  LYS X 520      44.452  31.131  63.768  1.00  0.00           C
ATOM   4073  CD  LYS X 520      44.823  32.519  64.307  1.00  0.00           C
ATOM   4074  CE  LYS X 520      46.035  33.091  63.561  1.00  0.00           C
ATOM   4075  NZ  LYS X 520      46.466  34.381  64.147  1.00  0.00           N
ATOM   4076  C   LYS X 520      43.012  29.322  66.990  1.00  0.00           C
ATOM   4077  O   LYS X 520      41.880  29.790  66.999  1.00  0.00           O
ATOM   4078  N   ASP X 521      43.342  28.325  67.813  1.00  0.00           N
ATOM   4079  CA  ASP X 521      42.342  27.557  68.566  1.00  0.00           C
ATOM   4080  CB  ASP X 521      42.991  26.257  69.078  1.00  0.00           C
ATOM   4081  CG  ASP X 521      42.001  25.177  69.539  1.00  0.00           C
ATOM   4082  OD1 ASP X 521      40.847  25.134  69.043  1.00  0.00           O
ATOM   4083  OD2 ASP X 521      42.418  24.338  70.372  1.00  0.00           O
ATOM   4084  C   ASP X 521      41.695  28.399  69.683  1.00  0.00           C
ATOM   4085  O   ASP X 521      40.469  28.400  69.816  1.00  0.00           O
ATOM   4086  N   LYS X 522      42.489  29.199  70.416  1.00  0.00           N
ATOM   4087  CA  LYS X 522      41.976  30.191  71.384  1.00  0.00           C
ATOM   4088  CB  LYS X 522      43.117  30.751  72.255  1.00  0.00           C
ATOM   4089  CG  LYS X 522      43.689  29.738  73.259  1.00  0.00           C
ATOM   4090  CD  LYS X 522      44.794  30.387  74.106  1.00  0.00           C
ATOM   4091  CE  LYS X 522      45.240  29.455  75.239  1.00  0.00           C
ATOM   4092  NZ  LYS X 522      46.330  30.054  76.042  1.00  0.00           N
ATOM   4093  C   LYS X 522      41.220  31.340  70.702  1.00  0.00           C
ATOM   4094  O   LYS X 522      40.204  31.791  71.232  1.00  0.00           O
ATOM   4095  N   GLU X 523      41.670  31.790  69.530  1.00  0.00           N
ATOM   4096  CA  GLU X 523      40.998  32.830  68.741  1.00  0.00           C
ATOM   4097  CB  GLU X 523      41.885  33.226  67.544  1.00  0.00           C
ATOM   4098  CG  GLU X 523      41.357  34.411  66.715  1.00  0.00           C
ATOM   4099  CD  GLU X 523      41.441  35.756  67.447  1.00  0.00           C
ATOM   4100  OE1 GLU X 523      42.487  36.041  68.084  1.00  0.00           O
ATOM   4101  OE2 GLU X 523      40.474  36.554  67.363  1.00  0.00           O
ATOM   4102  C   GLU X 523      39.612  32.364  68.281  1.00  0.00           C
ATOM   4103  O   GLU X 523      38.614  33.013  68.581  1.00  0.00           O
ATOM   4104  N   VAL X 524      39.530  31.215  67.607  1.00  0.00           N
ATOM   4105  CA  VAL X 524      38.275  30.654  67.087  1.00  0.00           C
ATOM   4106  CB  VAL X 524      38.558  29.452  66.159  1.00  0.00           C
ATOM   4107  CG1 VAL X 524      37.283  28.751  65.678  1.00  0.00           C
ATOM   4108  CG2 VAL X 524      39.299  29.908  64.893  1.00  0.00           C
ATOM   4109  C   VAL X 524      37.314  30.307  68.227  1.00  0.00           C
ATOM   4110  O   VAL X 524      36.130  30.605  68.099  1.00  0.00           O
ATOM   4111  N   ALA X 525      37.800  29.800  69.369  1.00  0.00           N
ATOM   4112  CA  ALA X 525      36.961  29.489  70.534  1.00  0.00           C
ATOM   4113  CB  ALA X 525      37.842  28.873  71.627  1.00  0.00           C
ATOM   4114  C   ALA X 525      36.189  30.712  71.069  1.00  0.00           C
ATOM   4115  O   ALA X 525      35.016  30.597  71.428  1.00  0.00           O
ATOM   4116  N   PHE X 526      36.807  31.899  71.059  1.00  0.00           N
ATOM   4117  CA  PHE X 526      36.148  33.150  71.451  1.00  0.00           C
ATOM   4118  CB  PHE X 526      37.191  34.280  71.435  1.00  0.00           C
ATOM   4119  CG  PHE X 526      36.657  35.677  71.694  1.00  0.00           C
ATOM   4120  CD1 PHE X 526      36.644  36.203  72.999  1.00  0.00           C
ATOM   4121  CE1 PHE X 526      36.198  37.518  73.225  1.00  0.00           C
ATOM   4122  CZ  PHE X 526      35.761  38.310  72.148  1.00  0.00           C
ATOM   4123  CE2 PHE X 526      35.772  37.786  70.843  1.00  0.00           C
ATOM   4124  CD2 PHE X 526      36.221  36.473  70.616  1.00  0.00           C
ATOM   4125  C   PHE X 526      34.949  33.456  70.537  1.00  0.00           C
ATOM   4126  O   PHE X 526      33.868  33.793  71.028  1.00  0.00           O
ATOM   4127  N   TRP X 527      35.116  33.286  69.221  1.00  0.00           N
ATOM   4128  CA  TRP X 527      34.078  33.556  68.223  1.00  0.00           C
ATOM   4129  CB  TRP X 527      34.731  33.788  66.852  1.00  0.00           C
ATOM   4130  CG  TRP X 527      35.676  34.956  66.791  1.00  0.00           C
ATOM   4131  CD1 TRP X 527      37.024  34.878  66.720  1.00  0.00           C
ATOM   4132  NE1 TRP X 527      37.580  36.143  66.738  1.00  0.00           N
ATOM   4133  CE2 TRP X 527      36.602  37.114  66.762  1.00  0.00           C
ATOM   4134  CZ2 TRP X 527      36.642  38.516  66.755  1.00  0.00           C
ATOM   4135  CH2 TRP X 527      35.436  39.238  66.786  1.00  0.00           C
ATOM   4136  CZ3 TRP X 527      34.209  38.551  66.827  1.00  0.00           C
ATOM   4137  CE3 TRP X 527      34.178  37.142  66.835  1.00  0.00           C
ATOM   4138  CD2 TRP X 527      35.372  36.386  66.802  1.00  0.00           C
ATOM   4139  C   TRP X 527      32.995  32.466  68.179  1.00  0.00           C
ATOM   4140  O   TRP X 527      31.812  32.799  68.192  1.00  0.00           O
ATOM   4141  N   THR X 528      33.348  31.175  68.209  1.00  0.00           N
ATOM   4142  CA  THR X 528      32.366  30.069  68.235  1.00  0.00           C
ATOM   4143  CB  THR X 528      33.021  28.688  68.058  1.00  0.00           C
ATOM   4144  CG2 THR X 528      33.738  28.548  66.716  1.00  0.00           C
ATOM   4145  OG1 THR X 528      33.936  28.447  69.103  1.00  0.00           O
ATOM   4146  C   THR X 528      31.533  30.068  69.517  1.00  0.00           C
ATOM   4147  O   THR X 528      30.371  29.663  69.492  1.00  0.00           O
ATOM   4148  N   ASN X 529      32.074  30.566  70.634  1.00  0.00           N
ATOM   4149  CA  ASN X 529      31.307  30.801  71.857  1.00  0.00           C
ATOM   4150  CB  ASN X 529      32.291  31.037  73.010  1.00  0.00           C
ATOM   4151  CG  ASN X 529      31.573  31.467  74.271  1.00  0.00           C
ATOM   4152  OD1 ASN X 529      31.451  32.656  74.544  1.00  0.00           O
ATOM   4153  ND2 ASN X 529      31.049  30.541  75.034  1.00  0.00           N
ATOM   4154  C   ASN X 529      30.301  31.959  71.701  1.00  0.00           C
ATOM   4155  O   ASN X 529      29.167  31.836  72.162  1.00  0.00           O
ATOM   4156  N   LEU X 530      30.668  33.055  71.024  1.00  0.00           N
ATOM   4157  CA  LEU X 530      29.742  34.162  70.737  1.00  0.00           C
ATOM   4158  CB  LEU X 530      30.526  35.380  70.204  1.00  0.00           C
ATOM   4159  CG  LEU X 530      31.380  36.106  71.261  1.00  0.00           C
ATOM   4160  CD1 LEU X 530      32.286  37.130  70.578  1.00  0.00           C
ATOM   4161  CD2 LEU X 530      30.543  36.852  72.304  1.00  0.00           C
ATOM   4162  C   LEU X 530      28.628  33.740  69.760  1.00  0.00           C
ATOM   4163  O   LEU X 530      27.474  34.125  69.949  1.00  0.00           O
ATOM   4164  N   PHE X 531      28.940  32.893  68.773  1.00  0.00           N
ATOM   4165  CA  PHE X 531      27.959  32.315  67.845  1.00  0.00           C
ATOM   4166  CB  PHE X 531      28.685  31.747  66.609  1.00  0.00           C
ATOM   4167  CG  PHE X 531      29.374  32.751  65.697  1.00  0.00           C
ATOM   4168  CD1 PHE X 531      28.656  33.839  65.163  1.00  0.00           C
ATOM   4169  CE1 PHE X 531      29.280  34.733  64.275  1.00  0.00           C
ATOM   4170  CZ  PHE X 531      30.625  34.546  63.912  1.00  0.00           C
ATOM   4171  CE2 PHE X 531      31.342  33.454  64.429  1.00  0.00           C
ATOM   4172  CD2 PHE X 531      30.716  32.555  65.312  1.00  0.00           C
ATOM   4173  C   PHE X 531      27.051  31.229  68.466  1.00  0.00           C
ATOM   4174  O   PHE X 531      26.099  30.801  67.800  1.00  0.00           O
ATOM   4175  N   ALA X 532      27.318  30.770  69.695  1.00  0.00           N
ATOM   4176  CA  ALA X 532      26.614  29.653  70.335  1.00  0.00           C
ATOM   4177  CB  ALA X 532      27.366  29.247  71.609  1.00  0.00           C
ATOM   4178  C   ALA X 532      25.127  29.943  70.626  1.00  0.00           C
ATOM   4179  O   ALA X 532      24.708  31.096  70.793  1.00  0.00           O
ATOM   4180  N   LYS X 533      24.323  28.878  70.710  1.00  0.00           N
ATOM   4181  CA  LYS X 533      22.854  28.903  70.821  1.00  0.00           C
ATOM   4182  CB  LYS X 533      22.244  28.235  69.574  1.00  0.00           C
ATOM   4183  CG  LYS X 533      22.457  29.039  68.279  1.00  0.00           C
ATOM   4184  CD  LYS X 533      21.991  28.232  67.059  1.00  0.00           C
ATOM   4185  CE  LYS X 533      22.178  29.035  65.766  1.00  0.00           C
ATOM   4186  NZ  LYS X 533      21.988  28.190  64.564  1.00  0.00           N
ATOM   4187  C   LYS X 533      22.378  28.256  72.120  1.00  0.00           C
ATOM   4188  O   LYS X 533      21.735  28.981  72.917  1.00  0.00           O
ATOM   4189  OXT LYS X 533      22.649  27.053  72.338  1.00  0.00           O
END
