# Supplementary material for: Insights into the Degradation of Polymer–Drug Conjugates by an Overexpressed Enzyme in Cancer Cells
Source: J Med Chem. 2023 Feb 14;66(4):2761–72. doi: 10.1021/acs.jmedchem.2c01781 (PMC9969400; doi:10.1021/acs.jmedchem.2c01781)
Supplement: Supplementary file 2 — jm2c01781_si_002.zip [file jm2c01781_si_002.zip › 6a-TI1.pdb]

CRYST1   90.317   90.317   90.317 109.47 109.47 109.47 P 1           1
ATOM      1  N   SER X   1      60.481  10.437  10.228  1.00  0.00           N
ATOM      2  CA  SER X   1      59.099  10.613  10.706  1.00  0.00           C
ATOM      3  CB  SER X   1      58.158   9.585  10.070  1.00  0.00           C
ATOM      4  OG  SER X   1      56.807   9.963  10.292  1.00  0.00           O
ATOM      5  C   SER X   1      59.058  10.565  12.231  1.00  0.00           C
ATOM      6  O   SER X   1      58.740   9.529  12.814  1.00  0.00           O
ATOM      7  N   SER X   2      59.412  11.671  12.891  1.00  0.00           N
ATOM      8  CA  SER X   2      59.413  11.849  14.356  1.00  0.00           C
ATOM      9  CB  SER X   2      60.724  11.311  14.950  1.00  0.00           C
ATOM     10  OG  SER X   2      61.847  11.938  14.359  1.00  0.00           O
ATOM     11  C   SER X   2      59.232  13.335  14.738  1.00  0.00           C
ATOM     12  O   SER X   2      59.446  14.197  13.876  1.00  0.00           O
ATOM     13  N   PRO X   3      58.866  13.688  15.991  1.00  0.00           N
ATOM     14  CD  PRO X   3      58.505  12.795  17.084  1.00  0.00           C
ATOM     15  CG  PRO X   3      57.495  13.572  17.924  1.00  0.00           C
ATOM     16  CB  PRO X   3      57.958  15.019  17.775  1.00  0.00           C
ATOM     17  CA  PRO X   3      58.563  15.077  16.366  1.00  0.00           C
ATOM     18  C   PRO X   3      59.779  16.031  16.319  1.00  0.00           C
ATOM     19  O   PRO X   3      60.922  15.559  16.353  1.00  0.00           O
ATOM     20  N   PRO X   4      59.567  17.366  16.276  1.00  0.00           N
ATOM     21  CD  PRO X   4      58.283  18.033  16.124  1.00  0.00           C
ATOM     22  CG  PRO X   4      58.604  19.389  15.500  1.00  0.00           C
ATOM     23  CB  PRO X   4      59.955  19.731  16.118  1.00  0.00           C
ATOM     24  CA  PRO X   4      60.641  18.366  16.258  1.00  0.00           C
ATOM     25  C   PRO X   4      61.523  18.333  17.513  1.00  0.00           C
ATOM     26  O   PRO X   4      61.013  18.189  18.626  1.00  0.00           O
ATOM     27  N   VAL X   5      62.835  18.527  17.346  1.00  0.00           N
ATOM     28  CA  VAL X   5      63.829  18.448  18.432  1.00  0.00           C
ATOM     29  CB  VAL X   5      64.583  17.098  18.383  1.00  0.00           C
ATOM     30  CG1 VAL X   5      65.399  16.885  17.100  1.00  0.00           C
ATOM     31  CG2 VAL X   5      65.505  16.902  19.592  1.00  0.00           C
ATOM     32  C   VAL X   5      64.765  19.661  18.438  1.00  0.00           C
ATOM     33  O   VAL X   5      65.274  20.074  17.393  1.00  0.00           O
ATOM     34  N   VAL X   6      65.012  20.246  19.610  1.00  0.00           N
ATOM     35  CA  VAL X   6      65.926  21.387  19.810  1.00  0.00           C
ATOM     36  CB  VAL X   6      65.154  22.662  20.216  1.00  0.00           C
ATOM     37  CG1 VAL X   6      66.058  23.770  20.775  1.00  0.00           C
ATOM     38  CG2 VAL X   6      64.412  23.232  19.001  1.00  0.00           C
ATOM     39  C   VAL X   6      67.001  21.018  20.826  1.00  0.00           C
ATOM     40  O   VAL X   6      66.705  20.479  21.888  1.00  0.00           O
ATOM     41  N   ASP X   7      68.255  21.323  20.502  1.00  0.00           N
ATOM     42  CA  ASP X   7      69.415  21.126  21.372  1.00  0.00           C
ATOM     43  CB  ASP X   7      70.539  20.505  20.534  1.00  0.00           C
ATOM     44  CG  ASP X   7      71.826  20.363  21.336  1.00  0.00           C
ATOM     45  OD1 ASP X   7      72.744  21.190  21.124  1.00  0.00           O
ATOM     46  OD2 ASP X   7      71.899  19.449  22.190  1.00  0.00           O
ATOM     47  C   ASP X   7      69.840  22.437  22.056  1.00  0.00           C
ATOM     48  O   ASP X   7      69.889  23.487  21.411  1.00  0.00           O
ATOM     49  N   THR X   8      70.159  22.372  23.353  1.00  0.00           N
ATOM     50  CA  THR X   8      70.648  23.503  24.163  1.00  0.00           C
ATOM     51  CB  THR X   8      69.524  24.165  24.987  1.00  0.00           C
ATOM     52  CG2 THR X   8      68.219  24.405  24.227  1.00  0.00           C
ATOM     53  OG1 THR X   8      69.201  23.436  26.150  1.00  0.00           O
ATOM     54  C   THR X   8      71.806  23.083  25.081  1.00  0.00           C
ATOM     55  O   THR X   8      72.054  21.888  25.284  1.00  0.00           O
ATOM     56  N   VAL X   9      72.504  24.061  25.670  1.00  0.00           N
ATOM     57  CA  VAL X   9      73.699  23.861  26.520  1.00  0.00           C
ATOM     58  CB  VAL X   9      74.380  25.219  26.812  1.00  0.00           C
ATOM     59  CG1 VAL X   9      75.717  25.053  27.541  1.00  0.00           C
ATOM     60  CG2 VAL X   9      74.671  26.007  25.525  1.00  0.00           C
ATOM     61  C   VAL X   9      73.369  23.119  27.827  1.00  0.00           C
ATOM     62  O   VAL X   9      74.232  22.441  28.395  1.00  0.00           O
ATOM     63  N   HIE X  10      72.112  23.198  28.270  1.00  0.00           N
ATOM     64  CA  HIE X  10      71.563  22.466  29.421  1.00  0.00           C
ATOM     65  CB  HIE X  10      70.565  23.388  30.136  1.00  0.00           C
ATOM     66  CG  HIE X  10      71.159  24.249  31.220  1.00  0.00           C
ATOM     67  ND1 HIE X  10      72.514  24.559  31.417  1.00  0.00           N
ATOM     68  CE1 HIE X  10      72.557  25.266  32.561  1.00  0.00           C
ATOM     69  NE2 HIE X  10      71.322  25.430  33.060  1.00  0.00           N
ATOM     70  CD2 HIE X  10      70.429  24.807  32.225  1.00  0.00           C
ATOM     71  C   HIE X  10      70.905  21.118  29.070  1.00  0.00           C
ATOM     72  O   HIE X  10      70.671  20.310  29.973  1.00  0.00           O
ATOM     73  N   GLY X  11      70.609  20.862  27.793  1.00  0.00           N
ATOM     74  CA  GLY X  11      70.036  19.602  27.311  1.00  0.00           C
ATOM     75  C   GLY X  11      69.154  19.743  26.061  1.00  0.00           C
ATOM     76  O   GLY X  11      68.950  20.845  25.544  1.00  0.00           O
ATOM     77  N   LYS X  12      68.611  18.624  25.567  1.00  0.00           N
ATOM     78  CA  LYS X  12      67.687  18.566  24.416  1.00  0.00           C
ATOM     79  CB  LYS X  12      67.980  17.308  23.574  1.00  0.00           C
ATOM     80  CG  LYS X  12      69.271  17.443  22.749  1.00  0.00           C
ATOM     81  CD  LYS X  12      69.673  16.115  22.084  1.00  0.00           C
ATOM     82  CE  LYS X  12      70.957  16.224  21.245  1.00  0.00           C
ATOM     83  NZ  LYS X  12      72.115  16.673  22.053  1.00  0.00           N
ATOM     84  C   LYS X  12      66.215  18.616  24.842  1.00  0.00           C
ATOM     85  O   LYS X  12      65.854  18.108  25.904  1.00  0.00           O
ATOM     86  N   VAL X  13      65.350  19.162  23.984  1.00  0.00           N
ATOM     87  CA  VAL X  13      63.884  19.111  24.130  1.00  0.00           C
ATOM     88  CB  VAL X  13      63.252  20.449  24.566  1.00  0.00           C
ATOM     89  CG1 VAL X  13      63.751  20.881  25.946  1.00  0.00           C
ATOM     90  CG2 VAL X  13      63.500  21.597  23.581  1.00  0.00           C
ATOM     91  C   VAL X  13      63.185  18.570  22.881  1.00  0.00           C
ATOM     92  O   VAL X  13      63.590  18.869  21.759  1.00  0.00           O
ATOM     93  N   LEU X  14      62.115  17.798  23.084  1.00  0.00           N
ATOM     94  CA  LEU X  14      61.258  17.212  22.046  1.00  0.00           C
ATOM     95  CB  LEU X  14      61.220  15.685  22.253  1.00  0.00           C
ATOM     96  CG  LEU X  14      60.497  14.903  21.139  1.00  0.00           C
ATOM     97  CD1 LEU X  14      61.341  14.832  19.865  1.00  0.00           C
ATOM     98  CD2 LEU X  14      60.228  13.470  21.599  1.00  0.00           C
ATOM     99  C   LEU X  14      59.856  17.839  22.111  1.00  0.00           C
ATOM    100  O   LEU X  14      59.221  17.818  23.166  1.00  0.00           O
ATOM    101  N   GLY X  15      59.383  18.404  21.001  1.00  0.00           N
ATOM    102  CA  GLY X  15      58.123  19.150  20.917  1.00  0.00           C
ATOM    103  C   GLY X  15      57.032  18.431  20.119  1.00  0.00           C
ATOM    104  O   GLY X  15      56.925  17.201  20.144  1.00  0.00           O
ATOM    105  N   LYS X  16      56.231  19.227  19.401  1.00  0.00           N
ATOM    106  CA  LYS X  16      55.172  18.809  18.465  1.00  0.00           C
ATOM    107  CB  LYS X  16      53.818  18.924  19.192  1.00  0.00           C
ATOM    108  CG  LYS X  16      52.598  18.533  18.343  1.00  0.00           C
ATOM    109  CD  LYS X  16      51.298  18.767  19.126  1.00  0.00           C
ATOM    110  CE  LYS X  16      50.075  18.362  18.298  1.00  0.00           C
ATOM    111  NZ  LYS X  16      48.815  18.562  19.052  1.00  0.00           N
ATOM    112  C   LYS X  16      55.216  19.672  17.196  1.00  0.00           C
ATOM    113  O   LYS X  16      55.428  20.880  17.282  1.00  0.00           O
ATOM    114  N   PHE X  17      54.999  19.074  16.027  1.00  0.00           N
ATOM    115  CA  PHE X  17      54.827  19.779  14.749  1.00  0.00           C
ATOM    116  CB  PHE X  17      55.415  18.927  13.622  1.00  0.00           C
ATOM    117  CG  PHE X  17      55.360  19.582  12.258  1.00  0.00           C
ATOM    118  CD1 PHE X  17      54.226  19.411  11.441  1.00  0.00           C
ATOM    119  CE1 PHE X  17      54.182  19.997  10.166  1.00  0.00           C
ATOM    120  CZ  PHE X  17      55.281  20.732   9.694  1.00  0.00           C
ATOM    121  CE2 PHE X  17      56.416  20.906  10.505  1.00  0.00           C
ATOM    122  CD2 PHE X  17      56.451  20.342  11.793  1.00  0.00           C
ATOM    123  C   PHE X  17      53.349  20.087  14.483  1.00  0.00           C
ATOM    124  O   PHE X  17      52.489  19.242  14.743  1.00  0.00           O
ATOM    125  N   VAL X  18      53.048  21.275  13.952  1.00  0.00           N
ATOM    126  CA  VAL X  18      51.682  21.759  13.695  1.00  0.00           C
ATOM    127  CB  VAL X  18      51.097  22.486  14.928  1.00  0.00           C
ATOM    128  CG1 VAL X  18      50.838  21.536  16.103  1.00  0.00           C
ATOM    129  CG2 VAL X  18      52.005  23.603  15.451  1.00  0.00           C
ATOM    130  C   VAL X  18      51.609  22.676  12.464  1.00  0.00           C
ATOM    131  O   VAL X  18      52.542  23.417  12.149  1.00  0.00           O
ATOM    132  N   SER X  19      50.471  22.663  11.767  1.00  0.00           N
ATOM    133  CA  SER X  19      50.173  23.602  10.675  1.00  0.00           C
ATOM    134  CB  SER X  19      50.870  23.161   9.377  1.00  0.00           C
ATOM    135  OG  SER X  19      50.246  22.031   8.791  1.00  0.00           O
ATOM    136  C   SER X  19      48.665  23.782  10.448  1.00  0.00           C
ATOM    137  O   SER X  19      47.848  23.004  10.951  1.00  0.00           O
ATOM    138  N   LEU X  20      48.305  24.803   9.671  1.00  0.00           N
ATOM    139  CA  LEU X  20      46.946  25.146   9.234  1.00  0.00           C
ATOM    140  CB  LEU X  20      46.520  26.454   9.932  1.00  0.00           C
ATOM    141  CG  LEU X  20      46.516  26.432  11.473  1.00  0.00           C
ATOM    142  CD1 LEU X  20      46.284  27.849  11.999  1.00  0.00           C
ATOM    143  CD2 LEU X  20      45.425  25.521  12.039  1.00  0.00           C
ATOM    144  C   LEU X  20      46.896  25.285   7.697  1.00  0.00           C
ATOM    145  O   LEU X  20      47.932  25.236   7.026  1.00  0.00           O
ATOM    146  N   GLU X  21      45.707  25.461   7.121  1.00  0.00           N
ATOM    147  CA  GLU X  21      45.494  25.669   5.675  1.00  0.00           C
ATOM    148  CB  GLU X  21      44.323  24.803   5.174  1.00  0.00           C
ATOM    149  CG  GLU X  21      44.632  23.315   5.387  1.00  0.00           C
ATOM    150  CD  GLU X  21      43.580  22.366   4.804  1.00  0.00           C
ATOM    151  OE1 GLU X  21      43.894  21.667   3.805  1.00  0.00           O
ATOM    152  OE2 GLU X  21      42.466  22.274   5.385  1.00  0.00           O
ATOM    153  C   GLU X  21      45.293  27.161   5.350  1.00  0.00           C
ATOM    154  O   GLU X  21      44.670  27.893   6.122  1.00  0.00           O
ATOM    155  N   GLY X  22      45.850  27.646   4.234  1.00  0.00           N
ATOM    156  CA  GLY X  22      45.886  29.072   3.858  1.00  0.00           C
ATOM    157  C   GLY X  22      46.916  29.912   4.633  1.00  0.00           C
ATOM    158  O   GLY X  22      47.527  30.828   4.077  1.00  0.00           O
ATOM    159  N   PHE X  23      47.179  29.565   5.896  1.00  0.00           N
ATOM    160  CA  PHE X  23      48.252  30.142   6.713  1.00  0.00           C
ATOM    161  CB  PHE X  23      47.874  30.060   8.199  1.00  0.00           C
ATOM    162  CG  PHE X  23      46.531  30.703   8.509  1.00  0.00           C
ATOM    163  CD1 PHE X  23      45.365  29.916   8.583  1.00  0.00           C
ATOM    164  CE1 PHE X  23      44.111  30.521   8.784  1.00  0.00           C
ATOM    165  CZ  PHE X  23      44.019  31.918   8.908  1.00  0.00           C
ATOM    166  CE2 PHE X  23      45.183  32.705   8.856  1.00  0.00           C
ATOM    167  CD2 PHE X  23      46.435  32.099   8.659  1.00  0.00           C
ATOM    168  C   PHE X  23      49.582  29.451   6.364  1.00  0.00           C
ATOM    169  O   PHE X  23      49.902  28.369   6.866  1.00  0.00           O
ATOM    170  N   ALA X  24      50.320  30.037   5.422  1.00  0.00           N
ATOM    171  CA  ALA X  24      51.293  29.371   4.552  1.00  0.00           C
ATOM    172  CB  ALA X  24      51.321  30.146   3.225  1.00  0.00           C
ATOM    173  C   ALA X  24      52.699  29.133   5.156  1.00  0.00           C
ATOM    174  O   ALA X  24      53.683  29.108   4.410  1.00  0.00           O
ATOM    175  N   GLN X  25      52.817  28.954   6.476  1.00  0.00           N
ATOM    176  CA  GLN X  25      54.071  28.594   7.159  1.00  0.00           C
ATOM    177  CB  GLN X  25      54.642  29.815   7.906  1.00  0.00           C
ATOM    178  CG  GLN X  25      55.044  31.013   7.023  1.00  0.00           C
ATOM    179  CD  GLN X  25      56.320  30.811   6.202  1.00  0.00           C
ATOM    180  OE1 GLN X  25      56.837  29.714   6.026  1.00  0.00           O
ATOM    181  NE2 GLN X  25      56.879  31.866   5.651  1.00  0.00           N
ATOM    182  C   GLN X  25      53.852  27.428   8.152  1.00  0.00           C
ATOM    183  O   GLN X  25      52.933  27.514   8.973  1.00  0.00           O
ATOM    184  N   PRO X  26      54.666  26.352   8.123  1.00  0.00           N
ATOM    185  CD  PRO X  26      55.666  26.055   7.103  1.00  0.00           C
ATOM    186  CG  PRO X  26      56.381  24.783   7.558  1.00  0.00           C
ATOM    187  CB  PRO X  26      55.356  24.102   8.463  1.00  0.00           C
ATOM    188  CA  PRO X  26      54.638  25.280   9.125  1.00  0.00           C
ATOM    189  C   PRO X  26      55.335  25.698  10.431  1.00  0.00           C
ATOM    190  O   PRO X  26      56.272  26.499  10.406  1.00  0.00           O
ATOM    191  N   VAL X  27      54.916  25.139  11.572  1.00  0.00           N
ATOM    192  CA  VAL X  27      55.354  25.556  12.919  1.00  0.00           C
ATOM    193  CB  VAL X  27      54.272  26.466  13.556  1.00  0.00           C
ATOM    194  CG1 VAL X  27      54.538  26.846  15.019  1.00  0.00           C
ATOM    195  CG2 VAL X  27      54.128  27.790  12.785  1.00  0.00           C
ATOM    196  C   VAL X  27      55.692  24.344  13.803  1.00  0.00           C
ATOM    197  O   VAL X  27      55.054  23.297  13.736  1.00  0.00           O
ATOM    198  N   ALA X  28      56.693  24.496  14.669  1.00  0.00           N
ATOM    199  CA  ALA X  28      56.987  23.604  15.786  1.00  0.00           C
ATOM    200  CB  ALA X  28      58.456  23.172  15.713  1.00  0.00           C
ATOM    201  C   ALA X  28      56.648  24.302  17.115  1.00  0.00           C
ATOM    202  O   ALA X  28      56.891  25.502  17.280  1.00  0.00           O
ATOM    203  N   ILE X  29      56.089  23.552  18.066  1.00  0.00           N
ATOM    204  CA  ILE X  29      55.700  24.053  19.390  1.00  0.00           C
ATOM    205  CB  ILE X  29      54.165  24.204  19.539  1.00  0.00           C
ATOM    206  CG2 ILE X  29      53.623  25.107  18.415  1.00  0.00           C
ATOM    207  CG1 ILE X  29      53.407  22.858  19.584  1.00  0.00           C
ATOM    208  CD1 ILE X  29      51.900  23.001  19.844  1.00  0.00           C
ATOM    209  C   ILE X  29      56.334  23.215  20.503  1.00  0.00           C
ATOM    210  O   ILE X  29      56.436  21.990  20.402  1.00  0.00           O
ATOM    211  N   PHE X  30      56.750  23.896  21.569  1.00  0.00           N
ATOM    212  CA  PHE X  30      57.395  23.321  22.747  1.00  0.00           C
ATOM    213  CB  PHE X  30      58.905  23.615  22.708  1.00  0.00           C
ATOM    214  CG  PHE X  30      59.646  23.066  21.498  1.00  0.00           C
ATOM    215  CD1 PHE X  30      59.675  23.798  20.294  1.00  0.00           C
ATOM    216  CE1 PHE X  30      60.343  23.285  19.167  1.00  0.00           C
ATOM    217  CZ  PHE X  30      60.999  22.044  19.245  1.00  0.00           C
ATOM    218  CE2 PHE X  30      60.996  21.322  20.451  1.00  0.00           C
ATOM    219  CD2 PHE X  30      60.315  21.828  21.574  1.00  0.00           C
ATOM    220  C   PHE X  30      56.732  23.920  23.993  1.00  0.00           C
ATOM    221  O   PHE X  30      56.735  25.137  24.175  1.00  0.00           O
ATOM    222  N   LEU X  31      56.116  23.080  24.822  1.00  0.00           N
ATOM    223  CA  LEU X  31      55.189  23.486  25.881  1.00  0.00           C
ATOM    224  CB  LEU X  31      53.790  22.906  25.584  1.00  0.00           C
ATOM    225  CG  LEU X  31      53.209  23.155  24.177  1.00  0.00           C
ATOM    226  CD1 LEU X  31      51.852  22.459  24.060  1.00  0.00           C
ATOM    227  CD2 LEU X  31      53.008  24.639  23.875  1.00  0.00           C
ATOM    228  C   LEU X  31      55.686  23.044  27.268  1.00  0.00           C
ATOM    229  O   LEU X  31      56.069  21.886  27.456  1.00  0.00           O
ATOM    230  N   GLY X  32      55.646  23.948  28.249  1.00  0.00           N
ATOM    231  CA  GLY X  32      55.956  23.651  29.648  1.00  0.00           C
ATOM    232  C   GLY X  32      57.445  23.432  29.939  1.00  0.00           C
ATOM    233  O   GLY X  32      57.787  22.478  30.640  1.00  0.00           O
ATOM    234  N   ILE X  33      58.330  24.291  29.422  1.00  0.00           N
ATOM    235  CA  ILE X  33      59.782  24.281  29.705  1.00  0.00           C
ATOM    236  CB  ILE X  33      60.585  24.627  28.426  1.00  0.00           C
ATOM    237  CG2 ILE X  33      62.083  24.844  28.730  1.00  0.00           C
ATOM    238  CG1 ILE X  33      60.405  23.501  27.378  1.00  0.00           C
ATOM    239  CD1 ILE X  33      61.003  23.806  25.998  1.00  0.00           C
ATOM    240  C   ILE X  33      60.091  25.250  30.866  1.00  0.00           C
ATOM    241  O   ILE X  33      59.636  26.394  30.810  1.00  0.00           O
ATOM    242  N   PRO X  34      60.834  24.850  31.919  1.00  0.00           N
ATOM    243  CD  PRO X  34      61.347  23.510  32.175  1.00  0.00           C
ATOM    244  CG  PRO X  34      62.219  23.624  33.426  1.00  0.00           C
ATOM    245  CB  PRO X  34      61.634  24.819  34.173  1.00  0.00           C
ATOM    246  CA  PRO X  34      61.158  25.734  33.041  1.00  0.00           C
ATOM    247  C   PRO X  34      62.229  26.769  32.671  1.00  0.00           C
ATOM    248  O   PRO X  34      63.241  26.426  32.059  1.00  0.00           O
ATOM    249  N   PHE X  35      62.054  28.020  33.110  1.00  0.00           N
ATOM    250  CA  PHE X  35      63.044  29.099  32.926  1.00  0.00           C
ATOM    251  CB  PHE X  35      62.344  30.355  32.387  1.00  0.00           C
ATOM    252  CG  PHE X  35      61.266  30.946  33.278  1.00  0.00           C
ATOM    253  CD1 PHE X  35      61.617  31.751  34.379  1.00  0.00           C
ATOM    254  CE1 PHE X  35      60.615  32.324  35.183  1.00  0.00           C
ATOM    255  CZ  PHE X  35      59.260  32.105  34.880  1.00  0.00           C
ATOM    256  CE2 PHE X  35      58.906  31.306  33.779  1.00  0.00           C
ATOM    257  CD2 PHE X  35      59.907  30.724  32.982  1.00  0.00           C
ATOM    258  C   PHE X  35      63.899  29.385  34.178  1.00  0.00           C
ATOM    259  O   PHE X  35      64.802  30.222  34.146  1.00  0.00           O
ATOM    260  N   ALA X  36      63.625  28.697  35.287  1.00  0.00           N
ATOM    261  CA  ALA X  36      64.306  28.835  36.576  1.00  0.00           C
ATOM    262  CB  ALA X  36      63.591  29.942  37.363  1.00  0.00           C
ATOM    263  C   ALA X  36      64.285  27.503  37.352  1.00  0.00           C
ATOM    264  O   ALA X  36      63.605  26.553  36.947  1.00  0.00           O
ATOM    265  N   LYS X  37      65.004  27.427  38.477  1.00  0.00           N
ATOM    266  CA  LYS X  37      64.830  26.391  39.512  1.00  0.00           C
ATOM    267  CB  LYS X  37      66.155  26.276  40.298  1.00  0.00           C
ATOM    268  CG  LYS X  37      66.252  25.030  41.190  1.00  0.00           C
ATOM    269  CD  LYS X  37      67.664  24.829  41.767  1.00  0.00           C
ATOM    270  CE  LYS X  37      67.724  23.526  42.581  1.00  0.00           C
ATOM    271  NZ  LYS X  37      69.111  23.154  42.936  1.00  0.00           N
ATOM    272  C   LYS X  37      63.585  26.712  40.385  1.00  0.00           C
ATOM    273  O   LYS X  37      63.264  27.898  40.533  1.00  0.00           O
ATOM    274  N   PRO X  38      62.858  25.723  40.953  1.00  0.00           N
ATOM    275  CD  PRO X  38      62.999  24.288  40.748  1.00  0.00           C
ATOM    276  CG  PRO X  38      61.612  23.689  40.977  1.00  0.00           C
ATOM    277  CB  PRO X  38      61.023  24.609  42.037  1.00  0.00           C
ATOM    278  CA  PRO X  38      61.593  25.979  41.651  1.00  0.00           C
ATOM    279  C   PRO X  38      61.726  26.885  42.890  1.00  0.00           C
ATOM    280  O   PRO X  38      62.678  26.727  43.662  1.00  0.00           O
ATOM    281  N   PRO X  39      60.752  27.774  43.160  1.00  0.00           N
ATOM    282  CD  PRO X  39      59.633  28.115  42.283  1.00  0.00           C
ATOM    283  CG  PRO X  39      59.023  29.402  42.844  1.00  0.00           C
ATOM    284  CB  PRO X  39      60.172  29.981  43.672  1.00  0.00           C
ATOM    285  CA  PRO X  39      60.786  28.720  44.279  1.00  0.00           C
ATOM    286  C   PRO X  39      60.008  28.215  45.517  1.00  0.00           C
ATOM    287  O   PRO X  39      59.463  29.011  46.287  1.00  0.00           O
ATOM    288  N   LEU X  40      59.848  26.895  45.666  1.00  0.00           N
ATOM    289  CA  LEU X  40      58.833  26.303  46.546  1.00  0.00           C
ATOM    290  CB  LEU X  40      58.380  24.939  45.978  1.00  0.00           C
ATOM    291  CG  LEU X  40      59.351  23.744  46.082  1.00  0.00           C
ATOM    292  CD1 LEU X  40      59.431  23.137  47.487  1.00  0.00           C
ATOM    293  CD2 LEU X  40      58.873  22.637  45.141  1.00  0.00           C
ATOM    294  C   LEU X  40      59.210  26.284  48.038  1.00  0.00           C
ATOM    295  O   LEU X  40      60.392  26.344  48.395  1.00  0.00           O
ATOM    296  N   GLY X  41      58.196  26.158  48.902  1.00  0.00           N
ATOM    297  CA  GLY X  41      58.342  25.878  50.337  1.00  0.00           C
ATOM    298  C   GLY X  41      59.293  26.847  51.064  1.00  0.00           C
ATOM    299  O   GLY X  41      58.963  28.032  51.183  1.00  0.00           O
ATOM    300  N   PRO X  42      60.479  26.394  51.526  1.00  0.00           N
ATOM    301  CD  PRO X  42      60.917  25.002  51.551  1.00  0.00           C
ATOM    302  CG  PRO X  42      62.076  24.944  52.542  1.00  0.00           C
ATOM    303  CB  PRO X  42      62.694  26.332  52.411  1.00  0.00           C
ATOM    304  CA  PRO X  42      61.489  27.247  52.162  1.00  0.00           C
ATOM    305  C   PRO X  42      61.922  28.486  51.358  1.00  0.00           C
ATOM    306  O   PRO X  42      62.388  29.456  51.957  1.00  0.00           O
ATOM    307  N   LEU X  43      61.774  28.480  50.026  1.00  0.00           N
ATOM    308  CA  LEU X  43      62.199  29.570  49.135  1.00  0.00           C
ATOM    309  CB  LEU X  43      62.845  28.986  47.862  1.00  0.00           C
ATOM    310  CG  LEU X  43      64.149  28.200  48.086  1.00  0.00           C
ATOM    311  CD1 LEU X  43      64.692  27.744  46.733  1.00  0.00           C
ATOM    312  CD2 LEU X  43      65.238  29.026  48.772  1.00  0.00           C
ATOM    313  C   LEU X  43      61.096  30.593  48.801  1.00  0.00           C
ATOM    314  O   LEU X  43      61.347  31.517  48.023  1.00  0.00           O
ATOM    315  N   ARG X  44      59.895  30.497  49.387  1.00  0.00           N
ATOM    316  CA  ARG X  44      58.833  31.510  49.205  1.00  0.00           C
ATOM    317  CB  ARG X  44      57.581  31.122  50.006  1.00  0.00           C
ATOM    318  CG  ARG X  44      56.888  29.882  49.431  1.00  0.00           C
ATOM    319  CD  ARG X  44      55.851  29.347  50.420  1.00  0.00           C
ATOM    320  NE  ARG X  44      55.330  28.041  49.989  1.00  0.00           N
ATOM    321  CZ  ARG X  44      54.808  27.112  50.766  1.00  0.00           C
ATOM    322  NH1 ARG X  44      54.562  27.318  52.023  1.00  0.00           N
ATOM    323  NH2 ARG X  44      54.538  25.940  50.285  1.00  0.00           N
ATOM    324  C   ARG X  44      59.319  32.902  49.623  1.00  0.00           C
ATOM    325  O   ARG X  44      59.956  33.047  50.671  1.00  0.00           O
ATOM    326  N   PHE X  45      58.995  33.925  48.831  1.00  0.00           N
ATOM    327  CA  PHE X  45      59.409  35.316  49.058  1.00  0.00           C
ATOM    328  CB  PHE X  45      58.665  35.914  50.275  1.00  0.00           C
ATOM    329  CG  PHE X  45      57.265  35.376  50.520  1.00  0.00           C
ATOM    330  CD1 PHE X  45      56.200  35.710  49.663  1.00  0.00           C
ATOM    331  CE1 PHE X  45      54.921  35.167  49.886  1.00  0.00           C
ATOM    332  CZ  PHE X  45      54.703  34.284  50.957  1.00  0.00           C
ATOM    333  CE2 PHE X  45      55.768  33.943  51.807  1.00  0.00           C
ATOM    334  CD2 PHE X  45      57.043  34.491  51.592  1.00  0.00           C
ATOM    335  C   PHE X  45      60.944  35.484  49.104  1.00  0.00           C
ATOM    336  O   PHE X  45      61.487  36.036  50.062  1.00  0.00           O
ATOM    337  N   THR X  46      61.662  34.954  48.106  1.00  0.00           N
ATOM    338  CA  THR X  46      63.129  35.097  47.954  1.00  0.00           C
ATOM    339  CB  THR X  46      63.897  33.828  48.391  1.00  0.00           C
ATOM    340  CG2 THR X  46      63.571  33.337  49.801  1.00  0.00           C
ATOM    341  OG1 THR X  46      63.694  32.756  47.501  1.00  0.00           O
ATOM    342  C   THR X  46      63.506  35.478  46.508  1.00  0.00           C
ATOM    343  O   THR X  46      62.651  35.389  45.617  1.00  0.00           O
ATOM    344  N   PRO X  47      64.755  35.908  46.226  1.00  0.00           N
ATOM    345  CD  PRO X  47      65.798  36.276  47.177  1.00  0.00           C
ATOM    346  CG  PRO X  47      66.747  37.196  46.414  1.00  0.00           C
ATOM    347  CB  PRO X  47      66.668  36.641  44.994  1.00  0.00           C
ATOM    348  CA  PRO X  47      65.203  36.208  44.863  1.00  0.00           C
ATOM    349  C   PRO X  47      65.049  35.024  43.881  1.00  0.00           C
ATOM    350  O   PRO X  47      65.101  33.860  44.304  1.00  0.00           O
ATOM    351  N   PRO X  48      64.859  35.292  42.572  1.00  0.00           N
ATOM    352  CD  PRO X  48      64.724  36.614  41.969  1.00  0.00           C
ATOM    353  CG  PRO X  48      64.750  36.392  40.457  1.00  0.00           C
ATOM    354  CB  PRO X  48      64.167  34.987  40.314  1.00  0.00           C
ATOM    355  CA  PRO X  48      64.719  34.259  41.545  1.00  0.00           C
ATOM    356  C   PRO X  48      66.042  33.536  41.243  1.00  0.00           C
ATOM    357  O   PRO X  48      67.130  34.031  41.554  1.00  0.00           O
ATOM    358  N   GLN X  49      65.947  32.357  40.626  1.00  0.00           N
ATOM    359  CA  GLN X  49      67.073  31.448  40.375  1.00  0.00           C
ATOM    360  CB  GLN X  49      66.774  30.098  41.054  1.00  0.00           C
ATOM    361  CG  GLN X  49      66.676  30.193  42.588  1.00  0.00           C
ATOM    362  CD  GLN X  49      66.078  28.925  43.183  1.00  0.00           C
ATOM    363  OE1 GLN X  49      66.777  28.038  43.662  1.00  0.00           O
ATOM    364  NE2 GLN X  49      64.773  28.783  43.130  1.00  0.00           N
ATOM    365  C   GLN X  49      67.357  31.237  38.868  1.00  0.00           C
ATOM    366  O   GLN X  49      66.441  31.334  38.041  1.00  0.00           O
ATOM    367  N   PRO X  50      68.599  30.870  38.492  1.00  0.00           N
ATOM    368  CD  PRO X  50      69.782  30.819  39.342  1.00  0.00           C
ATOM    369  CG  PRO X  50      70.806  29.970  38.595  1.00  0.00           C
ATOM    370  CB  PRO X  50      70.442  30.225  37.136  1.00  0.00           C
ATOM    371  CA  PRO X  50      68.914  30.338  37.165  1.00  0.00           C
ATOM    372  C   PRO X  50      68.226  28.980  36.918  1.00  0.00           C
ATOM    373  O   PRO X  50      67.737  28.335  37.849  1.00  0.00           O
ATOM    374  N   ALA X  51      68.193  28.524  35.664  1.00  0.00           N
ATOM    375  CA  ALA X  51      67.713  27.184  35.307  1.00  0.00           C
ATOM    376  CB  ALA X  51      67.288  27.193  33.834  1.00  0.00           C
ATOM    377  C   ALA X  51      68.757  26.083  35.598  1.00  0.00           C
ATOM    378  O   ALA X  51      69.964  26.314  35.456  1.00  0.00           O
ATOM    379  N   GLU X  52      68.301  24.874  35.946  1.00  0.00           N
ATOM    380  CA  GLU X  52      69.156  23.680  36.095  1.00  0.00           C
ATOM    381  CB  GLU X  52      68.607  22.706  37.158  1.00  0.00           C
ATOM    382  CG  GLU X  52      68.662  23.260  38.585  1.00  0.00           C
ATOM    383  CD  GLU X  52      68.580  22.139  39.633  1.00  0.00           C
ATOM    384  OE1 GLU X  52      69.587  21.905  40.345  1.00  0.00           O
ATOM    385  OE2 GLU X  52      67.503  21.508  39.790  1.00  0.00           O
ATOM    386  C   GLU X  52      69.324  22.913  34.766  1.00  0.00           C
ATOM    387  O   GLU X  52      68.384  22.878  33.964  1.00  0.00           O
ATOM    388  N   PRO X  53      70.476  22.252  34.533  1.00  0.00           N
ATOM    389  CD  PRO X  53      71.689  22.293  35.342  1.00  0.00           C
ATOM    390  CG  PRO X  53      72.601  21.195  34.794  1.00  0.00           C
ATOM    391  CB  PRO X  53      72.170  21.095  33.331  1.00  0.00           C
ATOM    392  CA  PRO X  53      70.658  21.334  33.410  1.00  0.00           C
ATOM    393  C   PRO X  53      69.874  20.024  33.591  1.00  0.00           C
ATOM    394  O   PRO X  53      69.411  19.688  34.686  1.00  0.00           O
ATOM    395  N   TRP X  54      69.745  19.260  32.505  1.00  0.00           N
ATOM    396  CA  TRP X  54      69.153  17.914  32.504  1.00  0.00           C
ATOM    397  CB  TRP X  54      67.655  18.016  32.178  1.00  0.00           C
ATOM    398  CG  TRP X  54      67.314  18.517  30.809  1.00  0.00           C
ATOM    399  CD1 TRP X  54      67.017  17.747  29.739  1.00  0.00           C
ATOM    400  NE1 TRP X  54      66.785  18.544  28.638  1.00  0.00           N
ATOM    401  CE2 TRP X  54      66.895  19.880  28.950  1.00  0.00           C
ATOM    402  CZ2 TRP X  54      66.758  21.052  28.197  1.00  0.00           C
ATOM    403  CH2 TRP X  54      66.900  22.295  28.833  1.00  0.00           C
ATOM    404  CZ3 TRP X  54      67.197  22.348  30.206  1.00  0.00           C
ATOM    405  CE3 TRP X  54      67.367  21.163  30.947  1.00  0.00           C
ATOM    406  CD2 TRP X  54      67.218  19.897  30.340  1.00  0.00           C
ATOM    407  C   TRP X  54      69.865  16.938  31.553  1.00  0.00           C
ATOM    408  O   TRP X  54      69.933  15.747  31.857  1.00  0.00           O
ATOM    409  N   SER X  55      70.447  17.415  30.446  1.00  0.00           N
ATOM    410  CA  SER X  55      71.338  16.638  29.561  1.00  0.00           C
ATOM    411  CB  SER X  55      72.699  16.434  30.247  1.00  0.00           C
ATOM    412  OG  SER X  55      73.249  17.700  30.586  1.00  0.00           O
ATOM    413  C   SER X  55      70.737  15.335  28.986  1.00  0.00           C
ATOM    414  O   SER X  55      71.456  14.372  28.717  1.00  0.00           O
ATOM    415  N   PHE X  56      69.415  15.299  28.776  1.00  0.00           N
ATOM    416  CA  PHE X  56      68.679  14.213  28.103  1.00  0.00           C
ATOM    417  CB  PHE X  56      68.105  13.225  29.142  1.00  0.00           C
ATOM    418  CG  PHE X  56      66.813  13.630  29.841  1.00  0.00           C
ATOM    419  CD1 PHE X  56      65.571  13.203  29.333  1.00  0.00           C
ATOM    420  CE1 PHE X  56      64.375  13.546  29.989  1.00  0.00           C
ATOM    421  CZ  PHE X  56      64.410  14.320  31.160  1.00  0.00           C
ATOM    422  CE2 PHE X  56      65.646  14.733  31.685  1.00  0.00           C
ATOM    423  CD2 PHE X  56      66.842  14.380  31.032  1.00  0.00           C
ATOM    424  C   PHE X  56      67.595  14.785  27.170  1.00  0.00           C
ATOM    425  O   PHE X  56      67.310  15.980  27.229  1.00  0.00           O
ATOM    426  N   VAL X  57      66.971  13.965  26.317  1.00  0.00           N
ATOM    427  CA  VAL X  57      65.848  14.399  25.460  1.00  0.00           C
ATOM    428  CB  VAL X  57      65.680  13.478  24.232  1.00  0.00           C
ATOM    429  CG1 VAL X  57      64.527  13.948  23.335  1.00  0.00           C
ATOM    430  CG2 VAL X  57      66.945  13.475  23.360  1.00  0.00           C
ATOM    431  C   VAL X  57      64.557  14.509  26.286  1.00  0.00           C
ATOM    432  O   VAL X  57      63.858  13.521  26.522  1.00  0.00           O
ATOM    433  N   LYS X  58      64.240  15.723  26.745  1.00  0.00           N
ATOM    434  CA  LYS X  58      63.088  16.030  27.612  1.00  0.00           C
ATOM    435  CB  LYS X  58      63.556  17.106  28.605  1.00  0.00           C
ATOM    436  CG  LYS X  58      62.568  17.417  29.736  1.00  0.00           C
ATOM    437  CD  LYS X  58      63.212  18.406  30.721  1.00  0.00           C
ATOM    438  CE  LYS X  58      62.222  18.767  31.829  1.00  0.00           C
ATOM    439  NZ  LYS X  58      62.729  19.853  32.697  1.00  0.00           N
ATOM    440  C   LYS X  58      61.862  16.430  26.779  1.00  0.00           C
ATOM    441  O   LYS X  58      61.959  17.291  25.909  1.00  0.00           O
ATOM    442  N   ASN X  59      60.705  15.811  26.997  1.00  0.00           N
ATOM    443  CA  ASN X  59      59.499  16.099  26.211  1.00  0.00           C
ATOM    444  CB  ASN X  59      58.592  14.857  26.176  1.00  0.00           C
ATOM    445  CG  ASN X  59      57.300  15.139  25.432  1.00  0.00           C
ATOM    446  OD1 ASN X  59      57.226  15.101  24.215  1.00  0.00           O
ATOM    447  ND2 ASN X  59      56.254  15.495  26.143  1.00  0.00           N
ATOM    448  C   ASN X  59      58.784  17.370  26.707  1.00  0.00           C
ATOM    449  O   ASN X  59      58.717  17.622  27.909  1.00  0.00           O
ATOM    450  N   ALA X  60      58.218  18.144  25.779  1.00  0.00           N
ATOM    451  CA  ALA X  60      57.572  19.431  26.021  1.00  0.00           C
ATOM    452  CB  ALA X  60      58.609  20.524  25.711  1.00  0.00           C
ATOM    453  C   ALA X  60      56.271  19.562  25.195  1.00  0.00           C
ATOM    454  O   ALA X  60      56.217  20.304  24.214  1.00  0.00           O
ATOM    455  N   THR X  61      55.219  18.815  25.562  1.00  0.00           N
ATOM    456  CA  THR X  61      53.928  18.766  24.824  1.00  0.00           C
ATOM    457  CB  THR X  61      53.793  17.508  23.943  1.00  0.00           C
ATOM    458  CG2 THR X  61      54.886  17.455  22.880  1.00  0.00           C
ATOM    459  OG1 THR X  61      53.858  16.310  24.692  1.00  0.00           O
ATOM    460  C   THR X  61      52.676  18.976  25.690  1.00  0.00           C
ATOM    461  O   THR X  61      51.560  18.689  25.251  1.00  0.00           O
ATOM    462  N   SER X  62      52.847  19.520  26.899  1.00  0.00           N
ATOM    463  CA  SER X  62      51.780  19.859  27.851  1.00  0.00           C
ATOM    464  CB  SER X  62      51.799  18.829  28.981  1.00  0.00           C
ATOM    465  OG  SER X  62      50.720  19.020  29.871  1.00  0.00           O
ATOM    466  C   SER X  62      51.965  21.278  28.410  1.00  0.00           C
ATOM    467  O   SER X  62      53.086  21.778  28.493  1.00  0.00           O
ATOM    468  N   TYR X  63      50.878  21.948  28.794  1.00  0.00           N
ATOM    469  CA  TYR X  63      50.915  23.307  29.354  1.00  0.00           C
ATOM    470  CB  TYR X  63      49.508  23.929  29.273  1.00  0.00           C
ATOM    471  CG  TYR X  63      49.268  24.650  27.961  1.00  0.00           C
ATOM    472  CD1 TYR X  63      49.118  23.903  26.778  1.00  0.00           C
ATOM    473  CE1 TYR X  63      49.063  24.558  25.537  1.00  0.00           C
ATOM    474  CZ  TYR X  63      49.126  25.962  25.472  1.00  0.00           C
ATOM    475  OH  TYR X  63      49.178  26.568  24.259  1.00  0.00           O
ATOM    476  CE2 TYR X  63      49.196  26.719  26.660  1.00  0.00           C
ATOM    477  CD2 TYR X  63      49.283  26.060  27.903  1.00  0.00           C
ATOM    478  C   TYR X  63      51.496  23.360  30.785  1.00  0.00           C
ATOM    479  O   TYR X  63      51.646  22.325  31.440  1.00  0.00           O
ATOM    480  N   PRO X  64      51.823  24.557  31.311  1.00  0.00           N
ATOM    481  CD  PRO X  64      52.037  25.799  30.582  1.00  0.00           C
ATOM    482  CG  PRO X  64      53.026  26.588  31.434  1.00  0.00           C
ATOM    483  CB  PRO X  64      52.584  26.209  32.846  1.00  0.00           C
ATOM    484  CA  PRO X  64      52.168  24.738  32.722  1.00  0.00           C
ATOM    485  C   PRO X  64      50.994  24.431  33.678  1.00  0.00           C
ATOM    486  O   PRO X  64      49.845  24.755  33.349  1.00  0.00           O
ATOM    487  N   PRO X  65      51.246  23.913  34.897  1.00  0.00           N
ATOM    488  CD  PRO X  65      52.484  23.280  35.330  1.00  0.00           C
ATOM    489  CG  PRO X  65      52.105  22.462  36.563  1.00  0.00           C
ATOM    490  CB  PRO X  65      51.004  23.310  37.195  1.00  0.00           C
ATOM    491  CA  PRO X  65      50.268  23.912  35.993  1.00  0.00           C
ATOM    492  C   PRO X  65      49.751  25.321  36.329  1.00  0.00           C
ATOM    493  O   PRO X  65      50.408  26.315  36.007  1.00  0.00           O
ATOM    494  N   MET X  66      48.605  25.424  37.009  1.00  0.00           N
ATOM    495  CA  MET X  66      48.035  26.707  37.432  1.00  0.00           C
ATOM    496  CB  MET X  66      46.593  26.548  37.954  1.00  0.00           C
ATOM    497  CG  MET X  66      45.568  26.262  36.852  1.00  0.00           C
ATOM    498  SD  MET X  66      45.563  24.573  36.199  1.00  0.00           S
ATOM    499  CE  MET X  66      44.431  24.823  34.806  1.00  0.00           C
ATOM    500  C   MET X  66      48.919  27.350  38.506  1.00  0.00           C
ATOM    501  O   MET X  66      49.053  26.831  39.618  1.00  0.00           O
ATOM    502  N   CYS X  67      49.505  28.504  38.182  1.00  0.00           N
ATOM    503  CA  CYS X  67      50.368  29.243  39.094  1.00  0.00           C
ATOM    504  CB  CYS X  67      51.122  30.347  38.328  1.00  0.00           C
ATOM    505  SG  CYS X  67      50.019  31.365  37.299  1.00  0.00           S
ATOM    506  C   CYS X  67      49.584  29.796  40.291  1.00  0.00           C
ATOM    507  O   CYS X  67      48.814  30.754  40.171  1.00  0.00           O
ATOM    508  N   THR X  68      49.849  29.258  41.485  1.00  0.00           N
ATOM    509  CA  THR X  68      49.531  29.906  42.776  1.00  0.00           C
ATOM    510  CB  THR X  68      50.523  31.060  43.046  1.00  0.00           C
ATOM    511  CG2 THR X  68      51.935  30.509  43.253  1.00  0.00           C
ATOM    512  OG1 THR X  68      50.601  31.968  41.965  1.00  0.00           O
ATOM    513  C   THR X  68      48.055  30.312  42.964  1.00  0.00           C
ATOM    514  O   THR X  68      47.757  31.319  43.606  1.00  0.00           O
ATOM    515  N   GLN X  69      47.117  29.563  42.373  1.00  0.00           N
ATOM    516  CA  GLN X  69      45.681  29.877  42.330  1.00  0.00           C
ATOM    517  CB  GLN X  69      45.390  30.787  41.124  1.00  0.00           C
ATOM    518  CG  GLN X  69      45.519  30.072  39.771  1.00  0.00           C
ATOM    519  CD  GLN X  69      45.539  31.071  38.626  1.00  0.00           C
ATOM    520  OE1 GLN X  69      44.531  31.325  37.975  1.00  0.00           O
ATOM    521  NE2 GLN X  69      46.678  31.666  38.361  1.00  0.00           N
ATOM    522  C   GLN X  69      44.804  28.613  42.303  1.00  0.00           C
ATOM    523  O   GLN X  69      45.295  27.515  42.051  1.00  0.00           O
ATOM    524  N   ASP X  70      43.504  28.773  42.551  1.00  0.00           N
ATOM    525  CA  ASP X  70      42.540  27.672  42.666  1.00  0.00           C
ATOM    526  CB  ASP X  70      41.242  28.262  43.246  1.00  0.00           C
ATOM    527  CG  ASP X  70      40.109  27.259  43.472  1.00  0.00           C
ATOM    528  OD1 ASP X  70      39.132  27.638  44.159  1.00  0.00           O
ATOM    529  OD2 ASP X  70      40.167  26.117  42.968  1.00  0.00           O
ATOM    530  C   ASP X  70      42.317  26.951  41.312  1.00  0.00           C
ATOM    531  O   ASP X  70      41.779  27.562  40.383  1.00  0.00           O
ATOM    532  N   PRO X  71      42.669  25.654  41.174  1.00  0.00           N
ATOM    533  CD  PRO X  71      43.240  24.792  42.200  1.00  0.00           C
ATOM    534  CG  PRO X  71      43.346  23.398  41.580  1.00  0.00           C
ATOM    535  CB  PRO X  71      43.457  23.696  40.086  1.00  0.00           C
ATOM    536  CA  PRO X  71      42.559  24.924  39.910  1.00  0.00           C
ATOM    537  C   PRO X  71      41.114  24.538  39.550  1.00  0.00           C
ATOM    538  O   PRO X  71      40.857  24.170  38.403  1.00  0.00           O
ATOM    539  N   LYS X  72      40.158  24.638  40.487  1.00  0.00           N
ATOM    540  CA  LYS X  72      38.719  24.457  40.225  1.00  0.00           C
ATOM    541  CB  LYS X  72      38.048  23.905  41.496  1.00  0.00           C
ATOM    542  CG  LYS X  72      36.542  23.610  41.371  1.00  0.00           C
ATOM    543  CD  LYS X  72      36.155  22.672  40.218  1.00  0.00           C
ATOM    544  CE  LYS X  72      36.895  21.331  40.282  1.00  0.00           C
ATOM    545  NZ  LYS X  72      36.579  20.490  39.109  1.00  0.00           N
ATOM    546  C   LYS X  72      38.082  25.753  39.718  1.00  0.00           C
ATOM    547  O   LYS X  72      37.261  25.715  38.803  1.00  0.00           O
ATOM    548  N   ALA X  73      38.532  26.904  40.219  1.00  0.00           N
ATOM    549  CA  ALA X  73      38.165  28.210  39.666  1.00  0.00           C
ATOM    550  CB  ALA X  73      38.555  29.297  40.673  1.00  0.00           C
ATOM    551  C   ALA X  73      38.809  28.443  38.283  1.00  0.00           C
ATOM    552  O   ALA X  73      38.120  28.818  37.332  1.00  0.00           O
ATOM    553  N   GLY X  74      40.108  28.144  38.147  1.00  0.00           N
ATOM    554  CA  GLY X  74      40.891  28.268  36.909  1.00  0.00           C
ATOM    555  C   GLY X  74      40.513  27.287  35.791  1.00  0.00           C
ATOM    556  O   GLY X  74      40.966  27.437  34.651  1.00  0.00           O
ATOM    557  N   GLN X  75      39.637  26.319  36.072  1.00  0.00           N
ATOM    558  CA  GLN X  75      38.999  25.459  35.070  1.00  0.00           C
ATOM    559  CB  GLN X  75      38.202  24.388  35.821  1.00  0.00           C
ATOM    560  CG  GLN X  75      37.892  23.158  34.961  1.00  0.00           C
ATOM    561  CD  GLN X  75      37.278  22.039  35.793  1.00  0.00           C
ATOM    562  OE1 GLN X  75      36.747  22.240  36.879  1.00  0.00           O
ATOM    563  NE2 GLN X  75      37.309  20.819  35.321  1.00  0.00           N
ATOM    564  C   GLN X  75      38.125  26.264  34.084  1.00  0.00           C
ATOM    565  O   GLN X  75      37.971  25.876  32.924  1.00  0.00           O
ATOM    566  N   LEU X  76      37.640  27.443  34.501  1.00  0.00           N
ATOM    567  CA  LEU X  76      36.943  28.412  33.648  1.00  0.00           C
ATOM    568  CB  LEU X  76      36.564  29.621  34.528  1.00  0.00           C
ATOM    569  CG  LEU X  76      35.718  30.700  33.826  1.00  0.00           C
ATOM    570  CD1 LEU X  76      34.298  30.207  33.541  1.00  0.00           C
ATOM    571  CD2 LEU X  76      35.628  31.941  34.714  1.00  0.00           C
ATOM    572  C   LEU X  76      37.791  28.835  32.432  1.00  0.00           C
ATOM    573  O   LEU X  76      37.320  28.781  31.296  1.00  0.00           O
ATOM    574  N   LEU X  77      39.053  29.204  32.684  1.00  0.00           N
ATOM    575  CA  LEU X  77      40.018  29.692  31.689  1.00  0.00           C
ATOM    576  CB  LEU X  77      41.097  30.486  32.461  1.00  0.00           C
ATOM    577  CG  LEU X  77      42.178  31.172  31.599  1.00  0.00           C
ATOM    578  CD1 LEU X  77      41.559  32.197  30.650  1.00  0.00           C
ATOM    579  CD2 LEU X  77      43.201  31.873  32.495  1.00  0.00           C
ATOM    580  C   LEU X  77      40.644  28.565  30.847  1.00  0.00           C
ATOM    581  O   LEU X  77      41.119  28.812  29.740  1.00  0.00           O
ATOM    582  N   SER X  78      40.658  27.334  31.368  1.00  0.00           N
ATOM    583  CA  SER X  78      41.428  26.213  30.805  1.00  0.00           C
ATOM    584  CB  SER X  78      42.392  25.666  31.859  1.00  0.00           C
ATOM    585  OG  SER X  78      41.699  25.267  33.023  1.00  0.00           O
ATOM    586  C   SER X  78      40.588  25.093  30.181  1.00  0.00           C
ATOM    587  O   SER X  78      41.093  24.416  29.288  1.00  0.00           O
ATOM    588  N   GLU X  79      39.314  24.917  30.554  1.00  0.00           N
ATOM    589  CA  GLU X  79      38.385  23.972  29.901  1.00  0.00           C
ATOM    590  CB  GLU X  79      38.040  22.785  30.824  1.00  0.00           C
ATOM    591  CG  GLU X  79      39.234  21.888  31.189  1.00  0.00           C
ATOM    592  CD  GLU X  79      38.776  20.484  31.625  1.00  0.00           C
ATOM    593  OE1 GLU X  79      39.161  19.492  30.953  1.00  0.00           O
ATOM    594  OE2 GLU X  79      37.984  20.369  32.593  1.00  0.00           O
ATOM    595  C   GLU X  79      37.083  24.635  29.420  1.00  0.00           C
ATOM    596  O   GLU X  79      36.675  24.416  28.275  1.00  0.00           O
ATOM    597  N   LEU X  80      36.415  25.446  30.253  1.00  0.00           N
ATOM    598  CA  LEU X  80      35.035  25.884  29.975  1.00  0.00           C
ATOM    599  CB  LEU X  80      34.360  26.402  31.259  1.00  0.00           C
ATOM    600  CG  LEU X  80      34.258  25.394  32.423  1.00  0.00           C
ATOM    601  CD1 LEU X  80      33.575  26.051  33.624  1.00  0.00           C
ATOM    602  CD2 LEU X  80      33.442  24.158  32.041  1.00  0.00           C
ATOM    603  C   LEU X  80      34.930  26.924  28.845  1.00  0.00           C
ATOM    604  O   LEU X  80      34.042  26.801  27.996  1.00  0.00           O
ATOM    605  N   PHE X  81      35.819  27.922  28.817  1.00  0.00           N
ATOM    606  CA  PHE X  81      35.862  28.987  27.800  1.00  0.00           C
ATOM    607  CB  PHE X  81      35.032  30.201  28.266  1.00  0.00           C
ATOM    608  CG  PHE X  81      33.562  29.884  28.477  1.00  0.00           C
ATOM    609  CD1 PHE X  81      32.687  29.811  27.376  1.00  0.00           C
ATOM    610  CE1 PHE X  81      31.355  29.401  27.561  1.00  0.00           C
ATOM    611  CZ  PHE X  81      30.890  29.068  28.844  1.00  0.00           C
ATOM    612  CE2 PHE X  81      31.756  29.161  29.948  1.00  0.00           C
ATOM    613  CD2 PHE X  81      33.087  29.574  29.765  1.00  0.00           C
ATOM    614  C   PHE X  81      37.316  29.348  27.445  1.00  0.00           C
ATOM    615  O   PHE X  81      37.743  30.496  27.584  1.00  0.00           O
ATOM    616  N   THR X  82      38.085  28.338  27.024  1.00  0.00           N
ATOM    617  CA  THR X  82      39.519  28.454  26.710  1.00  0.00           C
ATOM    618  CB  THR X  82      40.294  27.233  27.244  1.00  0.00           C
ATOM    619  CG2 THR X  82      40.148  25.942  26.437  1.00  0.00           C
ATOM    620  OG1 THR X  82      41.667  27.524  27.301  1.00  0.00           O
ATOM    621  C   THR X  82      39.784  28.694  25.218  1.00  0.00           C
ATOM    622  O   THR X  82      38.893  28.561  24.372  1.00  0.00           O
ATOM    623  N   ASN X  83      41.032  29.016  24.881  1.00  0.00           N
ATOM    624  CA  ASN X  83      41.536  29.193  23.521  1.00  0.00           C
ATOM    625  CB  ASN X  83      41.920  30.676  23.344  1.00  0.00           C
ATOM    626  CG  ASN X  83      41.824  31.172  21.914  1.00  0.00           C
ATOM    627  OD1 ASN X  83      41.008  30.714  21.122  1.00  0.00           O
ATOM    628  ND2 ASN X  83      42.627  32.139  21.549  1.00  0.00           N
ATOM    629  C   ASN X  83      42.667  28.206  23.152  1.00  0.00           C
ATOM    630  O   ASN X  83      43.202  28.297  22.043  1.00  0.00           O
ATOM    631  N   ARG X  84      42.993  27.232  24.022  1.00  0.00           N
ATOM    632  CA  ARG X  84      43.951  26.131  23.760  1.00  0.00           C
ATOM    633  CB  ARG X  84      45.067  26.123  24.830  1.00  0.00           C
ATOM    634  CG  ARG X  84      44.628  25.674  26.239  1.00  0.00           C
ATOM    635  CD  ARG X  84      44.628  24.149  26.451  1.00  0.00           C
ATOM    636  NE  ARG X  84      43.450  23.688  27.215  1.00  0.00           N
ATOM    637  CZ  ARG X  84      43.074  22.431  27.379  1.00  0.00           C
ATOM    638  NH1 ARG X  84      43.750  21.430  26.911  1.00  0.00           N
ATOM    639  NH2 ARG X  84      42.002  22.148  28.048  1.00  0.00           N
ATOM    640  C   ARG X  84      43.273  24.762  23.592  1.00  0.00           C
ATOM    641  O   ARG X  84      42.190  24.524  24.132  1.00  0.00           O
ATOM    642  N   LYS X  85      43.955  23.838  22.904  1.00  0.00           N
ATOM    643  CA  LYS X  85      43.530  22.439  22.682  1.00  0.00           C
ATOM    644  CB  LYS X  85      43.189  22.222  21.195  1.00  0.00           C
ATOM    645  CG  LYS X  85      41.815  22.810  20.819  1.00  0.00           C
ATOM    646  CD  LYS X  85      41.591  22.911  19.301  1.00  0.00           C
ATOM    647  CE  LYS X  85      41.601  21.549  18.595  1.00  0.00           C
ATOM    648  NZ  LYS X  85      41.578  21.708  17.124  1.00  0.00           N
ATOM    649  C   LYS X  85      44.524  21.385  23.189  1.00  0.00           C
ATOM    650  O   LYS X  85      44.070  20.365  23.701  1.00  0.00           O
ATOM    651  N   GLU X  86      45.839  21.631  23.114  1.00  0.00           N
ATOM    652  CA  GLU X  86      46.875  20.732  23.672  1.00  0.00           C
ATOM    653  CB  GLU X  86      48.293  21.234  23.335  1.00  0.00           C
ATOM    654  CG  GLU X  86      48.800  20.879  21.930  1.00  0.00           C
ATOM    655  CD  GLU X  86      48.183  21.716  20.805  1.00  0.00           C
ATOM    656  OE1 GLU X  86      47.874  21.130  19.741  1.00  0.00           O
ATOM    657  OE2 GLU X  86      48.051  22.958  20.948  1.00  0.00           O
ATOM    658  C   GLU X  86      46.753  20.551  25.201  1.00  0.00           C
ATOM    659  O   GLU X  86      46.289  21.456  25.898  1.00  0.00           O
ATOM    660  N   ASN X  87      47.187  19.393  25.714  1.00  0.00           N
ATOM    661  CA  ASN X  87      46.989  18.903  27.088  1.00  0.00           C
ATOM    662  CB  ASN X  87      47.777  17.580  27.199  1.00  0.00           C
ATOM    663  CG  ASN X  87      47.922  17.070  28.619  1.00  0.00           C
ATOM    664  OD1 ASN X  87      48.962  17.210  29.243  1.00  0.00           O
ATOM    665  ND2 ASN X  87      46.897  16.516  29.206  1.00  0.00           N
ATOM    666  C   ASN X  87      47.370  19.890  28.222  1.00  0.00           C
ATOM    667  O   ASN X  87      48.384  20.588  28.150  1.00  0.00           O
ATOM    668  N   ILE X  88      46.593  19.863  29.316  1.00  0.00           N
ATOM    669  CA  ILE X  88      46.808  20.634  30.557  1.00  0.00           C
ATOM    670  CB  ILE X  88      45.640  21.620  30.824  1.00  0.00           C
ATOM    671  CG2 ILE X  88      45.732  22.811  29.855  1.00  0.00           C
ATOM    672  CG1 ILE X  88      44.245  20.949  30.776  1.00  0.00           C
ATOM    673  CD1 ILE X  88      43.111  21.830  31.313  1.00  0.00           C
ATOM    674  C   ILE X  88      47.025  19.723  31.790  1.00  0.00           C
ATOM    675  O   ILE X  88      46.305  18.734  31.954  1.00  0.00           O
ATOM    676  N   PRO X  89      47.943  20.062  32.719  1.00  0.00           N
ATOM    677  CD  PRO X  89      49.139  20.855  32.469  1.00  0.00           C
ATOM    678  CG  PRO X  89      50.164  20.385  33.497  1.00  0.00           C
ATOM    679  CB  PRO X  89      49.283  20.026  34.687  1.00  0.00           C
ATOM    680  CA  PRO X  89      48.053  19.398  34.024  1.00  0.00           C
ATOM    681  C   PRO X  89      46.820  19.535  34.935  1.00  0.00           C
ATOM    682  O   PRO X  89      46.537  18.614  35.707  1.00  0.00           O
ATOM    683  N   LEU X  90      46.094  20.662  34.854  1.00  0.00           N
ATOM    684  CA  LEU X  90      44.877  20.960  35.634  1.00  0.00           C
ATOM    685  CB  LEU X  90      43.675  20.197  35.024  1.00  0.00           C
ATOM    686  CG  LEU X  90      42.261  20.592  35.515  1.00  0.00           C
ATOM    687  CD1 LEU X  90      41.982  22.097  35.443  1.00  0.00           C
ATOM    688  CD2 LEU X  90      41.209  19.878  34.664  1.00  0.00           C
ATOM    689  C   LEU X  90      45.064  20.829  37.167  1.00  0.00           C
ATOM    690  O   LEU X  90      44.221  20.271  37.868  1.00  0.00           O
ATOM    691  N   LYS X  91      46.181  21.349  37.696  1.00  0.00           N
ATOM    692  CA  LYS X  91      46.540  21.323  39.130  1.00  0.00           C
ATOM    693  CB  LYS X  91      47.478  20.135  39.424  1.00  0.00           C
ATOM    694  CG  LYS X  91      48.894  20.288  38.839  1.00  0.00           C
ATOM    695  CD  LYS X  91      49.813  19.100  39.154  1.00  0.00           C
ATOM    696  CE  LYS X  91      50.228  19.023  40.629  1.00  0.00           C
ATOM    697  NZ  LYS X  91      51.041  17.812  40.886  1.00  0.00           N
ATOM    698  C   LYS X  91      47.154  22.641  39.610  1.00  0.00           C
ATOM    699  O   LYS X  91      47.744  23.367  38.811  1.00  0.00           O
ATOM    700  N   LEU X  92      47.077  22.908  40.916  1.00  0.00           N
ATOM    701  CA  LEU X  92      47.820  23.981  41.588  1.00  0.00           C
ATOM    702  CB  LEU X  92      47.265  24.149  43.023  1.00  0.00           C
ATOM    703  CG  LEU X  92      48.081  25.025  44.000  1.00  0.00           C
ATOM    704  CD1 LEU X  92      48.160  26.492  43.577  1.00  0.00           C
ATOM    705  CD2 LEU X  92      47.448  24.984  45.393  1.00  0.00           C
ATOM    706  C   LEU X  92      49.321  23.656  41.611  1.00  0.00           C
ATOM    707  O   LEU X  92      49.723  22.511  41.850  1.00  0.00           O
ATOM    708  N   SER X  93      50.171  24.665  41.426  1.00  0.00           N
ATOM    709  CA  SER X  93      51.582  24.616  41.835  1.00  0.00           C
ATOM    710  CB  SER X  93      52.456  23.997  40.737  1.00  0.00           C
ATOM    711  OG  SER X  93      52.004  22.701  40.396  1.00  0.00           O
ATOM    712  C   SER X  93      52.130  26.004  42.179  1.00  0.00           C
ATOM    713  O   SER X  93      51.718  27.009  41.596  1.00  0.00           O
ATOM    714  N   GLU X  94      53.109  26.054  43.082  1.00  0.00           N
ATOM    715  CA  GLU X  94      54.083  27.156  43.168  1.00  0.00           C
ATOM    716  CB  GLU X  94      54.350  27.548  44.629  1.00  0.00           C
ATOM    717  CG  GLU X  94      55.032  26.439  45.442  1.00  0.00           C
ATOM    718  CD  GLU X  94      55.384  26.865  46.867  1.00  0.00           C
ATOM    719  OE1 GLU X  94      55.507  25.981  47.745  1.00  0.00           O
ATOM    720  OE2 GLU X  94      55.597  28.068  47.137  1.00  0.00           O
ATOM    721  C   GLU X  94      55.376  26.829  42.397  1.00  0.00           C
ATOM    722  O   GLU X  94      56.035  27.739  41.893  1.00  0.00           O
ATOM    723  N   ASP X  95      55.679  25.539  42.192  1.00  0.00           N
ATOM    724  CA  ASP X  95      56.529  25.061  41.094  1.00  0.00           C
ATOM    725  CB  ASP X  95      56.909  23.590  41.332  1.00  0.00           C
ATOM    726  CG  ASP X  95      57.660  22.952  40.157  1.00  0.00           C
ATOM    727  OD1 ASP X  95      57.575  21.710  39.997  1.00  0.00           O
ATOM    728  OD2 ASP X  95      58.305  23.667  39.359  1.00  0.00           O
ATOM    729  C   ASP X  95      55.791  25.270  39.759  1.00  0.00           C
ATOM    730  O   ASP X  95      55.132  24.369  39.231  1.00  0.00           O
ATOM    731  N   CYS X  96      55.837  26.506  39.262  1.00  0.00           N
ATOM    732  CA  CYS X  96      55.029  26.996  38.148  1.00  0.00           C
ATOM    733  CB  CYS X  96      53.756  27.631  38.730  1.00  0.00           C
ATOM    734  SG  CYS X  96      54.152  29.130  39.677  1.00  0.00           S
ATOM    735  C   CYS X  96      55.785  27.936  37.181  1.00  0.00           C
ATOM    736  O   CYS X  96      55.150  28.518  36.296  1.00  0.00           O
ATOM    737  N   LEU X  97      57.117  28.046  37.306  1.00  0.00           N
ATOM    738  CA  LEU X  97      57.997  28.932  36.522  1.00  0.00           C
ATOM    739  CB  LEU X  97      59.256  29.276  37.345  1.00  0.00           C
ATOM    740  CG  LEU X  97      59.008  29.909  38.726  1.00  0.00           C
ATOM    741  CD1 LEU X  97      60.356  30.264  39.352  1.00  0.00           C
ATOM    742  CD2 LEU X  97      58.160  31.180  38.661  1.00  0.00           C
ATOM    743  C   LEU X  97      58.352  28.343  35.141  1.00  0.00           C
ATOM    744  O   LEU X  97      59.516  28.082  34.822  1.00  0.00           O
ATOM    745  N   TYR X  98      57.320  28.118  34.326  1.00  0.00           N
ATOM    746  CA  TYR X  98      57.412  27.503  32.999  1.00  0.00           C
ATOM    747  CB  TYR X  98      56.607  26.191  32.951  1.00  0.00           C
ATOM    748  CG  TYR X  98      57.035  25.145  33.965  1.00  0.00           C
ATOM    749  CD1 TYR X  98      56.547  25.211  35.280  1.00  0.00           C
ATOM    750  CE1 TYR X  98      57.055  24.352  36.272  1.00  0.00           C
ATOM    751  CZ  TYR X  98      58.013  23.377  35.934  1.00  0.00           C
ATOM    752  OH  TYR X  98      58.570  22.600  36.899  1.00  0.00           O
ATOM    753  CE2 TYR X  98      58.421  23.238  34.591  1.00  0.00           C
ATOM    754  CD2 TYR X  98      57.945  24.132  33.614  1.00  0.00           C
ATOM    755  C   TYR X  98      56.976  28.465  31.888  1.00  0.00           C
ATOM    756  O   TYR X  98      56.198  29.397  32.106  1.00  0.00           O
ATOM    757  N   LEU X  99      57.464  28.207  30.676  1.00  0.00           N
ATOM    758  CA  LEU X  99      57.106  28.914  29.453  1.00  0.00           C
ATOM    759  CB  LEU X  99      58.160  30.005  29.157  1.00  0.00           C
ATOM    760  CG  LEU X  99      59.642  29.593  29.026  1.00  0.00           C
ATOM    761  CD1 LEU X  99      59.945  28.790  27.761  1.00  0.00           C
ATOM    762  CD2 LEU X  99      60.496  30.863  28.968  1.00  0.00           C
ATOM    763  C   LEU X  99      56.830  27.953  28.285  1.00  0.00           C
ATOM    764  O   LEU X  99      57.190  26.772  28.321  1.00  0.00           O
ATOM    765  N   ASN X 100      56.186  28.487  27.249  1.00  0.00           N
ATOM    766  CA  ASN X 100      55.916  27.822  25.976  1.00  0.00           C
ATOM    767  CB  ASN X 100      54.400  27.724  25.741  1.00  0.00           C
ATOM    768  CG  ASN X 100      53.590  26.940  26.757  1.00  0.00           C
ATOM    769  OD1 ASN X 100      54.077  26.233  27.622  1.00  0.00           O
ATOM    770  ND2 ASN X 100      52.289  27.030  26.648  1.00  0.00           N
ATOM    771  C   ASN X 100      56.552  28.624  24.830  1.00  0.00           C
ATOM    772  O   ASN X 100      56.560  29.856  24.875  1.00  0.00           O
ATOM    773  N   ILE X 101      57.024  27.940  23.786  1.00  0.00           N
ATOM    774  CA  ILE X 101      57.635  28.536  22.588  1.00  0.00           C
ATOM    775  CB  ILE X 101      59.165  28.290  22.548  1.00  0.00           C
ATOM    776  CG2 ILE X 101      59.783  29.001  21.326  1.00  0.00           C
ATOM    777  CG1 ILE X 101      59.848  28.760  23.856  1.00  0.00           C
ATOM    778  CD1 ILE X 101      61.355  28.488  23.932  1.00  0.00           C
ATOM    779  C   ILE X 101      56.942  27.989  21.334  1.00  0.00           C
ATOM    780  O   ILE X 101      56.744  26.780  21.203  1.00  0.00           O
ATOM    781  N   TYR X 102      56.611  28.882  20.403  1.00  0.00           N
ATOM    782  CA  TYR X 102      55.944  28.591  19.133  1.00  0.00           C
ATOM    783  CB  TYR X 102      54.498  29.146  19.166  1.00  0.00           C
ATOM    784  CG  TYR X 102      53.686  28.864  20.433  1.00  0.00           C
ATOM    785  CD1 TYR X 102      53.907  29.628  21.598  1.00  0.00           C
ATOM    786  CE1 TYR X 102      53.200  29.352  22.783  1.00  0.00           C
ATOM    787  CZ  TYR X 102      52.252  28.311  22.816  1.00  0.00           C
ATOM    788  OH  TYR X 102      51.581  28.051  23.970  1.00  0.00           O
ATOM    789  CE2 TYR X 102      51.981  27.579  21.638  1.00  0.00           C
ATOM    790  CD2 TYR X 102      52.691  27.866  20.453  1.00  0.00           C
ATOM    791  C   TYR X 102      56.794  29.214  18.011  1.00  0.00           C
ATOM    792  O   TYR X 102      56.994  30.430  17.999  1.00  0.00           O
ATOM    793  N   THR X 103      57.365  28.402  17.111  1.00  0.00           N
ATOM    794  CA  THR X 103      58.395  28.850  16.148  1.00  0.00           C
ATOM    795  CB  THR X 103      59.806  28.653  16.735  1.00  0.00           C
ATOM    796  CG2 THR X 103      60.180  27.208  17.074  1.00  0.00           C
ATOM    797  OG1 THR X 103      60.781  29.136  15.840  1.00  0.00           O
ATOM    798  C   THR X 103      58.277  28.165  14.774  1.00  0.00           C
ATOM    799  O   THR X 103      58.012  26.965  14.721  1.00  0.00           O
ATOM    800  N   PRO X 104      58.471  28.871  13.642  1.00  0.00           N
ATOM    801  CD  PRO X 104      58.511  30.322  13.528  1.00  0.00           C
ATOM    802  CG  PRO X 104      58.080  30.625  12.098  1.00  0.00           C
ATOM    803  CB  PRO X 104      58.645  29.433  11.329  1.00  0.00           C
ATOM    804  CA  PRO X 104      58.412  28.274  12.303  1.00  0.00           C
ATOM    805  C   PRO X 104      59.390  27.105  12.069  1.00  0.00           C
ATOM    806  O   PRO X 104      60.485  27.064  12.638  1.00  0.00           O
ATOM    807  N   ALA X 105      58.995  26.166  11.204  1.00  0.00           N
ATOM    808  CA  ALA X 105      59.688  24.897  10.920  1.00  0.00           C
ATOM    809  CB  ALA X 105      58.889  23.767  11.586  1.00  0.00           C
ATOM    810  C   ALA X 105      59.946  24.652   9.411  1.00  0.00           C
ATOM    811  O   ALA X 105      60.140  23.516   8.965  1.00  0.00           O
ATOM    812  N   ASP X 106      59.929  25.719   8.606  1.00  0.00           N
ATOM    813  CA  ASP X 106      60.171  25.693   7.155  1.00  0.00           C
ATOM    814  CB  ASP X 106      59.711  27.047   6.598  1.00  0.00           C
ATOM    815  CG  ASP X 106      60.047  27.234   5.124  1.00  0.00           C
ATOM    816  OD1 ASP X 106      59.235  26.820   4.261  1.00  0.00           O
ATOM    817  OD2 ASP X 106      61.112  27.828   4.827  1.00  0.00           O
ATOM    818  C   ASP X 106      61.647  25.416   6.810  1.00  0.00           C
ATOM    819  O   ASP X 106      61.941  24.599   5.932  1.00  0.00           O
ATOM    820  N   LEU X 107      62.564  26.070   7.531  1.00  0.00           N
ATOM    821  CA  LEU X 107      64.022  25.897   7.501  1.00  0.00           C
ATOM    822  CB  LEU X 107      64.423  24.616   8.268  1.00  0.00           C
ATOM    823  CG  LEU X 107      63.902  24.514   9.717  1.00  0.00           C
ATOM    824  CD1 LEU X 107      64.375  23.202  10.340  1.00  0.00           C
ATOM    825  CD2 LEU X 107      64.384  25.661  10.606  1.00  0.00           C
ATOM    826  C   LEU X 107      64.691  26.033   6.115  1.00  0.00           C
ATOM    827  O   LEU X 107      65.822  25.583   5.940  1.00  0.00           O
ATOM    828  N   THR X 108      64.046  26.670   5.129  1.00  0.00           N
ATOM    829  CA  THR X 108      64.646  26.877   3.793  1.00  0.00           C
ATOM    830  CB  THR X 108      63.596  27.034   2.683  1.00  0.00           C
ATOM    831  CG2 THR X 108      62.680  25.820   2.593  1.00  0.00           C
ATOM    832  OG1 THR X 108      62.777  28.172   2.857  1.00  0.00           O
ATOM    833  C   THR X 108      65.658  28.027   3.733  1.00  0.00           C
ATOM    834  O   THR X 108      66.536  28.017   2.867  1.00  0.00           O
ATOM    835  N   LYS X 109      65.600  28.990   4.662  1.00  0.00           N
ATOM    836  CA  LYS X 109      66.524  30.139   4.753  1.00  0.00           C
ATOM    837  CB  LYS X 109      65.751  31.409   4.347  1.00  0.00           C
ATOM    838  CG  LYS X 109      66.576  32.705   4.236  1.00  0.00           C
ATOM    839  CD  LYS X 109      67.704  32.653   3.191  1.00  0.00           C
ATOM    840  CE  LYS X 109      68.416  34.010   3.152  1.00  0.00           C
ATOM    841  NZ  LYS X 109      69.557  34.022   2.210  1.00  0.00           N
ATOM    842  C   LYS X 109      67.209  30.270   6.121  1.00  0.00           C
ATOM    843  O   LYS X 109      68.265  30.893   6.191  1.00  0.00           O
ATOM    844  N   LYS X 110      66.642  29.699   7.194  1.00  0.00           N
ATOM    845  CA  LYS X 110      67.232  29.535   8.550  1.00  0.00           C
ATOM    846  CB  LYS X 110      68.345  28.461   8.521  1.00  0.00           C
ATOM    847  CG  LYS X 110      67.891  27.091   7.984  1.00  0.00           C
ATOM    848  CD  LYS X 110      69.047  26.078   8.028  1.00  0.00           C
ATOM    849  CE  LYS X 110      68.672  24.680   7.509  1.00  0.00           C
ATOM    850  NZ  LYS X 110      68.502  24.638   6.036  1.00  0.00           N
ATOM    851  C   LYS X 110      67.702  30.813   9.284  1.00  0.00           C
ATOM    852  O   LYS X 110      68.152  30.725  10.430  1.00  0.00           O
ATOM    853  N   ASN X 111      67.582  32.000   8.684  1.00  0.00           N
ATOM    854  CA  ASN X 111      67.916  33.278   9.322  1.00  0.00           C
ATOM    855  CB  ASN X 111      67.843  34.412   8.275  1.00  0.00           C
ATOM    856  CG  ASN X 111      68.457  35.715   8.766  1.00  0.00           C
ATOM    857  OD1 ASN X 111      69.119  35.773   9.793  1.00  0.00           O
ATOM    858  ND2 ASN X 111      68.297  36.802   8.052  1.00  0.00           N
ATOM    859  C   ASN X 111      66.999  33.529  10.538  1.00  0.00           C
ATOM    860  O   ASN X 111      65.833  33.124  10.521  1.00  0.00           O
ATOM    861  N   ARG X 112      67.519  34.165  11.596  1.00  0.00           N
ATOM    862  CA  ARG X 112      66.775  34.356  12.853  1.00  0.00           C
ATOM    863  CB  ARG X 112      67.711  34.676  14.035  1.00  0.00           C
ATOM    864  CG  ARG X 112      68.758  33.575  14.299  1.00  0.00           C
ATOM    865  CD  ARG X 112      69.516  33.719  15.632  1.00  0.00           C
ATOM    866  NE  ARG X 112      70.184  35.026  15.771  1.00  0.00           N
ATOM    867  CZ  ARG X 112      71.202  35.357  16.544  1.00  0.00           C
ATOM    868  NH1 ARG X 112      71.550  36.604  16.625  1.00  0.00           N
ATOM    869  NH2 ARG X 112      71.899  34.508  17.234  1.00  0.00           N
ATOM    870  C   ARG X 112      65.643  35.381  12.687  1.00  0.00           C
ATOM    871  O   ARG X 112      65.774  36.369  11.956  1.00  0.00           O
ATOM    872  N   LEU X 113      64.529  35.112  13.362  1.00  0.00           N
ATOM    873  CA  LEU X 113      63.231  35.776  13.196  1.00  0.00           C
ATOM    874  CB  LEU X 113      62.156  34.678  13.056  1.00  0.00           C
ATOM    875  CG  LEU X 113      62.289  33.759  11.826  1.00  0.00           C
ATOM    876  CD1 LEU X 113      61.215  32.674  11.893  1.00  0.00           C
ATOM    877  CD2 LEU X 113      62.120  34.526  10.515  1.00  0.00           C
ATOM    878  C   LEU X 113      62.895  36.726  14.368  1.00  0.00           C
ATOM    879  O   LEU X 113      63.477  36.585  15.449  1.00  0.00           O
ATOM    880  N   PRO X 114      61.926  37.649  14.204  1.00  0.00           N
ATOM    881  CD  PRO X 114      61.299  38.036  12.950  1.00  0.00           C
ATOM    882  CG  PRO X 114      60.693  39.413  13.200  1.00  0.00           C
ATOM    883  CB  PRO X 114      60.348  39.386  14.685  1.00  0.00           C
ATOM    884  CA  PRO X 114      61.427  38.485  15.294  1.00  0.00           C
ATOM    885  C   PRO X 114      60.851  37.657  16.446  1.00  0.00           C
ATOM    886  O   PRO X 114      60.242  36.607  16.220  1.00  0.00           O
ATOM    887  N   VAL X 115      61.000  38.160  17.673  1.00  0.00           N
ATOM    888  CA  VAL X 115      60.506  37.519  18.900  1.00  0.00           C
ATOM    889  CB  VAL X 115      61.662  37.251  19.886  1.00  0.00           C
ATOM    890  CG1 VAL X 115      61.183  36.510  21.143  1.00  0.00           C
ATOM    891  CG2 VAL X 115      62.771  36.408  19.246  1.00  0.00           C
ATOM    892  C   VAL X 115      59.442  38.396  19.557  1.00  0.00           C
ATOM    893  O   VAL X 115      59.696  39.575  19.805  1.00  0.00           O
ATOM    894  N   MET X 116      58.290  37.818  19.908  1.00  0.00           N
ATOM    895  CA  MET X 116      57.304  38.449  20.794  1.00  0.00           C
ATOM    896  CB  MET X 116      55.978  38.695  20.059  1.00  0.00           C
ATOM    897  CG  MET X 116      55.101  39.675  20.854  1.00  0.00           C
ATOM    898  SD  MET X 116      53.492  40.044  20.105  1.00  0.00           S
ATOM    899  CE  MET X 116      52.516  38.648  20.729  1.00  0.00           C
ATOM    900  C   MET X 116      57.110  37.621  22.070  1.00  0.00           C
ATOM    901  O   MET X 116      56.763  36.441  22.000  1.00  0.00           O
ATOM    902  N   VAL X 117      57.307  38.243  23.235  1.00  0.00           N
ATOM    903  CA  VAL X 117      57.114  37.618  24.555  1.00  0.00           C
ATOM    904  CB  VAL X 117      58.326  37.848  25.483  1.00  0.00           C
ATOM    905  CG1 VAL X 117      58.187  37.022  26.770  1.00  0.00           C
ATOM    906  CG2 VAL X 117      59.656  37.460  24.819  1.00  0.00           C
ATOM    907  C   VAL X 117      55.829  38.150  25.192  1.00  0.00           C
ATOM    908  O   VAL X 117      55.732  39.345  25.463  1.00  0.00           O
ATOM    909  N   TRP X 118      54.853  37.274  25.438  1.00  0.00           N
ATOM    910  CA  TRP X 118      53.562  37.610  26.048  1.00  0.00           C
ATOM    911  CB  TRP X 118      52.437  36.823  25.348  1.00  0.00           C
ATOM    912  CG  TRP X 118      51.019  37.310  25.527  1.00  0.00           C
ATOM    913  CD1 TRP X 118      50.471  37.821  26.656  1.00  0.00           C
ATOM    914  NE1 TRP X 118      49.149  38.154  26.442  1.00  0.00           N
ATOM    915  CE2 TRP X 118      48.752  37.829  25.168  1.00  0.00           C
ATOM    916  CZ2 TRP X 118      47.524  37.934  24.498  1.00  0.00           C
ATOM    917  CH2 TRP X 118      47.446  37.541  23.152  1.00  0.00           C
ATOM    918  CZ3 TRP X 118      48.590  37.041  22.505  1.00  0.00           C
ATOM    919  CE3 TRP X 118      49.814  36.928  23.192  1.00  0.00           C
ATOM    920  CD2 TRP X 118      49.931  37.315  24.546  1.00  0.00           C
ATOM    921  C   TRP X 118      53.604  37.377  27.567  1.00  0.00           C
ATOM    922  O   TRP X 118      53.709  36.241  28.038  1.00  0.00           O
ATOM    923  N   ILE X 119      53.489  38.466  28.330  1.00  0.00           N
ATOM    924  CA  ILE X 119      53.268  38.489  29.781  1.00  0.00           C
ATOM    925  CB  ILE X 119      53.854  39.784  30.402  1.00  0.00           C
ATOM    926  CG2 ILE X 119      53.659  39.747  31.931  1.00  0.00           C
ATOM    927  CG1 ILE X 119      55.343  39.980  30.027  1.00  0.00           C
ATOM    928  CD1 ILE X 119      55.963  41.280  30.553  1.00  0.00           C
ATOM    929  C   ILE X 119      51.757  38.404  30.024  1.00  0.00           C
ATOM    930  O   ILE X 119      51.032  39.340  29.684  1.00  0.00           O
ATOM    931  N   HID X 120      51.266  37.284  30.565  1.00  0.00           N
ATOM    932  CA  HID X 120      49.822  37.082  30.740  1.00  0.00           C
ATOM    933  CB  HID X 120      49.514  35.626  31.143  1.00  0.00           C
ATOM    934  CG  HID X 120      50.033  35.149  32.480  1.00  0.00           C
ATOM    935  ND1 HID X 120      49.580  35.532  33.721  1.00  0.00           N
ATOM    936  CE1 HID X 120      50.191  34.780  34.652  1.00  0.00           C
ATOM    937  NE2 HID X 120      51.022  33.902  34.067  1.00  0.00           N
ATOM    938  CD2 HID X 120      50.909  34.120  32.687  1.00  0.00           C
ATOM    939  C   HID X 120      49.180  38.103  31.695  1.00  0.00           C
ATOM    940  O   HID X 120      49.831  38.631  32.606  1.00  0.00           O
ATOM    941  N   GLY X 121      47.877  38.345  31.526  1.00  0.00           N
ATOM    942  CA  GLY X 121      47.057  39.124  32.435  1.00  0.00           C
ATOM    943  C   GLY X 121      47.068  38.525  33.847  1.00  0.00           C
ATOM    944  O   GLY X 121      47.455  37.387  34.100  1.00  0.00           O
ATOM    945  N   GLY X 122      46.651  39.353  34.879  1.00  0.00           N
ATOM    946  CA  GLY X 122      46.763  38.869  36.261  1.00  0.00           C
ATOM    947  C   GLY X 122      45.446  38.892  37.015  1.00  0.00           C
ATOM    948  O   GLY X 122      45.023  37.928  37.649  1.00  0.00           O
ATOM    949  N   GLY X 123      44.808  40.131  37.078  1.00  0.00           N
ATOM    950  CA  GLY X 123      43.616  40.322  37.904  1.00  0.00           C
ATOM    951  C   GLY X 123      43.901  40.007  39.383  1.00  0.00           C
ATOM    952  O   GLY X 123      43.022  39.466  40.052  1.00  0.00           O
ATOM    953  N   LEU X 124      45.130  40.260  39.864  1.00  0.00           N
ATOM    954  CA  LEU X 124      45.707  39.838  41.152  1.00  0.00           C
ATOM    955  CB  LEU X 124      44.981  40.572  42.304  1.00  0.00           C
ATOM    956  CG  LEU X 124      45.412  40.183  43.731  1.00  0.00           C
ATOM    957  CD1 LEU X 124      46.887  40.450  44.012  1.00  0.00           C
ATOM    958  CD2 LEU X 124      44.595  40.992  44.736  1.00  0.00           C
ATOM    959  C   LEU X 124      45.835  38.313  41.364  1.00  0.00           C
ATOM    960  O   LEU X 124      46.828  37.879  41.947  1.00  0.00           O
ATOM    961  N   MET X 125      44.859  37.499  40.949  1.00  0.00           N
ATOM    962  CA  MET X 125      44.773  36.077  41.327  1.00  0.00           C
ATOM    963  CB  MET X 125      44.218  35.979  42.768  1.00  0.00           C
ATOM    964  CG  MET X 125      42.815  36.582  42.932  1.00  0.00           C
ATOM    965  SD  MET X 125      42.087  36.384  44.584  1.00  0.00           S
ATOM    966  CE  MET X 125      43.094  37.528  45.565  1.00  0.00           C
ATOM    967  C   MET X 125      43.999  35.167  40.345  1.00  0.00           C
ATOM    968  O   MET X 125      43.551  34.092  40.755  1.00  0.00           O
ATOM    969  N   VAL X 126      43.794  35.577  39.082  1.00  0.00           N
ATOM    970  CA  VAL X 126      42.917  34.853  38.125  1.00  0.00           C
ATOM    971  CB  VAL X 126      41.539  35.538  37.973  1.00  0.00           C
ATOM    972  CG1 VAL X 126      40.765  35.579  39.297  1.00  0.00           C
ATOM    973  CG2 VAL X 126      41.635  36.963  37.417  1.00  0.00           C
ATOM    974  C   VAL X 126      43.505  34.551  36.737  1.00  0.00           C
ATOM    975  O   VAL X 126      42.905  33.757  36.012  1.00  0.00           O
ATOM    976  N   GLY X 127      44.638  35.135  36.340  1.00  0.00           N
ATOM    977  CA  GLY X 127      45.305  34.808  35.068  1.00  0.00           C
ATOM    978  C   GLY X 127      46.263  33.612  35.176  1.00  0.00           C
ATOM    979  O   GLY X 127      46.934  33.451  36.193  1.00  0.00           O
ATOM    980  N   ALA X 128      46.345  32.769  34.142  1.00  0.00           N
ATOM    981  CA  ALA X 128      47.281  31.638  34.057  1.00  0.00           C
ATOM    982  CB  ALA X 128      46.673  30.418  34.764  1.00  0.00           C
ATOM    983  C   ALA X 128      47.608  31.293  32.593  1.00  0.00           C
ATOM    984  O   ALA X 128      46.826  31.593  31.692  1.00  0.00           O
ATOM    985  N   ALA X 129      48.730  30.609  32.335  1.00  0.00           N
ATOM    986  CA  ALA X 129      49.196  30.333  30.970  1.00  0.00           C
ATOM    987  CB  ALA X 129      50.643  29.837  31.044  1.00  0.00           C
ATOM    988  C   ALA X 129      48.304  29.369  30.152  1.00  0.00           C
ATOM    989  O   ALA X 129      48.432  29.327  28.927  1.00  0.00           O
ATOM    990  N   SER X 130      47.380  28.635  30.787  1.00  0.00           N
ATOM    991  CA  SER X 130      46.504  27.593  30.200  1.00  0.00           C
ATOM    992  CB  SER X 130      45.869  26.752  31.320  1.00  0.00           C
ATOM    993  OG  SER X 130      46.849  25.999  32.014  1.00  0.00           O
ATOM    994  C   SER X 130      45.434  28.074  29.186  1.00  0.00           C
ATOM    995  O   SER X 130      44.397  27.433  29.032  1.00  0.00           O
ATOM    996  N   THR X 131      45.687  29.169  28.462  1.00  0.00           N
ATOM    997  CA  THR X 131      44.938  29.590  27.255  1.00  0.00           C
ATOM    998  CB  THR X 131      43.723  30.451  27.652  1.00  0.00           C
ATOM    999  CG2 THR X 131      44.058  31.901  27.999  1.00  0.00           C
ATOM   1000  OG1 THR X 131      42.811  30.449  26.588  1.00  0.00           O
ATOM   1001  C   THR X 131      45.802  30.318  26.199  1.00  0.00           C
ATOM   1002  O   THR X 131      45.378  30.533  25.061  1.00  0.00           O
ATOM   1003  N   TYR X 132      47.036  30.711  26.537  1.00  0.00           N
ATOM   1004  CA  TYR X 132      47.872  31.615  25.731  1.00  0.00           C
ATOM   1005  CB  TYR X 132      48.712  32.499  26.667  1.00  0.00           C
ATOM   1006  CG  TYR X 132      47.943  33.504  27.510  1.00  0.00           C
ATOM   1007  CD1 TYR X 132      47.399  33.111  28.748  1.00  0.00           C
ATOM   1008  CE1 TYR X 132      46.753  34.054  29.568  1.00  0.00           C
ATOM   1009  CZ  TYR X 132      46.652  35.399  29.165  1.00  0.00           C
ATOM   1010  OH  TYR X 132      46.055  36.285  30.002  1.00  0.00           O
ATOM   1011  CE2 TYR X 132      47.179  35.793  27.918  1.00  0.00           C
ATOM   1012  CD2 TYR X 132      47.824  34.847  27.094  1.00  0.00           C
ATOM   1013  C   TYR X 132      48.701  30.855  24.672  1.00  0.00           C
ATOM   1014  O   TYR X 132      49.934  30.859  24.688  1.00  0.00           O
ATOM   1015  N   ASP X 133      48.006  30.170  23.759  1.00  0.00           N
ATOM   1016  CA  ASP X 133      48.574  29.493  22.584  1.00  0.00           C
ATOM   1017  CB  ASP X 133      47.487  28.574  21.995  1.00  0.00           C
ATOM   1018  CG  ASP X 133      47.913  27.862  20.709  1.00  0.00           C
ATOM   1019  OD1 ASP X 133      48.125  26.626  20.750  1.00  0.00           O
ATOM   1020  OD2 ASP X 133      47.987  28.532  19.654  1.00  0.00           O
ATOM   1021  C   ASP X 133      49.107  30.509  21.550  1.00  0.00           C
ATOM   1022  O   ASP X 133      48.433  31.501  21.268  1.00  0.00           O
ATOM   1023  N   GLY X 134      50.295  30.270  20.977  1.00  0.00           N
ATOM   1024  CA  GLY X 134      50.999  31.178  20.053  1.00  0.00           C
ATOM   1025  C   GLY X 134      51.058  30.749  18.577  1.00  0.00           C
ATOM   1026  O   GLY X 134      51.828  31.331  17.813  1.00  0.00           O
ATOM   1027  N   LEU X 135      50.301  29.725  18.161  1.00  0.00           N
ATOM   1028  CA  LEU X 135      50.355  29.180  16.796  1.00  0.00           C
ATOM   1029  CB  LEU X 135      49.527  27.879  16.760  1.00  0.00           C
ATOM   1030  CG  LEU X 135      49.425  27.193  15.382  1.00  0.00           C
ATOM   1031  CD1 LEU X 135      50.797  26.886  14.784  1.00  0.00           C
ATOM   1032  CD2 LEU X 135      48.650  25.882  15.515  1.00  0.00           C
ATOM   1033  C   LEU X 135      49.884  30.174  15.718  1.00  0.00           C
ATOM   1034  O   LEU X 135      50.518  30.284  14.669  1.00  0.00           O
ATOM   1035  N   ALA X 136      48.782  30.890  15.954  1.00  0.00           N
ATOM   1036  CA  ALA X 136      48.114  31.704  14.940  1.00  0.00           C
ATOM   1037  CB  ALA X 136      46.789  32.212  15.521  1.00  0.00           C
ATOM   1038  C   ALA X 136      48.993  32.853  14.417  1.00  0.00           C
ATOM   1039  O   ALA X 136      49.089  33.039  13.203  1.00  0.00           O
ATOM   1040  N   LEU X 137      49.675  33.590  15.301  1.00  0.00           N
ATOM   1041  CA  LEU X 137      50.588  34.666  14.897  1.00  0.00           C
ATOM   1042  CB  LEU X 137      50.901  35.522  16.139  1.00  0.00           C
ATOM   1043  CG  LEU X 137      51.846  36.714  15.891  1.00  0.00           C
ATOM   1044  CD1 LEU X 137      51.301  37.705  14.860  1.00  0.00           C
ATOM   1045  CD2 LEU X 137      52.069  37.470  17.202  1.00  0.00           C
ATOM   1046  C   LEU X 137      51.848  34.118  14.198  1.00  0.00           C
ATOM   1047  O   LEU X 137      52.254  34.650  13.161  1.00  0.00           O
ATOM   1048  N   ALA X 138      52.424  33.022  14.707  1.00  0.00           N
ATOM   1049  CA  ALA X 138      53.609  32.387  14.125  1.00  0.00           C
ATOM   1050  CB  ALA X 138      54.079  31.274  15.072  1.00  0.00           C
ATOM   1051  C   ALA X 138      53.355  31.855  12.698  1.00  0.00           C
ATOM   1052  O   ALA X 138      54.156  32.103  11.794  1.00  0.00           O
ATOM   1053  N   ALA X 139      52.220  31.180  12.476  1.00  0.00           N
ATOM   1054  CA  ALA X 139      51.824  30.644  11.171  1.00  0.00           C
ATOM   1055  CB  ALA X 139      50.739  29.585  11.401  1.00  0.00           C
ATOM   1056  C   ALA X 139      51.343  31.727  10.182  1.00  0.00           C
ATOM   1057  O   ALA X 139      51.465  31.554   8.965  1.00  0.00           O
ATOM   1058  N   HIE X 140      50.801  32.848  10.677  1.00  0.00           N
ATOM   1059  CA  HIE X 140      50.343  33.954   9.828  1.00  0.00           C
ATOM   1060  CB  HIE X 140      49.277  34.780  10.558  1.00  0.00           C
ATOM   1061  CG  HIE X 140      48.614  35.822   9.687  1.00  0.00           C
ATOM   1062  ND1 HIE X 140      47.834  35.567   8.554  1.00  0.00           N
ATOM   1063  CE1 HIE X 140      47.448  36.771   8.097  1.00  0.00           C
ATOM   1064  NE2 HIE X 140      47.927  37.748   8.882  1.00  0.00           N
ATOM   1065  CD2 HIE X 140      48.670  37.169   9.884  1.00  0.00           C
ATOM   1066  C   HIE X 140      51.496  34.821   9.304  1.00  0.00           C
ATOM   1067  O   HIE X 140      51.476  35.183   8.130  1.00  0.00           O
ATOM   1068  N   GLU X 141      52.505  35.136  10.126  1.00  0.00           N
ATOM   1069  CA  GLU X 141      53.545  36.131   9.784  1.00  0.00           C
ATOM   1070  CB  GLU X 141      53.207  37.480  10.449  1.00  0.00           C
ATOM   1071  CG  GLU X 141      52.112  38.259   9.708  1.00  0.00           C
ATOM   1072  CD  GLU X 141      52.535  38.760   8.318  1.00  0.00           C
ATOM   1073  OE1 GLU X 141      51.672  38.837   7.414  1.00  0.00           O
ATOM   1074  OE2 GLU X 141      53.727  39.084   8.093  1.00  0.00           O
ATOM   1075  C   GLU X 141      55.004  35.707  10.048  1.00  0.00           C
ATOM   1076  O   GLU X 141      55.897  36.558  10.042  1.00  0.00           O
ATOM   1077  N   ASN X 142      55.289  34.410  10.223  1.00  0.00           N
ATOM   1078  CA  ASN X 142      56.659  33.877  10.292  1.00  0.00           C
ATOM   1079  CB  ASN X 142      57.286  33.971   8.883  1.00  0.00           C
ATOM   1080  CG  ASN X 142      58.615  33.254   8.744  1.00  0.00           C
ATOM   1081  OD1 ASN X 142      58.831  32.189   9.299  1.00  0.00           O
ATOM   1082  ND2 ASN X 142      59.520  33.780   7.953  1.00  0.00           N
ATOM   1083  C   ASN X 142      57.505  34.538  11.407  1.00  0.00           C
ATOM   1084  O   ASN X 142      58.535  35.157  11.145  1.00  0.00           O
ATOM   1085  N   VAL X 143      57.030  34.462  12.653  1.00  0.00           N
ATOM   1086  CA  VAL X 143      57.675  35.039  13.852  1.00  0.00           C
ATOM   1087  CB  VAL X 143      56.990  36.344  14.318  1.00  0.00           C
ATOM   1088  CG1 VAL X 143      57.143  37.469  13.289  1.00  0.00           C
ATOM   1089  CG2 VAL X 143      55.496  36.171  14.627  1.00  0.00           C
ATOM   1090  C   VAL X 143      57.709  34.027  14.998  1.00  0.00           C
ATOM   1091  O   VAL X 143      56.928  33.075  15.004  1.00  0.00           O
ATOM   1092  N   VAL X 144      58.594  34.231  15.977  1.00  0.00           N
ATOM   1093  CA  VAL X 144      58.670  33.403  17.191  1.00  0.00           C
ATOM   1094  CB  VAL X 144      60.125  33.191  17.654  1.00  0.00           C
ATOM   1095  CG1 VAL X 144      60.199  32.255  18.868  1.00  0.00           C
ATOM   1096  CG2 VAL X 144      60.961  32.574  16.528  1.00  0.00           C
ATOM   1097  C   VAL X 144      57.825  34.026  18.299  1.00  0.00           C
ATOM   1098  O   VAL X 144      58.022  35.186  18.666  1.00  0.00           O
ATOM   1099  N   VAL X 145      56.910  33.242  18.866  1.00  0.00           N
ATOM   1100  CA  VAL X 145      56.072  33.644  20.004  1.00  0.00           C
ATOM   1101  CB  VAL X 145      54.571  33.445  19.706  1.00  0.00           C
ATOM   1102  CG1 VAL X 145      53.692  33.983  20.844  1.00  0.00           C
ATOM   1103  CG2 VAL X 145      54.148  34.162  18.416  1.00  0.00           C
ATOM   1104  C   VAL X 145      56.513  32.883  21.252  1.00  0.00           C
ATOM   1105  O   VAL X 145      56.754  31.675  21.197  1.00  0.00           O
ATOM   1106  N   VAL X 146      56.600  33.581  22.384  1.00  0.00           N
ATOM   1107  CA  VAL X 146      56.897  33.001  23.701  1.00  0.00           C
ATOM   1108  CB  VAL X 146      58.286  33.429  24.216  1.00  0.00           C
ATOM   1109  CG1 VAL X 146      58.647  32.705  25.521  1.00  0.00           C
ATOM   1110  CG2 VAL X 146      59.402  33.137  23.202  1.00  0.00           C
ATOM   1111  C   VAL X 146      55.803  33.404  24.688  1.00  0.00           C
ATOM   1112  O   VAL X 146      55.521  34.588  24.854  1.00  0.00           O
ATOM   1113  N   THR X 147      55.215  32.429  25.375  1.00  0.00           N
ATOM   1114  CA  THR X 147      54.241  32.638  26.460  1.00  0.00           C
ATOM   1115  CB  THR X 147      53.004  31.750  26.236  1.00  0.00           C
ATOM   1116  CG2 THR X 147      52.036  31.728  27.416  1.00  0.00           C
ATOM   1117  OG1 THR X 147      52.273  32.184  25.107  1.00  0.00           O
ATOM   1118  C   THR X 147      54.921  32.293  27.781  1.00  0.00           C
ATOM   1119  O   THR X 147      55.361  31.154  27.937  1.00  0.00           O
ATOM   1120  N   ILE X 148      55.002  33.229  28.733  1.00  0.00           N
ATOM   1121  CA  ILE X 148      55.652  33.007  30.042  1.00  0.00           C
ATOM   1122  CB  ILE X 148      56.803  34.013  30.297  1.00  0.00           C
ATOM   1123  CG2 ILE X 148      57.835  33.935  29.155  1.00  0.00           C
ATOM   1124  CG1 ILE X 148      56.324  35.472  30.499  1.00  0.00           C
ATOM   1125  CD1 ILE X 148      57.432  36.407  30.998  1.00  0.00           C
ATOM   1126  C   ILE X 148      54.631  32.989  31.188  1.00  0.00           C
ATOM   1127  O   ILE X 148      53.668  33.753  31.155  1.00  0.00           O
ATOM   1128  N   GLN X 149      54.845  32.148  32.208  1.00  0.00           N
ATOM   1129  CA  GLN X 149      54.015  32.104  33.419  1.00  0.00           C
ATOM   1130  CB  GLN X 149      53.511  30.671  33.663  1.00  0.00           C
ATOM   1131  CG  GLN X 149      52.345  30.669  34.662  1.00  0.00           C
ATOM   1132  CD  GLN X 149      51.666  29.317  34.797  1.00  0.00           C
ATOM   1133  OE1 GLN X 149      50.542  29.109  34.354  1.00  0.00           O
ATOM   1134  NE2 GLN X 149      52.305  28.355  35.421  1.00  0.00           N
ATOM   1135  C   GLN X 149      54.743  32.680  34.645  1.00  0.00           C
ATOM   1136  O   GLN X 149      55.936  32.446  34.826  1.00  0.00           O
ATOM   1137  N   TYR X 150      54.021  33.403  35.507  1.00  0.00           N
ATOM   1138  CA  TYR X 150      54.545  33.988  36.750  1.00  0.00           C
ATOM   1139  CB  TYR X 150      54.926  35.457  36.504  1.00  0.00           C
ATOM   1140  CG  TYR X 150      53.771  36.376  36.144  1.00  0.00           C
ATOM   1141  CD1 TYR X 150      53.340  36.491  34.808  1.00  0.00           C
ATOM   1142  CE1 TYR X 150      52.261  37.336  34.482  1.00  0.00           C
ATOM   1143  CZ  TYR X 150      51.605  38.073  35.492  1.00  0.00           C
ATOM   1144  OH  TYR X 150      50.553  38.880  35.189  1.00  0.00           O
ATOM   1145  CE2 TYR X 150      52.057  37.975  36.825  1.00  0.00           C
ATOM   1146  CD2 TYR X 150      53.132  37.126  37.149  1.00  0.00           C
ATOM   1147  C   TYR X 150      53.567  33.826  37.929  1.00  0.00           C
ATOM   1148  O   TYR X 150      52.401  33.468  37.738  1.00  0.00           O
ATOM   1149  N   ARG X 151      54.043  34.052  39.163  1.00  0.00           N
ATOM   1150  CA  ARG X 151      53.256  33.868  40.400  1.00  0.00           C
ATOM   1151  CB  ARG X 151      54.191  33.539  41.574  1.00  0.00           C
ATOM   1152  CG  ARG X 151      54.811  32.138  41.419  1.00  0.00           C
ATOM   1153  CD  ARG X 151      55.840  31.822  42.509  1.00  0.00           C
ATOM   1154  NE  ARG X 151      57.014  32.689  42.354  1.00  0.00           N
ATOM   1155  CZ  ARG X 151      57.947  32.975  43.234  1.00  0.00           C
ATOM   1156  NH1 ARG X 151      57.981  32.480  44.438  1.00  0.00           N
ATOM   1157  NH2 ARG X 151      58.891  33.784  42.874  1.00  0.00           N
ATOM   1158  C   ARG X 151      52.341  35.057  40.717  1.00  0.00           C
ATOM   1159  O   ARG X 151      52.674  36.209  40.446  1.00  0.00           O
ATOM   1160  N   LEU X 152      51.204  34.757  41.345  1.00  0.00           N
ATOM   1161  CA  LEU X 152      50.101  35.668  41.677  1.00  0.00           C
ATOM   1162  CB  LEU X 152      48.915  35.350  40.736  1.00  0.00           C
ATOM   1163  CG  LEU X 152      49.093  35.736  39.255  1.00  0.00           C
ATOM   1164  CD1 LEU X 152      47.793  35.434  38.510  1.00  0.00           C
ATOM   1165  CD2 LEU X 152      49.379  37.225  39.051  1.00  0.00           C
ATOM   1166  C   LEU X 152      49.702  35.553  43.166  1.00  0.00           C
ATOM   1167  O   LEU X 152      50.364  34.863  43.946  1.00  0.00           O
ATOM   1168  N   GLY X 153      48.645  36.257  43.584  1.00  0.00           N
ATOM   1169  CA  GLY X 153      48.102  36.175  44.943  1.00  0.00           C
ATOM   1170  C   GLY X 153      49.114  36.593  46.014  1.00  0.00           C
ATOM   1171  O   GLY X 153      49.872  37.548  45.820  1.00  0.00           O
ATOM   1172  N   ILE X 154      49.156  35.871  47.142  1.00  0.00           N
ATOM   1173  CA  ILE X 154      50.168  36.118  48.183  1.00  0.00           C
ATOM   1174  CB  ILE X 154      49.865  35.288  49.457  1.00  0.00           C
ATOM   1175  CG2 ILE X 154      50.068  33.772  49.265  1.00  0.00           C
ATOM   1176  CG1 ILE X 154      50.693  35.829  50.644  1.00  0.00           C
ATOM   1177  CD1 ILE X 154      50.342  35.201  51.998  1.00  0.00           C
ATOM   1178  C   ILE X 154      51.597  35.923  47.642  1.00  0.00           C
ATOM   1179  O   ILE X 154      52.452  36.783  47.846  1.00  0.00           O
ATOM   1180  N   TRP X 155      51.849  34.852  46.882  1.00  0.00           N
ATOM   1181  CA  TRP X 155      53.170  34.517  46.337  1.00  0.00           C
ATOM   1182  CB  TRP X 155      53.071  33.214  45.544  1.00  0.00           C
ATOM   1183  CG  TRP X 155      52.953  31.943  46.321  1.00  0.00           C
ATOM   1184  CD1 TRP X 155      54.006  31.207  46.734  1.00  0.00           C
ATOM   1185  NE1 TRP X 155      53.566  30.004  47.241  1.00  0.00           N
ATOM   1186  CE2 TRP X 155      52.192  29.904  47.186  1.00  0.00           C
ATOM   1187  CZ2 TRP X 155      51.294  28.873  47.492  1.00  0.00           C
ATOM   1188  CH2 TRP X 155      49.918  29.083  47.292  1.00  0.00           C
ATOM   1189  CZ3 TRP X 155      49.460  30.321  46.808  1.00  0.00           C
ATOM   1190  CE3 TRP X 155      50.372  31.346  46.493  1.00  0.00           C
ATOM   1191  CD2 TRP X 155      51.764  31.159  46.653  1.00  0.00           C
ATOM   1192  C   TRP X 155      53.745  35.597  45.414  1.00  0.00           C
ATOM   1193  O   TRP X 155      54.942  35.875  45.480  1.00  0.00           O
ATOM   1194  N   GLY X 156      52.915  36.193  44.554  1.00  0.00           N
ATOM   1195  CA  GLY X 156      53.350  37.183  43.566  1.00  0.00           C
ATOM   1196  C   GLY X 156      53.687  38.556  44.154  1.00  0.00           C
ATOM   1197  O   GLY X 156      54.577  39.231  43.636  1.00  0.00           O
ATOM   1198  N   PHE X 157      53.001  38.971  45.230  1.00  0.00           N
ATOM   1199  CA  PHE X 157      52.943  40.390  45.621  1.00  0.00           C
ATOM   1200  CB  PHE X 157      51.615  40.980  45.117  1.00  0.00           C
ATOM   1201  CG  PHE X 157      51.353  40.746  43.637  1.00  0.00           C
ATOM   1202  CD1 PHE X 157      52.178  41.346  42.665  1.00  0.00           C
ATOM   1203  CE1 PHE X 157      51.965  41.086  41.300  1.00  0.00           C
ATOM   1204  CZ  PHE X 157      50.927  40.228  40.899  1.00  0.00           C
ATOM   1205  CE2 PHE X 157      50.100  39.630  41.865  1.00  0.00           C
ATOM   1206  CD2 PHE X 157      50.320  39.880  43.231  1.00  0.00           C
ATOM   1207  C   PHE X 157      53.151  40.696  47.117  1.00  0.00           C
ATOM   1208  O   PHE X 157      53.240  41.872  47.480  1.00  0.00           O
ATOM   1209  N   PHE X 158      53.253  39.696  47.998  1.00  0.00           N
ATOM   1210  CA  PHE X 158      53.475  39.920  49.434  1.00  0.00           C
ATOM   1211  CB  PHE X 158      53.316  38.589  50.176  1.00  0.00           C
ATOM   1212  CG  PHE X 158      53.603  38.636  51.663  1.00  0.00           C
ATOM   1213  CD1 PHE X 158      52.584  38.958  52.581  1.00  0.00           C
ATOM   1214  CE1 PHE X 158      52.861  38.979  53.960  1.00  0.00           C
ATOM   1215  CZ  PHE X 158      54.158  38.688  54.421  1.00  0.00           C
ATOM   1216  CE2 PHE X 158      55.175  38.375  53.503  1.00  0.00           C
ATOM   1217  CD2 PHE X 158      54.897  38.342  52.128  1.00  0.00           C
ATOM   1218  C   PHE X 158      54.840  40.571  49.734  1.00  0.00           C
ATOM   1219  O   PHE X 158      55.878  40.136  49.235  1.00  0.00           O
ATOM   1220  N   SER X 159      54.834  41.595  50.588  1.00  0.00           N
ATOM   1221  CA  SER X 159      56.017  42.301  51.097  1.00  0.00           C
ATOM   1222  CB  SER X 159      56.240  43.584  50.284  1.00  0.00           C
ATOM   1223  OG  SER X 159      57.344  44.339  50.761  1.00  0.00           O
ATOM   1224  C   SER X 159      55.824  42.655  52.573  1.00  0.00           C
ATOM   1225  O   SER X 159      54.726  43.057  52.962  1.00  0.00           O
ATOM   1226  N   THR X 160      56.880  42.551  53.382  1.00  0.00           N
ATOM   1227  CA  THR X 160      56.920  43.060  54.768  1.00  0.00           C
ATOM   1228  CB  THR X 160      57.611  42.076  55.725  1.00  0.00           C
ATOM   1229  CG2 THR X 160      56.845  40.763  55.861  1.00  0.00           C
ATOM   1230  OG1 THR X 160      58.910  41.783  55.268  1.00  0.00           O
ATOM   1231  C   THR X 160      57.617  44.415  54.882  1.00  0.00           C
ATOM   1232  O   THR X 160      57.628  44.997  55.964  1.00  0.00           O
ATOM   1233  N   GLY X 161      58.202  44.933  53.795  1.00  0.00           N
ATOM   1234  CA  GLY X 161      59.007  46.158  53.819  1.00  0.00           C
ATOM   1235  C   GLY X 161      60.391  45.985  54.459  1.00  0.00           C
ATOM   1236  O   GLY X 161      60.957  46.963  54.954  1.00  0.00           O
ATOM   1237  N   ASP X 162      60.923  44.757  54.478  1.00  0.00           N
ATOM   1238  CA  ASP X 162      62.225  44.397  55.053  1.00  0.00           C
ATOM   1239  CB  ASP X 162      62.030  44.066  56.542  1.00  0.00           C
ATOM   1240  CG  ASP X 162      63.367  43.846  57.247  1.00  0.00           C
ATOM   1241  OD1 ASP X 162      63.596  42.761  57.820  1.00  0.00           O
ATOM   1242  OD2 ASP X 162      64.254  44.727  57.151  1.00  0.00           O
ATOM   1243  C   ASP X 162      62.900  43.231  54.288  1.00  0.00           C
ATOM   1244  O   ASP X 162      62.284  42.575  53.447  1.00  0.00           O
ATOM   1245  N   GLU X 163      64.181  42.967  54.569  1.00  0.00           N
ATOM   1246  CA  GLU X 163      65.062  42.066  53.805  1.00  0.00           C
ATOM   1247  CB  GLU X 163      66.487  42.168  54.386  1.00  0.00           C
ATOM   1248  CG  GLU X 163      67.584  42.039  53.322  1.00  0.00           C
ATOM   1249  CD  GLU X 163      67.656  43.299  52.460  1.00  0.00           C
ATOM   1250  OE1 GLU X 163      68.223  44.317  52.915  1.00  0.00           O
ATOM   1251  OE2 GLU X 163      67.079  43.335  51.350  1.00  0.00           O
ATOM   1252  C   GLU X 163      64.626  40.587  53.731  1.00  0.00           C
ATOM   1253  O   GLU X 163      65.097  39.861  52.852  1.00  0.00           O
ATOM   1254  N   HID X 164      63.720  40.130  54.602  1.00  0.00           N
ATOM   1255  CA  HID X 164      63.157  38.770  54.585  1.00  0.00           C
ATOM   1256  CB  HID X 164      62.838  38.334  56.021  1.00  0.00           C
ATOM   1257  CG  HID X 164      61.862  39.225  56.746  1.00  0.00           C
ATOM   1258  ND1 HID X 164      62.185  40.213  57.642  1.00  0.00           N
ATOM   1259  CE1 HID X 164      61.058  40.824  58.030  1.00  0.00           C
ATOM   1260  NE2 HID X 164      59.996  40.268  57.420  1.00  0.00           N
ATOM   1261  CD2 HID X 164      60.502  39.239  56.616  1.00  0.00           C
ATOM   1262  C   HID X 164      61.926  38.604  53.675  1.00  0.00           C
ATOM   1263  O   HID X 164      61.506  37.472  53.420  1.00  0.00           O
ATOM   1264  N   SER X 165      61.317  39.699  53.206  1.00  0.00           N
ATOM   1265  CA  SER X 165      60.254  39.691  52.188  1.00  0.00           C
ATOM   1266  CB  SER X 165      58.908  39.268  52.794  1.00  0.00           C
ATOM   1267  OG  SER X 165      58.884  37.869  52.962  1.00  0.00           O
ATOM   1268  C   SER X 165      60.131  41.061  51.511  1.00  0.00           C
ATOM   1269  O   SER X 165      59.205  41.830  51.782  1.00  0.00           O
ATOM   1270  N   ARG X 166      61.063  41.372  50.602  1.00  0.00           N
ATOM   1271  CA  ARG X 166      61.121  42.671  49.908  1.00  0.00           C
ATOM   1272  CB  ARG X 166      62.475  42.815  49.192  1.00  0.00           C
ATOM   1273  CG  ARG X 166      63.645  43.109  50.145  1.00  0.00           C
ATOM   1274  CD  ARG X 166      63.528  44.508  50.763  1.00  0.00           C
ATOM   1275  NE  ARG X 166      64.734  44.863  51.521  1.00  0.00           N
ATOM   1276  CZ  ARG X 166      64.844  45.841  52.397  1.00  0.00           C
ATOM   1277  NH1 ARG X 166      65.926  45.985  53.093  1.00  0.00           N
ATOM   1278  NH2 ARG X 166      63.883  46.690  52.619  1.00  0.00           N
ATOM   1279  C   ARG X 166      59.943  42.937  48.963  1.00  0.00           C
ATOM   1280  O   ARG X 166      59.361  44.017  49.051  1.00  0.00           O
ATOM   1281  N   GLY X 167      59.532  41.974  48.135  1.00  0.00           N
ATOM   1282  CA  GLY X 167      58.360  42.083  47.247  1.00  0.00           C
ATOM   1283  C   GLY X 167      58.690  42.100  45.750  1.00  0.00           C
ATOM   1284  O   GLY X 167      59.807  41.774  45.347  1.00  0.00           O
ATOM   1285  N   ASN X 168      57.704  42.489  44.929  1.00  0.00           N
ATOM   1286  CA  ASN X 168      57.760  42.529  43.457  1.00  0.00           C
ATOM   1287  CB  ASN X 168      58.667  43.697  42.993  1.00  0.00           C
ATOM   1288  CG  ASN X 168      58.099  45.069  43.327  1.00  0.00           C
ATOM   1289  OD1 ASN X 168      56.901  45.259  43.455  1.00  0.00           O
ATOM   1290  ND2 ASN X 168      58.907  46.090  43.469  1.00  0.00           N
ATOM   1291  C   ASN X 168      58.036  41.163  42.777  1.00  0.00           C
ATOM   1292  O   ASN X 168      58.539  41.108  41.654  1.00  0.00           O
ATOM   1293  N   TRP X 169      57.686  40.046  43.432  1.00  0.00           N
ATOM   1294  CA  TRP X 169      58.078  38.690  43.014  1.00  0.00           C
ATOM   1295  CB  TRP X 169      57.621  37.653  44.047  1.00  0.00           C
ATOM   1296  CG  TRP X 169      57.891  38.010  45.471  1.00  0.00           C
ATOM   1297  CD1 TRP X 169      56.944  38.267  46.399  1.00  0.00           C
ATOM   1298  NE1 TRP X 169      57.547  38.603  47.591  1.00  0.00           N
ATOM   1299  CE2 TRP X 169      58.919  38.577  47.491  1.00  0.00           C
ATOM   1300  CZ2 TRP X 169      59.945  38.843  48.404  1.00  0.00           C
ATOM   1301  CH2 TRP X 169      61.280  38.753  47.977  1.00  0.00           C
ATOM   1302  CZ3 TRP X 169      61.566  38.397  46.649  1.00  0.00           C
ATOM   1303  CE3 TRP X 169      60.526  38.119  45.741  1.00  0.00           C
ATOM   1304  CD2 TRP X 169      59.175  38.205  46.138  1.00  0.00           C
ATOM   1305  C   TRP X 169      57.558  38.282  41.633  1.00  0.00           C
ATOM   1306  O   TRP X 169      58.334  37.740  40.850  1.00  0.00           O
ATOM   1307  N   GLY X 170      56.287  38.554  41.314  1.00  0.00           N
ATOM   1308  CA  GLY X 170      55.693  38.188  40.020  1.00  0.00           C
ATOM   1309  C   GLY X 170      56.393  38.868  38.836  1.00  0.00           C
ATOM   1310  O   GLY X 170      56.724  38.218  37.847  1.00  0.00           O
ATOM   1311  N   HIE X 171      56.718  40.156  38.970  1.00  0.00           N
ATOM   1312  CA  HIE X 171      57.504  40.903  37.982  1.00  0.00           C
ATOM   1313  CB  HIE X 171      57.402  42.399  38.294  1.00  0.00           C
ATOM   1314  CG  HIE X 171      56.009  42.985  38.223  1.00  0.00           C
ATOM   1315  ND1 HIE X 171      54.980  42.766  39.146  1.00  0.00           N
ATOM   1316  CE1 HIE X 171      54.002  43.626  38.817  1.00  0.00           C
ATOM   1317  NE2 HIE X 171      54.348  44.342  37.735  1.00  0.00           N
ATOM   1318  CD2 HIE X 171      55.606  43.943  37.341  1.00  0.00           C
ATOM   1319  C   HIE X 171      58.975  40.451  37.937  1.00  0.00           C
ATOM   1320  O   HIE X 171      59.571  40.414  36.864  1.00  0.00           O
ATOM   1321  N   LEU X 172      59.565  40.045  39.066  1.00  0.00           N
ATOM   1322  CA  LEU X 172      60.914  39.461  39.099  1.00  0.00           C
ATOM   1323  CB  LEU X 172      61.437  39.461  40.549  1.00  0.00           C
ATOM   1324  CG  LEU X 172      61.898  40.845  41.046  1.00  0.00           C
ATOM   1325  CD1 LEU X 172      62.095  40.821  42.561  1.00  0.00           C
ATOM   1326  CD2 LEU X 172      63.228  41.263  40.412  1.00  0.00           C
ATOM   1327  C   LEU X 172      60.976  38.063  38.450  1.00  0.00           C
ATOM   1328  O   LEU X 172      61.978  37.743  37.813  1.00  0.00           O
ATOM   1329  N   ASP X 173      59.901  37.267  38.512  1.00  0.00           N
ATOM   1330  CA  ASP X 173      59.784  36.015  37.748  1.00  0.00           C
ATOM   1331  CB  ASP X 173      58.541  35.206  38.180  1.00  0.00           C
ATOM   1332  CG  ASP X 173      58.569  34.634  39.605  1.00  0.00           C
ATOM   1333  OD1 ASP X 173      59.658  34.456  40.205  1.00  0.00           O
ATOM   1334  OD2 ASP X 173      57.484  34.328  40.149  1.00  0.00           O
ATOM   1335  C   ASP X 173      59.732  36.303  36.232  1.00  0.00           C
ATOM   1336  O   ASP X 173      60.381  35.610  35.448  1.00  0.00           O
ATOM   1337  N   GLN X 174      59.039  37.371  35.810  1.00  0.00           N
ATOM   1338  CA  GLN X 174      59.020  37.822  34.408  1.00  0.00           C
ATOM   1339  CB  GLN X 174      58.000  38.961  34.217  1.00  0.00           C
ATOM   1340  CG  GLN X 174      56.540  38.570  34.509  1.00  0.00           C
ATOM   1341  CD  GLN X 174      55.654  39.772  34.845  1.00  0.00           C
ATOM   1342  OE1 GLN X 174      55.974  40.926  34.602  1.00  0.00           O
ATOM   1343  NE2 GLN X 174      54.505  39.548  35.438  1.00  0.00           N
ATOM   1344  C   GLN X 174      60.413  38.276  33.933  1.00  0.00           C
ATOM   1345  O   GLN X 174      60.826  37.934  32.824  1.00  0.00           O
ATOM   1346  N   VAL X 175      61.175  38.994  34.770  1.00  0.00           N
ATOM   1347  CA  VAL X 175      62.571  39.371  34.466  1.00  0.00           C
ATOM   1348  CB  VAL X 175      63.117  40.396  35.484  1.00  0.00           C
ATOM   1349  CG1 VAL X 175      64.616  40.674  35.303  1.00  0.00           C
ATOM   1350  CG2 VAL X 175      62.399  41.745  35.332  1.00  0.00           C
ATOM   1351  C   VAL X 175      63.475  38.137  34.368  1.00  0.00           C
ATOM   1352  O   VAL X 175      64.294  38.067  33.452  1.00  0.00           O
ATOM   1353  N   ALA X 176      63.306  37.135  35.237  1.00  0.00           N
ATOM   1354  CA  ALA X 176      64.045  35.873  35.146  1.00  0.00           C
ATOM   1355  CB  ALA X 176      63.738  35.028  36.387  1.00  0.00           C
ATOM   1356  C   ALA X 176      63.740  35.121  33.835  1.00  0.00           C
ATOM   1357  O   ALA X 176      64.664  34.680  33.149  1.00  0.00           O
ATOM   1358  N   ALA X 177      62.469  35.058  33.421  1.00  0.00           N
ATOM   1359  CA  ALA X 177      62.084  34.490  32.129  1.00  0.00           C
ATOM   1360  CB  ALA X 177      60.556  34.471  32.035  1.00  0.00           C
ATOM   1361  C   ALA X 177      62.715  35.251  30.947  1.00  0.00           C
ATOM   1362  O   ALA X 177      63.242  34.629  30.025  1.00  0.00           O
ATOM   1363  N   LEU X 178      62.741  36.590  30.985  1.00  0.00           N
ATOM   1364  CA  LEU X 178      63.400  37.408  29.958  1.00  0.00           C
ATOM   1365  CB  LEU X 178      63.032  38.890  30.159  1.00  0.00           C
ATOM   1366  CG  LEU X 178      61.577  39.247  29.791  1.00  0.00           C
ATOM   1367  CD1 LEU X 178      61.255  40.666  30.267  1.00  0.00           C
ATOM   1368  CD2 LEU X 178      61.333  39.196  28.279  1.00  0.00           C
ATOM   1369  C   LEU X 178      64.926  37.196  29.924  1.00  0.00           C
ATOM   1370  O   LEU X 178      65.496  37.106  28.836  1.00  0.00           O
ATOM   1371  N   ARG X 179      65.590  37.031  31.079  1.00  0.00           N
ATOM   1372  CA  ARG X 179      67.022  36.672  31.155  1.00  0.00           C
ATOM   1373  CB  ARG X 179      67.562  36.878  32.580  1.00  0.00           C
ATOM   1374  CG  ARG X 179      67.767  38.357  32.955  1.00  0.00           C
ATOM   1375  CD  ARG X 179      68.587  38.420  34.249  1.00  0.00           C
ATOM   1376  NE  ARG X 179      68.898  39.795  34.679  1.00  0.00           N
ATOM   1377  CZ  ARG X 179      69.748  40.130  35.634  1.00  0.00           C
ATOM   1378  NH1 ARG X 179      69.948  41.379  35.913  1.00  0.00           N
ATOM   1379  NH2 ARG X 179      70.424  39.262  36.323  1.00  0.00           N
ATOM   1380  C   ARG X 179      67.320  35.244  30.677  1.00  0.00           C
ATOM   1381  O   ARG X 179      68.429  34.990  30.205  1.00  0.00           O
ATOM   1382  N   TRP X 180      66.360  34.321  30.750  1.00  0.00           N
ATOM   1383  CA  TRP X 180      66.470  32.987  30.141  1.00  0.00           C
ATOM   1384  CB  TRP X 180      65.466  32.042  30.811  1.00  0.00           C
ATOM   1385  CG  TRP X 180      65.569  30.611  30.381  1.00  0.00           C
ATOM   1386  CD1 TRP X 180      66.251  29.647  31.039  1.00  0.00           C
ATOM   1387  NE1 TRP X 180      66.148  28.455  30.349  1.00  0.00           N
ATOM   1388  CE2 TRP X 180      65.400  28.592  29.201  1.00  0.00           C
ATOM   1389  CZ2 TRP X 180      65.039  27.699  28.181  1.00  0.00           C
ATOM   1390  CH2 TRP X 180      64.255  28.164  27.110  1.00  0.00           C
ATOM   1391  CZ3 TRP X 180      63.847  29.510  27.076  1.00  0.00           C
ATOM   1392  CE3 TRP X 180      64.215  30.396  28.108  1.00  0.00           C
ATOM   1393  CD2 TRP X 180      65.006  29.963  29.196  1.00  0.00           C
ATOM   1394  C   TRP X 180      66.278  33.039  28.615  1.00  0.00           C
ATOM   1395  O   TRP X 180      67.041  32.421  27.868  1.00  0.00           O
ATOM   1396  N   VAL X 181      65.310  33.833  28.135  1.00  0.00           N
ATOM   1397  CA  VAL X 181      65.067  34.091  26.701  1.00  0.00           C
ATOM   1398  CB  VAL X 181      63.783  34.935  26.517  1.00  0.00           C
ATOM   1399  CG1 VAL X 181      63.599  35.530  25.114  1.00  0.00           C
ATOM   1400  CG2 VAL X 181      62.540  34.075  26.791  1.00  0.00           C
ATOM   1401  C   VAL X 181      66.293  34.742  26.051  1.00  0.00           C
ATOM   1402  O   VAL X 181      66.753  34.253  25.021  1.00  0.00           O
ATOM   1403  N   GLN X 182      66.902  35.747  26.694  1.00  0.00           N
ATOM   1404  CA  GLN X 182      68.154  36.392  26.255  1.00  0.00           C
ATOM   1405  CB  GLN X 182      68.393  37.675  27.084  1.00  0.00           C
ATOM   1406  CG  GLN X 182      67.581  38.885  26.588  1.00  0.00           C
ATOM   1407  CD  GLN X 182      67.983  39.361  25.192  1.00  0.00           C
ATOM   1408  OE1 GLN X 182      68.953  38.906  24.599  1.00  0.00           O
ATOM   1409  NE2 GLN X 182      67.249  40.279  24.609  1.00  0.00           N
ATOM   1410  C   GLN X 182      69.401  35.479  26.271  1.00  0.00           C
ATOM   1411  O   GLN X 182      70.497  35.932  25.924  1.00  0.00           O
ATOM   1412  N   ASP X 183      69.253  34.205  26.646  1.00  0.00           N
ATOM   1413  CA  ASP X 183      70.304  33.185  26.616  1.00  0.00           C
ATOM   1414  CB  ASP X 183      70.562  32.742  28.060  1.00  0.00           C
ATOM   1415  CG  ASP X 183      71.803  31.865  28.164  1.00  0.00           C
ATOM   1416  OD1 ASP X 183      71.711  30.733  28.682  1.00  0.00           O
ATOM   1417  OD2 ASP X 183      72.906  32.335  27.798  1.00  0.00           O
ATOM   1418  C   ASP X 183      69.979  31.976  25.712  1.00  0.00           C
ATOM   1419  O   ASP X 183      70.899  31.344  25.189  1.00  0.00           O
ATOM   1420  N   ASN X 184      68.697  31.653  25.487  1.00  0.00           N
ATOM   1421  CA  ASN X 184      68.270  30.425  24.793  1.00  0.00           C
ATOM   1422  CB  ASN X 184      67.463  29.553  25.775  1.00  0.00           C
ATOM   1423  CG  ASN X 184      68.320  28.933  26.861  1.00  0.00           C
ATOM   1424  OD1 ASN X 184      68.910  27.870  26.680  1.00  0.00           O
ATOM   1425  ND2 ASN X 184      68.429  29.574  27.998  1.00  0.00           N
ATOM   1426  C   ASN X 184      67.481  30.631  23.484  1.00  0.00           C
ATOM   1427  O   ASN X 184      67.316  29.669  22.733  1.00  0.00           O
ATOM   1428  N   ILE X 185      66.962  31.830  23.185  1.00  0.00           N
ATOM   1429  CA  ILE X 185      65.966  31.993  22.107  1.00  0.00           C
ATOM   1430  CB  ILE X 185      65.266  33.364  22.232  1.00  0.00           C
ATOM   1431  CG2 ILE X 185      66.176  34.526  21.794  1.00  0.00           C
ATOM   1432  CG1 ILE X 185      63.925  33.456  21.476  1.00  0.00           C
ATOM   1433  CD1 ILE X 185      62.859  32.461  21.952  1.00  0.00           C
ATOM   1434  C   ILE X 185      66.505  31.727  20.690  1.00  0.00           C
ATOM   1435  O   ILE X 185      65.737  31.322  19.812  1.00  0.00           O
ATOM   1436  N   ALA X 186      67.817  31.861  20.462  1.00  0.00           N
ATOM   1437  CA  ALA X 186      68.415  31.592  19.153  1.00  0.00           C
ATOM   1438  CB  ALA X 186      69.838  32.151  19.131  1.00  0.00           C
ATOM   1439  C   ALA X 186      68.367  30.100  18.775  1.00  0.00           C
ATOM   1440  O   ALA X 186      68.190  29.778  17.597  1.00  0.00           O
ATOM   1441  N   SER X 187      68.408  29.204  19.772  1.00  0.00           N
ATOM   1442  CA  SER X 187      68.218  27.749  19.622  1.00  0.00           C
ATOM   1443  CB  SER X 187      68.481  27.052  20.966  1.00  0.00           C
ATOM   1444  OG  SER X 187      69.754  27.413  21.473  1.00  0.00           O
ATOM   1445  C   SER X 187      66.808  27.372  19.139  1.00  0.00           C
ATOM   1446  O   SER X 187      66.608  26.265  18.636  1.00  0.00           O
ATOM   1447  N   PHE X 188      65.844  28.293  19.263  1.00  0.00           N
ATOM   1448  CA  PHE X 188      64.466  28.188  18.766  1.00  0.00           C
ATOM   1449  CB  PHE X 188      63.483  28.403  19.929  1.00  0.00           C
ATOM   1450  CG  PHE X 188      63.592  27.387  21.054  1.00  0.00           C
ATOM   1451  CD1 PHE X 188      64.489  27.601  22.119  1.00  0.00           C
ATOM   1452  CE1 PHE X 188      64.594  26.661  23.159  1.00  0.00           C
ATOM   1453  CZ  PHE X 188      63.795  25.503  23.143  1.00  0.00           C
ATOM   1454  CE2 PHE X 188      62.893  25.287  22.085  1.00  0.00           C
ATOM   1455  CD2 PHE X 188      62.792  26.227  21.043  1.00  0.00           C
ATOM   1456  C   PHE X 188      64.191  29.139  17.579  1.00  0.00           C
ATOM   1457  O   PHE X 188      63.036  29.360  17.213  1.00  0.00           O
ATOM   1458  N   GLY X 189      65.237  29.709  16.971  1.00  0.00           N
ATOM   1459  CA  GLY X 189      65.164  30.519  15.750  1.00  0.00           C
ATOM   1460  C   GLY X 189      64.861  32.010  15.932  1.00  0.00           C
ATOM   1461  O   GLY X 189      64.760  32.726  14.938  1.00  0.00           O
ATOM   1462  N   GLY X 190      64.724  32.506  17.164  1.00  0.00           N
ATOM   1463  CA  GLY X 190      64.474  33.927  17.424  1.00  0.00           C
ATOM   1464  C   GLY X 190      65.759  34.755  17.511  1.00  0.00           C
ATOM   1465  O   GLY X 190      66.771  34.277  18.020  1.00  0.00           O
ATOM   1466  N   ASN X 191      65.738  36.007  17.046  1.00  0.00           N
ATOM   1467  CA  ASN X 191      66.851  36.937  17.236  1.00  0.00           C
ATOM   1468  CB  ASN X 191      66.912  37.947  16.072  1.00  0.00           C
ATOM   1469  CG  ASN X 191      68.084  38.914  16.200  1.00  0.00           C
ATOM   1470  OD1 ASN X 191      68.952  38.790  17.053  1.00  0.00           O
ATOM   1471  ND2 ASN X 191      68.160  39.922  15.375  1.00  0.00           N
ATOM   1472  C   ASN X 191      66.746  37.637  18.614  1.00  0.00           C
ATOM   1473  O   ASN X 191      65.828  38.440  18.806  1.00  0.00           O
ATOM   1474  N   PRO X 192      67.689  37.423  19.554  1.00  0.00           N
ATOM   1475  CD  PRO X 192      68.804  36.487  19.467  1.00  0.00           C
ATOM   1476  CG  PRO X 192      69.763  36.884  20.577  1.00  0.00           C
ATOM   1477  CB  PRO X 192      68.843  37.466  21.642  1.00  0.00           C
ATOM   1478  CA  PRO X 192      67.707  38.118  20.849  1.00  0.00           C
ATOM   1479  C   PRO X 192      67.890  39.647  20.755  1.00  0.00           C
ATOM   1480  O   PRO X 192      67.602  40.353  21.720  1.00  0.00           O
ATOM   1481  N   GLY X 193      68.321  40.174  19.603  1.00  0.00           N
ATOM   1482  CA  GLY X 193      68.362  41.608  19.282  1.00  0.00           C
ATOM   1483  C   GLY X 193      67.082  42.165  18.638  1.00  0.00           C
ATOM   1484  O   GLY X 193      67.093  43.286  18.134  1.00  0.00           O
ATOM   1485  N   SER X 194      65.994  41.387  18.588  1.00  0.00           N
ATOM   1486  CA  SER X 194      64.716  41.742  17.946  1.00  0.00           C
ATOM   1487  CB  SER X 194      64.663  41.117  16.542  1.00  0.00           C
ATOM   1488  OG  SER X 194      63.668  41.698  15.712  1.00  0.00           O
ATOM   1489  C   SER X 194      63.527  41.340  18.837  1.00  0.00           C
ATOM   1490  O   SER X 194      62.573  40.694  18.390  1.00  0.00           O
ATOM   1491  N   VAL X 195      63.599  41.684  20.131  1.00  0.00           N
ATOM   1492  CA  VAL X 195      62.618  41.271  21.154  1.00  0.00           C
ATOM   1493  CB  VAL X 195      63.318  40.841  22.461  1.00  0.00           C
ATOM   1494  CG1 VAL X 195      62.312  40.397  23.534  1.00  0.00           C
ATOM   1495  CG2 VAL X 195      64.269  39.659  22.219  1.00  0.00           C
ATOM   1496  C   VAL X 195      61.566  42.354  21.413  1.00  0.00           C
ATOM   1497  O   VAL X 195      61.858  43.415  21.969  1.00  0.00           O
ATOM   1498  N   THR X 196      60.317  42.046  21.070  1.00  0.00           N
ATOM   1499  CA  THR X 196      59.119  42.781  21.491  1.00  0.00           C
ATOM   1500  CB  THR X 196      58.070  42.788  20.365  1.00  0.00           C
ATOM   1501  CG2 THR X 196      56.790  43.537  20.741  1.00  0.00           C
ATOM   1502  OG1 THR X 196      58.582  43.447  19.229  1.00  0.00           O
ATOM   1503  C   THR X 196      58.543  42.145  22.759  1.00  0.00           C
ATOM   1504  O   THR X 196      58.371  40.926  22.811  1.00  0.00           O
ATOM   1505  N   ILE X 197      58.187  42.949  23.765  1.00  0.00           N
ATOM   1506  CA  ILE X 197      57.361  42.499  24.900  1.00  0.00           C
ATOM   1507  CB  ILE X 197      57.959  42.876  26.276  1.00  0.00           C
ATOM   1508  CG2 ILE X 197      59.327  42.186  26.441  1.00  0.00           C
ATOM   1509  CG1 ILE X 197      58.056  44.400  26.516  1.00  0.00           C
ATOM   1510  CD1 ILE X 197      58.478  44.769  27.945  1.00  0.00           C
ATOM   1511  C   ILE X 197      55.905  42.950  24.725  1.00  0.00           C
ATOM   1512  O   ILE X 197      55.640  44.067  24.280  1.00  0.00           O
ATOM   1513  N   PHE X 198      54.970  42.067  25.068  1.00  0.00           N
ATOM   1514  CA  PHE X 198      53.522  42.242  24.944  1.00  0.00           C
ATOM   1515  CB  PHE X 198      53.020  41.376  23.770  1.00  0.00           C
ATOM   1516  CG  PHE X 198      51.546  41.528  23.418  1.00  0.00           C
ATOM   1517  CD1 PHE X 198      50.553  40.884  24.183  1.00  0.00           C
ATOM   1518  CE1 PHE X 198      49.193  41.059  23.870  1.00  0.00           C
ATOM   1519  CZ  PHE X 198      48.817  41.845  22.769  1.00  0.00           C
ATOM   1520  CE2 PHE X 198      49.803  42.459  21.980  1.00  0.00           C
ATOM   1521  CD2 PHE X 198      51.162  42.298  22.304  1.00  0.00           C
ATOM   1522  C   PHE X 198      52.844  41.845  26.263  1.00  0.00           C
ATOM   1523  O   PHE X 198      53.297  40.919  26.937  1.00  0.00           O
ATOM   1524  N   GLY X 199      51.729  42.481  26.617  1.00  0.00           N
ATOM   1525  CA  GLY X 199      50.855  41.987  27.683  1.00  0.00           C
ATOM   1526  C   GLY X 199      49.516  42.712  27.727  1.00  0.00           C
ATOM   1527  O   GLY X 199      49.444  43.918  27.488  1.00  0.00           O
ATOM   1528  N   GLU X 200      48.443  41.998  28.059  1.00  0.00           N
ATOM   1529  CA  GLU X 200      47.121  42.587  28.269  1.00  0.00           C
ATOM   1530  CB  GLU X 200      46.063  41.842  27.430  1.00  0.00           C
ATOM   1531  CG  GLU X 200      45.288  40.713  28.122  1.00  0.00           C
ATOM   1532  CD  GLU X 200      46.123  39.535  28.642  1.00  0.00           C
ATOM   1533  OE1 GLU X 200      45.575  38.802  29.498  1.00  0.00           O
ATOM   1534  OE2 GLU X 200      47.275  39.321  28.200  1.00  0.00           O
ATOM   1535  C   GLU X 200      46.801  42.707  29.770  1.00  0.00           C
ATOM   1536  O   GLU X 200      47.379  41.987  30.592  1.00  0.00           O
ATOM   1537  C1  MOL X 201      36.947  35.976  31.286  1.00  0.00           C
ATOM   1538  C2  MOL X 201      38.162  35.459  30.485  1.00  0.00           C
ATOM   1539  C3  MOL X 201      37.764  34.545  29.295  1.00  0.00           C
ATOM   1540  C4  MOL X 201      39.022  34.137  28.495  1.00  0.00           C
ATOM   1541  C5  MOL X 201      39.816  35.393  28.079  1.00  0.00           C
ATOM   1542  C6  MOL X 201      40.131  36.323  29.279  1.00  0.00           C
ATOM   1543  O1  MOL X 201      38.895  36.603  29.981  1.00  0.00           O
ATOM   1544  O2  MOL X 201      41.084  35.624  30.125  1.00  0.00           O
ATOM   1545  C7  MOL X 201      41.765  36.287  31.233  1.00  0.00           C
ATOM   1546  C8  MOL X 201      42.700  37.411  30.702  1.00  0.00           C
ATOM   1547  C9  MOL X 201      42.563  38.762  31.460  1.00  0.00           C
ATOM   1548  C10 MOL X 201      41.048  39.096  31.589  1.00  0.00           C
ATOM   1549  C11 MOL X 201      40.351  38.037  32.449  1.00  0.00           C
ATOM   1550  C12 MOL X 201      40.772  36.700  32.334  1.00  0.00           C
ATOM   1551  C13 MOL X 201      40.305  35.744  33.259  1.00  0.00           C
ATOM   1552  C14 MOL X 201      39.350  36.079  34.252  1.00  0.00           C
ATOM   1553  C15 MOL X 201      38.830  37.396  34.276  1.00  0.00           C
ATOM   1554  C16 MOL X 201      39.350  38.371  33.385  1.00  0.00           C
ATOM   1555  O3  MOL X 201      38.895  39.659  33.429  1.00  0.00           O
ATOM   1556  C17 MOL X 201      37.728  37.749  35.248  1.00  0.00           C
ATOM   1557  O4  MOL X 201      37.133  38.818  35.168  1.00  0.00           O
ATOM   1558  C18 MOL X 201      37.373  36.770  36.330  1.00  0.00           C
ATOM   1559  C19 MOL X 201      37.946  35.477  36.369  1.00  0.00           C
ATOM   1560  C20 MOL X 201      38.882  35.044  35.262  1.00  0.00           C
ATOM   1561  O5  MOL X 201      39.273  33.885  35.179  1.00  0.00           O
ATOM   1562  C21 MOL X 201      37.608  34.605  37.438  1.00  0.00           C
ATOM   1563  C22 MOL X 201      36.683  35.015  38.420  1.00  0.00           C
ATOM   1564  C23 MOL X 201      36.097  36.284  38.356  1.00  0.00           C
ATOM   1565  C24 MOL X 201      36.445  37.158  37.320  1.00  0.00           C
ATOM   1566  O6  MOL X 201      38.213  33.366  37.544  1.00  0.00           O
ATOM   1567  C25 MOL X 201      37.672  32.272  38.304  1.00  0.00           C
ATOM   1568  O7  MOL X 201      40.803  34.478  33.182  1.00  0.00           O
ATOM   1569  C26 MOL X 201      43.261  38.724  32.849  1.00  0.00           C
ATOM   1570  O8  MOL X 201      44.067  37.862  33.120  1.00  0.00           O
ATOM   1571  C27 MOL X 201      42.904  39.685  33.996  1.00  0.00           C
ATOM   1572  O9  MOL X 201      42.753  41.044  33.619  1.00  0.00           O
ATOM   1573  O10 MOL X 201      43.195  39.789  30.699  1.00  0.00           O
ATOM   1574  N1  MOL X 201      38.645  33.347  27.308  1.00  0.00           N
ATOM   1575  O11 MOL X 201      36.829  35.219  28.436  1.00  0.00           O
ATOM   1576  C28 MOL X 201      43.660  42.038  34.235  1.00  0.00           C
ATOM   1577  O12 MOL X 201      44.795  41.564  34.609  1.00  0.00           O
ATOM   1578  C29 MOL X 201      42.798  42.849  35.219  1.00  0.00           C
ATOM   1579  C30 MOL X 201      43.663  43.753  36.101  1.00  0.00           C
ATOM   1580  C31 MOL X 201      42.857  44.507  37.170  1.00  0.00           C
ATOM   1581  C32 MOL X 201      41.870  45.516  36.578  1.00  0.00           C
ATOM   1582  C33 MOL X 201      41.208  46.397  37.667  1.00  0.00           C
ATOM   1583  O13 MOL X 201      40.233  47.275  37.103  1.00  0.00           O
ATOM   1584  N2  MOL X 201      45.911  43.633  30.154  1.00  0.00           N
ATOM   1585  C34 MOL X 201      45.402  43.789  31.550  1.00  0.00           C
ATOM   1586  C35 MOL X 201      44.577  42.550  31.958  1.00  0.00           C
ATOM   1587  O14 MOL X 201      43.771  42.971  33.073  1.00  0.00           O
ATOM   1588  C36 MOL X 201      46.564  44.108  32.493  1.00  0.00           C
ATOM   1589  O15 MOL X 201      47.379  44.986  32.196  1.00  0.00           O
ATOM   1590  N   ALA X 202      46.752  43.334  33.623  1.00  0.00           N
ATOM   1591  CA  ALA X 202      47.881  43.641  34.516  1.00  0.00           C
ATOM   1592  CB  ALA X 202      47.692  42.900  35.845  1.00  0.00           C
ATOM   1593  C   ALA X 202      49.252  43.294  33.879  1.00  0.00           C
ATOM   1594  O   ALA X 202      50.270  43.855  34.298  1.00  0.00           O
ATOM   1595  N   GLY X 203      49.295  42.452  32.837  1.00  0.00           N
ATOM   1596  CA  GLY X 203      50.488  42.239  32.008  1.00  0.00           C
ATOM   1597  C   GLY X 203      50.889  43.512  31.249  1.00  0.00           C
ATOM   1598  O   GLY X 203      52.065  43.871  31.217  1.00  0.00           O
ATOM   1599  N   GLY X 204      49.908  44.277  30.760  1.00  0.00           N
ATOM   1600  CA  GLY X 204      50.119  45.592  30.143  1.00  0.00           C
ATOM   1601  C   GLY X 204      50.655  46.642  31.126  1.00  0.00           C
ATOM   1602  O   GLY X 204      51.568  47.398  30.796  1.00  0.00           O
ATOM   1603  N   GLU X 205      50.187  46.624  32.380  1.00  0.00           N
ATOM   1604  CA  GLU X 205      50.788  47.438  33.449  1.00  0.00           C
ATOM   1605  CB  GLU X 205      49.888  47.440  34.698  1.00  0.00           C
ATOM   1606  CG  GLU X 205      50.099  48.721  35.529  1.00  0.00           C
ATOM   1607  CD  GLU X 205      49.983  48.528  37.043  1.00  0.00           C
ATOM   1608  OE1 GLU X 205      50.636  47.602  37.588  1.00  0.00           O
ATOM   1609  OE2 GLU X 205      49.279  49.346  37.680  1.00  0.00           O
ATOM   1610  C   GLU X 205      52.210  46.969  33.829  1.00  0.00           C
ATOM   1611  O   GLU X 205      53.010  47.747  34.356  1.00  0.00           O
ATOM   1612  N   SER X 206      52.545  45.700  33.569  1.00  0.00           N
ATOM   1613  CA  SER X 206      53.878  45.141  33.832  1.00  0.00           C
ATOM   1614  CB  SER X 206      53.834  43.613  33.948  1.00  0.00           C
ATOM   1615  OG  SER X 206      52.858  43.225  34.904  1.00  0.00           O
ATOM   1616  C   SER X 206      54.891  45.606  32.777  1.00  0.00           C
ATOM   1617  O   SER X 206      56.001  46.004  33.128  1.00  0.00           O
ATOM   1618  N   VAL X 207      54.485  45.688  31.503  1.00  0.00           N
ATOM   1619  CA  VAL X 207      55.279  46.293  30.412  1.00  0.00           C
ATOM   1620  CB  VAL X 207      54.494  46.224  29.081  1.00  0.00           C
ATOM   1621  CG1 VAL X 207      55.164  46.997  27.941  1.00  0.00           C
ATOM   1622  CG2 VAL X 207      54.343  44.768  28.613  1.00  0.00           C
ATOM   1623  C   VAL X 207      55.700  47.735  30.751  1.00  0.00           C
ATOM   1624  O   VAL X 207      56.864  48.096  30.567  1.00  0.00           O
ATOM   1625  N   SER X 208      54.807  48.541  31.336  1.00  0.00           N
ATOM   1626  CA  SER X 208      55.119  49.929  31.720  1.00  0.00           C
ATOM   1627  CB  SER X 208      53.848  50.673  32.105  1.00  0.00           C
ATOM   1628  OG  SER X 208      53.021  50.800  30.968  1.00  0.00           O
ATOM   1629  C   SER X 208      56.143  50.065  32.856  1.00  0.00           C
ATOM   1630  O   SER X 208      56.924  51.016  32.848  1.00  0.00           O
ATOM   1631  N   VAL X 209      56.211  49.132  33.815  1.00  0.00           N
ATOM   1632  CA  VAL X 209      57.302  49.147  34.815  1.00  0.00           C
ATOM   1633  CB  VAL X 209      56.907  48.575  36.188  1.00  0.00           C
ATOM   1634  CG1 VAL X 209      55.790  49.409  36.824  1.00  0.00           C
ATOM   1635  CG2 VAL X 209      56.471  47.113  36.144  1.00  0.00           C
ATOM   1636  C   VAL X 209      58.591  48.516  34.283  1.00  0.00           C
ATOM   1637  O   VAL X 209      59.672  48.901  34.727  1.00  0.00           O
ATOM   1638  N   LEU X 210      58.514  47.636  33.277  1.00  0.00           N
ATOM   1639  CA  LEU X 210      59.690  47.101  32.582  1.00  0.00           C
ATOM   1640  CB  LEU X 210      59.301  45.855  31.762  1.00  0.00           C
ATOM   1641  CG  LEU X 210      58.993  44.605  32.611  1.00  0.00           C
ATOM   1642  CD1 LEU X 210      58.387  43.518  31.726  1.00  0.00           C
ATOM   1643  CD2 LEU X 210      60.245  44.022  33.272  1.00  0.00           C
ATOM   1644  C   LEU X 210      60.410  48.155  31.721  1.00  0.00           C
ATOM   1645  O   LEU X 210      61.626  48.065  31.578  1.00  0.00           O
ATOM   1646  N   VAL X 211      59.744  49.200  31.211  1.00  0.00           N
ATOM   1647  CA  VAL X 211      60.470  50.353  30.626  1.00  0.00           C
ATOM   1648  CB  VAL X 211      59.659  51.144  29.576  1.00  0.00           C
ATOM   1649  CG1 VAL X 211      59.426  50.308  28.312  1.00  0.00           C
ATOM   1650  CG2 VAL X 211      58.307  51.644  30.082  1.00  0.00           C
ATOM   1651  C   VAL X 211      61.072  51.286  31.688  1.00  0.00           C
ATOM   1652  O   VAL X 211      62.098  51.905  31.419  1.00  0.00           O
ATOM   1653  N   LEU X 212      60.508  51.370  32.898  1.00  0.00           N
ATOM   1654  CA  LEU X 212      60.988  52.277  33.957  1.00  0.00           C
ATOM   1655  CB  LEU X 212      59.800  52.711  34.836  1.00  0.00           C
ATOM   1656  CG  LEU X 212      58.844  53.714  34.163  1.00  0.00           C
ATOM   1657  CD1 LEU X 212      57.596  53.889  35.027  1.00  0.00           C
ATOM   1658  CD2 LEU X 212      59.498  55.087  33.987  1.00  0.00           C
ATOM   1659  C   LEU X 212      62.118  51.700  34.828  1.00  0.00           C
ATOM   1660  O   LEU X 212      63.057  52.425  35.156  1.00  0.00           O
ATOM   1661  N   SER X 213      62.048  50.421  35.210  1.00  0.00           N
ATOM   1662  CA  SER X 213      62.959  49.800  36.187  1.00  0.00           C
ATOM   1663  CB  SER X 213      62.551  48.340  36.418  1.00  0.00           C
ATOM   1664  OG  SER X 213      63.491  47.672  37.239  1.00  0.00           O
ATOM   1665  C   SER X 213      64.442  49.858  35.763  1.00  0.00           C
ATOM   1666  O   SER X 213      64.739  49.638  34.583  1.00  0.00           O
ATOM   1667  N   PRO X 214      65.395  50.074  36.695  1.00  0.00           N
ATOM   1668  CD  PRO X 214      65.188  50.576  38.048  1.00  0.00           C
ATOM   1669  CG  PRO X 214      66.507  51.226  38.448  1.00  0.00           C
ATOM   1670  CB  PRO X 214      67.537  50.372  37.713  1.00  0.00           C
ATOM   1671  CA  PRO X 214      66.830  49.938  36.422  1.00  0.00           C
ATOM   1672  C   PRO X 214      67.252  48.509  36.039  1.00  0.00           C
ATOM   1673  O   PRO X 214      68.160  48.325  35.227  1.00  0.00           O
ATOM   1674  N   LEU X 215      66.578  47.492  36.592  1.00  0.00           N
ATOM   1675  CA  LEU X 215      66.881  46.073  36.357  1.00  0.00           C
ATOM   1676  CB  LEU X 215      66.168  45.249  37.448  1.00  0.00           C
ATOM   1677  CG  LEU X 215      66.512  43.745  37.463  1.00  0.00           C
ATOM   1678  CD1 LEU X 215      67.955  43.484  37.896  1.00  0.00           C
ATOM   1679  CD2 LEU X 215      65.587  43.000  38.423  1.00  0.00           C
ATOM   1680  C   LEU X 215      66.463  45.614  34.951  1.00  0.00           C
ATOM   1681  O   LEU X 215      67.048  44.689  34.395  1.00  0.00           O
ATOM   1682  N   ALA X 216      65.461  46.265  34.359  1.00  0.00           N
ATOM   1683  CA  ALA X 216      64.915  45.926  33.045  1.00  0.00           C
ATOM   1684  CB  ALA X 216      63.395  46.064  33.133  1.00  0.00           C
ATOM   1685  C   ALA X 216      65.570  46.713  31.886  1.00  0.00           C
ATOM   1686  O   ALA X 216      65.003  46.827  30.793  1.00  0.00           O
ATOM   1687  N   LYS X 217      66.755  47.290  32.113  1.00  0.00           N
ATOM   1688  CA  LYS X 217      67.602  47.921  31.087  1.00  0.00           C
ATOM   1689  CB  LYS X 217      68.478  49.008  31.746  1.00  0.00           C
ATOM   1690  CG  LYS X 217      67.684  50.156  32.411  1.00  0.00           C
ATOM   1691  CD  LYS X 217      67.006  51.095  31.400  1.00  0.00           C
ATOM   1692  CE  LYS X 217      66.184  52.216  32.061  1.00  0.00           C
ATOM   1693  NZ  LYS X 217      64.898  51.735  32.629  1.00  0.00           N
ATOM   1694  C   LYS X 217      68.436  46.855  30.355  1.00  0.00           C
ATOM   1695  O   LYS X 217      68.772  45.827  30.943  1.00  0.00           O
ATOM   1696  N   ASN X 218      68.766  47.083  29.081  1.00  0.00           N
ATOM   1697  CA  ASN X 218      69.502  46.148  28.211  1.00  0.00           C
ATOM   1698  CB  ASN X 218      71.005  46.235  28.548  1.00  0.00           C
ATOM   1699  CG  ASN X 218      71.894  45.406  27.635  1.00  0.00           C
ATOM   1700  OD1 ASN X 218      71.531  45.000  26.532  1.00  0.00           O
ATOM   1701  ND2 ASN X 218      73.088  45.108  28.083  1.00  0.00           N
ATOM   1702  C   ASN X 218      68.926  44.706  28.208  1.00  0.00           C
ATOM   1703  O   ASN X 218      69.641  43.734  28.469  1.00  0.00           O
ATOM   1704  N   LEU X 219      67.619  44.574  27.959  1.00  0.00           N
ATOM   1705  CA  LEU X 219      66.861  43.318  28.071  1.00  0.00           C
ATOM   1706  CB  LEU X 219      66.147  43.361  29.441  1.00  0.00           C
ATOM   1707  CG  LEU X 219      65.442  42.066  29.884  1.00  0.00           C
ATOM   1708  CD1 LEU X 219      66.432  40.928  30.144  1.00  0.00           C
ATOM   1709  CD2 LEU X 219      64.684  42.327  31.188  1.00  0.00           C
ATOM   1710  C   LEU X 219      65.883  43.084  26.895  1.00  0.00           C
ATOM   1711  O   LEU X 219      65.711  41.941  26.468  1.00  0.00           O
ATOM   1712  N   PHE X 220      65.260  44.140  26.354  1.00  0.00           N
ATOM   1713  CA  PHE X 220      64.301  44.077  25.233  1.00  0.00           C
ATOM   1714  CB  PHE X 220      62.883  43.838  25.784  1.00  0.00           C
ATOM   1715  CG  PHE X 220      62.326  44.965  26.637  1.00  0.00           C
ATOM   1716  CD1 PHE X 220      62.633  45.026  28.010  1.00  0.00           C
ATOM   1717  CE1 PHE X 220      62.132  46.072  28.804  1.00  0.00           C
ATOM   1718  CZ  PHE X 220      61.301  47.049  28.232  1.00  0.00           C
ATOM   1719  CE2 PHE X 220      60.981  46.988  26.865  1.00  0.00           C
ATOM   1720  CD2 PHE X 220      61.495  45.949  26.067  1.00  0.00           C
ATOM   1721  C   PHE X 220      64.353  45.328  24.328  1.00  0.00           C
ATOM   1722  O   PHE X 220      65.075  46.286  24.626  1.00  0.00           O
ATOM   1723  N   HIE X 221      63.603  45.320  23.216  1.00  0.00           N
ATOM   1724  CA  HIE X 221      63.783  46.254  22.088  1.00  0.00           C
ATOM   1725  CB  HIE X 221      64.442  45.486  20.928  1.00  0.00           C
ATOM   1726  CG  HIE X 221      65.738  44.844  21.340  1.00  0.00           C
ATOM   1727  ND1 HIE X 221      65.875  43.541  21.824  1.00  0.00           N
ATOM   1728  CE1 HIE X 221      67.145  43.454  22.255  1.00  0.00           C
ATOM   1729  NE2 HIE X 221      67.792  44.615  22.061  1.00  0.00           N
ATOM   1730  CD2 HIE X 221      66.920  45.506  21.487  1.00  0.00           C
ATOM   1731  C   HIE X 221      62.507  46.967  21.607  1.00  0.00           C
ATOM   1732  O   HIE X 221      62.619  48.023  20.987  1.00  0.00           O
ATOM   1733  N   ARG X 222      61.305  46.430  21.855  1.00  0.00           N
ATOM   1734  CA  ARG X 222      60.006  47.088  21.573  1.00  0.00           C
ATOM   1735  CB  ARG X 222      59.434  46.706  20.188  1.00  0.00           C
ATOM   1736  CG  ARG X 222      60.322  46.777  18.930  1.00  0.00           C
ATOM   1737  CD  ARG X 222      61.367  45.652  18.836  1.00  0.00           C
ATOM   1738  NE  ARG X 222      61.476  45.084  17.484  1.00  0.00           N
ATOM   1739  CZ  ARG X 222      62.150  45.558  16.451  1.00  0.00           C
ATOM   1740  NH1 ARG X 222      62.835  46.661  16.464  1.00  0.00           N
ATOM   1741  NH2 ARG X 222      62.156  44.915  15.328  1.00  0.00           N
ATOM   1742  C   ARG X 222      58.970  46.721  22.647  1.00  0.00           C
ATOM   1743  O   ARG X 222      59.128  45.693  23.305  1.00  0.00           O
ATOM   1744  N   ALA X 223      57.904  47.510  22.797  1.00  0.00           N
ATOM   1745  CA  ALA X 223      56.843  47.278  23.786  1.00  0.00           C
ATOM   1746  CB  ALA X 223      57.099  48.218  24.971  1.00  0.00           C
ATOM   1747  C   ALA X 223      55.417  47.457  23.219  1.00  0.00           C
ATOM   1748  O   ALA X 223      55.174  48.360  22.416  1.00  0.00           O
ATOM   1749  N   ILE X 224      54.468  46.628  23.677  1.00  0.00           N
ATOM   1750  CA  ILE X 224      53.026  46.700  23.368  1.00  0.00           C
ATOM   1751  CB  ILE X 224      52.632  45.718  22.230  1.00  0.00           C
ATOM   1752  CG2 ILE X 224      51.153  45.933  21.838  1.00  0.00           C
ATOM   1753  CG1 ILE X 224      53.538  45.846  20.979  1.00  0.00           C
ATOM   1754  CD1 ILE X 224      53.234  44.850  19.849  1.00  0.00           C
ATOM   1755  C   ILE X 224      52.197  46.413  24.638  1.00  0.00           C
ATOM   1756  O   ILE X 224      52.553  45.512  25.399  1.00  0.00           O
ATOM   1757  N   SER X 225      51.083  47.123  24.870  1.00  0.00           N
ATOM   1758  CA  SER X 225      50.142  46.814  25.969  1.00  0.00           C
ATOM   1759  CB  SER X 225      50.484  47.615  27.231  1.00  0.00           C
ATOM   1760  OG  SER X 225      50.466  49.008  27.000  1.00  0.00           O
ATOM   1761  C   SER X 225      48.655  46.952  25.594  1.00  0.00           C
ATOM   1762  O   SER X 225      48.243  47.927  24.961  1.00  0.00           O
ATOM   1763  N   GLU X 226      47.829  45.981  26.013  1.00  0.00           N
ATOM   1764  CA  GLU X 226      46.496  45.704  25.431  1.00  0.00           C
ATOM   1765  CB  GLU X 226      46.657  44.477  24.499  1.00  0.00           C
ATOM   1766  CG  GLU X 226      45.451  44.054  23.638  1.00  0.00           C
ATOM   1767  CD  GLU X 226      44.942  45.172  22.718  1.00  0.00           C
ATOM   1768  OE1 GLU X 226      44.192  46.054  23.202  1.00  0.00           O
ATOM   1769  OE2 GLU X 226      45.322  45.158  21.524  1.00  0.00           O
ATOM   1770  C   GLU X 226      45.343  45.526  26.460  1.00  0.00           C
ATOM   1771  O   GLU X 226      45.542  45.358  27.673  1.00  0.00           O
ATOM   1772  N   SER X 227      44.106  45.560  25.951  1.00  0.00           N
ATOM   1773  CA  SER X 227      42.824  45.475  26.664  1.00  0.00           C
ATOM   1774  CB  SER X 227      42.538  44.071  27.216  1.00  0.00           C
ATOM   1775  OG  SER X 227      42.629  43.079  26.207  1.00  0.00           O
ATOM   1776  C   SER X 227      42.643  46.607  27.681  1.00  0.00           C
ATOM   1777  O   SER X 227      42.194  46.403  28.808  1.00  0.00           O
ATOM   1778  N   GLY X 228      43.008  47.826  27.270  1.00  0.00           N
ATOM   1779  CA  GLY X 228      42.678  49.078  27.960  1.00  0.00           C
ATOM   1780  C   GLY X 228      43.580  49.468  29.132  1.00  0.00           C
ATOM   1781  O   GLY X 228      43.311  50.493  29.760  1.00  0.00           O
ATOM   1782  N   VAL X 229      44.629  48.693  29.429  1.00  0.00           N
ATOM   1783  CA  VAL X 229      45.528  48.930  30.570  1.00  0.00           C
ATOM   1784  CB  VAL X 229      45.372  47.837  31.648  1.00  0.00           C
ATOM   1785  CG1 VAL X 229      46.257  48.132  32.869  1.00  0.00           C
ATOM   1786  CG2 VAL X 229      43.924  47.719  32.147  1.00  0.00           C
ATOM   1787  C   VAL X 229      46.983  49.037  30.112  1.00  0.00           C
ATOM   1788  O   VAL X 229      47.556  48.088  29.576  1.00  0.00           O
ATOM   1789  N   ALA X 230      47.588  50.191  30.378  1.00  0.00           N
ATOM   1790  CA  ALA X 230      49.034  50.416  30.371  1.00  0.00           C
ATOM   1791  CB  ALA X 230      49.385  51.365  29.219  1.00  0.00           C
ATOM   1792  C   ALA X 230      49.530  50.948  31.731  1.00  0.00           C
ATOM   1793  O   ALA X 230      50.685  50.727  32.086  1.00  0.00           O
ATOM   1794  N   LEU X 231      48.680  51.610  32.523  1.00  0.00           N
ATOM   1795  CA  LEU X 231      48.969  52.021  33.902  1.00  0.00           C
ATOM   1796  CB  LEU X 231      49.633  53.412  33.876  1.00  0.00           C
ATOM   1797  CG  LEU X 231      50.037  53.983  35.249  1.00  0.00           C
ATOM   1798  CD1 LEU X 231      51.034  53.092  35.994  1.00  0.00           C
ATOM   1799  CD2 LEU X 231      50.689  55.352  35.063  1.00  0.00           C
ATOM   1800  C   LEU X 231      47.683  51.998  34.749  1.00  0.00           C
ATOM   1801  O   LEU X 231      46.601  52.256  34.226  1.00  0.00           O
ATOM   1802  N   THR X 232      47.792  51.730  36.054  1.00  0.00           N
ATOM   1803  CA  THR X 232      46.689  51.882  37.023  1.00  0.00           C
ATOM   1804  CB  THR X 232      46.145  50.531  37.535  1.00  0.00           C
ATOM   1805  CG2 THR X 232      46.041  49.423  36.487  1.00  0.00           C
ATOM   1806  OG1 THR X 232      46.922  50.033  38.601  1.00  0.00           O
ATOM   1807  C   THR X 232      47.105  52.751  38.215  1.00  0.00           C
ATOM   1808  O   THR X 232      48.299  52.904  38.494  1.00  0.00           O
ATOM   1809  N   SER X 233      46.137  53.263  38.976  1.00  0.00           N
ATOM   1810  CA  SER X 233      46.368  53.872  40.299  1.00  0.00           C
ATOM   1811  CB  SER X 233      45.495  55.120  40.438  1.00  0.00           C
ATOM   1812  OG  SER X 233      44.128  54.776  40.366  1.00  0.00           O
ATOM   1813  C   SER X 233      46.151  52.901  41.478  1.00  0.00           C
ATOM   1814  O   SER X 233      46.369  53.277  42.635  1.00  0.00           O
ATOM   1815  N   VAL X 234      45.738  51.654  41.209  1.00  0.00           N
ATOM   1816  CA  VAL X 234      45.219  50.696  42.212  1.00  0.00           C
ATOM   1817  CB  VAL X 234      43.772  50.266  41.889  1.00  0.00           C
ATOM   1818  CG1 VAL X 234      42.786  51.421  42.076  1.00  0.00           C
ATOM   1819  CG2 VAL X 234      43.621  49.700  40.470  1.00  0.00           C
ATOM   1820  C   VAL X 234      46.076  49.445  42.439  1.00  0.00           C
ATOM   1821  O   VAL X 234      45.861  48.769  43.444  1.00  0.00           O
ATOM   1822  N   LEU X 235      47.032  49.118  41.561  1.00  0.00           N
ATOM   1823  CA  LEU X 235      47.907  47.946  41.743  1.00  0.00           C
ATOM   1824  CB  LEU X 235      48.161  47.257  40.389  1.00  0.00           C
ATOM   1825  CG  LEU X 235      46.905  46.723  39.669  1.00  0.00           C
ATOM   1826  CD1 LEU X 235      47.280  46.107  38.321  1.00  0.00           C
ATOM   1827  CD2 LEU X 235      46.181  45.648  40.482  1.00  0.00           C
ATOM   1828  C   LEU X 235      49.210  48.277  42.495  1.00  0.00           C
ATOM   1829  O   LEU X 235      49.683  47.453  43.277  1.00  0.00           O
ATOM   1830  N   VAL X 236      49.763  49.485  42.352  1.00  0.00           N
ATOM   1831  CA  VAL X 236      50.899  49.947  43.174  1.00  0.00           C
ATOM   1832  CB  VAL X 236      51.591  51.162  42.523  1.00  0.00           C
ATOM   1833  CG1 VAL X 236      50.744  52.445  42.552  1.00  0.00           C
ATOM   1834  CG2 VAL X 236      52.955  51.468  43.151  1.00  0.00           C
ATOM   1835  C   VAL X 236      50.493  50.233  44.628  1.00  0.00           C
ATOM   1836  O   VAL X 236      49.393  50.734  44.890  1.00  0.00           O
ATOM   1837  N   LYS X 237      51.405  49.980  45.573  1.00  0.00           N
ATOM   1838  CA  LYS X 237      51.363  50.478  46.954  1.00  0.00           C
ATOM   1839  CB  LYS X 237      51.469  49.310  47.954  1.00  0.00           C
ATOM   1840  CG  LYS X 237      51.423  49.728  49.437  1.00  0.00           C
ATOM   1841  CD  LYS X 237      50.098  50.403  49.813  1.00  0.00           C
ATOM   1842  CE  LYS X 237      50.023  50.757  51.302  1.00  0.00           C
ATOM   1843  NZ  LYS X 237      48.651  51.192  51.645  1.00  0.00           N
ATOM   1844  C   LYS X 237      52.466  51.509  47.187  1.00  0.00           C
ATOM   1845  O   LYS X 237      53.660  51.222  47.040  1.00  0.00           O
ATOM   1846  N   LYS X 238      52.062  52.702  47.613  1.00  0.00           N
ATOM   1847  CA  LYS X 238      52.942  53.746  48.147  1.00  0.00           C
ATOM   1848  CB  LYS X 238      52.389  55.134  47.777  1.00  0.00           C
ATOM   1849  CG  LYS X 238      52.249  55.339  46.258  1.00  0.00           C
ATOM   1850  CD  LYS X 238      51.503  56.639  45.943  1.00  0.00           C
ATOM   1851  CE  LYS X 238      51.295  56.774  44.432  1.00  0.00           C
ATOM   1852  NZ  LYS X 238      50.565  58.015  44.100  1.00  0.00           N
ATOM   1853  C   LYS X 238      53.065  53.572  49.663  1.00  0.00           C
ATOM   1854  O   LYS X 238      52.054  53.370  50.339  1.00  0.00           O
ATOM   1855  N   GLY X 239      54.277  53.681  50.193  1.00  0.00           N
ATOM   1856  CA  GLY X 239      54.553  53.662  51.628  1.00  0.00           C
ATOM   1857  C   GLY X 239      54.694  52.277  52.266  1.00  0.00           C
ATOM   1858  O   GLY X 239      54.966  51.274  51.596  1.00  0.00           O
ATOM   1859  N   ASP X 240      54.559  52.276  53.593  1.00  0.00           N
ATOM   1860  CA  ASP X 240      54.655  51.141  54.521  1.00  0.00           C
ATOM   1861  CB  ASP X 240      54.406  51.687  55.943  1.00  0.00           C
ATOM   1862  CG  ASP X 240      54.084  50.595  56.965  1.00  0.00           C
ATOM   1863  OD1 ASP X 240      54.988  49.784  57.275  1.00  0.00           O
ATOM   1864  OD2 ASP X 240      52.905  50.513  57.389  1.00  0.00           O
ATOM   1865  C   ASP X 240      53.692  49.977  54.205  1.00  0.00           C
ATOM   1866  O   ASP X 240      52.583  50.189  53.708  1.00  0.00           O
ATOM   1867  N   VAL X 241      54.115  48.756  54.564  1.00  0.00           N
ATOM   1868  CA  VAL X 241      53.323  47.512  54.477  1.00  0.00           C
ATOM   1869  CB  VAL X 241      53.669  46.722  53.194  1.00  0.00           C
ATOM   1870  CG1 VAL X 241      53.287  47.486  51.922  1.00  0.00           C
ATOM   1871  CG2 VAL X 241      55.154  46.353  53.116  1.00  0.00           C
ATOM   1872  C   VAL X 241      53.423  46.604  55.726  1.00  0.00           C
ATOM   1873  O   VAL X 241      52.948  45.468  55.681  1.00  0.00           O
ATOM   1874  N   LYS X 242      54.033  47.051  56.838  1.00  0.00           N
ATOM   1875  CA  LYS X 242      54.341  46.202  58.010  1.00  0.00           C
ATOM   1876  CB  LYS X 242      55.407  46.885  58.895  1.00  0.00           C
ATOM   1877  CG  LYS X 242      55.862  46.018  60.081  1.00  0.00           C
ATOM   1878  CD  LYS X 242      56.895  46.754  60.949  1.00  0.00           C
ATOM   1879  CE  LYS X 242      57.435  45.810  62.031  1.00  0.00           C
ATOM   1880  NZ  LYS X 242      58.397  46.485  62.934  1.00  0.00           N
ATOM   1881  C   LYS X 242      53.085  45.700  58.757  1.00  0.00           C
ATOM   1882  O   LYS X 242      52.848  44.489  58.721  1.00  0.00           O
ATOM   1883  N   PRO X 243      52.236  46.542  59.389  1.00  0.00           N
ATOM   1884  CD  PRO X 243      52.422  47.961  59.648  1.00  0.00           C
ATOM   1885  CG  PRO X 243      51.061  48.490  60.099  1.00  0.00           C
ATOM   1886  CB  PRO X 243      50.453  47.283  60.808  1.00  0.00           C
ATOM   1887  CA  PRO X 243      51.000  46.081  60.032  1.00  0.00           C
ATOM   1888  C   PRO X 243      49.956  45.507  59.059  1.00  0.00           C
ATOM   1889  O   PRO X 243      49.089  44.747  59.498  1.00  0.00           O
ATOM   1890  N   LEU X 244      50.028  45.810  57.756  1.00  0.00           N
ATOM   1891  CA  LEU X 244      49.240  45.131  56.718  1.00  0.00           C
ATOM   1892  CB  LEU X 244      49.325  45.948  55.414  1.00  0.00           C
ATOM   1893  CG  LEU X 244      48.626  45.314  54.196  1.00  0.00           C
ATOM   1894  CD1 LEU X 244      47.136  45.070  54.439  1.00  0.00           C
ATOM   1895  CD2 LEU X 244      48.784  46.235  52.986  1.00  0.00           C
ATOM   1896  C   LEU X 244      49.696  43.674  56.526  1.00  0.00           C
ATOM   1897  O   LEU X 244      48.874  42.759  56.577  1.00  0.00           O
ATOM   1898  N   ALA X 245      51.001  43.430  56.379  1.00  0.00           N
ATOM   1899  CA  ALA X 245      51.555  42.076  56.336  1.00  0.00           C
ATOM   1900  CB  ALA X 245      53.053  42.172  56.028  1.00  0.00           C
ATOM   1901  C   ALA X 245      51.289  41.301  57.641  1.00  0.00           C
ATOM   1902  O   ALA X 245      51.079  40.091  57.612  1.00  0.00           O
ATOM   1903  N   GLU X 246      51.229  41.997  58.778  1.00  0.00           N
ATOM   1904  CA  GLU X 246      50.900  41.428  60.089  1.00  0.00           C
ATOM   1905  CB  GLU X 246      51.351  42.432  61.161  1.00  0.00           C
ATOM   1906  CG  GLU X 246      51.781  41.772  62.471  1.00  0.00           C
ATOM   1907  CD  GLU X 246      52.170  42.854  63.480  1.00  0.00           C
ATOM   1908  OE1 GLU X 246      51.252  43.448  64.088  1.00  0.00           O
ATOM   1909  OE2 GLU X 246      53.385  43.131  63.643  1.00  0.00           O
ATOM   1910  C   GLU X 246      49.408  41.044  60.234  1.00  0.00           C
ATOM   1911  O   GLU X 246      49.092  40.055  60.902  1.00  0.00           O
ATOM   1912  N   GLN X 247      48.491  41.752  59.555  1.00  0.00           N
ATOM   1913  CA  GLN X 247      47.080  41.352  59.408  1.00  0.00           C
ATOM   1914  CB  GLN X 247      46.254  42.535  58.864  1.00  0.00           C
ATOM   1915  CG  GLN X 247      44.760  42.238  58.619  1.00  0.00           C
ATOM   1916  CD  GLN X 247      43.935  41.920  59.867  1.00  0.00           C
ATOM   1917  OE1 GLN X 247      44.393  41.966  60.998  1.00  0.00           O
ATOM   1918  NE2 GLN X 247      42.673  41.594  59.713  1.00  0.00           N
ATOM   1919  C   GLN X 247      46.940  40.121  58.497  1.00  0.00           C
ATOM   1920  O   GLN X 247      46.200  39.185  58.818  1.00  0.00           O
ATOM   1921  N   ILE X 248      47.684  40.084  57.385  1.00  0.00           N
ATOM   1922  CA  ILE X 248      47.736  38.920  56.484  1.00  0.00           C
ATOM   1923  CB  ILE X 248      48.548  39.256  55.207  1.00  0.00           C
ATOM   1924  CG2 ILE X 248      48.785  37.997  54.348  1.00  0.00           C
ATOM   1925  CG1 ILE X 248      47.814  40.338  54.374  1.00  0.00           C
ATOM   1926  CD1 ILE X 248      48.650  40.943  53.237  1.00  0.00           C
ATOM   1927  C   ILE X 248      48.287  37.697  57.237  1.00  0.00           C
ATOM   1928  O   ILE X 248      47.728  36.608  57.125  1.00  0.00           O
ATOM   1929  N   ALA X 249      49.319  37.870  58.067  1.00  0.00           N
ATOM   1930  CA  ALA X 249      49.914  36.798  58.863  1.00  0.00           C
ATOM   1931  CB  ALA X 249      51.130  37.362  59.597  1.00  0.00           C
ATOM   1932  C   ALA X 249      48.936  36.151  59.858  1.00  0.00           C
ATOM   1933  O   ALA X 249      48.830  34.925  59.890  1.00  0.00           O
ATOM   1934  N   ILE X 250      48.193  36.937  60.645  1.00  0.00           N
ATOM   1935  CA  ILE X 250      47.219  36.376  61.598  1.00  0.00           C
ATOM   1936  CB  ILE X 250      46.917  37.380  62.728  1.00  0.00           C
ATOM   1937  CG2 ILE X 250      46.156  38.612  62.217  1.00  0.00           C
ATOM   1938  CG1 ILE X 250      46.167  36.689  63.886  1.00  0.00           C
ATOM   1939  CD1 ILE X 250      46.273  37.469  65.201  1.00  0.00           C
ATOM   1940  C   ILE X 250      45.967  35.823  60.895  1.00  0.00           C
ATOM   1941  O   ILE X 250      45.413  34.813  61.333  1.00  0.00           O
ATOM   1942  N   THR X 251      45.592  36.380  59.737  1.00  0.00           N
ATOM   1943  CA  THR X 251      44.602  35.776  58.820  1.00  0.00           C
ATOM   1944  CB  THR X 251      44.332  36.711  57.628  1.00  0.00           C
ATOM   1945  CG2 THR X 251      43.278  36.154  56.674  1.00  0.00           C
ATOM   1946  OG1 THR X 251      43.867  37.961  58.086  1.00  0.00           O
ATOM   1947  C   THR X 251      45.072  34.405  58.311  1.00  0.00           C
ATOM   1948  O   THR X 251      44.284  33.461  58.218  1.00  0.00           O
ATOM   1949  N   ALA X 252      46.376  34.263  58.059  1.00  0.00           N
ATOM   1950  CA  ALA X 252      47.044  33.013  57.705  1.00  0.00           C
ATOM   1951  CB  ALA X 252      48.343  33.358  56.963  1.00  0.00           C
ATOM   1952  C   ALA X 252      47.330  32.086  58.908  1.00  0.00           C
ATOM   1953  O   ALA X 252      48.010  31.073  58.731  1.00  0.00           O
ATOM   1954  N   GLY X 253      46.881  32.432  60.121  1.00  0.00           N
ATOM   1955  CA  GLY X 253      47.113  31.671  61.356  1.00  0.00           C
ATOM   1956  C   GLY X 253      48.563  31.666  61.867  1.00  0.00           C
ATOM   1957  O   GLY X 253      48.896  30.896  62.764  1.00  0.00           O
ATOM   1958  N   CYS X 254      49.451  32.476  61.291  1.00  0.00           N
ATOM   1959  CA  CYS X 254      50.895  32.423  61.535  1.00  0.00           C
ATOM   1960  CB  CYS X 254      51.601  33.095  60.351  1.00  0.00           C
ATOM   1961  SG  CYS X 254      51.350  32.101  58.849  1.00  0.00           S
ATOM   1962  C   CYS X 254      51.307  33.056  62.877  1.00  0.00           C
ATOM   1963  O   CYS X 254      50.627  33.946  63.396  1.00  0.00           O
ATOM   1964  N   LYS X 255      52.458  32.634  63.418  1.00  0.00           N
ATOM   1965  CA  LYS X 255      53.046  33.195  64.644  1.00  0.00           C
ATOM   1966  CB  LYS X 255      54.150  32.247  65.145  1.00  0.00           C
ATOM   1967  CG  LYS X 255      54.674  32.662  66.528  1.00  0.00           C
ATOM   1968  CD  LYS X 255      55.611  31.629  67.166  1.00  0.00           C
ATOM   1969  CE  LYS X 255      54.862  30.331  67.506  1.00  0.00           C
ATOM   1970  NZ  LYS X 255      55.582  29.528  68.518  1.00  0.00           N
ATOM   1971  C   LYS X 255      53.565  34.617  64.396  1.00  0.00           C
ATOM   1972  O   LYS X 255      54.418  34.815  63.536  1.00  0.00           O
ATOM   1973  N   THR X 256      53.067  35.608  65.137  1.00  0.00           N
ATOM   1974  CA  THR X 256      53.316  37.050  64.889  1.00  0.00           C
ATOM   1975  CB  THR X 256      52.003  37.852  64.796  1.00  0.00           C
ATOM   1976  CG2 THR X 256      51.125  37.426  63.623  1.00  0.00           C
ATOM   1977  OG1 THR X 256      51.249  37.694  65.979  1.00  0.00           O
ATOM   1978  C   THR X 256      54.305  37.693  65.876  1.00  0.00           C
ATOM   1979  O   THR X 256      54.199  38.886  66.175  1.00  0.00           O
ATOM   1980  N   THR X 257      55.264  36.919  66.394  1.00  0.00           N
ATOM   1981  CA  THR X 257      56.249  37.346  67.411  1.00  0.00           C
ATOM   1982  CB  THR X 257      56.893  36.122  68.081  1.00  0.00           C
ATOM   1983  CG2 THR X 257      55.909  35.390  68.993  1.00  0.00           C
ATOM   1984  OG1 THR X 257      57.313  35.206  67.095  1.00  0.00           O
ATOM   1985  C   THR X 257      57.356  38.254  66.863  1.00  0.00           C
ATOM   1986  O   THR X 257      57.889  39.080  67.602  1.00  0.00           O
ATOM   1987  N   THR X 258      57.685  38.151  65.572  1.00  0.00           N
ATOM   1988  CA  THR X 258      58.398  39.180  64.789  1.00  0.00           C
ATOM   1989  CB  THR X 258      59.899  39.230  65.134  1.00  0.00           C
ATOM   1990  CG2 THR X 258      60.722  38.066  64.590  1.00  0.00           C
ATOM   1991  OG1 THR X 258      60.451  40.428  64.643  1.00  0.00           O
ATOM   1992  C   THR X 258      58.149  38.964  63.287  1.00  0.00           C
ATOM   1993  O   THR X 258      57.734  37.871  62.883  1.00  0.00           O
ATOM   1994  N   SER X 259      58.385  39.971  62.437  1.00  0.00           N
ATOM   1995  CA  SER X 259      58.061  39.904  60.999  1.00  0.00           C
ATOM   1996  CB  SER X 259      58.400  41.218  60.290  1.00  0.00           C
ATOM   1997  OG  SER X 259      57.801  42.351  60.903  1.00  0.00           O
ATOM   1998  C   SER X 259      58.747  38.736  60.265  1.00  0.00           C
ATOM   1999  O   SER X 259      58.108  38.056  59.460  1.00  0.00           O
ATOM   2000  N   ALA X 260      60.004  38.419  60.594  1.00  0.00           N
ATOM   2001  CA  ALA X 260      60.699  37.262  60.025  1.00  0.00           C
ATOM   2002  CB  ALA X 260      62.172  37.345  60.437  1.00  0.00           C
ATOM   2003  C   ALA X 260      60.072  35.904  60.427  1.00  0.00           C
ATOM   2004  O   ALA X 260      60.077  34.966  59.626  1.00  0.00           O
ATOM   2005  N   VAL X 261      59.491  35.785  61.629  1.00  0.00           N
ATOM   2006  CA  VAL X 261      58.875  34.534  62.122  1.00  0.00           C
ATOM   2007  CB  VAL X 261      58.782  34.523  63.663  1.00  0.00           C
ATOM   2008  CG1 VAL X 261      57.934  33.363  64.200  1.00  0.00           C
ATOM   2009  CG2 VAL X 261      60.184  34.382  64.268  1.00  0.00           C
ATOM   2010  C   VAL X 261      57.520  34.275  61.461  1.00  0.00           C
ATOM   2011  O   VAL X 261      57.246  33.140  61.064  1.00  0.00           O
ATOM   2012  N   MET X 262      56.700  35.307  61.232  1.00  0.00           N
ATOM   2013  CA  MET X 262      55.450  35.123  60.478  1.00  0.00           C
ATOM   2014  CB  MET X 262      54.523  36.344  60.592  1.00  0.00           C
ATOM   2015  CG  MET X 262      55.110  37.673  60.117  1.00  0.00           C
ATOM   2016  SD  MET X 262      54.049  39.113  60.432  1.00  0.00           S
ATOM   2017  CE  MET X 262      54.593  40.223  59.104  1.00  0.00           C
ATOM   2018  C   MET X 262      55.707  34.707  59.019  1.00  0.00           C
ATOM   2019  O   MET X 262      54.968  33.888  58.474  1.00  0.00           O
ATOM   2020  N   VAL X 263      56.803  35.173  58.410  1.00  0.00           N
ATOM   2021  CA  VAL X 263      57.245  34.713  57.081  1.00  0.00           C
ATOM   2022  CB  VAL X 263      58.223  35.731  56.465  1.00  0.00           C
ATOM   2023  CG1 VAL X 263      58.873  35.237  55.169  1.00  0.00           C
ATOM   2024  CG2 VAL X 263      57.434  37.010  56.151  1.00  0.00           C
ATOM   2025  C   VAL X 263      57.808  33.287  57.115  1.00  0.00           C
ATOM   2026  O   VAL X 263      57.539  32.507  56.200  1.00  0.00           O
ATOM   2027  N   HIE X 264      58.497  32.884  58.188  1.00  0.00           N
ATOM   2028  CA  HIE X 264      58.902  31.485  58.388  1.00  0.00           C
ATOM   2029  CB  HIE X 264      59.816  31.378  59.617  1.00  0.00           C
ATOM   2030  CG  HIE X 264      60.405  30.004  59.811  1.00  0.00           C
ATOM   2031  ND1 HIE X 264      60.291  29.237  60.974  1.00  0.00           N
ATOM   2032  CE1 HIE X 264      60.928  28.081  60.715  1.00  0.00           C
ATOM   2033  NE2 HIE X 264      61.448  28.102  59.478  1.00  0.00           N
ATOM   2034  CD2 HIE X 264      61.133  29.307  58.892  1.00  0.00           C
ATOM   2035  C   HIE X 264      57.687  30.546  58.489  1.00  0.00           C
ATOM   2036  O   HIE X 264      57.677  29.483  57.871  1.00  0.00           O
ATOM   2037  N   CYS X 265      56.604  30.974  59.144  1.00  0.00           N
ATOM   2038  CA  CYS X 265      55.342  30.224  59.169  1.00  0.00           C
ATOM   2039  CB  CYS X 265      54.364  30.906  60.128  1.00  0.00           C
ATOM   2040  SG  CYS X 265      55.013  30.946  61.822  1.00  0.00           S
ATOM   2041  C   CYS X 265      54.719  30.069  57.765  1.00  0.00           C
ATOM   2042  O   CYS X 265      54.249  28.985  57.419  1.00  0.00           O
ATOM   2043  N   LEU X 266      54.783  31.100  56.911  1.00  0.00           N
ATOM   2044  CA  LEU X 266      54.346  31.013  55.506  1.00  0.00           C
ATOM   2045  CB  LEU X 266      54.203  32.427  54.915  1.00  0.00           C
ATOM   2046  CG  LEU X 266      53.078  33.292  55.515  1.00  0.00           C
ATOM   2047  CD1 LEU X 266      53.188  34.718  54.971  1.00  0.00           C
ATOM   2048  CD2 LEU X 266      51.690  32.756  55.152  1.00  0.00           C
ATOM   2049  C   LEU X 266      55.269  30.137  54.628  1.00  0.00           C
ATOM   2050  O   LEU X 266      54.829  29.634  53.593  1.00  0.00           O
ATOM   2051  N   ARG X 267      56.521  29.896  55.041  1.00  0.00           N
ATOM   2052  CA  ARG X 267      57.433  28.884  54.459  1.00  0.00           C
ATOM   2053  CB  ARG X 267      58.895  29.351  54.668  1.00  0.00           C
ATOM   2054  CG  ARG X 267      59.252  30.583  53.805  1.00  0.00           C
ATOM   2055  CD  ARG X 267      60.578  31.264  54.193  1.00  0.00           C
ATOM   2056  NE  ARG X 267      60.866  32.410  53.302  1.00  0.00           N
ATOM   2057  CZ  ARG X 267      61.681  33.433  53.506  1.00  0.00           C
ATOM   2058  NH1 ARG X 267      62.463  33.536  54.540  1.00  0.00           N
ATOM   2059  NH2 ARG X 267      61.713  34.400  52.637  1.00  0.00           N
ATOM   2060  C   ARG X 267      57.153  27.463  55.000  1.00  0.00           C
ATOM   2061  O   ARG X 267      57.449  26.470  54.328  1.00  0.00           O
ATOM   2062  N   GLN X 268      56.514  27.343  56.169  1.00  0.00           N
ATOM   2063  CA  GLN X 268      56.135  26.074  56.811  1.00  0.00           C
ATOM   2064  CB  GLN X 268      56.201  26.262  58.340  1.00  0.00           C
ATOM   2065  CG  GLN X 268      55.896  24.984  59.136  1.00  0.00           C
ATOM   2066  CD  GLN X 268      56.166  25.175  60.628  1.00  0.00           C
ATOM   2067  OE1 GLN X 268      55.344  25.702  61.369  1.00  0.00           O
ATOM   2068  NE2 GLN X 268      57.317  24.793  61.126  1.00  0.00           N
ATOM   2069  C   GLN X 268      54.774  25.513  56.337  1.00  0.00           C
ATOM   2070  O   GLN X 268      54.707  24.328  56.002  1.00  0.00           O
ATOM   2071  N   LYS X 269      53.706  26.326  56.281  1.00  0.00           N
ATOM   2072  CA  LYS X 269      52.330  25.906  55.901  1.00  0.00           C
ATOM   2073  CB  LYS X 269      51.344  27.061  56.173  1.00  0.00           C
ATOM   2074  CG  LYS X 269      51.167  27.337  57.677  1.00  0.00           C
ATOM   2075  CD  LYS X 269      50.160  28.470  57.930  1.00  0.00           C
ATOM   2076  CE  LYS X 269      49.913  28.685  59.431  1.00  0.00           C
ATOM   2077  NZ  LYS X 269      48.827  27.822  59.953  1.00  0.00           N
ATOM   2078  C   LYS X 269      52.218  25.404  54.446  1.00  0.00           C
ATOM   2079  O   LYS X 269      53.105  25.666  53.638  1.00  0.00           O
ATOM   2080  N   THR X 270      51.147  24.680  54.103  1.00  0.00           N
ATOM   2081  CA  THR X 270      50.972  24.047  52.769  1.00  0.00           C
ATOM   2082  CB  THR X 270      50.080  22.797  52.834  1.00  0.00           C
ATOM   2083  CG2 THR X 270      50.617  21.728  53.783  1.00  0.00           C
ATOM   2084  OG1 THR X 270      48.774  23.131  53.242  1.00  0.00           O
ATOM   2085  C   THR X 270      50.440  25.002  51.689  1.00  0.00           C
ATOM   2086  O   THR X 270      49.906  26.069  51.995  1.00  0.00           O
ATOM   2087  N   GLU X 271      50.544  24.626  50.406  1.00  0.00           N
ATOM   2088  CA  GLU X 271      50.061  25.471  49.295  1.00  0.00           C
ATOM   2089  CB  GLU X 271      50.450  24.904  47.915  1.00  0.00           C
ATOM   2090  CG  GLU X 271      51.932  24.506  47.738  1.00  0.00           C
ATOM   2091  CD  GLU X 271      52.118  23.052  47.272  1.00  0.00           C
ATOM   2092  OE1 GLU X 271      51.310  22.172  47.663  1.00  0.00           O
ATOM   2093  OE2 GLU X 271      53.100  22.770  46.539  1.00  0.00           O
ATOM   2094  C   GLU X 271      48.536  25.663  49.340  1.00  0.00           C
ATOM   2095  O   GLU X 271      48.048  26.759  49.080  1.00  0.00           O
ATOM   2096  N   GLU X 272      47.778  24.634  49.733  1.00  0.00           N
ATOM   2097  CA  GLU X 272      46.320  24.707  49.922  1.00  0.00           C
ATOM   2098  CB  GLU X 272      45.831  23.302  50.321  1.00  0.00           C
ATOM   2099  CG  GLU X 272      44.324  23.059  50.159  1.00  0.00           C
ATOM   2100  CD  GLU X 272      43.879  23.011  48.690  1.00  0.00           C
ATOM   2101  OE1 GLU X 272      44.289  22.080  47.954  1.00  0.00           O
ATOM   2102  OE2 GLU X 272      43.072  23.878  48.271  1.00  0.00           O
ATOM   2103  C   GLU X 272      45.915  25.746  50.991  1.00  0.00           C
ATOM   2104  O   GLU X 272      44.864  26.384  50.877  1.00  0.00           O
ATOM   2105  N   GLU X 273      46.768  25.950  52.002  1.00  0.00           N
ATOM   2106  CA  GLU X 273      46.582  26.912  53.097  1.00  0.00           C
ATOM   2107  CB  GLU X 273      47.313  26.404  54.356  1.00  0.00           C
ATOM   2108  CG  GLU X 273      46.674  25.125  54.929  1.00  0.00           C
ATOM   2109  CD  GLU X 273      47.558  24.436  55.979  1.00  0.00           C
ATOM   2110  OE1 GLU X 273      47.074  24.156  57.104  1.00  0.00           O
ATOM   2111  OE2 GLU X 273      48.729  24.094  55.676  1.00  0.00           O
ATOM   2112  C   GLU X 273      47.044  28.329  52.706  1.00  0.00           C
ATOM   2113  O   GLU X 273      46.408  29.307  53.098  1.00  0.00           O
ATOM   2114  N   LEU X 274      48.081  28.478  51.871  1.00  0.00           N
ATOM   2115  CA  LEU X 274      48.451  29.774  51.270  1.00  0.00           C
ATOM   2116  CB  LEU X 274      49.886  29.715  50.710  1.00  0.00           C
ATOM   2117  CG  LEU X 274      50.968  30.153  51.715  1.00  0.00           C
ATOM   2118  CD1 LEU X 274      51.134  29.198  52.898  1.00  0.00           C
ATOM   2119  CD2 LEU X 274      52.315  30.259  51.001  1.00  0.00           C
ATOM   2120  C   LEU X 274      47.443  30.226  50.193  1.00  0.00           C
ATOM   2121  O   LEU X 274      47.177  31.426  50.050  1.00  0.00           O
ATOM   2122  N   LEU X 275      46.812  29.280  49.492  1.00  0.00           N
ATOM   2123  CA  LEU X 275      45.663  29.537  48.626  1.00  0.00           C
ATOM   2124  CB  LEU X 275      45.361  28.274  47.796  1.00  0.00           C
ATOM   2125  CG  LEU X 275      44.098  28.385  46.922  1.00  0.00           C
ATOM   2126  CD1 LEU X 275      44.193  29.540  45.922  1.00  0.00           C
ATOM   2127  CD2 LEU X 275      43.887  27.086  46.148  1.00  0.00           C
ATOM   2128  C   LEU X 275      44.452  30.004  49.447  1.00  0.00           C
ATOM   2129  O   LEU X 275      43.883  31.051  49.143  1.00  0.00           O
ATOM   2130  N   GLU X 276      44.094  29.303  50.527  1.00  0.00           N
ATOM   2131  CA  GLU X 276      43.003  29.752  51.403  1.00  0.00           C
ATOM   2132  CB  GLU X 276      42.629  28.660  52.415  1.00  0.00           C
ATOM   2133  CG  GLU X 276      41.388  29.074  53.218  1.00  0.00           C
ATOM   2134  CD  GLU X 276      40.795  27.898  53.989  1.00  0.00           C
ATOM   2135  OE1 GLU X 276      40.067  27.094  53.358  1.00  0.00           O
ATOM   2136  OE2 GLU X 276      41.069  27.779  55.211  1.00  0.00           O
ATOM   2137  C   GLU X 276      43.328  31.089  52.091  1.00  0.00           C
ATOM   2138  O   GLU X 276      42.450  31.934  52.217  1.00  0.00           O
ATOM   2139  N   THR X 277      44.592  31.345  52.439  1.00  0.00           N
ATOM   2140  CA  THR X 277      45.055  32.664  52.909  1.00  0.00           C
ATOM   2141  CB  THR X 277      46.555  32.644  53.239  1.00  0.00           C
ATOM   2142  CG2 THR X 277      47.065  33.994  53.736  1.00  0.00           C
ATOM   2143  OG1 THR X 277      46.826  31.689  54.244  1.00  0.00           O
ATOM   2144  C   THR X 277      44.773  33.744  51.861  1.00  0.00           C
ATOM   2145  O   THR X 277      44.197  34.781  52.186  1.00  0.00           O
ATOM   2146  N   THR X 278      45.097  33.483  50.589  1.00  0.00           N
ATOM   2147  CA  THR X 278      44.823  34.401  49.468  1.00  0.00           C
ATOM   2148  CB  THR X 278      45.457  33.867  48.168  1.00  0.00           C
ATOM   2149  CG2 THR X 278      45.265  34.790  46.966  1.00  0.00           C
ATOM   2150  OG1 THR X 278      46.855  33.735  48.334  1.00  0.00           O
ATOM   2151  C   THR X 278      43.317  34.657  49.293  1.00  0.00           C
ATOM   2152  O   THR X 278      42.915  35.791  49.019  1.00  0.00           O
ATOM   2153  N   LEU X 279      42.471  33.646  49.527  1.00  0.00           N
ATOM   2154  CA  LEU X 279      41.005  33.760  49.507  1.00  0.00           C
ATOM   2155  CB  LEU X 279      40.390  32.364  49.278  1.00  0.00           C
ATOM   2156  CG  LEU X 279      40.689  31.733  47.902  1.00  0.00           C
ATOM   2157  CD1 LEU X 279      40.174  30.293  47.873  1.00  0.00           C
ATOM   2158  CD2 LEU X 279      40.026  32.499  46.754  1.00  0.00           C
ATOM   2159  C   LEU X 279      40.413  34.422  50.771  1.00  0.00           C
ATOM   2160  O   LEU X 279      39.333  35.003  50.688  1.00  0.00           O
ATOM   2161  N   LYS X 280      41.107  34.390  51.918  1.00  0.00           N
ATOM   2162  CA  LYS X 280      40.678  34.997  53.196  1.00  0.00           C
ATOM   2163  CB  LYS X 280      41.189  34.144  54.373  1.00  0.00           C
ATOM   2164  CG  LYS X 280      40.333  32.894  54.619  1.00  0.00           C
ATOM   2165  CD  LYS X 280      40.915  32.037  55.754  1.00  0.00           C
ATOM   2166  CE  LYS X 280      39.907  30.957  56.165  1.00  0.00           C
ATOM   2167  NZ  LYS X 280      40.504  29.945  57.070  1.00  0.00           N
ATOM   2168  C   LYS X 280      41.121  36.451  53.390  1.00  0.00           C
ATOM   2169  O   LYS X 280      40.420  37.199  54.069  1.00  0.00           O
ATOM   2170  N   MET X 281      42.257  36.867  52.826  1.00  0.00           N
ATOM   2171  CA  MET X 281      42.929  38.140  53.162  1.00  0.00           C
ATOM   2172  CB  MET X 281      44.450  37.998  52.962  1.00  0.00           C
ATOM   2173  CG  MET X 281      44.868  37.922  51.492  1.00  0.00           C
ATOM   2174  SD  MET X 281      46.637  37.610  51.228  1.00  0.00           S
ATOM   2175  CE  MET X 281      46.762  37.947  49.451  1.00  0.00           C
ATOM   2176  C   MET X 281      42.321  39.427  52.553  1.00  0.00           C
ATOM   2177  O   MET X 281      42.966  40.479  52.551  1.00  0.00           O
ATOM   2178  N   LYS X 282      41.061  39.365  52.099  1.00  0.00           N
ATOM   2179  CA  LYS X 282      40.199  40.481  51.659  1.00  0.00           C
ATOM   2180  CB  LYS X 282      39.766  41.339  52.868  1.00  0.00           C
ATOM   2181  CG  LYS X 282      39.190  40.508  54.030  1.00  0.00           C
ATOM   2182  CD  LYS X 282      38.443  41.402  55.026  1.00  0.00           C
ATOM   2183  CE  LYS X 282      37.899  40.612  56.222  1.00  0.00           C
ATOM   2184  NZ  LYS X 282      38.934  40.315  57.237  1.00  0.00           N
ATOM   2185  C   LYS X 282      40.726  41.296  50.466  1.00  0.00           C
ATOM   2186  O   LYS X 282      41.030  42.484  50.604  1.00  0.00           O
ATOM   2187  N   PHE X 283      40.784  40.676  49.283  1.00  0.00           N
ATOM   2188  CA  PHE X 283      41.021  41.359  47.998  1.00  0.00           C
ATOM   2189  CB  PHE X 283      42.492  41.191  47.579  1.00  0.00           C
ATOM   2190  CG  PHE X 283      43.524  41.789  48.519  1.00  0.00           C
ATOM   2191  CD1 PHE X 283      43.689  43.184  48.601  1.00  0.00           C
ATOM   2192  CE1 PHE X 283      44.670  43.735  49.443  1.00  0.00           C
ATOM   2193  CZ  PHE X 283      45.478  42.892  50.224  1.00  0.00           C
ATOM   2194  CE2 PHE X 283      45.316  41.498  50.149  1.00  0.00           C
ATOM   2195  CD2 PHE X 283      44.347  40.949  49.288  1.00  0.00           C
ATOM   2196  C   PHE X 283      40.077  40.898  46.861  1.00  0.00           C
ATOM   2197  O   PHE X 283      39.343  39.912  46.977  1.00  0.00           O
ATOM   2198  N   LEU X 284      40.140  41.613  45.732  1.00  0.00           N
ATOM   2199  CA  LEU X 284      39.354  41.497  44.489  1.00  0.00           C
ATOM   2200  CB  LEU X 284      39.587  40.116  43.826  1.00  0.00           C
ATOM   2201  CG  LEU X 284      39.260  40.001  42.319  1.00  0.00           C
ATOM   2202  CD1 LEU X 284      40.014  41.020  41.460  1.00  0.00           C
ATOM   2203  CD2 LEU X 284      39.636  38.607  41.815  1.00  0.00           C
ATOM   2204  C   LEU X 284      37.886  41.981  44.568  1.00  0.00           C
ATOM   2205  O   LEU X 284      37.167  41.923  43.573  1.00  0.00           O
ATOM   2206  N   SER X 285      37.470  42.550  45.703  1.00  0.00           N
ATOM   2207  CA  SER X 285      36.245  43.355  45.867  1.00  0.00           C
ATOM   2208  CB  SER X 285      35.059  42.502  46.340  1.00  0.00           C
ATOM   2209  OG  SER X 285      34.679  41.534  45.379  1.00  0.00           O
ATOM   2210  C   SER X 285      36.469  44.455  46.909  1.00  0.00           C
ATOM   2211  O   SER X 285      37.286  44.281  47.816  1.00  0.00           O
ATOM   2212  N   LEU X 286      35.722  45.559  46.832  1.00  0.00           N
ATOM   2213  CA  LEU X 286      35.679  46.614  47.851  1.00  0.00           C
ATOM   2214  CB  LEU X 286      35.361  47.961  47.174  1.00  0.00           C
ATOM   2215  CG  LEU X 286      35.611  49.174  48.088  1.00  0.00           C
ATOM   2216  CD1 LEU X 286      37.099  49.429  48.332  1.00  0.00           C
ATOM   2217  CD2 LEU X 286      35.048  50.435  47.444  1.00  0.00           C
ATOM   2218  C   LEU X 286      34.720  46.223  48.993  1.00  0.00           C
ATOM   2219  O   LEU X 286      33.646  46.796  49.185  1.00  0.00           O
ATOM   2220  N   ASP X 287      35.121  45.184  49.722  1.00  0.00           N
ATOM   2221  CA  ASP X 287      34.416  44.576  50.853  1.00  0.00           C
ATOM   2222  CB  ASP X 287      35.326  43.446  51.354  1.00  0.00           C
ATOM   2223  CG  ASP X 287      34.890  42.846  52.682  1.00  0.00           C
ATOM   2224  OD1 ASP X 287      33.995  41.964  52.680  1.00  0.00           O
ATOM   2225  OD2 ASP X 287      35.477  43.234  53.721  1.00  0.00           O
ATOM   2226  C   ASP X 287      34.093  45.585  51.973  1.00  0.00           C
ATOM   2227  O   ASP X 287      32.968  45.603  52.478  1.00  0.00           O
ATOM   2228  N   LEU X 288      35.061  46.447  52.306  1.00  0.00           N
ATOM   2229  CA  LEU X 288      34.946  47.632  53.167  1.00  0.00           C
ATOM   2230  CB  LEU X 288      34.336  48.780  52.328  1.00  0.00           C
ATOM   2231  CG  LEU X 288      34.763  50.207  52.729  1.00  0.00           C
ATOM   2232  CD1 LEU X 288      36.242  50.476  52.431  1.00  0.00           C
ATOM   2233  CD2 LEU X 288      33.937  51.221  51.934  1.00  0.00           C
ATOM   2234  C   LEU X 288      34.275  47.417  54.546  1.00  0.00           C
ATOM   2235  O   LEU X 288      33.670  48.344  55.084  1.00  0.00           O
ATOM   2236  N   GLN X 289      34.361  46.214  55.127  1.00  0.00           N
ATOM   2237  CA  GLN X 289      33.736  45.873  56.423  1.00  0.00           C
ATOM   2238  CB  GLN X 289      32.465  45.026  56.201  1.00  0.00           C
ATOM   2239  CG  GLN X 289      32.768  43.687  55.517  1.00  0.00           C
ATOM   2240  CD  GLN X 289      31.559  42.796  55.263  1.00  0.00           C
ATOM   2241  OE1 GLN X 289      30.491  42.909  55.855  1.00  0.00           O
ATOM   2242  NE2 GLN X 289      31.675  41.870  54.344  1.00  0.00           N
ATOM   2243  C   GLN X 289      34.687  45.241  57.464  1.00  0.00           C
ATOM   2244  O   GLN X 289      34.304  45.134  58.630  1.00  0.00           O
ATOM   2245  N   GLY X 290      35.922  44.874  57.100  1.00  0.00           N
ATOM   2246  CA  GLY X 290      36.947  44.319  58.001  1.00  0.00           C
ATOM   2247  C   GLY X 290      37.683  45.360  58.865  1.00  0.00           C
ATOM   2248  O   GLY X 290      37.109  46.358  59.315  1.00  0.00           O
ATOM   2249  N   ASP X 291      38.982  45.146  59.082  1.00  0.00           N
ATOM   2250  CA  ASP X 291      39.901  46.122  59.695  1.00  0.00           C
ATOM   2251  CB  ASP X 291      41.228  45.396  60.001  1.00  0.00           C
ATOM   2252  CG  ASP X 291      42.204  46.176  60.887  1.00  0.00           C
ATOM   2253  OD1 ASP X 291      42.883  47.107  60.403  1.00  0.00           O
ATOM   2254  OD2 ASP X 291      42.347  45.846  62.087  1.00  0.00           O
ATOM   2255  C   ASP X 291      40.102  47.332  58.749  1.00  0.00           C
ATOM   2256  O   ASP X 291      40.029  47.153  57.527  1.00  0.00           O
ATOM   2257  N   PRO X 292      40.378  48.559  59.237  1.00  0.00           N
ATOM   2258  CD  PRO X 292      40.332  49.001  60.623  1.00  0.00           C
ATOM   2259  CG  PRO X 292      41.194  50.259  60.666  1.00  0.00           C
ATOM   2260  CB  PRO X 292      40.946  50.887  59.295  1.00  0.00           C
ATOM   2261  CA  PRO X 292      40.735  49.685  58.364  1.00  0.00           C
ATOM   2262  C   PRO X 292      41.961  49.409  57.470  1.00  0.00           C
ATOM   2263  O   PRO X 292      41.989  49.882  56.332  1.00  0.00           O
ATOM   2264  N   ARG X 293      42.912  48.561  57.899  1.00  0.00           N
ATOM   2265  CA  ARG X 293      44.029  48.076  57.056  1.00  0.00           C
ATOM   2266  CB  ARG X 293      44.976  47.195  57.890  1.00  0.00           C
ATOM   2267  CG  ARG X 293      45.750  47.971  58.969  1.00  0.00           C
ATOM   2268  CD  ARG X 293      46.525  47.017  59.889  1.00  0.00           C
ATOM   2269  NE  ARG X 293      45.617  46.244  60.756  1.00  0.00           N
ATOM   2270  CZ  ARG X 293      45.936  45.292  61.616  1.00  0.00           C
ATOM   2271  NH1 ARG X 293      45.019  44.841  62.417  1.00  0.00           N
ATOM   2272  NH2 ARG X 293      47.132  44.773  61.682  1.00  0.00           N
ATOM   2273  C   ARG X 293      43.566  47.271  55.837  1.00  0.00           C
ATOM   2274  O   ARG X 293      44.298  47.179  54.859  1.00  0.00           O
ATOM   2275  N   GLU X 294      42.363  46.698  55.879  1.00  0.00           N
ATOM   2276  CA  GLU X 294      41.781  45.838  54.836  1.00  0.00           C
ATOM   2277  CB  GLU X 294      41.057  44.641  55.483  1.00  0.00           C
ATOM   2278  CG  GLU X 294      41.992  43.800  56.361  1.00  0.00           C
ATOM   2279  CD  GLU X 294      41.264  42.647  57.055  1.00  0.00           C
ATOM   2280  OE1 GLU X 294      40.216  42.844  57.716  1.00  0.00           O
ATOM   2281  OE2 GLU X 294      41.759  41.500  56.982  1.00  0.00           O
ATOM   2282  C   GLU X 294      40.860  46.614  53.873  1.00  0.00           C
ATOM   2283  O   GLU X 294      40.059  46.015  53.150  1.00  0.00           O
ATOM   2284  N   SER X 295      40.937  47.951  53.873  1.00  0.00           N
ATOM   2285  CA  SER X 295      40.082  48.821  53.051  1.00  0.00           C
ATOM   2286  CB  SER X 295      40.255  50.288  53.463  1.00  0.00           C
ATOM   2287  OG  SER X 295      39.892  50.468  54.817  1.00  0.00           O
ATOM   2288  C   SER X 295      40.360  48.704  51.549  1.00  0.00           C
ATOM   2289  O   SER X 295      39.428  48.792  50.749  1.00  0.00           O
ATOM   2290  N   GLN X 296      41.615  48.490  51.145  1.00  0.00           N
ATOM   2291  CA  GLN X 296      42.012  48.494  49.733  1.00  0.00           C
ATOM   2292  CB  GLN X 296      43.523  48.739  49.585  1.00  0.00           C
ATOM   2293  CG  GLN X 296      43.960  50.187  49.867  1.00  0.00           C
ATOM   2294  CD  GLN X 296      43.682  50.679  51.284  1.00  0.00           C
ATOM   2295  OE1 GLN X 296      42.880  51.577  51.501  1.00  0.00           O
ATOM   2296  NE2 GLN X 296      44.301  50.116  52.295  1.00  0.00           N
ATOM   2297  C   GLN X 296      41.588  47.192  49.020  1.00  0.00           C
ATOM   2298  O   GLN X 296      41.784  46.103  49.568  1.00  0.00           O
ATOM   2299  N   PRO X 297      41.039  47.266  47.791  1.00  0.00           N
ATOM   2300  CD  PRO X 297      40.746  48.486  47.052  1.00  0.00           C
ATOM   2301  CG  PRO X 297      40.062  48.051  45.759  1.00  0.00           C
ATOM   2302  CB  PRO X 297      39.445  46.705  46.138  1.00  0.00           C
ATOM   2303  CA  PRO X 297      40.487  46.107  47.089  1.00  0.00           C
ATOM   2304  C   PRO X 297      41.535  45.285  46.321  1.00  0.00           C
ATOM   2305  O   PRO X 297      41.230  44.168  45.907  1.00  0.00           O
ATOM   2306  N   LEU X 298      42.746  45.809  46.092  1.00  0.00           N
ATOM   2307  CA  LEU X 298      43.771  45.210  45.225  1.00  0.00           C
ATOM   2308  CB  LEU X 298      43.689  45.863  43.826  1.00  0.00           C
ATOM   2309  CG  LEU X 298      42.429  45.509  43.007  1.00  0.00           C
ATOM   2310  CD1 LEU X 298      42.379  46.349  41.731  1.00  0.00           C
ATOM   2311  CD2 LEU X 298      42.396  44.033  42.599  1.00  0.00           C
ATOM   2312  C   LEU X 298      45.189  45.318  45.821  1.00  0.00           C
ATOM   2313  O   LEU X 298      45.418  46.041  46.792  1.00  0.00           O
ATOM   2314  N   LEU X 299      46.128  44.568  45.231  1.00  0.00           N
ATOM   2315  CA  LEU X 299      47.529  44.445  45.648  1.00  0.00           C
ATOM   2316  CB  LEU X 299      47.631  43.268  46.645  1.00  0.00           C
ATOM   2317  CG  LEU X 299      48.872  43.280  47.557  1.00  0.00           C
ATOM   2318  CD1 LEU X 299      48.804  44.408  48.589  1.00  0.00           C
ATOM   2319  CD2 LEU X 299      48.972  41.952  48.311  1.00  0.00           C
ATOM   2320  C   LEU X 299      48.442  44.253  44.413  1.00  0.00           C
ATOM   2321  O   LEU X 299      47.976  43.807  43.359  1.00  0.00           O
ATOM   2322  N   GLY X 300      49.737  44.561  44.522  1.00  0.00           N
ATOM   2323  CA  GLY X 300      50.664  44.551  43.382  1.00  0.00           C
ATOM   2324  C   GLY X 300      52.072  45.059  43.710  1.00  0.00           C
ATOM   2325  O   GLY X 300      52.724  44.549  44.629  1.00  0.00           O
ATOM   2326  N   THR X 301      52.569  46.042  42.954  1.00  0.00           N
ATOM   2327  CA  THR X 301      53.957  46.529  43.083  1.00  0.00           C
ATOM   2328  CB  THR X 301      54.449  47.304  41.847  1.00  0.00           C
ATOM   2329  CG2 THR X 301      54.706  46.386  40.658  1.00  0.00           C
ATOM   2330  OG1 THR X 301      53.528  48.289  41.428  1.00  0.00           O
ATOM   2331  C   THR X 301      54.215  47.361  44.345  1.00  0.00           C
ATOM   2332  O   THR X 301      53.390  48.171  44.759  1.00  0.00           O
ATOM   2333  N   VAL X 302      55.402  47.194  44.929  1.00  0.00           N
ATOM   2334  CA  VAL X 302      55.931  47.921  46.104  1.00  0.00           C
ATOM   2335  CB  VAL X 302      56.067  46.973  47.320  1.00  0.00           C
ATOM   2336  CG1 VAL X 302      54.718  46.383  47.737  1.00  0.00           C
ATOM   2337  CG2 VAL X 302      57.051  45.821  47.077  1.00  0.00           C
ATOM   2338  C   VAL X 302      57.284  48.568  45.770  1.00  0.00           C
ATOM   2339  O   VAL X 302      57.743  48.465  44.627  1.00  0.00           O
ATOM   2340  N   ILE X 303      57.946  49.216  46.735  1.00  0.00           N
ATOM   2341  CA  ILE X 303      59.405  49.434  46.675  1.00  0.00           C
ATOM   2342  CB  ILE X 303      59.834  50.877  47.042  1.00  0.00           C
ATOM   2343  CG2 ILE X 303      59.640  51.771  45.806  1.00  0.00           C
ATOM   2344  CG1 ILE X 303      59.100  51.566  48.213  1.00  0.00           C
ATOM   2345  CD1 ILE X 303      59.248  50.874  49.566  1.00  0.00           C
ATOM   2346  C   ILE X 303      60.172  48.318  47.408  1.00  0.00           C
ATOM   2347  O   ILE X 303      59.872  47.950  48.548  1.00  0.00           O
ATOM   2348  N   ASP X 304      61.146  47.734  46.712  1.00  0.00           N
ATOM   2349  CA  ASP X 304      61.824  46.477  47.062  1.00  0.00           C
ATOM   2350  CB  ASP X 304      61.238  45.357  46.183  1.00  0.00           C
ATOM   2351  CG  ASP X 304      61.909  45.290  44.811  1.00  0.00           C
ATOM   2352  OD1 ASP X 304      61.626  46.143  43.947  1.00  0.00           O
ATOM   2353  OD2 ASP X 304      62.763  44.403  44.618  1.00  0.00           O
ATOM   2354  C   ASP X 304      63.360  46.538  46.910  1.00  0.00           C
ATOM   2355  O   ASP X 304      64.067  45.718  47.496  1.00  0.00           O
ATOM   2356  N   GLY X 305      63.884  47.489  46.132  1.00  0.00           N
ATOM   2357  CA  GLY X 305      65.310  47.712  45.863  1.00  0.00           C
ATOM   2358  C   GLY X 305      65.913  46.901  44.707  1.00  0.00           C
ATOM   2359  O   GLY X 305      66.806  47.416  44.023  1.00  0.00           O
ATOM   2360  N   MET X 306      65.420  45.687  44.429  1.00  0.00           N
ATOM   2361  CA  MET X 306      65.913  44.848  43.327  1.00  0.00           C
ATOM   2362  CB  MET X 306      65.722  43.358  43.661  1.00  0.00           C
ATOM   2363  CG  MET X 306      66.446  42.425  42.686  1.00  0.00           C
ATOM   2364  SD  MET X 306      66.206  40.666  43.065  1.00  0.00           S
ATOM   2365  CE  MET X 306      67.335  39.944  41.844  1.00  0.00           C
ATOM   2366  C   MET X 306      65.254  45.232  41.998  1.00  0.00           C
ATOM   2367  O   MET X 306      65.967  45.386  41.006  1.00  0.00           O
ATOM   2368  N   LEU X 307      63.932  45.449  41.973  1.00  0.00           N
ATOM   2369  CA  LEU X 307      63.205  45.940  40.792  1.00  0.00           C
ATOM   2370  CB  LEU X 307      61.887  45.153  40.655  1.00  0.00           C
ATOM   2371  CG  LEU X 307      61.161  45.370  39.312  1.00  0.00           C
ATOM   2372  CD1 LEU X 307      61.858  44.650  38.156  1.00  0.00           C
ATOM   2373  CD2 LEU X 307      59.737  44.831  39.404  1.00  0.00           C
ATOM   2374  C   LEU X 307      62.951  47.458  40.844  1.00  0.00           C
ATOM   2375  O   LEU X 307      63.090  48.136  39.823  1.00  0.00           O
ATOM   2376  N   LEU X 308      62.567  47.983  42.013  1.00  0.00           N
ATOM   2377  CA  LEU X 308      62.174  49.377  42.250  1.00  0.00           C
ATOM   2378  CB  LEU X 308      60.632  49.477  42.199  1.00  0.00           C
ATOM   2379  CG  LEU X 308      59.970  49.176  40.842  1.00  0.00           C
ATOM   2380  CD1 LEU X 308      58.452  49.092  41.018  1.00  0.00           C
ATOM   2381  CD2 LEU X 308      60.279  50.256  39.804  1.00  0.00           C
ATOM   2382  C   LEU X 308      62.661  49.840  43.634  1.00  0.00           C
ATOM   2383  O   LEU X 308      62.227  49.297  44.648  1.00  0.00           O
ATOM   2384  N   LEU X 309      63.520  50.862  43.704  1.00  0.00           N
ATOM   2385  CA  LEU X 309      63.888  51.538  44.962  1.00  0.00           C
ATOM   2386  CB  LEU X 309      65.402  51.829  44.952  1.00  0.00           C
ATOM   2387  CG  LEU X 309      65.971  52.370  46.280  1.00  0.00           C
ATOM   2388  CD1 LEU X 309      65.845  51.366  47.430  1.00  0.00           C
ATOM   2389  CD2 LEU X 309      67.455  52.697  46.114  1.00  0.00           C
ATOM   2390  C   LEU X 309      63.046  52.808  45.195  1.00  0.00           C
ATOM   2391  O   LEU X 309      62.766  53.158  46.344  1.00  0.00           O
ATOM   2392  N   LYS X 310      62.598  53.449  44.106  1.00  0.00           N
ATOM   2393  CA  LYS X 310      61.631  54.560  44.080  1.00  0.00           C
ATOM   2394  CB  LYS X 310      62.223  55.763  43.321  1.00  0.00           C
ATOM   2395  CG  LYS X 310      63.512  56.326  43.948  1.00  0.00           C
ATOM   2396  CD  LYS X 310      64.047  57.508  43.120  1.00  0.00           C
ATOM   2397  CE  LYS X 310      65.283  58.183  43.736  1.00  0.00           C
ATOM   2398  NZ  LYS X 310      66.458  57.282  43.796  1.00  0.00           N
ATOM   2399  C   LYS X 310      60.306  54.114  43.442  1.00  0.00           C
ATOM   2400  O   LYS X 310      60.295  53.251  42.563  1.00  0.00           O
ATOM   2401  N   THR X 311      59.188  54.712  43.858  1.00  0.00           N
ATOM   2402  CA  THR X 311      57.858  54.485  43.257  1.00  0.00           C
ATOM   2403  CB  THR X 311      56.796  55.359  43.951  1.00  0.00           C
ATOM   2404  CG2 THR X 311      55.372  55.145  43.439  1.00  0.00           C
ATOM   2405  OG1 THR X 311      56.751  55.080  45.333  1.00  0.00           O
ATOM   2406  C   THR X 311      57.878  54.812  41.750  1.00  0.00           C
ATOM   2407  O   THR X 311      58.446  55.842  41.380  1.00  0.00           O
ATOM   2408  N   PRO X 312      57.231  54.024  40.864  1.00  0.00           N
ATOM   2409  CD  PRO X 312      56.641  52.721  41.132  1.00  0.00           C
ATOM   2410  CG  PRO X 312      56.540  52.022  39.778  1.00  0.00           C
ATOM   2411  CB  PRO X 312      56.325  53.189  38.821  1.00  0.00           C
ATOM   2412  CA  PRO X 312      57.221  54.277  39.418  1.00  0.00           C
ATOM   2413  C   PRO X 312      56.771  55.689  39.009  1.00  0.00           C
ATOM   2414  O   PRO X 312      57.343  56.255  38.085  1.00  0.00           O
ATOM   2415  N   GLU X 313      55.839  56.307  39.737  1.00  0.00           N
ATOM   2416  CA  GLU X 313      55.449  57.722  39.592  1.00  0.00           C
ATOM   2417  CB  GLU X 313      54.459  58.025  40.728  1.00  0.00           C
ATOM   2418  CG  GLU X 313      53.841  59.424  40.677  1.00  0.00           C
ATOM   2419  CD  GLU X 313      52.760  59.573  41.749  1.00  0.00           C
ATOM   2420  OE1 GLU X 313      52.901  60.446  42.644  1.00  0.00           O
ATOM   2421  OE2 GLU X 313      51.730  58.857  41.684  1.00  0.00           O
ATOM   2422  C   GLU X 313      56.640  58.704  39.643  1.00  0.00           C
ATOM   2423  O   GLU X 313      56.696  59.668  38.874  1.00  0.00           O
ATOM   2424  N   GLU X 314      57.623  58.441  40.507  1.00  0.00           N
ATOM   2425  CA  GLU X 314      58.840  59.249  40.665  1.00  0.00           C
ATOM   2426  CB  GLU X 314      59.436  59.044  42.069  1.00  0.00           C
ATOM   2427  CG  GLU X 314      58.434  59.408  43.172  1.00  0.00           C
ATOM   2428  CD  GLU X 314      59.025  59.344  44.583  1.00  0.00           C
ATOM   2429  OE1 GLU X 314      58.491  60.066  45.460  1.00  0.00           O
ATOM   2430  OE2 GLU X 314      59.934  58.528  44.862  1.00  0.00           O
ATOM   2431  C   GLU X 314      59.887  58.924  39.591  1.00  0.00           C
ATOM   2432  O   GLU X 314      60.684  59.791  39.232  1.00  0.00           O
ATOM   2433  N   LEU X 315      59.851  57.708  39.033  1.00  0.00           N
ATOM   2434  CA  LEU X 315      60.652  57.305  37.872  1.00  0.00           C
ATOM   2435  CB  LEU X 315      60.764  55.768  37.820  1.00  0.00           C
ATOM   2436  CG  LEU X 315      61.441  55.112  39.040  1.00  0.00           C
ATOM   2437  CD1 LEU X 315      61.487  53.597  38.839  1.00  0.00           C
ATOM   2438  CD2 LEU X 315      62.875  55.604  39.251  1.00  0.00           C
ATOM   2439  C   LEU X 315      60.087  57.878  36.559  1.00  0.00           C
ATOM   2440  O   LEU X 315      60.861  58.201  35.660  1.00  0.00           O
ATOM   2441  N   GLN X 316      58.765  58.076  36.459  1.00  0.00           N
ATOM   2442  CA  GLN X 316      58.144  58.844  35.374  1.00  0.00           C
ATOM   2443  CB  GLN X 316      56.608  58.736  35.404  1.00  0.00           C
ATOM   2444  CG  GLN X 316      56.058  57.343  35.061  1.00  0.00           C
ATOM   2445  CD  GLN X 316      54.590  57.415  34.651  1.00  0.00           C
ATOM   2446  OE1 GLN X 316      54.248  57.947  33.608  1.00  0.00           O
ATOM   2447  NE2 GLN X 316      53.653  56.925  35.432  1.00  0.00           N
ATOM   2448  C   GLN X 316      58.557  60.322  35.442  1.00  0.00           C
ATOM   2449  O   GLN X 316      58.947  60.893  34.420  1.00  0.00           O
ATOM   2450  N   ALA X 317      58.536  60.933  36.634  1.00  0.00           N
ATOM   2451  CA  ALA X 317      59.012  62.304  36.854  1.00  0.00           C
ATOM   2452  CB  ALA X 317      58.707  62.701  38.303  1.00  0.00           C
ATOM   2453  C   ALA X 317      60.511  62.456  36.523  1.00  0.00           C
ATOM   2454  O   ALA X 317      60.906  63.405  35.847  1.00  0.00           O
ATOM   2455  N   GLU X 318      61.330  61.471  36.901  1.00  0.00           N
ATOM   2456  CA  GLU X 318      62.763  61.385  36.580  1.00  0.00           C
ATOM   2457  CB  GLU X 318      63.431  60.514  37.668  1.00  0.00           C
ATOM   2458  CG  GLU X 318      64.967  60.479  37.715  1.00  0.00           C
ATOM   2459  CD  GLU X 318      65.624  61.864  37.781  1.00  0.00           C
ATOM   2460  OE1 GLU X 318      65.081  62.781  38.450  1.00  0.00           O
ATOM   2461  OE2 GLU X 318      66.721  62.024  37.190  1.00  0.00           O
ATOM   2462  C   GLU X 318      63.046  60.892  35.140  1.00  0.00           C
ATOM   2463  O   GLU X 318      64.203  60.733  34.763  1.00  0.00           O
ATOM   2464  N   ARG X 319      62.014  60.659  34.311  1.00  0.00           N
ATOM   2465  CA  ARG X 319      62.112  60.222  32.898  1.00  0.00           C
ATOM   2466  CB  ARG X 319      62.537  61.408  32.000  1.00  0.00           C
ATOM   2467  CG  ARG X 319      61.590  62.620  32.021  1.00  0.00           C
ATOM   2468  CD  ARG X 319      60.208  62.304  31.430  1.00  0.00           C
ATOM   2469  NE  ARG X 319      59.374  63.513  31.336  1.00  0.00           N
ATOM   2470  CZ  ARG X 319      58.440  63.925  32.169  1.00  0.00           C
ATOM   2471  NH1 ARG X 319      58.118  63.324  33.274  1.00  0.00           N
ATOM   2472  NH2 ARG X 319      57.778  64.995  31.875  1.00  0.00           N
ATOM   2473  C   ARG X 319      62.963  58.954  32.676  1.00  0.00           C
ATOM   2474  O   ARG X 319      63.540  58.761  31.602  1.00  0.00           O
ATOM   2475  N   ASN X 320      62.967  58.039  33.649  1.00  0.00           N
ATOM   2476  CA  ASN X 320      63.799  56.823  33.721  1.00  0.00           C
ATOM   2477  CB  ASN X 320      63.836  56.387  35.202  1.00  0.00           C
ATOM   2478  CG  ASN X 320      65.125  55.687  35.592  1.00  0.00           C
ATOM   2479  OD1 ASN X 320      66.108  56.321  35.957  1.00  0.00           O
ATOM   2480  ND2 ASN X 320      65.158  54.378  35.564  1.00  0.00           N
ATOM   2481  C   ASN X 320      63.375  55.692  32.738  1.00  0.00           C
ATOM   2482  O   ASN X 320      63.636  54.505  32.955  1.00  0.00           O
ATOM   2483  N   PHE X 321      62.681  56.058  31.656  1.00  0.00           N
ATOM   2484  CA  PHE X 321      62.217  55.171  30.590  1.00  0.00           C
ATOM   2485  CB  PHE X 321      61.205  55.910  29.697  1.00  0.00           C
ATOM   2486  CG  PHE X 321      59.946  56.405  30.386  1.00  0.00           C
ATOM   2487  CD1 PHE X 321      58.812  55.576  30.466  1.00  0.00           C
ATOM   2488  CE1 PHE X 321      57.623  56.055  31.041  1.00  0.00           C
ATOM   2489  CZ  PHE X 321      57.568  57.361  31.555  1.00  0.00           C
ATOM   2490  CE2 PHE X 321      58.702  58.192  31.488  1.00  0.00           C
ATOM   2491  CD2 PHE X 321      59.884  57.717  30.893  1.00  0.00           C
ATOM   2492  C   PHE X 321      63.386  54.688  29.721  1.00  0.00           C
ATOM   2493  O   PHE X 321      64.188  55.501  29.251  1.00  0.00           O
ATOM   2494  N   HIE X 322      63.445  53.383  29.455  1.00  0.00           N
ATOM   2495  CA  HIE X 322      64.181  52.783  28.338  1.00  0.00           C
ATOM   2496  CB  HIE X 322      64.084  51.257  28.478  1.00  0.00           C
ATOM   2497  CG  HIE X 322      64.751  50.446  27.396  1.00  0.00           C
ATOM   2498  ND1 HIE X 322      65.899  50.805  26.685  1.00  0.00           N
ATOM   2499  CE1 HIE X 322      66.146  49.781  25.848  1.00  0.00           C
ATOM   2500  NE2 HIE X 322      65.244  48.802  26.024  1.00  0.00           N
ATOM   2501  CD2 HIE X 322      64.349  49.207  26.988  1.00  0.00           C
ATOM   2502  C   HIE X 322      63.562  53.272  27.024  1.00  0.00           C
ATOM   2503  O   HIE X 322      62.356  53.137  26.824  1.00  0.00           O
ATOM   2504  N   THR X 323      64.357  53.875  26.141  1.00  0.00           N
ATOM   2505  CA  THR X 323      63.866  54.761  25.064  1.00  0.00           C
ATOM   2506  CB  THR X 323      64.903  55.859  24.745  1.00  0.00           C
ATOM   2507  CG2 THR X 323      65.017  56.863  25.893  1.00  0.00           C
ATOM   2508  OG1 THR X 323      66.184  55.289  24.576  1.00  0.00           O
ATOM   2509  C   THR X 323      63.338  54.043  23.808  1.00  0.00           C
ATOM   2510  O   THR X 323      63.345  54.601  22.711  1.00  0.00           O
ATOM   2511  N   VAL X 324      62.856  52.808  23.961  1.00  0.00           N
ATOM   2512  CA  VAL X 324      62.300  51.947  22.898  1.00  0.00           C
ATOM   2513  CB  VAL X 324      62.238  50.475  23.357  1.00  0.00           C
ATOM   2514  CG1 VAL X 324      63.647  49.885  23.386  1.00  0.00           C
ATOM   2515  CG2 VAL X 324      61.576  50.271  24.727  1.00  0.00           C
ATOM   2516  C   VAL X 324      60.910  52.388  22.413  1.00  0.00           C
ATOM   2517  O   VAL X 324      60.174  53.024  23.173  1.00  0.00           O
ATOM   2518  N   PRO X 325      60.501  52.030  21.177  1.00  0.00           N
ATOM   2519  CD  PRO X 325      61.281  51.349  20.148  1.00  0.00           C
ATOM   2520  CG  PRO X 325      60.255  50.745  19.193  1.00  0.00           C
ATOM   2521  CB  PRO X 325      59.126  51.771  19.240  1.00  0.00           C
ATOM   2522  CA  PRO X 325      59.137  52.250  20.699  1.00  0.00           C
ATOM   2523  C   PRO X 325      58.100  51.503  21.556  1.00  0.00           C
ATOM   2524  O   PRO X 325      58.219  50.291  21.768  1.00  0.00           O
ATOM   2525  N   TYR X 326      57.065  52.221  22.005  1.00  0.00           N
ATOM   2526  CA  TYR X 326      55.943  51.682  22.788  1.00  0.00           C
ATOM   2527  CB  TYR X 326      56.024  52.220  24.234  1.00  0.00           C
ATOM   2528  CG  TYR X 326      55.150  51.589  25.321  1.00  0.00           C
ATOM   2529  CD1 TYR X 326      55.171  52.150  26.616  1.00  0.00           C
ATOM   2530  CE1 TYR X 326      54.397  51.592  27.658  1.00  0.00           C
ATOM   2531  CZ  TYR X 326      53.585  50.466  27.405  1.00  0.00           C
ATOM   2532  OH  TYR X 326      52.819  49.909  28.382  1.00  0.00           O
ATOM   2533  CE2 TYR X 326      53.572  49.894  26.119  1.00  0.00           C
ATOM   2534  CD2 TYR X 326      54.355  50.445  25.092  1.00  0.00           C
ATOM   2535  C   TYR X 326      54.602  51.988  22.091  1.00  0.00           C
ATOM   2536  O   TYR X 326      54.326  53.132  21.720  1.00  0.00           O
ATOM   2537  N   MET X 327      53.779  50.957  21.888  1.00  0.00           N
ATOM   2538  CA  MET X 327      52.473  51.020  21.225  1.00  0.00           C
ATOM   2539  CB  MET X 327      52.572  50.162  19.958  1.00  0.00           C
ATOM   2540  CG  MET X 327      51.332  50.211  19.063  1.00  0.00           C
ATOM   2541  SD  MET X 327      51.618  49.542  17.400  1.00  0.00           S
ATOM   2542  CE  MET X 327      51.925  47.800  17.797  1.00  0.00           C
ATOM   2543  C   MET X 327      51.343  50.584  22.179  1.00  0.00           C
ATOM   2544  O   MET X 327      51.459  49.553  22.839  1.00  0.00           O
ATOM   2545  N   VAL X 328      50.260  51.364  22.279  1.00  0.00           N
ATOM   2546  CA  VAL X 328      49.230  51.202  23.330  1.00  0.00           C
ATOM   2547  CB  VAL X 328      49.314  52.360  24.350  1.00  0.00           C
ATOM   2548  CG1 VAL X 328      48.242  52.264  25.444  1.00  0.00           C
ATOM   2549  CG2 VAL X 328      50.681  52.390  25.053  1.00  0.00           C
ATOM   2550  C   VAL X 328      47.818  51.078  22.744  1.00  0.00           C
ATOM   2551  O   VAL X 328      47.397  51.906  21.931  1.00  0.00           O
ATOM   2552  N   GLY X 329      47.083  50.050  23.189  1.00  0.00           N
ATOM   2553  CA  GLY X 329      45.710  49.751  22.768  1.00  0.00           C
ATOM   2554  C   GLY X 329      44.639  50.343  23.681  1.00  0.00           C
ATOM   2555  O   GLY X 329      44.291  49.772  24.722  1.00  0.00           O
ATOM   2556  N   ILE X 330      44.059  51.474  23.286  1.00  0.00           N
ATOM   2557  CA  ILE X 330      42.884  52.060  23.940  1.00  0.00           C
ATOM   2558  CB  ILE X 330      42.666  53.523  23.487  1.00  0.00           C
ATOM   2559  CG2 ILE X 330      41.488  54.164  24.246  1.00  0.00           C
ATOM   2560  CG1 ILE X 330      43.929  54.410  23.630  1.00  0.00           C
ATOM   2561  CD1 ILE X 330      44.502  54.532  25.050  1.00  0.00           C
ATOM   2562  C   ILE X 330      41.663  51.166  23.667  1.00  0.00           C
ATOM   2563  O   ILE X 330      41.417  50.731  22.542  1.00  0.00           O
ATOM   2564  N   ASN X 331      40.891  50.863  24.710  1.00  0.00           N
ATOM   2565  CA  ASN X 331      39.715  49.993  24.631  1.00  0.00           C
ATOM   2566  CB  ASN X 331      40.046  48.624  25.253  1.00  0.00           C
ATOM   2567  CG  ASN X 331      40.842  47.701  24.335  1.00  0.00           C
ATOM   2568  OD1 ASN X 331      40.275  46.795  23.752  1.00  0.00           O
ATOM   2569  ND2 ASN X 331      42.141  47.857  24.194  1.00  0.00           N
ATOM   2570  C   ASN X 331      38.491  50.684  25.263  1.00  0.00           C
ATOM   2571  O   ASN X 331      38.637  51.557  26.126  1.00  0.00           O
ATOM   2572  N   LYS X 332      37.279  50.337  24.809  1.00  0.00           N
ATOM   2573  CA  LYS X 332      36.083  51.198  24.948  1.00  0.00           C
ATOM   2574  CB  LYS X 332      35.516  51.503  23.543  1.00  0.00           C
ATOM   2575  CG  LYS X 332      36.551  52.109  22.573  1.00  0.00           C
ATOM   2576  CD  LYS X 332      35.951  52.448  21.198  1.00  0.00           C
ATOM   2577  CE  LYS X 332      35.071  53.706  21.161  1.00  0.00           C
ATOM   2578  NZ  LYS X 332      35.835  54.945  21.440  1.00  0.00           N
ATOM   2579  C   LYS X 332      34.983  50.683  25.895  1.00  0.00           C
ATOM   2580  O   LYS X 332      33.993  51.389  26.081  1.00  0.00           O
ATOM   2581  N   GLN X 333      35.109  49.481  26.464  1.00  0.00           N
ATOM   2582  CA  GLN X 333      34.022  48.803  27.200  1.00  0.00           C
ATOM   2583  CB  GLN X 333      33.160  47.985  26.213  1.00  0.00           C
ATOM   2584  CG  GLN X 333      33.878  46.800  25.537  1.00  0.00           C
ATOM   2585  CD  GLN X 333      34.893  47.249  24.496  1.00  0.00           C
ATOM   2586  OE1 GLN X 333      34.542  47.789  23.454  1.00  0.00           O
ATOM   2587  NE2 GLN X 333      36.176  47.115  24.734  1.00  0.00           N
ATOM   2588  C   GLN X 333      34.466  47.931  28.392  1.00  0.00           C
ATOM   2589  O   GLN X 333      33.655  47.183  28.939  1.00  0.00           O
ATOM   2590  N   GLU X 334      35.734  47.988  28.813  1.00  0.00           N
ATOM   2591  CA  GLU X 334      36.311  46.981  29.728  1.00  0.00           C
ATOM   2592  CB  GLU X 334      37.830  47.207  29.865  1.00  0.00           C
ATOM   2593  CG  GLU X 334      38.623  47.148  28.547  1.00  0.00           C
ATOM   2594  CD  GLU X 334      38.392  45.857  27.799  1.00  0.00           C
ATOM   2595  OE1 GLU X 334      37.578  45.817  26.859  1.00  0.00           O
ATOM   2596  OE2 GLU X 334      39.037  44.815  28.164  1.00  0.00           O
ATOM   2597  C   GLU X 334      35.665  46.977  31.130  1.00  0.00           C
ATOM   2598  O   GLU X 334      35.738  45.988  31.860  1.00  0.00           O
ATOM   2599  N   PHE X 335      35.017  48.081  31.494  1.00  0.00           N
ATOM   2600  CA  PHE X 335      34.427  48.379  32.800  1.00  0.00           C
ATOM   2601  CB  PHE X 335      34.412  49.913  32.943  1.00  0.00           C
ATOM   2602  CG  PHE X 335      33.871  50.649  31.725  1.00  0.00           C
ATOM   2603  CD1 PHE X 335      34.757  51.093  30.723  1.00  0.00           C
ATOM   2604  CE1 PHE X 335      34.261  51.704  29.559  1.00  0.00           C
ATOM   2605  CZ  PHE X 335      32.878  51.880  29.394  1.00  0.00           C
ATOM   2606  CE2 PHE X 335      31.991  51.441  30.391  1.00  0.00           C
ATOM   2607  CD2 PHE X 335      32.484  50.831  31.557  1.00  0.00           C
ATOM   2608  C   PHE X 335      33.013  47.812  33.028  1.00  0.00           C
ATOM   2609  O   PHE X 335      32.594  47.737  34.184  1.00  0.00           O
ATOM   2610  N   GLY X 336      32.274  47.445  31.970  1.00  0.00           N
ATOM   2611  CA  GLY X 336      30.802  47.334  31.985  1.00  0.00           C
ATOM   2612  C   GLY X 336      30.174  46.347  32.985  1.00  0.00           C
ATOM   2613  O   GLY X 336      29.016  46.528  33.376  1.00  0.00           O
ATOM   2614  N   TRP X 337      30.924  45.339  33.435  1.00  0.00           N
ATOM   2615  CA  TRP X 337      30.509  44.357  34.446  1.00  0.00           C
ATOM   2616  CB  TRP X 337      30.328  42.995  33.755  1.00  0.00           C
ATOM   2617  CG  TRP X 337      29.863  41.877  34.639  1.00  0.00           C
ATOM   2618  CD1 TRP X 337      28.572  41.538  34.853  1.00  0.00           C
ATOM   2619  NE1 TRP X 337      28.508  40.478  35.737  1.00  0.00           N
ATOM   2620  CE2 TRP X 337      29.761  40.100  36.167  1.00  0.00           C
ATOM   2621  CZ2 TRP X 337      30.209  39.128  37.073  1.00  0.00           C
ATOM   2622  CH2 TRP X 337      31.590  38.961  37.274  1.00  0.00           C
ATOM   2623  CZ3 TRP X 337      32.500  39.754  36.552  1.00  0.00           C
ATOM   2624  CE3 TRP X 337      32.038  40.735  35.651  1.00  0.00           C
ATOM   2625  CD2 TRP X 337      30.656  40.949  35.448  1.00  0.00           C
ATOM   2626  C   TRP X 337      31.508  44.272  35.611  1.00  0.00           C
ATOM   2627  O   TRP X 337      31.118  44.312  36.778  1.00  0.00           O
ATOM   2628  N   LEU X 338      32.810  44.210  35.305  1.00  0.00           N
ATOM   2629  CA  LEU X 338      33.885  43.974  36.274  1.00  0.00           C
ATOM   2630  CB  LEU X 338      35.211  43.894  35.488  1.00  0.00           C
ATOM   2631  CG  LEU X 338      36.471  43.612  36.330  1.00  0.00           C
ATOM   2632  CD1 LEU X 338      36.403  42.267  37.057  1.00  0.00           C
ATOM   2633  CD2 LEU X 338      37.700  43.596  35.419  1.00  0.00           C
ATOM   2634  C   LEU X 338      33.934  45.036  37.383  1.00  0.00           C
ATOM   2635  O   LEU X 338      34.141  44.690  38.548  1.00  0.00           O
ATOM   2636  N   ILE X 339      33.705  46.311  37.045  1.00  0.00           N
ATOM   2637  CA  ILE X 339      33.677  47.395  38.035  1.00  0.00           C
ATOM   2638  CB  ILE X 339      33.993  48.778  37.411  1.00  0.00           C
ATOM   2639  CG2 ILE X 339      33.829  49.890  38.463  1.00  0.00           C
ATOM   2640  CG1 ILE X 339      35.433  48.764  36.838  1.00  0.00           C
ATOM   2641  CD1 ILE X 339      35.925  50.102  36.273  1.00  0.00           C
ATOM   2642  C   ILE X 339      32.409  47.317  38.913  1.00  0.00           C
ATOM   2643  O   ILE X 339      32.564  47.076  40.112  1.00  0.00           O
ATOM   2644  N   PRO X 340      31.174  47.457  38.387  1.00  0.00           N
ATOM   2645  CD  PRO X 340      30.851  47.783  37.005  1.00  0.00           C
ATOM   2646  CG  PRO X 340      29.349  47.592  36.864  1.00  0.00           C
ATOM   2647  CB  PRO X 340      28.817  47.865  38.270  1.00  0.00           C
ATOM   2648  CA  PRO X 340      29.962  47.473  39.214  1.00  0.00           C
ATOM   2649  C   PRO X 340      29.679  46.156  39.961  1.00  0.00           C
ATOM   2650  O   PRO X 340      29.406  46.186  41.165  1.00  0.00           O
ATOM   2651  N   MET X 341      29.759  44.996  39.295  1.00  0.00           N
ATOM   2652  CA  MET X 341      29.338  43.721  39.894  1.00  0.00           C
ATOM   2653  CB  MET X 341      28.929  42.690  38.824  1.00  0.00           C
ATOM   2654  CG  MET X 341      27.578  42.981  38.155  1.00  0.00           C
ATOM   2655  SD  MET X 341      27.554  44.355  36.974  1.00  0.00           S
ATOM   2656  CE  MET X 341      25.879  44.187  36.307  1.00  0.00           C
ATOM   2657  C   MET X 341      30.393  43.122  40.833  1.00  0.00           C
ATOM   2658  O   MET X 341      30.025  42.649  41.911  1.00  0.00           O
ATOM   2659  N   GLN X 342      31.681  43.130  40.463  1.00  0.00           N
ATOM   2660  CA  GLN X 342      32.743  42.412  41.193  1.00  0.00           C
ATOM   2661  CB  GLN X 342      33.533  41.538  40.199  1.00  0.00           C
ATOM   2662  CG  GLN X 342      34.784  40.850  40.783  1.00  0.00           C
ATOM   2663  CD  GLN X 342      34.522  39.891  41.947  1.00  0.00           C
ATOM   2664  OE1 GLN X 342      33.521  39.191  42.026  1.00  0.00           O
ATOM   2665  NE2 GLN X 342      35.425  39.805  42.894  1.00  0.00           N
ATOM   2666  C   GLN X 342      33.652  43.321  42.037  1.00  0.00           C
ATOM   2667  O   GLN X 342      33.979  42.950  43.166  1.00  0.00           O
ATOM   2668  N   LEU X 343      34.066  44.492  41.536  1.00  0.00           N
ATOM   2669  CA  LEU X 343      34.967  45.384  42.283  1.00  0.00           C
ATOM   2670  CB  LEU X 343      35.862  46.182  41.318  1.00  0.00           C
ATOM   2671  CG  LEU X 343      36.885  45.332  40.536  1.00  0.00           C
ATOM   2672  CD1 LEU X 343      37.526  46.174  39.433  1.00  0.00           C
ATOM   2673  CD2 LEU X 343      38.010  44.815  41.437  1.00  0.00           C
ATOM   2674  C   LEU X 343      34.217  46.298  43.264  1.00  0.00           C
ATOM   2675  O   LEU X 343      34.673  46.453  44.391  1.00  0.00           O
ATOM   2676  N   MET X 344      33.067  46.863  42.884  1.00  0.00           N
ATOM   2677  CA  MET X 344      32.234  47.712  43.757  1.00  0.00           C
ATOM   2678  CB  MET X 344      31.464  48.741  42.911  1.00  0.00           C
ATOM   2679  CG  MET X 344      32.378  49.787  42.265  1.00  0.00           C
ATOM   2680  SD  MET X 344      31.529  51.027  41.245  1.00  0.00           S
ATOM   2681  CE  MET X 344      30.572  51.917  42.505  1.00  0.00           C
ATOM   2682  C   MET X 344      31.233  46.927  44.619  1.00  0.00           C
ATOM   2683  O   MET X 344      30.705  47.480  45.586  1.00  0.00           O
ATOM   2684  N   SER X 345      30.944  45.667  44.265  1.00  0.00           N
ATOM   2685  CA  SER X 345      29.900  44.824  44.885  1.00  0.00           C
ATOM   2686  CB  SER X 345      30.335  44.348  46.282  1.00  0.00           C
ATOM   2687  OG  SER X 345      31.594  43.700  46.208  1.00  0.00           O
ATOM   2688  C   SER X 345      28.493  45.463  44.885  1.00  0.00           C
ATOM   2689  O   SER X 345      27.662  45.163  45.752  1.00  0.00           O
ATOM   2690  N   TYR X 346      28.233  46.371  43.933  1.00  0.00           N
ATOM   2691  CA  TYR X 346      27.063  47.254  43.911  1.00  0.00           C
ATOM   2692  CB  TYR X 346      27.330  48.450  44.854  1.00  0.00           C
ATOM   2693  CG  TYR X 346      26.082  49.220  45.251  1.00  0.00           C
ATOM   2694  CD1 TYR X 346      25.593  50.271  44.449  1.00  0.00           C
ATOM   2695  CE1 TYR X 346      24.402  50.939  44.799  1.00  0.00           C
ATOM   2696  CZ  TYR X 346      23.699  50.565  45.963  1.00  0.00           C
ATOM   2697  OH  TYR X 346      22.542  51.191  46.304  1.00  0.00           O
ATOM   2698  CE2 TYR X 346      24.198  49.524  46.775  1.00  0.00           C
ATOM   2699  CD2 TYR X 346      25.384  48.855  46.418  1.00  0.00           C
ATOM   2700  C   TYR X 346      26.716  47.709  42.469  1.00  0.00           C
ATOM   2701  O   TYR X 346      27.107  48.803  42.055  1.00  0.00           O
ATOM   2702  N   PRO X 347      25.982  46.903  41.676  1.00  0.00           N
ATOM   2703  CD  PRO X 347      25.592  45.528  41.954  1.00  0.00           C
ATOM   2704  CG  PRO X 347      24.609  45.135  40.850  1.00  0.00           C
ATOM   2705  CB  PRO X 347      25.029  46.027  39.682  1.00  0.00           C
ATOM   2706  CA  PRO X 347      25.453  47.323  40.376  1.00  0.00           C
ATOM   2707  C   PRO X 347      24.283  48.309  40.527  1.00  0.00           C
ATOM   2708  O   PRO X 347      23.592  48.321  41.553  1.00  0.00           O
ATOM   2709  N   LEU X 348      24.019  49.119  39.499  1.00  0.00           N
ATOM   2710  CA  LEU X 348      22.950  50.129  39.504  1.00  0.00           C
ATOM   2711  CB  LEU X 348      23.442  51.444  38.866  1.00  0.00           C
ATOM   2712  CG  LEU X 348      24.651  52.111  39.560  1.00  0.00           C
ATOM   2713  CD1 LEU X 348      24.831  53.528  39.012  1.00  0.00           C
ATOM   2714  CD2 LEU X 348      24.516  52.239  41.080  1.00  0.00           C
ATOM   2715  C   LEU X 348      21.631  49.585  38.922  1.00  0.00           C
ATOM   2716  O   LEU X 348      21.087  50.123  37.954  1.00  0.00           O
ATOM   2717  N   SER X 349      21.105  48.525  39.551  1.00  0.00           N
ATOM   2718  CA  SER X 349      19.814  47.863  39.273  1.00  0.00           C
ATOM   2719  CB  SER X 349      19.755  46.495  39.977  1.00  0.00           C
ATOM   2720  OG  SER X 349      20.846  45.667  39.611  1.00  0.00           O
ATOM   2721  C   SER X 349      18.581  48.717  39.644  1.00  0.00           C
ATOM   2722  O   SER X 349      17.629  48.243  40.267  1.00  0.00           O
ATOM   2723  N   GLU X 350      18.610  50.004  39.307  1.00  0.00           N
ATOM   2724  CA  GLU X 350      17.534  50.989  39.449  1.00  0.00           C
ATOM   2725  CB  GLU X 350      17.497  51.498  40.903  1.00  0.00           C
ATOM   2726  CG  GLU X 350      16.435  52.573  41.166  1.00  0.00           C
ATOM   2727  CD  GLU X 350      16.172  52.775  42.667  1.00  0.00           C
ATOM   2728  OE1 GLU X 350      17.105  52.640  43.497  1.00  0.00           O
ATOM   2729  OE2 GLU X 350      15.016  53.092  43.046  1.00  0.00           O
ATOM   2730  C   GLU X 350      17.761  52.113  38.421  1.00  0.00           C
ATOM   2731  O   GLU X 350      18.906  52.497  38.153  1.00  0.00           O
ATOM   2732  N   GLY X 351      16.689  52.622  37.811  1.00  0.00           N
ATOM   2733  CA  GLY X 351      16.727  53.456  36.599  1.00  0.00           C
ATOM   2734  C   GLY X 351      17.301  54.876  36.728  1.00  0.00           C
ATOM   2735  O   GLY X 351      17.335  55.594  35.728  1.00  0.00           O
ATOM   2736  N   GLN X 352      17.747  55.301  37.914  1.00  0.00           N
ATOM   2737  CA  GLN X 352      18.211  56.668  38.187  1.00  0.00           C
ATOM   2738  CB  GLN X 352      17.015  57.519  38.646  1.00  0.00           C
ATOM   2739  CG  GLN X 352      16.402  57.101  39.998  1.00  0.00           C
ATOM   2740  CD  GLN X 352      15.338  58.089  40.469  1.00  0.00           C
ATOM   2741  OE1 GLN X 352      15.491  59.302  40.360  1.00  0.00           O
ATOM   2742  NE2 GLN X 352      14.244  57.630  41.030  1.00  0.00           N
ATOM   2743  C   GLN X 352      19.353  56.741  39.217  1.00  0.00           C
ATOM   2744  O   GLN X 352      19.661  55.746  39.875  1.00  0.00           O
ATOM   2745  N   LEU X 353      19.950  57.928  39.380  1.00  0.00           N
ATOM   2746  CA  LEU X 353      20.875  58.260  40.469  1.00  0.00           C
ATOM   2747  CB  LEU X 353      22.320  58.013  39.993  1.00  0.00           C
ATOM   2748  CG  LEU X 353      23.410  58.312  41.040  1.00  0.00           C
ATOM   2749  CD1 LEU X 353      23.309  57.417  42.278  1.00  0.00           C
ATOM   2750  CD2 LEU X 353      24.781  58.092  40.405  1.00  0.00           C
ATOM   2751  C   LEU X 353      20.687  59.709  40.962  1.00  0.00           C
ATOM   2752  O   LEU X 353      20.709  60.655  40.174  1.00  0.00           O
ATOM   2753  N   ASP X 354      20.567  59.873  42.279  1.00  0.00           N
ATOM   2754  CA  ASP X 354      20.613  61.153  42.994  1.00  0.00           C
ATOM   2755  CB  ASP X 354      20.017  60.944  44.400  1.00  0.00           C
ATOM   2756  CG  ASP X 354      20.298  62.095  45.369  1.00  0.00           C
ATOM   2757  OD1 ASP X 354      20.387  63.259  44.920  1.00  0.00           O
ATOM   2758  OD2 ASP X 354      20.475  61.832  46.583  1.00  0.00           O
ATOM   2759  C   ASP X 354      22.047  61.713  43.070  1.00  0.00           C
ATOM   2760  O   ASP X 354      22.930  61.112  43.689  1.00  0.00           O
ATOM   2761  N   GLN X 355      22.272  62.910  42.516  1.00  0.00           N
ATOM   2762  CA  GLN X 355      23.574  63.591  42.555  1.00  0.00           C
ATOM   2763  CB  GLN X 355      23.529  64.809  41.609  1.00  0.00           C
ATOM   2764  CG  GLN X 355      24.789  65.691  41.693  1.00  0.00           C
ATOM   2765  CD  GLN X 355      24.929  66.712  40.568  1.00  0.00           C
ATOM   2766  OE1 GLN X 355      24.354  66.600  39.493  1.00  0.00           O
ATOM   2767  NE2 GLN X 355      25.717  67.741  40.776  1.00  0.00           N
ATOM   2768  C   GLN X 355      24.029  63.962  43.983  1.00  0.00           C
ATOM   2769  O   GLN X 355      25.236  64.036  44.231  1.00  0.00           O
ATOM   2770  N   LYS X 356      23.107  64.150  44.938  1.00  0.00           N
ATOM   2771  CA  LYS X 356      23.427  64.475  46.343  1.00  0.00           C
ATOM   2772  CB  LYS X 356      22.189  65.057  47.054  1.00  0.00           C
ATOM   2773  CG  LYS X 356      21.615  66.287  46.328  1.00  0.00           C
ATOM   2774  CD  LYS X 356      20.332  66.849  46.960  1.00  0.00           C
ATOM   2775  CE  LYS X 356      19.153  65.865  47.029  1.00  0.00           C
ATOM   2776  NZ  LYS X 356      18.783  65.304  45.708  1.00  0.00           N
ATOM   2777  C   LYS X 356      23.975  63.255  47.089  1.00  0.00           C
ATOM   2778  O   LYS X 356      24.909  63.384  47.879  1.00  0.00           O
ATOM   2779  N   THR X 357      23.451  62.065  46.787  1.00  0.00           N
ATOM   2780  CA  THR X 357      23.967  60.772  47.269  1.00  0.00           C
ATOM   2781  CB  THR X 357      22.863  59.703  47.202  1.00  0.00           C
ATOM   2782  CG2 THR X 357      23.329  58.302  47.598  1.00  0.00           C
ATOM   2783  OG1 THR X 357      21.831  60.055  48.098  1.00  0.00           O
ATOM   2784  C   THR X 357      25.218  60.317  46.506  1.00  0.00           C
ATOM   2785  O   THR X 357      26.097  59.698  47.104  1.00  0.00           O
ATOM   2786  N   ALA X 358      25.357  60.652  45.216  1.00  0.00           N
ATOM   2787  CA  ALA X 358      26.484  60.222  44.378  1.00  0.00           C
ATOM   2788  CB  ALA X 358      26.303  60.811  42.974  1.00  0.00           C
ATOM   2789  C   ALA X 358      27.870  60.587  44.953  1.00  0.00           C
ATOM   2790  O   ALA X 358      28.808  59.801  44.823  1.00  0.00           O
ATOM   2791  N   MET X 359      27.993  61.728  45.644  1.00  0.00           N
ATOM   2792  CA  MET X 359      29.237  62.139  46.313  1.00  0.00           C
ATOM   2793  CB  MET X 359      29.087  63.599  46.780  1.00  0.00           C
ATOM   2794  CG  MET X 359      30.420  64.282  47.113  1.00  0.00           C
ATOM   2795  SD  MET X 359      31.284  63.758  48.622  1.00  0.00           S
ATOM   2796  CE  MET X 359      30.199  64.466  49.888  1.00  0.00           C
ATOM   2797  C   MET X 359      29.595  61.183  47.465  1.00  0.00           C
ATOM   2798  O   MET X 359      30.712  60.673  47.530  1.00  0.00           O
ATOM   2799  N   SER X 360      28.619  60.843  48.314  1.00  0.00           N
ATOM   2800  CA  SER X 360      28.778  59.859  49.397  1.00  0.00           C
ATOM   2801  CB  SER X 360      27.522  59.880  50.272  1.00  0.00           C
ATOM   2802  OG  SER X 360      27.639  59.034  51.401  1.00  0.00           O
ATOM   2803  C   SER X 360      29.052  58.443  48.862  1.00  0.00           C
ATOM   2804  O   SER X 360      29.864  57.717  49.432  1.00  0.00           O
ATOM   2805  N   LEU X 361      28.464  58.062  47.721  1.00  0.00           N
ATOM   2806  CA  LEU X 361      28.764  56.796  47.035  1.00  0.00           C
ATOM   2807  CB  LEU X 361      27.708  56.575  45.933  1.00  0.00           C
ATOM   2808  CG  LEU X 361      27.853  55.261  45.139  1.00  0.00           C
ATOM   2809  CD1 LEU X 361      27.737  54.017  46.024  1.00  0.00           C
ATOM   2810  CD2 LEU X 361      26.763  55.190  44.068  1.00  0.00           C
ATOM   2811  C   LEU X 361      30.203  56.757  46.483  1.00  0.00           C
ATOM   2812  O   LEU X 361      30.859  55.712  46.533  1.00  0.00           O
ATOM   2813  N   LEU X 362      30.731  57.888  46.005  1.00  0.00           N
ATOM   2814  CA  LEU X 362      32.128  58.009  45.579  1.00  0.00           C
ATOM   2815  CB  LEU X 362      32.252  59.225  44.639  1.00  0.00           C
ATOM   2816  CG  LEU X 362      33.596  59.343  43.890  1.00  0.00           C
ATOM   2817  CD1 LEU X 362      33.934  58.096  43.068  1.00  0.00           C
ATOM   2818  CD2 LEU X 362      33.542  60.522  42.915  1.00  0.00           C
ATOM   2819  C   LEU X 362      33.092  58.034  46.783  1.00  0.00           C
ATOM   2820  O   LEU X 362      34.143  57.397  46.736  1.00  0.00           O
ATOM   2821  N   TRP X 363      32.694  58.633  47.912  1.00  0.00           N
ATOM   2822  CA  TRP X 363      33.394  58.550  49.207  1.00  0.00           C
ATOM   2823  CB  TRP X 363      32.703  59.514  50.187  1.00  0.00           C
ATOM   2824  CG  TRP X 363      33.404  59.809  51.479  1.00  0.00           C
ATOM   2825  CD1 TRP X 363      33.491  58.975  52.540  1.00  0.00           C
ATOM   2826  NE1 TRP X 363      34.148  59.605  53.578  1.00  0.00           N
ATOM   2827  CE2 TRP X 363      34.516  60.888  53.242  1.00  0.00           C
ATOM   2828  CZ2 TRP X 363      35.208  61.895  53.932  1.00  0.00           C
ATOM   2829  CH2 TRP X 363      35.473  63.111  53.278  1.00  0.00           C
ATOM   2830  CZ3 TRP X 363      35.021  63.309  51.960  1.00  0.00           C
ATOM   2831  CE3 TRP X 363      34.322  62.292  51.280  1.00  0.00           C
ATOM   2832  CD2 TRP X 363      34.063  61.047  51.897  1.00  0.00           C
ATOM   2833  C   TRP X 363      33.447  57.102  49.739  1.00  0.00           C
ATOM   2834  O   TRP X 363      34.504  56.630  50.167  1.00  0.00           O
ATOM   2835  N   LYS X 364      32.350  56.339  49.595  1.00  0.00           N
ATOM   2836  CA  LYS X 364      32.264  54.873  49.797  1.00  0.00           C
ATOM   2837  CB  LYS X 364      30.777  54.452  49.814  1.00  0.00           C
ATOM   2838  CG  LYS X 364      30.508  53.133  50.571  1.00  0.00           C
ATOM   2839  CD  LYS X 364      29.535  52.229  49.805  1.00  0.00           C
ATOM   2840  CE  LYS X 364      29.295  50.919  50.563  1.00  0.00           C
ATOM   2841  NZ  LYS X 364      28.533  49.965  49.728  1.00  0.00           N
ATOM   2842  C   LYS X 364      33.031  54.052  48.742  1.00  0.00           C
ATOM   2843  O   LYS X 364      33.013  52.824  48.777  1.00  0.00           O
ATOM   2844  N   SER X 365      33.685  54.707  47.783  1.00  0.00           N
ATOM   2845  CA  SER X 365      34.466  54.077  46.708  1.00  0.00           C
ATOM   2846  CB  SER X 365      33.764  54.270  45.358  1.00  0.00           C
ATOM   2847  OG  SER X 365      32.427  53.794  45.425  1.00  0.00           O
ATOM   2848  C   SER X 365      35.929  54.547  46.668  1.00  0.00           C
ATOM   2849  O   SER X 365      36.690  54.083  45.820  1.00  0.00           O
ATOM   2850  N   TYR X 366      36.350  55.416  47.599  1.00  0.00           N
ATOM   2851  CA  TYR X 366      37.689  56.023  47.665  1.00  0.00           C
ATOM   2852  CB  TYR X 366      37.805  56.839  48.968  1.00  0.00           C
ATOM   2853  CG  TYR X 366      39.215  57.100  49.468  1.00  0.00           C
ATOM   2854  CD1 TYR X 366      39.655  56.524  50.677  1.00  0.00           C
ATOM   2855  CE1 TYR X 366      40.947  56.795  51.165  1.00  0.00           C
ATOM   2856  CZ  TYR X 366      41.821  57.617  50.422  1.00  0.00           C
ATOM   2857  OH  TYR X 366      43.084  57.852  50.864  1.00  0.00           O
ATOM   2858  CE2 TYR X 366      41.391  58.172  49.199  1.00  0.00           C
ATOM   2859  CD2 TYR X 366      40.086  57.923  48.731  1.00  0.00           C
ATOM   2860  C   TYR X 366      38.856  55.028  47.450  1.00  0.00           C
ATOM   2861  O   TYR X 366      39.648  55.274  46.535  1.00  0.00           O
ATOM   2862  N   PRO X 367      38.943  53.869  48.145  1.00  0.00           N
ATOM   2863  CD  PRO X 367      38.139  53.442  49.282  1.00  0.00           C
ATOM   2864  CG  PRO X 367      39.084  52.619  50.152  1.00  0.00           C
ATOM   2865  CB  PRO X 367      39.956  51.919  49.114  1.00  0.00           C
ATOM   2866  CA  PRO X 367      40.064  52.935  47.969  1.00  0.00           C
ATOM   2867  C   PRO X 367      40.129  52.237  46.596  1.00  0.00           C
ATOM   2868  O   PRO X 367      41.123  51.572  46.296  1.00  0.00           O
ATOM   2869  N   LEU X 368      39.086  52.371  45.766  1.00  0.00           N
ATOM   2870  CA  LEU X 368      38.992  51.840  44.399  1.00  0.00           C
ATOM   2871  CB  LEU X 368      37.626  51.126  44.285  1.00  0.00           C
ATOM   2872  CG  LEU X 368      37.315  50.419  42.951  1.00  0.00           C
ATOM   2873  CD1 LEU X 368      38.312  49.311  42.605  1.00  0.00           C
ATOM   2874  CD2 LEU X 368      35.925  49.786  43.031  1.00  0.00           C
ATOM   2875  C   LEU X 368      39.206  52.925  43.318  1.00  0.00           C
ATOM   2876  O   LEU X 368      39.459  52.581  42.166  1.00  0.00           O
ATOM   2877  N   VAL X 369      39.131  54.219  43.668  1.00  0.00           N
ATOM   2878  CA  VAL X 369      39.316  55.350  42.725  1.00  0.00           C
ATOM   2879  CB  VAL X 369      38.047  56.218  42.594  1.00  0.00           C
ATOM   2880  CG1 VAL X 369      36.841  55.384  42.144  1.00  0.00           C
ATOM   2881  CG2 VAL X 369      37.688  56.960  43.887  1.00  0.00           C
ATOM   2882  C   VAL X 369      40.541  56.227  43.016  1.00  0.00           C
ATOM   2883  O   VAL X 369      40.933  57.015  42.157  1.00  0.00           O
ATOM   2884  N   CYS X 370      41.161  56.094  44.193  1.00  0.00           N
ATOM   2885  CA  CYS X 370      42.443  56.693  44.604  1.00  0.00           C
ATOM   2886  CB  CYS X 370      43.599  55.999  43.860  1.00  0.00           C
ATOM   2887  SG  CYS X 370      43.665  54.244  44.308  1.00  0.00           S
ATOM   2888  C   CYS X 370      42.574  58.232  44.574  1.00  0.00           C
ATOM   2889  O   CYS X 370      43.657  58.738  44.876  1.00  0.00           O
ATOM   2890  N   ILE X 371      41.524  58.992  44.257  1.00  0.00           N
ATOM   2891  CA  ILE X 371      41.503  60.462  44.373  1.00  0.00           C
ATOM   2892  CB  ILE X 371      40.424  61.050  43.429  1.00  0.00           C
ATOM   2893  CG2 ILE X 371      40.189  62.549  43.697  1.00  0.00           C
ATOM   2894  CG1 ILE X 371      40.834  60.828  41.951  1.00  0.00           C
ATOM   2895  CD1 ILE X 371      39.716  61.099  40.934  1.00  0.00           C
ATOM   2896  C   ILE X 371      41.295  60.847  45.849  1.00  0.00           C
ATOM   2897  O   ILE X 371      40.369  60.342  46.482  1.00  0.00           O
ATOM   2898  N   ALA X 372      42.144  61.726  46.393  1.00  0.00           N
ATOM   2899  CA  ALA X 372      42.121  62.122  47.808  1.00  0.00           C
ATOM   2900  CB  ALA X 372      43.269  63.106  48.057  1.00  0.00           C
ATOM   2901  C   ALA X 372      40.768  62.716  48.256  1.00  0.00           C
ATOM   2902  O   ALA X 372      40.134  63.471  47.511  1.00  0.00           O
ATOM   2903  N   LYS X 373      40.330  62.402  49.488  1.00  0.00           N
ATOM   2904  CA  LYS X 373      38.931  62.607  49.916  1.00  0.00           C
ATOM   2905  CB  LYS X 373      38.697  62.065  51.335  1.00  0.00           C
ATOM   2906  CG  LYS X 373      38.783  60.531  51.438  1.00  0.00           C
ATOM   2907  CD  LYS X 373      37.818  60.030  52.522  1.00  0.00           C
ATOM   2908  CE  LYS X 373      37.983  58.546  52.857  1.00  0.00           C
ATOM   2909  NZ  LYS X 373      38.979  58.332  53.930  1.00  0.00           N
ATOM   2910  C   LYS X 373      38.422  64.048  49.806  1.00  0.00           C
ATOM   2911  O   LYS X 373      37.295  64.250  49.355  1.00  0.00           O
ATOM   2912  N   GLU X 374      39.242  65.055  50.120  1.00  0.00           N
ATOM   2913  CA  GLU X 374      38.836  66.470  50.016  1.00  0.00           C
ATOM   2914  CB  GLU X 374      39.901  67.392  50.644  1.00  0.00           C
ATOM   2915  CG  GLU X 374      41.219  67.490  49.853  1.00  0.00           C
ATOM   2916  CD  GLU X 374      42.195  68.494  50.486  1.00  0.00           C
ATOM   2917  OE1 GLU X 374      41.787  69.641  50.803  1.00  0.00           O
ATOM   2918  OE2 GLU X 374      43.393  68.167  50.680  1.00  0.00           O
ATOM   2919  C   GLU X 374      38.468  66.935  48.588  1.00  0.00           C
ATOM   2920  O   GLU X 374      37.861  67.997  48.425  1.00  0.00           O
ATOM   2921  N   LEU X 375      38.808  66.159  47.551  1.00  0.00           N
ATOM   2922  CA  LEU X 375      38.538  66.462  46.140  1.00  0.00           C
ATOM   2923  CB  LEU X 375      39.755  66.029  45.302  1.00  0.00           C
ATOM   2924  CG  LEU X 375      41.124  66.579  45.744  1.00  0.00           C
ATOM   2925  CD1 LEU X 375      42.214  65.992  44.849  1.00  0.00           C
ATOM   2926  CD2 LEU X 375      41.189  68.106  45.655  1.00  0.00           C
ATOM   2927  C   LEU X 375      37.250  65.804  45.601  1.00  0.00           C
ATOM   2928  O   LEU X 375      36.825  66.109  44.486  1.00  0.00           O
ATOM   2929  N   ILE X 376      36.628  64.898  46.366  1.00  0.00           N
ATOM   2930  CA  ILE X 376      35.469  64.102  45.925  1.00  0.00           C
ATOM   2931  CB  ILE X 376      35.222  62.923  46.905  1.00  0.00           C
ATOM   2932  CG2 ILE X 376      33.938  62.150  46.559  1.00  0.00           C
ATOM   2933  CG1 ILE X 376      36.441  61.964  46.870  1.00  0.00           C
ATOM   2934  CD1 ILE X 376      36.341  60.748  47.801  1.00  0.00           C
ATOM   2935  C   ILE X 376      34.216  64.964  45.630  1.00  0.00           C
ATOM   2936  O   ILE X 376      33.559  64.692  44.617  1.00  0.00           O
ATOM   2937  N   PRO X 377      33.885  66.023  46.404  1.00  0.00           N
ATOM   2938  CD  PRO X 377      34.342  66.289  47.764  1.00  0.00           C
ATOM   2939  CG  PRO X 377      33.260  67.156  48.405  1.00  0.00           C
ATOM   2940  CB  PRO X 377      32.702  67.942  47.220  1.00  0.00           C
ATOM   2941  CA  PRO X 377      32.797  66.943  46.060  1.00  0.00           C
ATOM   2942  C   PRO X 377      32.974  67.636  44.699  1.00  0.00           C
ATOM   2943  O   PRO X 377      32.080  67.545  43.857  1.00  0.00           O
ATOM   2944  N   GLU X 378      34.128  68.260  44.435  1.00  0.00           N
ATOM   2945  CA  GLU X 378      34.431  68.904  43.143  1.00  0.00           C
ATOM   2946  CB  GLU X 378      35.807  69.595  43.242  1.00  0.00           C
ATOM   2947  CG  GLU X 378      36.246  70.376  41.989  1.00  0.00           C
ATOM   2948  CD  GLU X 378      35.979  71.886  42.071  1.00  0.00           C
ATOM   2949  OE1 GLU X 378      34.827  72.320  42.311  1.00  0.00           O
ATOM   2950  OE2 GLU X 378      36.922  72.679  41.820  1.00  0.00           O
ATOM   2951  C   GLU X 378      34.399  67.885  41.988  1.00  0.00           C
ATOM   2952  O   GLU X 378      33.773  68.137  40.955  1.00  0.00           O
ATOM   2953  N   ALA X 379      35.010  66.708  42.180  1.00  0.00           N
ATOM   2954  CA  ALA X 379      35.033  65.630  41.190  1.00  0.00           C
ATOM   2955  CB  ALA X 379      35.963  64.526  41.706  1.00  0.00           C
ATOM   2956  C   ALA X 379      33.634  65.069  40.861  1.00  0.00           C
ATOM   2957  O   ALA X 379      33.415  64.591  39.748  1.00  0.00           O
ATOM   2958  N   THR X 380      32.682  65.151  41.797  1.00  0.00           N
ATOM   2959  CA  THR X 380      31.285  64.740  41.584  1.00  0.00           C
ATOM   2960  CB  THR X 380      30.610  64.342  42.909  1.00  0.00           C
ATOM   2961  CG2 THR X 380      29.222  63.742  42.682  1.00  0.00           C
ATOM   2962  OG1 THR X 380      31.369  63.370  43.588  1.00  0.00           O
ATOM   2963  C   THR X 380      30.483  65.852  40.904  1.00  0.00           C
ATOM   2964  O   THR X 380      29.930  65.665  39.816  1.00  0.00           O
ATOM   2965  N   GLU X 381      30.429  67.032  41.527  1.00  0.00           N
ATOM   2966  CA  GLU X 381      29.536  68.125  41.126  1.00  0.00           C
ATOM   2967  CB  GLU X 381      29.555  69.233  42.195  1.00  0.00           C
ATOM   2968  CG  GLU X 381      28.963  68.841  43.562  1.00  0.00           C
ATOM   2969  CD  GLU X 381      27.447  69.067  43.634  1.00  0.00           C
ATOM   2970  OE1 GLU X 381      26.665  68.116  43.396  1.00  0.00           O
ATOM   2971  OE2 GLU X 381      27.011  70.208  43.931  1.00  0.00           O
ATOM   2972  C   GLU X 381      29.903  68.701  39.748  1.00  0.00           C
ATOM   2973  O   GLU X 381      29.005  69.104  39.006  1.00  0.00           O
ATOM   2974  N   LYS X 382      31.189  68.699  39.360  1.00  0.00           N
ATOM   2975  CA  LYS X 382      31.652  69.185  38.043  1.00  0.00           C
ATOM   2976  CB  LYS X 382      32.910  70.054  38.199  1.00  0.00           C
ATOM   2977  CG  LYS X 382      32.558  71.378  38.890  1.00  0.00           C
ATOM   2978  CD  LYS X 382      33.794  72.266  39.029  1.00  0.00           C
ATOM   2979  CE  LYS X 382      33.376  73.628  39.588  1.00  0.00           C
ATOM   2980  NZ  LYS X 382      34.507  74.320  40.237  1.00  0.00           N
ATOM   2981  C   LYS X 382      31.794  68.100  36.970  1.00  0.00           C
ATOM   2982  O   LYS X 382      32.175  68.423  35.840  1.00  0.00           O
ATOM   2983  N   TYR X 383      31.413  66.854  37.263  1.00  0.00           N
ATOM   2984  CA  TYR X 383      31.143  65.845  36.229  1.00  0.00           C
ATOM   2985  CB  TYR X 383      31.776  64.495  36.605  1.00  0.00           C
ATOM   2986  CG  TYR X 383      32.189  63.690  35.386  1.00  0.00           C
ATOM   2987  CD1 TYR X 383      31.367  62.667  34.867  1.00  0.00           C
ATOM   2988  CE1 TYR X 383      31.744  61.985  33.689  1.00  0.00           C
ATOM   2989  CZ  TYR X 383      32.945  62.331  33.031  1.00  0.00           C
ATOM   2990  OH  TYR X 383      33.297  61.759  31.850  1.00  0.00           O
ATOM   2991  CE2 TYR X 383      33.772  63.343  33.561  1.00  0.00           C
ATOM   2992  CD2 TYR X 383      33.394  64.018  34.736  1.00  0.00           C
ATOM   2993  C   TYR X 383      29.638  65.738  35.935  1.00  0.00           C
ATOM   2994  O   TYR X 383      29.225  65.806  34.777  1.00  0.00           O
ATOM   2995  N   LEU X 384      28.805  65.646  36.980  1.00  0.00           N
ATOM   2996  CA  LEU X 384      27.354  65.441  36.850  1.00  0.00           C
ATOM   2997  CB  LEU X 384      26.829  64.758  38.130  1.00  0.00           C
ATOM   2998  CG  LEU X 384      27.489  63.411  38.498  1.00  0.00           C
ATOM   2999  CD1 LEU X 384      26.800  62.813  39.725  1.00  0.00           C
ATOM   3000  CD2 LEU X 384      27.416  62.383  37.370  1.00  0.00           C
ATOM   3001  C   LEU X 384      26.562  66.729  36.540  1.00  0.00           C
ATOM   3002  O   LEU X 384      25.508  66.659  35.904  1.00  0.00           O
ATOM   3003  N   GLY X 385      27.075  67.900  36.942  1.00  0.00           N
ATOM   3004  CA  GLY X 385      26.367  69.190  36.907  1.00  0.00           C
ATOM   3005  C   GLY X 385      25.864  69.673  35.540  1.00  0.00           C
ATOM   3006  O   GLY X 385      24.969  70.519  35.478  1.00  0.00           O
ATOM   3007  N   GLY X 386      26.390  69.127  34.440  1.00  0.00           N
ATOM   3008  CA  GLY X 386      25.950  69.434  33.075  1.00  0.00           C
ATOM   3009  C   GLY X 386      24.560  68.902  32.699  1.00  0.00           C
ATOM   3010  O   GLY X 386      24.038  69.310  31.659  1.00  0.00           O
ATOM   3011  N   THR X 387      23.961  68.024  33.515  1.00  0.00           N
ATOM   3012  CA  THR X 387      22.618  67.448  33.293  1.00  0.00           C
ATOM   3013  CB  THR X 387      22.674  65.997  32.785  1.00  0.00           C
ATOM   3014  CG2 THR X 387      23.403  65.867  31.448  1.00  0.00           C
ATOM   3015  OG1 THR X 387      23.302  65.147  33.720  1.00  0.00           O
ATOM   3016  C   THR X 387      21.760  67.501  34.556  1.00  0.00           C
ATOM   3017  O   THR X 387      22.271  67.376  35.672  1.00  0.00           O
ATOM   3018  N   ASP X 388      20.446  67.662  34.389  1.00  0.00           N
ATOM   3019  CA  ASP X 388      19.484  67.711  35.502  1.00  0.00           C
ATOM   3020  CB  ASP X 388      18.512  68.882  35.293  1.00  0.00           C
ATOM   3021  CG  ASP X 388      17.658  68.736  34.034  1.00  0.00           C
ATOM   3022  OD1 ASP X 388      16.498  68.269  34.118  1.00  0.00           O
ATOM   3023  OD2 ASP X 388      18.135  69.089  32.932  1.00  0.00           O
ATOM   3024  C   ASP X 388      18.749  66.375  35.718  1.00  0.00           C
ATOM   3025  O   ASP X 388      18.450  66.017  36.859  1.00  0.00           O
ATOM   3026  N   ASP X 389      18.510  65.618  34.642  1.00  0.00           N
ATOM   3027  CA  ASP X 389      17.734  64.373  34.653  1.00  0.00           C
ATOM   3028  CB  ASP X 389      17.516  63.924  33.197  1.00  0.00           C
ATOM   3029  CG  ASP X 389      16.465  62.823  33.018  1.00  0.00           C
ATOM   3030  OD1 ASP X 389      16.186  62.066  33.975  1.00  0.00           O
ATOM   3031  OD2 ASP X 389      15.943  62.700  31.882  1.00  0.00           O
ATOM   3032  C   ASP X 389      18.421  63.274  35.483  1.00  0.00           C
ATOM   3033  O   ASP X 389      19.587  62.936  35.253  1.00  0.00           O
ATOM   3034  N   THR X 390      17.703  62.660  36.426  1.00  0.00           N
ATOM   3035  CA  THR X 390      18.267  61.614  37.295  1.00  0.00           C
ATOM   3036  CB  THR X 390      17.401  61.343  38.533  1.00  0.00           C
ATOM   3037  CG2 THR X 390      17.164  62.605  39.361  1.00  0.00           C
ATOM   3038  OG1 THR X 390      16.138  60.823  38.192  1.00  0.00           O
ATOM   3039  C   THR X 390      18.632  60.324  36.551  1.00  0.00           C
ATOM   3040  O   THR X 390      19.491  59.581  37.034  1.00  0.00           O
ATOM   3041  N   VAL X 391      18.109  60.079  35.338  1.00  0.00           N
ATOM   3042  CA  VAL X 391      18.612  58.983  34.476  1.00  0.00           C
ATOM   3043  CB  VAL X 391      17.583  58.474  33.441  1.00  0.00           C
ATOM   3044  CG1 VAL X 391      16.171  58.361  34.025  1.00  0.00           C
ATOM   3045  CG2 VAL X 391      17.526  59.306  32.155  1.00  0.00           C
ATOM   3046  C   VAL X 391      19.939  59.347  33.797  1.00  0.00           C
ATOM   3047  O   VAL X 391      20.775  58.468  33.579  1.00  0.00           O
ATOM   3048  N   LYS X 392      20.175  60.636  33.504  1.00  0.00           N
ATOM   3049  CA  LYS X 392      21.420  61.138  32.894  1.00  0.00           C
ATOM   3050  CB  LYS X 392      21.175  62.449  32.127  1.00  0.00           C
ATOM   3051  CG  LYS X 392      20.229  62.312  30.920  1.00  0.00           C
ATOM   3052  CD  LYS X 392      20.825  61.481  29.769  1.00  0.00           C
ATOM   3053  CE  LYS X 392      19.871  61.338  28.576  1.00  0.00           C
ATOM   3054  NZ  LYS X 392      19.525  62.640  27.961  1.00  0.00           N
ATOM   3055  C   LYS X 392      22.531  61.304  33.928  1.00  0.00           C
ATOM   3056  O   LYS X 392      23.671  60.958  33.643  1.00  0.00           O
ATOM   3057  N   LYS X 393      22.198  61.670  35.169  1.00  0.00           N
ATOM   3058  CA  LYS X 393      23.120  61.591  36.319  1.00  0.00           C
ATOM   3059  CB  LYS X 393      22.409  62.126  37.572  1.00  0.00           C
ATOM   3060  CG  LYS X 393      22.268  63.660  37.530  1.00  0.00           C
ATOM   3061  CD  LYS X 393      21.163  64.145  38.473  1.00  0.00           C
ATOM   3062  CE  LYS X 393      21.168  65.670  38.595  1.00  0.00           C
ATOM   3063  NZ  LYS X 393      19.927  66.145  39.246  1.00  0.00           N
ATOM   3064  C   LYS X 393      23.667  60.167  36.514  1.00  0.00           C
ATOM   3065  O   LYS X 393      24.866  60.011  36.737  1.00  0.00           O
ATOM   3066  N   LYS X 394      22.845  59.124  36.319  1.00  0.00           N
ATOM   3067  CA  LYS X 394      23.312  57.722  36.233  1.00  0.00           C
ATOM   3068  CB  LYS X 394      22.107  56.762  36.310  1.00  0.00           C
ATOM   3069  CG  LYS X 394      22.497  55.282  36.151  1.00  0.00           C
ATOM   3070  CD  LYS X 394      21.280  54.356  36.280  1.00  0.00           C
ATOM   3071  CE  LYS X 394      21.655  52.926  35.866  1.00  0.00           C
ATOM   3072  NZ  LYS X 394      20.464  52.051  35.788  1.00  0.00           N
ATOM   3073  C   LYS X 394      24.192  57.479  34.995  1.00  0.00           C
ATOM   3074  O   LYS X 394      25.275  56.917  35.131  1.00  0.00           O
ATOM   3075  N   ASP X 395      23.771  57.937  33.814  1.00  0.00           N
ATOM   3076  CA  ASP X 395      24.499  57.759  32.541  1.00  0.00           C
ATOM   3077  CB  ASP X 395      23.605  58.260  31.393  1.00  0.00           C
ATOM   3078  CG  ASP X 395      24.039  57.695  30.042  1.00  0.00           C
ATOM   3079  OD1 ASP X 395      24.478  58.468  29.156  1.00  0.00           O
ATOM   3080  OD2 ASP X 395      23.940  56.460  29.869  1.00  0.00           O
ATOM   3081  C   ASP X 395      25.883  58.450  32.499  1.00  0.00           C
ATOM   3082  O   ASP X 395      26.785  57.998  31.785  1.00  0.00           O
ATOM   3083  N   LEU X 396      26.068  59.514  33.291  1.00  0.00           N
ATOM   3084  CA  LEU X 396      27.344  60.196  33.530  1.00  0.00           C
ATOM   3085  CB  LEU X 396      27.087  61.679  33.857  1.00  0.00           C
ATOM   3086  CG  LEU X 396      26.546  62.552  32.710  1.00  0.00           C
ATOM   3087  CD1 LEU X 396      26.362  63.976  33.231  1.00  0.00           C
ATOM   3088  CD2 LEU X 396      27.501  62.615  31.520  1.00  0.00           C
ATOM   3089  C   LEU X 396      28.163  59.546  34.658  1.00  0.00           C
ATOM   3090  O   LEU X 396      29.379  59.434  34.530  1.00  0.00           O
ATOM   3091  N   PHE X 397      27.546  59.071  35.745  1.00  0.00           N
ATOM   3092  CA  PHE X 397      28.275  58.368  36.814  1.00  0.00           C
ATOM   3093  CB  PHE X 397      27.350  58.180  38.022  1.00  0.00           C
ATOM   3094  CG  PHE X 397      28.047  57.698  39.282  1.00  0.00           C
ATOM   3095  CD1 PHE X 397      28.549  58.633  40.210  1.00  0.00           C
ATOM   3096  CE1 PHE X 397      29.169  58.194  41.395  1.00  0.00           C
ATOM   3097  CZ  PHE X 397      29.299  56.818  41.650  1.00  0.00           C
ATOM   3098  CE2 PHE X 397      28.805  55.882  40.724  1.00  0.00           C
ATOM   3099  CD2 PHE X 397      28.178  56.321  39.544  1.00  0.00           C
ATOM   3100  C   PHE X 397      28.859  57.032  36.320  1.00  0.00           C
ATOM   3101  O   PHE X 397      30.012  56.710  36.605  1.00  0.00           O
ATOM   3102  N   LEU X 398      28.108  56.305  35.483  1.00  0.00           N
ATOM   3103  CA  LEU X 398      28.564  55.091  34.790  1.00  0.00           C
ATOM   3104  CB  LEU X 398      27.333  54.290  34.320  1.00  0.00           C
ATOM   3105  CG  LEU X 398      26.510  53.672  35.469  1.00  0.00           C
ATOM   3106  CD1 LEU X 398      25.283  52.955  34.909  1.00  0.00           C
ATOM   3107  CD2 LEU X 398      27.311  52.645  36.278  1.00  0.00           C
ATOM   3108  C   LEU X 398      29.568  55.364  33.649  1.00  0.00           C
ATOM   3109  O   LEU X 398      30.103  54.423  33.064  1.00  0.00           O
ATOM   3110  N   ASP X 399      29.857  56.632  33.345  1.00  0.00           N
ATOM   3111  CA  ASP X 399      30.959  57.074  32.480  1.00  0.00           C
ATOM   3112  CB  ASP X 399      30.424  58.179  31.564  1.00  0.00           C
ATOM   3113  CG  ASP X 399      31.496  58.802  30.674  1.00  0.00           C
ATOM   3114  OD1 ASP X 399      31.689  60.036  30.722  1.00  0.00           O
ATOM   3115  OD2 ASP X 399      32.146  58.080  29.880  1.00  0.00           O
ATOM   3116  C   ASP X 399      32.178  57.547  33.293  1.00  0.00           C
ATOM   3117  O   ASP X 399      33.318  57.295  32.903  1.00  0.00           O
ATOM   3118  N   LEU X 400      31.958  58.174  34.452  1.00  0.00           N
ATOM   3119  CA  LEU X 400      33.000  58.587  35.398  1.00  0.00           C
ATOM   3120  CB  LEU X 400      32.288  59.275  36.586  1.00  0.00           C
ATOM   3121  CG  LEU X 400      33.155  60.181  37.478  1.00  0.00           C
ATOM   3122  CD1 LEU X 400      32.249  60.934  38.456  1.00  0.00           C
ATOM   3123  CD2 LEU X 400      34.193  59.422  38.307  1.00  0.00           C
ATOM   3124  C   LEU X 400      33.861  57.378  35.812  1.00  0.00           C
ATOM   3125  O   LEU X 400      35.087  57.412  35.696  1.00  0.00           O
ATOM   3126  N   ILE X 401      33.219  56.265  36.186  1.00  0.00           N
ATOM   3127  CA  ILE X 401      33.903  55.031  36.618  1.00  0.00           C
ATOM   3128  CB  ILE X 401      32.947  54.096  37.402  1.00  0.00           C
ATOM   3129  CG2 ILE X 401      32.465  54.809  38.679  1.00  0.00           C
ATOM   3130  CG1 ILE X 401      31.712  53.586  36.624  1.00  0.00           C
ATOM   3131  CD1 ILE X 401      31.991  52.549  35.527  1.00  0.00           C
ATOM   3132  C   ILE X 401      34.661  54.286  35.503  1.00  0.00           C
ATOM   3133  O   ILE X 401      35.365  53.320  35.795  1.00  0.00           O
ATOM   3134  N   ALA X 402      34.568  54.713  34.238  1.00  0.00           N
ATOM   3135  CA  ALA X 402      35.219  54.031  33.118  1.00  0.00           C
ATOM   3136  CB  ALA X 402      34.533  54.472  31.820  1.00  0.00           C
ATOM   3137  C   ALA X 402      36.738  54.282  33.047  1.00  0.00           C
ATOM   3138  O   ALA X 402      37.490  53.391  32.640  1.00  0.00           O
ATOM   3139  N   ASP X 403      37.206  55.469  33.450  1.00  0.00           N
ATOM   3140  CA  ASP X 403      38.518  56.004  33.038  1.00  0.00           C
ATOM   3141  CB  ASP X 403      38.272  57.158  32.046  1.00  0.00           C
ATOM   3142  CG  ASP X 403      38.195  56.723  30.578  1.00  0.00           C
ATOM   3143  OD1 ASP X 403      37.580  55.682  30.252  1.00  0.00           O
ATOM   3144  OD2 ASP X 403      38.725  57.465  29.722  1.00  0.00           O
ATOM   3145  C   ASP X 403      39.450  56.466  34.182  1.00  0.00           C
ATOM   3146  O   ASP X 403      40.634  56.709  33.934  1.00  0.00           O
ATOM   3147  N   VAL X 404      38.963  56.590  35.422  1.00  0.00           N
ATOM   3148  CA  VAL X 404      39.717  57.180  36.554  1.00  0.00           C
ATOM   3149  CB  VAL X 404      38.775  57.841  37.581  1.00  0.00           C
ATOM   3150  CG1 VAL X 404      38.044  59.030  36.951  1.00  0.00           C
ATOM   3151  CG2 VAL X 404      37.745  56.873  38.180  1.00  0.00           C
ATOM   3152  C   VAL X 404      40.681  56.220  37.265  1.00  0.00           C
ATOM   3153  O   VAL X 404      41.577  56.674  37.977  1.00  0.00           O
ATOM   3154  N   MET X 405      40.513  54.909  37.085  1.00  0.00           N
ATOM   3155  CA  MET X 405      41.321  53.849  37.708  1.00  0.00           C
ATOM   3156  CB  MET X 405      40.384  52.655  37.949  1.00  0.00           C
ATOM   3157  CG  MET X 405      40.981  51.549  38.822  1.00  0.00           C
ATOM   3158  SD  MET X 405      40.036  49.996  38.824  1.00  0.00           S
ATOM   3159  CE  MET X 405      38.386  50.597  39.276  1.00  0.00           C
ATOM   3160  C   MET X 405      42.530  53.437  36.850  1.00  0.00           C
ATOM   3161  O   MET X 405      43.596  53.121  37.382  1.00  0.00           O
ATOM   3162  N   PHE X 406      42.364  53.431  35.521  1.00  0.00           N
ATOM   3163  CA  PHE X 406      43.401  53.031  34.558  1.00  0.00           C
ATOM   3164  CB  PHE X 406      43.353  51.503  34.365  1.00  0.00           C
ATOM   3165  CG  PHE X 406      42.016  50.925  33.928  1.00  0.00           C
ATOM   3166  CD1 PHE X 406      41.178  50.294  34.868  1.00  0.00           C
ATOM   3167  CE1 PHE X 406      39.935  49.771  34.470  1.00  0.00           C
ATOM   3168  CZ  PHE X 406      39.522  49.875  33.130  1.00  0.00           C
ATOM   3169  CE2 PHE X 406      40.360  50.494  32.186  1.00  0.00           C
ATOM   3170  CD2 PHE X 406      41.607  51.009  32.583  1.00  0.00           C
ATOM   3171  C   PHE X 406      43.335  53.756  33.202  1.00  0.00           C
ATOM   3172  O   PHE X 406      44.367  53.896  32.548  1.00  0.00           O
ATOM   3173  N   GLY X 407      42.169  54.259  32.775  1.00  0.00           N
ATOM   3174  CA  GLY X 407      41.980  54.855  31.444  1.00  0.00           C
ATOM   3175  C   GLY X 407      42.861  56.081  31.171  1.00  0.00           C
ATOM   3176  O   GLY X 407      43.671  56.060  30.242  1.00  0.00           O
ATOM   3177  N   VAL X 408      42.756  57.134  31.988  1.00  0.00           N
ATOM   3178  CA  VAL X 408      43.621  58.326  31.868  1.00  0.00           C
ATOM   3179  CB  VAL X 408      43.054  59.540  32.634  1.00  0.00           C
ATOM   3180  CG1 VAL X 408      43.988  60.756  32.553  1.00  0.00           C
ATOM   3181  CG2 VAL X 408      41.700  59.961  32.054  1.00  0.00           C
ATOM   3182  C   VAL X 408      45.087  58.031  32.234  1.00  0.00           C
ATOM   3183  O   VAL X 408      45.957  58.443  31.460  1.00  0.00           O
ATOM   3184  N   PRO X 409      45.408  57.278  33.315  1.00  0.00           N
ATOM   3185  CD  PRO X 409      44.537  56.910  34.429  1.00  0.00           C
ATOM   3186  CG  PRO X 409      45.457  56.420  35.545  1.00  0.00           C
ATOM   3187  CB  PRO X 409      46.643  55.851  34.772  1.00  0.00           C
ATOM   3188  CA  PRO X 409      46.775  56.822  33.595  1.00  0.00           C
ATOM   3189  C   PRO X 409      47.477  56.175  32.388  1.00  0.00           C
ATOM   3190  O   PRO X 409      48.643  56.467  32.117  1.00  0.00           O
ATOM   3191  N   SER X 410      46.753  55.359  31.613  1.00  0.00           N
ATOM   3192  CA  SER X 410      47.275  54.669  30.422  1.00  0.00           C
ATOM   3193  CB  SER X 410      46.321  53.545  30.001  1.00  0.00           C
ATOM   3194  OG  SER X 410      46.187  52.613  31.064  1.00  0.00           O
ATOM   3195  C   SER X 410      47.566  55.595  29.228  1.00  0.00           C
ATOM   3196  O   SER X 410      48.320  55.206  28.339  1.00  0.00           O
ATOM   3197  N   VAL X 411      47.046  56.829  29.216  1.00  0.00           N
ATOM   3198  CA  VAL X 411      47.414  57.864  28.228  1.00  0.00           C
ATOM   3199  CB  VAL X 411      46.210  58.767  27.879  1.00  0.00           C
ATOM   3200  CG1 VAL X 411      46.579  59.855  26.859  1.00  0.00           C
ATOM   3201  CG2 VAL X 411      45.057  57.951  27.278  1.00  0.00           C
ATOM   3202  C   VAL X 411      48.609  58.687  28.718  1.00  0.00           C
ATOM   3203  O   VAL X 411      49.572  58.887  27.975  1.00  0.00           O
ATOM   3204  N   ILE X 412      48.603  59.139  29.978  1.00  0.00           N
ATOM   3205  CA  ILE X 412      49.672  60.016  30.493  1.00  0.00           C
ATOM   3206  CB  ILE X 412      49.260  60.770  31.776  1.00  0.00           C
ATOM   3207  CG2 ILE X 412      48.050  61.673  31.472  1.00  0.00           C
ATOM   3208  CG1 ILE X 412      48.988  59.814  32.953  1.00  0.00           C
ATOM   3209  CD1 ILE X 412      48.644  60.512  34.275  1.00  0.00           C
ATOM   3210  C   ILE X 412      51.024  59.301  30.641  1.00  0.00           C
ATOM   3211  O   ILE X 412      52.061  59.940  30.472  1.00  0.00           O
ATOM   3212  N   VAL X 413      51.047  57.974  30.831  1.00  0.00           N
ATOM   3213  CA  VAL X 413      52.301  57.196  30.779  1.00  0.00           C
ATOM   3214  CB  VAL X 413      52.081  55.742  31.246  1.00  0.00           C
ATOM   3215  CG1 VAL X 413      51.215  54.903  30.299  1.00  0.00           C
ATOM   3216  CG2 VAL X 413      53.408  55.010  31.474  1.00  0.00           C
ATOM   3217  C   VAL X 413      52.978  57.290  29.403  1.00  0.00           C
ATOM   3218  O   VAL X 413      54.191  57.479  29.330  1.00  0.00           O
ATOM   3219  N   ALA X 414      52.208  57.285  28.308  1.00  0.00           N
ATOM   3220  CA  ALA X 414      52.740  57.496  26.960  1.00  0.00           C
ATOM   3221  CB  ALA X 414      51.692  57.053  25.935  1.00  0.00           C
ATOM   3222  C   ALA X 414      53.190  58.952  26.735  1.00  0.00           C
ATOM   3223  O   ALA X 414      54.210  59.185  26.084  1.00  0.00           O
ATOM   3224  N   ARG X 415      52.496  59.938  27.329  1.00  0.00           N
ATOM   3225  CA  ARG X 415      52.938  61.348  27.325  1.00  0.00           C
ATOM   3226  CB  ARG X 415      51.870  62.275  27.924  1.00  0.00           C
ATOM   3227  CG  ARG X 415      50.611  62.314  27.054  1.00  0.00           C
ATOM   3228  CD  ARG X 415      49.628  63.356  27.586  1.00  0.00           C
ATOM   3229  NE  ARG X 415      48.493  63.512  26.668  1.00  0.00           N
ATOM   3230  CZ  ARG X 415      47.458  64.308  26.844  1.00  0.00           C
ATOM   3231  NH1 ARG X 415      47.306  65.039  27.908  1.00  0.00           N
ATOM   3232  NH2 ARG X 415      46.551  64.395  25.924  1.00  0.00           N
ATOM   3233  C   ARG X 415      54.275  61.542  28.045  1.00  0.00           C
ATOM   3234  O   ARG X 415      55.113  62.306  27.567  1.00  0.00           O
ATOM   3235  N   ASN X 416      54.511  60.820  29.137  1.00  0.00           N
ATOM   3236  CA  ASN X 416      55.792  60.833  29.846  1.00  0.00           C
ATOM   3237  CB  ASN X 416      55.557  60.305  31.273  1.00  0.00           C
ATOM   3238  CG  ASN X 416      54.686  61.226  32.116  1.00  0.00           C
ATOM   3239  OD1 ASN X 416      54.686  62.442  31.972  1.00  0.00           O
ATOM   3240  ND2 ASN X 416      53.943  60.698  33.054  1.00  0.00           N
ATOM   3241  C   ASN X 416      56.893  60.072  29.070  1.00  0.00           C
ATOM   3242  O   ASN X 416      58.034  60.533  29.040  1.00  0.00           O
ATOM   3243  N   HIE X 417      56.549  58.979  28.373  1.00  0.00           N
ATOM   3244  CA  HIE X 417      57.468  58.213  27.508  1.00  0.00           C
ATOM   3245  CB  HIE X 417      56.783  56.899  27.085  1.00  0.00           C
ATOM   3246  CG  HIE X 417      57.712  55.840  26.535  1.00  0.00           C
ATOM   3247  ND1 HIE X 417      58.515  55.004  27.311  1.00  0.00           N
ATOM   3248  CE1 HIE X 417      59.148  54.190  26.453  1.00  0.00           C
ATOM   3249  NE2 HIE X 417      58.772  54.456  25.194  1.00  0.00           N
ATOM   3250  CD2 HIE X 417      57.865  55.493  25.223  1.00  0.00           C
ATOM   3251  C   HIE X 417      57.950  59.033  26.295  1.00  0.00           C
ATOM   3252  O   HIE X 417      59.155  59.132  26.058  1.00  0.00           O
ATOM   3253  N   ARG X 418      57.043  59.718  25.574  1.00  0.00           N
ATOM   3254  CA  ARG X 418      57.426  60.620  24.463  1.00  0.00           C
ATOM   3255  CB  ARG X 418      56.218  60.988  23.576  1.00  0.00           C
ATOM   3256  CG  ARG X 418      55.263  62.006  24.211  1.00  0.00           C
ATOM   3257  CD  ARG X 418      54.034  62.281  23.341  1.00  0.00           C
ATOM   3258  NE  ARG X 418      53.179  63.320  23.945  1.00  0.00           N
ATOM   3259  CZ  ARG X 418      51.999  63.725  23.513  1.00  0.00           C
ATOM   3260  NH1 ARG X 418      51.427  63.277  22.438  1.00  0.00           N
ATOM   3261  NH2 ARG X 418      51.320  64.615  24.166  1.00  0.00           N
ATOM   3262  C   ARG X 418      58.187  61.859  24.936  1.00  0.00           C
ATOM   3263  O   ARG X 418      59.062  62.349  24.226  1.00  0.00           O
ATOM   3264  N   ASP X 419      57.914  62.352  26.147  1.00  0.00           N
ATOM   3265  CA  ASP X 419      58.656  63.473  26.744  1.00  0.00           C
ATOM   3266  CB  ASP X 419      57.844  64.067  27.902  1.00  0.00           C
ATOM   3267  CG  ASP X 419      58.344  65.452  28.307  1.00  0.00           C
ATOM   3268  OD1 ASP X 419      58.173  66.404  27.508  1.00  0.00           O
ATOM   3269  OD2 ASP X 419      58.849  65.609  29.442  1.00  0.00           O
ATOM   3270  C   ASP X 419      60.086  63.078  27.173  1.00  0.00           C
ATOM   3271  O   ASP X 419      60.940  63.951  27.336  1.00  0.00           O
ATOM   3272  N   ALA X 420      60.375  61.775  27.270  1.00  0.00           N
ATOM   3273  CA  ALA X 420      61.723  61.207  27.367  1.00  0.00           C
ATOM   3274  CB  ALA X 420      61.656  59.949  28.246  1.00  0.00           C
ATOM   3275  C   ALA X 420      62.384  60.936  25.989  1.00  0.00           C
ATOM   3276  O   ALA X 420      63.459  60.336  25.939  1.00  0.00           O
ATOM   3277  N   GLY X 421      61.764  61.363  24.879  1.00  0.00           N
ATOM   3278  CA  GLY X 421      62.309  61.282  23.513  1.00  0.00           C
ATOM   3279  C   GLY X 421      62.032  59.977  22.753  1.00  0.00           C
ATOM   3280  O   GLY X 421      62.451  59.839  21.598  1.00  0.00           O
ATOM   3281  N   ALA X 422      61.334  59.025  23.377  1.00  0.00           N
ATOM   3282  CA  ALA X 422      61.090  57.689  22.837  1.00  0.00           C
ATOM   3283  CB  ALA X 422      60.909  56.747  24.026  1.00  0.00           C
ATOM   3284  C   ALA X 422      59.879  57.636  21.872  1.00  0.00           C
ATOM   3285  O   ALA X 422      58.932  58.409  22.054  1.00  0.00           O
ATOM   3286  N   PRO X 423      59.852  56.729  20.870  1.00  0.00           N
ATOM   3287  CD  PRO X 423      60.920  55.824  20.469  1.00  0.00           C
ATOM   3288  CG  PRO X 423      60.717  55.594  18.975  1.00  0.00           C
ATOM   3289  CB  PRO X 423      59.204  55.704  18.789  1.00  0.00           C
ATOM   3290  CA  PRO X 423      58.738  56.625  19.922  1.00  0.00           C
ATOM   3291  C   PRO X 423      57.441  56.110  20.569  1.00  0.00           C
ATOM   3292  O   PRO X 423      57.467  55.182  21.381  1.00  0.00           O
ATOM   3293  N   THR X 424      56.299  56.680  20.174  1.00  0.00           N
ATOM   3294  CA  THR X 424      54.973  56.343  20.718  1.00  0.00           C
ATOM   3295  CB  THR X 424      54.512  57.352  21.782  1.00  0.00           C
ATOM   3296  CG2 THR X 424      55.319  57.250  23.072  1.00  0.00           C
ATOM   3297  OG1 THR X 424      54.584  58.688  21.332  1.00  0.00           O
ATOM   3298  C   THR X 424      53.899  56.212  19.636  1.00  0.00           C
ATOM   3299  O   THR X 424      53.858  56.996  18.684  1.00  0.00           O
ATOM   3300  N   TYR X 425      53.009  55.228  19.805  1.00  0.00           N
ATOM   3301  CA  TYR X 425      51.907  54.920  18.884  1.00  0.00           C
ATOM   3302  CB  TYR X 425      52.330  53.783  17.935  1.00  0.00           C
ATOM   3303  CG  TYR X 425      53.608  54.039  17.153  1.00  0.00           C
ATOM   3304  CD1 TYR X 425      54.840  53.546  17.632  1.00  0.00           C
ATOM   3305  CE1 TYR X 425      56.033  53.815  16.932  1.00  0.00           C
ATOM   3306  CZ  TYR X 425      55.995  54.590  15.753  1.00  0.00           C
ATOM   3307  OH  TYR X 425      57.143  54.882  15.084  1.00  0.00           O
ATOM   3308  CE2 TYR X 425      54.760  55.072  15.268  1.00  0.00           C
ATOM   3309  CD2 TYR X 425      53.568  54.793  15.964  1.00  0.00           C
ATOM   3310  C   TYR X 425      50.632  54.533  19.656  1.00  0.00           C
ATOM   3311  O   TYR X 425      50.699  53.798  20.641  1.00  0.00           O
ATOM   3312  N   MET X 426      49.470  55.002  19.200  1.00  0.00           N
ATOM   3313  CA  MET X 426      48.161  54.795  19.836  1.00  0.00           C
ATOM   3314  CB  MET X 426      47.645  56.138  20.383  1.00  0.00           C
ATOM   3315  CG  MET X 426      48.289  56.537  21.714  1.00  0.00           C
ATOM   3316  SD  MET X 426      47.607  55.627  23.124  1.00  0.00           S
ATOM   3317  CE  MET X 426      48.625  56.299  24.459  1.00  0.00           C
ATOM   3318  C   MET X 426      47.143  54.214  18.846  1.00  0.00           C
ATOM   3319  O   MET X 426      46.984  54.734  17.739  1.00  0.00           O
ATOM   3320  N   TYR X 427      46.413  53.177  19.259  1.00  0.00           N
ATOM   3321  CA  TYR X 427      45.267  52.627  18.521  1.00  0.00           C
ATOM   3322  CB  TYR X 427      45.627  51.302  17.830  1.00  0.00           C
ATOM   3323  CG  TYR X 427      46.032  50.152  18.739  1.00  0.00           C
ATOM   3324  CD1 TYR X 427      45.093  49.158  19.085  1.00  0.00           C
ATOM   3325  CE1 TYR X 427      45.481  48.067  19.888  1.00  0.00           C
ATOM   3326  CZ  TYR X 427      46.813  47.959  20.341  1.00  0.00           C
ATOM   3327  OH  TYR X 427      47.201  46.917  21.117  1.00  0.00           O
ATOM   3328  CE2 TYR X 427      47.745  48.962  20.012  1.00  0.00           C
ATOM   3329  CD2 TYR X 427      47.356  50.055  19.213  1.00  0.00           C
ATOM   3330  C   TYR X 427      44.044  52.468  19.425  1.00  0.00           C
ATOM   3331  O   TYR X 427      44.166  52.442  20.647  1.00  0.00           O
ATOM   3332  N   GLU X 428      42.855  52.362  18.831  1.00  0.00           N
ATOM   3333  CA  GLU X 428      41.602  52.159  19.557  1.00  0.00           C
ATOM   3334  CB  GLU X 428      40.898  53.513  19.746  1.00  0.00           C
ATOM   3335  CG  GLU X 428      39.737  53.422  20.743  1.00  0.00           C
ATOM   3336  CD  GLU X 428      38.905  54.706  20.755  1.00  0.00           C
ATOM   3337  OE1 GLU X 428      38.910  55.466  21.747  1.00  0.00           O
ATOM   3338  OE2 GLU X 428      38.130  54.937  19.800  1.00  0.00           O
ATOM   3339  C   GLU X 428      40.703  51.122  18.861  1.00  0.00           C
ATOM   3340  O   GLU X 428      40.235  51.340  17.736  1.00  0.00           O
ATOM   3341  N   PHE X 429      40.416  50.006  19.541  1.00  0.00           N
ATOM   3342  CA  PHE X 429      39.517  48.966  19.024  1.00  0.00           C
ATOM   3343  CB  PHE X 429      39.772  47.613  19.711  1.00  0.00           C
ATOM   3344  CG  PHE X 429      40.785  46.732  19.004  1.00  0.00           C
ATOM   3345  CD1 PHE X 429      40.479  46.200  17.734  1.00  0.00           C
ATOM   3346  CE1 PHE X 429      41.404  45.376  17.068  1.00  0.00           C
ATOM   3347  CZ  PHE X 429      42.635  45.072  17.676  1.00  0.00           C
ATOM   3348  CE2 PHE X 429      42.931  45.582  18.951  1.00  0.00           C
ATOM   3349  CD2 PHE X 429      42.011  46.411  19.616  1.00  0.00           C
ATOM   3350  C   PHE X 429      38.043  49.375  19.148  1.00  0.00           C
ATOM   3351  O   PHE X 429      37.546  49.643  20.242  1.00  0.00           O
ATOM   3352  N   GLN X 430      37.330  49.370  18.022  1.00  0.00           N
ATOM   3353  CA  GLN X 430      35.915  49.745  17.916  1.00  0.00           C
ATOM   3354  CB  GLN X 430      35.678  50.440  16.560  1.00  0.00           C
ATOM   3355  CG  GLN X 430      36.614  51.622  16.260  1.00  0.00           C
ATOM   3356  CD  GLN X 430      36.677  52.640  17.389  1.00  0.00           C
ATOM   3357  OE1 GLN X 430      35.679  53.206  17.811  1.00  0.00           O
ATOM   3358  NE2 GLN X 430      37.840  52.894  17.934  1.00  0.00           N
ATOM   3359  C   GLN X 430      34.958  48.549  18.050  1.00  0.00           C
ATOM   3360  O   GLN X 430      33.801  48.729  18.440  1.00  0.00           O
ATOM   3361  N   TYR X 431      35.412  47.344  17.693  1.00  0.00           N
ATOM   3362  CA  TYR X 431      34.600  46.129  17.563  1.00  0.00           C
ATOM   3363  CB  TYR X 431      33.900  46.173  16.191  1.00  0.00           C
ATOM   3364  CG  TYR X 431      33.015  44.984  15.865  1.00  0.00           C
ATOM   3365  CD1 TYR X 431      33.301  44.175  14.747  1.00  0.00           C
ATOM   3366  CE1 TYR X 431      32.479  43.074  14.442  1.00  0.00           C
ATOM   3367  CZ  TYR X 431      31.375  42.760  15.261  1.00  0.00           C
ATOM   3368  OH  TYR X 431      30.582  41.693  14.969  1.00  0.00           O
ATOM   3369  CE2 TYR X 431      31.077  43.589  16.363  1.00  0.00           C
ATOM   3370  CD2 TYR X 431      31.891  44.697  16.664  1.00  0.00           C
ATOM   3371  C   TYR X 431      35.471  44.866  17.701  1.00  0.00           C
ATOM   3372  O   TYR X 431      36.662  44.901  17.385  1.00  0.00           O
ATOM   3373  N   ARG X 432      34.871  43.751  18.141  1.00  0.00           N
ATOM   3374  CA  ARG X 432      35.499  42.424  18.289  1.00  0.00           C
ATOM   3375  CB  ARG X 432      35.445  41.991  19.767  1.00  0.00           C
ATOM   3376  CG  ARG X 432      36.452  42.717  20.675  1.00  0.00           C
ATOM   3377  CD  ARG X 432      35.965  42.660  22.129  1.00  0.00           C
ATOM   3378  NE  ARG X 432      37.015  43.053  23.082  1.00  0.00           N
ATOM   3379  CZ  ARG X 432      36.885  43.448  24.334  1.00  0.00           C
ATOM   3380  NH1 ARG X 432      37.938  43.663  25.061  1.00  0.00           N
ATOM   3381  NH2 ARG X 432      35.730  43.608  24.908  1.00  0.00           N
ATOM   3382  C   ARG X 432      34.765  41.390  17.417  1.00  0.00           C
ATOM   3383  O   ARG X 432      33.541  41.482  17.309  1.00  0.00           O
ATOM   3384  N   PRO X 433      35.447  40.372  16.854  1.00  0.00           N
ATOM   3385  CD  PRO X 433      36.891  40.212  16.774  1.00  0.00           C
ATOM   3386  CG  PRO X 433      37.123  39.223  15.633  1.00  0.00           C
ATOM   3387  CB  PRO X 433      35.910  38.301  15.757  1.00  0.00           C
ATOM   3388  CA  PRO X 433      34.796  39.286  16.118  1.00  0.00           C
ATOM   3389  C   PRO X 433      33.661  38.606  16.895  1.00  0.00           C
ATOM   3390  O   PRO X 433      33.684  38.527  18.128  1.00  0.00           O
ATOM   3391  N   SER X 434      32.667  38.117  16.153  1.00  0.00           N
ATOM   3392  CA  SER X 434      31.333  37.747  16.652  1.00  0.00           C
ATOM   3393  CB  SER X 434      30.290  37.920  15.541  1.00  0.00           C
ATOM   3394  OG  SER X 434      30.615  37.214  14.351  1.00  0.00           O
ATOM   3395  C   SER X 434      31.240  36.389  17.367  1.00  0.00           C
ATOM   3396  O   SER X 434      30.265  35.652  17.214  1.00  0.00           O
ATOM   3397  N   PHE X 435      32.243  36.049  18.176  1.00  0.00           N
ATOM   3398  CA  PHE X 435      32.196  34.922  19.110  1.00  0.00           C
ATOM   3399  CB  PHE X 435      33.599  34.319  19.263  1.00  0.00           C
ATOM   3400  CG  PHE X 435      34.209  33.838  17.958  1.00  0.00           C
ATOM   3401  CD1 PHE X 435      33.731  32.662  17.351  1.00  0.00           C
ATOM   3402  CE1 PHE X 435      34.286  32.213  16.139  1.00  0.00           C
ATOM   3403  CZ  PHE X 435      35.329  32.935  15.533  1.00  0.00           C
ATOM   3404  CE2 PHE X 435      35.801  34.117  16.131  1.00  0.00           C
ATOM   3405  CD2 PHE X 435      35.239  34.570  17.338  1.00  0.00           C
ATOM   3406  C   PHE X 435      31.613  35.381  20.455  1.00  0.00           C
ATOM   3407  O   PHE X 435      32.045  36.390  21.014  1.00  0.00           O
ATOM   3408  N   SER X 436      30.623  34.658  20.981  1.00  0.00           N
ATOM   3409  CA  SER X 436      29.957  34.976  22.256  1.00  0.00           C
ATOM   3410  CB  SER X 436      28.833  35.992  22.014  1.00  0.00           C
ATOM   3411  OG  SER X 436      28.371  36.513  23.247  1.00  0.00           O
ATOM   3412  C   SER X 436      29.416  33.714  22.943  1.00  0.00           C
ATOM   3413  O   SER X 436      29.371  32.644  22.328  1.00  0.00           O
ATOM   3414  N   SER X 437      29.024  33.836  24.213  1.00  0.00           N
ATOM   3415  CA  SER X 437      28.489  32.751  25.048  1.00  0.00           C
ATOM   3416  CB  SER X 437      29.629  31.957  25.705  1.00  0.00           C
ATOM   3417  OG  SER X 437      30.397  31.266  24.743  1.00  0.00           O
ATOM   3418  C   SER X 437      27.554  33.276  26.146  1.00  0.00           C
ATOM   3419  O   SER X 437      27.566  34.459  26.492  1.00  0.00           O
ATOM   3420  N   ASP X 438      26.774  32.373  26.738  1.00  0.00           N
ATOM   3421  CA  ASP X 438      25.738  32.665  27.741  1.00  0.00           C
ATOM   3422  CB  ASP X 438      24.790  31.451  27.720  1.00  0.00           C
ATOM   3423  CG  ASP X 438      23.589  31.549  28.659  1.00  0.00           C
ATOM   3424  OD1 ASP X 438      23.520  30.725  29.602  1.00  0.00           O
ATOM   3425  OD2 ASP X 438      22.705  32.417  28.448  1.00  0.00           O
ATOM   3426  C   ASP X 438      26.295  32.962  29.156  1.00  0.00           C
ATOM   3427  O   ASP X 438      25.613  33.582  29.978  1.00  0.00           O
ATOM   3428  N   MET X 439      27.538  32.553  29.450  1.00  0.00           N
ATOM   3429  CA  MET X 439      28.116  32.530  30.809  1.00  0.00           C
ATOM   3430  CB  MET X 439      28.651  31.108  31.077  1.00  0.00           C
ATOM   3431  CG  MET X 439      29.088  30.856  32.528  1.00  0.00           C
ATOM   3432  SD  MET X 439      29.328  29.111  32.962  1.00  0.00           S
ATOM   3433  CE  MET X 439      30.250  29.315  34.514  1.00  0.00           C
ATOM   3434  C   MET X 439      29.139  33.645  31.128  1.00  0.00           C
ATOM   3435  O   MET X 439      29.563  33.757  32.280  1.00  0.00           O
ATOM   3436  N   LYS X 440      29.529  34.492  30.163  1.00  0.00           N
ATOM   3437  CA  LYS X 440      30.496  35.595  30.374  1.00  0.00           C
ATOM   3438  CB  LYS X 440      31.905  35.157  29.927  1.00  0.00           C
ATOM   3439  CG  LYS X 440      32.130  35.161  28.405  1.00  0.00           C
ATOM   3440  CD  LYS X 440      33.531  34.622  28.068  1.00  0.00           C
ATOM   3441  CE  LYS X 440      34.041  35.127  26.713  1.00  0.00           C
ATOM   3442  NZ  LYS X 440      34.551  36.516  26.805  1.00  0.00           N
ATOM   3443  C   LYS X 440      30.029  36.919  29.738  1.00  0.00           C
ATOM   3444  O   LYS X 440      29.229  36.860  28.806  1.00  0.00           O
ATOM   3445  N   PRO X 441      30.506  38.103  30.186  1.00  0.00           N
ATOM   3446  CD  PRO X 441      31.503  38.301  31.236  1.00  0.00           C
ATOM   3447  CG  PRO X 441      31.184  39.655  31.864  1.00  0.00           C
ATOM   3448  CB  PRO X 441      30.644  40.447  30.677  1.00  0.00           C
ATOM   3449  CA  PRO X 441      29.880  39.397  29.865  1.00  0.00           C
ATOM   3450  C   PRO X 441      29.788  39.797  28.381  1.00  0.00           C
ATOM   3451  O   PRO X 441      29.080  40.752  28.062  1.00  0.00           O
ATOM   3452  N   LYS X 442      30.425  39.073  27.449  1.00  0.00           N
ATOM   3453  CA  LYS X 442      30.266  39.258  25.993  1.00  0.00           C
ATOM   3454  CB  LYS X 442      31.154  38.233  25.256  1.00  0.00           C
ATOM   3455  CG  LYS X 442      31.320  38.461  23.741  1.00  0.00           C
ATOM   3456  CD  LYS X 442      32.021  39.783  23.384  1.00  0.00           C
ATOM   3457  CE  LYS X 442      32.184  39.984  21.871  1.00  0.00           C
ATOM   3458  NZ  LYS X 442      33.066  38.978  21.232  1.00  0.00           N
ATOM   3459  C   LYS X 442      28.799  39.201  25.530  1.00  0.00           C
ATOM   3460  O   LYS X 442      28.472  39.849  24.534  1.00  0.00           O
ATOM   3461  N   THR X 443      27.902  38.558  26.292  1.00  0.00           N
ATOM   3462  CA  THR X 443      26.436  38.586  26.082  1.00  0.00           C
ATOM   3463  CB  THR X 443      25.686  37.703  27.106  1.00  0.00           C
ATOM   3464  CG2 THR X 443      24.535  36.940  26.458  1.00  0.00           C
ATOM   3465  OG1 THR X 443      26.510  36.740  27.732  1.00  0.00           O
ATOM   3466  C   THR X 443      25.823  40.002  26.123  1.00  0.00           C
ATOM   3467  O   THR X 443      24.776  40.237  25.522  1.00  0.00           O
ATOM   3468  N   VAL X 444      26.482  40.959  26.792  1.00  0.00           N
ATOM   3469  CA  VAL X 444      26.133  42.400  26.836  1.00  0.00           C
ATOM   3470  CB  VAL X 444      25.599  42.818  28.226  1.00  0.00           C
ATOM   3471  CG1 VAL X 444      24.320  42.052  28.588  1.00  0.00           C
ATOM   3472  CG2 VAL X 444      26.620  42.611  29.354  1.00  0.00           C
ATOM   3473  C   VAL X 444      27.291  43.302  26.365  1.00  0.00           C
ATOM   3474  O   VAL X 444      27.308  44.504  26.620  1.00  0.00           O
ATOM   3475  N   ILE X 445      28.283  42.708  25.693  1.00  0.00           N
ATOM   3476  CA  ILE X 445      29.550  43.265  25.176  1.00  0.00           C
ATOM   3477  CB  ILE X 445      29.388  44.004  23.820  1.00  0.00           C
ATOM   3478  CG2 ILE X 445      28.697  43.075  22.809  1.00  0.00           C
ATOM   3479  CG1 ILE X 445      28.655  45.363  23.813  1.00  0.00           C
ATOM   3480  CD1 ILE X 445      29.353  46.485  24.593  1.00  0.00           C
ATOM   3481  C   ILE X 445      30.496  43.979  26.162  1.00  0.00           C
ATOM   3482  O   ILE X 445      31.634  44.246  25.780  1.00  0.00           O
ATOM   3483  N   GLY X 446      30.112  44.221  27.419  1.00  0.00           N
ATOM   3484  CA  GLY X 446      30.939  44.852  28.467  1.00  0.00           C
ATOM   3485  C   GLY X 446      32.056  43.967  29.046  1.00  0.00           C
ATOM   3486  O   GLY X 446      32.320  44.000  30.248  1.00  0.00           O
ATOM   3487  N   ASP X 447      32.671  43.117  28.223  1.00  0.00           N
ATOM   3488  CA  ASP X 447      33.622  42.074  28.624  1.00  0.00           C
ATOM   3489  CB  ASP X 447      33.422  40.857  27.704  1.00  0.00           C
ATOM   3490  CG  ASP X 447      33.837  39.529  28.345  1.00  0.00           C
ATOM   3491  OD1 ASP X 447      34.856  39.500  29.071  1.00  0.00           O
ATOM   3492  OD2 ASP X 447      33.159  38.505  28.104  1.00  0.00           O
ATOM   3493  C   ASP X 447      35.074  42.579  28.609  1.00  0.00           C
ATOM   3494  O   ASP X 447      35.483  43.275  27.677  1.00  0.00           O
ATOM   3495  N   HIP X 448      35.875  42.208  29.614  1.00  0.00           N
ATOM   3496  CA  HIP X 448      37.296  42.571  29.679  1.00  0.00           C
ATOM   3497  CB  HIP X 448      37.701  42.949  31.119  1.00  0.00           C
ATOM   3498  CG  HIP X 448      39.141  43.251  31.282  1.00  0.00           C
ATOM   3499  ND1 HIP X 448      39.877  44.157  30.499  1.00  0.00           N
ATOM   3500  CE1 HIP X 448      41.179  44.152  30.949  1.00  0.00           C
ATOM   3501  NE2 HIP X 448      41.281  43.271  32.002  1.00  0.00           N
ATOM   3502  CD2 HIP X 448      40.023  42.710  32.224  1.00  0.00           C
ATOM   3503  C   HIP X 448      38.197  41.467  29.091  1.00  0.00           C
ATOM   3504  O   HIP X 448      38.032  40.285  29.413  1.00  0.00           O
ATOM   3505  N   GLY X 449      39.165  41.848  28.252  1.00  0.00           N
ATOM   3506  CA  GLY X 449      40.160  40.927  27.683  1.00  0.00           C
ATOM   3507  C   GLY X 449      39.593  39.916  26.681  1.00  0.00           C
ATOM   3508  O   GLY X 449      40.160  38.838  26.511  1.00  0.00           O
ATOM   3509  N   ASP X 450      38.467  40.231  26.030  1.00  0.00           N
ATOM   3510  CA  ASP X 450      37.824  39.346  25.045  1.00  0.00           C
ATOM   3511  CB  ASP X 450      36.383  39.816  24.812  1.00  0.00           C
ATOM   3512  CG  ASP X 450      35.565  38.853  23.949  1.00  0.00           C
ATOM   3513  OD1 ASP X 450      35.050  37.860  24.504  1.00  0.00           O
ATOM   3514  OD2 ASP X 450      35.383  39.117  22.738  1.00  0.00           O
ATOM   3515  C   ASP X 450      38.639  39.218  23.739  1.00  0.00           C
ATOM   3516  O   ASP X 450      38.397  38.315  22.940  1.00  0.00           O
ATOM   3517  N   GLU X 451      39.694  40.025  23.560  1.00  0.00           N
ATOM   3518  CA  GLU X 451      40.754  39.790  22.567  1.00  0.00           C
ATOM   3519  CB  GLU X 451      41.946  40.735  22.830  1.00  0.00           C
ATOM   3520  CG  GLU X 451      41.726  42.209  22.448  1.00  0.00           C
ATOM   3521  CD  GLU X 451      40.585  42.876  23.224  1.00  0.00           C
ATOM   3522  OE1 GLU X 451      40.541  42.777  24.475  1.00  0.00           O
ATOM   3523  OE2 GLU X 451      39.655  43.415  22.583  1.00  0.00           O
ATOM   3524  C   GLU X 451      41.260  38.333  22.610  1.00  0.00           C
ATOM   3525  O   GLU X 451      41.423  37.693  21.568  1.00  0.00           O
ATOM   3526  N   LEU X 452      41.418  37.789  23.823  1.00  0.00           N
ATOM   3527  CA  LEU X 452      41.915  36.441  24.123  1.00  0.00           C
ATOM   3528  CB  LEU X 452      42.515  36.527  25.542  1.00  0.00           C
ATOM   3529  CG  LEU X 452      43.386  35.349  26.016  1.00  0.00           C
ATOM   3530  CD1 LEU X 452      44.653  35.194  25.177  1.00  0.00           C
ATOM   3531  CD2 LEU X 452      43.798  35.599  27.463  1.00  0.00           C
ATOM   3532  C   LEU X 452      40.845  35.331  23.956  1.00  0.00           C
ATOM   3533  O   LEU X 452      41.122  34.155  24.192  1.00  0.00           O
ATOM   3534  N   PHE X 453      39.626  35.693  23.543  1.00  0.00           N
ATOM   3535  CA  PHE X 453      38.521  34.776  23.216  1.00  0.00           C
ATOM   3536  CB  PHE X 453      37.379  35.039  24.210  1.00  0.00           C
ATOM   3537  CG  PHE X 453      36.188  34.106  24.079  1.00  0.00           C
ATOM   3538  CD1 PHE X 453      36.269  32.781  24.551  1.00  0.00           C
ATOM   3539  CE1 PHE X 453      35.162  31.921  24.437  1.00  0.00           C
ATOM   3540  CZ  PHE X 453      33.966  32.381  23.856  1.00  0.00           C
ATOM   3541  CE2 PHE X 453      33.884  33.701  23.378  1.00  0.00           C
ATOM   3542  CD2 PHE X 453      34.992  34.561  23.488  1.00  0.00           C
ATOM   3543  C   PHE X 453      38.035  34.920  21.759  1.00  0.00           C
ATOM   3544  O   PHE X 453      37.536  33.952  21.178  1.00  0.00           O
ATOM   3545  N   SER X 454      38.201  36.112  21.168  1.00  0.00           N
ATOM   3546  CA  SER X 454      37.595  36.489  19.883  1.00  0.00           C
ATOM   3547  CB  SER X 454      36.533  37.573  20.108  1.00  0.00           C
ATOM   3548  OG  SER X 454      35.553  37.158  21.032  1.00  0.00           O
ATOM   3549  C   SER X 454      38.566  37.019  18.823  1.00  0.00           C
ATOM   3550  O   SER X 454      38.245  36.920  17.645  1.00  0.00           O
ATOM   3551  N   VAL X 455      39.717  37.609  19.179  1.00  0.00           N
ATOM   3552  CA  VAL X 455      40.610  38.297  18.212  1.00  0.00           C
ATOM   3553  CB  VAL X 455      41.067  39.675  18.745  1.00  0.00           C
ATOM   3554  CG1 VAL X 455      42.031  40.398  17.794  1.00  0.00           C
ATOM   3555  CG2 VAL X 455      39.866  40.609  18.957  1.00  0.00           C
ATOM   3556  C   VAL X 455      41.806  37.432  17.803  1.00  0.00           C
ATOM   3557  O   VAL X 455      42.163  37.417  16.621  1.00  0.00           O
ATOM   3558  N   PHE X 456      42.393  36.700  18.754  1.00  0.00           N
ATOM   3559  CA  PHE X 456      43.531  35.798  18.537  1.00  0.00           C
ATOM   3560  CB  PHE X 456      44.507  35.897  19.723  1.00  0.00           C
ATOM   3561  CG  PHE X 456      45.303  37.188  19.802  1.00  0.00           C
ATOM   3562  CD1 PHE X 456      44.738  38.343  20.378  1.00  0.00           C
ATOM   3563  CE1 PHE X 456      45.484  39.532  20.464  1.00  0.00           C
ATOM   3564  CZ  PHE X 456      46.803  39.571  19.980  1.00  0.00           C
ATOM   3565  CE2 PHE X 456      47.373  38.421  19.407  1.00  0.00           C
ATOM   3566  CD2 PHE X 456      46.626  37.232  19.319  1.00  0.00           C
ATOM   3567  C   PHE X 456      43.072  34.345  18.338  1.00  0.00           C
ATOM   3568  O   PHE X 456      42.390  33.777  19.192  1.00  0.00           O
ATOM   3569  N   GLY X 457      43.473  33.720  17.228  1.00  0.00           N
ATOM   3570  CA  GLY X 457      43.268  32.293  16.942  1.00  0.00           C
ATOM   3571  C   GLY X 457      41.845  31.937  16.504  1.00  0.00           C
ATOM   3572  O   GLY X 457      41.664  31.370  15.425  1.00  0.00           O
ATOM   3573  N   ALA X 458      40.827  32.333  17.274  1.00  0.00           N
ATOM   3574  CA  ALA X 458      39.429  32.012  16.991  1.00  0.00           C
ATOM   3575  CB  ALA X 458      38.535  32.570  18.109  1.00  0.00           C
ATOM   3576  C   ALA X 458      38.977  32.429  15.569  1.00  0.00           C
ATOM   3577  O   ALA X 458      38.388  31.590  14.889  1.00  0.00           O
ATOM   3578  N   PRO X 459      39.321  33.618  15.023  1.00  0.00           N
ATOM   3579  CD  PRO X 459      39.896  34.779  15.689  1.00  0.00           C
ATOM   3580  CG  PRO X 459      39.390  35.975  14.888  1.00  0.00           C
ATOM   3581  CB  PRO X 459      39.412  35.434  13.464  1.00  0.00           C
ATOM   3582  CA  PRO X 459      38.970  33.976  13.642  1.00  0.00           C
ATOM   3583  C   PRO X 459      39.605  33.088  12.560  1.00  0.00           C
ATOM   3584  O   PRO X 459      39.140  33.101  11.421  1.00  0.00           O
ATOM   3585  N   PHE X 460      40.666  32.339  12.879  1.00  0.00           N
ATOM   3586  CA  PHE X 460      41.393  31.475  11.939  1.00  0.00           C
ATOM   3587  CB  PHE X 460      42.908  31.630  12.177  1.00  0.00           C
ATOM   3588  CG  PHE X 460      43.558  32.998  11.977  1.00  0.00           C
ATOM   3589  CD1 PHE X 460      42.860  34.121  11.478  1.00  0.00           C
ATOM   3590  CE1 PHE X 460      43.515  35.358  11.332  1.00  0.00           C
ATOM   3591  CZ  PHE X 460      44.876  35.484  11.659  1.00  0.00           C
ATOM   3592  CE2 PHE X 460      45.582  34.366  12.134  1.00  0.00           C
ATOM   3593  CD2 PHE X 460      44.925  33.132  12.286  1.00  0.00           C
ATOM   3594  C   PHE X 460      40.971  29.999  12.067  1.00  0.00           C
ATOM   3595  O   PHE X 460      40.818  29.313  11.051  1.00  0.00           O
ATOM   3596  N   LEU X 461      40.765  29.516  13.299  1.00  0.00           N
ATOM   3597  CA  LEU X 461      40.432  28.117  13.607  1.00  0.00           C
ATOM   3598  CB  LEU X 461      41.083  27.717  14.950  1.00  0.00           C
ATOM   3599  CG  LEU X 461      42.567  27.305  14.871  1.00  0.00           C
ATOM   3600  CD1 LEU X 461      43.506  28.440  14.458  1.00  0.00           C
ATOM   3601  CD2 LEU X 461      43.035  26.799  16.235  1.00  0.00           C
ATOM   3602  C   LEU X 461      38.917  27.846  13.647  1.00  0.00           C
ATOM   3603  O   LEU X 461      38.491  26.747  13.291  1.00  0.00           O
ATOM   3604  N   LYS X 462      38.104  28.828  14.057  1.00  0.00           N
ATOM   3605  CA  LYS X 462      36.642  28.717  14.202  1.00  0.00           C
ATOM   3606  CB  LYS X 462      36.210  29.221  15.595  1.00  0.00           C
ATOM   3607  CG  LYS X 462      36.896  28.453  16.738  1.00  0.00           C
ATOM   3608  CD  LYS X 462      36.409  28.924  18.115  1.00  0.00           C
ATOM   3609  CE  LYS X 462      37.217  28.303  19.266  1.00  0.00           C
ATOM   3610  NZ  LYS X 462      37.037  26.836  19.378  1.00  0.00           N
ATOM   3611  C   LYS X 462      35.926  29.421  13.043  1.00  0.00           C
ATOM   3612  O   LYS X 462      36.485  30.303  12.390  1.00  0.00           O
ATOM   3613  N   GLU X 463      34.699  29.006  12.740  1.00  0.00           N
ATOM   3614  CA  GLU X 463      34.017  29.305  11.466  1.00  0.00           C
ATOM   3615  CB  GLU X 463      33.521  27.989  10.832  1.00  0.00           C
ATOM   3616  CG  GLU X 463      34.639  26.953  10.605  1.00  0.00           C
ATOM   3617  CD  GLU X 463      34.149  25.691   9.877  1.00  0.00           C
ATOM   3618  OE1 GLU X 463      33.337  24.917  10.442  1.00  0.00           O
ATOM   3619  OE2 GLU X 463      34.615  25.421   8.741  1.00  0.00           O
ATOM   3620  C   GLU X 463      32.870  30.328  11.607  1.00  0.00           C
ATOM   3621  O   GLU X 463      32.482  30.964  10.622  1.00  0.00           O
ATOM   3622  N   GLY X 464      32.360  30.535  12.826  1.00  0.00           N
ATOM   3623  CA  GLY X 464      31.197  31.374  13.155  1.00  0.00           C
ATOM   3624  C   GLY X 464      31.390  32.899  13.138  1.00  0.00           C
ATOM   3625  O   GLY X 464      30.599  33.598  13.774  1.00  0.00           O
ATOM   3626  N   ALA X 465      32.411  33.424  12.451  1.00  0.00           N
ATOM   3627  CA  ALA X 465      32.687  34.863  12.301  1.00  0.00           C
ATOM   3628  CB  ALA X 465      34.127  35.135  12.750  1.00  0.00           C
ATOM   3629  C   ALA X 465      32.417  35.371  10.868  1.00  0.00           C
ATOM   3630  O   ALA X 465      32.403  34.580   9.918  1.00  0.00           O
ATOM   3631  N   SER X 466      32.212  36.681  10.697  1.00  0.00           N
ATOM   3632  CA  SER X 466      31.943  37.308   9.384  1.00  0.00           C
ATOM   3633  CB  SER X 466      31.228  38.650   9.587  1.00  0.00           C
ATOM   3634  OG  SER X 466      30.769  39.170   8.352  1.00  0.00           O
ATOM   3635  C   SER X 466      33.219  37.496   8.542  1.00  0.00           C
ATOM   3636  O   SER X 466      34.319  37.605   9.091  1.00  0.00           O
ATOM   3637  N   GLU X 467      33.100  37.607   7.211  1.00  0.00           N
ATOM   3638  CA  GLU X 467      34.246  37.857   6.312  1.00  0.00           C
ATOM   3639  CB  GLU X 467      33.819  37.894   4.831  1.00  0.00           C
ATOM   3640  CG  GLU X 467      32.794  38.977   4.461  1.00  0.00           C
ATOM   3641  CD  GLU X 467      32.901  39.367   2.981  1.00  0.00           C
ATOM   3642  OE1 GLU X 467      32.423  38.619   2.101  1.00  0.00           O
ATOM   3643  OE2 GLU X 467      33.476  40.446   2.691  1.00  0.00           O
ATOM   3644  C   GLU X 467      35.045  39.130   6.661  1.00  0.00           C
ATOM   3645  O   GLU X 467      36.256  39.169   6.452  1.00  0.00           O
ATOM   3646  N   GLU X 468      34.389  40.144   7.237  1.00  0.00           N
ATOM   3647  CA  GLU X 468      34.990  41.411   7.685  1.00  0.00           C
ATOM   3648  CB  GLU X 468      33.849  42.442   7.823  1.00  0.00           C
ATOM   3649  CG  GLU X 468      34.281  43.915   7.925  1.00  0.00           C
ATOM   3650  CD  GLU X 468      34.920  44.425   6.630  1.00  0.00           C
ATOM   3651  OE1 GLU X 468      34.220  44.585   5.604  1.00  0.00           O
ATOM   3652  OE2 GLU X 468      36.157  44.624   6.590  1.00  0.00           O
ATOM   3653  C   GLU X 468      35.781  41.258   9.003  1.00  0.00           C
ATOM   3654  O   GLU X 468      36.649  42.077   9.315  1.00  0.00           O
ATOM   3655  N   GLU X 469      35.516  40.196   9.769  1.00  0.00           N
ATOM   3656  CA  GLU X 469      36.098  39.923  11.093  1.00  0.00           C
ATOM   3657  CB  GLU X 469      35.038  39.249  11.983  1.00  0.00           C
ATOM   3658  CG  GLU X 469      33.898  40.215  12.346  1.00  0.00           C
ATOM   3659  CD  GLU X 469      32.626  39.530  12.870  1.00  0.00           C
ATOM   3660  OE1 GLU X 469      31.555  40.183  12.886  1.00  0.00           O
ATOM   3661  OE2 GLU X 469      32.658  38.338  13.256  1.00  0.00           O
ATOM   3662  C   GLU X 469      37.365  39.062  10.985  1.00  0.00           C
ATOM   3663  O   GLU X 469      38.363  39.337  11.656  1.00  0.00           O
ATOM   3664  N   ILE X 470      37.384  38.084  10.070  1.00  0.00           N
ATOM   3665  CA  ILE X 470      38.628  37.403   9.677  1.00  0.00           C
ATOM   3666  CB  ILE X 470      38.346  36.068   8.947  1.00  0.00           C
ATOM   3667  CG2 ILE X 470      37.496  36.253   7.679  1.00  0.00           C
ATOM   3668  CG1 ILE X 470      39.678  35.342   8.652  1.00  0.00           C
ATOM   3669  CD1 ILE X 470      39.520  33.922   8.095  1.00  0.00           C
ATOM   3670  C   ILE X 470      39.559  38.357   8.907  1.00  0.00           C
ATOM   3671  O   ILE X 470      40.754  38.400   9.206  1.00  0.00           O
ATOM   3672  N   ARG X 471      39.021  39.205   8.014  1.00  0.00           N
ATOM   3673  CA  ARG X 471      39.769  40.270   7.313  1.00  0.00           C
ATOM   3674  CB  ARG X 471      38.833  40.903   6.265  1.00  0.00           C
ATOM   3675  CG  ARG X 471      39.451  41.996   5.378  1.00  0.00           C
ATOM   3676  CD  ARG X 471      38.606  42.287   4.123  1.00  0.00           C
ATOM   3677  NE  ARG X 471      37.182  42.583   4.414  1.00  0.00           N
ATOM   3678  CZ  ARG X 471      36.127  41.914   3.970  1.00  0.00           C
ATOM   3679  NH1 ARG X 471      34.914  42.285   4.237  1.00  0.00           N
ATOM   3680  NH2 ARG X 471      36.193  40.854   3.227  1.00  0.00           N
ATOM   3681  C   ARG X 471      40.380  41.297   8.280  1.00  0.00           C
ATOM   3682  O   ARG X 471      41.490  41.771   8.028  1.00  0.00           O
ATOM   3683  N   LEU X 472      39.719  41.563   9.414  1.00  0.00           N
ATOM   3684  CA  LEU X 472      40.264  42.358  10.522  1.00  0.00           C
ATOM   3685  CB  LEU X 472      39.133  42.758  11.494  1.00  0.00           C
ATOM   3686  CG  LEU X 472      39.598  43.519  12.755  1.00  0.00           C
ATOM   3687  CD1 LEU X 472      40.119  44.919  12.425  1.00  0.00           C
ATOM   3688  CD2 LEU X 472      38.443  43.640  13.748  1.00  0.00           C
ATOM   3689  C   LEU X 472      41.399  41.609  11.235  1.00  0.00           C
ATOM   3690  O   LEU X 472      42.504  42.137  11.317  1.00  0.00           O
ATOM   3691  N   SER X 473      41.170  40.380  11.715  1.00  0.00           N
ATOM   3692  CA  SER X 473      42.187  39.615  12.464  1.00  0.00           C
ATOM   3693  CB  SER X 473      41.587  38.294  12.962  1.00  0.00           C
ATOM   3694  OG  SER X 473      42.483  37.585  13.807  1.00  0.00           O
ATOM   3695  C   SER X 473      43.464  39.384  11.637  1.00  0.00           C
ATOM   3696  O   SER X 473      44.567  39.605  12.137  1.00  0.00           O
ATOM   3697  N   LYS X 474      43.340  39.068  10.338  1.00  0.00           N
ATOM   3698  CA  LYS X 474      44.483  38.958   9.411  1.00  0.00           C
ATOM   3699  CB  LYS X 474      43.991  38.494   8.027  1.00  0.00           C
ATOM   3700  CG  LYS X 474      43.575  37.013   7.983  1.00  0.00           C
ATOM   3701  CD  LYS X 474      43.062  36.641   6.584  1.00  0.00           C
ATOM   3702  CE  LYS X 474      42.737  35.146   6.484  1.00  0.00           C
ATOM   3703  NZ  LYS X 474      42.237  34.796   5.135  1.00  0.00           N
ATOM   3704  C   LYS X 474      45.287  40.265   9.291  1.00  0.00           C
ATOM   3705  O   LYS X 474      46.516  40.208   9.231  1.00  0.00           O
ATOM   3706  N   MET X 475      44.629  41.429   9.320  1.00  0.00           N
ATOM   3707  CA  MET X 475      45.300  42.737   9.310  1.00  0.00           C
ATOM   3708  CB  MET X 475      44.327  43.829   8.830  1.00  0.00           C
ATOM   3709  CG  MET X 475      44.995  45.211   8.787  1.00  0.00           C
ATOM   3710  SD  MET X 475      44.033  46.518   7.975  1.00  0.00           S
ATOM   3711  CE  MET X 475      44.416  46.163   6.238  1.00  0.00           C
ATOM   3712  C   MET X 475      45.932  43.080  10.668  1.00  0.00           C
ATOM   3713  O   MET X 475      47.064  43.554  10.694  1.00  0.00           O
ATOM   3714  N   VAL X 476      45.262  42.796  11.791  1.00  0.00           N
ATOM   3715  CA  VAL X 476      45.792  43.019  13.155  1.00  0.00           C
ATOM   3716  CB  VAL X 476      44.727  42.671  14.218  1.00  0.00           C
ATOM   3717  CG1 VAL X 476      45.274  42.658  15.652  1.00  0.00           C
ATOM   3718  CG2 VAL X 476      43.577  43.687  14.185  1.00  0.00           C
ATOM   3719  C   VAL X 476      47.080  42.222  13.382  1.00  0.00           C
ATOM   3720  O   VAL X 476      48.091  42.786  13.795  1.00  0.00           O
ATOM   3721  N   MET X 477      47.092  40.932  13.031  1.00  0.00           N
ATOM   3722  CA  MET X 477      48.291  40.100  13.189  1.00  0.00           C
ATOM   3723  CB  MET X 477      47.939  38.615  13.001  1.00  0.00           C
ATOM   3724  CG  MET X 477      46.896  38.095  14.000  1.00  0.00           C
ATOM   3725  SD  MET X 477      47.214  38.439  15.750  1.00  0.00           S
ATOM   3726  CE  MET X 477      45.494  38.547  16.319  1.00  0.00           C
ATOM   3727  C   MET X 477      49.437  40.546  12.261  1.00  0.00           C
ATOM   3728  O   MET X 477      50.601  40.455  12.651  1.00  0.00           O
ATOM   3729  N   LYS X 478      49.130  41.103  11.076  1.00  0.00           N
ATOM   3730  CA  LYS X 478      50.135  41.743  10.208  1.00  0.00           C
ATOM   3731  CB  LYS X 478      49.604  41.900   8.770  1.00  0.00           C
ATOM   3732  CG  LYS X 478      50.716  42.391   7.823  1.00  0.00           C
ATOM   3733  CD  LYS X 478      50.250  42.621   6.379  1.00  0.00           C
ATOM   3734  CE  LYS X 478      49.903  41.357   5.580  1.00  0.00           C
ATOM   3735  NZ  LYS X 478      51.087  40.504   5.325  1.00  0.00           N
ATOM   3736  C   LYS X 478      50.657  43.058  10.801  1.00  0.00           C
ATOM   3737  O   LYS X 478      51.865  43.263  10.792  1.00  0.00           O
ATOM   3738  N   PHE X 479      49.803  43.912  11.373  1.00  0.00           N
ATOM   3739  CA  PHE X 479      50.228  45.131  12.077  1.00  0.00           C
ATOM   3740  CB  PHE X 479      49.009  45.891  12.638  1.00  0.00           C
ATOM   3741  CG  PHE X 479      48.455  47.001  11.768  1.00  0.00           C
ATOM   3742  CD1 PHE X 479      49.283  48.080  11.414  1.00  0.00           C
ATOM   3743  CE1 PHE X 479      48.768  49.163  10.682  1.00  0.00           C
ATOM   3744  CZ  PHE X 479      47.410  49.182  10.326  1.00  0.00           C
ATOM   3745  CE2 PHE X 479      46.574  48.107  10.676  1.00  0.00           C
ATOM   3746  CD2 PHE X 479      47.097  47.017  11.398  1.00  0.00           C
ATOM   3747  C   PHE X 479      51.213  44.822  13.215  1.00  0.00           C
ATOM   3748  O   PHE X 479      52.262  45.463  13.308  1.00  0.00           O
ATOM   3749  N   TRP X 480      50.909  43.829  14.059  1.00  0.00           N
ATOM   3750  CA  TRP X 480      51.758  43.476  15.204  1.00  0.00           C
ATOM   3751  CB  TRP X 480      50.977  42.572  16.171  1.00  0.00           C
ATOM   3752  CG  TRP X 480      49.740  43.144  16.824  1.00  0.00           C
ATOM   3753  CD1 TRP X 480      48.881  42.415  17.578  1.00  0.00           C
ATOM   3754  NE1 TRP X 480      47.855  43.216  18.040  1.00  0.00           N
ATOM   3755  CE2 TRP X 480      47.977  44.506  17.582  1.00  0.00           C
ATOM   3756  CZ2 TRP X 480      47.179  45.645  17.754  1.00  0.00           C
ATOM   3757  CH2 TRP X 480      47.579  46.857  17.173  1.00  0.00           C
ATOM   3758  CZ3 TRP X 480      48.780  46.915  16.449  1.00  0.00           C
ATOM   3759  CE3 TRP X 480      49.574  45.764  16.287  1.00  0.00           C
ATOM   3760  CD2 TRP X 480      49.191  44.512  16.827  1.00  0.00           C
ATOM   3761  C   TRP X 480      53.095  42.864  14.761  1.00  0.00           C
ATOM   3762  O   TRP X 480      54.142  43.259  15.276  1.00  0.00           O
ATOM   3763  N   ALA X 481      53.097  41.988  13.749  1.00  0.00           N
ATOM   3764  CA  ALA X 481      54.333  41.453  13.174  1.00  0.00           C
ATOM   3765  CB  ALA X 481      53.970  40.305  12.235  1.00  0.00           C
ATOM   3766  C   ALA X 481      55.177  42.526  12.455  1.00  0.00           C
ATOM   3767  O   ALA X 481      56.401  42.544  12.593  1.00  0.00           O
ATOM   3768  N   ASN X 482      54.539  43.466  11.750  1.00  0.00           N
ATOM   3769  CA  ASN X 482      55.212  44.579  11.081  1.00  0.00           C
ATOM   3770  CB  ASN X 482      54.192  45.295  10.183  1.00  0.00           C
ATOM   3771  CG  ASN X 482      54.827  46.411   9.383  1.00  0.00           C
ATOM   3772  OD1 ASN X 482      55.878  46.258   8.778  1.00  0.00           O
ATOM   3773  ND2 ASN X 482      54.213  47.562   9.315  1.00  0.00           N
ATOM   3774  C   ASN X 482      55.869  45.538  12.090  1.00  0.00           C
ATOM   3775  O   ASN X 482      57.027  45.916  11.917  1.00  0.00           O
ATOM   3776  N   PHE X 483      55.185  45.867  13.193  1.00  0.00           N
ATOM   3777  CA  PHE X 483      55.785  46.613  14.306  1.00  0.00           C
ATOM   3778  CB  PHE X 483      54.703  46.928  15.346  1.00  0.00           C
ATOM   3779  CG  PHE X 483      55.220  47.652  16.577  1.00  0.00           C
ATOM   3780  CD1 PHE X 483      55.343  49.053  16.578  1.00  0.00           C
ATOM   3781  CE1 PHE X 483      55.792  49.725  17.730  1.00  0.00           C
ATOM   3782  CZ  PHE X 483      56.103  48.996  18.892  1.00  0.00           C
ATOM   3783  CE2 PHE X 483      55.992  47.595  18.890  1.00  0.00           C
ATOM   3784  CD2 PHE X 483      55.568  46.924  17.730  1.00  0.00           C
ATOM   3785  C   PHE X 483      56.965  45.847  14.930  1.00  0.00           C
ATOM   3786  O   PHE X 483      58.030  46.429  15.137  1.00  0.00           O
ATOM   3787  N   ALA X 484      56.827  44.532  15.134  1.00  0.00           N
ATOM   3788  CA  ALA X 484      57.898  43.666  15.632  1.00  0.00           C
ATOM   3789  CB  ALA X 484      57.289  42.310  16.014  1.00  0.00           C
ATOM   3790  C   ALA X 484      59.093  43.509  14.661  1.00  0.00           C
ATOM   3791  O   ALA X 484      60.145  43.016  15.080  1.00  0.00           O
ATOM   3792  N   ARG X 485      58.978  43.961  13.402  1.00  0.00           N
ATOM   3793  CA  ARG X 485      60.066  44.037  12.405  1.00  0.00           C
ATOM   3794  CB  ARG X 485      59.558  43.509  11.050  1.00  0.00           C
ATOM   3795  CG  ARG X 485      59.462  41.979  11.059  1.00  0.00           C
ATOM   3796  CD  ARG X 485      58.880  41.405   9.762  1.00  0.00           C
ATOM   3797  NE  ARG X 485      59.069  39.941   9.728  1.00  0.00           N
ATOM   3798  CZ  ARG X 485      58.161  38.992   9.844  1.00  0.00           C
ATOM   3799  NH1 ARG X 485      58.548  37.758   9.929  1.00  0.00           N
ATOM   3800  NH2 ARG X 485      56.880  39.190   9.876  1.00  0.00           N
ATOM   3801  C   ARG X 485      60.663  45.442  12.265  1.00  0.00           C
ATOM   3802  O   ARG X 485      61.883  45.588  12.307  1.00  0.00           O
ATOM   3803  N   ASN X 486      59.827  46.475  12.141  1.00  0.00           N
ATOM   3804  CA  ASN X 486      60.246  47.834  11.763  1.00  0.00           C
ATOM   3805  CB  ASN X 486      59.370  48.306  10.582  1.00  0.00           C
ATOM   3806  CG  ASN X 486      59.739  47.661   9.254  1.00  0.00           C
ATOM   3807  OD1 ASN X 486      59.905  46.454   9.130  1.00  0.00           O
ATOM   3808  ND2 ASN X 486      59.889  48.441   8.210  1.00  0.00           N
ATOM   3809  C   ASN X 486      60.243  48.860  12.919  1.00  0.00           C
ATOM   3810  O   ASN X 486      60.692  49.993  12.730  1.00  0.00           O
ATOM   3811  N   GLY X 487      59.711  48.515  14.099  1.00  0.00           N
ATOM   3812  CA  GLY X 487      59.547  49.439  15.235  1.00  0.00           C
ATOM   3813  C   GLY X 487      58.491  50.538  15.020  1.00  0.00           C
ATOM   3814  O   GLY X 487      58.444  51.506  15.779  1.00  0.00           O
ATOM   3815  N   ASN X 488      57.678  50.407  13.968  1.00  0.00           N
ATOM   3816  CA  ASN X 488      56.655  51.342  13.492  1.00  0.00           C
ATOM   3817  CB  ASN X 488      57.362  52.359  12.565  1.00  0.00           C
ATOM   3818  CG  ASN X 488      56.477  53.225  11.674  1.00  0.00           C
ATOM   3819  OD1 ASN X 488      55.264  53.104  11.594  1.00  0.00           O
ATOM   3820  ND2 ASN X 488      57.067  54.142  10.949  1.00  0.00           N
ATOM   3821  C   ASN X 488      55.572  50.511  12.764  1.00  0.00           C
ATOM   3822  O   ASN X 488      55.941  49.657  11.950  1.00  0.00           O
ATOM   3823  N   PRO X 489      54.265  50.711  13.026  1.00  0.00           N
ATOM   3824  CD  PRO X 489      53.707  51.676  13.971  1.00  0.00           C
ATOM   3825  CG  PRO X 489      52.193  51.593  13.807  1.00  0.00           C
ATOM   3826  CB  PRO X 489      51.987  50.147  13.360  1.00  0.00           C
ATOM   3827  CA  PRO X 489      53.203  49.867  12.471  1.00  0.00           C
ATOM   3828  C   PRO X 489      52.879  50.097  10.978  1.00  0.00           C
ATOM   3829  O   PRO X 489      52.191  49.267  10.388  1.00  0.00           O
ATOM   3830  N   ASN X 490      53.356  51.176  10.346  1.00  0.00           N
ATOM   3831  CA  ASN X 490      53.058  51.514   8.941  1.00  0.00           C
ATOM   3832  CB  ASN X 490      53.460  52.974   8.674  1.00  0.00           C
ATOM   3833  CG  ASN X 490      52.575  53.980   9.384  1.00  0.00           C
ATOM   3834  OD1 ASN X 490      51.651  54.530   8.809  1.00  0.00           O
ATOM   3835  ND2 ASN X 490      52.807  54.250  10.646  1.00  0.00           N
ATOM   3836  C   ASN X 490      53.765  50.574   7.941  1.00  0.00           C
ATOM   3837  O   ASN X 490      54.861  50.082   8.225  1.00  0.00           O
ATOM   3838  N   GLY X 491      53.184  50.338   6.759  1.00  0.00           N
ATOM   3839  CA  GLY X 491      53.780  49.445   5.754  1.00  0.00           C
ATOM   3840  C   GLY X 491      52.865  49.061   4.588  1.00  0.00           C
ATOM   3841  O   GLY X 491      51.713  49.491   4.509  1.00  0.00           O
ATOM   3842  N   GLU X 492      53.378  48.255   3.656  1.00  0.00           N
ATOM   3843  CA  GLU X 492      52.647  47.804   2.461  1.00  0.00           C
ATOM   3844  CB  GLU X 492      53.562  46.935   1.582  1.00  0.00           C
ATOM   3845  CG  GLU X 492      52.935  46.616   0.215  1.00  0.00           C
ATOM   3846  CD  GLU X 492      53.774  45.591  -0.549  1.00  0.00           C
ATOM   3847  OE1 GLU X 492      53.718  44.388  -0.184  1.00  0.00           O
ATOM   3848  OE2 GLU X 492      54.506  45.973  -1.495  1.00  0.00           O
ATOM   3849  C   GLU X 492      51.374  47.022   2.829  1.00  0.00           C
ATOM   3850  O   GLU X 492      51.408  46.104   3.654  1.00  0.00           O
ATOM   3851  N   GLY X 493      50.247  47.358   2.196  1.00  0.00           N
ATOM   3852  CA  GLY X 493      48.944  46.720   2.416  1.00  0.00           C
ATOM   3853  C   GLY X 493      48.210  47.168   3.684  1.00  0.00           C
ATOM   3854  O   GLY X 493      47.043  46.819   3.868  1.00  0.00           O
ATOM   3855  N   LEU X 494      48.864  47.964   4.532  1.00  0.00           N
ATOM   3856  CA  LEU X 494      48.302  48.573   5.734  1.00  0.00           C
ATOM   3857  CB  LEU X 494      49.324  48.436   6.884  1.00  0.00           C
ATOM   3858  CG  LEU X 494      49.767  46.989   7.196  1.00  0.00           C
ATOM   3859  CD1 LEU X 494      50.924  46.989   8.193  1.00  0.00           C
ATOM   3860  CD2 LEU X 494      48.625  46.153   7.776  1.00  0.00           C
ATOM   3861  C   LEU X 494      47.952  50.049   5.444  1.00  0.00           C
ATOM   3862  O   LEU X 494      48.634  50.684   4.635  1.00  0.00           O
ATOM   3863  N   PRO X 495      46.924  50.638   6.081  1.00  0.00           N
ATOM   3864  CD  PRO X 495      45.941  49.984   6.929  1.00  0.00           C
ATOM   3865  CG  PRO X 495      45.156  51.110   7.600  1.00  0.00           C
ATOM   3866  CB  PRO X 495      45.279  52.272   6.616  1.00  0.00           C
ATOM   3867  CA  PRO X 495      46.669  52.079   6.001  1.00  0.00           C
ATOM   3868  C   PRO X 495      47.762  52.898   6.718  1.00  0.00           C
ATOM   3869  O   PRO X 495      48.588  52.357   7.459  1.00  0.00           O
ATOM   3870  N   HIE X 496      47.787  54.214   6.497  1.00  0.00           N
ATOM   3871  CA  HIE X 496      48.645  55.148   7.237  1.00  0.00           C
ATOM   3872  CB  HIE X 496      48.741  56.486   6.490  1.00  0.00           C
ATOM   3873  CG  HIE X 496      49.483  57.564   7.240  1.00  0.00           C
ATOM   3874  ND1 HIE X 496      48.911  58.741   7.738  1.00  0.00           N
ATOM   3875  CE1 HIE X 496      49.907  59.385   8.372  1.00  0.00           C
ATOM   3876  NE2 HIE X 496      51.048  58.680   8.299  1.00  0.00           N
ATOM   3877  CD2 HIE X 496      50.802  57.529   7.585  1.00  0.00           C
ATOM   3878  C   HIE X 496      48.150  55.357   8.674  1.00  0.00           C
ATOM   3879  O   HIE X 496      46.946  55.468   8.926  1.00  0.00           O
ATOM   3880  N   TRP X 497      49.104  55.452   9.597  1.00  0.00           N
ATOM   3881  CA  TRP X 497      48.924  55.643  11.032  1.00  0.00           C
ATOM   3882  CB  TRP X 497      49.144  54.278  11.701  1.00  0.00           C
ATOM   3883  CG  TRP X 497      48.956  54.139  13.184  1.00  0.00           C
ATOM   3884  CD1 TRP X 497      48.872  55.122  14.110  1.00  0.00           C
ATOM   3885  NE1 TRP X 497      48.801  54.574  15.374  1.00  0.00           N
ATOM   3886  CE2 TRP X 497      48.835  53.199  15.329  1.00  0.00           C
ATOM   3887  CZ2 TRP X 497      48.836  52.205  16.316  1.00  0.00           C
ATOM   3888  CH2 TRP X 497      48.789  50.856  15.926  1.00  0.00           C
ATOM   3889  CZ3 TRP X 497      48.749  50.520  14.561  1.00  0.00           C
ATOM   3890  CE3 TRP X 497      48.794  51.528  13.580  1.00  0.00           C
ATOM   3891  CD2 TRP X 497      48.856  52.892  13.938  1.00  0.00           C
ATOM   3892  C   TRP X 497      49.909  56.732  11.518  1.00  0.00           C
ATOM   3893  O   TRP X 497      51.130  56.522  11.472  1.00  0.00           O
ATOM   3894  N   PRO X 498      49.415  57.901  11.979  1.00  0.00           N
ATOM   3895  CD  PRO X 498      48.047  58.379  11.820  1.00  0.00           C
ATOM   3896  CG  PRO X 498      48.151  59.900  11.775  1.00  0.00           C
ATOM   3897  CB  PRO X 498      49.336  60.188  12.693  1.00  0.00           C
ATOM   3898  CA  PRO X 498      50.249  58.962  12.548  1.00  0.00           C
ATOM   3899  C   PRO X 498      50.872  58.583  13.902  1.00  0.00           C
ATOM   3900  O   PRO X 498      50.210  58.011  14.766  1.00  0.00           O
ATOM   3901  N   GLU X 499      52.131  58.953  14.121  1.00  0.00           N
ATOM   3902  CA  GLU X 499      52.834  58.804  15.404  1.00  0.00           C
ATOM   3903  CB  GLU X 499      54.352  58.950  15.179  1.00  0.00           C
ATOM   3904  CG  GLU X 499      54.872  60.383  14.952  1.00  0.00           C
ATOM   3905  CD  GLU X 499      54.217  61.133  13.780  1.00  0.00           C
ATOM   3906  OE1 GLU X 499      53.909  62.338  13.928  1.00  0.00           O
ATOM   3907  OE2 GLU X 499      53.969  60.549  12.698  1.00  0.00           O
ATOM   3908  C   GLU X 499      52.311  59.767  16.492  1.00  0.00           C
ATOM   3909  O   GLU X 499      51.792  60.842  16.185  1.00  0.00           O
ATOM   3910  N   TYR X 500      52.490  59.417  17.768  1.00  0.00           N
ATOM   3911  CA  TYR X 500      51.979  60.179  18.921  1.00  0.00           C
ATOM   3912  CB  TYR X 500      51.413  59.166  19.942  1.00  0.00           C
ATOM   3913  CG  TYR X 500      50.668  59.742  21.136  1.00  0.00           C
ATOM   3914  CD1 TYR X 500      49.388  60.303  20.960  1.00  0.00           C
ATOM   3915  CE1 TYR X 500      48.717  60.882  22.055  1.00  0.00           C
ATOM   3916  CZ  TYR X 500      49.324  60.899  23.328  1.00  0.00           C
ATOM   3917  OH  TYR X 500      48.729  61.578  24.341  1.00  0.00           O
ATOM   3918  CE2 TYR X 500      50.577  60.280  23.520  1.00  0.00           C
ATOM   3919  CD2 TYR X 500      51.249  59.708  22.421  1.00  0.00           C
ATOM   3920  C   TYR X 500      53.000  61.201  19.489  1.00  0.00           C
ATOM   3921  O   TYR X 500      52.816  61.726  20.585  1.00  0.00           O
ATOM   3922  N   ASN X 501      54.079  61.521  18.755  1.00  0.00           N
ATOM   3923  CA  ASN X 501      55.186  62.378  19.219  1.00  0.00           C
ATOM   3924  CB  ASN X 501      56.315  62.353  18.166  1.00  0.00           C
ATOM   3925  CG  ASN X 501      57.449  63.315  18.498  1.00  0.00           C
ATOM   3926  OD1 ASN X 501      57.344  64.517  18.314  1.00  0.00           O
ATOM   3927  ND2 ASN X 501      58.559  62.843  19.003  1.00  0.00           N
ATOM   3928  C   ASN X 501      54.758  63.826  19.556  1.00  0.00           C
ATOM   3929  O   ASN X 501      54.987  64.291  20.675  1.00  0.00           O
ATOM   3930  N   GLN X 502      54.162  64.548  18.601  1.00  0.00           N
ATOM   3931  CA  GLN X 502      53.738  65.945  18.774  1.00  0.00           C
ATOM   3932  CB  GLN X 502      54.407  66.824  17.700  1.00  0.00           C
ATOM   3933  CG  GLN X 502      54.418  68.308  18.103  1.00  0.00           C
ATOM   3934  CD  GLN X 502      54.997  69.217  17.023  1.00  0.00           C
ATOM   3935  OE1 GLN X 502      54.312  70.062  16.459  1.00  0.00           O
ATOM   3936  NE2 GLN X 502      56.265  69.104  16.706  1.00  0.00           N
ATOM   3937  C   GLN X 502      52.213  66.090  18.735  1.00  0.00           C
ATOM   3938  O   GLN X 502      51.651  66.885  19.491  1.00  0.00           O
ATOM   3939  N   LYS X 503      51.535  65.321  17.876  1.00  0.00           N
ATOM   3940  CA  LYS X 503      50.070  65.307  17.747  1.00  0.00           C
ATOM   3941  CB  LYS X 503      49.660  65.076  16.280  1.00  0.00           C
ATOM   3942  CG  LYS X 503      49.719  66.334  15.394  1.00  0.00           C
ATOM   3943  CD  LYS X 503      51.110  66.908  15.084  1.00  0.00           C
ATOM   3944  CE  LYS X 503      52.027  65.994  14.255  1.00  0.00           C
ATOM   3945  NZ  LYS X 503      51.517  65.770  12.881  1.00  0.00           N
ATOM   3946  C   LYS X 503      49.449  64.255  18.666  1.00  0.00           C
ATOM   3947  O   LYS X 503      50.055  63.229  18.957  1.00  0.00           O
ATOM   3948  N   GLU X 504      48.201  64.466  19.066  1.00  0.00           N
ATOM   3949  CA  GLU X 504      47.393  63.490  19.810  1.00  0.00           C
ATOM   3950  CB  GLU X 504      46.343  64.222  20.662  1.00  0.00           C
ATOM   3951  CG  GLU X 504      46.879  65.218  21.691  1.00  0.00           C
ATOM   3952  CD  GLU X 504      47.815  64.569  22.708  1.00  0.00           C
ATOM   3953  OE1 GLU X 504      48.962  65.059  22.852  1.00  0.00           O
ATOM   3954  OE2 GLU X 504      47.404  63.625  23.420  1.00  0.00           O
ATOM   3955  C   GLU X 504      46.738  62.449  18.871  1.00  0.00           C
ATOM   3956  O   GLU X 504      45.565  62.108  19.034  1.00  0.00           O
ATOM   3957  N   GLY X 505      47.465  62.012  17.837  1.00  0.00           N
ATOM   3958  CA  GLY X 505      46.953  61.179  16.746  1.00  0.00           C
ATOM   3959  C   GLY X 505      46.887  59.689  17.092  1.00  0.00           C
ATOM   3960  O   GLY X 505      47.819  59.145  17.690  1.00  0.00           O
ATOM   3961  N   TYR X 506      45.803  59.021  16.692  1.00  0.00           N
ATOM   3962  CA  TYR X 506      45.593  57.583  16.907  1.00  0.00           C
ATOM   3963  CB  TYR X 506      44.976  57.341  18.297  1.00  0.00           C
ATOM   3964  CG  TYR X 506      43.566  57.851  18.535  1.00  0.00           C
ATOM   3965  CD1 TYR X 506      43.352  59.208  18.850  1.00  0.00           C
ATOM   3966  CE1 TYR X 506      42.065  59.658  19.204  1.00  0.00           C
ATOM   3967  CZ  TYR X 506      40.990  58.747  19.246  1.00  0.00           C
ATOM   3968  OH  TYR X 506      39.763  59.159  19.655  1.00  0.00           O
ATOM   3969  CE2 TYR X 506      41.195  57.395  18.899  1.00  0.00           C
ATOM   3970  CD2 TYR X 506      42.483  56.948  18.544  1.00  0.00           C
ATOM   3971  C   TYR X 506      44.755  56.938  15.792  1.00  0.00           C
ATOM   3972  O   TYR X 506      44.061  57.632  15.047  1.00  0.00           O
ATOM   3973  N   LEU X 507      44.824  55.609  15.665  1.00  0.00           N
ATOM   3974  CA  LEU X 507      44.098  54.843  14.642  1.00  0.00           C
ATOM   3975  CB  LEU X 507      45.094  53.894  13.945  1.00  0.00           C
ATOM   3976  CG  LEU X 507      44.567  53.299  12.625  1.00  0.00           C
ATOM   3977  CD1 LEU X 507      44.554  54.342  11.504  1.00  0.00           C
ATOM   3978  CD2 LEU X 507      45.453  52.138  12.174  1.00  0.00           C
ATOM   3979  C   LEU X 507      42.896  54.092  15.244  1.00  0.00           C
ATOM   3980  O   LEU X 507      43.062  53.297  16.167  1.00  0.00           O
ATOM   3981  N   GLN X 508      41.691  54.305  14.713  1.00  0.00           N
ATOM   3982  CA  GLN X 508      40.485  53.554  15.083  1.00  0.00           C
ATOM   3983  CB  GLN X 508      39.253  54.476  15.080  1.00  0.00           C
ATOM   3984  CG  GLN X 508      39.298  55.541  16.189  1.00  0.00           C
ATOM   3985  CD  GLN X 508      37.979  56.302  16.299  1.00  0.00           C
ATOM   3986  OE1 GLN X 508      37.487  56.880  15.337  1.00  0.00           O
ATOM   3987  NE2 GLN X 508      37.345  56.329  17.450  1.00  0.00           N
ATOM   3988  C   GLN X 508      40.287  52.363  14.133  1.00  0.00           C
ATOM   3989  O   GLN X 508      40.247  52.552  12.916  1.00  0.00           O
ATOM   3990  N   ILE X 509      40.146  51.148  14.680  1.00  0.00           N
ATOM   3991  CA  ILE X 509      40.081  49.878  13.925  1.00  0.00           C
ATOM   3992  CB  ILE X 509      41.433  49.122  13.987  1.00  0.00           C
ATOM   3993  CG2 ILE X 509      42.474  49.848  13.117  1.00  0.00           C
ATOM   3994  CG1 ILE X 509      41.948  48.924  15.435  1.00  0.00           C
ATOM   3995  CD1 ILE X 509      43.202  48.047  15.544  1.00  0.00           C
ATOM   3996  C   ILE X 509      38.924  48.973  14.382  1.00  0.00           C
ATOM   3997  O   ILE X 509      38.625  48.890  15.574  1.00  0.00           O
ATOM   3998  N   GLY X 510      38.267  48.278  13.449  1.00  0.00           N
ATOM   3999  CA  GLY X 510      37.124  47.403  13.735  1.00  0.00           C
ATOM   4000  C   GLY X 510      36.301  47.048  12.493  1.00  0.00           C
ATOM   4001  O   GLY X 510      36.589  46.065  11.810  1.00  0.00           O
ATOM   4002  N   ALA X 511      35.251  47.828  12.222  1.00  0.00           N
ATOM   4003  CA  ALA X 511      34.342  47.632  11.085  1.00  0.00           C
ATOM   4004  CB  ALA X 511      32.923  47.998  11.539  1.00  0.00           C
ATOM   4005  C   ALA X 511      34.771  48.433   9.839  1.00  0.00           C
ATOM   4006  O   ALA X 511      34.591  47.966   8.710  1.00  0.00           O
ATOM   4007  N   ASN X 512      35.375  49.609  10.048  1.00  0.00           N
ATOM   4008  CA  ASN X 512      36.082  50.425   9.055  1.00  0.00           C
ATOM   4009  CB  ASN X 512      35.065  51.303   8.292  1.00  0.00           C
ATOM   4010  CG  ASN X 512      35.681  52.406   7.440  1.00  0.00           C
ATOM   4011  OD1 ASN X 512      35.313  53.572   7.542  1.00  0.00           O
ATOM   4012  ND2 ASN X 512      36.603  52.098   6.558  1.00  0.00           N
ATOM   4013  C   ASN X 512      37.193  51.255   9.733  1.00  0.00           C
ATOM   4014  O   ASN X 512      36.952  51.893  10.765  1.00  0.00           O
ATOM   4015  N   THR X 513      38.398  51.262   9.153  1.00  0.00           N
ATOM   4016  CA  THR X 513      39.563  51.972   9.713  1.00  0.00           C
ATOM   4017  CB  THR X 513      40.891  51.431   9.161  1.00  0.00           C
ATOM   4018  CG2 THR X 513      42.108  52.051   9.846  1.00  0.00           C
ATOM   4019  OG1 THR X 513      40.977  50.042   9.350  1.00  0.00           O
ATOM   4020  C   THR X 513      39.503  53.471   9.431  1.00  0.00           C
ATOM   4021  O   THR X 513      39.306  53.863   8.278  1.00  0.00           O
ATOM   4022  N   GLN X 514      39.751  54.311  10.436  1.00  0.00           N
ATOM   4023  CA  GLN X 514      39.908  55.767  10.290  1.00  0.00           C
ATOM   4024  CB  GLN X 514      38.580  56.488  10.594  1.00  0.00           C
ATOM   4025  CG  GLN X 514      37.447  56.308   9.568  1.00  0.00           C
ATOM   4026  CD  GLN X 514      37.723  57.016   8.244  1.00  0.00           C
ATOM   4027  OE1 GLN X 514      37.333  58.153   8.008  1.00  0.00           O
ATOM   4028  NE2 GLN X 514      38.398  56.367   7.327  1.00  0.00           N
ATOM   4029  C   GLN X 514      40.993  56.306  11.233  1.00  0.00           C
ATOM   4030  O   GLN X 514      41.192  55.780  12.328  1.00  0.00           O
ATOM   4031  N   ALA X 515      41.665  57.388  10.838  1.00  0.00           N
ATOM   4032  CA  ALA X 515      42.541  58.151  11.724  1.00  0.00           C
ATOM   4033  CB  ALA X 515      43.640  58.809  10.887  1.00  0.00           C
ATOM   4034  C   ALA X 515      41.746  59.173  12.563  1.00  0.00           C
ATOM   4035  O   ALA X 515      40.791  59.795  12.079  1.00  0.00           O
ATOM   4036  N   ALA X 516      42.167  59.367  13.811  1.00  0.00           N
ATOM   4037  CA  ALA X 516      41.565  60.252  14.808  1.00  0.00           C
ATOM   4038  CB  ALA X 516      40.797  59.369  15.801  1.00  0.00           C
ATOM   4039  C   ALA X 516      42.634  61.131  15.494  1.00  0.00           C
ATOM   4040  O   ALA X 516      43.839  60.959  15.270  1.00  0.00           O
ATOM   4041  N   GLN X 517      42.202  62.100  16.307  1.00  0.00           N
ATOM   4042  CA  GLN X 517      43.077  63.065  16.986  1.00  0.00           C
ATOM   4043  CB  GLN X 517      43.292  64.291  16.077  1.00  0.00           C
ATOM   4044  CG  GLN X 517      42.017  65.122  15.832  1.00  0.00           C
ATOM   4045  CD  GLN X 517      42.299  66.455  15.143  1.00  0.00           C
ATOM   4046  OE1 GLN X 517      43.342  66.668  14.532  1.00  0.00           O
ATOM   4047  NE2 GLN X 517      41.391  67.400  15.220  1.00  0.00           N
ATOM   4048  C   GLN X 517      42.544  63.483  18.369  1.00  0.00           C
ATOM   4049  O   GLN X 517      41.437  63.115  18.762  1.00  0.00           O
ATOM   4050  N   LYS X 518      43.310  64.309  19.097  1.00  0.00           N
ATOM   4051  CA  LYS X 518      42.897  64.986  20.350  1.00  0.00           C
ATOM   4052  CB  LYS X 518      41.980  66.191  20.019  1.00  0.00           C
ATOM   4053  CG  LYS X 518      42.686  67.211  19.096  1.00  0.00           C
ATOM   4054  CD  LYS X 518      41.843  68.432  18.689  1.00  0.00           C
ATOM   4055  CE  LYS X 518      41.531  69.326  19.891  1.00  0.00           C
ATOM   4056  NZ  LYS X 518      41.150  70.706  19.502  1.00  0.00           N
ATOM   4057  C   LYS X 518      42.370  64.006  21.422  1.00  0.00           C
ATOM   4058  O   LYS X 518      41.400  64.303  22.121  1.00  0.00           O
ATOM   4059  N   LEU X 519      43.018  62.837  21.518  1.00  0.00           N
ATOM   4060  CA  LEU X 519      42.663  61.654  22.322  1.00  0.00           C
ATOM   4061  CB  LEU X 519      43.913  60.745  22.367  1.00  0.00           C
ATOM   4062  CG  LEU X 519      43.776  59.440  23.179  1.00  0.00           C
ATOM   4063  CD1 LEU X 519      42.619  58.555  22.707  1.00  0.00           C
ATOM   4064  CD2 LEU X 519      45.071  58.632  23.068  1.00  0.00           C
ATOM   4065  C   LEU X 519      42.129  61.982  23.734  1.00  0.00           C
ATOM   4066  O   LEU X 519      42.909  62.235  24.651  1.00  0.00           O
ATOM   4067  N   LYS X 520      40.793  61.963  23.887  1.00  0.00           N
ATOM   4068  CA  LYS X 520      40.014  62.246  25.122  1.00  0.00           C
ATOM   4069  CB  LYS X 520      39.764  60.950  25.935  1.00  0.00           C
ATOM   4070  CG  LYS X 520      41.028  60.184  26.376  1.00  0.00           C
ATOM   4071  CD  LYS X 520      40.743  58.958  27.265  1.00  0.00           C
ATOM   4072  CE  LYS X 520      39.982  57.847  26.523  1.00  0.00           C
ATOM   4073  NZ  LYS X 520      39.829  56.625  27.348  1.00  0.00           N
ATOM   4074  C   LYS X 520      40.493  63.469  25.939  1.00  0.00           C
ATOM   4075  O   LYS X 520      40.346  63.532  27.161  1.00  0.00           O
ATOM   4076  N   ASP X 521      41.086  64.455  25.265  1.00  0.00           N
ATOM   4077  CA  ASP X 521      42.033  65.392  25.883  1.00  0.00           C
ATOM   4078  CB  ASP X 521      42.870  66.021  24.757  1.00  0.00           C
ATOM   4079  CG  ASP X 521      44.093  66.788  25.261  1.00  0.00           C
ATOM   4080  OD1 ASP X 521      44.496  67.777  24.610  1.00  0.00           O
ATOM   4081  OD2 ASP X 521      44.707  66.367  26.265  1.00  0.00           O
ATOM   4082  C   ASP X 521      41.388  66.445  26.809  1.00  0.00           C
ATOM   4083  O   ASP X 521      42.031  66.929  27.743  1.00  0.00           O
ATOM   4084  N   LYS X 522      40.107  66.786  26.612  1.00  0.00           N
ATOM   4085  CA  LYS X 522      39.356  67.675  27.522  1.00  0.00           C
ATOM   4086  CB  LYS X 522      38.186  68.327  26.760  1.00  0.00           C
ATOM   4087  CG  LYS X 522      37.546  69.528  27.486  1.00  0.00           C
ATOM   4088  CD  LYS X 522      36.214  69.176  28.161  1.00  0.00           C
ATOM   4089  CE  LYS X 522      35.651  70.387  28.915  1.00  0.00           C
ATOM   4090  NZ  LYS X 522      34.373  70.042  29.576  1.00  0.00           N
ATOM   4091  C   LYS X 522      38.925  66.966  28.812  1.00  0.00           C
ATOM   4092  O   LYS X 522      38.815  67.614  29.851  1.00  0.00           O
ATOM   4093  N   GLU X 523      38.747  65.644  28.791  1.00  0.00           N
ATOM   4094  CA  GLU X 523      38.549  64.838  30.006  1.00  0.00           C
ATOM   4095  CB  GLU X 523      37.872  63.500  29.652  1.00  0.00           C
ATOM   4096  CG  GLU X 523      36.362  63.509  29.915  1.00  0.00           C
ATOM   4097  CD  GLU X 523      35.633  64.722  29.324  1.00  0.00           C
ATOM   4098  OE1 GLU X 523      35.490  64.833  28.083  1.00  0.00           O
ATOM   4099  OE2 GLU X 523      35.087  65.532  30.111  1.00  0.00           O
ATOM   4100  C   GLU X 523      39.868  64.614  30.757  1.00  0.00           C
ATOM   4101  O   GLU X 523      39.909  64.798  31.975  1.00  0.00           O
ATOM   4102  N   VAL X 524      40.964  64.312  30.048  1.00  0.00           N
ATOM   4103  CA  VAL X 524      42.314  64.231  30.646  1.00  0.00           C
ATOM   4104  CB  VAL X 524      43.384  63.930  29.572  1.00  0.00           C
ATOM   4105  CG1 VAL X 524      44.801  63.880  30.154  1.00  0.00           C
ATOM   4106  CG2 VAL X 524      43.148  62.570  28.903  1.00  0.00           C
ATOM   4107  C   VAL X 524      42.635  65.522  31.412  1.00  0.00           C
ATOM   4108  O   VAL X 524      43.049  65.459  32.570  1.00  0.00           O
ATOM   4109  N   ALA X 525      42.317  66.685  30.833  1.00  0.00           N
ATOM   4110  CA  ALA X 525      42.511  68.000  31.446  1.00  0.00           C
ATOM   4111  CB  ALA X 525      42.149  69.056  30.399  1.00  0.00           C
ATOM   4112  C   ALA X 525      41.756  68.253  32.768  1.00  0.00           C
ATOM   4113  O   ALA X 525      42.117  69.193  33.485  1.00  0.00           O
ATOM   4114  N   PHE X 526      40.737  67.454  33.112  1.00  0.00           N
ATOM   4115  CA  PHE X 526      40.044  67.511  34.409  1.00  0.00           C
ATOM   4116  CB  PHE X 526      38.551  67.216  34.196  1.00  0.00           C
ATOM   4117  CG  PHE X 526      37.689  67.345  35.441  1.00  0.00           C
ATOM   4118  CD1 PHE X 526      37.351  68.620  35.935  1.00  0.00           C
ATOM   4119  CE1 PHE X 526      36.536  68.746  37.076  1.00  0.00           C
ATOM   4120  CZ  PHE X 526      36.045  67.598  37.721  1.00  0.00           C
ATOM   4121  CE2 PHE X 526      36.377  66.322  37.229  1.00  0.00           C
ATOM   4122  CD2 PHE X 526      37.202  66.196  36.095  1.00  0.00           C
ATOM   4123  C   PHE X 526      40.655  66.541  35.432  1.00  0.00           C
ATOM   4124  O   PHE X 526      40.834  66.898  36.602  1.00  0.00           O
ATOM   4125  N   TRP X 527      40.997  65.323  34.997  1.00  0.00           N
ATOM   4126  CA  TRP X 527      41.463  64.243  35.874  1.00  0.00           C
ATOM   4127  CB  TRP X 527      41.199  62.893  35.191  1.00  0.00           C
ATOM   4128  CG  TRP X 527      39.748  62.581  34.958  1.00  0.00           C
ATOM   4129  CD1 TRP X 527      39.158  62.368  33.759  1.00  0.00           C
ATOM   4130  NE1 TRP X 527      37.804  62.152  33.928  1.00  0.00           N
ATOM   4131  CE2 TRP X 527      37.442  62.255  35.255  1.00  0.00           C
ATOM   4132  CZ2 TRP X 527      36.213  62.178  35.925  1.00  0.00           C
ATOM   4133  CH2 TRP X 527      36.181  62.342  37.321  1.00  0.00           C
ATOM   4134  CZ3 TRP X 527      37.379  62.529  38.032  1.00  0.00           C
ATOM   4135  CE3 TRP X 527      38.610  62.592  37.351  1.00  0.00           C
ATOM   4136  CD2 TRP X 527      38.671  62.489  35.943  1.00  0.00           C
ATOM   4137  C   TRP X 527      42.927  64.384  36.311  1.00  0.00           C
ATOM   4138  O   TRP X 527      43.253  64.047  37.450  1.00  0.00           O
ATOM   4139  N   THR X 528      43.808  64.940  35.473  1.00  0.00           N
ATOM   4140  CA  THR X 528      45.255  65.030  35.770  1.00  0.00           C
ATOM   4141  CB  THR X 528      46.055  65.492  34.546  1.00  0.00           C
ATOM   4142  CG2 THR X 528      46.079  64.431  33.451  1.00  0.00           C
ATOM   4143  OG1 THR X 528      45.510  66.702  34.057  1.00  0.00           O
ATOM   4144  C   THR X 528      45.611  65.936  36.953  1.00  0.00           C
ATOM   4145  O   THR X 528      46.679  65.764  37.544  1.00  0.00           O
ATOM   4146  N   ASN X 529      44.733  66.868  37.346  1.00  0.00           N
ATOM   4147  CA  ASN X 529      44.861  67.618  38.602  1.00  0.00           C
ATOM   4148  CB  ASN X 529      44.144  68.973  38.464  1.00  0.00           C
ATOM   4149  CG  ASN X 529      44.108  69.729  39.785  1.00  0.00           C
ATOM   4150  OD1 ASN X 529      43.067  69.869  40.417  1.00  0.00           O
ATOM   4151  ND2 ASN X 529      45.238  70.177  40.275  1.00  0.00           N
ATOM   4152  C   ASN X 529      44.336  66.827  39.816  1.00  0.00           C
ATOM   4153  O   ASN X 529      44.894  66.934  40.907  1.00  0.00           O
ATOM   4154  N   LEU X 530      43.289  66.015  39.645  1.00  0.00           N
ATOM   4155  CA  LEU X 530      42.677  65.241  40.734  1.00  0.00           C
ATOM   4156  CB  LEU X 530      41.273  64.777  40.304  1.00  0.00           C
ATOM   4157  CG  LEU X 530      40.277  65.935  40.089  1.00  0.00           C
ATOM   4158  CD1 LEU X 530      39.002  65.422  39.427  1.00  0.00           C
ATOM   4159  CD2 LEU X 530      39.873  66.608  41.401  1.00  0.00           C
ATOM   4160  C   LEU X 530      43.565  64.069  41.183  1.00  0.00           C
ATOM   4161  O   LEU X 530      43.548  63.703  42.357  1.00  0.00           O
ATOM   4162  N   PHE X 531      44.404  63.539  40.289  1.00  0.00           N
ATOM   4163  CA  PHE X 531      45.462  62.575  40.624  1.00  0.00           C
ATOM   4164  CB  PHE X 531      45.936  61.890  39.332  1.00  0.00           C
ATOM   4165  CG  PHE X 531      44.901  61.171  38.480  1.00  0.00           C
ATOM   4166  CD1 PHE X 531      45.172  60.986  37.112  1.00  0.00           C
ATOM   4167  CE1 PHE X 531      44.279  60.265  36.304  1.00  0.00           C
ATOM   4168  CZ  PHE X 531      43.102  59.730  36.853  1.00  0.00           C
ATOM   4169  CE2 PHE X 531      42.823  59.914  38.218  1.00  0.00           C
ATOM   4170  CD2 PHE X 531      43.723  60.625  39.032  1.00  0.00           C
ATOM   4171  C   PHE X 531      46.683  63.198  41.336  1.00  0.00           C
ATOM   4172  O   PHE X 531      47.552  62.465  41.816  1.00  0.00           O
ATOM   4173  N   ALA X 532      46.795  64.529  41.369  1.00  0.00           N
ATOM   4174  CA  ALA X 532      48.042  65.248  41.634  1.00  0.00           C
ATOM   4175  CB  ALA X 532      48.526  65.799  40.282  1.00  0.00           C
ATOM   4176  C   ALA X 532      47.891  66.331  42.725  1.00  0.00           C
ATOM   4177  O   ALA X 532      46.951  66.303  43.529  1.00  0.00           O
ATOM   4178  N   LYS X 533      48.839  67.275  42.769  1.00  0.00           N
ATOM   4179  CA  LYS X 533      48.997  68.310  43.802  1.00  0.00           C
ATOM   4180  CB  LYS X 533      50.346  68.047  44.493  1.00  0.00           C
ATOM   4181  CG  LYS X 533      50.601  68.981  45.680  1.00  0.00           C
ATOM   4182  CD  LYS X 533      51.852  68.543  46.446  1.00  0.00           C
ATOM   4183  CE  LYS X 533      52.094  69.458  47.648  1.00  0.00           C
ATOM   4184  NZ  LYS X 533      52.662  70.768  47.257  1.00  0.00           N
ATOM   4185  C   LYS X 533      48.879  69.724  43.237  1.00  0.00           C
ATOM   4186  O   LYS X 533      49.359  69.955  42.103  1.00  0.00           O
ATOM   4187  OXT LYS X 533      48.342  70.604  43.946  1.00  0.00           O
END
