# Supplementary material for: Insights into the Degradation of Polymer–Drug Conjugates by an Overexpressed Enzyme in Cancer Cells
Source: J Med Chem. 2023 Feb 14;66(4):2761–72. doi: 10.1021/acs.jmedchem.2c01781 (PMC9969400; doi:10.1021/acs.jmedchem.2c01781)
Supplement: Supplementary file 2 — jm2c01781_si_002.zip [file jm2c01781_si_002.zip › 6b-TI1.pdb]

CRYST1   88.867   88.867   88.867 109.47 109.47 109.47 P 1           1
ATOM      1  N   SER X   1      17.412  53.437   9.485  1.00  0.00           N
ATOM      2  CA  SER X   1      18.782  53.873   9.808  1.00  0.00           C
ATOM      3  CB  SER X   1      18.782  54.877  10.957  1.00  0.00           C
ATOM      4  OG  SER X   1      18.153  56.064  10.517  1.00  0.00           O
ATOM      5  C   SER X   1      19.630  52.675  10.184  1.00  0.00           C
ATOM      6  O   SER X   1      19.282  51.945  11.106  1.00  0.00           O
ATOM      7  N   SER X   2      20.739  52.452   9.486  1.00  0.00           N
ATOM      8  CA  SER X   2      21.581  51.260   9.646  1.00  0.00           C
ATOM      9  CB  SER X   2      22.584  51.200   8.492  1.00  0.00           C
ATOM     10  OG  SER X   2      21.924  50.909   7.276  1.00  0.00           O
ATOM     11  C   SER X   2      22.317  51.223  11.001  1.00  0.00           C
ATOM     12  O   SER X   2      22.414  52.259  11.678  1.00  0.00           O
ATOM     13  N   PRO X   3      22.849  50.053  11.415  1.00  0.00           N
ATOM     14  CD  PRO X   3      22.677  48.749  10.788  1.00  0.00           C
ATOM     15  CG  PRO X   3      23.034  47.722  11.855  1.00  0.00           C
ATOM     16  CB  PRO X   3      24.077  48.449  12.701  1.00  0.00           C
ATOM     17  CA  PRO X   3      23.603  49.905  12.659  1.00  0.00           C
ATOM     18  C   PRO X   3      24.777  50.898  12.756  1.00  0.00           C
ATOM     19  O   PRO X   3      25.430  51.168  11.736  1.00  0.00           O
ATOM     20  N   PRO X   4      25.039  51.461  13.951  1.00  0.00           N
ATOM     21  CD  PRO X   4      24.400  51.130  15.216  1.00  0.00           C
ATOM     22  CG  PRO X   4      25.095  51.979  16.278  1.00  0.00           C
ATOM     23  CB  PRO X   4      25.522  53.216  15.489  1.00  0.00           C
ATOM     24  CA  PRO X   4      25.877  52.644  14.112  1.00  0.00           C
ATOM     25  C   PRO X   4      27.372  52.346  13.973  1.00  0.00           C
ATOM     26  O   PRO X   4      27.879  51.342  14.482  1.00  0.00           O
ATOM     27  N   VAL X   5      28.078  53.273  13.323  1.00  0.00           N
ATOM     28  CA  VAL X   5      29.537  53.279  13.150  1.00  0.00           C
ATOM     29  CB  VAL X   5      29.907  53.101  11.658  1.00  0.00           C
ATOM     30  CG1 VAL X   5      31.412  53.210  11.365  1.00  0.00           C
ATOM     31  CG2 VAL X   5      29.453  51.723  11.155  1.00  0.00           C
ATOM     32  C   VAL X   5      30.137  54.552  13.759  1.00  0.00           C
ATOM     33  O   VAL X   5      29.489  55.604  13.758  1.00  0.00           O
ATOM     34  N   VAL X   6      31.365  54.460  14.280  1.00  0.00           N
ATOM     35  CA  VAL X   6      32.177  55.599  14.758  1.00  0.00           C
ATOM     36  CB  VAL X   6      32.197  55.670  16.304  1.00  0.00           C
ATOM     37  CG1 VAL X   6      33.176  56.719  16.851  1.00  0.00           C
ATOM     38  CG2 VAL X   6      30.809  56.023  16.855  1.00  0.00           C
ATOM     39  C   VAL X   6      33.597  55.518  14.185  1.00  0.00           C
ATOM     40  O   VAL X   6      34.216  54.453  14.189  1.00  0.00           O
ATOM     41  N   ASP X   7      34.117  56.655  13.716  1.00  0.00           N
ATOM     42  CA  ASP X   7      35.473  56.842  13.181  1.00  0.00           C
ATOM     43  CB  ASP X   7      35.365  57.740  11.937  1.00  0.00           C
ATOM     44  CG  ASP X   7      36.703  58.061  11.269  1.00  0.00           C
ATOM     45  OD1 ASP X   7      37.034  59.258  11.132  1.00  0.00           O
ATOM     46  OD2 ASP X   7      37.383  57.122  10.789  1.00  0.00           O
ATOM     47  C   ASP X   7      36.423  57.444  14.234  1.00  0.00           C
ATOM     48  O   ASP X   7      36.078  58.427  14.894  1.00  0.00           O
ATOM     49  N   THR X   8      37.628  56.877  14.377  1.00  0.00           N
ATOM     50  CA  THR X   8      38.674  57.350  15.308  1.00  0.00           C
ATOM     51  CB  THR X   8      38.703  56.538  16.621  1.00  0.00           C
ATOM     52  CG2 THR X   8      37.337  56.314  17.270  1.00  0.00           C
ATOM     53  OG1 THR X   8      39.301  55.272  16.433  1.00  0.00           O
ATOM     54  C   THR X   8      40.072  57.344  14.671  1.00  0.00           C
ATOM     55  O   THR X   8      40.251  56.866  13.545  1.00  0.00           O
ATOM     56  N   VAL X   9      41.096  57.837  15.379  1.00  0.00           N
ATOM     57  CA  VAL X   9      42.491  57.851  14.878  1.00  0.00           C
ATOM     58  CB  VAL X   9      43.375  58.878  15.615  1.00  0.00           C
ATOM     59  CG1 VAL X   9      42.717  60.265  15.619  1.00  0.00           C
ATOM     60  CG2 VAL X   9      43.705  58.465  17.052  1.00  0.00           C
ATOM     61  C   VAL X   9      43.163  56.469  14.834  1.00  0.00           C
ATOM     62  O   VAL X   9      44.134  56.293  14.103  1.00  0.00           O
ATOM     63  N   HIE X  10      42.640  55.471  15.560  1.00  0.00           N
ATOM     64  CA  HIE X  10      43.115  54.074  15.510  1.00  0.00           C
ATOM     65  CB  HIE X  10      43.020  53.455  16.916  1.00  0.00           C
ATOM     66  CG  HIE X  10      44.078  53.851  17.924  1.00  0.00           C
ATOM     67  ND1 HIE X  10      44.225  53.237  19.168  1.00  0.00           N
ATOM     68  CE1 HIE X  10      45.273  53.830  19.760  1.00  0.00           C
ATOM     69  NE2 HIE X  10      45.780  54.783  18.964  1.00  0.00           N
ATOM     70  CD2 HIE X  10      45.048  54.807  17.794  1.00  0.00           C
ATOM     71  C   HIE X  10      42.356  53.205  14.487  1.00  0.00           C
ATOM     72  O   HIE X  10      42.865  52.170  14.053  1.00  0.00           O
ATOM     73  N   GLY X  11      41.151  53.609  14.084  1.00  0.00           N
ATOM     74  CA  GLY X  11      40.292  52.858  13.167  1.00  0.00           C
ATOM     75  C   GLY X  11      38.807  53.147  13.386  1.00  0.00           C
ATOM     76  O   GLY X  11      38.445  54.104  14.081  1.00  0.00           O
ATOM     77  N   LYS X  12      37.943  52.308  12.806  1.00  0.00           N
ATOM     78  CA  LYS X  12      36.479  52.438  12.862  1.00  0.00           C
ATOM     79  CB  LYS X  12      35.918  52.505  11.431  1.00  0.00           C
ATOM     80  CG  LYS X  12      36.431  53.691  10.595  1.00  0.00           C
ATOM     81  CD  LYS X  12      35.896  53.588   9.158  1.00  0.00           C
ATOM     82  CE  LYS X  12      36.389  54.700   8.224  1.00  0.00           C
ATOM     83  NZ  LYS X  12      35.938  56.041   8.656  1.00  0.00           N
ATOM     84  C   LYS X  12      35.849  51.286  13.655  1.00  0.00           C
ATOM     85  O   LYS X  12      36.331  50.153  13.583  1.00  0.00           O
ATOM     86  N   VAL X  13      34.758  51.551  14.377  1.00  0.00           N
ATOM     87  CA  VAL X  13      33.995  50.530  15.129  1.00  0.00           C
ATOM     88  CB  VAL X  13      34.085  50.702  16.660  1.00  0.00           C
ATOM     89  CG1 VAL X  13      35.514  50.481  17.165  1.00  0.00           C
ATOM     90  CG2 VAL X  13      33.605  52.070  17.159  1.00  0.00           C
ATOM     91  C   VAL X  13      32.533  50.450  14.689  1.00  0.00           C
ATOM     92  O   VAL X  13      31.927  51.474  14.386  1.00  0.00           O
ATOM     93  N   LEU X  14      31.972  49.237  14.689  1.00  0.00           N
ATOM     94  CA  LEU X  14      30.572  48.904  14.395  1.00  0.00           C
ATOM     95  CB  LEU X  14      30.556  47.842  13.276  1.00  0.00           C
ATOM     96  CG  LEU X  14      29.168  47.263  12.933  1.00  0.00           C
ATOM     97  CD1 LEU X  14      28.270  48.294  12.247  1.00  0.00           C
ATOM     98  CD2 LEU X  14      29.323  46.066  11.996  1.00  0.00           C
ATOM     99  C   LEU X  14      29.870  48.396  15.665  1.00  0.00           C
ATOM    100  O   LEU X  14      30.394  47.509  16.345  1.00  0.00           O
ATOM    101  N   GLY X  15      28.686  48.935  15.966  1.00  0.00           N
ATOM    102  CA  GLY X  15      27.942  48.656  17.199  1.00  0.00           C
ATOM    103  C   GLY X  15      26.479  48.245  17.000  1.00  0.00           C
ATOM    104  O   GLY X  15      26.091  47.637  15.998  1.00  0.00           O
ATOM    105  N   LYS X  16      25.661  48.579  18.001  1.00  0.00           N
ATOM    106  CA  LYS X  16      24.245  48.206  18.142  1.00  0.00           C
ATOM    107  CB  LYS X  16      24.172  47.098  19.211  1.00  0.00           C
ATOM    108  CG  LYS X  16      22.799  46.427  19.306  1.00  0.00           C
ATOM    109  CD  LYS X  16      22.799  45.288  20.329  1.00  0.00           C
ATOM    110  CE  LYS X  16      21.403  44.667  20.337  1.00  0.00           C
ATOM    111  NZ  LYS X  16      21.320  43.505  21.244  1.00  0.00           N
ATOM    112  C   LYS X  16      23.401  49.436  18.499  1.00  0.00           C
ATOM    113  O   LYS X  16      23.929  50.391  19.063  1.00  0.00           O
ATOM    114  N   PHE X  17      22.107  49.423  18.182  1.00  0.00           N
ATOM    115  CA  PHE X  17      21.165  50.514  18.476  1.00  0.00           C
ATOM    116  CB  PHE X  17      20.787  51.209  17.161  1.00  0.00           C
ATOM    117  CG  PHE X  17      20.098  52.547  17.335  1.00  0.00           C
ATOM    118  CD1 PHE X  17      20.865  53.727  17.367  1.00  0.00           C
ATOM    119  CE1 PHE X  17      20.235  54.975  17.500  1.00  0.00           C
ATOM    120  CZ  PHE X  17      18.837  55.050  17.615  1.00  0.00           C
ATOM    121  CE2 PHE X  17      18.068  53.873  17.592  1.00  0.00           C
ATOM    122  CD2 PHE X  17      18.696  52.624  17.443  1.00  0.00           C
ATOM    123  C   PHE X  17      19.918  50.002  19.212  1.00  0.00           C
ATOM    124  O   PHE X  17      19.455  48.890  18.936  1.00  0.00           O
ATOM    125  N   VAL X  18      19.357  50.796  20.128  1.00  0.00           N
ATOM    126  CA  VAL X  18      18.153  50.440  20.899  1.00  0.00           C
ATOM    127  CB  VAL X  18      18.544  49.762  22.233  1.00  0.00           C
ATOM    128  CG1 VAL X  18      19.279  50.695  23.202  1.00  0.00           C
ATOM    129  CG2 VAL X  18      17.336  49.154  22.955  1.00  0.00           C
ATOM    130  C   VAL X  18      17.209  51.632  21.100  1.00  0.00           C
ATOM    131  O   VAL X  18      17.638  52.766  21.318  1.00  0.00           O
ATOM    132  N   SER X  19      15.907  51.346  21.048  1.00  0.00           N
ATOM    133  CA  SER X  19      14.802  52.261  21.352  1.00  0.00           C
ATOM    134  CB  SER X  19      14.291  52.898  20.055  1.00  0.00           C
ATOM    135  OG  SER X  19      13.080  53.604  20.257  1.00  0.00           O
ATOM    136  C   SER X  19      13.666  51.495  22.040  1.00  0.00           C
ATOM    137  O   SER X  19      13.281  50.418  21.571  1.00  0.00           O
ATOM    138  N   LEU X  20      13.133  52.058  23.128  1.00  0.00           N
ATOM    139  CA  LEU X  20      11.932  51.618  23.852  1.00  0.00           C
ATOM    140  CB  LEU X  20      12.300  50.654  25.001  1.00  0.00           C
ATOM    141  CG  LEU X  20      12.859  49.276  24.592  1.00  0.00           C
ATOM    142  CD1 LEU X  20      13.256  48.490  25.843  1.00  0.00           C
ATOM    143  CD2 LEU X  20      11.835  48.434  23.826  1.00  0.00           C
ATOM    144  C   LEU X  20      11.166  52.830  24.422  1.00  0.00           C
ATOM    145  O   LEU X  20      11.762  53.822  24.845  1.00  0.00           O
ATOM    146  N   GLU X  21       9.837  52.728  24.476  1.00  0.00           N
ATOM    147  CA  GLU X  21       8.923  53.783  24.949  1.00  0.00           C
ATOM    148  CB  GLU X  21       7.470  53.376  24.630  1.00  0.00           C
ATOM    149  CG  GLU X  21       6.996  52.080  25.318  1.00  0.00           C
ATOM    150  CD  GLU X  21       5.618  51.638  24.814  1.00  0.00           C
ATOM    151  OE1 GLU X  21       5.444  50.468  24.400  1.00  0.00           O
ATOM    152  OE2 GLU X  21       4.677  52.468  24.803  1.00  0.00           O
ATOM    153  C   GLU X  21       9.091  54.147  26.438  1.00  0.00           C
ATOM    154  O   GLU X  21       8.894  55.306  26.819  1.00  0.00           O
ATOM    155  N   GLY X  22       9.513  53.185  27.267  1.00  0.00           N
ATOM    156  CA  GLY X  22       9.837  53.357  28.688  1.00  0.00           C
ATOM    157  C   GLY X  22      11.198  54.009  28.978  1.00  0.00           C
ATOM    158  O   GLY X  22      11.714  53.846  30.085  1.00  0.00           O
ATOM    159  N   PHE X  23      11.804  54.692  28.001  1.00  0.00           N
ATOM    160  CA  PHE X  23      13.018  55.502  28.149  1.00  0.00           C
ATOM    161  CB  PHE X  23      14.230  54.747  27.579  1.00  0.00           C
ATOM    162  CG  PHE X  23      14.737  53.541  28.356  1.00  0.00           C
ATOM    163  CD1 PHE X  23      15.053  53.650  29.724  1.00  0.00           C
ATOM    164  CE1 PHE X  23      15.586  52.550  30.422  1.00  0.00           C
ATOM    165  CZ  PHE X  23      15.829  51.339  29.752  1.00  0.00           C
ATOM    166  CE2 PHE X  23      15.533  51.229  28.383  1.00  0.00           C
ATOM    167  CD2 PHE X  23      14.991  52.327  27.687  1.00  0.00           C
ATOM    168  C   PHE X  23      12.868  56.855  27.429  1.00  0.00           C
ATOM    169  O   PHE X  23      12.182  56.956  26.408  1.00  0.00           O
ATOM    170  N   ALA X  24      13.561  57.888  27.915  1.00  0.00           N
ATOM    171  CA  ALA X  24      13.512  59.251  27.374  1.00  0.00           C
ATOM    172  CB  ALA X  24      13.977  60.211  28.475  1.00  0.00           C
ATOM    173  C   ALA X  24      14.329  59.452  26.078  1.00  0.00           C
ATOM    174  O   ALA X  24      14.028  60.366  25.304  1.00  0.00           O
ATOM    175  N   GLN X  25      15.335  58.613  25.804  1.00  0.00           N
ATOM    176  CA  GLN X  25      16.158  58.659  24.584  1.00  0.00           C
ATOM    177  CB  GLN X  25      17.518  59.326  24.868  1.00  0.00           C
ATOM    178  CG  GLN X  25      17.441  60.786  25.336  1.00  0.00           C
ATOM    179  CD  GLN X  25      16.811  61.751  24.332  1.00  0.00           C
ATOM    180  OE1 GLN X  25      16.601  61.476  23.158  1.00  0.00           O
ATOM    181  NE2 GLN X  25      16.491  62.944  24.766  1.00  0.00           N
ATOM    182  C   GLN X  25      16.415  57.263  23.986  1.00  0.00           C
ATOM    183  O   GLN X  25      16.478  56.283  24.737  1.00  0.00           O
ATOM    184  N   PRO X  26      16.612  57.156  22.657  1.00  0.00           N
ATOM    185  CD  PRO X  26      16.216  58.132  21.648  1.00  0.00           C
ATOM    186  CG  PRO X  26      16.568  57.522  20.290  1.00  0.00           C
ATOM    187  CB  PRO X  26      16.708  56.028  20.587  1.00  0.00           C
ATOM    188  CA  PRO X  26      17.250  56.010  22.014  1.00  0.00           C
ATOM    189  C   PRO X  26      18.789  56.119  22.075  1.00  0.00           C
ATOM    190  O   PRO X  26      19.351  57.216  22.178  1.00  0.00           O
ATOM    191  N   VAL X  27      19.487  54.979  22.034  1.00  0.00           N
ATOM    192  CA  VAL X  27      20.917  54.873  22.396  1.00  0.00           C
ATOM    193  CB  VAL X  27      21.055  54.394  23.864  1.00  0.00           C
ATOM    194  CG1 VAL X  27      22.512  54.258  24.324  1.00  0.00           C
ATOM    195  CG2 VAL X  27      20.373  55.354  24.856  1.00  0.00           C
ATOM    196  C   VAL X  27      21.685  53.950  21.440  1.00  0.00           C
ATOM    197  O   VAL X  27      21.188  52.892  21.053  1.00  0.00           O
ATOM    198  N   ALA X  28      22.926  54.324  21.105  1.00  0.00           N
ATOM    199  CA  ALA X  28      23.904  53.456  20.445  1.00  0.00           C
ATOM    200  CB  ALA X  28      24.637  54.241  19.355  1.00  0.00           C
ATOM    201  C   ALA X  28      24.885  52.844  21.463  1.00  0.00           C
ATOM    202  O   ALA X  28      25.271  53.498  22.435  1.00  0.00           O
ATOM    203  N   ILE X  29      25.292  51.593  21.238  1.00  0.00           N
ATOM    204  CA  ILE X  29      26.055  50.765  22.185  1.00  0.00           C
ATOM    205  CB  ILE X  29      25.146  49.680  22.824  1.00  0.00           C
ATOM    206  CG2 ILE X  29      25.928  48.922  23.916  1.00  0.00           C
ATOM    207  CG1 ILE X  29      23.835  50.273  23.399  1.00  0.00           C
ATOM    208  CD1 ILE X  29      22.863  49.237  23.980  1.00  0.00           C
ATOM    209  C   ILE X  29      27.263  50.129  21.483  1.00  0.00           C
ATOM    210  O   ILE X  29      27.131  49.576  20.386  1.00  0.00           O
ATOM    211  N   PHE X  30      28.425  50.146  22.139  1.00  0.00           N
ATOM    212  CA  PHE X  30      29.670  49.507  21.695  1.00  0.00           C
ATOM    213  CB  PHE X  30      30.616  50.566  21.100  1.00  0.00           C
ATOM    214  CG  PHE X  30      30.052  51.377  19.942  1.00  0.00           C
ATOM    215  CD1 PHE X  30      29.279  52.529  20.197  1.00  0.00           C
ATOM    216  CE1 PHE X  30      28.745  53.277  19.131  1.00  0.00           C
ATOM    217  CZ  PHE X  30      28.996  52.885  17.805  1.00  0.00           C
ATOM    218  CE2 PHE X  30      29.784  51.751  17.544  1.00  0.00           C
ATOM    219  CD2 PHE X  30      30.306  50.994  18.609  1.00  0.00           C
ATOM    220  C   PHE X  30      30.326  48.774  22.881  1.00  0.00           C
ATOM    221  O   PHE X  30      30.567  49.381  23.922  1.00  0.00           O
ATOM    222  N   LEU X  31      30.605  47.475  22.749  1.00  0.00           N
ATOM    223  CA  LEU X  31      31.054  46.600  23.845  1.00  0.00           C
ATOM    224  CB  LEU X  31      30.027  45.474  24.071  1.00  0.00           C
ATOM    225  CG  LEU X  31      28.577  45.894  24.368  1.00  0.00           C
ATOM    226  CD1 LEU X  31      27.741  44.644  24.632  1.00  0.00           C
ATOM    227  CD2 LEU X  31      28.457  46.802  25.590  1.00  0.00           C
ATOM    228  C   LEU X  31      32.438  45.987  23.580  1.00  0.00           C
ATOM    229  O   LEU X  31      32.794  45.720  22.429  1.00  0.00           O
ATOM    230  N   GLY X  32      33.188  45.691  24.645  1.00  0.00           N
ATOM    231  CA  GLY X  32      34.416  44.888  24.580  1.00  0.00           C
ATOM    232  C   GLY X  32      35.560  45.511  23.768  1.00  0.00           C
ATOM    233  O   GLY X  32      36.248  44.795  23.038  1.00  0.00           O
ATOM    234  N   ILE X  33      35.763  46.829  23.864  1.00  0.00           N
ATOM    235  CA  ILE X  33      36.849  47.555  23.176  1.00  0.00           C
ATOM    236  CB  ILE X  33      36.372  48.968  22.754  1.00  0.00           C
ATOM    237  CG2 ILE X  33      37.539  49.828  22.225  1.00  0.00           C
ATOM    238  CG1 ILE X  33      35.258  48.846  21.684  1.00  0.00           C
ATOM    239  CD1 ILE X  33      34.604  50.175  21.281  1.00  0.00           C
ATOM    240  C   ILE X  33      38.099  47.601  24.079  1.00  0.00           C
ATOM    241  O   ILE X  33      37.968  47.975  25.248  1.00  0.00           O
ATOM    242  N   PRO X  34      39.306  47.238  23.596  1.00  0.00           N
ATOM    243  CD  PRO X  34      39.587  46.653  22.289  1.00  0.00           C
ATOM    244  CG  PRO X  34      41.106  46.497  22.203  1.00  0.00           C
ATOM    245  CB  PRO X  34      41.544  46.419  23.665  1.00  0.00           C
ATOM    246  CA  PRO X  34      40.535  47.317  24.387  1.00  0.00           C
ATOM    247  C   PRO X  34      41.037  48.764  24.519  1.00  0.00           C
ATOM    248  O   PRO X  34      41.143  49.487  23.526  1.00  0.00           O
ATOM    249  N   PHE X  35      41.391  49.177  25.742  1.00  0.00           N
ATOM    250  CA  PHE X  35      41.904  50.531  26.031  1.00  0.00           C
ATOM    251  CB  PHE X  35      41.156  51.107  27.243  1.00  0.00           C
ATOM    252  CG  PHE X  35      41.353  50.369  28.558  1.00  0.00           C
ATOM    253  CD1 PHE X  35      42.530  50.562  29.308  1.00  0.00           C
ATOM    254  CE1 PHE X  35      42.708  49.898  30.535  1.00  0.00           C
ATOM    255  CZ  PHE X  35      41.694  49.063  31.032  1.00  0.00           C
ATOM    256  CE2 PHE X  35      40.513  48.877  30.295  1.00  0.00           C
ATOM    257  CD2 PHE X  35      40.346  49.520  29.055  1.00  0.00           C
ATOM    258  C   PHE X  35      43.431  50.593  26.225  1.00  0.00           C
ATOM    259  O   PHE X  35      44.038  51.652  26.062  1.00  0.00           O
ATOM    260  N   ALA X  36      44.056  49.466  26.568  1.00  0.00           N
ATOM    261  CA  ALA X  36      45.494  49.302  26.789  1.00  0.00           C
ATOM    262  CB  ALA X  36      45.798  49.536  28.276  1.00  0.00           C
ATOM    263  C   ALA X  36      45.936  47.899  26.341  1.00  0.00           C
ATOM    264  O   ALA X  36      45.102  46.993  26.221  1.00  0.00           O
ATOM    265  N   LYS X  37      47.236  47.710  26.098  1.00  0.00           N
ATOM    266  CA  LYS X  37      47.802  46.425  25.653  1.00  0.00           C
ATOM    267  CB  LYS X  37      49.173  46.660  24.999  1.00  0.00           C
ATOM    268  CG  LYS X  37      48.974  47.137  23.556  1.00  0.00           C
ATOM    269  CD  LYS X  37      50.303  47.392  22.842  1.00  0.00           C
ATOM    270  CE  LYS X  37      50.026  47.721  21.374  1.00  0.00           C
ATOM    271  NZ  LYS X  37      51.279  47.771  20.589  1.00  0.00           N
ATOM    272  C   LYS X  37      47.849  45.380  26.782  1.00  0.00           C
ATOM    273  O   LYS X  37      47.964  45.758  27.953  1.00  0.00           O
ATOM    274  N   PRO X  38      47.751  44.074  26.462  1.00  0.00           N
ATOM    275  CD  PRO X  38      47.653  43.511  25.118  1.00  0.00           C
ATOM    276  CG  PRO X  38      47.746  41.996  25.286  1.00  0.00           C
ATOM    277  CB  PRO X  38      47.152  41.785  26.676  1.00  0.00           C
ATOM    278  CA  PRO X  38      47.598  43.020  27.464  1.00  0.00           C
ATOM    279  C   PRO X  38      48.898  42.784  28.268  1.00  0.00           C
ATOM    280  O   PRO X  38      49.946  42.523  27.667  1.00  0.00           O
ATOM    281  N   PRO X  39      48.871  42.842  29.614  1.00  0.00           N
ATOM    282  CD  PRO X  39      47.725  43.254  30.418  1.00  0.00           C
ATOM    283  CG  PRO X  39      48.241  43.436  31.842  1.00  0.00           C
ATOM    284  CB  PRO X  39      49.734  43.693  31.641  1.00  0.00           C
ATOM    285  CA  PRO X  39      50.064  42.770  30.466  1.00  0.00           C
ATOM    286  C   PRO X  39      50.407  41.321  30.875  1.00  0.00           C
ATOM    287  O   PRO X  39      50.470  40.984  32.059  1.00  0.00           O
ATOM    288  N   LEU X  40      50.590  40.449  29.882  1.00  0.00           N
ATOM    289  CA  LEU X  40      50.720  38.991  30.033  1.00  0.00           C
ATOM    290  CB  LEU X  40      50.274  38.349  28.707  1.00  0.00           C
ATOM    291  CG  LEU X  40      48.773  38.505  28.408  1.00  0.00           C
ATOM    292  CD1 LEU X  40      48.526  38.275  26.924  1.00  0.00           C
ATOM    293  CD2 LEU X  40      47.924  37.508  29.185  1.00  0.00           C
ATOM    294  C   LEU X  40      52.140  38.518  30.403  1.00  0.00           C
ATOM    295  O   LEU X  40      53.135  39.072  29.926  1.00  0.00           O
ATOM    296  N   GLY X  41      52.239  37.430  31.174  1.00  0.00           N
ATOM    297  CA  GLY X  41      53.486  36.688  31.407  1.00  0.00           C
ATOM    298  C   GLY X  41      54.621  37.546  31.994  1.00  0.00           C
ATOM    299  O   GLY X  41      54.445  38.137  33.062  1.00  0.00           O
ATOM    300  N   PRO X  42      55.782  37.674  31.320  1.00  0.00           N
ATOM    301  CD  PRO X  42      56.222  36.887  30.179  1.00  0.00           C
ATOM    302  CG  PRO X  42      57.747  36.890  30.261  1.00  0.00           C
ATOM    303  CB  PRO X  42      58.019  38.304  30.768  1.00  0.00           C
ATOM    304  CA  PRO X  42      56.884  38.529  31.772  1.00  0.00           C
ATOM    305  C   PRO X  42      56.535  40.017  31.923  1.00  0.00           C
ATOM    306  O   PRO X  42      57.237  40.738  32.631  1.00  0.00           O
ATOM    307  N   LEU X  43      55.431  40.478  31.325  1.00  0.00           N
ATOM    308  CA  LEU X  43      54.922  41.846  31.467  1.00  0.00           C
ATOM    309  CB  LEU X  43      53.964  42.163  30.304  1.00  0.00           C
ATOM    310  CG  LEU X  43      54.484  41.850  28.886  1.00  0.00           C
ATOM    311  CD1 LEU X  43      53.370  42.100  27.874  1.00  0.00           C
ATOM    312  CD2 LEU X  43      55.689  42.705  28.510  1.00  0.00           C
ATOM    313  C   LEU X  43      54.237  42.096  32.828  1.00  0.00           C
ATOM    314  O   LEU X  43      53.880  43.241  33.128  1.00  0.00           O
ATOM    315  N   ARG X  44      54.064  41.065  33.671  1.00  0.00           N
ATOM    316  CA  ARG X  44      53.546  41.201  35.043  1.00  0.00           C
ATOM    317  CB  ARG X  44      53.502  39.839  35.756  1.00  0.00           C
ATOM    318  CG  ARG X  44      52.338  38.975  35.259  1.00  0.00           C
ATOM    319  CD  ARG X  44      52.484  37.521  35.710  1.00  0.00           C
ATOM    320  NE  ARG X  44      51.514  36.682  34.993  1.00  0.00           N
ATOM    321  CZ  ARG X  44      51.724  35.465  34.538  1.00  0.00           C
ATOM    322  NH1 ARG X  44      52.753  34.750  34.883  1.00  0.00           N
ATOM    323  NH2 ARG X  44      50.900  34.942  33.689  1.00  0.00           N
ATOM    324  C   ARG X  44      54.376  42.183  35.865  1.00  0.00           C
ATOM    325  O   ARG X  44      55.611  42.156  35.835  1.00  0.00           O
ATOM    326  N   PHE X  45      53.683  43.019  36.631  1.00  0.00           N
ATOM    327  CA  PHE X  45      54.278  44.014  37.529  1.00  0.00           C
ATOM    328  CB  PHE X  45      54.949  43.293  38.722  1.00  0.00           C
ATOM    329  CG  PHE X  45      54.227  42.058  39.250  1.00  0.00           C
ATOM    330  CD1 PHE X  45      52.830  42.056  39.437  1.00  0.00           C
ATOM    331  CE1 PHE X  45      52.170  40.882  39.839  1.00  0.00           C
ATOM    332  CZ  PHE X  45      52.901  39.707  40.080  1.00  0.00           C
ATOM    333  CE2 PHE X  45      54.298  39.707  39.918  1.00  0.00           C
ATOM    334  CD2 PHE X  45      54.955  40.879  39.502  1.00  0.00           C
ATOM    335  C   PHE X  45      55.176  45.038  36.791  1.00  0.00           C
ATOM    336  O   PHE X  45      56.290  45.334  37.226  1.00  0.00           O
ATOM    337  N   THR X  46      54.708  45.549  35.640  1.00  0.00           N
ATOM    338  CA  THR X  46      55.390  46.584  34.825  1.00  0.00           C
ATOM    339  CB  THR X  46      56.083  46.003  33.572  1.00  0.00           C
ATOM    340  CG2 THR X  46      57.064  44.871  33.864  1.00  0.00           C
ATOM    341  OG1 THR X  46      55.154  45.521  32.623  1.00  0.00           O
ATOM    342  C   THR X  46      54.430  47.717  34.404  1.00  0.00           C
ATOM    343  O   THR X  46      53.210  47.517  34.434  1.00  0.00           O
ATOM    344  N   PRO X  47      54.926  48.905  33.994  1.00  0.00           N
ATOM    345  CD  PRO X  47      56.315  49.345  34.074  1.00  0.00           C
ATOM    346  CG  PRO X  47      56.258  50.869  34.073  1.00  0.00           C
ATOM    347  CB  PRO X  47      55.058  51.146  33.173  1.00  0.00           C
ATOM    348  CA  PRO X  47      54.085  50.022  33.540  1.00  0.00           C
ATOM    349  C   PRO X  47      53.180  49.681  32.338  1.00  0.00           C
ATOM    350  O   PRO X  47      53.638  48.986  31.423  1.00  0.00           O
ATOM    351  N   PRO X  48      51.922  50.166  32.293  1.00  0.00           N
ATOM    352  CD  PRO X  48      51.290  51.039  33.273  1.00  0.00           C
ATOM    353  CG  PRO X  48      50.038  51.593  32.592  1.00  0.00           C
ATOM    354  CB  PRO X  48      49.624  50.420  31.709  1.00  0.00           C
ATOM    355  CA  PRO X  48      50.974  49.889  31.211  1.00  0.00           C
ATOM    356  C   PRO X  48      51.364  50.570  29.893  1.00  0.00           C
ATOM    357  O   PRO X  48      52.042  51.605  29.895  1.00  0.00           O
ATOM    358  N   GLN X  49      50.871  50.042  28.769  1.00  0.00           N
ATOM    359  CA  GLN X  49      51.108  50.589  27.425  1.00  0.00           C
ATOM    360  CB  GLN X  49      52.048  49.668  26.632  1.00  0.00           C
ATOM    361  CG  GLN X  49      53.449  49.585  27.264  1.00  0.00           C
ATOM    362  CD  GLN X  49      54.491  48.969  26.336  1.00  0.00           C
ATOM    363  OE1 GLN X  49      54.220  48.536  25.226  1.00  0.00           O
ATOM    364  NE2 GLN X  49      55.737  48.912  26.752  1.00  0.00           N
ATOM    365  C   GLN X  49      49.800  50.843  26.648  1.00  0.00           C
ATOM    366  O   GLN X  49      48.846  50.069  26.785  1.00  0.00           O
ATOM    367  N   PRO X  50      49.736  51.905  25.818  1.00  0.00           N
ATOM    368  CD  PRO X  50      50.801  52.860  25.528  1.00  0.00           C
ATOM    369  CG  PRO X  50      50.325  53.672  24.324  1.00  0.00           C
ATOM    370  CB  PRO X  50      48.807  53.655  24.493  1.00  0.00           C
ATOM    371  CA  PRO X  50      48.541  52.251  25.051  1.00  0.00           C
ATOM    372  C   PRO X  50      48.250  51.242  23.932  1.00  0.00           C
ATOM    373  O   PRO X  50      49.138  50.529  23.461  1.00  0.00           O
ATOM    374  N   ALA X  51      46.994  51.211  23.482  1.00  0.00           N
ATOM    375  CA  ALA X  51      46.569  50.395  22.344  1.00  0.00           C
ATOM    376  CB  ALA X  51      45.038  50.434  22.264  1.00  0.00           C
ATOM    377  C   ALA X  51      47.232  50.838  21.020  1.00  0.00           C
ATOM    378  O   ALA X  51      47.686  51.980  20.887  1.00  0.00           O
ATOM    379  N   GLU X  52      47.267  49.947  20.025  1.00  0.00           N
ATOM    380  CA  GLU X  52      47.675  50.273  18.649  1.00  0.00           C
ATOM    381  CB  GLU X  52      48.846  49.379  18.186  1.00  0.00           C
ATOM    382  CG  GLU X  52      48.499  47.900  17.971  1.00  0.00           C
ATOM    383  CD  GLU X  52      49.670  47.135  17.341  1.00  0.00           C
ATOM    384  OE1 GLU X  52      49.579  46.751  16.149  1.00  0.00           O
ATOM    385  OE2 GLU X  52      50.700  46.912  18.022  1.00  0.00           O
ATOM    386  C   GLU X  52      46.492  50.303  17.646  1.00  0.00           C
ATOM    387  O   GLU X  52      45.442  49.700  17.904  1.00  0.00           O
ATOM    388  N   PRO X  53      46.645  50.984  16.489  1.00  0.00           N
ATOM    389  CD  PRO X  53      47.699  51.952  16.197  1.00  0.00           C
ATOM    390  CG  PRO X  53      47.135  52.874  15.122  1.00  0.00           C
ATOM    391  CB  PRO X  53      46.238  51.929  14.333  1.00  0.00           C
ATOM    392  CA  PRO X  53      45.649  51.014  15.414  1.00  0.00           C
ATOM    393  C   PRO X  53      45.279  49.651  14.809  1.00  0.00           C
ATOM    394  O   PRO X  53      46.019  48.668  14.914  1.00  0.00           O
ATOM    395  N   TRP X  54      44.157  49.628  14.087  1.00  0.00           N
ATOM    396  CA  TRP X  54      43.732  48.528  13.208  1.00  0.00           C
ATOM    397  CB  TRP X  54      42.648  47.699  13.914  1.00  0.00           C
ATOM    398  CG  TRP X  54      41.340  48.393  14.145  1.00  0.00           C
ATOM    399  CD1 TRP X  54      40.251  48.293  13.352  1.00  0.00           C
ATOM    400  NE1 TRP X  54      39.245  49.101  13.844  1.00  0.00           N
ATOM    401  CE2 TRP X  54      39.629  49.752  14.993  1.00  0.00           C
ATOM    402  CZ2 TRP X  54      38.986  50.675  15.827  1.00  0.00           C
ATOM    403  CH2 TRP X  54      39.656  51.153  16.965  1.00  0.00           C
ATOM    404  CZ3 TRP X  54      40.957  50.701  17.245  1.00  0.00           C
ATOM    405  CE3 TRP X  54      41.608  49.801  16.378  1.00  0.00           C
ATOM    406  CD2 TRP X  54      40.963  49.303  15.226  1.00  0.00           C
ATOM    407  C   TRP X  54      43.272  49.001  11.813  1.00  0.00           C
ATOM    408  O   TRP X  54      43.385  48.236  10.857  1.00  0.00           O
ATOM    409  N   SER X  55      42.820  50.257  11.663  1.00  0.00           N
ATOM    410  CA  SER X  55      42.518  50.922  10.375  1.00  0.00           C
ATOM    411  CB  SER X  55      43.819  51.274   9.633  1.00  0.00           C
ATOM    412  OG  SER X  55      44.448  52.372  10.266  1.00  0.00           O
ATOM    413  C   SER X  55      41.458  50.270   9.456  1.00  0.00           C
ATOM    414  O   SER X  55      41.436  50.535   8.250  1.00  0.00           O
ATOM    415  N   PHE X  56      40.525  49.486  10.007  1.00  0.00           N
ATOM    416  CA  PHE X  56      39.326  48.971   9.312  1.00  0.00           C
ATOM    417  CB  PHE X  56      39.571  47.521   8.843  1.00  0.00           C
ATOM    418  CG  PHE X  56      39.843  46.476   9.916  1.00  0.00           C
ATOM    419  CD1 PHE X  56      38.779  45.808  10.550  1.00  0.00           C
ATOM    420  CE1 PHE X  56      39.030  44.799  11.498  1.00  0.00           C
ATOM    421  CZ  PHE X  56      40.353  44.443  11.811  1.00  0.00           C
ATOM    422  CE2 PHE X  56      41.420  45.095  11.171  1.00  0.00           C
ATOM    423  CD2 PHE X  56      41.165  46.099  10.219  1.00  0.00           C
ATOM    424  C   PHE X  56      38.056  49.125  10.177  1.00  0.00           C
ATOM    425  O   PHE X  56      38.145  49.580  11.318  1.00  0.00           O
ATOM    426  N   VAL X  57      36.869  48.773   9.666  1.00  0.00           N
ATOM    427  CA  VAL X  57      35.622  48.707  10.465  1.00  0.00           C
ATOM    428  CB  VAL X  57      34.359  48.894   9.593  1.00  0.00           C
ATOM    429  CG1 VAL X  57      33.088  48.880  10.454  1.00  0.00           C
ATOM    430  CG2 VAL X  57      34.359  50.221   8.823  1.00  0.00           C
ATOM    431  C   VAL X  57      35.558  47.387  11.243  1.00  0.00           C
ATOM    432  O   VAL X  57      35.337  46.336  10.637  1.00  0.00           O
ATOM    433  N   LYS X  58      35.752  47.440  12.569  1.00  0.00           N
ATOM    434  CA  LYS X  58      35.775  46.279  13.485  1.00  0.00           C
ATOM    435  CB  LYS X  58      37.063  46.337  14.335  1.00  0.00           C
ATOM    436  CG  LYS X  58      37.299  45.061  15.164  1.00  0.00           C
ATOM    437  CD  LYS X  58      38.537  45.120  16.073  1.00  0.00           C
ATOM    438  CE  LYS X  58      39.862  45.173  15.304  1.00  0.00           C
ATOM    439  NZ  LYS X  58      41.014  45.014  16.223  1.00  0.00           N
ATOM    440  C   LYS X  58      34.503  46.197  14.347  1.00  0.00           C
ATOM    441  O   LYS X  58      33.984  47.215  14.798  1.00  0.00           O
ATOM    442  N   ASN X  59      34.013  44.987  14.610  1.00  0.00           N
ATOM    443  CA  ASN X  59      32.824  44.721  15.429  1.00  0.00           C
ATOM    444  CB  ASN X  59      32.380  43.275  15.137  1.00  0.00           C
ATOM    445  CG  ASN X  59      31.044  42.891  15.749  1.00  0.00           C
ATOM    446  OD1 ASN X  59      30.854  42.906  16.957  1.00  0.00           O
ATOM    447  ND2 ASN X  59      30.075  42.535  14.941  1.00  0.00           N
ATOM    448  C   ASN X  59      33.079  44.963  16.934  1.00  0.00           C
ATOM    449  O   ASN X  59      34.133  44.585  17.461  1.00  0.00           O
ATOM    450  N   ALA X  60      32.097  45.555  17.621  1.00  0.00           N
ATOM    451  CA  ALA X  60      32.070  45.781  19.067  1.00  0.00           C
ATOM    452  CB  ALA X  60      32.544  47.221  19.325  1.00  0.00           C
ATOM    453  C   ALA X  60      30.672  45.473  19.663  1.00  0.00           C
ATOM    454  O   ALA X  60      29.994  46.369  20.177  1.00  0.00           O
ATOM    455  N   THR X  61      30.200  44.220  19.555  1.00  0.00           N
ATOM    456  CA  THR X  61      28.819  43.803  19.927  1.00  0.00           C
ATOM    457  CB  THR X  61      27.968  43.439  18.693  1.00  0.00           C
ATOM    458  CG2 THR X  61      27.863  44.573  17.671  1.00  0.00           C
ATOM    459  OG1 THR X  61      28.478  42.318  18.005  1.00  0.00           O
ATOM    460  C   THR X  61      28.699  42.733  21.031  1.00  0.00           C
ATOM    461  O   THR X  61      27.591  42.276  21.318  1.00  0.00           O
ATOM    462  N   SER X  62      29.801  42.377  21.702  1.00  0.00           N
ATOM    463  CA  SER X  62      29.830  41.430  22.839  1.00  0.00           C
ATOM    464  CB  SER X  62      30.322  40.054  22.378  1.00  0.00           C
ATOM    465  OG  SER X  62      29.380  39.472  21.502  1.00  0.00           O
ATOM    466  C   SER X  62      30.725  41.910  23.988  1.00  0.00           C
ATOM    467  O   SER X  62      31.663  42.680  23.775  1.00  0.00           O
ATOM    468  N   TYR X  63      30.463  41.431  25.206  1.00  0.00           N
ATOM    469  CA  TYR X  63      31.268  41.730  26.399  1.00  0.00           C
ATOM    470  CB  TYR X  63      30.508  41.215  27.632  1.00  0.00           C
ATOM    471  CG  TYR X  63      29.396  42.132  28.104  1.00  0.00           C
ATOM    472  CD1 TYR X  63      28.073  41.895  27.690  1.00  0.00           C
ATOM    473  CE1 TYR X  63      27.041  42.752  28.105  1.00  0.00           C
ATOM    474  CZ  TYR X  63      27.325  43.847  28.946  1.00  0.00           C
ATOM    475  OH  TYR X  63      26.326  44.673  29.337  1.00  0.00           O
ATOM    476  CE2 TYR X  63      28.645  44.077  29.381  1.00  0.00           C
ATOM    477  CD2 TYR X  63      29.680  43.223  28.953  1.00  0.00           C
ATOM    478  C   TYR X  63      32.697  41.137  26.335  1.00  0.00           C
ATOM    479  O   TYR X  63      32.974  40.260  25.510  1.00  0.00           O
ATOM    480  N   PRO X  64      33.630  41.593  27.194  1.00  0.00           N
ATOM    481  CD  PRO X  64      33.506  42.754  28.071  1.00  0.00           C
ATOM    482  CG  PRO X  64      34.802  42.824  28.875  1.00  0.00           C
ATOM    483  CB  PRO X  64      35.800  42.139  27.946  1.00  0.00           C
ATOM    484  CA  PRO X  64      34.975  41.022  27.298  1.00  0.00           C
ATOM    485  C   PRO X  64      35.030  39.714  28.121  1.00  0.00           C
ATOM    486  O   PRO X  64      34.067  39.378  28.827  1.00  0.00           O
ATOM    487  N   PRO X  65      36.169  38.990  28.102  1.00  0.00           N
ATOM    488  CD  PRO X  65      37.330  39.199  27.240  1.00  0.00           C
ATOM    489  CG  PRO X  65      38.513  38.582  27.982  1.00  0.00           C
ATOM    490  CB  PRO X  65      37.854  37.423  28.728  1.00  0.00           C
ATOM    491  CA  PRO X  65      36.492  37.997  29.131  1.00  0.00           C
ATOM    492  C   PRO X  65      36.559  38.634  30.531  1.00  0.00           C
ATOM    493  O   PRO X  65      36.856  39.823  30.661  1.00  0.00           O
ATOM    494  N   MET X  66      36.311  37.845  31.578  1.00  0.00           N
ATOM    495  CA  MET X  66      36.388  38.285  32.977  1.00  0.00           C
ATOM    496  CB  MET X  66      35.450  37.452  33.871  1.00  0.00           C
ATOM    497  CG  MET X  66      35.874  35.990  34.067  1.00  0.00           C
ATOM    498  SD  MET X  66      34.742  35.053  35.128  1.00  0.00           S
ATOM    499  CE  MET X  66      35.649  33.493  35.305  1.00  0.00           C
ATOM    500  C   MET X  66      37.833  38.292  33.495  1.00  0.00           C
ATOM    501  O   MET X  66      38.629  37.411  33.163  1.00  0.00           O
ATOM    502  N   CYS X  67      38.173  39.268  34.336  1.00  0.00           N
ATOM    503  CA  CYS X  67      39.529  39.464  34.849  1.00  0.00           C
ATOM    504  CB  CYS X  67      39.707  40.950  35.217  1.00  0.00           C
ATOM    505  SG  CYS X  67      38.352  41.578  36.255  1.00  0.00           S
ATOM    506  C   CYS X  67      39.886  38.546  36.034  1.00  0.00           C
ATOM    507  O   CYS X  67      39.359  38.711  37.132  1.00  0.00           O
ATOM    508  N   THR X  68      40.886  37.671  35.870  1.00  0.00           N
ATOM    509  CA  THR X  68      41.786  37.255  36.975  1.00  0.00           C
ATOM    510  CB  THR X  68      42.829  38.370  37.228  1.00  0.00           C
ATOM    511  CG2 THR X  68      43.689  38.649  35.995  1.00  0.00           C
ATOM    512  OG1 THR X  68      42.207  39.592  37.572  1.00  0.00           O
ATOM    513  C   THR X  68      41.099  36.801  38.291  1.00  0.00           C
ATOM    514  O   THR X  68      41.452  37.274  39.375  1.00  0.00           O
ATOM    515  N   GLN X  69      40.064  35.950  38.220  1.00  0.00           N
ATOM    516  CA  GLN X  69      39.195  35.594  39.362  1.00  0.00           C
ATOM    517  CB  GLN X  69      38.093  36.660  39.502  1.00  0.00           C
ATOM    518  CG  GLN X  69      37.031  36.670  38.386  1.00  0.00           C
ATOM    519  CD  GLN X  69      36.193  37.945  38.444  1.00  0.00           C
ATOM    520  OE1 GLN X  69      35.009  37.949  38.754  1.00  0.00           O
ATOM    521  NE2 GLN X  69      36.800  39.073  38.165  1.00  0.00           N
ATOM    522  C   GLN X  69      38.641  34.154  39.304  1.00  0.00           C
ATOM    523  O   GLN X  69      38.949  33.405  38.380  1.00  0.00           O
ATOM    524  N   ASP X  70      37.860  33.739  40.310  1.00  0.00           N
ATOM    525  CA  ASP X  70      37.472  32.333  40.514  1.00  0.00           C
ATOM    526  CB  ASP X  70      36.827  32.173  41.901  1.00  0.00           C
ATOM    527  CG  ASP X  70      36.385  30.736  42.200  1.00  0.00           C
ATOM    528  OD1 ASP X  70      35.265  30.352  41.793  1.00  0.00           O
ATOM    529  OD2 ASP X  70      37.146  29.988  42.862  1.00  0.00           O
ATOM    530  C   ASP X  70      36.548  31.795  39.394  1.00  0.00           C
ATOM    531  O   ASP X  70      35.543  32.433  39.061  1.00  0.00           O
ATOM    532  N   PRO X  71      36.828  30.602  38.830  1.00  0.00           N
ATOM    533  CD  PRO X  71      37.923  29.707  39.174  1.00  0.00           C
ATOM    534  CG  PRO X  71      37.669  28.420  38.395  1.00  0.00           C
ATOM    535  CB  PRO X  71      36.995  28.943  37.131  1.00  0.00           C
ATOM    536  CA  PRO X  71      36.115  30.079  37.666  1.00  0.00           C
ATOM    537  C   PRO X  71      34.686  29.600  37.962  1.00  0.00           C
ATOM    538  O   PRO X  71      33.943  29.359  37.014  1.00  0.00           O
ATOM    539  N   LYS X  72      34.268  29.463  39.229  1.00  0.00           N
ATOM    540  CA  LYS X  72      32.870  29.181  39.603  1.00  0.00           C
ATOM    541  CB  LYS X  72      32.813  28.178  40.773  1.00  0.00           C
ATOM    542  CG  LYS X  72      33.454  26.805  40.489  1.00  0.00           C
ATOM    543  CD  LYS X  72      33.507  25.978  41.785  1.00  0.00           C
ATOM    544  CE  LYS X  72      34.212  24.626  41.615  1.00  0.00           C
ATOM    545  NZ  LYS X  72      33.298  23.538  41.190  1.00  0.00           N
ATOM    546  C   LYS X  72      32.134  30.479  39.951  1.00  0.00           C
ATOM    547  O   LYS X  72      31.031  30.709  39.452  1.00  0.00           O
ATOM    548  N   ALA X  73      32.751  31.346  40.759  1.00  0.00           N
ATOM    549  CA  ALA X  73      32.127  32.559  41.294  1.00  0.00           C
ATOM    550  CB  ALA X  73      32.825  32.928  42.607  1.00  0.00           C
ATOM    551  C   ALA X  73      32.104  33.735  40.296  1.00  0.00           C
ATOM    552  O   ALA X  73      31.066  34.378  40.135  1.00  0.00           O
ATOM    553  N   GLY X  74      33.189  33.979  39.553  1.00  0.00           N
ATOM    554  CA  GLY X  74      33.199  34.954  38.452  1.00  0.00           C
ATOM    555  C   GLY X  74      32.268  34.536  37.306  1.00  0.00           C
ATOM    556  O   GLY X  74      31.587  35.368  36.700  1.00  0.00           O
ATOM    557  N   GLN X  75      32.140  33.224  37.073  1.00  0.00           N
ATOM    558  CA  GLN X  75      31.126  32.672  36.175  1.00  0.00           C
ATOM    559  CB  GLN X  75      31.440  31.194  35.887  1.00  0.00           C
ATOM    560  CG  GLN X  75      30.394  30.584  34.943  1.00  0.00           C
ATOM    561  CD  GLN X  75      30.777  29.237  34.335  1.00  0.00           C
ATOM    562  OE1 GLN X  75      31.916  28.784  34.327  1.00  0.00           O
ATOM    563  NE2 GLN X  75      29.830  28.557  33.739  1.00  0.00           N
ATOM    564  C   GLN X  75      29.699  32.898  36.714  1.00  0.00           C
ATOM    565  O   GLN X  75      28.814  33.246  35.938  1.00  0.00           O
ATOM    566  N   LEU X  76      29.471  32.813  38.030  1.00  0.00           N
ATOM    567  CA  LEU X  76      28.164  33.089  38.645  1.00  0.00           C
ATOM    568  CB  LEU X  76      28.219  32.663  40.125  1.00  0.00           C
ATOM    569  CG  LEU X  76      26.842  32.498  40.786  1.00  0.00           C
ATOM    570  CD1 LEU X  76      26.119  31.255  40.259  1.00  0.00           C
ATOM    571  CD2 LEU X  76      27.023  32.341  42.294  1.00  0.00           C
ATOM    572  C   LEU X  76      27.758  34.568  38.497  1.00  0.00           C
ATOM    573  O   LEU X  76      26.603  34.875  38.198  1.00  0.00           O
ATOM    574  N   LEU X  77      28.723  35.484  38.620  1.00  0.00           N
ATOM    575  CA  LEU X  77      28.555  36.911  38.320  1.00  0.00           C
ATOM    576  CB  LEU X  77      29.808  37.637  38.851  1.00  0.00           C
ATOM    577  CG  LEU X  77      29.781  39.170  38.724  1.00  0.00           C
ATOM    578  CD1 LEU X  77      28.643  39.803  39.530  1.00  0.00           C
ATOM    579  CD2 LEU X  77      31.099  39.755  39.225  1.00  0.00           C
ATOM    580  C   LEU X  77      28.303  37.177  36.818  1.00  0.00           C
ATOM    581  O   LEU X  77      27.649  38.158  36.461  1.00  0.00           O
ATOM    582  N   SER X  78      28.780  36.289  35.940  1.00  0.00           N
ATOM    583  CA  SER X  78      28.619  36.375  34.480  1.00  0.00           C
ATOM    584  CB  SER X  78      29.827  35.740  33.781  1.00  0.00           C
ATOM    585  OG  SER X  78      31.045  36.359  34.164  1.00  0.00           O
ATOM    586  C   SER X  78      27.329  35.724  33.949  1.00  0.00           C
ATOM    587  O   SER X  78      26.829  36.148  32.905  1.00  0.00           O
ATOM    588  N   GLU X  79      26.781  34.713  34.635  1.00  0.00           N
ATOM    589  CA  GLU X  79      25.631  33.909  34.175  1.00  0.00           C
ATOM    590  CB  GLU X  79      26.026  32.424  34.053  1.00  0.00           C
ATOM    591  CG  GLU X  79      27.056  32.131  32.952  1.00  0.00           C
ATOM    592  CD  GLU X  79      27.166  30.622  32.680  1.00  0.00           C
ATOM    593  OE1 GLU X  79      27.326  29.827  33.641  1.00  0.00           O
ATOM    594  OE2 GLU X  79      27.086  30.205  31.496  1.00  0.00           O
ATOM    595  C   GLU X  79      24.361  34.004  35.042  1.00  0.00           C
ATOM    596  O   GLU X  79      23.286  33.716  34.517  1.00  0.00           O
ATOM    597  N   LEU X  80      24.446  34.390  36.326  1.00  0.00           N
ATOM    598  CA  LEU X  80      23.298  34.403  37.252  1.00  0.00           C
ATOM    599  CB  LEU X  80      23.524  33.351  38.360  1.00  0.00           C
ATOM    600  CG  LEU X  80      22.327  33.202  39.321  1.00  0.00           C
ATOM    601  CD1 LEU X  80      21.166  32.464  38.660  1.00  0.00           C
ATOM    602  CD2 LEU X  80      22.717  32.418  40.569  1.00  0.00           C
ATOM    603  C   LEU X  80      23.007  35.783  37.863  1.00  0.00           C
ATOM    604  O   LEU X  80      21.862  36.236  37.829  1.00  0.00           O
ATOM    605  N   PHE X  81      24.011  36.445  38.446  1.00  0.00           N
ATOM    606  CA  PHE X  81      23.844  37.714  39.177  1.00  0.00           C
ATOM    607  CB  PHE X  81      24.748  37.744  40.426  1.00  0.00           C
ATOM    608  CG  PHE X  81      24.517  36.684  41.494  1.00  0.00           C
ATOM    609  CD1 PHE X  81      23.231  36.164  41.759  1.00  0.00           C
ATOM    610  CE1 PHE X  81      23.046  35.223  42.787  1.00  0.00           C
ATOM    611  CZ  PHE X  81      24.137  34.809  43.570  1.00  0.00           C
ATOM    612  CE2 PHE X  81      25.416  35.332  43.320  1.00  0.00           C
ATOM    613  CD2 PHE X  81      25.606  36.264  42.284  1.00  0.00           C
ATOM    614  C   PHE X  81      24.024  38.948  38.272  1.00  0.00           C
ATOM    615  O   PHE X  81      24.730  39.891  38.625  1.00  0.00           O
ATOM    616  N   THR X  82      23.418  38.929  37.083  1.00  0.00           N
ATOM    617  CA  THR X  82      23.780  39.839  35.984  1.00  0.00           C
ATOM    618  CB  THR X  82      23.854  39.093  34.638  1.00  0.00           C
ATOM    619  CG2 THR X  82      24.505  37.714  34.712  1.00  0.00           C
ATOM    620  OG1 THR X  82      22.577  38.891  34.096  1.00  0.00           O
ATOM    621  C   THR X  82      22.894  41.084  35.865  1.00  0.00           C
ATOM    622  O   THR X  82      21.748  41.099  36.323  1.00  0.00           O
ATOM    623  N   ASN X  83      23.420  42.124  35.201  1.00  0.00           N
ATOM    624  CA  ASN X  83      22.674  43.322  34.779  1.00  0.00           C
ATOM    625  CB  ASN X  83      23.359  44.553  35.406  1.00  0.00           C
ATOM    626  CG  ASN X  83      22.485  45.797  35.393  1.00  0.00           C
ATOM    627  OD1 ASN X  83      21.303  45.759  35.702  1.00  0.00           O
ATOM    628  ND2 ASN X  83      23.030  46.952  35.091  1.00  0.00           N
ATOM    629  C   ASN X  83      22.550  43.442  33.239  1.00  0.00           C
ATOM    630  O   ASN X  83      22.031  44.433  32.722  1.00  0.00           O
ATOM    631  N   ARG X  84      23.074  42.458  32.492  1.00  0.00           N
ATOM    632  CA  ARG X  84      23.279  42.514  31.033  1.00  0.00           C
ATOM    633  CB  ARG X  84      24.625  41.860  30.661  1.00  0.00           C
ATOM    634  CG  ARG X  84      24.635  40.331  30.819  1.00  0.00           C
ATOM    635  CD  ARG X  84      26.011  39.723  30.517  1.00  0.00           C
ATOM    636  NE  ARG X  84      26.014  38.270  30.770  1.00  0.00           N
ATOM    637  CZ  ARG X  84      25.492  37.331  30.004  1.00  0.00           C
ATOM    638  NH1 ARG X  84      24.979  37.583  28.835  1.00  0.00           N
ATOM    639  NH2 ARG X  84      25.494  36.104  30.429  1.00  0.00           N
ATOM    640  C   ARG X  84      22.121  41.937  30.216  1.00  0.00           C
ATOM    641  O   ARG X  84      21.431  41.025  30.668  1.00  0.00           O
ATOM    642  N   LYS X  85      21.995  42.410  28.974  1.00  0.00           N
ATOM    643  CA  LYS X  85      21.134  41.858  27.910  1.00  0.00           C
ATOM    644  CB  LYS X  85      20.151  42.960  27.481  1.00  0.00           C
ATOM    645  CG  LYS X  85      18.946  42.447  26.670  1.00  0.00           C
ATOM    646  CD  LYS X  85      18.103  43.598  26.102  1.00  0.00           C
ATOM    647  CE  LYS X  85      17.400  44.414  27.196  1.00  0.00           C
ATOM    648  NZ  LYS X  85      17.230  45.828  26.793  1.00  0.00           N
ATOM    649  C   LYS X  85      21.949  41.313  26.726  1.00  0.00           C
ATOM    650  O   LYS X  85      21.472  40.440  26.007  1.00  0.00           O
ATOM    651  N   GLU X  86      23.179  41.789  26.537  1.00  0.00           N
ATOM    652  CA  GLU X  86      24.118  41.346  25.495  1.00  0.00           C
ATOM    653  CB  GLU X  86      24.936  42.555  24.999  1.00  0.00           C
ATOM    654  CG  GLU X  86      24.169  43.451  24.011  1.00  0.00           C
ATOM    655  CD  GLU X  86      22.891  44.064  24.596  1.00  0.00           C
ATOM    656  OE1 GLU X  86      21.814  43.854  23.981  1.00  0.00           O
ATOM    657  OE2 GLU X  86      22.957  44.736  25.654  1.00  0.00           O
ATOM    658  C   GLU X  86      25.003  40.175  25.977  1.00  0.00           C
ATOM    659  O   GLU X  86      25.083  39.890  27.179  1.00  0.00           O
ATOM    660  N   ASN X  87      25.632  39.455  25.041  1.00  0.00           N
ATOM    661  CA  ASN X  87      26.256  38.152  25.302  1.00  0.00           C
ATOM    662  CB  ASN X  87      25.933  37.178  24.148  1.00  0.00           C
ATOM    663  CG  ASN X  87      26.811  37.266  22.907  1.00  0.00           C
ATOM    664  OD1 ASN X  87      27.934  37.750  22.901  1.00  0.00           O
ATOM    665  ND2 ASN X  87      26.351  36.712  21.816  1.00  0.00           N
ATOM    666  C   ASN X  87      27.745  38.210  25.706  1.00  0.00           C
ATOM    667  O   ASN X  87      28.436  39.216  25.517  1.00  0.00           O
ATOM    668  N   ILE X  88      28.225  37.095  26.267  1.00  0.00           N
ATOM    669  CA  ILE X  88      29.587  36.916  26.791  1.00  0.00           C
ATOM    670  CB  ILE X  88      29.569  36.633  28.316  1.00  0.00           C
ATOM    671  CG2 ILE X  88      29.236  37.923  29.084  1.00  0.00           C
ATOM    672  CG1 ILE X  88      28.618  35.474  28.698  1.00  0.00           C
ATOM    673  CD1 ILE X  88      28.726  35.037  30.161  1.00  0.00           C
ATOM    674  C   ILE X  88      30.355  35.802  26.048  1.00  0.00           C
ATOM    675  O   ILE X  88      29.758  34.771  25.712  1.00  0.00           O
ATOM    676  N   PRO X  89      31.686  35.944  25.878  1.00  0.00           N
ATOM    677  CD  PRO X  89      32.401  37.211  25.824  1.00  0.00           C
ATOM    678  CG  PRO X  89      33.648  36.944  24.986  1.00  0.00           C
ATOM    679  CB  PRO X  89      33.966  35.491  25.327  1.00  0.00           C
ATOM    680  CA  PRO X  89      32.583  34.848  25.499  1.00  0.00           C
ATOM    681  C   PRO X  89      32.647  33.704  26.525  1.00  0.00           C
ATOM    682  O   PRO X  89      32.989  32.582  26.153  1.00  0.00           O
ATOM    683  N   LEU X  90      32.304  33.965  27.796  1.00  0.00           N
ATOM    684  CA  LEU X  90      32.366  33.021  28.923  1.00  0.00           C
ATOM    685  CB  LEU X  90      31.299  31.918  28.743  1.00  0.00           C
ATOM    686  CG  LEU X  90      31.011  31.071  29.997  1.00  0.00           C
ATOM    687  CD1 LEU X  90      30.295  31.859  31.091  1.00  0.00           C
ATOM    688  CD2 LEU X  90      30.109  29.900  29.621  1.00  0.00           C
ATOM    689  C   LEU X  90      33.804  32.525  29.185  1.00  0.00           C
ATOM    690  O   LEU X  90      34.076  31.319  29.272  1.00  0.00           O
ATOM    691  N   LYS X  91      34.749  33.469  29.278  1.00  0.00           N
ATOM    692  CA  LYS X  91      36.190  33.203  29.430  1.00  0.00           C
ATOM    693  CB  LYS X  91      36.894  33.474  28.087  1.00  0.00           C
ATOM    694  CG  LYS X  91      38.398  33.181  28.185  1.00  0.00           C
ATOM    695  CD  LYS X  91      39.116  33.204  26.834  1.00  0.00           C
ATOM    696  CE  LYS X  91      40.532  32.644  27.016  1.00  0.00           C
ATOM    697  NZ  LYS X  91      41.468  33.658  27.550  1.00  0.00           N
ATOM    698  C   LYS X  91      36.825  33.991  30.582  1.00  0.00           C
ATOM    699  O   LYS X  91      36.601  35.191  30.699  1.00  0.00           O
ATOM    700  N   LEU X  92      37.667  33.326  31.374  1.00  0.00           N
ATOM    701  CA  LEU X  92      38.649  33.914  32.291  1.00  0.00           C
ATOM    702  CB  LEU X  92      38.960  32.864  33.379  1.00  0.00           C
ATOM    703  CG  LEU X  92      40.108  33.219  34.342  1.00  0.00           C
ATOM    704  CD1 LEU X  92      39.827  34.477  35.162  1.00  0.00           C
ATOM    705  CD2 LEU X  92      40.339  32.064  35.315  1.00  0.00           C
ATOM    706  C   LEU X  92      39.926  34.323  31.534  1.00  0.00           C
ATOM    707  O   LEU X  92      40.483  33.513  30.786  1.00  0.00           O
ATOM    708  N   SER X  93      40.423  35.539  31.771  1.00  0.00           N
ATOM    709  CA  SER X  93      41.677  36.031  31.186  1.00  0.00           C
ATOM    710  CB  SER X  93      41.403  36.819  29.900  1.00  0.00           C
ATOM    711  OG  SER X  93      40.827  36.018  28.885  1.00  0.00           O
ATOM    712  C   SER X  93      42.487  36.933  32.125  1.00  0.00           C
ATOM    713  O   SER X  93      41.946  37.655  32.967  1.00  0.00           O
ATOM    714  N   GLU X  94      43.797  36.963  31.878  1.00  0.00           N
ATOM    715  CA  GLU X  94      44.722  38.022  32.301  1.00  0.00           C
ATOM    716  CB  GLU X  94      46.092  37.370  32.543  1.00  0.00           C
ATOM    717  CG  GLU X  94      47.214  38.348  32.920  1.00  0.00           C
ATOM    718  CD  GLU X  94      48.532  37.626  33.246  1.00  0.00           C
ATOM    719  OE1 GLU X  94      48.776  36.492  32.763  1.00  0.00           O
ATOM    720  OE2 GLU X  94      49.341  38.183  34.020  1.00  0.00           O
ATOM    721  C   GLU X  94      44.762  39.152  31.251  1.00  0.00           C
ATOM    722  O   GLU X  94      44.837  40.330  31.603  1.00  0.00           O
ATOM    723  N   ASP X  95      44.589  38.811  29.968  1.00  0.00           N
ATOM    724  CA  ASP X  95      44.169  39.733  28.906  1.00  0.00           C
ATOM    725  CB  ASP X  95      44.360  39.051  27.542  1.00  0.00           C
ATOM    726  CG  ASP X  95      43.686  39.790  26.382  1.00  0.00           C
ATOM    727  OD1 ASP X  95      43.586  41.037  26.387  1.00  0.00           O
ATOM    728  OD2 ASP X  95      43.253  39.114  25.418  1.00  0.00           O
ATOM    729  C   ASP X  95      42.710  40.162  29.137  1.00  0.00           C
ATOM    730  O   ASP X  95      41.771  39.552  28.624  1.00  0.00           O
ATOM    731  N   CYS X  96      42.526  41.197  29.953  1.00  0.00           N
ATOM    732  CA  CYS X  96      41.224  41.630  30.455  1.00  0.00           C
ATOM    733  CB  CYS X  96      41.050  41.046  31.862  1.00  0.00           C
ATOM    734  SG  CYS X  96      42.289  41.733  33.004  1.00  0.00           S
ATOM    735  C   CYS X  96      40.993  43.156  30.408  1.00  0.00           C
ATOM    736  O   CYS X  96      39.945  43.619  30.862  1.00  0.00           O
ATOM    737  N   LEU X  97      41.911  43.945  29.839  1.00  0.00           N
ATOM    738  CA  LEU X  97      41.847  45.414  29.815  1.00  0.00           C
ATOM    739  CB  LEU X  97      43.274  45.997  29.801  1.00  0.00           C
ATOM    740  CG  LEU X  97      44.185  45.537  30.958  1.00  0.00           C
ATOM    741  CD1 LEU X  97      45.471  46.359  30.938  1.00  0.00           C
ATOM    742  CD2 LEU X  97      43.546  45.686  32.343  1.00  0.00           C
ATOM    743  C   LEU X  97      40.950  45.936  28.674  1.00  0.00           C
ATOM    744  O   LEU X  97      41.428  46.384  27.625  1.00  0.00           O
ATOM    745  N   TYR X  98      39.635  45.855  28.899  1.00  0.00           N
ATOM    746  CA  TYR X  98      38.563  46.255  27.978  1.00  0.00           C
ATOM    747  CB  TYR X  98      37.844  45.010  27.431  1.00  0.00           C
ATOM    748  CG  TYR X  98      38.711  44.014  26.682  1.00  0.00           C
ATOM    749  CD1 TYR X  98      39.360  42.985  27.389  1.00  0.00           C
ATOM    750  CE1 TYR X  98      40.216  42.092  26.719  1.00  0.00           C
ATOM    751  CZ  TYR X  98      40.392  42.198  25.325  1.00  0.00           C
ATOM    752  OH  TYR X  98      41.239  41.353  24.683  1.00  0.00           O
ATOM    753  CE2 TYR X  98      39.682  43.182  24.603  1.00  0.00           C
ATOM    754  CD2 TYR X  98      38.852  44.094  25.284  1.00  0.00           C
ATOM    755  C   TYR X  98      37.532  47.179  28.651  1.00  0.00           C
ATOM    756  O   TYR X  98      37.438  47.239  29.881  1.00  0.00           O
ATOM    757  N   LEU X  99      36.732  47.874  27.838  1.00  0.00           N
ATOM    758  CA  LEU X  99      35.614  48.715  28.275  1.00  0.00           C
ATOM    759  CB  LEU X  99      36.129  50.142  28.562  1.00  0.00           C
ATOM    760  CG  LEU X  99      36.874  50.891  27.440  1.00  0.00           C
ATOM    761  CD1 LEU X  99      35.967  51.331  26.291  1.00  0.00           C
ATOM    762  CD2 LEU X  99      37.504  52.151  28.038  1.00  0.00           C
ATOM    763  C   LEU X  99      34.401  48.670  27.324  1.00  0.00           C
ATOM    764  O   LEU X  99      34.481  48.155  26.205  1.00  0.00           O
ATOM    765  N   ASN X 100      33.279  49.216  27.796  1.00  0.00           N
ATOM    766  CA  ASN X 100      31.982  49.295  27.114  1.00  0.00           C
ATOM    767  CB  ASN X 100      30.980  48.392  27.853  1.00  0.00           C
ATOM    768  CG  ASN X 100      31.490  46.987  28.130  1.00  0.00           C
ATOM    769  OD1 ASN X 100      31.809  46.216  27.235  1.00  0.00           O
ATOM    770  ND2 ASN X 100      31.601  46.630  29.389  1.00  0.00           N
ATOM    771  C   ASN X 100      31.469  50.749  27.105  1.00  0.00           C
ATOM    772  O   ASN X 100      31.731  51.482  28.057  1.00  0.00           O
ATOM    773  N   ILE X 101      30.727  51.164  26.071  1.00  0.00           N
ATOM    774  CA  ILE X 101      30.277  52.551  25.835  1.00  0.00           C
ATOM    775  CB  ILE X 101      31.181  53.257  24.786  1.00  0.00           C
ATOM    776  CG2 ILE X 101      30.760  54.733  24.608  1.00  0.00           C
ATOM    777  CG1 ILE X 101      32.684  53.164  25.151  1.00  0.00           C
ATOM    778  CD1 ILE X 101      33.638  53.780  24.119  1.00  0.00           C
ATOM    779  C   ILE X 101      28.807  52.583  25.378  1.00  0.00           C
ATOM    780  O   ILE X 101      28.415  51.846  24.473  1.00  0.00           O
ATOM    781  N   TYR X 102      28.019  53.492  25.957  1.00  0.00           N
ATOM    782  CA  TYR X 102      26.606  53.755  25.657  1.00  0.00           C
ATOM    783  CB  TYR X 102      25.733  53.328  26.854  1.00  0.00           C
ATOM    784  CG  TYR X 102      25.811  51.864  27.255  1.00  0.00           C
ATOM    785  CD1 TYR X 102      26.946  51.376  27.936  1.00  0.00           C
ATOM    786  CE1 TYR X 102      27.035  50.015  28.277  1.00  0.00           C
ATOM    787  CZ  TYR X 102      25.968  49.147  27.976  1.00  0.00           C
ATOM    788  OH  TYR X 102      26.042  47.853  28.364  1.00  0.00           O
ATOM    789  CE2 TYR X 102      24.807  49.640  27.351  1.00  0.00           C
ATOM    790  CD2 TYR X 102      24.736  50.996  26.978  1.00  0.00           C
ATOM    791  C   TYR X 102      26.426  55.258  25.388  1.00  0.00           C
ATOM    792  O   TYR X 102      26.738  56.075  26.256  1.00  0.00           O
ATOM    793  N   THR X 103      25.942  55.649  24.204  1.00  0.00           N
ATOM    794  CA  THR X 103      25.864  57.060  23.773  1.00  0.00           C
ATOM    795  CB  THR X 103      27.056  57.412  22.861  1.00  0.00           C
ATOM    796  CG2 THR X 103      27.156  56.634  21.550  1.00  0.00           C
ATOM    797  OG1 THR X 103      27.048  58.784  22.536  1.00  0.00           O
ATOM    798  C   THR X 103      24.488  57.417  23.168  1.00  0.00           C
ATOM    799  O   THR X 103      24.099  56.844  22.142  1.00  0.00           O
ATOM    800  N   PRO X 104      23.707  58.332  23.788  1.00  0.00           N
ATOM    801  CD  PRO X 104      23.909  58.897  25.118  1.00  0.00           C
ATOM    802  CG  PRO X 104      22.523  59.304  25.615  1.00  0.00           C
ATOM    803  CB  PRO X 104      21.812  59.707  24.329  1.00  0.00           C
ATOM    804  CA  PRO X 104      22.386  58.733  23.294  1.00  0.00           C
ATOM    805  C   PRO X 104      22.418  59.377  21.906  1.00  0.00           C
ATOM    806  O   PRO X 104      23.313  60.168  21.592  1.00  0.00           O
ATOM    807  N   ALA X 105      21.401  59.087  21.093  1.00  0.00           N
ATOM    808  CA  ALA X 105      21.291  59.569  19.713  1.00  0.00           C
ATOM    809  CB  ALA X 105      20.568  58.498  18.892  1.00  0.00           C
ATOM    810  C   ALA X 105      20.643  60.967  19.578  1.00  0.00           C
ATOM    811  O   ALA X 105      20.412  61.432  18.461  1.00  0.00           O
ATOM    812  N   ASP X 106      20.346  61.641  20.694  1.00  0.00           N
ATOM    813  CA  ASP X 106      19.718  62.969  20.743  1.00  0.00           C
ATOM    814  CB  ASP X 106      19.541  63.375  22.216  1.00  0.00           C
ATOM    815  CG  ASP X 106      18.857  64.736  22.366  1.00  0.00           C
ATOM    816  OD1 ASP X 106      19.354  65.589  23.138  1.00  0.00           O
ATOM    817  OD2 ASP X 106      17.836  64.972  21.679  1.00  0.00           O
ATOM    818  C   ASP X 106      20.526  64.054  20.008  1.00  0.00           C
ATOM    819  O   ASP X 106      21.749  64.119  20.146  1.00  0.00           O
ATOM    820  N   LEU X 107      19.836  64.939  19.281  1.00  0.00           N
ATOM    821  CA  LEU X 107      20.415  66.128  18.638  1.00  0.00           C
ATOM    822  CB  LEU X 107      20.253  66.009  17.108  1.00  0.00           C
ATOM    823  CG  LEU X 107      20.937  64.788  16.463  1.00  0.00           C
ATOM    824  CD1 LEU X 107      20.579  64.730  14.979  1.00  0.00           C
ATOM    825  CD2 LEU X 107      22.461  64.850  16.578  1.00  0.00           C
ATOM    826  C   LEU X 107      19.818  67.447  19.169  1.00  0.00           C
ATOM    827  O   LEU X 107      20.194  68.526  18.707  1.00  0.00           O
ATOM    828  N   THR X 108      18.877  67.401  20.117  1.00  0.00           N
ATOM    829  CA  THR X 108      18.062  68.565  20.526  1.00  0.00           C
ATOM    830  CB  THR X 108      16.849  68.116  21.362  1.00  0.00           C
ATOM    831  CG2 THR X 108      15.720  69.143  21.343  1.00  0.00           C
ATOM    832  OG1 THR X 108      16.294  66.925  20.846  1.00  0.00           O
ATOM    833  C   THR X 108      18.849  69.633  21.296  1.00  0.00           C
ATOM    834  O   THR X 108      18.499  70.816  21.248  1.00  0.00           O
ATOM    835  N   LYS X 109      19.939  69.255  21.977  1.00  0.00           N
ATOM    836  CA  LYS X 109      20.844  70.181  22.686  1.00  0.00           C
ATOM    837  CB  LYS X 109      21.364  69.528  23.979  1.00  0.00           C
ATOM    838  CG  LYS X 109      20.229  69.254  24.975  1.00  0.00           C
ATOM    839  CD  LYS X 109      20.779  68.725  26.304  1.00  0.00           C
ATOM    840  CE  LYS X 109      19.670  68.750  27.358  1.00  0.00           C
ATOM    841  NZ  LYS X 109      20.208  68.481  28.710  1.00  0.00           N
ATOM    842  C   LYS X 109      21.993  70.690  21.809  1.00  0.00           C
ATOM    843  O   LYS X 109      22.705  71.612  22.214  1.00  0.00           O
ATOM    844  N   LYS X 110      22.187  70.120  20.613  1.00  0.00           N
ATOM    845  CA  LYS X 110      23.184  70.542  19.607  1.00  0.00           C
ATOM    846  CB  LYS X 110      22.670  71.784  18.835  1.00  0.00           C
ATOM    847  CG  LYS X 110      21.292  71.584  18.177  1.00  0.00           C
ATOM    848  CD  LYS X 110      20.775  72.869  17.513  1.00  0.00           C
ATOM    849  CE  LYS X 110      19.342  72.650  17.010  1.00  0.00           C
ATOM    850  NZ  LYS X 110      18.720  73.908  16.538  1.00  0.00           N
ATOM    851  C   LYS X 110      24.612  70.707  20.174  1.00  0.00           C
ATOM    852  O   LYS X 110      25.325  71.630  19.783  1.00  0.00           O
ATOM    853  N   ASN X 111      25.006  69.886  21.157  1.00  0.00           N
ATOM    854  CA  ASN X 111      26.355  69.849  21.749  1.00  0.00           C
ATOM    855  CB  ASN X 111      26.594  71.073  22.669  1.00  0.00           C
ATOM    856  CG  ASN X 111      25.994  70.985  24.063  1.00  0.00           C
ATOM    857  OD1 ASN X 111      26.699  70.846  25.051  1.00  0.00           O
ATOM    858  ND2 ASN X 111      24.701  71.118  24.209  1.00  0.00           N
ATOM    859  C   ASN X 111      26.630  68.511  22.477  1.00  0.00           C
ATOM    860  O   ASN X 111      25.706  67.729  22.722  1.00  0.00           O
ATOM    861  N   ARG X 112      27.898  68.239  22.818  1.00  0.00           N
ATOM    862  CA  ARG X 112      28.344  66.989  23.469  1.00  0.00           C
ATOM    863  CB  ARG X 112      29.867  66.821  23.302  1.00  0.00           C
ATOM    864  CG  ARG X 112      30.235  66.476  21.849  1.00  0.00           C
ATOM    865  CD  ARG X 112      31.748  66.486  21.593  1.00  0.00           C
ATOM    866  NE  ARG X 112      32.037  66.171  20.178  1.00  0.00           N
ATOM    867  CZ  ARG X 112      33.036  66.633  19.444  1.00  0.00           C
ATOM    868  NH1 ARG X 112      33.155  66.284  18.198  1.00  0.00           N
ATOM    869  NH2 ARG X 112      33.946  67.427  19.917  1.00  0.00           N
ATOM    870  C   ARG X 112      27.895  66.886  24.936  1.00  0.00           C
ATOM    871  O   ARG X 112      27.926  67.858  25.694  1.00  0.00           O
ATOM    872  N   LEU X 113      27.483  65.681  25.331  1.00  0.00           N
ATOM    873  CA  LEU X 113      26.782  65.406  26.596  1.00  0.00           C
ATOM    874  CB  LEU X 113      25.852  64.194  26.396  1.00  0.00           C
ATOM    875  CG  LEU X 113      24.761  64.364  25.325  1.00  0.00           C
ATOM    876  CD1 LEU X 113      24.049  63.030  25.103  1.00  0.00           C
ATOM    877  CD2 LEU X 113      23.731  65.425  25.712  1.00  0.00           C
ATOM    878  C   LEU X 113      27.740  65.142  27.778  1.00  0.00           C
ATOM    879  O   LEU X 113      28.884  64.739  27.550  1.00  0.00           O
ATOM    880  N   PRO X 114      27.281  65.278  29.040  1.00  0.00           N
ATOM    881  CD  PRO X 114      26.057  65.946  29.452  1.00  0.00           C
ATOM    882  CG  PRO X 114      26.245  66.267  30.933  1.00  0.00           C
ATOM    883  CB  PRO X 114      27.129  65.124  31.428  1.00  0.00           C
ATOM    884  CA  PRO X 114      28.001  64.785  30.213  1.00  0.00           C
ATOM    885  C   PRO X 114      28.298  63.280  30.141  1.00  0.00           C
ATOM    886  O   PRO X 114      27.571  62.516  29.501  1.00  0.00           O
ATOM    887  N   VAL X 115      29.364  62.858  30.825  1.00  0.00           N
ATOM    888  CA  VAL X 115      29.911  61.491  30.776  1.00  0.00           C
ATOM    889  CB  VAL X 115      31.321  61.488  30.148  1.00  0.00           C
ATOM    890  CG1 VAL X 115      31.826  60.059  29.905  1.00  0.00           C
ATOM    891  CG2 VAL X 115      31.377  62.251  28.817  1.00  0.00           C
ATOM    892  C   VAL X 115      29.957  60.870  32.174  1.00  0.00           C
ATOM    893  O   VAL X 115      30.414  61.518  33.116  1.00  0.00           O
ATOM    894  N   MET X 116      29.544  59.611  32.315  1.00  0.00           N
ATOM    895  CA  MET X 116      29.634  58.813  33.544  1.00  0.00           C
ATOM    896  CB  MET X 116      28.210  58.433  33.986  1.00  0.00           C
ATOM    897  CG  MET X 116      28.159  57.675  35.319  1.00  0.00           C
ATOM    898  SD  MET X 116      28.702  58.604  36.779  1.00  0.00           S
ATOM    899  CE  MET X 116      27.352  59.807  36.945  1.00  0.00           C
ATOM    900  C   MET X 116      30.501  57.566  33.307  1.00  0.00           C
ATOM    901  O   MET X 116      30.275  56.846  32.336  1.00  0.00           O
ATOM    902  N   VAL X 117      31.468  57.291  34.186  1.00  0.00           N
ATOM    903  CA  VAL X 117      32.396  56.150  34.070  1.00  0.00           C
ATOM    904  CB  VAL X 117      33.848  56.622  33.833  1.00  0.00           C
ATOM    905  CG1 VAL X 117      34.767  55.434  33.517  1.00  0.00           C
ATOM    906  CG2 VAL X 117      33.964  57.625  32.675  1.00  0.00           C
ATOM    907  C   VAL X 117      32.309  55.265  35.316  1.00  0.00           C
ATOM    908  O   VAL X 117      32.641  55.712  36.412  1.00  0.00           O
ATOM    909  N   TRP X 118      31.879  54.012  35.151  1.00  0.00           N
ATOM    910  CA  TRP X 118      31.693  53.040  36.236  1.00  0.00           C
ATOM    911  CB  TRP X 118      30.373  52.280  36.019  1.00  0.00           C
ATOM    912  CG  TRP X 118      29.806  51.440  37.135  1.00  0.00           C
ATOM    913  CD1 TRP X 118      30.358  51.185  38.347  1.00  0.00           C
ATOM    914  NE1 TRP X 118      29.545  50.334  39.070  1.00  0.00           N
ATOM    915  CE2 TRP X 118      28.385  50.046  38.389  1.00  0.00           C
ATOM    916  CZ2 TRP X 118      27.265  49.258  38.696  1.00  0.00           C
ATOM    917  CH2 TRP X 118      26.247  49.113  37.739  1.00  0.00           C
ATOM    918  CZ3 TRP X 118      26.364  49.752  36.491  1.00  0.00           C
ATOM    919  CE3 TRP X 118      27.493  50.544  36.196  1.00  0.00           C
ATOM    920  CD2 TRP X 118      28.534  50.715  37.137  1.00  0.00           C
ATOM    921  C   TRP X 118      32.899  52.093  36.363  1.00  0.00           C
ATOM    922  O   TRP X 118      33.246  51.369  35.424  1.00  0.00           O
ATOM    923  N   ILE X 119      33.511  52.093  37.548  1.00  0.00           N
ATOM    924  CA  ILE X 119      34.539  51.156  38.015  1.00  0.00           C
ATOM    925  CB  ILE X 119      35.642  51.910  38.802  1.00  0.00           C
ATOM    926  CG2 ILE X 119      36.773  50.930  39.169  1.00  0.00           C
ATOM    927  CG1 ILE X 119      36.177  53.124  38.008  1.00  0.00           C
ATOM    928  CD1 ILE X 119      37.319  53.893  38.686  1.00  0.00           C
ATOM    929  C   ILE X 119      33.860  50.095  38.895  1.00  0.00           C
ATOM    930  O   ILE X 119      33.282  50.434  39.929  1.00  0.00           O
ATOM    931  N   HID X 120      33.922  48.822  38.498  1.00  0.00           N
ATOM    932  CA  HID X 120      33.232  47.732  39.203  1.00  0.00           C
ATOM    933  CB  HID X 120      33.153  46.499  38.285  1.00  0.00           C
ATOM    934  CG  HID X 120      34.470  45.920  37.822  1.00  0.00           C
ATOM    935  ND1 HID X 120      35.338  45.155  38.566  1.00  0.00           N
ATOM    936  CE1 HID X 120      36.327  44.729  37.765  1.00  0.00           C
ATOM    937  NE2 HID X 120      36.136  45.183  36.517  1.00  0.00           N
ATOM    938  CD2 HID X 120      34.957  45.938  36.546  1.00  0.00           C
ATOM    939  C   HID X 120      33.856  47.373  40.567  1.00  0.00           C
ATOM    940  O   HID X 120      35.043  47.609  40.808  1.00  0.00           O
ATOM    941  N   GLY X 121      33.068  46.724  41.434  1.00  0.00           N
ATOM    942  CA  GLY X 121      33.511  46.063  42.657  1.00  0.00           C
ATOM    943  C   GLY X 121      34.637  45.051  42.383  1.00  0.00           C
ATOM    944  O   GLY X 121      34.815  44.528  41.295  1.00  0.00           O
ATOM    945  N   GLY X 122      35.483  44.760  43.446  1.00  0.00           N
ATOM    946  CA  GLY X 122      36.705  43.972  43.205  1.00  0.00           C
ATOM    947  C   GLY X 122      36.995  43.061  44.393  1.00  0.00           C
ATOM    948  O   GLY X 122      38.032  43.112  45.049  1.00  0.00           O
ATOM    949  N   GLY X 123      36.004  42.142  44.692  1.00  0.00           N
ATOM    950  CA  GLY X 123      36.029  41.325  45.903  1.00  0.00           C
ATOM    951  C   GLY X 123      36.913  40.071  45.784  1.00  0.00           C
ATOM    952  O   GLY X 123      36.447  38.999  46.172  1.00  0.00           O
ATOM    953  N   LEU X 124      38.147  40.196  45.264  1.00  0.00           N
ATOM    954  CA  LEU X 124      39.197  39.176  45.047  1.00  0.00           C
ATOM    955  CB  LEU X 124      39.772  38.751  46.414  1.00  0.00           C
ATOM    956  CG  LEU X 124      40.935  37.740  46.353  1.00  0.00           C
ATOM    957  CD1 LEU X 124      42.148  38.290  45.602  1.00  0.00           C
ATOM    958  CD2 LEU X 124      41.381  37.380  47.773  1.00  0.00           C
ATOM    959  C   LEU X 124      38.822  37.975  44.154  1.00  0.00           C
ATOM    960  O   LEU X 124      39.506  37.708  43.168  1.00  0.00           O
ATOM    961  N   MET X 125      37.757  37.252  44.504  1.00  0.00           N
ATOM    962  CA  MET X 125      37.248  36.074  43.786  1.00  0.00           C
ATOM    963  CB  MET X 125      36.763  35.023  44.802  1.00  0.00           C
ATOM    964  CG  MET X 125      37.837  34.598  45.814  1.00  0.00           C
ATOM    965  SD  MET X 125      39.363  33.940  45.090  1.00  0.00           S
ATOM    966  CE  MET X 125      40.283  33.571  46.609  1.00  0.00           C
ATOM    967  C   MET X 125      36.123  36.417  42.796  1.00  0.00           C
ATOM    968  O   MET X 125      35.785  35.584  41.959  1.00  0.00           O
ATOM    969  N   VAL X 126      35.559  37.627  42.891  1.00  0.00           N
ATOM    970  CA  VAL X 126      34.443  38.138  42.075  1.00  0.00           C
ATOM    971  CB  VAL X 126      33.072  37.900  42.747  1.00  0.00           C
ATOM    972  CG1 VAL X 126      32.682  36.424  42.701  1.00  0.00           C
ATOM    973  CG2 VAL X 126      33.007  38.362  44.209  1.00  0.00           C
ATOM    974  C   VAL X 126      34.593  39.636  41.784  1.00  0.00           C
ATOM    975  O   VAL X 126      35.000  40.398  42.664  1.00  0.00           O
ATOM    976  N   GLY X 127      34.209  40.056  40.576  1.00  0.00           N
ATOM    977  CA  GLY X 127      34.095  41.459  40.157  1.00  0.00           C
ATOM    978  C   GLY X 127      34.682  41.683  38.763  1.00  0.00           C
ATOM    979  O   GLY X 127      35.899  41.716  38.623  1.00  0.00           O
ATOM    980  N   ALA X 128      33.845  41.788  37.726  1.00  0.00           N
ATOM    981  CA  ALA X 128      34.276  41.890  36.324  1.00  0.00           C
ATOM    982  CB  ALA X 128      34.420  40.474  35.750  1.00  0.00           C
ATOM    983  C   ALA X 128      33.277  42.689  35.475  1.00  0.00           C
ATOM    984  O   ALA X 128      32.065  42.545  35.643  1.00  0.00           O
ATOM    985  N   ALA X 129      33.765  43.464  34.502  1.00  0.00           N
ATOM    986  CA  ALA X 129      32.934  44.305  33.631  1.00  0.00           C
ATOM    987  CB  ALA X 129      33.836  45.256  32.841  1.00  0.00           C
ATOM    988  C   ALA X 129      32.027  43.510  32.671  1.00  0.00           C
ATOM    989  O   ALA X 129      31.078  44.074  32.129  1.00  0.00           O
ATOM    990  N   SER X 130      32.267  42.205  32.491  1.00  0.00           N
ATOM    991  CA  SER X 130      31.491  41.281  31.642  1.00  0.00           C
ATOM    992  CB  SER X 130      32.156  39.897  31.651  1.00  0.00           C
ATOM    993  OG  SER X 130      33.545  40.017  31.414  1.00  0.00           O
ATOM    994  C   SER X 130      30.005  41.125  32.019  1.00  0.00           C
ATOM    995  O   SER X 130      29.289  40.359  31.378  1.00  0.00           O
ATOM    996  N   THR X 131      29.533  41.825  33.057  1.00  0.00           N
ATOM    997  CA  THR X 131      28.134  41.830  33.518  1.00  0.00           C
ATOM    998  CB  THR X 131      28.032  40.896  34.740  1.00  0.00           C
ATOM    999  CG2 THR X 131      28.293  41.540  36.100  1.00  0.00           C
ATOM   1000  OG1 THR X 131      26.791  40.251  34.799  1.00  0.00           O
ATOM   1001  C   THR X 131      27.560  43.243  33.761  1.00  0.00           C
ATOM   1002  O   THR X 131      26.379  43.386  34.086  1.00  0.00           O
ATOM   1003  N   TYR X 132      28.376  44.297  33.602  1.00  0.00           N
ATOM   1004  CA  TYR X 132      28.062  45.680  34.000  1.00  0.00           C
ATOM   1005  CB  TYR X 132      29.284  46.348  34.661  1.00  0.00           C
ATOM   1006  CG  TYR X 132      29.538  45.952  36.108  1.00  0.00           C
ATOM   1007  CD1 TYR X 132      29.930  44.641  36.426  1.00  0.00           C
ATOM   1008  CE1 TYR X 132      30.179  44.270  37.761  1.00  0.00           C
ATOM   1009  CZ  TYR X 132      30.044  45.218  38.794  1.00  0.00           C
ATOM   1010  OH  TYR X 132      30.330  44.860  40.074  1.00  0.00           O
ATOM   1011  CE2 TYR X 132      29.658  46.539  38.480  1.00  0.00           C
ATOM   1012  CD2 TYR X 132      29.403  46.900  37.141  1.00  0.00           C
ATOM   1013  C   TYR X 132      27.525  46.504  32.819  1.00  0.00           C
ATOM   1014  O   TYR X 132      28.270  47.215  32.137  1.00  0.00           O
ATOM   1015  N   ASP X 133      26.212  46.408  32.601  1.00  0.00           N
ATOM   1016  CA  ASP X 133      25.474  47.184  31.599  1.00  0.00           C
ATOM   1017  CB  ASP X 133      24.182  46.438  31.252  1.00  0.00           C
ATOM   1018  CG  ASP X 133      23.390  47.106  30.127  1.00  0.00           C
ATOM   1019  OD1 ASP X 133      23.644  46.798  28.936  1.00  0.00           O
ATOM   1020  OD2 ASP X 133      22.487  47.909  30.453  1.00  0.00           O
ATOM   1021  C   ASP X 133      25.159  48.621  32.064  1.00  0.00           C
ATOM   1022  O   ASP X 133      24.784  48.838  33.220  1.00  0.00           O
ATOM   1023  N   GLY X 134      25.266  49.596  31.153  1.00  0.00           N
ATOM   1024  CA  GLY X 134      25.094  51.032  31.426  1.00  0.00           C
ATOM   1025  C   GLY X 134      23.881  51.724  30.780  1.00  0.00           C
ATOM   1026  O   GLY X 134      23.788  52.950  30.864  1.00  0.00           O
ATOM   1027  N   LEU X 135      22.975  50.995  30.112  1.00  0.00           N
ATOM   1028  CA  LEU X 135      21.953  51.598  29.239  1.00  0.00           C
ATOM   1029  CB  LEU X 135      21.200  50.478  28.490  1.00  0.00           C
ATOM   1030  CG  LEU X 135      20.024  50.966  27.619  1.00  0.00           C
ATOM   1031  CD1 LEU X 135      20.480  51.907  26.502  1.00  0.00           C
ATOM   1032  CD2 LEU X 135      19.326  49.771  26.983  1.00  0.00           C
ATOM   1033  C   LEU X 135      20.973  52.533  29.968  1.00  0.00           C
ATOM   1034  O   LEU X 135      20.742  53.651  29.506  1.00  0.00           O
ATOM   1035  N   ALA X 136      20.374  52.092  31.076  1.00  0.00           N
ATOM   1036  CA  ALA X 136      19.212  52.757  31.671  1.00  0.00           C
ATOM   1037  CB  ALA X 136      18.712  51.900  32.840  1.00  0.00           C
ATOM   1038  C   ALA X 136      19.479  54.212  32.101  1.00  0.00           C
ATOM   1039  O   ALA X 136      18.610  55.064  31.923  1.00  0.00           O
ATOM   1040  N   LEU X 137      20.683  54.527  32.596  1.00  0.00           N
ATOM   1041  CA  LEU X 137      21.061  55.899  32.964  1.00  0.00           C
ATOM   1042  CB  LEU X 137      22.352  55.850  33.805  1.00  0.00           C
ATOM   1043  CG  LEU X 137      22.902  57.230  34.226  1.00  0.00           C
ATOM   1044  CD1 LEU X 137      21.926  58.009  35.110  1.00  0.00           C
ATOM   1045  CD2 LEU X 137      24.205  57.049  35.007  1.00  0.00           C
ATOM   1046  C   LEU X 137      21.196  56.804  31.725  1.00  0.00           C
ATOM   1047  O   LEU X 137      20.676  57.920  31.720  1.00  0.00           O
ATOM   1048  N   ALA X 138      21.835  56.309  30.659  1.00  0.00           N
ATOM   1049  CA  ALA X 138      21.950  57.029  29.389  1.00  0.00           C
ATOM   1050  CB  ALA X 138      22.844  56.210  28.443  1.00  0.00           C
ATOM   1051  C   ALA X 138      20.570  57.288  28.759  1.00  0.00           C
ATOM   1052  O   ALA X 138      20.284  58.393  28.294  1.00  0.00           O
ATOM   1053  N   ALA X 139      19.704  56.272  28.792  1.00  0.00           N
ATOM   1054  CA  ALA X 139      18.389  56.277  28.164  1.00  0.00           C
ATOM   1055  CB  ALA X 139      17.998  54.813  27.934  1.00  0.00           C
ATOM   1056  C   ALA X 139      17.323  57.068  28.953  1.00  0.00           C
ATOM   1057  O   ALA X 139      16.399  57.603  28.339  1.00  0.00           O
ATOM   1058  N   HIE X 140      17.438  57.197  30.284  1.00  0.00           N
ATOM   1059  CA  HIE X 140      16.546  58.047  31.095  1.00  0.00           C
ATOM   1060  CB  HIE X 140      16.349  57.468  32.508  1.00  0.00           C
ATOM   1061  CG  HIE X 140      15.275  56.413  32.577  1.00  0.00           C
ATOM   1062  ND1 HIE X 140      13.952  56.595  32.165  1.00  0.00           N
ATOM   1063  CE1 HIE X 140      13.333  55.425  32.391  1.00  0.00           C
ATOM   1064  NE2 HIE X 140      14.184  54.541  32.940  1.00  0.00           N
ATOM   1065  CD2 HIE X 140      15.416  55.147  33.064  1.00  0.00           C
ATOM   1066  C   HIE X 140      16.991  59.509  31.190  1.00  0.00           C
ATOM   1067  O   HIE X 140      16.127  60.385  31.215  1.00  0.00           O
ATOM   1068  N   GLU X 141      18.293  59.805  31.261  1.00  0.00           N
ATOM   1069  CA  GLU X 141      18.798  61.145  31.629  1.00  0.00           C
ATOM   1070  CB  GLU X 141      19.415  61.099  33.042  1.00  0.00           C
ATOM   1071  CG  GLU X 141      18.397  60.814  34.164  1.00  0.00           C
ATOM   1072  CD  GLU X 141      17.317  61.899  34.314  1.00  0.00           C
ATOM   1073  OE1 GLU X 141      17.620  63.107  34.145  1.00  0.00           O
ATOM   1074  OE2 GLU X 141      16.148  61.560  34.628  1.00  0.00           O
ATOM   1075  C   GLU X 141      19.733  61.804  30.592  1.00  0.00           C
ATOM   1076  O   GLU X 141      20.319  62.848  30.881  1.00  0.00           O
ATOM   1077  N   ASN X 142      19.842  61.252  29.377  1.00  0.00           N
ATOM   1078  CA  ASN X 142      20.550  61.851  28.232  1.00  0.00           C
ATOM   1079  CB  ASN X 142      19.705  63.006  27.655  1.00  0.00           C
ATOM   1080  CG  ASN X 142      20.117  63.421  26.250  1.00  0.00           C
ATOM   1081  OD1 ASN X 142      20.722  62.670  25.503  1.00  0.00           O
ATOM   1082  ND2 ASN X 142      19.735  64.605  25.833  1.00  0.00           N
ATOM   1083  C   ASN X 142      22.021  62.219  28.534  1.00  0.00           C
ATOM   1084  O   ASN X 142      22.444  63.375  28.424  1.00  0.00           O
ATOM   1085  N   VAL X 143      22.790  61.207  28.943  1.00  0.00           N
ATOM   1086  CA  VAL X 143      24.234  61.262  29.241  1.00  0.00           C
ATOM   1087  CB  VAL X 143      24.510  61.291  30.761  1.00  0.00           C
ATOM   1088  CG1 VAL X 143      24.006  62.591  31.395  1.00  0.00           C
ATOM   1089  CG2 VAL X 143      23.893  60.107  31.522  1.00  0.00           C
ATOM   1090  C   VAL X 143      24.960  60.079  28.593  1.00  0.00           C
ATOM   1091  O   VAL X 143      24.347  59.045  28.331  1.00  0.00           O
ATOM   1092  N   VAL X 144      26.263  60.204  28.339  1.00  0.00           N
ATOM   1093  CA  VAL X 144      27.100  59.096  27.841  1.00  0.00           C
ATOM   1094  CB  VAL X 144      28.258  59.622  26.969  1.00  0.00           C
ATOM   1095  CG1 VAL X 144      29.164  58.504  26.436  1.00  0.00           C
ATOM   1096  CG2 VAL X 144      27.714  60.373  25.746  1.00  0.00           C
ATOM   1097  C   VAL X 144      27.599  58.265  29.025  1.00  0.00           C
ATOM   1098  O   VAL X 144      28.061  58.823  30.019  1.00  0.00           O
ATOM   1099  N   VAL X 145      27.524  56.935  28.936  1.00  0.00           N
ATOM   1100  CA  VAL X 145      27.896  56.014  30.027  1.00  0.00           C
ATOM   1101  CB  VAL X 145      26.658  55.298  30.612  1.00  0.00           C
ATOM   1102  CG1 VAL X 145      27.028  54.363  31.774  1.00  0.00           C
ATOM   1103  CG2 VAL X 145      25.628  56.301  31.154  1.00  0.00           C
ATOM   1104  C   VAL X 145      28.964  55.027  29.556  1.00  0.00           C
ATOM   1105  O   VAL X 145      28.885  54.494  28.450  1.00  0.00           O
ATOM   1106  N   VAL X 146      29.967  54.779  30.399  1.00  0.00           N
ATOM   1107  CA  VAL X 146      31.108  53.886  30.141  1.00  0.00           C
ATOM   1108  CB  VAL X 146      32.395  54.710  29.904  1.00  0.00           C
ATOM   1109  CG1 VAL X 146      33.620  53.843  29.577  1.00  0.00           C
ATOM   1110  CG2 VAL X 146      32.235  55.719  28.756  1.00  0.00           C
ATOM   1111  C   VAL X 146      31.285  52.925  31.321  1.00  0.00           C
ATOM   1112  O   VAL X 146      31.185  53.354  32.470  1.00  0.00           O
ATOM   1113  N   THR X 147      31.588  51.647  31.072  1.00  0.00           N
ATOM   1114  CA  THR X 147      31.970  50.676  32.124  1.00  0.00           C
ATOM   1115  CB  THR X 147      30.864  49.633  32.428  1.00  0.00           C
ATOM   1116  CG2 THR X 147      29.487  50.282  32.608  1.00  0.00           C
ATOM   1117  OG1 THR X 147      30.686  48.652  31.427  1.00  0.00           O
ATOM   1118  C   THR X 147      33.332  50.050  31.796  1.00  0.00           C
ATOM   1119  O   THR X 147      33.576  49.696  30.641  1.00  0.00           O
ATOM   1120  N   ILE X 148      34.253  49.982  32.770  1.00  0.00           N
ATOM   1121  CA  ILE X 148      35.675  49.620  32.548  1.00  0.00           C
ATOM   1122  CB  ILE X 148      36.626  50.832  32.749  1.00  0.00           C
ATOM   1123  CG2 ILE X 148      36.174  52.039  31.904  1.00  0.00           C
ATOM   1124  CG1 ILE X 148      36.813  51.253  34.228  1.00  0.00           C
ATOM   1125  CD1 ILE X 148      37.968  52.243  34.433  1.00  0.00           C
ATOM   1126  C   ILE X 148      36.128  48.423  33.397  1.00  0.00           C
ATOM   1127  O   ILE X 148      35.604  48.219  34.490  1.00  0.00           O
ATOM   1128  N   GLN X 149      37.129  47.668  32.924  1.00  0.00           N
ATOM   1129  CA  GLN X 149      37.703  46.508  33.626  1.00  0.00           C
ATOM   1130  CB  GLN X 149      37.543  45.261  32.743  1.00  0.00           C
ATOM   1131  CG  GLN X 149      37.796  43.956  33.515  1.00  0.00           C
ATOM   1132  CD  GLN X 149      37.111  42.764  32.865  1.00  0.00           C
ATOM   1133  OE1 GLN X 149      36.115  42.251  33.351  1.00  0.00           O
ATOM   1134  NE2 GLN X 149      37.605  42.300  31.745  1.00  0.00           N
ATOM   1135  C   GLN X 149      39.166  46.707  34.062  1.00  0.00           C
ATOM   1136  O   GLN X 149      39.936  47.389  33.388  1.00  0.00           O
ATOM   1137  N   TYR X 150      39.556  46.076  35.175  1.00  0.00           N
ATOM   1138  CA  TYR X 150      40.915  46.088  35.739  1.00  0.00           C
ATOM   1139  CB  TYR X 150      41.047  47.257  36.732  1.00  0.00           C
ATOM   1140  CG  TYR X 150      40.133  47.199  37.949  1.00  0.00           C
ATOM   1141  CD1 TYR X 150      38.780  47.588  37.847  1.00  0.00           C
ATOM   1142  CE1 TYR X 150      37.928  47.505  38.966  1.00  0.00           C
ATOM   1143  CZ  TYR X 150      38.427  47.051  40.205  1.00  0.00           C
ATOM   1144  OH  TYR X 150      37.614  46.963  41.291  1.00  0.00           O
ATOM   1145  CE2 TYR X 150      39.786  46.691  40.315  1.00  0.00           C
ATOM   1146  CD2 TYR X 150      40.633  46.757  39.190  1.00  0.00           C
ATOM   1147  C   TYR X 150      41.268  44.736  36.395  1.00  0.00           C
ATOM   1148  O   TYR X 150      40.374  43.950  36.713  1.00  0.00           O
ATOM   1149  N   ARG X 151      42.564  44.446  36.592  1.00  0.00           N
ATOM   1150  CA  ARG X 151      43.049  43.191  37.212  1.00  0.00           C
ATOM   1151  CB  ARG X 151      44.542  42.985  36.904  1.00  0.00           C
ATOM   1152  CG  ARG X 151      44.819  42.629  35.434  1.00  0.00           C
ATOM   1153  CD  ARG X 151      46.325  42.603  35.139  1.00  0.00           C
ATOM   1154  NE  ARG X 151      46.880  43.966  35.182  1.00  0.00           N
ATOM   1155  CZ  ARG X 151      48.137  44.346  35.130  1.00  0.00           C
ATOM   1156  NH1 ARG X 151      49.141  43.529  35.047  1.00  0.00           N
ATOM   1157  NH2 ARG X 151      48.393  45.611  35.133  1.00  0.00           N
ATOM   1158  C   ARG X 151      42.818  43.149  38.730  1.00  0.00           C
ATOM   1159  O   ARG X 151      42.893  44.176  39.402  1.00  0.00           O
ATOM   1160  N   LEU X 152      42.628  41.943  39.269  1.00  0.00           N
ATOM   1161  CA  LEU X 152      42.436  41.645  40.697  1.00  0.00           C
ATOM   1162  CB  LEU X 152      41.051  40.991  40.912  1.00  0.00           C
ATOM   1163  CG  LEU X 152      39.821  41.814  40.481  1.00  0.00           C
ATOM   1164  CD1 LEU X 152      38.553  41.040  40.851  1.00  0.00           C
ATOM   1165  CD2 LEU X 152      39.751  43.179  41.170  1.00  0.00           C
ATOM   1166  C   LEU X 152      43.548  40.731  41.255  1.00  0.00           C
ATOM   1167  O   LEU X 152      44.338  40.155  40.503  1.00  0.00           O
ATOM   1168  N   GLY X 153      43.593  40.579  42.582  1.00  0.00           N
ATOM   1169  CA  GLY X 153      44.350  39.524  43.263  1.00  0.00           C
ATOM   1170  C   GLY X 153      45.851  39.503  42.967  1.00  0.00           C
ATOM   1171  O   GLY X 153      46.488  40.554  42.864  1.00  0.00           O
ATOM   1172  N   ILE X 154      46.430  38.304  42.833  1.00  0.00           N
ATOM   1173  CA  ILE X 154      47.872  38.127  42.585  1.00  0.00           C
ATOM   1174  CB  ILE X 154      48.258  36.629  42.685  1.00  0.00           C
ATOM   1175  CG2 ILE X 154      47.695  35.791  41.521  1.00  0.00           C
ATOM   1176  CG1 ILE X 154      49.791  36.471  42.805  1.00  0.00           C
ATOM   1177  CD1 ILE X 154      50.250  35.043  43.130  1.00  0.00           C
ATOM   1178  C   ILE X 154      48.332  38.777  41.268  1.00  0.00           C
ATOM   1179  O   ILE X 154      49.452  39.274  41.190  1.00  0.00           O
ATOM   1180  N   TRP X 155      47.457  38.852  40.260  1.00  0.00           N
ATOM   1181  CA  TRP X 155      47.738  39.498  38.974  1.00  0.00           C
ATOM   1182  CB  TRP X 155      46.686  39.047  37.953  1.00  0.00           C
ATOM   1183  CG  TRP X 155      46.646  37.590  37.589  1.00  0.00           C
ATOM   1184  CD1 TRP X 155      47.315  37.039  36.553  1.00  0.00           C
ATOM   1185  NE1 TRP X 155      46.961  35.713  36.409  1.00  0.00           N
ATOM   1186  CE2 TRP X 155      46.068  35.324  37.382  1.00  0.00           C
ATOM   1187  CZ2 TRP X 155      45.421  34.109  37.652  1.00  0.00           C
ATOM   1188  CH2 TRP X 155      44.539  34.034  38.742  1.00  0.00           C
ATOM   1189  CZ3 TRP X 155      44.306  35.171  39.535  1.00  0.00           C
ATOM   1190  CE3 TRP X 155      44.954  36.389  39.251  1.00  0.00           C
ATOM   1191  CD2 TRP X 155      45.854  36.501  38.166  1.00  0.00           C
ATOM   1192  C   TRP X 155      47.740  41.035  39.057  1.00  0.00           C
ATOM   1193  O   TRP X 155      48.567  41.683  38.412  1.00  0.00           O
ATOM   1194  N   GLY X 156      46.804  41.621  39.816  1.00  0.00           N
ATOM   1195  CA  GLY X 156      46.548  43.068  39.852  1.00  0.00           C
ATOM   1196  C   GLY X 156      47.108  43.826  41.061  1.00  0.00           C
ATOM   1197  O   GLY X 156      47.226  45.050  40.997  1.00  0.00           O
ATOM   1198  N   PHE X 157      47.457  43.139  42.154  1.00  0.00           N
ATOM   1199  CA  PHE X 157      47.759  43.788  43.439  1.00  0.00           C
ATOM   1200  CB  PHE X 157      46.460  43.875  44.258  1.00  0.00           C
ATOM   1201  CG  PHE X 157      45.452  44.863  43.690  1.00  0.00           C
ATOM   1202  CD1 PHE X 157      45.692  46.248  43.789  1.00  0.00           C
ATOM   1203  CE1 PHE X 157      44.775  47.169  43.253  1.00  0.00           C
ATOM   1204  CZ  PHE X 157      43.613  46.710  42.610  1.00  0.00           C
ATOM   1205  CE2 PHE X 157      43.373  45.329  42.500  1.00  0.00           C
ATOM   1206  CD2 PHE X 157      44.288  44.408  43.043  1.00  0.00           C
ATOM   1207  C   PHE X 157      48.926  43.180  44.245  1.00  0.00           C
ATOM   1208  O   PHE X 157      49.229  43.678  45.330  1.00  0.00           O
ATOM   1209  N   PHE X 158      49.644  42.178  43.726  1.00  0.00           N
ATOM   1210  CA  PHE X 158      50.924  41.743  44.310  1.00  0.00           C
ATOM   1211  CB  PHE X 158      51.422  40.493  43.570  1.00  0.00           C
ATOM   1212  CG  PHE X 158      52.827  40.053  43.943  1.00  0.00           C
ATOM   1213  CD1 PHE X 158      53.040  39.169  45.018  1.00  0.00           C
ATOM   1214  CE1 PHE X 158      54.347  38.778  45.363  1.00  0.00           C
ATOM   1215  CZ  PHE X 158      55.446  39.283  44.643  1.00  0.00           C
ATOM   1216  CE2 PHE X 158      55.236  40.175  43.577  1.00  0.00           C
ATOM   1217  CD2 PHE X 158      53.930  40.554  43.226  1.00  0.00           C
ATOM   1218  C   PHE X 158      51.981  42.869  44.284  1.00  0.00           C
ATOM   1219  O   PHE X 158      52.071  43.631  43.319  1.00  0.00           O
ATOM   1220  N   SER X 159      52.809  42.959  45.327  1.00  0.00           N
ATOM   1221  CA  SER X 159      53.926  43.912  45.429  1.00  0.00           C
ATOM   1222  CB  SER X 159      53.445  45.206  46.099  1.00  0.00           C
ATOM   1223  OG  SER X 159      54.493  46.153  46.094  1.00  0.00           O
ATOM   1224  C   SER X 159      55.099  43.337  46.231  1.00  0.00           C
ATOM   1225  O   SER X 159      54.890  42.629  47.219  1.00  0.00           O
ATOM   1226  N   THR X 160      56.332  43.697  45.863  1.00  0.00           N
ATOM   1227  CA  THR X 160      57.518  43.574  46.736  1.00  0.00           C
ATOM   1228  CB  THR X 160      58.718  42.936  46.015  1.00  0.00           C
ATOM   1229  CG2 THR X 160      58.386  41.571  45.411  1.00  0.00           C
ATOM   1230  OG1 THR X 160      59.185  43.775  44.984  1.00  0.00           O
ATOM   1231  C   THR X 160      57.945  44.925  47.318  1.00  0.00           C
ATOM   1232  O   THR X 160      58.839  44.976  48.162  1.00  0.00           O
ATOM   1233  N   GLY X 161      57.342  46.030  46.862  1.00  0.00           N
ATOM   1234  CA  GLY X 161      57.740  47.408  47.159  1.00  0.00           C
ATOM   1235  C   GLY X 161      59.049  47.845  46.486  1.00  0.00           C
ATOM   1236  O   GLY X 161      59.393  49.028  46.544  1.00  0.00           O
ATOM   1237  N   ASP X 162      59.768  46.926  45.836  1.00  0.00           N
ATOM   1238  CA  ASP X 162      61.072  47.149  45.210  1.00  0.00           C
ATOM   1239  CB  ASP X 162      61.974  45.939  45.487  1.00  0.00           C
ATOM   1240  CG  ASP X 162      63.441  46.355  45.547  1.00  0.00           C
ATOM   1241  OD1 ASP X 162      64.192  46.158  44.562  1.00  0.00           O
ATOM   1242  OD2 ASP X 162      63.846  46.941  46.575  1.00  0.00           O
ATOM   1243  C   ASP X 162      60.938  47.463  43.706  1.00  0.00           C
ATOM   1244  O   ASP X 162      59.854  47.353  43.134  1.00  0.00           O
ATOM   1245  N   GLU X 163      62.022  47.861  43.035  1.00  0.00           N
ATOM   1246  CA  GLU X 163      61.972  48.374  41.652  1.00  0.00           C
ATOM   1247  CB  GLU X 163      63.389  48.807  41.248  1.00  0.00           C
ATOM   1248  CG  GLU X 163      63.440  49.604  39.937  1.00  0.00           C
ATOM   1249  CD  GLU X 163      64.858  50.095  39.620  1.00  0.00           C
ATOM   1250  OE1 GLU X 163      65.821  49.295  39.709  1.00  0.00           O
ATOM   1251  OE2 GLU X 163      65.027  51.282  39.248  1.00  0.00           O
ATOM   1252  C   GLU X 163      61.386  47.368  40.640  1.00  0.00           C
ATOM   1253  O   GLU X 163      60.717  47.765  39.682  1.00  0.00           O
ATOM   1254  N   HID X 164      61.561  46.063  40.866  1.00  0.00           N
ATOM   1255  CA  HID X 164      60.988  45.006  40.026  1.00  0.00           C
ATOM   1256  CB  HID X 164      61.787  43.708  40.226  1.00  0.00           C
ATOM   1257  CG  HID X 164      61.879  43.251  41.657  1.00  0.00           C
ATOM   1258  ND1 HID X 164      62.964  43.420  42.478  1.00  0.00           N
ATOM   1259  CE1 HID X 164      62.656  42.928  43.685  1.00  0.00           C
ATOM   1260  NE2 HID X 164      61.396  42.457  43.695  1.00  0.00           N
ATOM   1261  CD2 HID X 164      60.904  42.640  42.396  1.00  0.00           C
ATOM   1262  C   HID X 164      59.479  44.775  40.233  1.00  0.00           C
ATOM   1263  O   HID X 164      58.858  44.136  39.379  1.00  0.00           O
ATOM   1264  N   SER X 165      58.871  45.248  41.333  1.00  0.00           N
ATOM   1265  CA  SER X 165      57.427  45.122  41.617  1.00  0.00           C
ATOM   1266  CB  SER X 165      57.090  43.696  42.092  1.00  0.00           C
ATOM   1267  OG  SER X 165      57.291  42.751  41.062  1.00  0.00           O
ATOM   1268  C   SER X 165      56.937  46.144  42.666  1.00  0.00           C
ATOM   1269  O   SER X 165      56.661  45.781  43.812  1.00  0.00           O
ATOM   1270  N   ARG X 166      56.787  47.420  42.273  1.00  0.00           N
ATOM   1271  CA  ARG X 166      56.385  48.535  43.166  1.00  0.00           C
ATOM   1272  CB  ARG X 166      56.649  49.879  42.459  1.00  0.00           C
ATOM   1273  CG  ARG X 166      58.123  50.280  42.278  1.00  0.00           C
ATOM   1274  CD  ARG X 166      58.832  50.612  43.600  1.00  0.00           C
ATOM   1275  NE  ARG X 166      60.104  51.319  43.352  1.00  0.00           N
ATOM   1276  CZ  ARG X 166      61.251  51.200  43.992  1.00  0.00           C
ATOM   1277  NH1 ARG X 166      62.289  51.826  43.522  1.00  0.00           N
ATOM   1278  NH2 ARG X 166      61.393  50.475  45.060  1.00  0.00           N
ATOM   1279  C   ARG X 166      54.932  48.490  43.687  1.00  0.00           C
ATOM   1280  O   ARG X 166      54.697  48.973  44.791  1.00  0.00           O
ATOM   1281  N   GLY X 167      53.974  47.930  42.935  1.00  0.00           N
ATOM   1282  CA  GLY X 167      52.586  47.677  43.377  1.00  0.00           C
ATOM   1283  C   GLY X 167      51.490  48.542  42.725  1.00  0.00           C
ATOM   1284  O   GLY X 167      51.751  49.312  41.795  1.00  0.00           O
ATOM   1285  N   ASN X 168      50.249  48.425  43.227  1.00  0.00           N
ATOM   1286  CA  ASN X 168      49.052  49.183  42.806  1.00  0.00           C
ATOM   1287  CB  ASN X 168      49.145  50.646  43.312  1.00  0.00           C
ATOM   1288  CG  ASN X 168      49.081  50.801  44.819  1.00  0.00           C
ATOM   1289  OD1 ASN X 168      48.440  50.039  45.526  1.00  0.00           O
ATOM   1290  ND2 ASN X 168      49.728  51.805  45.362  1.00  0.00           N
ATOM   1291  C   ASN X 168      48.689  49.058  41.301  1.00  0.00           C
ATOM   1292  O   ASN X 168      48.337  50.051  40.656  1.00  0.00           O
ATOM   1293  N   TRP X 169      48.794  47.863  40.702  1.00  0.00           N
ATOM   1294  CA  TRP X 169      48.651  47.685  39.243  1.00  0.00           C
ATOM   1295  CB  TRP X 169      49.220  46.337  38.783  1.00  0.00           C
ATOM   1296  CG  TRP X 169      50.489  45.958  39.463  1.00  0.00           C
ATOM   1297  CD1 TRP X 169      50.606  45.074  40.477  1.00  0.00           C
ATOM   1298  NE1 TRP X 169      51.907  45.061  40.926  1.00  0.00           N
ATOM   1299  CE2 TRP X 169      52.695  45.940  40.218  1.00  0.00           C
ATOM   1300  CZ2 TRP X 169      54.044  46.295  40.302  1.00  0.00           C
ATOM   1301  CH2 TRP X 169      54.555  47.245  39.403  1.00  0.00           C
ATOM   1302  CZ3 TRP X 169      53.719  47.818  38.429  1.00  0.00           C
ATOM   1303  CE3 TRP X 169      52.362  47.457  38.356  1.00  0.00           C
ATOM   1304  CD2 TRP X 169      51.817  46.515  39.253  1.00  0.00           C
ATOM   1305  C   TRP X 169      47.216  47.853  38.738  1.00  0.00           C
ATOM   1306  O   TRP X 169      47.025  48.482  37.699  1.00  0.00           O
ATOM   1307  N   GLY X 170      46.215  47.361  39.476  1.00  0.00           N
ATOM   1308  CA  GLY X 170      44.800  47.502  39.108  1.00  0.00           C
ATOM   1309  C   GLY X 170      44.333  48.963  39.058  1.00  0.00           C
ATOM   1310  O   GLY X 170      43.649  49.361  38.118  1.00  0.00           O
ATOM   1311  N   HIE X 171      44.772  49.806  40.001  1.00  0.00           N
ATOM   1312  CA  HIE X 171      44.517  51.257  39.956  1.00  0.00           C
ATOM   1313  CB  HIE X 171      44.897  51.896  41.300  1.00  0.00           C
ATOM   1314  CG  HIE X 171      44.078  51.399  42.462  1.00  0.00           C
ATOM   1315  ND1 HIE X 171      44.588  50.849  43.638  1.00  0.00           N
ATOM   1316  CE1 HIE X 171      43.520  50.539  44.393  1.00  0.00           C
ATOM   1317  NE2 HIE X 171      42.383  50.847  43.743  1.00  0.00           N
ATOM   1318  CD2 HIE X 171      42.717  51.402  42.530  1.00  0.00           C
ATOM   1319  C   HIE X 171      45.259  51.945  38.803  1.00  0.00           C
ATOM   1320  O   HIE X 171      44.735  52.876  38.195  1.00  0.00           O
ATOM   1321  N   LEU X 172      46.454  51.465  38.453  1.00  0.00           N
ATOM   1322  CA  LEU X 172      47.223  51.964  37.311  1.00  0.00           C
ATOM   1323  CB  LEU X 172      48.678  51.503  37.517  1.00  0.00           C
ATOM   1324  CG  LEU X 172      49.692  51.946  36.454  1.00  0.00           C
ATOM   1325  CD1 LEU X 172      49.804  53.467  36.347  1.00  0.00           C
ATOM   1326  CD2 LEU X 172      51.072  51.391  36.815  1.00  0.00           C
ATOM   1327  C   LEU X 172      46.590  51.561  35.959  1.00  0.00           C
ATOM   1328  O   LEU X 172      46.625  52.347  35.012  1.00  0.00           O
ATOM   1329  N   ASP X 173      45.910  50.409  35.885  1.00  0.00           N
ATOM   1330  CA  ASP X 173      45.076  50.031  34.732  1.00  0.00           C
ATOM   1331  CB  ASP X 173      44.633  48.558  34.818  1.00  0.00           C
ATOM   1332  CG  ASP X 173      45.766  47.529  34.757  1.00  0.00           C
ATOM   1333  OD1 ASP X 173      46.836  47.791  34.155  1.00  0.00           O
ATOM   1334  OD2 ASP X 173      45.605  46.426  35.325  1.00  0.00           O
ATOM   1335  C   ASP X 173      43.835  50.937  34.612  1.00  0.00           C
ATOM   1336  O   ASP X 173      43.497  51.379  33.513  1.00  0.00           O
ATOM   1337  N   GLN X 174      43.190  51.287  35.735  1.00  0.00           N
ATOM   1338  CA  GLN X 174      42.081  52.256  35.755  1.00  0.00           C
ATOM   1339  CB  GLN X 174      41.474  52.359  37.166  1.00  0.00           C
ATOM   1340  CG  GLN X 174      40.771  51.083  37.669  1.00  0.00           C
ATOM   1341  CD  GLN X 174      40.480  51.134  39.170  1.00  0.00           C
ATOM   1342  OE1 GLN X 174      40.586  52.161  39.821  1.00  0.00           O
ATOM   1343  NE2 GLN X 174      40.110  50.039  39.797  1.00  0.00           N
ATOM   1344  C   GLN X 174      42.532  53.649  35.269  1.00  0.00           C
ATOM   1345  O   GLN X 174      41.800  54.304  34.527  1.00  0.00           O
ATOM   1346  N   VAL X 175      43.752  54.092  35.609  1.00  0.00           N
ATOM   1347  CA  VAL X 175      44.341  55.322  35.042  1.00  0.00           C
ATOM   1348  CB  VAL X 175      45.640  55.729  35.770  1.00  0.00           C
ATOM   1349  CG1 VAL X 175      46.372  56.882  35.066  1.00  0.00           C
ATOM   1350  CG2 VAL X 175      45.337  56.195  37.201  1.00  0.00           C
ATOM   1351  C   VAL X 175      44.567  55.185  33.533  1.00  0.00           C
ATOM   1352  O   VAL X 175      44.192  56.091  32.788  1.00  0.00           O
ATOM   1353  N   ALA X 176      45.113  54.063  33.052  1.00  0.00           N
ATOM   1354  CA  ALA X 176      45.310  53.831  31.617  1.00  0.00           C
ATOM   1355  CB  ALA X 176      46.067  52.510  31.428  1.00  0.00           C
ATOM   1356  C   ALA X 176      43.983  53.862  30.826  1.00  0.00           C
ATOM   1357  O   ALA X 176      43.947  54.402  29.715  1.00  0.00           O
ATOM   1358  N   ALA X 177      42.888  53.367  31.420  1.00  0.00           N
ATOM   1359  CA  ALA X 177      41.532  53.489  30.883  1.00  0.00           C
ATOM   1360  CB  ALA X 177      40.584  52.603  31.700  1.00  0.00           C
ATOM   1361  C   ALA X 177      41.036  54.944  30.868  1.00  0.00           C
ATOM   1362  O   ALA X 177      40.554  55.412  29.839  1.00  0.00           O
ATOM   1363  N   LEU X 178      41.184  55.689  31.972  1.00  0.00           N
ATOM   1364  CA  LEU X 178      40.778  57.101  32.050  1.00  0.00           C
ATOM   1365  CB  LEU X 178      40.969  57.617  33.490  1.00  0.00           C
ATOM   1366  CG  LEU X 178      39.927  57.095  34.500  1.00  0.00           C
ATOM   1367  CD1 LEU X 178      40.376  57.431  35.924  1.00  0.00           C
ATOM   1368  CD2 LEU X 178      38.547  57.725  34.282  1.00  0.00           C
ATOM   1369  C   LEU X 178      41.534  57.979  31.037  1.00  0.00           C
ATOM   1370  O   LEU X 178      40.924  58.856  30.421  1.00  0.00           O
ATOM   1371  N   ARG X 179      42.825  57.703  30.797  1.00  0.00           N
ATOM   1372  CA  ARG X 179      43.615  58.348  29.733  1.00  0.00           C
ATOM   1373  CB  ARG X 179      45.102  57.954  29.838  1.00  0.00           C
ATOM   1374  CG  ARG X 179      45.807  58.574  31.059  1.00  0.00           C
ATOM   1375  CD  ARG X 179      47.318  58.305  31.013  1.00  0.00           C
ATOM   1376  NE  ARG X 179      48.037  59.000  32.097  1.00  0.00           N
ATOM   1377  CZ  ARG X 179      49.323  58.914  32.386  1.00  0.00           C
ATOM   1378  NH1 ARG X 179      49.820  59.642  33.334  1.00  0.00           N
ATOM   1379  NH2 ARG X 179      50.165  58.142  31.765  1.00  0.00           N
ATOM   1380  C   ARG X 179      43.048  58.048  28.338  1.00  0.00           C
ATOM   1381  O   ARG X 179      42.842  58.989  27.568  1.00  0.00           O
ATOM   1382  N   TRP X 180      42.717  56.788  28.033  1.00  0.00           N
ATOM   1383  CA  TRP X 180      42.084  56.415  26.757  1.00  0.00           C
ATOM   1384  CB  TRP X 180      41.959  54.887  26.645  1.00  0.00           C
ATOM   1385  CG  TRP X 180      41.389  54.389  25.344  1.00  0.00           C
ATOM   1386  CD1 TRP X 180      42.114  53.949  24.290  1.00  0.00           C
ATOM   1387  NE1 TRP X 180      41.275  53.601  23.252  1.00  0.00           N
ATOM   1388  CE2 TRP X 180      39.956  53.825  23.568  1.00  0.00           C
ATOM   1389  CZ2 TRP X 180      38.764  53.673  22.845  1.00  0.00           C
ATOM   1390  CH2 TRP X 180      37.545  54.001  23.460  1.00  0.00           C
ATOM   1391  CZ3 TRP X 180      37.537  54.468  24.787  1.00  0.00           C
ATOM   1392  CE3 TRP X 180      38.743  54.609  25.502  1.00  0.00           C
ATOM   1393  CD2 TRP X 180      39.990  54.306  24.911  1.00  0.00           C
ATOM   1394  C   TRP X 180      40.710  57.078  26.577  1.00  0.00           C
ATOM   1395  O   TRP X 180      40.419  57.597  25.500  1.00  0.00           O
ATOM   1396  N   VAL X 181      39.879  57.113  27.628  1.00  0.00           N
ATOM   1397  CA  VAL X 181      38.543  57.735  27.589  1.00  0.00           C
ATOM   1398  CB  VAL X 181      37.744  57.447  28.880  1.00  0.00           C
ATOM   1399  CG1 VAL X 181      36.441  58.257  28.974  1.00  0.00           C
ATOM   1400  CG2 VAL X 181      37.341  55.967  28.951  1.00  0.00           C
ATOM   1401  C   VAL X 181      38.660  59.232  27.305  1.00  0.00           C
ATOM   1402  O   VAL X 181      38.005  59.716  26.385  1.00  0.00           O
ATOM   1403  N   GLN X 182      39.539  59.959  28.004  1.00  0.00           N
ATOM   1404  CA  GLN X 182      39.796  61.376  27.712  1.00  0.00           C
ATOM   1405  CB  GLN X 182      40.845  61.922  28.703  1.00  0.00           C
ATOM   1406  CG  GLN X 182      40.211  62.399  30.024  1.00  0.00           C
ATOM   1407  CD  GLN X 182      39.350  63.651  29.849  1.00  0.00           C
ATOM   1408  OE1 GLN X 182      39.451  64.387  28.876  1.00  0.00           O
ATOM   1409  NE2 GLN X 182      38.471  63.965  30.769  1.00  0.00           N
ATOM   1410  C   GLN X 182      40.226  61.611  26.251  1.00  0.00           C
ATOM   1411  O   GLN X 182      39.794  62.589  25.635  1.00  0.00           O
ATOM   1412  N   ASP X 183      40.992  60.693  25.659  1.00  0.00           N
ATOM   1413  CA  ASP X 183      41.479  60.800  24.279  1.00  0.00           C
ATOM   1414  CB  ASP X 183      42.786  59.996  24.178  1.00  0.00           C
ATOM   1415  CG  ASP X 183      43.564  60.258  22.887  1.00  0.00           C
ATOM   1416  OD1 ASP X 183      44.163  59.306  22.335  1.00  0.00           O
ATOM   1417  OD2 ASP X 183      43.637  61.426  22.437  1.00  0.00           O
ATOM   1418  C   ASP X 183      40.454  60.387  23.195  1.00  0.00           C
ATOM   1419  O   ASP X 183      40.655  60.721  22.028  1.00  0.00           O
ATOM   1420  N   ASN X 184      39.357  59.695  23.547  1.00  0.00           N
ATOM   1421  CA  ASN X 184      38.393  59.131  22.580  1.00  0.00           C
ATOM   1422  CB  ASN X 184      38.526  57.594  22.576  1.00  0.00           C
ATOM   1423  CG  ASN X 184      39.822  57.121  21.943  1.00  0.00           C
ATOM   1424  OD1 ASN X 184      39.902  56.907  20.737  1.00  0.00           O
ATOM   1425  ND2 ASN X 184      40.865  56.980  22.721  1.00  0.00           N
ATOM   1426  C   ASN X 184      36.917  59.548  22.778  1.00  0.00           C
ATOM   1427  O   ASN X 184      36.115  59.382  21.857  1.00  0.00           O
ATOM   1428  N   ILE X 185      36.514  60.070  23.943  1.00  0.00           N
ATOM   1429  CA  ILE X 185      35.090  60.267  24.280  1.00  0.00           C
ATOM   1430  CB  ILE X 185      34.939  60.530  25.796  1.00  0.00           C
ATOM   1431  CG2 ILE X 185      35.462  61.915  26.216  1.00  0.00           C
ATOM   1432  CG1 ILE X 185      33.502  60.352  26.316  1.00  0.00           C
ATOM   1433  CD1 ILE X 185      32.956  58.928  26.151  1.00  0.00           C
ATOM   1434  C   ILE X 185      34.367  61.316  23.416  1.00  0.00           C
ATOM   1435  O   ILE X 185      33.185  61.132  23.105  1.00  0.00           O
ATOM   1436  N   ALA X 186      35.069  62.354  22.941  1.00  0.00           N
ATOM   1437  CA  ALA X 186      34.503  63.346  22.019  1.00  0.00           C
ATOM   1438  CB  ALA X 186      35.530  64.460  21.790  1.00  0.00           C
ATOM   1439  C   ALA X 186      34.055  62.705  20.694  1.00  0.00           C
ATOM   1440  O   ALA X 186      32.984  63.023  20.170  1.00  0.00           O
ATOM   1441  N   SER X 187      34.813  61.724  20.199  1.00  0.00           N
ATOM   1442  CA  SER X 187      34.488  60.962  18.986  1.00  0.00           C
ATOM   1443  CB  SER X 187      35.697  60.124  18.553  1.00  0.00           C
ATOM   1444  OG  SER X 187      36.838  60.959  18.399  1.00  0.00           O
ATOM   1445  C   SER X 187      33.239  60.079  19.149  1.00  0.00           C
ATOM   1446  O   SER X 187      32.563  59.806  18.159  1.00  0.00           O
ATOM   1447  N   PHE X 188      32.868  59.703  20.380  1.00  0.00           N
ATOM   1448  CA  PHE X 188      31.604  59.014  20.690  1.00  0.00           C
ATOM   1449  CB  PHE X 188      31.843  57.958  21.783  1.00  0.00           C
ATOM   1450  CG  PHE X 188      32.597  56.734  21.293  1.00  0.00           C
ATOM   1451  CD1 PHE X 188      33.994  56.652  21.436  1.00  0.00           C
ATOM   1452  CE1 PHE X 188      34.692  55.530  20.954  1.00  0.00           C
ATOM   1453  CZ  PHE X 188      33.992  54.481  20.333  1.00  0.00           C
ATOM   1454  CE2 PHE X 188      32.595  54.554  20.194  1.00  0.00           C
ATOM   1455  CD2 PHE X 188      31.899  55.678  20.673  1.00  0.00           C
ATOM   1456  C   PHE X 188      30.440  59.965  21.047  1.00  0.00           C
ATOM   1457  O   PHE X 188      29.300  59.504  21.164  1.00  0.00           O
ATOM   1458  N   GLY X 189      30.687  61.276  21.179  1.00  0.00           N
ATOM   1459  CA  GLY X 189      29.665  62.309  21.420  1.00  0.00           C
ATOM   1460  C   GLY X 189      29.513  62.785  22.875  1.00  0.00           C
ATOM   1461  O   GLY X 189      28.556  63.508  23.174  1.00  0.00           O
ATOM   1462  N   GLY X 190      30.427  62.398  23.772  1.00  0.00           N
ATOM   1463  CA  GLY X 190      30.499  62.886  25.157  1.00  0.00           C
ATOM   1464  C   GLY X 190      31.577  63.962  25.335  1.00  0.00           C
ATOM   1465  O   GLY X 190      32.580  63.952  24.630  1.00  0.00           O
ATOM   1466  N   ASN X 191      31.379  64.909  26.250  1.00  0.00           N
ATOM   1467  CA  ASN X 191      32.254  66.071  26.423  1.00  0.00           C
ATOM   1468  CB  ASN X 191      31.390  67.246  26.912  1.00  0.00           C
ATOM   1469  CG  ASN X 191      32.125  68.575  27.008  1.00  0.00           C
ATOM   1470  OD1 ASN X 191      33.339  68.671  26.871  1.00  0.00           O
ATOM   1471  ND2 ASN X 191      31.394  69.636  27.239  1.00  0.00           N
ATOM   1472  C   ASN X 191      33.440  65.763  27.370  1.00  0.00           C
ATOM   1473  O   ASN X 191      33.209  65.485  28.553  1.00  0.00           O
ATOM   1474  N   PRO X 192      34.709  65.874  26.918  1.00  0.00           N
ATOM   1475  CD  PRO X 192      35.118  66.080  25.532  1.00  0.00           C
ATOM   1476  CG  PRO X 192      36.539  65.543  25.427  1.00  0.00           C
ATOM   1477  CB  PRO X 192      37.096  65.803  26.820  1.00  0.00           C
ATOM   1478  CA  PRO X 192      35.892  65.640  27.757  1.00  0.00           C
ATOM   1479  C   PRO X 192      36.029  66.560  28.986  1.00  0.00           C
ATOM   1480  O   PRO X 192      36.819  66.254  29.884  1.00  0.00           O
ATOM   1481  N   GLY X 193      35.295  67.677  29.049  1.00  0.00           N
ATOM   1482  CA  GLY X 193      35.250  68.595  30.198  1.00  0.00           C
ATOM   1483  C   GLY X 193      34.134  68.324  31.223  1.00  0.00           C
ATOM   1484  O   GLY X 193      33.975  69.105  32.167  1.00  0.00           O
ATOM   1485  N   SER X 194      33.350  67.256  31.037  1.00  0.00           N
ATOM   1486  CA  SER X 194      32.089  67.004  31.755  1.00  0.00           C
ATOM   1487  CB  SER X 194      30.892  67.311  30.836  1.00  0.00           C
ATOM   1488  OG  SER X 194      30.979  68.588  30.227  1.00  0.00           O
ATOM   1489  C   SER X 194      31.998  65.571  32.311  1.00  0.00           C
ATOM   1490  O   SER X 194      30.982  64.891  32.131  1.00  0.00           O
ATOM   1491  N   VAL X 195      33.065  65.064  32.946  1.00  0.00           N
ATOM   1492  CA  VAL X 195      33.239  63.632  33.276  1.00  0.00           C
ATOM   1493  CB  VAL X 195      34.594  63.105  32.747  1.00  0.00           C
ATOM   1494  CG1 VAL X 195      34.694  61.578  32.877  1.00  0.00           C
ATOM   1495  CG2 VAL X 195      34.833  63.465  31.271  1.00  0.00           C
ATOM   1496  C   VAL X 195      33.089  63.336  34.775  1.00  0.00           C
ATOM   1497  O   VAL X 195      33.750  63.946  35.612  1.00  0.00           O
ATOM   1498  N   THR X 196      32.277  62.338  35.124  1.00  0.00           N
ATOM   1499  CA  THR X 196      32.062  61.849  36.499  1.00  0.00           C
ATOM   1500  CB  THR X 196      30.582  61.967  36.905  1.00  0.00           C
ATOM   1501  CG2 THR X 196      30.307  61.503  38.338  1.00  0.00           C
ATOM   1502  OG1 THR X 196      30.170  63.311  36.839  1.00  0.00           O
ATOM   1503  C   THR X 196      32.527  60.397  36.621  1.00  0.00           C
ATOM   1504  O   THR X 196      32.235  59.589  35.738  1.00  0.00           O
ATOM   1505  N   ILE X 197      33.225  60.053  37.708  1.00  0.00           N
ATOM   1506  CA  ILE X 197      33.574  58.662  38.046  1.00  0.00           C
ATOM   1507  CB  ILE X 197      35.074  58.484  38.387  1.00  0.00           C
ATOM   1508  CG2 ILE X 197      35.921  58.804  37.141  1.00  0.00           C
ATOM   1509  CG1 ILE X 197      35.528  59.308  39.614  1.00  0.00           C
ATOM   1510  CD1 ILE X 197      36.961  59.006  40.071  1.00  0.00           C
ATOM   1511  C   ILE X 197      32.652  58.104  39.139  1.00  0.00           C
ATOM   1512  O   ILE X 197      32.286  58.805  40.081  1.00  0.00           O
ATOM   1513  N   PHE X 198      32.285  56.831  39.018  1.00  0.00           N
ATOM   1514  CA  PHE X 198      31.382  56.105  39.916  1.00  0.00           C
ATOM   1515  CB  PHE X 198      29.983  56.071  39.269  1.00  0.00           C
ATOM   1516  CG  PHE X 198      28.939  55.149  39.889  1.00  0.00           C
ATOM   1517  CD1 PHE X 198      28.649  55.194  41.267  1.00  0.00           C
ATOM   1518  CE1 PHE X 198      27.642  54.378  41.812  1.00  0.00           C
ATOM   1519  CZ  PHE X 198      26.923  53.498  40.986  1.00  0.00           C
ATOM   1520  CE2 PHE X 198      27.219  53.433  39.614  1.00  0.00           C
ATOM   1521  CD2 PHE X 198      28.220  54.256  39.067  1.00  0.00           C
ATOM   1522  C   PHE X 198      31.924  54.696  40.178  1.00  0.00           C
ATOM   1523  O   PHE X 198      32.521  54.086  39.291  1.00  0.00           O
ATOM   1524  N   GLY X 199      31.706  54.158  41.375  1.00  0.00           N
ATOM   1525  CA  GLY X 199      31.976  52.752  41.651  1.00  0.00           C
ATOM   1526  C   GLY X 199      31.333  52.263  42.940  1.00  0.00           C
ATOM   1527  O   GLY X 199      31.159  53.024  43.896  1.00  0.00           O
ATOM   1528  N   GLU X 200      31.022  50.972  42.988  1.00  0.00           N
ATOM   1529  CA  GLU X 200      30.464  50.305  44.157  1.00  0.00           C
ATOM   1530  CB  GLU X 200      29.107  49.670  43.799  1.00  0.00           C
ATOM   1531  CG  GLU X 200      29.116  48.191  43.382  1.00  0.00           C
ATOM   1532  CD  GLU X 200      29.913  47.862  42.112  1.00  0.00           C
ATOM   1533  OE1 GLU X 200      30.184  46.651  41.918  1.00  0.00           O
ATOM   1534  OE2 GLU X 200      30.241  48.766  41.313  1.00  0.00           O
ATOM   1535  C   GLU X 200      31.492  49.345  44.775  1.00  0.00           C
ATOM   1536  O   GLU X 200      32.341  48.798  44.065  1.00  0.00           O
ATOM   1537  C1  MOL X 201      25.994  37.220  46.742  1.00  0.00           C
ATOM   1538  C2  MOL X 201      26.057  38.305  45.651  1.00  0.00           C
ATOM   1539  C3  MOL X 201      24.675  38.637  45.043  1.00  0.00           C
ATOM   1540  C4  MOL X 201      24.809  39.795  44.024  1.00  0.00           C
ATOM   1541  C5  MOL X 201      25.501  41.010  44.684  1.00  0.00           C
ATOM   1542  C6  MOL X 201      26.870  40.597  45.285  1.00  0.00           C
ATOM   1543  O1  MOL X 201      26.631  39.509  46.214  1.00  0.00           O
ATOM   1544  O2  MOL X 201      27.712  40.163  44.189  1.00  0.00           O
ATOM   1545  C7  MOL X 201      29.123  39.870  44.381  1.00  0.00           C
ATOM   1546  C8  MOL X 201      29.967  41.162  44.565  1.00  0.00           C
ATOM   1547  C9  MOL X 201      30.206  41.564  46.018  1.00  0.00           C
ATOM   1548  C10 MOL X 201      29.728  40.640  47.135  1.00  0.00           C
ATOM   1549  C11 MOL X 201      29.720  39.154  46.748  1.00  0.00           C
ATOM   1550  C12 MOL X 201      29.398  38.787  45.427  1.00  0.00           C
ATOM   1551  C13 MOL X 201      29.340  37.423  45.071  1.00  0.00           C
ATOM   1552  C14 MOL X 201      29.630  36.412  46.018  1.00  0.00           C
ATOM   1553  C15 MOL X 201      29.984  36.777  47.335  1.00  0.00           C
ATOM   1554  C16 MOL X 201      29.995  38.146  47.702  1.00  0.00           C
ATOM   1555  O3  MOL X 201      30.258  38.501  48.999  1.00  0.00           O
ATOM   1556  C17 MOL X 201      30.350  35.703  48.337  1.00  0.00           C
ATOM   1557  O4  MOL X 201      30.469  35.945  49.528  1.00  0.00           O
ATOM   1558  C18 MOL X 201      30.624  34.316  47.818  1.00  0.00           C
ATOM   1559  C19 MOL X 201      30.270  33.955  46.499  1.00  0.00           C
ATOM   1560  C20 MOL X 201      29.533  34.950  45.641  1.00  0.00           C
ATOM   1561  O5  MOL X 201      28.841  34.596  44.700  1.00  0.00           O
ATOM   1562  C21 MOL X 201      30.594  32.663  46.016  1.00  0.00           C
ATOM   1563  C22 MOL X 201      31.262  31.753  46.860  1.00  0.00           C
ATOM   1564  C23 MOL X 201      31.581  32.104  48.178  1.00  0.00           C
ATOM   1565  C24 MOL X 201      31.257  33.378  48.658  1.00  0.00           C
ATOM   1566  O6  MOL X 201      30.296  32.310  44.711  1.00  0.00           O
ATOM   1567  C25 MOL X 201      30.274  30.949  44.235  1.00  0.00           C
ATOM   1568  O7  MOL X 201      29.016  37.081  43.784  1.00  0.00           O
ATOM   1569  C26 MOL X 201      31.740  41.853  46.195  1.00  0.00           C
ATOM   1570  O8  MOL X 201      32.524  40.964  46.441  1.00  0.00           O
ATOM   1571  C27 MOL X 201      32.210  43.293  45.986  1.00  0.00           C
ATOM   1572  O9  MOL X 201      32.629  43.749  47.286  1.00  0.00           O
ATOM   1573  O10 MOL X 201      29.523  42.807  46.286  1.00  0.00           O
ATOM   1574  N1  MOL X 201      23.512  40.139  43.398  1.00  0.00           N
ATOM   1575  O11 MOL X 201      23.718  38.932  46.072  1.00  0.00           O
ATOM   1576  C28 MOL X 201      33.535  44.918  47.284  1.00  0.00           C
ATOM   1577  O12 MOL X 201      34.129  45.129  46.178  1.00  0.00           O
ATOM   1578  C29 MOL X 201      34.285  44.712  48.623  1.00  0.00           C
ATOM   1579  O13 MOL X 201      35.320  45.742  48.714  1.00  0.00           O
ATOM   1580  C30 MOL X 201      35.700  46.137  49.976  1.00  0.00           C
ATOM   1581  C31 MOL X 201      36.834  47.115  49.874  1.00  0.00           C
ATOM   1582  O14 MOL X 201      36.338  48.463  49.942  1.00  0.00           O
ATOM   1583  N2  MOL X 201      31.461  49.162  46.098  1.00  0.00           N
ATOM   1584  C32 MOL X 201      32.351  48.257  46.872  1.00  0.00           C
ATOM   1585  C33 MOL X 201      32.024  46.785  46.551  1.00  0.00           C
ATOM   1586  O15 MOL X 201      32.540  45.990  47.617  1.00  0.00           O
ATOM   1587  C34 MOL X 201      33.809  48.668  46.663  1.00  0.00           C
ATOM   1588  O16 MOL X 201      34.125  49.851  46.836  1.00  0.00           O
ATOM   1589  O17 MOL X 201      35.181  45.713  50.978  1.00  0.00           O
ATOM   1590  N   ALA X 202      34.725  47.756  46.193  1.00  0.00           N
ATOM   1591  CA  ALA X 202      36.120  48.172  46.019  1.00  0.00           C
ATOM   1592  CB  ALA X 202      37.035  46.939  45.909  1.00  0.00           C
ATOM   1593  C   ALA X 202      36.299  49.080  44.782  1.00  0.00           C
ATOM   1594  O   ALA X 202      37.309  49.778  44.701  1.00  0.00           O
ATOM   1595  N   GLY X 203      35.329  49.145  43.861  1.00  0.00           N
ATOM   1596  CA  GLY X 203      35.275  50.192  42.838  1.00  0.00           C
ATOM   1597  C   GLY X 203      35.037  51.569  43.467  1.00  0.00           C
ATOM   1598  O   GLY X 203      35.707  52.540  43.126  1.00  0.00           O
ATOM   1599  N   GLY X 204      34.172  51.632  44.484  1.00  0.00           N
ATOM   1600  CA  GLY X 204      33.917  52.831  45.284  1.00  0.00           C
ATOM   1601  C   GLY X 204      35.108  53.263  46.143  1.00  0.00           C
ATOM   1602  O   GLY X 204      35.370  54.461  46.256  1.00  0.00           O
ATOM   1603  N   GLU X 205      35.874  52.320  46.697  1.00  0.00           N
ATOM   1604  CA  GLU X 205      37.138  52.631  47.384  1.00  0.00           C
ATOM   1605  CB  GLU X 205      37.490  51.515  48.382  1.00  0.00           C
ATOM   1606  CG  GLU X 205      38.674  51.903  49.287  1.00  0.00           C
ATOM   1607  CD  GLU X 205      38.820  51.031  50.542  1.00  0.00           C
ATOM   1608  OE1 GLU X 205      39.566  51.444  51.463  1.00  0.00           O
ATOM   1609  OE2 GLU X 205      38.192  49.947  50.644  1.00  0.00           O
ATOM   1610  C   GLU X 205      38.279  52.954  46.400  1.00  0.00           C
ATOM   1611  O   GLU X 205      39.129  53.792  46.693  1.00  0.00           O
ATOM   1612  N   SER X 206      38.255  52.403  45.183  1.00  0.00           N
ATOM   1613  CA  SER X 206      39.149  52.844  44.102  1.00  0.00           C
ATOM   1614  CB  SER X 206      39.054  51.932  42.876  1.00  0.00           C
ATOM   1615  OG  SER X 206      39.413  50.603  43.213  1.00  0.00           O
ATOM   1616  C   SER X 206      38.861  54.297  43.714  1.00  0.00           C
ATOM   1617  O   SER X 206      39.793  55.088  43.610  1.00  0.00           O
ATOM   1618  N   VAL X 207      37.588  54.704  43.621  1.00  0.00           N
ATOM   1619  CA  VAL X 207      37.202  56.122  43.477  1.00  0.00           C
ATOM   1620  CB  VAL X 207      35.675  56.270  43.293  1.00  0.00           C
ATOM   1621  CG1 VAL X 207      35.210  57.728  43.376  1.00  0.00           C
ATOM   1622  CG2 VAL X 207      35.228  55.732  41.927  1.00  0.00           C
ATOM   1623  C   VAL X 207      37.733  56.969  44.647  1.00  0.00           C
ATOM   1624  O   VAL X 207      38.287  58.042  44.403  1.00  0.00           O
ATOM   1625  N   SER X 208      37.656  56.488  45.897  1.00  0.00           N
ATOM   1626  CA  SER X 208      38.175  57.233  47.059  1.00  0.00           C
ATOM   1627  CB  SER X 208      37.552  56.744  48.376  1.00  0.00           C
ATOM   1628  OG  SER X 208      38.203  55.623  48.936  1.00  0.00           O
ATOM   1629  C   SER X 208      39.714  57.319  47.111  1.00  0.00           C
ATOM   1630  O   SER X 208      40.252  58.236  47.732  1.00  0.00           O
ATOM   1631  N   VAL X 209      40.442  56.439  46.411  1.00  0.00           N
ATOM   1632  CA  VAL X 209      41.891  56.568  46.136  1.00  0.00           C
ATOM   1633  CB  VAL X 209      42.516  55.173  45.897  1.00  0.00           C
ATOM   1634  CG1 VAL X 209      43.952  55.234  45.358  1.00  0.00           C
ATOM   1635  CG2 VAL X 209      42.552  54.371  47.206  1.00  0.00           C
ATOM   1636  C   VAL X 209      42.167  57.523  44.961  1.00  0.00           C
ATOM   1637  O   VAL X 209      43.059  58.373  45.047  1.00  0.00           O
ATOM   1638  N   LEU X 210      41.392  57.440  43.875  1.00  0.00           N
ATOM   1639  CA  LEU X 210      41.576  58.263  42.672  1.00  0.00           C
ATOM   1640  CB  LEU X 210      40.625  57.776  41.559  1.00  0.00           C
ATOM   1641  CG  LEU X 210      41.018  56.427  40.919  1.00  0.00           C
ATOM   1642  CD1 LEU X 210      39.853  55.891  40.087  1.00  0.00           C
ATOM   1643  CD2 LEU X 210      42.231  56.547  39.993  1.00  0.00           C
ATOM   1644  C   LEU X 210      41.395  59.767  42.947  1.00  0.00           C
ATOM   1645  O   LEU X 210      42.105  60.570  42.344  1.00  0.00           O
ATOM   1646  N   VAL X 211      40.528  60.165  43.889  1.00  0.00           N
ATOM   1647  CA  VAL X 211      40.376  61.578  44.316  1.00  0.00           C
ATOM   1648  CB  VAL X 211      39.037  61.846  45.039  1.00  0.00           C
ATOM   1649  CG1 VAL X 211      37.835  61.567  44.131  1.00  0.00           C
ATOM   1650  CG2 VAL X 211      38.896  61.046  46.337  1.00  0.00           C
ATOM   1651  C   VAL X 211      41.549  62.129  45.148  1.00  0.00           C
ATOM   1652  O   VAL X 211      41.547  63.318  45.460  1.00  0.00           O
ATOM   1653  N   LEU X 212      42.550  61.307  45.496  1.00  0.00           N
ATOM   1654  CA  LEU X 212      43.806  61.742  46.132  1.00  0.00           C
ATOM   1655  CB  LEU X 212      44.159  60.792  47.297  1.00  0.00           C
ATOM   1656  CG  LEU X 212      43.145  60.706  48.451  1.00  0.00           C
ATOM   1657  CD1 LEU X 212      43.574  59.594  49.408  1.00  0.00           C
ATOM   1658  CD2 LEU X 212      43.062  62.006  49.248  1.00  0.00           C
ATOM   1659  C   LEU X 212      44.982  61.777  45.139  1.00  0.00           C
ATOM   1660  O   LEU X 212      45.804  62.698  45.162  1.00  0.00           O
ATOM   1661  N   SER X 213      45.090  60.748  44.291  1.00  0.00           N
ATOM   1662  CA  SER X 213      46.306  60.469  43.515  1.00  0.00           C
ATOM   1663  CB  SER X 213      46.174  59.130  42.784  1.00  0.00           C
ATOM   1664  OG  SER X 213      47.384  58.836  42.114  1.00  0.00           O
ATOM   1665  C   SER X 213      46.652  61.576  42.500  1.00  0.00           C
ATOM   1666  O   SER X 213      45.800  61.920  41.670  1.00  0.00           O
ATOM   1667  N   PRO X 214      47.902  62.089  42.480  1.00  0.00           N
ATOM   1668  CD  PRO X 214      49.010  61.738  43.362  1.00  0.00           C
ATOM   1669  CG  PRO X 214      50.264  62.338  42.730  1.00  0.00           C
ATOM   1670  CB  PRO X 214      49.714  63.558  41.997  1.00  0.00           C
ATOM   1671  CA  PRO X 214      48.333  63.102  41.511  1.00  0.00           C
ATOM   1672  C   PRO X 214      48.394  62.553  40.079  1.00  0.00           C
ATOM   1673  O   PRO X 214      48.185  63.300  39.118  1.00  0.00           O
ATOM   1674  N   LEU X 215      48.626  61.245  39.928  1.00  0.00           N
ATOM   1675  CA  LEU X 215      48.668  60.547  38.643  1.00  0.00           C
ATOM   1676  CB  LEU X 215      49.235  59.138  38.913  1.00  0.00           C
ATOM   1677  CG  LEU X 215      49.404  58.267  37.657  1.00  0.00           C
ATOM   1678  CD1 LEU X 215      50.417  58.851  36.673  1.00  0.00           C
ATOM   1679  CD2 LEU X 215      49.859  56.867  38.062  1.00  0.00           C
ATOM   1680  C   LEU X 215      47.284  60.497  37.967  1.00  0.00           C
ATOM   1681  O   LEU X 215      47.186  60.584  36.745  1.00  0.00           O
ATOM   1682  N   ALA X 216      46.213  60.413  38.759  1.00  0.00           N
ATOM   1683  CA  ALA X 216      44.830  60.380  38.280  1.00  0.00           C
ATOM   1684  CB  ALA X 216      44.023  59.531  39.268  1.00  0.00           C
ATOM   1685  C   ALA X 216      44.198  61.776  38.080  1.00  0.00           C
ATOM   1686  O   ALA X 216      43.035  61.875  37.675  1.00  0.00           O
ATOM   1687  N   LYS X 217      44.926  62.857  38.393  1.00  0.00           N
ATOM   1688  CA  LYS X 217      44.361  64.206  38.524  1.00  0.00           C
ATOM   1689  CB  LYS X 217      45.234  65.042  39.476  1.00  0.00           C
ATOM   1690  CG  LYS X 217      44.387  66.123  40.154  1.00  0.00           C
ATOM   1691  CD  LYS X 217      45.213  67.075  41.022  1.00  0.00           C
ATOM   1692  CE  LYS X 217      44.302  68.177  41.575  1.00  0.00           C
ATOM   1693  NZ  LYS X 217      43.870  69.131  40.522  1.00  0.00           N
ATOM   1694  C   LYS X 217      44.121  64.897  37.175  1.00  0.00           C
ATOM   1695  O   LYS X 217      44.889  64.720  36.225  1.00  0.00           O
ATOM   1696  N   ASN X 218      43.077  65.726  37.121  1.00  0.00           N
ATOM   1697  CA  ASN X 218      42.604  66.479  35.949  1.00  0.00           C
ATOM   1698  CB  ASN X 218      43.590  67.613  35.584  1.00  0.00           C
ATOM   1699  CG  ASN X 218      43.912  68.605  36.695  1.00  0.00           C
ATOM   1700  OD1 ASN X 218      43.366  68.589  37.793  1.00  0.00           O
ATOM   1701  ND2 ASN X 218      44.829  69.503  36.430  1.00  0.00           N
ATOM   1702  C   ASN X 218      42.177  65.585  34.757  1.00  0.00           C
ATOM   1703  O   ASN X 218      42.268  65.994  33.598  1.00  0.00           O
ATOM   1704  N   LEU X 219      41.693  64.370  35.047  1.00  0.00           N
ATOM   1705  CA  LEU X 219      41.068  63.432  34.098  1.00  0.00           C
ATOM   1706  CB  LEU X 219      41.693  62.030  34.272  1.00  0.00           C
ATOM   1707  CG  LEU X 219      43.206  61.918  33.997  1.00  0.00           C
ATOM   1708  CD1 LEU X 219      43.670  60.485  34.270  1.00  0.00           C
ATOM   1709  CD2 LEU X 219      43.560  62.256  32.548  1.00  0.00           C
ATOM   1710  C   LEU X 219      39.535  63.351  34.267  1.00  0.00           C
ATOM   1711  O   LEU X 219      38.840  62.905  33.354  1.00  0.00           O
ATOM   1712  N   PHE X 220      39.005  63.774  35.419  1.00  0.00           N
ATOM   1713  CA  PHE X 220      37.575  63.787  35.753  1.00  0.00           C
ATOM   1714  CB  PHE X 220      37.181  62.440  36.388  1.00  0.00           C
ATOM   1715  CG  PHE X 220      38.000  62.050  37.606  1.00  0.00           C
ATOM   1716  CD1 PHE X 220      39.088  61.165  37.468  1.00  0.00           C
ATOM   1717  CE1 PHE X 220      39.893  60.855  38.579  1.00  0.00           C
ATOM   1718  CZ  PHE X 220      39.609  61.425  39.832  1.00  0.00           C
ATOM   1719  CE2 PHE X 220      38.509  62.287  39.978  1.00  0.00           C
ATOM   1720  CD2 PHE X 220      37.703  62.597  38.869  1.00  0.00           C
ATOM   1721  C   PHE X 220      37.211  64.978  36.659  1.00  0.00           C
ATOM   1722  O   PHE X 220      38.089  65.675  37.179  1.00  0.00           O
ATOM   1723  N   HIE X 221      35.907  65.211  36.833  1.00  0.00           N
ATOM   1724  CA  HIE X 221      35.318  66.465  37.324  1.00  0.00           C
ATOM   1725  CB  HIE X 221      34.614  67.152  36.140  1.00  0.00           C
ATOM   1726  CG  HIE X 221      35.512  67.320  34.942  1.00  0.00           C
ATOM   1727  ND1 HIE X 221      35.667  66.396  33.902  1.00  0.00           N
ATOM   1728  CE1 HIE X 221      36.661  66.875  33.139  1.00  0.00           C
ATOM   1729  NE2 HIE X 221      37.114  68.039  33.632  1.00  0.00           N
ATOM   1730  CD2 HIE X 221      36.412  68.326  34.778  1.00  0.00           C
ATOM   1731  C   HIE X 221      34.335  66.294  38.493  1.00  0.00           C
ATOM   1732  O   HIE X 221      34.043  67.278  39.168  1.00  0.00           O
ATOM   1733  N   ARG X 222      33.807  65.085  38.738  1.00  0.00           N
ATOM   1734  CA  ARG X 222      33.013  64.694  39.928  1.00  0.00           C
ATOM   1735  CB  ARG X 222      31.497  64.909  39.718  1.00  0.00           C
ATOM   1736  CG  ARG X 222      30.980  66.337  39.477  1.00  0.00           C
ATOM   1737  CD  ARG X 222      30.988  66.757  37.998  1.00  0.00           C
ATOM   1738  NE  ARG X 222      30.447  68.115  37.807  1.00  0.00           N
ATOM   1739  CZ  ARG X 222      31.049  69.268  38.049  1.00  0.00           C
ATOM   1740  NH1 ARG X 222      32.256  69.377  38.531  1.00  0.00           N
ATOM   1741  NH2 ARG X 222      30.425  70.376  37.815  1.00  0.00           N
ATOM   1742  C   ARG X 222      33.269  63.215  40.273  1.00  0.00           C
ATOM   1743  O   ARG X 222      33.743  62.468  39.413  1.00  0.00           O
ATOM   1744  N   ALA X 223      32.941  62.782  41.493  1.00  0.00           N
ATOM   1745  CA  ALA X 223      33.163  61.409  41.972  1.00  0.00           C
ATOM   1746  CB  ALA X 223      34.498  61.401  42.727  1.00  0.00           C
ATOM   1747  C   ALA X 223      32.009  60.852  42.843  1.00  0.00           C
ATOM   1748  O   ALA X 223      31.380  61.604  43.588  1.00  0.00           O
ATOM   1749  N   ILE X 224      31.755  59.535  42.790  1.00  0.00           N
ATOM   1750  CA  ILE X 224      30.701  58.829  43.555  1.00  0.00           C
ATOM   1751  CB  ILE X 224      29.420  58.641  42.694  1.00  0.00           C
ATOM   1752  CG2 ILE X 224      28.294  58.035  43.560  1.00  0.00           C
ATOM   1753  CG1 ILE X 224      28.927  59.932  41.995  1.00  0.00           C
ATOM   1754  CD1 ILE X 224      27.753  59.721  41.025  1.00  0.00           C
ATOM   1755  C   ILE X 224      31.200  57.454  44.064  1.00  0.00           C
ATOM   1756  O   ILE X 224      31.724  56.667  43.273  1.00  0.00           O
ATOM   1757  N   SER X 225      30.975  57.125  45.345  1.00  0.00           N
ATOM   1758  CA  SER X 225      31.321  55.826  45.970  1.00  0.00           C
ATOM   1759  CB  SER X 225      32.433  56.007  47.014  1.00  0.00           C
ATOM   1760  OG  SER X 225      33.640  56.508  46.464  1.00  0.00           O
ATOM   1761  C   SER X 225      30.117  55.156  46.665  1.00  0.00           C
ATOM   1762  O   SER X 225      29.479  55.774  47.515  1.00  0.00           O
ATOM   1763  N   GLU X 226      29.838  53.880  46.365  1.00  0.00           N
ATOM   1764  CA  GLU X 226      28.616  53.157  46.791  1.00  0.00           C
ATOM   1765  CB  GLU X 226      27.687  53.086  45.557  1.00  0.00           C
ATOM   1766  CG  GLU X 226      26.329  52.377  45.691  1.00  0.00           C
ATOM   1767  CD  GLU X 226      25.389  53.002  46.733  1.00  0.00           C
ATOM   1768  OE1 GLU X 226      24.528  53.813  46.332  1.00  0.00           O
ATOM   1769  OE2 GLU X 226      25.509  52.706  47.948  1.00  0.00           O
ATOM   1770  C   GLU X 226      28.876  51.767  47.436  1.00  0.00           C
ATOM   1771  O   GLU X 226      29.962  51.183  47.335  1.00  0.00           O
ATOM   1772  N   SER X 227      27.841  51.222  48.085  1.00  0.00           N
ATOM   1773  CA  SER X 227      27.770  49.956  48.831  1.00  0.00           C
ATOM   1774  CB  SER X 227      28.021  48.714  47.958  1.00  0.00           C
ATOM   1775  OG  SER X 227      27.334  48.757  46.722  1.00  0.00           O
ATOM   1776  C   SER X 227      28.576  49.969  50.136  1.00  0.00           C
ATOM   1777  O   SER X 227      29.226  48.984  50.487  1.00  0.00           O
ATOM   1778  N   GLY X 228      28.536  51.094  50.863  1.00  0.00           N
ATOM   1779  CA  GLY X 228      29.020  51.255  52.243  1.00  0.00           C
ATOM   1780  C   GLY X 228      30.539  51.357  52.394  1.00  0.00           C
ATOM   1781  O   GLY X 228      31.041  52.294  53.012  1.00  0.00           O
ATOM   1782  N   VAL X 229      31.286  50.417  51.820  1.00  0.00           N
ATOM   1783  CA  VAL X 229      32.730  50.203  52.035  1.00  0.00           C
ATOM   1784  CB  VAL X 229      33.086  48.710  51.847  1.00  0.00           C
ATOM   1785  CG1 VAL X 229      32.349  47.826  52.863  1.00  0.00           C
ATOM   1786  CG2 VAL X 229      32.774  48.192  50.442  1.00  0.00           C
ATOM   1787  C   VAL X 229      33.636  51.168  51.242  1.00  0.00           C
ATOM   1788  O   VAL X 229      34.671  50.772  50.711  1.00  0.00           O
ATOM   1789  N   ALA X 230      33.253  52.446  51.150  1.00  0.00           N
ATOM   1790  CA  ALA X 230      33.958  53.484  50.384  1.00  0.00           C
ATOM   1791  CB  ALA X 230      33.061  54.725  50.344  1.00  0.00           C
ATOM   1792  C   ALA X 230      35.357  53.829  50.939  1.00  0.00           C
ATOM   1793  O   ALA X 230      36.231  54.274  50.191  1.00  0.00           O
ATOM   1794  N   LEU X 231      35.585  53.590  52.232  1.00  0.00           N
ATOM   1795  CA  LEU X 231      36.901  53.520  52.863  1.00  0.00           C
ATOM   1796  CB  LEU X 231      37.213  54.877  53.524  1.00  0.00           C
ATOM   1797  CG  LEU X 231      38.562  54.939  54.266  1.00  0.00           C
ATOM   1798  CD1 LEU X 231      39.735  54.594  53.358  1.00  0.00           C
ATOM   1799  CD2 LEU X 231      38.811  56.350  54.792  1.00  0.00           C
ATOM   1800  C   LEU X 231      36.898  52.361  53.868  1.00  0.00           C
ATOM   1801  O   LEU X 231      35.991  52.280  54.697  1.00  0.00           O
ATOM   1802  N   THR X 232      37.892  51.470  53.801  1.00  0.00           N
ATOM   1803  CA  THR X 232      37.994  50.297  54.687  1.00  0.00           C
ATOM   1804  CB  THR X 232      37.766  48.963  53.957  1.00  0.00           C
ATOM   1805  CG2 THR X 232      36.402  48.875  53.293  1.00  0.00           C
ATOM   1806  OG1 THR X 232      38.755  48.697  52.989  1.00  0.00           O
ATOM   1807  C   THR X 232      39.317  50.205  55.436  1.00  0.00           C
ATOM   1808  O   THR X 232      40.358  50.685  54.982  1.00  0.00           O
ATOM   1809  N   SER X 233      39.301  49.497  56.561  1.00  0.00           N
ATOM   1810  CA  SER X 233      40.494  48.989  57.248  1.00  0.00           C
ATOM   1811  CB  SER X 233      40.039  48.290  58.536  1.00  0.00           C
ATOM   1812  OG  SER X 233      39.025  47.348  58.223  1.00  0.00           O
ATOM   1813  C   SER X 233      41.313  47.993  56.405  1.00  0.00           C
ATOM   1814  O   SER X 233      42.537  47.952  56.537  1.00  0.00           O
ATOM   1815  N   VAL X 234      40.665  47.193  55.544  1.00  0.00           N
ATOM   1816  CA  VAL X 234      41.221  45.932  55.002  1.00  0.00           C
ATOM   1817  CB  VAL X 234      40.250  44.749  55.202  1.00  0.00           C
ATOM   1818  CG1 VAL X 234      40.289  44.260  56.647  1.00  0.00           C
ATOM   1819  CG2 VAL X 234      38.801  45.066  54.806  1.00  0.00           C
ATOM   1820  C   VAL X 234      41.695  45.935  53.547  1.00  0.00           C
ATOM   1821  O   VAL X 234      42.456  45.032  53.199  1.00  0.00           O
ATOM   1822  N   LEU X 235      41.301  46.881  52.684  1.00  0.00           N
ATOM   1823  CA  LEU X 235      41.804  46.881  51.299  1.00  0.00           C
ATOM   1824  CB  LEU X 235      40.892  47.735  50.396  1.00  0.00           C
ATOM   1825  CG  LEU X 235      41.212  47.645  48.890  1.00  0.00           C
ATOM   1826  CD1 LEU X 235      40.893  46.266  48.306  1.00  0.00           C
ATOM   1827  CD2 LEU X 235      40.390  48.676  48.117  1.00  0.00           C
ATOM   1828  C   LEU X 235      43.291  47.286  51.234  1.00  0.00           C
ATOM   1829  O   LEU X 235      44.036  46.724  50.428  1.00  0.00           O
ATOM   1830  N   VAL X 236      43.741  48.192  52.110  1.00  0.00           N
ATOM   1831  CA  VAL X 236      45.147  48.617  52.228  1.00  0.00           C
ATOM   1832  CB  VAL X 236      45.248  50.117  52.592  1.00  0.00           C
ATOM   1833  CG1 VAL X 236      44.850  50.429  54.039  1.00  0.00           C
ATOM   1834  CG2 VAL X 236      46.649  50.688  52.337  1.00  0.00           C
ATOM   1835  C   VAL X 236      45.989  47.731  53.159  1.00  0.00           C
ATOM   1836  O   VAL X 236      45.538  47.311  54.229  1.00  0.00           O
ATOM   1837  N   LYS X 237      47.255  47.514  52.779  1.00  0.00           N
ATOM   1838  CA  LYS X 237      48.352  47.078  53.662  1.00  0.00           C
ATOM   1839  CB  LYS X 237      49.052  45.846  53.046  1.00  0.00           C
ATOM   1840  CG  LYS X 237      50.420  45.471  53.653  1.00  0.00           C
ATOM   1841  CD  LYS X 237      50.403  45.179  55.160  1.00  0.00           C
ATOM   1842  CE  LYS X 237      51.835  44.960  55.664  1.00  0.00           C
ATOM   1843  NZ  LYS X 237      51.900  44.924  57.143  1.00  0.00           N
ATOM   1844  C   LYS X 237      49.299  48.261  53.889  1.00  0.00           C
ATOM   1845  O   LYS X 237      49.898  48.763  52.934  1.00  0.00           O
ATOM   1846  N   LYS X 238      49.446  48.698  55.142  1.00  0.00           N
ATOM   1847  CA  LYS X 238      50.383  49.762  55.549  1.00  0.00           C
ATOM   1848  CB  LYS X 238      49.861  50.482  56.807  1.00  0.00           C
ATOM   1849  CG  LYS X 238      48.508  51.171  56.559  1.00  0.00           C
ATOM   1850  CD  LYS X 238      48.086  52.054  57.741  1.00  0.00           C
ATOM   1851  CE  LYS X 238      46.713  52.677  57.466  1.00  0.00           C
ATOM   1852  NZ  LYS X 238      46.284  53.585  58.558  1.00  0.00           N
ATOM   1853  C   LYS X 238      51.795  49.194  55.746  1.00  0.00           C
ATOM   1854  O   LYS X 238      51.947  48.008  56.042  1.00  0.00           O
ATOM   1855  N   GLY X 239      52.820  50.026  55.562  1.00  0.00           N
ATOM   1856  CA  GLY X 239      54.223  49.614  55.700  1.00  0.00           C
ATOM   1857  C   GLY X 239      54.693  48.539  54.702  1.00  0.00           C
ATOM   1858  O   GLY X 239      54.239  48.481  53.552  1.00  0.00           O
ATOM   1859  N   ASP X 240      55.644  47.708  55.140  1.00  0.00           N
ATOM   1860  CA  ASP X 240      56.374  46.738  54.313  1.00  0.00           C
ATOM   1861  CB  ASP X 240      57.675  46.315  55.022  1.00  0.00           C
ATOM   1862  CG  ASP X 240      58.655  45.562  54.114  1.00  0.00           C
ATOM   1863  OD1 ASP X 240      59.612  44.946  54.635  1.00  0.00           O
ATOM   1864  OD2 ASP X 240      58.512  45.616  52.868  1.00  0.00           O
ATOM   1865  C   ASP X 240      55.544  45.501  53.922  1.00  0.00           C
ATOM   1866  O   ASP X 240      54.805  44.932  54.733  1.00  0.00           O
ATOM   1867  N   VAL X 241      55.737  45.050  52.681  1.00  0.00           N
ATOM   1868  CA  VAL X 241      55.041  43.930  52.022  1.00  0.00           C
ATOM   1869  CB  VAL X 241      54.431  44.382  50.677  1.00  0.00           C
ATOM   1870  CG1 VAL X 241      53.314  45.409  50.894  1.00  0.00           C
ATOM   1871  CG2 VAL X 241      55.479  44.980  49.727  1.00  0.00           C
ATOM   1872  C   VAL X 241      55.927  42.691  51.813  1.00  0.00           C
ATOM   1873  O   VAL X 241      55.429  41.659  51.367  1.00  0.00           O
ATOM   1874  N   LYS X 242      57.237  42.765  52.100  1.00  0.00           N
ATOM   1875  CA  LYS X 242      58.198  41.701  51.750  1.00  0.00           C
ATOM   1876  CB  LYS X 242      59.646  42.188  51.920  1.00  0.00           C
ATOM   1877  CG  LYS X 242      60.034  43.126  50.761  1.00  0.00           C
ATOM   1878  CD  LYS X 242      61.524  43.498  50.756  1.00  0.00           C
ATOM   1879  CE  LYS X 242      61.980  44.272  52.000  1.00  0.00           C
ATOM   1880  NZ  LYS X 242      61.264  45.558  52.150  1.00  0.00           N
ATOM   1881  C   LYS X 242      57.949  40.332  52.414  1.00  0.00           C
ATOM   1882  O   LYS X 242      57.920  39.360  51.659  1.00  0.00           O
ATOM   1883  N   PRO X 243      57.718  40.185  53.737  1.00  0.00           N
ATOM   1884  CD  PRO X 243      57.872  41.183  54.787  1.00  0.00           C
ATOM   1885  CG  PRO X 243      57.341  40.531  56.066  1.00  0.00           C
ATOM   1886  CB  PRO X 243      57.565  39.037  55.834  1.00  0.00           C
ATOM   1887  CA  PRO X 243      57.422  38.868  54.318  1.00  0.00           C
ATOM   1888  C   PRO X 243      56.049  38.310  53.897  1.00  0.00           C
ATOM   1889  O   PRO X 243      55.911  37.096  53.737  1.00  0.00           O
ATOM   1890  N   LEU X 244      55.053  39.166  53.624  1.00  0.00           N
ATOM   1891  CA  LEU X 244      53.783  38.751  53.009  1.00  0.00           C
ATOM   1892  CB  LEU X 244      52.810  39.947  53.069  1.00  0.00           C
ATOM   1893  CG  LEU X 244      51.436  39.730  52.408  1.00  0.00           C
ATOM   1894  CD1 LEU X 244      50.647  38.601  53.067  1.00  0.00           C
ATOM   1895  CD2 LEU X 244      50.613  41.015  52.509  1.00  0.00           C
ATOM   1896  C   LEU X 244      53.996  38.223  51.576  1.00  0.00           C
ATOM   1897  O   LEU X 244      53.466  37.169  51.217  1.00  0.00           O
ATOM   1898  N   ALA X 245      54.817  38.911  50.776  1.00  0.00           N
ATOM   1899  CA  ALA X 245      55.210  38.474  49.436  1.00  0.00           C
ATOM   1900  CB  ALA X 245      55.964  39.620  48.750  1.00  0.00           C
ATOM   1901  C   ALA X 245      56.044  37.178  49.458  1.00  0.00           C
ATOM   1902  O   ALA X 245      55.868  36.332  48.586  1.00  0.00           O
ATOM   1903  N   GLU X 246      56.892  36.978  50.473  1.00  0.00           N
ATOM   1904  CA  GLU X 246      57.655  35.740  50.685  1.00  0.00           C
ATOM   1905  CB  GLU X 246      58.585  35.912  51.903  1.00  0.00           C
ATOM   1906  CG  GLU X 246      59.694  34.856  51.976  1.00  0.00           C
ATOM   1907  CD  GLU X 246      60.364  34.849  53.356  1.00  0.00           C
ATOM   1908  OE1 GLU X 246      60.070  33.922  54.154  1.00  0.00           O
ATOM   1909  OE2 GLU X 246      61.181  35.749  53.670  1.00  0.00           O
ATOM   1910  C   GLU X 246      56.720  34.532  50.872  1.00  0.00           C
ATOM   1911  O   GLU X 246      56.923  33.493  50.247  1.00  0.00           O
ATOM   1912  N   GLN X 247      55.648  34.672  51.663  1.00  0.00           N
ATOM   1913  CA  GLN X 247      54.655  33.605  51.845  1.00  0.00           C
ATOM   1914  CB  GLN X 247      53.727  33.973  53.014  1.00  0.00           C
ATOM   1915  CG  GLN X 247      52.878  32.790  53.521  1.00  0.00           C
ATOM   1916  CD  GLN X 247      53.683  31.696  54.222  1.00  0.00           C
ATOM   1917  OE1 GLN X 247      54.874  31.823  54.484  1.00  0.00           O
ATOM   1918  NE2 GLN X 247      53.054  30.603  54.595  1.00  0.00           N
ATOM   1919  C   GLN X 247      53.857  33.318  50.560  1.00  0.00           C
ATOM   1920  O   GLN X 247      53.558  32.157  50.263  1.00  0.00           O
ATOM   1921  N   ILE X 248      53.555  34.348  49.759  1.00  0.00           N
ATOM   1922  CA  ILE X 248      52.925  34.184  48.438  1.00  0.00           C
ATOM   1923  CB  ILE X 248      52.450  35.550  47.879  1.00  0.00           C
ATOM   1924  CG2 ILE X 248      51.972  35.422  46.419  1.00  0.00           C
ATOM   1925  CG1 ILE X 248      51.307  36.115  48.759  1.00  0.00           C
ATOM   1926  CD1 ILE X 248      50.957  37.583  48.476  1.00  0.00           C
ATOM   1927  C   ILE X 248      53.875  33.442  47.483  1.00  0.00           C
ATOM   1928  O   ILE X 248      53.458  32.481  46.842  1.00  0.00           O
ATOM   1929  N   ALA X 249      55.158  33.812  47.439  1.00  0.00           N
ATOM   1930  CA  ALA X 249      56.171  33.169  46.600  1.00  0.00           C
ATOM   1931  CB  ALA X 249      57.444  34.018  46.664  1.00  0.00           C
ATOM   1932  C   ALA X 249      56.436  31.703  47.000  1.00  0.00           C
ATOM   1933  O   ALA X 249      56.525  30.835  46.132  1.00  0.00           O
ATOM   1934  N   ILE X 250      56.473  31.397  48.302  1.00  0.00           N
ATOM   1935  CA  ILE X 250      56.515  30.019  48.823  1.00  0.00           C
ATOM   1936  CB  ILE X 250      56.656  30.055  50.366  1.00  0.00           C
ATOM   1937  CG2 ILE X 250      56.276  28.719  51.036  1.00  0.00           C
ATOM   1938  CG1 ILE X 250      58.106  30.449  50.730  1.00  0.00           C
ATOM   1939  CD1 ILE X 250      58.281  30.893  52.186  1.00  0.00           C
ATOM   1940  C   ILE X 250      55.280  29.233  48.359  1.00  0.00           C
ATOM   1941  O   ILE X 250      55.407  28.122  47.845  1.00  0.00           O
ATOM   1942  N   THR X 251      54.085  29.822  48.452  1.00  0.00           N
ATOM   1943  CA  THR X 251      52.830  29.183  48.006  1.00  0.00           C
ATOM   1944  CB  THR X 251      51.612  29.957  48.537  1.00  0.00           C
ATOM   1945  CG2 THR X 251      50.305  29.188  48.356  1.00  0.00           C
ATOM   1946  OG1 THR X 251      51.735  30.166  49.930  1.00  0.00           O
ATOM   1947  C   THR X 251      52.763  29.018  46.478  1.00  0.00           C
ATOM   1948  O   THR X 251      52.111  28.098  45.984  1.00  0.00           O
ATOM   1949  N   ALA X 252      53.483  29.850  45.721  1.00  0.00           N
ATOM   1950  CA  ALA X 252      53.678  29.741  44.273  1.00  0.00           C
ATOM   1951  CB  ALA X 252      53.856  31.157  43.712  1.00  0.00           C
ATOM   1952  C   ALA X 252      54.844  28.810  43.860  1.00  0.00           C
ATOM   1953  O   ALA X 252      55.093  28.641  42.665  1.00  0.00           O
ATOM   1954  N   GLY X 253      55.566  28.204  44.811  1.00  0.00           N
ATOM   1955  CA  GLY X 253      56.663  27.264  44.546  1.00  0.00           C
ATOM   1956  C   GLY X 253      57.981  27.905  44.089  1.00  0.00           C
ATOM   1957  O   GLY X 253      58.824  27.221  43.508  1.00  0.00           O
ATOM   1958  N   CYS X 254      58.185  29.205  44.314  1.00  0.00           N
ATOM   1959  CA  CYS X 254      59.399  29.920  43.905  1.00  0.00           C
ATOM   1960  CB  CYS X 254      59.181  31.433  44.072  1.00  0.00           C
ATOM   1961  SG  CYS X 254      57.686  32.008  43.207  1.00  0.00           S
ATOM   1962  C   CYS X 254      60.646  29.478  44.703  1.00  0.00           C
ATOM   1963  O   CYS X 254      60.535  29.027  45.850  1.00  0.00           O
ATOM   1964  N   LYS X 255      61.847  29.698  44.144  1.00  0.00           N
ATOM   1965  CA  LYS X 255      63.091  29.789  44.934  1.00  0.00           C
ATOM   1966  CB  LYS X 255      64.344  29.695  44.041  1.00  0.00           C
ATOM   1967  CG  LYS X 255      64.603  28.281  43.495  1.00  0.00           C
ATOM   1968  CD  LYS X 255      65.916  28.226  42.695  1.00  0.00           C
ATOM   1969  CE  LYS X 255      66.146  26.812  42.149  1.00  0.00           C
ATOM   1970  NZ  LYS X 255      67.334  26.730  41.266  1.00  0.00           N
ATOM   1971  C   LYS X 255      63.085  31.103  45.724  1.00  0.00           C
ATOM   1972  O   LYS X 255      62.736  32.146  45.180  1.00  0.00           O
ATOM   1973  N   THR X 256      63.479  31.057  46.995  1.00  0.00           N
ATOM   1974  CA  THR X 256      63.350  32.168  47.966  1.00  0.00           C
ATOM   1975  CB  THR X 256      62.847  31.643  49.325  1.00  0.00           C
ATOM   1976  CG2 THR X 256      61.395  31.174  49.243  1.00  0.00           C
ATOM   1977  OG1 THR X 256      63.617  30.529  49.734  1.00  0.00           O
ATOM   1978  C   THR X 256      64.621  33.015  48.136  1.00  0.00           C
ATOM   1979  O   THR X 256      64.696  33.854  49.035  1.00  0.00           O
ATOM   1980  N   THR X 257      65.632  32.818  47.283  1.00  0.00           N
ATOM   1981  CA  THR X 257      66.992  33.361  47.455  1.00  0.00           C
ATOM   1982  CB  THR X 257      67.955  32.761  46.420  1.00  0.00           C
ATOM   1983  CG2 THR X 257      68.177  31.265  46.629  1.00  0.00           C
ATOM   1984  OG1 THR X 257      67.433  32.925  45.123  1.00  0.00           O
ATOM   1985  C   THR X 257      67.082  34.887  47.380  1.00  0.00           C
ATOM   1986  O   THR X 257      67.831  35.478  48.161  1.00  0.00           O
ATOM   1987  N   THR X 258      66.328  35.535  46.487  1.00  0.00           N
ATOM   1988  CA  THR X 258      66.177  37.002  46.384  1.00  0.00           C
ATOM   1989  CB  THR X 258      67.245  37.657  45.485  1.00  0.00           C
ATOM   1990  CG2 THR X 258      68.655  37.527  46.056  1.00  0.00           C
ATOM   1991  OG1 THR X 258      67.242  37.092  44.194  1.00  0.00           O
ATOM   1992  C   THR X 258      64.789  37.373  45.855  1.00  0.00           C
ATOM   1993  O   THR X 258      64.101  36.546  45.248  1.00  0.00           O
ATOM   1994  N   SER X 259      64.356  38.620  46.069  1.00  0.00           N
ATOM   1995  CA  SER X 259      63.035  39.099  45.623  1.00  0.00           C
ATOM   1996  CB  SER X 259      62.799  40.526  46.117  1.00  0.00           C
ATOM   1997  OG  SER X 259      62.985  40.634  47.516  1.00  0.00           O
ATOM   1998  C   SER X 259      62.885  39.045  44.098  1.00  0.00           C
ATOM   1999  O   SER X 259      61.868  38.573  43.589  1.00  0.00           O
ATOM   2000  N   ALA X 260      63.932  39.425  43.360  1.00  0.00           N
ATOM   2001  CA  ALA X 260      63.968  39.345  41.904  1.00  0.00           C
ATOM   2002  CB  ALA X 260      65.261  40.010  41.422  1.00  0.00           C
ATOM   2003  C   ALA X 260      63.840  37.900  41.376  1.00  0.00           C
ATOM   2004  O   ALA X 260      63.157  37.682  40.372  1.00  0.00           O
ATOM   2005  N   VAL X 261      64.423  36.903  42.059  1.00  0.00           N
ATOM   2006  CA  VAL X 261      64.257  35.474  41.713  1.00  0.00           C
ATOM   2007  CB  VAL X 261      65.322  34.604  42.416  1.00  0.00           C
ATOM   2008  CG1 VAL X 261      65.061  33.099  42.274  1.00  0.00           C
ATOM   2009  CG2 VAL X 261      66.703  34.883  41.809  1.00  0.00           C
ATOM   2010  C   VAL X 261      62.835  34.994  42.021  1.00  0.00           C
ATOM   2011  O   VAL X 261      62.220  34.335  41.179  1.00  0.00           O
ATOM   2012  N   MET X 262      62.267  35.386  43.168  1.00  0.00           N
ATOM   2013  CA  MET X 262      60.871  35.081  43.511  1.00  0.00           C
ATOM   2014  CB  MET X 262      60.542  35.591  44.928  1.00  0.00           C
ATOM   2015  CG  MET X 262      61.148  34.676  45.999  1.00  0.00           C
ATOM   2016  SD  MET X 262      60.735  35.069  47.725  1.00  0.00           S
ATOM   2017  CE  MET X 262      62.095  36.181  48.167  1.00  0.00           C
ATOM   2018  C   MET X 262      59.881  35.634  42.470  1.00  0.00           C
ATOM   2019  O   MET X 262      58.912  34.953  42.129  1.00  0.00           O
ATOM   2020  N   VAL X 263      60.148  36.819  41.908  1.00  0.00           N
ATOM   2021  CA  VAL X 263      59.328  37.435  40.848  1.00  0.00           C
ATOM   2022  CB  VAL X 263      59.442  38.972  40.915  1.00  0.00           C
ATOM   2023  CG1 VAL X 263      58.779  39.678  39.726  1.00  0.00           C
ATOM   2024  CG2 VAL X 263      58.749  39.461  42.195  1.00  0.00           C
ATOM   2025  C   VAL X 263      59.616  36.870  39.449  1.00  0.00           C
ATOM   2026  O   VAL X 263      58.684  36.733  38.659  1.00  0.00           O
ATOM   2027  N   HIE X 264      60.849  36.449  39.139  1.00  0.00           N
ATOM   2028  CA  HIE X 264      61.166  35.757  37.875  1.00  0.00           C
ATOM   2029  CB  HIE X 264      62.679  35.504  37.782  1.00  0.00           C
ATOM   2030  CG  HIE X 264      63.094  34.820  36.502  1.00  0.00           C
ATOM   2031  ND1 HIE X 264      63.210  33.439  36.327  1.00  0.00           N
ATOM   2032  CE1 HIE X 264      63.541  33.258  35.035  1.00  0.00           C
ATOM   2033  NE2 HIE X 264      63.653  34.441  34.410  1.00  0.00           N
ATOM   2034  CD2 HIE X 264      63.371  35.438  35.317  1.00  0.00           C
ATOM   2035  C   HIE X 264      60.371  34.448  37.728  1.00  0.00           C
ATOM   2036  O   HIE X 264      59.843  34.159  36.653  1.00  0.00           O
ATOM   2037  N   CYS X 265      60.177  33.718  38.831  1.00  0.00           N
ATOM   2038  CA  CYS X 265      59.307  32.539  38.874  1.00  0.00           C
ATOM   2039  CB  CYS X 265      59.429  31.894  40.263  1.00  0.00           C
ATOM   2040  SG  CYS X 265      61.131  31.371  40.648  1.00  0.00           S
ATOM   2041  C   CYS X 265      57.838  32.900  38.550  1.00  0.00           C
ATOM   2042  O   CYS X 265      57.212  32.274  37.692  1.00  0.00           O
ATOM   2043  N   LEU X 266      57.298  33.965  39.165  1.00  0.00           N
ATOM   2044  CA  LEU X 266      55.931  34.465  38.917  1.00  0.00           C
ATOM   2045  CB  LEU X 266      55.585  35.553  39.956  1.00  0.00           C
ATOM   2046  CG  LEU X 266      55.451  35.060  41.410  1.00  0.00           C
ATOM   2047  CD1 LEU X 266      55.304  36.257  42.351  1.00  0.00           C
ATOM   2048  CD2 LEU X 266      54.232  34.156  41.602  1.00  0.00           C
ATOM   2049  C   LEU X 266      55.721  35.014  37.489  1.00  0.00           C
ATOM   2050  O   LEU X 266      54.589  35.057  37.004  1.00  0.00           O
ATOM   2051  N   ARG X 267      56.797  35.410  36.801  1.00  0.00           N
ATOM   2052  CA  ARG X 267      56.806  35.835  35.389  1.00  0.00           C
ATOM   2053  CB  ARG X 267      57.888  36.915  35.228  1.00  0.00           C
ATOM   2054  CG  ARG X 267      57.404  38.299  35.688  1.00  0.00           C
ATOM   2055  CD  ARG X 267      58.551  39.312  35.625  1.00  0.00           C
ATOM   2056  NE  ARG X 267      58.109  40.656  36.039  1.00  0.00           N
ATOM   2057  CZ  ARG X 267      58.851  41.606  36.578  1.00  0.00           C
ATOM   2058  NH1 ARG X 267      60.127  41.469  36.810  1.00  0.00           N
ATOM   2059  NH2 ARG X 267      58.279  42.728  36.900  1.00  0.00           N
ATOM   2060  C   ARG X 267      56.982  34.675  34.392  1.00  0.00           C
ATOM   2061  O   ARG X 267      56.602  34.824  33.228  1.00  0.00           O
ATOM   2062  N   GLN X 268      57.482  33.512  34.829  1.00  0.00           N
ATOM   2063  CA  GLN X 268      57.563  32.296  34.003  1.00  0.00           C
ATOM   2064  CB  GLN X 268      58.867  31.529  34.297  1.00  0.00           C
ATOM   2065  CG  GLN X 268      59.066  30.394  33.271  1.00  0.00           C
ATOM   2066  CD  GLN X 268      60.461  29.773  33.271  1.00  0.00           C
ATOM   2067  OE1 GLN X 268      61.177  29.727  34.264  1.00  0.00           O
ATOM   2068  NE2 GLN X 268      60.890  29.239  32.147  1.00  0.00           N
ATOM   2069  C   GLN X 268      56.315  31.398  34.118  1.00  0.00           C
ATOM   2070  O   GLN X 268      55.862  30.854  33.103  1.00  0.00           O
ATOM   2071  N   LYS X 269      55.738  31.249  35.318  1.00  0.00           N
ATOM   2072  CA  LYS X 269      54.570  30.379  35.560  1.00  0.00           C
ATOM   2073  CB  LYS X 269      54.372  30.138  37.066  1.00  0.00           C
ATOM   2074  CG  LYS X 269      55.419  29.149  37.596  1.00  0.00           C
ATOM   2075  CD  LYS X 269      55.044  28.637  38.990  1.00  0.00           C
ATOM   2076  CE  LYS X 269      56.050  27.558  39.387  1.00  0.00           C
ATOM   2077  NZ  LYS X 269      55.634  26.848  40.613  1.00  0.00           N
ATOM   2078  C   LYS X 269      53.278  30.867  34.895  1.00  0.00           C
ATOM   2079  O   LYS X 269      53.138  32.040  34.557  1.00  0.00           O
ATOM   2080  N   THR X 270      52.339  29.943  34.715  1.00  0.00           N
ATOM   2081  CA  THR X 270      51.107  30.083  33.916  1.00  0.00           C
ATOM   2082  CB  THR X 270      51.032  28.921  32.911  1.00  0.00           C
ATOM   2083  CG2 THR X 270      52.046  29.088  31.783  1.00  0.00           C
ATOM   2084  OG1 THR X 270      51.296  27.685  33.548  1.00  0.00           O
ATOM   2085  C   THR X 270      49.823  30.128  34.760  1.00  0.00           C
ATOM   2086  O   THR X 270      49.841  29.829  35.957  1.00  0.00           O
ATOM   2087  N   GLU X 271      48.681  30.464  34.139  1.00  0.00           N
ATOM   2088  CA  GLU X 271      47.350  30.496  34.787  1.00  0.00           C
ATOM   2089  CB  GLU X 271      46.278  30.789  33.720  1.00  0.00           C
ATOM   2090  CG  GLU X 271      44.844  30.901  34.263  1.00  0.00           C
ATOM   2091  CD  GLU X 271      43.863  31.260  33.139  1.00  0.00           C
ATOM   2092  OE1 GLU X 271      43.810  32.445  32.738  1.00  0.00           O
ATOM   2093  OE2 GLU X 271      43.165  30.352  32.624  1.00  0.00           O
ATOM   2094  C   GLU X 271      47.015  29.185  35.516  1.00  0.00           C
ATOM   2095  O   GLU X 271      46.408  29.207  36.585  1.00  0.00           O
ATOM   2096  N   GLU X 272      47.465  28.051  34.973  1.00  0.00           N
ATOM   2097  CA  GLU X 272      47.287  26.717  35.557  1.00  0.00           C
ATOM   2098  CB  GLU X 272      47.918  25.676  34.620  1.00  0.00           C
ATOM   2099  CG  GLU X 272      47.112  25.520  33.321  1.00  0.00           C
ATOM   2100  CD  GLU X 272      47.829  24.613  32.320  1.00  0.00           C
ATOM   2101  OE1 GLU X 272      48.176  25.085  31.205  1.00  0.00           O
ATOM   2102  OE2 GLU X 272      48.089  23.425  32.632  1.00  0.00           O
ATOM   2103  C   GLU X 272      47.862  26.592  36.980  1.00  0.00           C
ATOM   2104  O   GLU X 272      47.303  25.861  37.800  1.00  0.00           O
ATOM   2105  N   GLU X 273      48.924  27.335  37.315  1.00  0.00           N
ATOM   2106  CA  GLU X 273      49.437  27.431  38.689  1.00  0.00           C
ATOM   2107  CB  GLU X 273      50.968  27.285  38.738  1.00  0.00           C
ATOM   2108  CG  GLU X 273      51.407  25.860  38.349  1.00  0.00           C
ATOM   2109  CD  GLU X 273      52.740  25.405  38.959  1.00  0.00           C
ATOM   2110  OE1 GLU X 273      53.396  24.510  38.375  1.00  0.00           O
ATOM   2111  OE2 GLU X 273      53.106  25.838  40.074  1.00  0.00           O
ATOM   2112  C   GLU X 273      48.977  28.694  39.425  1.00  0.00           C
ATOM   2113  O   GLU X 273      48.730  28.617  40.628  1.00  0.00           O
ATOM   2114  N   LEU X 274      48.800  29.842  38.762  1.00  0.00           N
ATOM   2115  CA  LEU X 274      48.355  31.077  39.434  1.00  0.00           C
ATOM   2116  CB  LEU X 274      48.540  32.293  38.500  1.00  0.00           C
ATOM   2117  CG  LEU X 274      49.917  32.983  38.607  1.00  0.00           C
ATOM   2118  CD1 LEU X 274      51.096  32.108  38.175  1.00  0.00           C
ATOM   2119  CD2 LEU X 274      49.934  34.242  37.739  1.00  0.00           C
ATOM   2120  C   LEU X 274      46.909  30.970  39.969  1.00  0.00           C
ATOM   2121  O   LEU X 274      46.612  31.483  41.054  1.00  0.00           O
ATOM   2122  N   LEU X 275      46.022  30.249  39.275  1.00  0.00           N
ATOM   2123  CA  LEU X 275      44.627  30.052  39.690  1.00  0.00           C
ATOM   2124  CB  LEU X 275      43.805  29.678  38.443  1.00  0.00           C
ATOM   2125  CG  LEU X 275      42.278  29.753  38.625  1.00  0.00           C
ATOM   2126  CD1 LEU X 275      41.810  31.185  38.904  1.00  0.00           C
ATOM   2127  CD2 LEU X 275      41.605  29.257  37.346  1.00  0.00           C
ATOM   2128  C   LEU X 275      44.477  29.020  40.825  1.00  0.00           C
ATOM   2129  O   LEU X 275      43.643  29.192  41.712  1.00  0.00           O
ATOM   2130  N   GLU X 276      45.328  27.991  40.862  1.00  0.00           N
ATOM   2131  CA  GLU X 276      45.408  27.060  42.002  1.00  0.00           C
ATOM   2132  CB  GLU X 276      46.110  25.759  41.574  1.00  0.00           C
ATOM   2133  CG  GLU X 276      45.341  24.929  40.530  1.00  0.00           C
ATOM   2134  CD  GLU X 276      44.110  24.209  41.103  1.00  0.00           C
ATOM   2135  OE1 GLU X 276      42.967  24.596  40.763  1.00  0.00           O
ATOM   2136  OE2 GLU X 276      44.278  23.211  41.848  1.00  0.00           O
ATOM   2137  C   GLU X 276      46.131  27.712  43.198  1.00  0.00           C
ATOM   2138  O   GLU X 276      45.745  27.518  44.349  1.00  0.00           O
ATOM   2139  N   THR X 277      47.138  28.558  42.953  1.00  0.00           N
ATOM   2140  CA  THR X 277      47.805  29.367  43.994  1.00  0.00           C
ATOM   2141  CB  THR X 277      49.036  30.098  43.431  1.00  0.00           C
ATOM   2142  CG2 THR X 277      49.816  30.891  44.478  1.00  0.00           C
ATOM   2143  OG1 THR X 277      49.936  29.145  42.911  1.00  0.00           O
ATOM   2144  C   THR X 277      46.832  30.358  44.636  1.00  0.00           C
ATOM   2145  O   THR X 277      46.856  30.525  45.853  1.00  0.00           O
ATOM   2146  N   THR X 278      45.910  30.935  43.856  1.00  0.00           N
ATOM   2147  CA  THR X 278      44.824  31.806  44.349  1.00  0.00           C
ATOM   2148  CB  THR X 278      44.030  32.379  43.158  1.00  0.00           C
ATOM   2149  CG2 THR X 278      42.792  33.189  43.542  1.00  0.00           C
ATOM   2150  OG1 THR X 278      44.856  33.263  42.428  1.00  0.00           O
ATOM   2151  C   THR X 278      43.908  31.094  45.363  1.00  0.00           C
ATOM   2152  O   THR X 278      43.425  31.734  46.298  1.00  0.00           O
ATOM   2153  N   LEU X 279      43.730  29.769  45.264  1.00  0.00           N
ATOM   2154  CA  LEU X 279      43.064  28.959  46.297  1.00  0.00           C
ATOM   2155  CB  LEU X 279      42.529  27.669  45.638  1.00  0.00           C
ATOM   2156  CG  LEU X 279      41.867  26.668  46.605  1.00  0.00           C
ATOM   2157  CD1 LEU X 279      40.622  27.250  47.275  1.00  0.00           C
ATOM   2158  CD2 LEU X 279      41.466  25.403  45.846  1.00  0.00           C
ATOM   2159  C   LEU X 279      43.997  28.662  47.489  1.00  0.00           C
ATOM   2160  O   LEU X 279      43.612  28.848  48.647  1.00  0.00           O
ATOM   2161  N   LYS X 280      45.232  28.222  47.214  1.00  0.00           N
ATOM   2162  CA  LYS X 280      46.209  27.774  48.229  1.00  0.00           C
ATOM   2163  CB  LYS X 280      47.354  27.012  47.532  1.00  0.00           C
ATOM   2164  CG  LYS X 280      46.890  25.648  46.984  1.00  0.00           C
ATOM   2165  CD  LYS X 280      47.982  24.885  46.217  1.00  0.00           C
ATOM   2166  CE  LYS X 280      48.312  25.528  44.864  1.00  0.00           C
ATOM   2167  NZ  LYS X 280      49.235  24.681  44.077  1.00  0.00           N
ATOM   2168  C   LYS X 280      46.743  28.895  49.137  1.00  0.00           C
ATOM   2169  O   LYS X 280      47.201  28.610  50.242  1.00  0.00           O
ATOM   2170  N   MET X 281      46.662  30.163  48.724  1.00  0.00           N
ATOM   2171  CA  MET X 281      47.136  31.319  49.510  1.00  0.00           C
ATOM   2172  CB  MET X 281      47.448  32.504  48.580  1.00  0.00           C
ATOM   2173  CG  MET X 281      46.216  33.088  47.880  1.00  0.00           C
ATOM   2174  SD  MET X 281      46.594  34.545  46.870  1.00  0.00           S
ATOM   2175  CE  MET X 281      44.913  35.149  46.566  1.00  0.00           C
ATOM   2176  C   MET X 281      46.241  31.721  50.701  1.00  0.00           C
ATOM   2177  O   MET X 281      46.638  32.586  51.484  1.00  0.00           O
ATOM   2178  N   LYS X 282      45.071  31.086  50.866  1.00  0.00           N
ATOM   2179  CA  LYS X 282      44.154  31.193  52.021  1.00  0.00           C
ATOM   2180  CB  LYS X 282      44.564  30.214  53.144  1.00  0.00           C
ATOM   2181  CG  LYS X 282      45.864  30.544  53.902  1.00  0.00           C
ATOM   2182  CD  LYS X 282      46.105  29.523  55.023  1.00  0.00           C
ATOM   2183  CE  LYS X 282      47.068  30.089  56.069  1.00  0.00           C
ATOM   2184  NZ  LYS X 282      47.192  29.191  57.239  1.00  0.00           N
ATOM   2185  C   LYS X 282      43.798  32.624  52.475  1.00  0.00           C
ATOM   2186  O   LYS X 282      43.802  32.934  53.669  1.00  0.00           O
ATOM   2187  N   PHE X 283      43.445  33.485  51.520  1.00  0.00           N
ATOM   2188  CA  PHE X 283      42.757  34.763  51.766  1.00  0.00           C
ATOM   2189  CB  PHE X 283      43.102  35.765  50.653  1.00  0.00           C
ATOM   2190  CG  PHE X 283      44.473  36.412  50.780  1.00  0.00           C
ATOM   2191  CD1 PHE X 283      44.585  37.776  51.107  1.00  0.00           C
ATOM   2192  CE1 PHE X 283      45.851  38.387  51.178  1.00  0.00           C
ATOM   2193  CZ  PHE X 283      47.013  37.634  50.941  1.00  0.00           C
ATOM   2194  CE2 PHE X 283      46.909  36.267  50.640  1.00  0.00           C
ATOM   2195  CD2 PHE X 283      45.643  35.663  50.556  1.00  0.00           C
ATOM   2196  C   PHE X 283      41.235  34.547  51.911  1.00  0.00           C
ATOM   2197  O   PHE X 283      40.725  33.468  51.587  1.00  0.00           O
ATOM   2198  N   LEU X 284      40.504  35.545  52.432  1.00  0.00           N
ATOM   2199  CA  LEU X 284      39.078  35.448  52.810  1.00  0.00           C
ATOM   2200  CB  LEU X 284      38.173  35.568  51.559  1.00  0.00           C
ATOM   2201  CG  LEU X 284      38.299  36.883  50.766  1.00  0.00           C
ATOM   2202  CD1 LEU X 284      37.467  36.789  49.485  1.00  0.00           C
ATOM   2203  CD2 LEU X 284      37.799  38.091  51.561  1.00  0.00           C
ATOM   2204  C   LEU X 284      38.756  34.203  53.672  1.00  0.00           C
ATOM   2205  O   LEU X 284      37.668  33.636  53.585  1.00  0.00           O
ATOM   2206  N   SER X 285      39.724  33.734  54.467  1.00  0.00           N
ATOM   2207  CA  SER X 285      39.721  32.407  55.110  1.00  0.00           C
ATOM   2208  CB  SER X 285      40.494  31.400  54.242  1.00  0.00           C
ATOM   2209  OG  SER X 285      39.914  31.265  52.956  1.00  0.00           O
ATOM   2210  C   SER X 285      40.292  32.455  56.537  1.00  0.00           C
ATOM   2211  O   SER X 285      40.954  31.512  56.983  1.00  0.00           O
ATOM   2212  N   LEU X 286      40.102  33.578  57.236  1.00  0.00           N
ATOM   2213  CA  LEU X 286      40.822  33.945  58.455  1.00  0.00           C
ATOM   2214  CB  LEU X 286      40.505  35.421  58.785  1.00  0.00           C
ATOM   2215  CG  LEU X 286      41.384  36.043  59.889  1.00  0.00           C
ATOM   2216  CD1 LEU X 286      42.791  36.368  59.379  1.00  0.00           C
ATOM   2217  CD2 LEU X 286      40.759  37.343  60.395  1.00  0.00           C
ATOM   2218  C   LEU X 286      40.497  33.032  59.650  1.00  0.00           C
ATOM   2219  O   LEU X 286      39.334  32.821  59.994  1.00  0.00           O
ATOM   2220  N   ASP X 287      41.541  32.563  60.334  1.00  0.00           N
ATOM   2221  CA  ASP X 287      41.474  32.116  61.736  1.00  0.00           C
ATOM   2222  CB  ASP X 287      41.100  30.617  61.795  1.00  0.00           C
ATOM   2223  CG  ASP X 287      40.567  30.121  63.150  1.00  0.00           C
ATOM   2224  OD1 ASP X 287      40.274  30.938  64.058  1.00  0.00           O
ATOM   2225  OD2 ASP X 287      40.383  28.889  63.291  1.00  0.00           O
ATOM   2226  C   ASP X 287      42.760  32.489  62.519  1.00  0.00           C
ATOM   2227  O   ASP X 287      43.015  31.966  63.604  1.00  0.00           O
ATOM   2228  N   LEU X 288      43.586  33.400  61.978  1.00  0.00           N
ATOM   2229  CA  LEU X 288      44.774  34.002  62.610  1.00  0.00           C
ATOM   2230  CB  LEU X 288      44.305  35.135  63.554  1.00  0.00           C
ATOM   2231  CG  LEU X 288      45.387  36.097  64.091  1.00  0.00           C
ATOM   2232  CD1 LEU X 288      46.223  36.734  62.979  1.00  0.00           C
ATOM   2233  CD2 LEU X 288      44.706  37.210  64.887  1.00  0.00           C
ATOM   2234  C   LEU X 288      45.726  32.959  63.233  1.00  0.00           C
ATOM   2235  O   LEU X 288      46.174  33.087  64.372  1.00  0.00           O
ATOM   2236  N   GLN X 289      45.990  31.873  62.503  1.00  0.00           N
ATOM   2237  CA  GLN X 289      46.663  30.676  63.028  1.00  0.00           C
ATOM   2238  CB  GLN X 289      46.150  29.417  62.292  1.00  0.00           C
ATOM   2239  CG  GLN X 289      44.610  29.347  62.287  1.00  0.00           C
ATOM   2240  CD  GLN X 289      44.029  27.966  61.998  1.00  0.00           C
ATOM   2241  OE1 GLN X 289      43.414  27.342  62.852  1.00  0.00           O
ATOM   2242  NE2 GLN X 289      44.128  27.459  60.788  1.00  0.00           N
ATOM   2243  C   GLN X 289      48.200  30.794  63.032  1.00  0.00           C
ATOM   2244  O   GLN X 289      48.881  29.971  63.647  1.00  0.00           O
ATOM   2245  N   GLY X 290      48.748  31.838  62.402  1.00  0.00           N
ATOM   2246  CA  GLY X 290      50.176  32.160  62.351  1.00  0.00           C
ATOM   2247  C   GLY X 290      50.435  33.661  62.175  1.00  0.00           C
ATOM   2248  O   GLY X 290      49.546  34.488  62.389  1.00  0.00           O
ATOM   2249  N   ASP X 291      51.660  34.013  61.786  1.00  0.00           N
ATOM   2250  CA  ASP X 291      52.116  35.386  61.516  1.00  0.00           C
ATOM   2251  CB  ASP X 291      53.602  35.285  61.108  1.00  0.00           C
ATOM   2252  CG  ASP X 291      54.305  36.626  60.883  1.00  0.00           C
ATOM   2253  OD1 ASP X 291      54.855  37.187  61.862  1.00  0.00           O
ATOM   2254  OD2 ASP X 291      54.317  37.135  59.737  1.00  0.00           O
ATOM   2255  C   ASP X 291      51.242  36.110  60.451  1.00  0.00           C
ATOM   2256  O   ASP X 291      50.604  35.447  59.617  1.00  0.00           O
ATOM   2257  N   PRO X 292      51.189  37.462  60.425  1.00  0.00           N
ATOM   2258  CD  PRO X 292      51.669  38.381  61.456  1.00  0.00           C
ATOM   2259  CG  PRO X 292      50.902  39.683  61.249  1.00  0.00           C
ATOM   2260  CB  PRO X 292      50.699  39.691  59.738  1.00  0.00           C
ATOM   2261  CA  PRO X 292      50.409  38.220  59.440  1.00  0.00           C
ATOM   2262  C   PRO X 292      50.672  37.881  57.965  1.00  0.00           C
ATOM   2263  O   PRO X 292      49.780  38.090  57.139  1.00  0.00           O
ATOM   2264  N   ARG X 293      51.832  37.299  57.626  1.00  0.00           N
ATOM   2265  CA  ARG X 293      52.178  36.821  56.272  1.00  0.00           C
ATOM   2266  CB  ARG X 293      53.644  36.347  56.249  1.00  0.00           C
ATOM   2267  CG  ARG X 293      53.904  35.099  57.114  1.00  0.00           C
ATOM   2268  CD  ARG X 293      55.402  34.799  57.263  1.00  0.00           C
ATOM   2269  NE  ARG X 293      55.911  33.978  56.150  1.00  0.00           N
ATOM   2270  CZ  ARG X 293      57.105  34.014  55.594  1.00  0.00           C
ATOM   2271  NH1 ARG X 293      57.387  33.187  54.638  1.00  0.00           N
ATOM   2272  NH2 ARG X 293      58.061  34.819  55.951  1.00  0.00           N
ATOM   2273  C   ARG X 293      51.237  35.746  55.715  1.00  0.00           C
ATOM   2274  O   ARG X 293      51.151  35.598  54.499  1.00  0.00           O
ATOM   2275  N   GLU X 294      50.520  35.017  56.572  1.00  0.00           N
ATOM   2276  CA  GLU X 294      49.487  34.038  56.181  1.00  0.00           C
ATOM   2277  CB  GLU X 294      49.903  32.622  56.620  1.00  0.00           C
ATOM   2278  CG  GLU X 294      50.014  32.438  58.142  1.00  0.00           C
ATOM   2279  CD  GLU X 294      49.890  30.962  58.528  1.00  0.00           C
ATOM   2280  OE1 GLU X 294      50.854  30.189  58.309  1.00  0.00           O
ATOM   2281  OE2 GLU X 294      48.812  30.564  59.037  1.00  0.00           O
ATOM   2282  C   GLU X 294      48.069  34.407  56.669  1.00  0.00           C
ATOM   2283  O   GLU X 294      47.141  33.597  56.574  1.00  0.00           O
ATOM   2284  N   SER X 295      47.903  35.613  57.225  1.00  0.00           N
ATOM   2285  CA  SER X 295      46.735  36.004  58.031  1.00  0.00           C
ATOM   2286  CB  SER X 295      47.062  35.937  59.533  1.00  0.00           C
ATOM   2287  OG  SER X 295      47.722  34.730  59.887  1.00  0.00           O
ATOM   2288  C   SER X 295      46.155  37.371  57.626  1.00  0.00           C
ATOM   2289  O   SER X 295      45.756  38.163  58.485  1.00  0.00           O
ATOM   2290  N   GLN X 296      46.109  37.663  56.321  1.00  0.00           N
ATOM   2291  CA  GLN X 296      45.406  38.828  55.763  1.00  0.00           C
ATOM   2292  CB  GLN X 296      46.161  39.402  54.551  1.00  0.00           C
ATOM   2293  CG  GLN X 296      47.537  40.003  54.863  1.00  0.00           C
ATOM   2294  CD  GLN X 296      47.471  41.167  55.844  1.00  0.00           C
ATOM   2295  OE1 GLN X 296      47.695  41.004  57.036  1.00  0.00           O
ATOM   2296  NE2 GLN X 296      47.159  42.367  55.407  1.00  0.00           N
ATOM   2297  C   GLN X 296      43.973  38.453  55.330  1.00  0.00           C
ATOM   2298  O   GLN X 296      43.778  37.399  54.714  1.00  0.00           O
ATOM   2299  N   PRO X 297      42.962  39.309  55.571  1.00  0.00           N
ATOM   2300  CD  PRO X 297      42.921  40.322  56.616  1.00  0.00           C
ATOM   2301  CG  PRO X 297      41.447  40.442  56.995  1.00  0.00           C
ATOM   2302  CB  PRO X 297      40.740  40.181  55.665  1.00  0.00           C
ATOM   2303  CA  PRO X 297      41.635  39.137  54.980  1.00  0.00           C
ATOM   2304  C   PRO X 297      41.624  39.287  53.448  1.00  0.00           C
ATOM   2305  O   PRO X 297      41.035  38.450  52.763  1.00  0.00           O
ATOM   2306  N   LEU X 298      42.269  40.329  52.904  1.00  0.00           N
ATOM   2307  CA  LEU X 298      42.107  40.785  51.513  1.00  0.00           C
ATOM   2308  CB  LEU X 298      41.054  41.917  51.548  1.00  0.00           C
ATOM   2309  CG  LEU X 298      40.574  42.488  50.200  1.00  0.00           C
ATOM   2310  CD1 LEU X 298      39.974  41.414  49.290  1.00  0.00           C
ATOM   2311  CD2 LEU X 298      39.497  43.544  50.455  1.00  0.00           C
ATOM   2312  C   LEU X 298      43.448  41.221  50.879  1.00  0.00           C
ATOM   2313  O   LEU X 298      44.420  41.496  51.581  1.00  0.00           O
ATOM   2314  N   LEU X 299      43.512  41.294  49.544  1.00  0.00           N
ATOM   2315  CA  LEU X 299      44.675  41.766  48.778  1.00  0.00           C
ATOM   2316  CB  LEU X 299      45.281  40.573  48.010  1.00  0.00           C
ATOM   2317  CG  LEU X 299      46.499  40.907  47.125  1.00  0.00           C
ATOM   2318  CD1 LEU X 299      47.668  41.492  47.920  1.00  0.00           C
ATOM   2319  CD2 LEU X 299      46.990  39.638  46.429  1.00  0.00           C
ATOM   2320  C   LEU X 299      44.268  42.923  47.850  1.00  0.00           C
ATOM   2321  O   LEU X 299      43.331  42.778  47.061  1.00  0.00           O
ATOM   2322  N   GLY X 300      44.967  44.057  47.950  1.00  0.00           N
ATOM   2323  CA  GLY X 300      44.630  45.290  47.236  1.00  0.00           C
ATOM   2324  C   GLY X 300      45.712  46.372  47.337  1.00  0.00           C
ATOM   2325  O   GLY X 300      46.854  46.181  46.917  1.00  0.00           O
ATOM   2326  N   THR X 301      45.335  47.530  47.874  1.00  0.00           N
ATOM   2327  CA  THR X 301      46.152  48.750  47.929  1.00  0.00           C
ATOM   2328  CB  THR X 301      45.319  49.915  48.498  1.00  0.00           C
ATOM   2329  CG2 THR X 301      45.871  51.285  48.119  1.00  0.00           C
ATOM   2330  OG1 THR X 301      43.986  49.869  48.036  1.00  0.00           O
ATOM   2331  C   THR X 301      47.431  48.577  48.763  1.00  0.00           C
ATOM   2332  O   THR X 301      47.423  47.951  49.830  1.00  0.00           O
ATOM   2333  N   VAL X 302      48.521  49.183  48.292  1.00  0.00           N
ATOM   2334  CA  VAL X 302      49.832  49.309  48.961  1.00  0.00           C
ATOM   2335  CB  VAL X 302      50.826  48.237  48.449  1.00  0.00           C
ATOM   2336  CG1 VAL X 302      50.314  46.810  48.679  1.00  0.00           C
ATOM   2337  CG2 VAL X 302      51.182  48.404  46.966  1.00  0.00           C
ATOM   2338  C   VAL X 302      50.395  50.725  48.746  1.00  0.00           C
ATOM   2339  O   VAL X 302      49.731  51.579  48.158  1.00  0.00           O
ATOM   2340  N   ILE X 303      51.628  50.993  49.183  1.00  0.00           N
ATOM   2341  CA  ILE X 303      52.366  52.222  48.842  1.00  0.00           C
ATOM   2342  CB  ILE X 303      52.951  52.888  50.107  1.00  0.00           C
ATOM   2343  CG2 ILE X 303      53.600  54.234  49.731  1.00  0.00           C
ATOM   2344  CG1 ILE X 303      51.852  53.115  51.171  1.00  0.00           C
ATOM   2345  CD1 ILE X 303      52.398  53.617  52.507  1.00  0.00           C
ATOM   2346  C   ILE X 303      53.445  51.901  47.798  1.00  0.00           C
ATOM   2347  O   ILE X 303      54.434  51.229  48.103  1.00  0.00           O
ATOM   2348  N   ASP X 304      53.269  52.398  46.571  1.00  0.00           N
ATOM   2349  CA  ASP X 304      54.209  52.207  45.452  1.00  0.00           C
ATOM   2350  CB  ASP X 304      53.405  51.923  44.172  1.00  0.00           C
ATOM   2351  CG  ASP X 304      52.715  53.178  43.647  1.00  0.00           C
ATOM   2352  OD1 ASP X 304      51.667  53.561  44.207  1.00  0.00           O
ATOM   2353  OD2 ASP X 304      53.261  53.811  42.711  1.00  0.00           O
ATOM   2354  C   ASP X 304      55.176  53.394  45.256  1.00  0.00           C
ATOM   2355  O   ASP X 304      56.216  53.262  44.602  1.00  0.00           O
ATOM   2356  N   GLY X 305      54.839  54.564  45.805  1.00  0.00           N
ATOM   2357  CA  GLY X 305      55.637  55.788  45.724  1.00  0.00           C
ATOM   2358  C   GLY X 305      55.352  56.694  44.518  1.00  0.00           C
ATOM   2359  O   GLY X 305      56.065  57.684  44.351  1.00  0.00           O
ATOM   2360  N   MET X 306      54.357  56.390  43.672  1.00  0.00           N
ATOM   2361  CA  MET X 306      54.008  57.219  42.503  1.00  0.00           C
ATOM   2362  CB  MET X 306      54.781  56.703  41.277  1.00  0.00           C
ATOM   2363  CG  MET X 306      54.901  57.743  40.159  1.00  0.00           C
ATOM   2364  SD  MET X 306      53.635  57.685  38.867  1.00  0.00           S
ATOM   2365  CE  MET X 306      54.270  59.023  37.817  1.00  0.00           C
ATOM   2366  C   MET X 306      52.495  57.327  42.244  1.00  0.00           C
ATOM   2367  O   MET X 306      51.998  58.438  42.051  1.00  0.00           O
ATOM   2368  N   LEU X 307      51.729  56.232  42.341  1.00  0.00           N
ATOM   2369  CA  LEU X 307      50.259  56.294  42.358  1.00  0.00           C
ATOM   2370  CB  LEU X 307      49.683  54.979  41.793  1.00  0.00           C
ATOM   2371  CG  LEU X 307      48.188  55.048  41.420  1.00  0.00           C
ATOM   2372  CD1 LEU X 307      47.861  53.969  40.388  1.00  0.00           C
ATOM   2373  CD2 LEU X 307      47.249  54.830  42.611  1.00  0.00           C
ATOM   2374  C   LEU X 307      49.759  56.670  43.765  1.00  0.00           C
ATOM   2375  O   LEU X 307      48.950  57.593  43.900  1.00  0.00           O
ATOM   2376  N   LEU X 308      50.311  56.032  44.802  1.00  0.00           N
ATOM   2377  CA  LEU X 308      50.231  56.457  46.203  1.00  0.00           C
ATOM   2378  CB  LEU X 308      49.387  55.460  47.020  1.00  0.00           C
ATOM   2379  CG  LEU X 308      47.866  55.574  46.822  1.00  0.00           C
ATOM   2380  CD1 LEU X 308      47.183  54.438  47.582  1.00  0.00           C
ATOM   2381  CD2 LEU X 308      47.309  56.898  47.358  1.00  0.00           C
ATOM   2382  C   LEU X 308      51.634  56.592  46.809  1.00  0.00           C
ATOM   2383  O   LEU X 308      52.396  55.625  46.860  1.00  0.00           O
ATOM   2384  N   LEU X 309      51.954  57.788  47.315  1.00  0.00           N
ATOM   2385  CA  LEU X 309      53.205  58.091  48.021  1.00  0.00           C
ATOM   2386  CB  LEU X 309      53.579  59.554  47.707  1.00  0.00           C
ATOM   2387  CG  LEU X 309      54.911  60.055  48.299  1.00  0.00           C
ATOM   2388  CD1 LEU X 309      56.114  59.224  47.846  1.00  0.00           C
ATOM   2389  CD2 LEU X 309      55.142  61.501  47.862  1.00  0.00           C
ATOM   2390  C   LEU X 309      53.121  57.810  49.533  1.00  0.00           C
ATOM   2391  O   LEU X 309      54.144  57.570  50.171  1.00  0.00           O
ATOM   2392  N   LYS X 310      51.911  57.809  50.106  1.00  0.00           N
ATOM   2393  CA  LYS X 310      51.608  57.511  51.520  1.00  0.00           C
ATOM   2394  CB  LYS X 310      51.515  58.809  52.356  1.00  0.00           C
ATOM   2395  CG  LYS X 310      52.684  59.780  52.124  1.00  0.00           C
ATOM   2396  CD  LYS X 310      52.682  60.972  53.087  1.00  0.00           C
ATOM   2397  CE  LYS X 310      53.847  61.894  52.712  1.00  0.00           C
ATOM   2398  NZ  LYS X 310      54.063  62.950  53.722  1.00  0.00           N
ATOM   2399  C   LYS X 310      50.293  56.731  51.606  1.00  0.00           C
ATOM   2400  O   LYS X 310      49.522  56.735  50.644  1.00  0.00           O
ATOM   2401  N   THR X 311      50.005  56.096  52.744  1.00  0.00           N
ATOM   2402  CA  THR X 311      48.679  55.492  52.976  1.00  0.00           C
ATOM   2403  CB  THR X 311      48.655  54.679  54.282  1.00  0.00           C
ATOM   2404  CG2 THR X 311      48.604  55.504  55.566  1.00  0.00           C
ATOM   2405  OG1 THR X 311      47.569  53.785  54.279  1.00  0.00           O
ATOM   2406  C   THR X 311      47.580  56.574  52.930  1.00  0.00           C
ATOM   2407  O   THR X 311      47.832  57.690  53.399  1.00  0.00           O
ATOM   2408  N   PRO X 312      46.370  56.307  52.390  1.00  0.00           N
ATOM   2409  CD  PRO X 312      45.955  55.067  51.742  1.00  0.00           C
ATOM   2410  CG  PRO X 312      44.741  55.426  50.887  1.00  0.00           C
ATOM   2411  CB  PRO X 312      44.119  56.584  51.662  1.00  0.00           C
ATOM   2412  CA  PRO X 312      45.349  57.341  52.174  1.00  0.00           C
ATOM   2413  C   PRO X 312      45.017  58.201  53.403  1.00  0.00           C
ATOM   2414  O   PRO X 312      44.854  59.413  53.283  1.00  0.00           O
ATOM   2415  N   GLU X 313      45.002  57.623  54.605  1.00  0.00           N
ATOM   2416  CA  GLU X 313      44.715  58.356  55.847  1.00  0.00           C
ATOM   2417  CB  GLU X 313      44.471  57.347  56.973  1.00  0.00           C
ATOM   2418  CG  GLU X 313      43.144  56.597  56.797  1.00  0.00           C
ATOM   2419  CD  GLU X 313      43.087  55.424  57.771  1.00  0.00           C
ATOM   2420  OE1 GLU X 313      43.848  54.445  57.575  1.00  0.00           O
ATOM   2421  OE2 GLU X 313      42.331  55.490  58.768  1.00  0.00           O
ATOM   2422  C   GLU X 313      45.808  59.361  56.259  1.00  0.00           C
ATOM   2423  O   GLU X 313      45.497  60.323  56.964  1.00  0.00           O
ATOM   2424  N   GLU X 314      47.055  59.196  55.798  1.00  0.00           N
ATOM   2425  CA  GLU X 314      48.124  60.199  55.951  1.00  0.00           C
ATOM   2426  CB  GLU X 314      49.517  59.534  55.878  1.00  0.00           C
ATOM   2427  CG  GLU X 314      49.845  58.758  57.162  1.00  0.00           C
ATOM   2428  CD  GLU X 314      51.298  58.256  57.249  1.00  0.00           C
ATOM   2429  OE1 GLU X 314      51.963  57.995  56.220  1.00  0.00           O
ATOM   2430  OE2 GLU X 314      51.788  58.065  58.393  1.00  0.00           O
ATOM   2431  C   GLU X 314      48.004  61.331  54.915  1.00  0.00           C
ATOM   2432  O   GLU X 314      48.435  62.455  55.186  1.00  0.00           O
ATOM   2433  N   LEU X 315      47.372  61.066  53.763  1.00  0.00           N
ATOM   2434  CA  LEU X 315      47.057  62.068  52.736  1.00  0.00           C
ATOM   2435  CB  LEU X 315      46.896  61.385  51.362  1.00  0.00           C
ATOM   2436  CG  LEU X 315      48.135  60.621  50.855  1.00  0.00           C
ATOM   2437  CD1 LEU X 315      47.833  59.985  49.498  1.00  0.00           C
ATOM   2438  CD2 LEU X 315      49.352  61.534  50.692  1.00  0.00           C
ATOM   2439  C   LEU X 315      45.808  62.892  53.091  1.00  0.00           C
ATOM   2440  O   LEU X 315      45.765  64.084  52.781  1.00  0.00           O
ATOM   2441  N   GLN X 316      44.827  62.310  53.796  1.00  0.00           N
ATOM   2442  CA  GLN X 316      43.687  63.058  54.350  1.00  0.00           C
ATOM   2443  CB  GLN X 316      42.690  62.129  55.059  1.00  0.00           C
ATOM   2444  CG  GLN X 316      41.935  61.143  54.153  1.00  0.00           C
ATOM   2445  CD  GLN X 316      40.799  60.445  54.898  1.00  0.00           C
ATOM   2446  OE1 GLN X 316      40.224  60.961  55.849  1.00  0.00           O
ATOM   2447  NE2 GLN X 316      40.414  59.256  54.499  1.00  0.00           N
ATOM   2448  C   GLN X 316      44.137  64.129  55.359  1.00  0.00           C
ATOM   2449  O   GLN X 316      43.612  65.246  55.346  1.00  0.00           O
ATOM   2450  N   ALA X 317      45.127  63.814  56.205  1.00  0.00           N
ATOM   2451  CA  ALA X 317      45.693  64.752  57.177  1.00  0.00           C
ATOM   2452  CB  ALA X 317      46.650  63.980  58.094  1.00  0.00           C
ATOM   2453  C   ALA X 317      46.390  65.941  56.488  1.00  0.00           C
ATOM   2454  O   ALA X 317      46.182  67.095  56.867  1.00  0.00           O
ATOM   2455  N   GLU X 318      47.142  65.683  55.414  1.00  0.00           N
ATOM   2456  CA  GLU X 318      47.748  66.717  54.554  1.00  0.00           C
ATOM   2457  CB  GLU X 318      49.002  66.148  53.868  1.00  0.00           C
ATOM   2458  CG  GLU X 318      50.132  65.909  54.879  1.00  0.00           C
ATOM   2459  CD  GLU X 318      51.385  65.353  54.199  1.00  0.00           C
ATOM   2460  OE1 GLU X 318      51.807  64.226  54.550  1.00  0.00           O
ATOM   2461  OE2 GLU X 318      51.957  66.046  53.319  1.00  0.00           O
ATOM   2462  C   GLU X 318      46.760  67.335  53.539  1.00  0.00           C
ATOM   2463  O   GLU X 318      47.155  68.147  52.693  1.00  0.00           O
ATOM   2464  N   ARG X 319      45.473  66.957  53.623  1.00  0.00           N
ATOM   2465  CA  ARG X 319      44.353  67.395  52.771  1.00  0.00           C
ATOM   2466  CB  ARG X 319      43.879  68.801  53.201  1.00  0.00           C
ATOM   2467  CG  ARG X 319      43.394  68.938  54.652  1.00  0.00           C
ATOM   2468  CD  ARG X 319      42.018  68.313  54.894  1.00  0.00           C
ATOM   2469  NE  ARG X 319      41.533  68.659  56.235  1.00  0.00           N
ATOM   2470  CZ  ARG X 319      41.704  67.987  57.357  1.00  0.00           C
ATOM   2471  NH1 ARG X 319      42.323  66.842  57.408  1.00  0.00           N
ATOM   2472  NH2 ARG X 319      41.248  68.491  58.462  1.00  0.00           N
ATOM   2473  C   ARG X 319      44.653  67.281  51.267  1.00  0.00           C
ATOM   2474  O   ARG X 319      44.215  68.128  50.487  1.00  0.00           O
ATOM   2475  N   ASN X 320      45.394  66.253  50.845  1.00  0.00           N
ATOM   2476  CA  ASN X 320      45.852  66.081  49.460  1.00  0.00           C
ATOM   2477  CB  ASN X 320      47.210  65.351  49.444  1.00  0.00           C
ATOM   2478  CG  ASN X 320      47.947  65.578  48.133  1.00  0.00           C
ATOM   2479  OD1 ASN X 320      48.834  66.415  48.034  1.00  0.00           O
ATOM   2480  ND2 ASN X 320      47.575  64.897  47.075  1.00  0.00           N
ATOM   2481  C   ASN X 320      44.768  65.464  48.551  1.00  0.00           C
ATOM   2482  O   ASN X 320      44.946  64.385  47.988  1.00  0.00           O
ATOM   2483  N   PHE X 321      43.637  66.159  48.429  1.00  0.00           N
ATOM   2484  CA  PHE X 321      42.504  65.804  47.570  1.00  0.00           C
ATOM   2485  CB  PHE X 321      41.191  66.058  48.331  1.00  0.00           C
ATOM   2486  CG  PHE X 321      40.977  65.260  49.610  1.00  0.00           C
ATOM   2487  CD1 PHE X 321      40.256  64.051  49.582  1.00  0.00           C
ATOM   2488  CE1 PHE X 321      39.938  63.386  50.781  1.00  0.00           C
ATOM   2489  CZ  PHE X 321      40.350  63.921  52.013  1.00  0.00           C
ATOM   2490  CE2 PHE X 321      41.100  65.110  52.046  1.00  0.00           C
ATOM   2491  CD2 PHE X 321      41.410  65.774  50.846  1.00  0.00           C
ATOM   2492  C   PHE X 321      42.525  66.588  46.242  1.00  0.00           C
ATOM   2493  O   PHE X 321      43.244  67.583  46.095  1.00  0.00           O
ATOM   2494  N   HIE X 322      41.716  66.156  45.275  1.00  0.00           N
ATOM   2495  CA  HIE X 322      41.393  66.863  44.026  1.00  0.00           C
ATOM   2496  CB  HIE X 322      41.233  65.799  42.924  1.00  0.00           C
ATOM   2497  CG  HIE X 322      40.946  66.303  41.530  1.00  0.00           C
ATOM   2498  ND1 HIE X 322      41.202  67.585  41.037  1.00  0.00           N
ATOM   2499  CE1 HIE X 322      40.785  67.576  39.758  1.00  0.00           C
ATOM   2500  NE2 HIE X 322      40.300  66.367  39.428  1.00  0.00           N
ATOM   2501  CD2 HIE X 322      40.405  65.550  40.530  1.00  0.00           C
ATOM   2502  C   HIE X 322      40.142  67.747  44.204  1.00  0.00           C
ATOM   2503  O   HIE X 322      39.195  67.351  44.887  1.00  0.00           O
ATOM   2504  N   THR X 323      40.114  68.935  43.587  1.00  0.00           N
ATOM   2505  CA  THR X 323      39.048  69.955  43.743  1.00  0.00           C
ATOM   2506  CB  THR X 323      39.551  71.397  43.484  1.00  0.00           C
ATOM   2507  CG2 THR X 323      40.183  71.998  44.735  1.00  0.00           C
ATOM   2508  OG1 THR X 323      40.516  71.475  42.449  1.00  0.00           O
ATOM   2509  C   THR X 323      37.768  69.641  42.948  1.00  0.00           C
ATOM   2510  O   THR X 323      37.297  70.437  42.132  1.00  0.00           O
ATOM   2511  N   VAL X 324      37.180  68.468  43.197  1.00  0.00           N
ATOM   2512  CA  VAL X 324      35.959  67.961  42.544  1.00  0.00           C
ATOM   2513  CB  VAL X 324      36.267  66.746  41.645  1.00  0.00           C
ATOM   2514  CG1 VAL X 324      37.128  67.173  40.453  1.00  0.00           C
ATOM   2515  CG2 VAL X 324      36.971  65.584  42.361  1.00  0.00           C
ATOM   2516  C   VAL X 324      34.865  67.607  43.565  1.00  0.00           C
ATOM   2517  O   VAL X 324      35.194  67.099  44.639  1.00  0.00           O
ATOM   2518  N   PRO X 325      33.569  67.836  43.270  1.00  0.00           N
ATOM   2519  CD  PRO X 325      33.053  68.678  42.201  1.00  0.00           C
ATOM   2520  CG  PRO X 325      31.605  68.991  42.578  1.00  0.00           C
ATOM   2521  CB  PRO X 325      31.181  67.748  43.358  1.00  0.00           C
ATOM   2522  CA  PRO X 325      32.464  67.336  44.091  1.00  0.00           C
ATOM   2523  C   PRO X 325      32.523  65.814  44.299  1.00  0.00           C
ATOM   2524  O   PRO X 325      32.804  65.072  43.351  1.00  0.00           O
ATOM   2525  N   TYR X 326      32.227  65.349  45.517  1.00  0.00           N
ATOM   2526  CA  TYR X 326      32.304  63.929  45.894  1.00  0.00           C
ATOM   2527  CB  TYR X 326      33.628  63.689  46.645  1.00  0.00           C
ATOM   2528  CG  TYR X 326      33.926  62.260  47.075  1.00  0.00           C
ATOM   2529  CD1 TYR X 326      34.579  62.013  48.301  1.00  0.00           C
ATOM   2530  CE1 TYR X 326      34.859  60.690  48.701  1.00  0.00           C
ATOM   2531  CZ  TYR X 326      34.483  59.609  47.876  1.00  0.00           C
ATOM   2532  OH  TYR X 326      34.721  58.331  48.263  1.00  0.00           O
ATOM   2533  CE2 TYR X 326      33.849  59.855  46.643  1.00  0.00           C
ATOM   2534  CD2 TYR X 326      33.588  61.175  46.244  1.00  0.00           C
ATOM   2535  C   TYR X 326      31.065  63.462  46.687  1.00  0.00           C
ATOM   2536  O   TYR X 326      30.594  64.163  47.583  1.00  0.00           O
ATOM   2537  N   MET X 327      30.519  62.286  46.357  1.00  0.00           N
ATOM   2538  CA  MET X 327      29.275  61.753  46.933  1.00  0.00           C
ATOM   2539  CB  MET X 327      28.172  61.865  45.867  1.00  0.00           C
ATOM   2540  CG  MET X 327      26.762  61.645  46.419  1.00  0.00           C
ATOM   2541  SD  MET X 327      25.448  61.997  45.218  1.00  0.00           S
ATOM   2542  CE  MET X 327      25.477  60.480  44.224  1.00  0.00           C
ATOM   2543  C   MET X 327      29.450  60.316  47.455  1.00  0.00           C
ATOM   2544  O   MET X 327      30.035  59.485  46.760  1.00  0.00           O
ATOM   2545  N   VAL X 328      28.956  60.007  48.664  1.00  0.00           N
ATOM   2546  CA  VAL X 328      29.225  58.716  49.344  1.00  0.00           C
ATOM   2547  CB  VAL X 328      30.321  58.857  50.423  1.00  0.00           C
ATOM   2548  CG1 VAL X 328      30.716  57.494  51.011  1.00  0.00           C
ATOM   2549  CG2 VAL X 328      31.603  59.499  49.873  1.00  0.00           C
ATOM   2550  C   VAL X 328      27.969  58.073  49.949  1.00  0.00           C
ATOM   2551  O   VAL X 328      27.217  58.717  50.685  1.00  0.00           O
ATOM   2552  N   GLY X 329      27.780  56.781  49.657  1.00  0.00           N
ATOM   2553  CA  GLY X 329      26.661  55.954  50.113  1.00  0.00           C
ATOM   2554  C   GLY X 329      26.978  55.051  51.312  1.00  0.00           C
ATOM   2555  O   GLY X 329      27.622  54.009  51.168  1.00  0.00           O
ATOM   2556  N   ILE X 330      26.458  55.418  52.485  1.00  0.00           N
ATOM   2557  CA  ILE X 330      26.553  54.713  53.778  1.00  0.00           C
ATOM   2558  CB  ILE X 330      26.500  55.737  54.945  1.00  0.00           C
ATOM   2559  CG2 ILE X 330      26.810  55.075  56.301  1.00  0.00           C
ATOM   2560  CG1 ILE X 330      27.448  56.950  54.745  1.00  0.00           C
ATOM   2561  CD1 ILE X 330      28.934  56.609  54.550  1.00  0.00           C
ATOM   2562  C   ILE X 330      25.473  53.611  53.845  1.00  0.00           C
ATOM   2563  O   ILE X 330      24.520  53.654  54.627  1.00  0.00           O
ATOM   2564  N   ASN X 331      25.582  52.654  52.923  1.00  0.00           N
ATOM   2565  CA  ASN X 331      24.548  51.668  52.591  1.00  0.00           C
ATOM   2566  CB  ASN X 331      25.010  50.944  51.314  1.00  0.00           C
ATOM   2567  CG  ASN X 331      23.867  50.427  50.462  1.00  0.00           C
ATOM   2568  OD1 ASN X 331      22.947  49.777  50.935  1.00  0.00           O
ATOM   2569  ND2 ASN X 331      23.894  50.716  49.186  1.00  0.00           N
ATOM   2570  C   ASN X 331      24.196  50.729  53.774  1.00  0.00           C
ATOM   2571  O   ASN X 331      25.045  50.417  54.612  1.00  0.00           O
ATOM   2572  N   LYS X 332      22.927  50.308  53.877  1.00  0.00           N
ATOM   2573  CA  LYS X 332      22.265  50.027  55.170  1.00  0.00           C
ATOM   2574  CB  LYS X 332      20.742  50.146  54.949  1.00  0.00           C
ATOM   2575  CG  LYS X 332      19.831  49.971  56.179  1.00  0.00           C
ATOM   2576  CD  LYS X 332      20.090  51.008  57.286  1.00  0.00           C
ATOM   2577  CE  LYS X 332      19.167  50.818  58.499  1.00  0.00           C
ATOM   2578  NZ  LYS X 332      17.773  51.238  58.221  1.00  0.00           N
ATOM   2579  C   LYS X 332      22.658  48.728  55.893  1.00  0.00           C
ATOM   2580  O   LYS X 332      22.620  48.716  57.127  1.00  0.00           O
ATOM   2581  N   GLN X 333      22.995  47.654  55.174  1.00  0.00           N
ATOM   2582  CA  GLN X 333      23.091  46.284  55.727  1.00  0.00           C
ATOM   2583  CB  GLN X 333      21.782  45.519  55.444  1.00  0.00           C
ATOM   2584  CG  GLN X 333      21.533  45.122  53.971  1.00  0.00           C
ATOM   2585  CD  GLN X 333      20.996  46.274  53.133  1.00  0.00           C
ATOM   2586  OE1 GLN X 333      19.802  46.549  53.114  1.00  0.00           O
ATOM   2587  NE2 GLN X 333      21.826  47.016  52.435  1.00  0.00           N
ATOM   2588  C   GLN X 333      24.325  45.473  55.290  1.00  0.00           C
ATOM   2589  O   GLN X 333      24.336  44.244  55.378  1.00  0.00           O
ATOM   2590  N   GLU X 334      25.369  46.135  54.794  1.00  0.00           N
ATOM   2591  CA  GLU X 334      26.429  45.507  53.986  1.00  0.00           C
ATOM   2592  CB  GLU X 334      27.346  46.592  53.403  1.00  0.00           C
ATOM   2593  CG  GLU X 334      26.627  47.644  52.553  1.00  0.00           C
ATOM   2594  CD  GLU X 334      25.835  47.024  51.427  1.00  0.00           C
ATOM   2595  OE1 GLU X 334      24.605  46.869  51.537  1.00  0.00           O
ATOM   2596  OE2 GLU X 334      26.459  46.666  50.369  1.00  0.00           O
ATOM   2597  C   GLU X 334      27.267  44.473  54.752  1.00  0.00           C
ATOM   2598  O   GLU X 334      27.912  43.624  54.143  1.00  0.00           O
ATOM   2599  N   PHE X 335      27.237  44.516  56.083  1.00  0.00           N
ATOM   2600  CA  PHE X 335      27.957  43.616  56.984  1.00  0.00           C
ATOM   2601  CB  PHE X 335      28.004  44.282  58.369  1.00  0.00           C
ATOM   2602  CG  PHE X 335      26.650  44.710  58.911  1.00  0.00           C
ATOM   2603  CD1 PHE X 335      26.172  46.015  58.677  1.00  0.00           C
ATOM   2604  CE1 PHE X 335      24.888  46.389  59.113  1.00  0.00           C
ATOM   2605  CZ  PHE X 335      24.082  45.464  59.799  1.00  0.00           C
ATOM   2606  CE2 PHE X 335      24.563  44.169  60.056  1.00  0.00           C
ATOM   2607  CD2 PHE X 335      25.842  43.792  59.610  1.00  0.00           C
ATOM   2608  C   PHE X 335      27.366  42.196  57.086  1.00  0.00           C
ATOM   2609  O   PHE X 335      28.105  41.276  57.439  1.00  0.00           O
ATOM   2610  N   GLY X 336      26.066  42.003  56.814  1.00  0.00           N
ATOM   2611  CA  GLY X 336      25.288  40.843  57.294  1.00  0.00           C
ATOM   2612  C   GLY X 336      25.681  39.456  56.757  1.00  0.00           C
ATOM   2613  O   GLY X 336      25.299  38.440  57.340  1.00  0.00           O
ATOM   2614  N   TRP X 337      26.469  39.392  55.684  1.00  0.00           N
ATOM   2615  CA  TRP X 337      27.060  38.161  55.147  1.00  0.00           C
ATOM   2616  CB  TRP X 337      26.339  37.783  53.839  1.00  0.00           C
ATOM   2617  CG  TRP X 337      25.960  36.339  53.720  1.00  0.00           C
ATOM   2618  CD1 TRP X 337      24.904  35.765  54.340  1.00  0.00           C
ATOM   2619  NE1 TRP X 337      24.810  34.439  53.971  1.00  0.00           N
ATOM   2620  CE2 TRP X 337      25.831  34.078  53.118  1.00  0.00           C
ATOM   2621  CZ2 TRP X 337      26.182  32.867  52.503  1.00  0.00           C
ATOM   2622  CH2 TRP X 337      27.337  32.817  51.704  1.00  0.00           C
ATOM   2623  CZ3 TRP X 337      28.115  33.974  51.519  1.00  0.00           C
ATOM   2624  CE3 TRP X 337      27.740  35.191  52.122  1.00  0.00           C
ATOM   2625  CD2 TRP X 337      26.593  35.275  52.943  1.00  0.00           C
ATOM   2626  C   TRP X 337      28.576  38.313  54.954  1.00  0.00           C
ATOM   2627  O   TRP X 337      29.350  37.454  55.373  1.00  0.00           O
ATOM   2628  N   LEU X 338      29.012  39.454  54.410  1.00  0.00           N
ATOM   2629  CA  LEU X 338      30.410  39.804  54.153  1.00  0.00           C
ATOM   2630  CB  LEU X 338      30.420  41.226  53.555  1.00  0.00           C
ATOM   2631  CG  LEU X 338      31.804  41.783  53.170  1.00  0.00           C
ATOM   2632  CD1 LEU X 338      32.506  40.936  52.108  1.00  0.00           C
ATOM   2633  CD2 LEU X 338      31.651  43.204  52.625  1.00  0.00           C
ATOM   2634  C   LEU X 338      31.300  39.699  55.405  1.00  0.00           C
ATOM   2635  O   LEU X 338      32.426  39.212  55.307  1.00  0.00           O
ATOM   2636  N   ILE X 339      30.810  40.086  56.590  1.00  0.00           N
ATOM   2637  CA  ILE X 339      31.571  39.899  57.834  1.00  0.00           C
ATOM   2638  CB  ILE X 339      31.226  40.946  58.921  1.00  0.00           C
ATOM   2639  CG2 ILE X 339      31.988  40.630  60.221  1.00  0.00           C
ATOM   2640  CG1 ILE X 339      31.583  42.361  58.398  1.00  0.00           C
ATOM   2641  CD1 ILE X 339      31.475  43.495  59.427  1.00  0.00           C
ATOM   2642  C   ILE X 339      31.557  38.426  58.285  1.00  0.00           C
ATOM   2643  O   ILE X 339      32.621  37.804  58.220  1.00  0.00           O
ATOM   2644  N   PRO X 340      30.429  37.816  58.706  1.00  0.00           N
ATOM   2645  CD  PRO X 340      29.075  38.357  58.723  1.00  0.00           C
ATOM   2646  CG  PRO X 340      28.159  37.164  58.983  1.00  0.00           C
ATOM   2647  CB  PRO X 340      29.029  36.261  59.856  1.00  0.00           C
ATOM   2648  CA  PRO X 340      30.447  36.481  59.314  1.00  0.00           C
ATOM   2649  C   PRO X 340      30.878  35.356  58.358  1.00  0.00           C
ATOM   2650  O   PRO X 340      31.453  34.369  58.822  1.00  0.00           O
ATOM   2651  N   MET X 341      30.653  35.496  57.045  1.00  0.00           N
ATOM   2652  CA  MET X 341      30.864  34.420  56.062  1.00  0.00           C
ATOM   2653  CB  MET X 341      29.622  34.241  55.164  1.00  0.00           C
ATOM   2654  CG  MET X 341      28.259  34.331  55.867  1.00  0.00           C
ATOM   2655  SD  MET X 341      28.014  33.305  57.336  1.00  0.00           S
ATOM   2656  CE  MET X 341      26.308  33.764  57.744  1.00  0.00           C
ATOM   2657  C   MET X 341      32.118  34.590  55.186  1.00  0.00           C
ATOM   2658  O   MET X 341      32.480  33.644  54.491  1.00  0.00           O
ATOM   2659  N   GLN X 342      32.781  35.759  55.174  1.00  0.00           N
ATOM   2660  CA  GLN X 342      33.963  36.013  54.320  1.00  0.00           C
ATOM   2661  CB  GLN X 342      33.564  36.821  53.067  1.00  0.00           C
ATOM   2662  CG  GLN X 342      32.685  36.080  52.046  1.00  0.00           C
ATOM   2663  CD  GLN X 342      33.436  34.973  51.313  1.00  0.00           C
ATOM   2664  OE1 GLN X 342      34.003  35.171  50.246  1.00  0.00           O
ATOM   2665  NE2 GLN X 342      33.478  33.777  51.851  1.00  0.00           N
ATOM   2666  C   GLN X 342      35.129  36.715  55.035  1.00  0.00           C
ATOM   2667  O   GLN X 342      36.272  36.285  54.885  1.00  0.00           O
ATOM   2668  N   LEU X 343      34.895  37.777  55.817  1.00  0.00           N
ATOM   2669  CA  LEU X 343      35.983  38.551  56.439  1.00  0.00           C
ATOM   2670  CB  LEU X 343      35.638  40.050  56.427  1.00  0.00           C
ATOM   2671  CG  LEU X 343      35.533  40.676  55.020  1.00  0.00           C
ATOM   2672  CD1 LEU X 343      35.106  42.137  55.141  1.00  0.00           C
ATOM   2673  CD2 LEU X 343      36.863  40.651  54.260  1.00  0.00           C
ATOM   2674  C   LEU X 343      36.365  38.047  57.840  1.00  0.00           C
ATOM   2675  O   LEU X 343      37.549  37.849  58.104  1.00  0.00           O
ATOM   2676  N   MET X 344      35.386  37.765  58.703  1.00  0.00           N
ATOM   2677  CA  MET X 344      35.582  37.199  60.049  1.00  0.00           C
ATOM   2678  CB  MET X 344      34.477  37.752  60.968  1.00  0.00           C
ATOM   2679  CG  MET X 344      34.687  37.462  62.458  1.00  0.00           C
ATOM   2680  SD  MET X 344      33.267  37.957  63.475  1.00  0.00           S
ATOM   2681  CE  MET X 344      33.840  37.396  65.102  1.00  0.00           C
ATOM   2682  C   MET X 344      35.587  35.658  60.050  1.00  0.00           C
ATOM   2683  O   MET X 344      36.248  35.053  60.893  1.00  0.00           O
ATOM   2684  N   SER X 345      34.871  35.031  59.104  1.00  0.00           N
ATOM   2685  CA  SER X 345      34.728  33.568  58.962  1.00  0.00           C
ATOM   2686  CB  SER X 345      35.977  32.948  58.332  1.00  0.00           C
ATOM   2687  OG  SER X 345      36.219  33.395  57.011  1.00  0.00           O
ATOM   2688  C   SER X 345      34.354  32.845  60.271  1.00  0.00           C
ATOM   2689  O   SER X 345      35.046  31.916  60.708  1.00  0.00           O
ATOM   2690  N   TYR X 346      33.275  33.294  60.918  1.00  0.00           N
ATOM   2691  CA  TYR X 346      32.867  32.893  62.270  1.00  0.00           C
ATOM   2692  CB  TYR X 346      33.353  33.971  63.254  1.00  0.00           C
ATOM   2693  CG  TYR X 346      32.989  33.706  64.702  1.00  0.00           C
ATOM   2694  CD1 TYR X 346      31.807  34.246  65.245  1.00  0.00           C
ATOM   2695  CE1 TYR X 346      31.421  33.923  66.560  1.00  0.00           C
ATOM   2696  CZ  TYR X 346      32.222  33.060  67.337  1.00  0.00           C
ATOM   2697  OH  TYR X 346      31.839  32.719  68.596  1.00  0.00           O
ATOM   2698  CE2 TYR X 346      33.421  32.542  66.800  1.00  0.00           C
ATOM   2699  CD2 TYR X 346      33.807  32.876  65.489  1.00  0.00           C
ATOM   2700  C   TYR X 346      31.335  32.710  62.367  1.00  0.00           C
ATOM   2701  O   TYR X 346      30.606  33.535  61.806  1.00  0.00           O
ATOM   2702  N   PRO X 347      30.822  31.696  63.100  1.00  0.00           N
ATOM   2703  CD  PRO X 347      31.581  30.631  63.749  1.00  0.00           C
ATOM   2704  CG  PRO X 347      30.569  29.776  64.508  1.00  0.00           C
ATOM   2705  CB  PRO X 347      29.281  29.984  63.717  1.00  0.00           C
ATOM   2706  CA  PRO X 347      29.386  31.447  63.271  1.00  0.00           C
ATOM   2707  C   PRO X 347      28.737  32.446  64.250  1.00  0.00           C
ATOM   2708  O   PRO X 347      28.358  32.110  65.377  1.00  0.00           O
ATOM   2709  N   LEU X 348      28.624  33.705  63.818  1.00  0.00           N
ATOM   2710  CA  LEU X 348      28.120  34.825  64.621  1.00  0.00           C
ATOM   2711  CB  LEU X 348      28.497  36.137  63.904  1.00  0.00           C
ATOM   2712  CG  LEU X 348      28.379  37.414  64.762  1.00  0.00           C
ATOM   2713  CD1 LEU X 348      29.341  37.417  65.955  1.00  0.00           C
ATOM   2714  CD2 LEU X 348      28.711  38.632  63.902  1.00  0.00           C
ATOM   2715  C   LEU X 348      26.610  34.736  64.907  1.00  0.00           C
ATOM   2716  O   LEU X 348      26.125  35.364  65.848  1.00  0.00           O
ATOM   2717  N   SER X 349      25.865  33.926  64.148  1.00  0.00           N
ATOM   2718  CA  SER X 349      24.411  33.745  64.315  1.00  0.00           C
ATOM   2719  CB  SER X 349      23.784  33.156  63.044  1.00  0.00           C
ATOM   2720  OG  SER X 349      24.314  33.770  61.880  1.00  0.00           O
ATOM   2721  C   SER X 349      24.028  32.898  65.542  1.00  0.00           C
ATOM   2722  O   SER X 349      22.840  32.745  65.832  1.00  0.00           O
ATOM   2723  N   GLU X 350      25.016  32.373  66.275  1.00  0.00           N
ATOM   2724  CA  GLU X 350      24.868  31.617  67.525  1.00  0.00           C
ATOM   2725  CB  GLU X 350      25.440  30.194  67.356  1.00  0.00           C
ATOM   2726  CG  GLU X 350      24.656  29.309  66.378  1.00  0.00           C
ATOM   2727  CD  GLU X 350      24.930  27.823  66.652  1.00  0.00           C
ATOM   2728  OE1 GLU X 350      24.371  27.297  67.645  1.00  0.00           O
ATOM   2729  OE2 GLU X 350      25.674  27.157  65.890  1.00  0.00           O
ATOM   2730  C   GLU X 350      25.557  32.308  68.721  1.00  0.00           C
ATOM   2731  O   GLU X 350      26.432  33.167  68.563  1.00  0.00           O
ATOM   2732  N   GLY X 351      25.204  31.878  69.936  1.00  0.00           N
ATOM   2733  CA  GLY X 351      25.945  32.186  71.164  1.00  0.00           C
ATOM   2734  C   GLY X 351      25.553  33.482  71.883  1.00  0.00           C
ATOM   2735  O   GLY X 351      24.642  34.208  71.475  1.00  0.00           O
ATOM   2736  N   GLN X 352      26.266  33.753  72.975  1.00  0.00           N
ATOM   2737  CA  GLN X 352      26.132  34.916  73.867  1.00  0.00           C
ATOM   2738  CB  GLN X 352      25.418  34.496  75.166  1.00  0.00           C
ATOM   2739  CG  GLN X 352      23.961  34.071  74.931  1.00  0.00           C
ATOM   2740  CD  GLN X 352      23.174  33.783  76.209  1.00  0.00           C
ATOM   2741  OE1 GLN X 352      23.700  33.545  77.294  1.00  0.00           O
ATOM   2742  NE2 GLN X 352      21.864  33.782  76.118  1.00  0.00           N
ATOM   2743  C   GLN X 352      27.524  35.483  74.194  1.00  0.00           C
ATOM   2744  O   GLN X 352      28.510  34.745  74.100  1.00  0.00           O
ATOM   2745  N   LEU X 353      27.625  36.765  74.570  1.00  0.00           N
ATOM   2746  CA  LEU X 353      28.886  37.372  75.032  1.00  0.00           C
ATOM   2747  CB  LEU X 353      29.801  37.727  73.834  1.00  0.00           C
ATOM   2748  CG  LEU X 353      29.187  38.497  72.648  1.00  0.00           C
ATOM   2749  CD1 LEU X 353      28.632  39.863  73.044  1.00  0.00           C
ATOM   2750  CD2 LEU X 353      30.251  38.709  71.570  1.00  0.00           C
ATOM   2751  C   LEU X 353      28.708  38.537  76.029  1.00  0.00           C
ATOM   2752  O   LEU X 353      27.665  39.185  76.078  1.00  0.00           O
ATOM   2753  N   ASP X 354      29.756  38.804  76.811  1.00  0.00           N
ATOM   2754  CA  ASP X 354      29.907  39.931  77.751  1.00  0.00           C
ATOM   2755  CB  ASP X 354      29.652  39.432  79.184  1.00  0.00           C
ATOM   2756  CG  ASP X 354      29.438  40.569  80.187  1.00  0.00           C
ATOM   2757  OD1 ASP X 354      28.294  41.066  80.310  1.00  0.00           O
ATOM   2758  OD2 ASP X 354      30.380  40.940  80.921  1.00  0.00           O
ATOM   2759  C   ASP X 354      31.319  40.535  77.582  1.00  0.00           C
ATOM   2760  O   ASP X 354      32.139  39.951  76.876  1.00  0.00           O
ATOM   2761  N   GLN X 355      31.651  41.685  78.182  1.00  0.00           N
ATOM   2762  CA  GLN X 355      32.909  42.399  77.877  1.00  0.00           C
ATOM   2763  CB  GLN X 355      33.075  43.672  78.732  1.00  0.00           C
ATOM   2764  CG  GLN X 355      32.020  44.764  78.487  1.00  0.00           C
ATOM   2765  CD  GLN X 355      30.733  44.494  79.252  1.00  0.00           C
ATOM   2766  OE1 GLN X 355      29.829  43.822  78.774  1.00  0.00           O
ATOM   2767  NE2 GLN X 355      30.623  44.946  80.477  1.00  0.00           N
ATOM   2768  C   GLN X 355      34.165  41.517  78.021  1.00  0.00           C
ATOM   2769  O   GLN X 355      35.046  41.585  77.164  1.00  0.00           O
ATOM   2770  N   LYS X 356      34.212  40.634  79.031  1.00  0.00           N
ATOM   2771  CA  LYS X 356      35.325  39.695  79.288  1.00  0.00           C
ATOM   2772  CB  LYS X 356      35.006  38.862  80.545  1.00  0.00           C
ATOM   2773  CG  LYS X 356      35.035  39.690  81.841  1.00  0.00           C
ATOM   2774  CD  LYS X 356      34.581  38.847  83.041  1.00  0.00           C
ATOM   2775  CE  LYS X 356      34.672  39.665  84.333  1.00  0.00           C
ATOM   2776  NZ  LYS X 356      33.913  39.031  85.436  1.00  0.00           N
ATOM   2777  C   LYS X 356      35.633  38.752  78.113  1.00  0.00           C
ATOM   2778  O   LYS X 356      36.795  38.400  77.911  1.00  0.00           O
ATOM   2779  N   THR X 357      34.623  38.364  77.330  1.00  0.00           N
ATOM   2780  CA  THR X 357      34.740  37.447  76.178  1.00  0.00           C
ATOM   2781  CB  THR X 357      33.669  36.345  76.246  1.00  0.00           C
ATOM   2782  CG2 THR X 357      33.934  35.392  77.411  1.00  0.00           C
ATOM   2783  OG1 THR X 357      32.388  36.910  76.436  1.00  0.00           O
ATOM   2784  C   THR X 357      34.656  38.179  74.838  1.00  0.00           C
ATOM   2785  O   THR X 357      35.414  37.872  73.918  1.00  0.00           O
ATOM   2786  N   ALA X 358      33.824  39.218  74.738  1.00  0.00           N
ATOM   2787  CA  ALA X 358      33.729  40.089  73.568  1.00  0.00           C
ATOM   2788  CB  ALA X 358      32.602  41.095  73.814  1.00  0.00           C
ATOM   2789  C   ALA X 358      35.057  40.807  73.266  1.00  0.00           C
ATOM   2790  O   ALA X 358      35.427  40.937  72.101  1.00  0.00           O
ATOM   2791  N   MET X 359      35.812  41.199  74.299  1.00  0.00           N
ATOM   2792  CA  MET X 359      37.168  41.743  74.160  1.00  0.00           C
ATOM   2793  CB  MET X 359      37.642  42.188  75.555  1.00  0.00           C
ATOM   2794  CG  MET X 359      39.037  42.819  75.628  1.00  0.00           C
ATOM   2795  SD  MET X 359      40.464  41.727  75.364  1.00  0.00           S
ATOM   2796  CE  MET X 359      40.208  40.509  76.688  1.00  0.00           C
ATOM   2797  C   MET X 359      38.101  40.720  73.489  1.00  0.00           C
ATOM   2798  O   MET X 359      38.766  41.052  72.507  1.00  0.00           O
ATOM   2799  N   SER X 360      38.080  39.454  73.934  1.00  0.00           N
ATOM   2800  CA  SER X 360      38.857  38.373  73.309  1.00  0.00           C
ATOM   2801  CB  SER X 360      38.713  37.052  74.074  1.00  0.00           C
ATOM   2802  OG  SER X 360      39.282  37.124  75.367  1.00  0.00           O
ATOM   2803  C   SER X 360      38.452  38.129  71.854  1.00  0.00           C
ATOM   2804  O   SER X 360      39.335  37.930  71.021  1.00  0.00           O
ATOM   2805  N   LEU X 361      37.154  38.182  71.527  1.00  0.00           N
ATOM   2806  CA  LEU X 361      36.636  37.988  70.165  1.00  0.00           C
ATOM   2807  CB  LEU X 361      35.118  37.728  70.258  1.00  0.00           C
ATOM   2808  CG  LEU X 361      34.455  37.278  68.939  1.00  0.00           C
ATOM   2809  CD1 LEU X 361      34.963  35.916  68.462  1.00  0.00           C
ATOM   2810  CD2 LEU X 361      32.942  37.176  69.133  1.00  0.00           C
ATOM   2811  C   LEU X 361      36.966  39.170  69.231  1.00  0.00           C
ATOM   2812  O   LEU X 361      37.261  38.968  68.050  1.00  0.00           O
ATOM   2813  N   LEU X 362      36.984  40.402  69.747  1.00  0.00           N
ATOM   2814  CA  LEU X 362      37.445  41.580  69.005  1.00  0.00           C
ATOM   2815  CB  LEU X 362      37.002  42.853  69.753  1.00  0.00           C
ATOM   2816  CG  LEU X 362      37.324  44.180  69.038  1.00  0.00           C
ATOM   2817  CD1 LEU X 362      36.764  44.239  67.616  1.00  0.00           C
ATOM   2818  CD2 LEU X 362      36.708  45.351  69.809  1.00  0.00           C
ATOM   2819  C   LEU X 362      38.963  41.515  68.761  1.00  0.00           C
ATOM   2820  O   LEU X 362      39.414  41.768  67.645  1.00  0.00           O
ATOM   2821  N   TRP X 363      39.742  41.071  69.754  1.00  0.00           N
ATOM   2822  CA  TRP X 363      41.181  40.810  69.618  1.00  0.00           C
ATOM   2823  CB  TRP X 363      41.767  40.576  71.019  1.00  0.00           C
ATOM   2824  CG  TRP X 363      43.236  40.284  71.104  1.00  0.00           C
ATOM   2825  CD1 TRP X 363      43.786  39.341  71.903  1.00  0.00           C
ATOM   2826  NE1 TRP X 363      45.153  39.315  71.725  1.00  0.00           N
ATOM   2827  CE2 TRP X 363      45.559  40.241  70.793  1.00  0.00           C
ATOM   2828  CZ2 TRP X 363      46.810  40.555  70.250  1.00  0.00           C
ATOM   2829  CH2 TRP X 363      46.910  41.593  69.311  1.00  0.00           C
ATOM   2830  CZ3 TRP X 363      45.760  42.306  68.936  1.00  0.00           C
ATOM   2831  CE3 TRP X 363      44.504  41.968  69.473  1.00  0.00           C
ATOM   2832  CD2 TRP X 363      44.361  40.914  70.405  1.00  0.00           C
ATOM   2833  C   TRP X 363      41.485  39.666  68.634  1.00  0.00           C
ATOM   2834  O   TRP X 363      42.376  39.798  67.792  1.00  0.00           O
ATOM   2835  N   LYS X 364      40.680  38.594  68.629  1.00  0.00           N
ATOM   2836  CA  LYS X 364      40.723  37.497  67.637  1.00  0.00           C
ATOM   2837  CB  LYS X 364      39.704  36.421  68.072  1.00  0.00           C
ATOM   2838  CG  LYS X 364      39.802  35.069  67.352  1.00  0.00           C
ATOM   2839  CD  LYS X 364      41.084  34.292  67.686  1.00  0.00           C
ATOM   2840  CE  LYS X 364      41.062  32.917  67.010  1.00  0.00           C
ATOM   2841  NZ  LYS X 364      41.337  33.013  65.560  1.00  0.00           N
ATOM   2842  C   LYS X 364      40.428  37.985  66.210  1.00  0.00           C
ATOM   2843  O   LYS X 364      40.849  37.366  65.234  1.00  0.00           O
ATOM   2844  N   SER X 365      39.738  39.120  66.096  1.00  0.00           N
ATOM   2845  CA  SER X 365      39.340  39.771  64.843  1.00  0.00           C
ATOM   2846  CB  SER X 365      37.873  40.212  64.932  1.00  0.00           C
ATOM   2847  OG  SER X 365      37.055  39.130  65.344  1.00  0.00           O
ATOM   2848  C   SER X 365      40.251  40.944  64.441  1.00  0.00           C
ATOM   2849  O   SER X 365      39.936  41.651  63.483  1.00  0.00           O
ATOM   2850  N   TYR X 366      41.385  41.156  65.127  1.00  0.00           N
ATOM   2851  CA  TYR X 366      42.297  42.293  64.916  1.00  0.00           C
ATOM   2852  CB  TYR X 366      43.578  42.097  65.743  1.00  0.00           C
ATOM   2853  CG  TYR X 366      44.670  43.102  65.425  1.00  0.00           C
ATOM   2854  CD1 TYR X 366      45.742  42.742  64.582  1.00  0.00           C
ATOM   2855  CE1 TYR X 366      46.724  43.692  64.243  1.00  0.00           C
ATOM   2856  CZ  TYR X 366      46.639  45.006  64.750  1.00  0.00           C
ATOM   2857  OH  TYR X 366      47.572  45.932  64.419  1.00  0.00           O
ATOM   2858  CE2 TYR X 366      45.571  45.363  65.596  1.00  0.00           C
ATOM   2859  CD2 TYR X 366      44.587  44.413  65.931  1.00  0.00           C
ATOM   2860  C   TYR X 366      42.620  42.629  63.439  1.00  0.00           C
ATOM   2861  O   TYR X 366      42.516  43.809  63.090  1.00  0.00           O
ATOM   2862  N   PRO X 367      42.919  41.666  62.533  1.00  0.00           N
ATOM   2863  CD  PRO X 367      43.137  40.248  62.792  1.00  0.00           C
ATOM   2864  CG  PRO X 367      44.001  39.745  61.641  1.00  0.00           C
ATOM   2865  CB  PRO X 367      43.532  40.608  60.475  1.00  0.00           C
ATOM   2866  CA  PRO X 367      43.236  41.964  61.129  1.00  0.00           C
ATOM   2867  C   PRO X 367      42.137  42.705  60.350  1.00  0.00           C
ATOM   2868  O   PRO X 367      42.437  43.330  59.332  1.00  0.00           O
ATOM   2869  N   LEU X 368      40.883  42.642  60.820  1.00  0.00           N
ATOM   2870  CA  LEU X 368      39.712  43.299  60.229  1.00  0.00           C
ATOM   2871  CB  LEU X 368      38.505  42.363  60.456  1.00  0.00           C
ATOM   2872  CG  LEU X 368      37.159  42.808  59.851  1.00  0.00           C
ATOM   2873  CD1 LEU X 368      37.253  43.056  58.347  1.00  0.00           C
ATOM   2874  CD2 LEU X 368      36.112  41.716  60.088  1.00  0.00           C
ATOM   2875  C   LEU X 368      39.468  44.720  60.778  1.00  0.00           C
ATOM   2876  O   LEU X 368      38.801  45.520  60.123  1.00  0.00           O
ATOM   2877  N   VAL X 369      39.998  45.052  61.961  1.00  0.00           N
ATOM   2878  CA  VAL X 369      39.692  46.308  62.682  1.00  0.00           C
ATOM   2879  CB  VAL X 369      38.935  46.022  63.997  1.00  0.00           C
ATOM   2880  CG1 VAL X 369      37.591  45.329  63.727  1.00  0.00           C
ATOM   2881  CG2 VAL X 369      39.732  45.154  64.981  1.00  0.00           C
ATOM   2882  C   VAL X 369      40.909  47.210  62.929  1.00  0.00           C
ATOM   2883  O   VAL X 369      40.744  48.416  63.108  1.00  0.00           O
ATOM   2884  N   CYS X 370      42.126  46.655  62.914  1.00  0.00           N
ATOM   2885  CA  CYS X 370      43.419  47.358  62.978  1.00  0.00           C
ATOM   2886  CB  CYS X 370      43.672  48.086  61.642  1.00  0.00           C
ATOM   2887  SG  CYS X 370      43.399  46.996  60.209  1.00  0.00           S
ATOM   2888  C   CYS X 370      43.645  48.274  64.208  1.00  0.00           C
ATOM   2889  O   CYS X 370      44.611  49.040  64.236  1.00  0.00           O
ATOM   2890  N   ILE X 371      42.775  48.230  65.223  1.00  0.00           N
ATOM   2891  CA  ILE X 371      42.876  49.003  66.475  1.00  0.00           C
ATOM   2892  CB  ILE X 371      41.485  49.401  67.021  1.00  0.00           C
ATOM   2893  CG2 ILE X 371      40.915  50.553  66.177  1.00  0.00           C
ATOM   2894  CG1 ILE X 371      40.508  48.203  67.080  1.00  0.00           C
ATOM   2895  CD1 ILE X 371      39.234  48.469  67.890  1.00  0.00           C
ATOM   2896  C   ILE X 371      43.696  48.261  67.536  1.00  0.00           C
ATOM   2897  O   ILE X 371      43.621  47.039  67.639  1.00  0.00           O
ATOM   2898  N   ALA X 372      44.474  49.003  68.325  1.00  0.00           N
ATOM   2899  CA  ALA X 372      45.467  48.438  69.238  1.00  0.00           C
ATOM   2900  CB  ALA X 372      46.279  49.593  69.831  1.00  0.00           C
ATOM   2901  C   ALA X 372      44.875  47.550  70.349  1.00  0.00           C
ATOM   2902  O   ALA X 372      43.777  47.807  70.857  1.00  0.00           O
ATOM   2903  N   LYS X 373      45.658  46.559  70.792  1.00  0.00           N
ATOM   2904  CA  LYS X 373      45.345  45.627  71.893  1.00  0.00           C
ATOM   2905  CB  LYS X 373      46.586  44.735  72.078  1.00  0.00           C
ATOM   2906  CG  LYS X 373      46.408  43.546  73.032  1.00  0.00           C
ATOM   2907  CD  LYS X 373      47.732  42.775  73.118  1.00  0.00           C
ATOM   2908  CE  LYS X 373      47.639  41.611  74.107  1.00  0.00           C
ATOM   2909  NZ  LYS X 373      48.944  40.928  74.280  1.00  0.00           N
ATOM   2910  C   LYS X 373      44.922  46.326  73.200  1.00  0.00           C
ATOM   2911  O   LYS X 373      44.077  45.797  73.919  1.00  0.00           O
ATOM   2912  N   GLU X 374      45.432  47.528  73.484  1.00  0.00           N
ATOM   2913  CA  GLU X 374      45.036  48.353  74.642  1.00  0.00           C
ATOM   2914  CB  GLU X 374      46.225  49.210  75.117  1.00  0.00           C
ATOM   2915  CG  GLU X 374      46.552  50.412  74.216  1.00  0.00           C
ATOM   2916  CD  GLU X 374      47.684  51.266  74.795  1.00  0.00           C
ATOM   2917  OE1 GLU X 374      47.468  52.490  74.986  1.00  0.00           O
ATOM   2918  OE2 GLU X 374      48.795  50.754  75.069  1.00  0.00           O
ATOM   2919  C   GLU X 374      43.784  49.227  74.425  1.00  0.00           C
ATOM   2920  O   GLU X 374      43.251  49.773  75.390  1.00  0.00           O
ATOM   2921  N   LEU X 375      43.309  49.386  73.185  1.00  0.00           N
ATOM   2922  CA  LEU X 375      42.137  50.206  72.830  1.00  0.00           C
ATOM   2923  CB  LEU X 375      42.497  51.131  71.653  1.00  0.00           C
ATOM   2924  CG  LEU X 375      43.676  52.089  71.914  1.00  0.00           C
ATOM   2925  CD1 LEU X 375      43.927  52.933  70.668  1.00  0.00           C
ATOM   2926  CD2 LEU X 375      43.440  53.038  73.092  1.00  0.00           C
ATOM   2927  C   LEU X 375      40.898  49.351  72.519  1.00  0.00           C
ATOM   2928  O   LEU X 375      39.767  49.786  72.733  1.00  0.00           O
ATOM   2929  N   ILE X 376      41.103  48.101  72.100  1.00  0.00           N
ATOM   2930  CA  ILE X 376      40.077  47.052  72.001  1.00  0.00           C
ATOM   2931  CB  ILE X 376      40.767  45.740  71.548  1.00  0.00           C
ATOM   2932  CG2 ILE X 376      39.978  44.470  71.909  1.00  0.00           C
ATOM   2933  CG1 ILE X 376      41.006  45.855  70.024  1.00  0.00           C
ATOM   2934  CD1 ILE X 376      41.793  44.701  69.402  1.00  0.00           C
ATOM   2935  C   ILE X 376      39.214  46.918  73.279  1.00  0.00           C
ATOM   2936  O   ILE X 376      37.985  46.948  73.147  1.00  0.00           O
ATOM   2937  N   PRO X 377      39.762  46.842  74.513  1.00  0.00           N
ATOM   2938  CD  PRO X 377      41.162  46.624  74.860  1.00  0.00           C
ATOM   2939  CG  PRO X 377      41.270  46.929  76.350  1.00  0.00           C
ATOM   2940  CB  PRO X 377      39.904  46.493  76.873  1.00  0.00           C
ATOM   2941  CA  PRO X 377      38.944  46.842  75.731  1.00  0.00           C
ATOM   2942  C   PRO X 377      38.222  48.175  75.995  1.00  0.00           C
ATOM   2943  O   PRO X 377      37.142  48.176  76.585  1.00  0.00           O
ATOM   2944  N   GLU X 378      38.760  49.317  75.555  1.00  0.00           N
ATOM   2945  CA  GLU X 378      38.106  50.629  75.714  1.00  0.00           C
ATOM   2946  CB  GLU X 378      39.094  51.775  75.427  1.00  0.00           C
ATOM   2947  CG  GLU X 378      40.350  51.764  76.312  1.00  0.00           C
ATOM   2948  CD  GLU X 378      40.013  51.986  77.789  1.00  0.00           C
ATOM   2949  OE1 GLU X 378      39.902  50.976  78.530  1.00  0.00           O
ATOM   2950  OE2 GLU X 378      39.835  53.163  78.188  1.00  0.00           O
ATOM   2951  C   GLU X 378      36.862  50.740  74.820  1.00  0.00           C
ATOM   2952  O   GLU X 378      35.796  51.147  75.291  1.00  0.00           O
ATOM   2953  N   ALA X 379      36.971  50.299  73.561  1.00  0.00           N
ATOM   2954  CA  ALA X 379      35.859  50.224  72.614  1.00  0.00           C
ATOM   2955  CB  ALA X 379      36.436  49.977  71.216  1.00  0.00           C
ATOM   2956  C   ALA X 379      34.823  49.150  72.991  1.00  0.00           C
ATOM   2957  O   ALA X 379      33.621  49.388  72.866  1.00  0.00           O
ATOM   2958  N   THR X 380      35.267  47.996  73.503  1.00  0.00           N
ATOM   2959  CA  THR X 380      34.362  46.939  73.992  1.00  0.00           C
ATOM   2960  CB  THR X 380      35.137  45.692  74.457  1.00  0.00           C
ATOM   2961  CG2 THR X 380      34.204  44.547  74.850  1.00  0.00           C
ATOM   2962  OG1 THR X 380      35.945  45.194  73.418  1.00  0.00           O
ATOM   2963  C   THR X 380      33.489  47.464  75.134  1.00  0.00           C
ATOM   2964  O   THR X 380      32.270  47.311  75.101  1.00  0.00           O
ATOM   2965  N   GLU X 381      34.083  48.146  76.116  1.00  0.00           N
ATOM   2966  CA  GLU X 381      33.350  48.742  77.239  1.00  0.00           C
ATOM   2967  CB  GLU X 381      34.382  49.184  78.288  1.00  0.00           C
ATOM   2968  CG  GLU X 381      33.788  49.560  79.651  1.00  0.00           C
ATOM   2969  CD  GLU X 381      33.091  50.925  79.703  1.00  0.00           C
ATOM   2970  OE1 GLU X 381      33.520  51.873  78.996  1.00  0.00           O
ATOM   2971  OE2 GLU X 381      32.165  51.082  80.535  1.00  0.00           O
ATOM   2972  C   GLU X 381      32.415  49.879  76.783  1.00  0.00           C
ATOM   2973  O   GLU X 381      31.259  49.936  77.215  1.00  0.00           O
ATOM   2974  N   LYS X 382      32.854  50.721  75.836  1.00  0.00           N
ATOM   2975  CA  LYS X 382      32.024  51.782  75.242  1.00  0.00           C
ATOM   2976  CB  LYS X 382      32.870  52.583  74.233  1.00  0.00           C
ATOM   2977  CG  LYS X 382      32.116  53.738  73.551  1.00  0.00           C
ATOM   2978  CD  LYS X 382      31.779  54.878  74.523  1.00  0.00           C
ATOM   2979  CE  LYS X 382      31.163  56.108  73.839  1.00  0.00           C
ATOM   2980  NZ  LYS X 382      29.902  55.798  73.124  1.00  0.00           N
ATOM   2981  C   LYS X 382      30.755  51.226  74.585  1.00  0.00           C
ATOM   2982  O   LYS X 382      29.676  51.783  74.789  1.00  0.00           O
ATOM   2983  N   TYR X 383      30.860  50.136  73.822  1.00  0.00           N
ATOM   2984  CA  TYR X 383      29.729  49.578  73.070  1.00  0.00           C
ATOM   2985  CB  TYR X 383      30.230  48.937  71.766  1.00  0.00           C
ATOM   2986  CG  TYR X 383      30.360  49.896  70.592  1.00  0.00           C
ATOM   2987  CD1 TYR X 383      29.443  49.827  69.520  1.00  0.00           C
ATOM   2988  CE1 TYR X 383      29.563  50.704  68.424  1.00  0.00           C
ATOM   2989  CZ  TYR X 383      30.612  51.647  68.386  1.00  0.00           C
ATOM   2990  OH  TYR X 383      30.747  52.489  67.330  1.00  0.00           O
ATOM   2991  CE2 TYR X 383      31.533  51.713  69.454  1.00  0.00           C
ATOM   2992  CD2 TYR X 383      31.404  50.842  70.554  1.00  0.00           C
ATOM   2993  C   TYR X 383      28.850  48.606  73.877  1.00  0.00           C
ATOM   2994  O   TYR X 383      27.641  48.581  73.638  1.00  0.00           O
ATOM   2995  N   LEU X 384      29.400  47.822  74.817  1.00  0.00           N
ATOM   2996  CA  LEU X 384      28.676  46.743  75.526  1.00  0.00           C
ATOM   2997  CB  LEU X 384      29.436  45.408  75.357  1.00  0.00           C
ATOM   2998  CG  LEU X 384      29.185  44.643  74.042  1.00  0.00           C
ATOM   2999  CD1 LEU X 384      29.566  45.399  72.770  1.00  0.00           C
ATOM   3000  CD2 LEU X 384      29.998  43.349  74.069  1.00  0.00           C
ATOM   3001  C   LEU X 384      28.382  47.027  77.018  1.00  0.00           C
ATOM   3002  O   LEU X 384      27.629  46.265  77.631  1.00  0.00           O
ATOM   3003  N   GLY X 385      28.953  48.084  77.610  1.00  0.00           N
ATOM   3004  CA  GLY X 385      28.803  48.413  79.036  1.00  0.00           C
ATOM   3005  C   GLY X 385      27.382  48.825  79.448  1.00  0.00           C
ATOM   3006  O   GLY X 385      26.837  48.272  80.404  1.00  0.00           O
ATOM   3007  N   GLY X 386      26.745  49.737  78.706  1.00  0.00           N
ATOM   3008  CA  GLY X 386      25.354  50.188  78.906  1.00  0.00           C
ATOM   3009  C   GLY X 386      24.263  49.198  78.457  1.00  0.00           C
ATOM   3010  O   GLY X 386      23.179  49.620  78.043  1.00  0.00           O
ATOM   3011  N   THR X 387      24.548  47.895  78.483  1.00  0.00           N
ATOM   3012  CA  THR X 387      23.637  46.790  78.134  1.00  0.00           C
ATOM   3013  CB  THR X 387      23.931  46.238  76.728  1.00  0.00           C
ATOM   3014  CG2 THR X 387      22.951  45.169  76.240  1.00  0.00           C
ATOM   3015  OG1 THR X 387      23.830  47.269  75.785  1.00  0.00           O
ATOM   3016  C   THR X 387      23.790  45.674  79.162  1.00  0.00           C
ATOM   3017  O   THR X 387      24.877  45.465  79.696  1.00  0.00           O
ATOM   3018  N   ASP X 388      22.721  44.927  79.427  1.00  0.00           N
ATOM   3019  CA  ASP X 388      22.684  43.845  80.417  1.00  0.00           C
ATOM   3020  CB  ASP X 388      21.563  44.184  81.402  1.00  0.00           C
ATOM   3021  CG  ASP X 388      21.583  43.307  82.642  1.00  0.00           C
ATOM   3022  OD1 ASP X 388      20.603  42.566  82.879  1.00  0.00           O
ATOM   3023  OD2 ASP X 388      22.556  43.410  83.423  1.00  0.00           O
ATOM   3024  C   ASP X 388      22.481  42.463  79.777  1.00  0.00           C
ATOM   3025  O   ASP X 388      23.025  41.467  80.253  1.00  0.00           O
ATOM   3026  N   ASP X 389      21.742  42.406  78.670  1.00  0.00           N
ATOM   3027  CA  ASP X 389      21.461  41.187  77.914  1.00  0.00           C
ATOM   3028  CB  ASP X 389      20.220  41.446  77.054  1.00  0.00           C
ATOM   3029  CG  ASP X 389      19.860  40.284  76.130  1.00  0.00           C
ATOM   3030  OD1 ASP X 389      20.135  39.111  76.475  1.00  0.00           O
ATOM   3031  OD2 ASP X 389      19.318  40.562  75.037  1.00  0.00           O
ATOM   3032  C   ASP X 389      22.652  40.746  77.048  1.00  0.00           C
ATOM   3033  O   ASP X 389      23.041  41.431  76.100  1.00  0.00           O
ATOM   3034  N   THR X 390      23.198  39.559  77.321  1.00  0.00           N
ATOM   3035  CA  THR X 390      24.327  38.983  76.564  1.00  0.00           C
ATOM   3036  CB  THR X 390      25.027  37.872  77.354  1.00  0.00           C
ATOM   3037  CG2 THR X 390      25.619  38.384  78.668  1.00  0.00           C
ATOM   3038  OG1 THR X 390      24.110  36.856  77.678  1.00  0.00           O
ATOM   3039  C   THR X 390      23.958  38.499  75.156  1.00  0.00           C
ATOM   3040  O   THR X 390      24.853  38.165  74.375  1.00  0.00           O
ATOM   3041  N   VAL X 391      22.667  38.523  74.791  1.00  0.00           N
ATOM   3042  CA  VAL X 391      22.209  38.426  73.394  1.00  0.00           C
ATOM   3043  CB  VAL X 391      20.809  37.783  73.299  1.00  0.00           C
ATOM   3044  CG1 VAL X 391      20.330  37.687  71.848  1.00  0.00           C
ATOM   3045  CG2 VAL X 391      20.812  36.365  73.881  1.00  0.00           C
ATOM   3046  C   VAL X 391      22.275  39.800  72.711  1.00  0.00           C
ATOM   3047  O   VAL X 391      22.936  39.926  71.678  1.00  0.00           O
ATOM   3048  N   LYS X 392      21.686  40.861  73.288  1.00  0.00           N
ATOM   3049  CA  LYS X 392      21.751  42.233  72.737  1.00  0.00           C
ATOM   3050  CB  LYS X 392      20.863  43.179  73.570  1.00  0.00           C
ATOM   3051  CG  LYS X 392      20.711  44.604  72.997  1.00  0.00           C
ATOM   3052  CD  LYS X 392      20.124  44.601  71.580  1.00  0.00           C
ATOM   3053  CE  LYS X 392      19.748  46.003  71.092  1.00  0.00           C
ATOM   3054  NZ  LYS X 392      19.378  45.959  69.660  1.00  0.00           N
ATOM   3055  C   LYS X 392      23.181  42.776  72.625  1.00  0.00           C
ATOM   3056  O   LYS X 392      23.500  43.441  71.641  1.00  0.00           O
ATOM   3057  N   LYS X 393      24.083  42.426  73.551  1.00  0.00           N
ATOM   3058  CA  LYS X 393      25.522  42.756  73.453  1.00  0.00           C
ATOM   3059  CB  LYS X 393      26.278  42.179  74.667  1.00  0.00           C
ATOM   3060  CG  LYS X 393      26.052  42.968  75.973  1.00  0.00           C
ATOM   3061  CD  LYS X 393      26.772  42.290  77.150  1.00  0.00           C
ATOM   3062  CE  LYS X 393      26.290  42.761  78.527  1.00  0.00           C
ATOM   3063  NZ  LYS X 393      27.069  43.899  79.061  1.00  0.00           N
ATOM   3064  C   LYS X 393      26.163  42.284  72.132  1.00  0.00           C
ATOM   3065  O   LYS X 393      27.095  42.932  71.661  1.00  0.00           O
ATOM   3066  N   LYS X 394      25.657  41.217  71.491  1.00  0.00           N
ATOM   3067  CA  LYS X 394      26.179  40.696  70.210  1.00  0.00           C
ATOM   3068  CB  LYS X 394      25.912  39.182  70.136  1.00  0.00           C
ATOM   3069  CG  LYS X 394      26.767  38.481  69.064  1.00  0.00           C
ATOM   3070  CD  LYS X 394      26.779  36.948  69.209  1.00  0.00           C
ATOM   3071  CE  LYS X 394      25.389  36.298  69.227  1.00  0.00           C
ATOM   3072  NZ  LYS X 394      24.674  36.471  67.945  1.00  0.00           N
ATOM   3073  C   LYS X 394      25.688  41.484  68.981  1.00  0.00           C
ATOM   3074  O   LYS X 394      26.477  41.723  68.070  1.00  0.00           O
ATOM   3075  N   ASP X 395      24.463  42.015  69.008  1.00  0.00           N
ATOM   3076  CA  ASP X 395      23.973  42.998  68.021  1.00  0.00           C
ATOM   3077  CB  ASP X 395      22.503  43.335  68.334  1.00  0.00           C
ATOM   3078  CG  ASP X 395      21.916  44.417  67.422  1.00  0.00           C
ATOM   3079  OD1 ASP X 395      21.838  44.186  66.191  1.00  0.00           O
ATOM   3080  OD2 ASP X 395      21.512  45.491  67.928  1.00  0.00           O
ATOM   3081  C   ASP X 395      24.833  44.276  68.030  1.00  0.00           C
ATOM   3082  O   ASP X 395      25.168  44.817  66.974  1.00  0.00           O
ATOM   3083  N   LEU X 396      25.247  44.716  69.224  1.00  0.00           N
ATOM   3084  CA  LEU X 396      26.125  45.874  69.416  1.00  0.00           C
ATOM   3085  CB  LEU X 396      25.976  46.389  70.860  1.00  0.00           C
ATOM   3086  CG  LEU X 396      24.543  46.823  71.230  1.00  0.00           C
ATOM   3087  CD1 LEU X 396      24.511  47.293  72.680  1.00  0.00           C
ATOM   3088  CD2 LEU X 396      24.024  47.957  70.348  1.00  0.00           C
ATOM   3089  C   LEU X 396      27.592  45.579  69.061  1.00  0.00           C
ATOM   3090  O   LEU X 396      28.276  46.463  68.552  1.00  0.00           O
ATOM   3091  N   PHE X 397      28.066  44.341  69.241  1.00  0.00           N
ATOM   3092  CA  PHE X 397      29.363  43.885  68.721  1.00  0.00           C
ATOM   3093  CB  PHE X 397      29.643  42.467  69.248  1.00  0.00           C
ATOM   3094  CG  PHE X 397      30.974  41.872  68.825  1.00  0.00           C
ATOM   3095  CD1 PHE X 397      32.092  41.967  69.675  1.00  0.00           C
ATOM   3096  CE1 PHE X 397      33.319  41.398  69.292  1.00  0.00           C
ATOM   3097  CZ  PHE X 397      33.442  40.749  68.051  1.00  0.00           C
ATOM   3098  CE2 PHE X 397      32.326  40.641  67.205  1.00  0.00           C
ATOM   3099  CD2 PHE X 397      31.092  41.196  67.593  1.00  0.00           C
ATOM   3100  C   PHE X 397      29.404  43.940  67.183  1.00  0.00           C
ATOM   3101  O   PHE X 397      30.374  44.433  66.609  1.00  0.00           O
ATOM   3102  N   LEU X 398      28.329  43.509  66.510  1.00  0.00           N
ATOM   3103  CA  LEU X 398      28.195  43.587  65.048  1.00  0.00           C
ATOM   3104  CB  LEU X 398      27.000  42.707  64.632  1.00  0.00           C
ATOM   3105  CG  LEU X 398      26.753  42.590  63.114  1.00  0.00           C
ATOM   3106  CD1 LEU X 398      27.984  42.114  62.334  1.00  0.00           C
ATOM   3107  CD2 LEU X 398      25.622  41.593  62.872  1.00  0.00           C
ATOM   3108  C   LEU X 398      28.089  45.036  64.527  1.00  0.00           C
ATOM   3109  O   LEU X 398      28.421  45.304  63.370  1.00  0.00           O
ATOM   3110  N   ASP X 399      27.671  45.987  65.367  1.00  0.00           N
ATOM   3111  CA  ASP X 399      27.708  47.422  65.055  1.00  0.00           C
ATOM   3112  CB  ASP X 399      26.611  48.137  65.855  1.00  0.00           C
ATOM   3113  CG  ASP X 399      26.392  49.568  65.367  1.00  0.00           C
ATOM   3114  OD1 ASP X 399      26.276  49.802  64.141  1.00  0.00           O
ATOM   3115  OD2 ASP X 399      26.288  50.502  66.194  1.00  0.00           O
ATOM   3116  C   ASP X 399      29.103  48.040  65.280  1.00  0.00           C
ATOM   3117  O   ASP X 399      29.582  48.784  64.425  1.00  0.00           O
ATOM   3118  N   LEU X 400      29.786  47.667  66.372  1.00  0.00           N
ATOM   3119  CA  LEU X 400      31.162  48.070  66.705  1.00  0.00           C
ATOM   3120  CB  LEU X 400      31.567  47.339  68.009  1.00  0.00           C
ATOM   3121  CG  LEU X 400      32.868  47.765  68.722  1.00  0.00           C
ATOM   3122  CD1 LEU X 400      33.020  46.916  69.989  1.00  0.00           C
ATOM   3123  CD2 LEU X 400      34.155  47.556  67.920  1.00  0.00           C
ATOM   3124  C   LEU X 400      32.122  47.761  65.550  1.00  0.00           C
ATOM   3125  O   LEU X 400      32.814  48.654  65.055  1.00  0.00           O
ATOM   3126  N   ILE X 401      32.146  46.502  65.099  1.00  0.00           N
ATOM   3127  CA  ILE X 401      33.082  46.056  64.058  1.00  0.00           C
ATOM   3128  CB  ILE X 401      33.165  44.515  63.974  1.00  0.00           C
ATOM   3129  CG2 ILE X 401      33.697  43.967  65.312  1.00  0.00           C
ATOM   3130  CG1 ILE X 401      31.831  43.871  63.533  1.00  0.00           C
ATOM   3131  CD1 ILE X 401      31.800  42.341  63.641  1.00  0.00           C
ATOM   3132  C   ILE X 401      32.795  46.705  62.699  1.00  0.00           C
ATOM   3133  O   ILE X 401      33.737  47.001  61.970  1.00  0.00           O
ATOM   3134  N   ALA X 402      31.530  46.997  62.377  1.00  0.00           N
ATOM   3135  CA  ALA X 402      31.164  47.706  61.151  1.00  0.00           C
ATOM   3136  CB  ALA X 402      29.662  47.516  60.915  1.00  0.00           C
ATOM   3137  C   ALA X 402      31.564  49.194  61.200  1.00  0.00           C
ATOM   3138  O   ALA X 402      32.155  49.699  60.240  1.00  0.00           O
ATOM   3139  N   ASP X 403      31.324  49.878  62.328  1.00  0.00           N
ATOM   3140  CA  ASP X 403      31.705  51.283  62.515  1.00  0.00           C
ATOM   3141  CB  ASP X 403      31.272  51.801  63.902  1.00  0.00           C
ATOM   3142  CG  ASP X 403      29.771  52.069  64.071  1.00  0.00           C
ATOM   3143  OD1 ASP X 403      29.049  52.394  63.096  1.00  0.00           O
ATOM   3144  OD2 ASP X 403      29.277  52.037  65.220  1.00  0.00           O
ATOM   3145  C   ASP X 403      33.220  51.487  62.332  1.00  0.00           C
ATOM   3146  O   ASP X 403      33.620  52.382  61.589  1.00  0.00           O
ATOM   3147  N   VAL X 404      34.065  50.646  62.945  1.00  0.00           N
ATOM   3148  CA  VAL X 404      35.534  50.789  62.854  1.00  0.00           C
ATOM   3149  CB  VAL X 404      36.214  50.191  64.102  1.00  0.00           C
ATOM   3150  CG1 VAL X 404      36.198  48.660  64.128  1.00  0.00           C
ATOM   3151  CG2 VAL X 404      37.662  50.666  64.254  1.00  0.00           C
ATOM   3152  C   VAL X 404      36.126  50.257  61.539  1.00  0.00           C
ATOM   3153  O   VAL X 404      37.113  50.809  61.048  1.00  0.00           O
ATOM   3154  N   MET X 405      35.519  49.226  60.932  1.00  0.00           N
ATOM   3155  CA  MET X 405      35.955  48.681  59.638  1.00  0.00           C
ATOM   3156  CB  MET X 405      35.254  47.335  59.367  1.00  0.00           C
ATOM   3157  CG  MET X 405      35.570  46.722  57.994  1.00  0.00           C
ATOM   3158  SD  MET X 405      34.441  45.389  57.504  1.00  0.00           S
ATOM   3159  CE  MET X 405      34.624  45.503  55.702  1.00  0.00           C
ATOM   3160  C   MET X 405      35.701  49.663  58.489  1.00  0.00           C
ATOM   3161  O   MET X 405      36.577  49.817  57.638  1.00  0.00           O
ATOM   3162  N   PHE X 406      34.514  50.286  58.423  1.00  0.00           N
ATOM   3163  CA  PHE X 406      34.133  51.141  57.287  1.00  0.00           C
ATOM   3164  CB  PHE X 406      33.619  50.255  56.138  1.00  0.00           C
ATOM   3165  CG  PHE X 406      32.255  49.618  56.352  1.00  0.00           C
ATOM   3166  CD1 PHE X 406      31.098  50.258  55.872  1.00  0.00           C
ATOM   3167  CE1 PHE X 406      29.831  49.681  56.063  1.00  0.00           C
ATOM   3168  CZ  PHE X 406      29.715  48.448  56.729  1.00  0.00           C
ATOM   3169  CE2 PHE X 406      30.868  47.798  57.205  1.00  0.00           C
ATOM   3170  CD2 PHE X 406      32.133  48.384  57.018  1.00  0.00           C
ATOM   3171  C   PHE X 406      33.105  52.246  57.589  1.00  0.00           C
ATOM   3172  O   PHE X 406      33.122  53.277  56.910  1.00  0.00           O
ATOM   3173  N   GLY X 407      32.223  52.074  58.580  1.00  0.00           N
ATOM   3174  CA  GLY X 407      31.090  52.977  58.831  1.00  0.00           C
ATOM   3175  C   GLY X 407      31.484  54.389  59.285  1.00  0.00           C
ATOM   3176  O   GLY X 407      30.868  55.364  58.864  1.00  0.00           O
ATOM   3177  N   VAL X 408      32.527  54.521  60.108  1.00  0.00           N
ATOM   3178  CA  VAL X 408      33.123  55.811  60.504  1.00  0.00           C
ATOM   3179  CB  VAL X 408      33.617  55.774  61.966  1.00  0.00           C
ATOM   3180  CG1 VAL X 408      34.501  56.972  62.335  1.00  0.00           C
ATOM   3181  CG2 VAL X 408      32.405  55.754  62.908  1.00  0.00           C
ATOM   3182  C   VAL X 408      34.186  56.293  59.504  1.00  0.00           C
ATOM   3183  O   VAL X 408      34.100  57.457  59.100  1.00  0.00           O
ATOM   3184  N   PRO X 409      35.131  55.455  59.018  1.00  0.00           N
ATOM   3185  CD  PRO X 409      35.496  54.137  59.534  1.00  0.00           C
ATOM   3186  CG  PRO X 409      36.847  53.793  58.913  1.00  0.00           C
ATOM   3187  CB  PRO X 409      36.823  54.563  57.596  1.00  0.00           C
ATOM   3188  CA  PRO X 409      36.068  55.846  57.960  1.00  0.00           C
ATOM   3189  C   PRO X 409      35.391  56.494  56.738  1.00  0.00           C
ATOM   3190  O   PRO X 409      35.827  57.549  56.274  1.00  0.00           O
ATOM   3191  N   SER X 410      34.274  55.927  56.270  1.00  0.00           N
ATOM   3192  CA  SER X 410      33.559  56.411  55.077  1.00  0.00           C
ATOM   3193  CB  SER X 410      32.606  55.340  54.538  1.00  0.00           C
ATOM   3194  OG  SER X 410      33.306  54.138  54.267  1.00  0.00           O
ATOM   3195  C   SER X 410      32.806  57.738  55.269  1.00  0.00           C
ATOM   3196  O   SER X 410      32.364  58.309  54.275  1.00  0.00           O
ATOM   3197  N   VAL X 411      32.688  58.272  56.497  1.00  0.00           N
ATOM   3198  CA  VAL X 411      32.153  59.632  56.734  1.00  0.00           C
ATOM   3199  CB  VAL X 411      31.002  59.674  57.763  1.00  0.00           C
ATOM   3200  CG1 VAL X 411      29.858  58.736  57.358  1.00  0.00           C
ATOM   3201  CG2 VAL X 411      31.400  59.314  59.196  1.00  0.00           C
ATOM   3202  C   VAL X 411      33.252  60.654  57.045  1.00  0.00           C
ATOM   3203  O   VAL X 411      33.195  61.774  56.538  1.00  0.00           O
ATOM   3204  N   ILE X 412      34.311  60.282  57.779  1.00  0.00           N
ATOM   3205  CA  ILE X 412      35.416  61.217  58.079  1.00  0.00           C
ATOM   3206  CB  ILE X 412      36.304  60.738  59.249  1.00  0.00           C
ATOM   3207  CG2 ILE X 412      35.448  60.618  60.523  1.00  0.00           C
ATOM   3208  CG1 ILE X 412      37.064  59.437  58.918  1.00  0.00           C
ATOM   3209  CD1 ILE X 412      37.907  58.882  60.072  1.00  0.00           C
ATOM   3210  C   ILE X 412      36.233  61.584  56.831  1.00  0.00           C
ATOM   3211  O   ILE X 412      36.680  62.724  56.710  1.00  0.00           O
ATOM   3212  N   VAL X 413      36.324  60.695  55.832  1.00  0.00           N
ATOM   3213  CA  VAL X 413      36.880  61.047  54.510  1.00  0.00           C
ATOM   3214  CB  VAL X 413      36.978  59.802  53.604  1.00  0.00           C
ATOM   3215  CG1 VAL X 413      35.623  59.193  53.224  1.00  0.00           C
ATOM   3216  CG2 VAL X 413      37.752  60.100  52.317  1.00  0.00           C
ATOM   3217  C   VAL X 413      36.099  62.190  53.845  1.00  0.00           C
ATOM   3218  O   VAL X 413      36.700  63.094  53.265  1.00  0.00           O
ATOM   3219  N   ALA X 414      34.771  62.223  54.002  1.00  0.00           N
ATOM   3220  CA  ALA X 414      33.916  63.278  53.463  1.00  0.00           C
ATOM   3221  CB  ALA X 414      32.503  62.717  53.292  1.00  0.00           C
ATOM   3222  C   ALA X 414      33.940  64.572  54.301  1.00  0.00           C
ATOM   3223  O   ALA X 414      33.713  65.648  53.739  1.00  0.00           O
ATOM   3224  N   ARG X 415      34.277  64.494  55.603  1.00  0.00           N
ATOM   3225  CA  ARG X 415      34.625  65.661  56.443  1.00  0.00           C
ATOM   3226  CB  ARG X 415      34.685  65.296  57.943  1.00  0.00           C
ATOM   3227  CG  ARG X 415      33.354  64.832  58.561  1.00  0.00           C
ATOM   3228  CD  ARG X 415      33.468  64.747  60.094  1.00  0.00           C
ATOM   3229  NE  ARG X 415      32.154  64.588  60.753  1.00  0.00           N
ATOM   3230  CZ  ARG X 415      31.929  64.521  62.055  1.00  0.00           C
ATOM   3231  NH1 ARG X 415      32.881  64.513  62.940  1.00  0.00           N
ATOM   3232  NH2 ARG X 415      30.707  64.464  62.497  1.00  0.00           N
ATOM   3233  C   ARG X 415      35.958  66.286  56.011  1.00  0.00           C
ATOM   3234  O   ARG X 415      36.065  67.504  55.887  1.00  0.00           O
ATOM   3235  N   ASN X 416      36.957  65.461  55.705  1.00  0.00           N
ATOM   3236  CA  ASN X 416      38.281  65.932  55.291  1.00  0.00           C
ATOM   3237  CB  ASN X 416      39.301  64.814  55.586  1.00  0.00           C
ATOM   3238  CG  ASN X 416      39.481  64.574  57.082  1.00  0.00           C
ATOM   3239  OD1 ASN X 416      39.363  65.475  57.902  1.00  0.00           O
ATOM   3240  ND2 ASN X 416      39.790  63.365  57.489  1.00  0.00           N
ATOM   3241  C   ASN X 416      38.301  66.454  53.836  1.00  0.00           C
ATOM   3242  O   ASN X 416      38.979  67.444  53.562  1.00  0.00           O
ATOM   3243  N   HIE X 417      37.516  65.872  52.915  1.00  0.00           N
ATOM   3244  CA  HIE X 417      37.414  66.347  51.520  1.00  0.00           C
ATOM   3245  CB  HIE X 417      36.686  65.304  50.657  1.00  0.00           C
ATOM   3246  CG  HIE X 417      36.696  65.614  49.175  1.00  0.00           C
ATOM   3247  ND1 HIE X 417      37.662  65.171  48.271  1.00  0.00           N
ATOM   3248  CE1 HIE X 417      37.290  65.616  47.063  1.00  0.00           C
ATOM   3249  NE2 HIE X 417      36.158  66.326  47.166  1.00  0.00           N
ATOM   3250  CD2 HIE X 417      35.771  66.345  48.487  1.00  0.00           C
ATOM   3251  C   HIE X 417      36.734  67.720  51.397  1.00  0.00           C
ATOM   3252  O   HIE X 417      37.197  68.556  50.616  1.00  0.00           O
ATOM   3253  N   ARG X 418      35.679  67.989  52.189  1.00  0.00           N
ATOM   3254  CA  ARG X 418      35.007  69.306  52.198  1.00  0.00           C
ATOM   3255  CB  ARG X 418      33.627  69.249  52.881  1.00  0.00           C
ATOM   3256  CG  ARG X 418      33.700  68.950  54.384  1.00  0.00           C
ATOM   3257  CD  ARG X 418      32.348  68.886  55.087  1.00  0.00           C
ATOM   3258  NE  ARG X 418      32.542  68.716  56.537  1.00  0.00           N
ATOM   3259  CZ  ARG X 418      31.726  68.160  57.409  1.00  0.00           C
ATOM   3260  NH1 ARG X 418      30.569  67.657  57.108  1.00  0.00           N
ATOM   3261  NH2 ARG X 418      32.062  68.107  58.657  1.00  0.00           N
ATOM   3262  C   ARG X 418      35.899  70.410  52.759  1.00  0.00           C
ATOM   3263  O   ARG X 418      35.974  71.483  52.164  1.00  0.00           O
ATOM   3264  N   ASP X 419      36.642  70.121  53.829  1.00  0.00           N
ATOM   3265  CA  ASP X 419      37.615  71.045  54.418  1.00  0.00           C
ATOM   3266  CB  ASP X 419      38.103  70.445  55.746  1.00  0.00           C
ATOM   3267  CG  ASP X 419      39.061  71.379  56.482  1.00  0.00           C
ATOM   3268  OD1 ASP X 419      38.600  72.314  57.176  1.00  0.00           O
ATOM   3269  OD2 ASP X 419      40.291  71.193  56.359  1.00  0.00           O
ATOM   3270  C   ASP X 419      38.775  71.337  53.445  1.00  0.00           C
ATOM   3271  O   ASP X 419      39.237  72.477  53.360  1.00  0.00           O
ATOM   3272  N   ALA X 420      39.180  70.345  52.641  1.00  0.00           N
ATOM   3273  CA  ALA X 420      40.180  70.479  51.579  1.00  0.00           C
ATOM   3274  CB  ALA X 420      40.618  69.076  51.151  1.00  0.00           C
ATOM   3275  C   ALA X 420      39.730  71.309  50.354  1.00  0.00           C
ATOM   3276  O   ALA X 420      40.570  71.608  49.497  1.00  0.00           O
ATOM   3277  N   GLY X 421      38.451  71.699  50.264  1.00  0.00           N
ATOM   3278  CA  GLY X 421      37.977  72.727  49.328  1.00  0.00           C
ATOM   3279  C   GLY X 421      37.154  72.267  48.119  1.00  0.00           C
ATOM   3280  O   GLY X 421      37.189  72.945  47.090  1.00  0.00           O
ATOM   3281  N   ALA X 422      36.414  71.159  48.218  1.00  0.00           N
ATOM   3282  CA  ALA X 422      35.367  70.801  47.253  1.00  0.00           C
ATOM   3283  CB  ALA X 422      35.980  69.954  46.136  1.00  0.00           C
ATOM   3284  C   ALA X 422      34.171  70.098  47.938  1.00  0.00           C
ATOM   3285  O   ALA X 422      34.377  69.343  48.890  1.00  0.00           O
ATOM   3286  N   PRO X 423      32.921  70.330  47.490  1.00  0.00           N
ATOM   3287  CD  PRO X 423      32.539  71.045  46.280  1.00  0.00           C
ATOM   3288  CG  PRO X 423      31.044  70.782  46.108  1.00  0.00           C
ATOM   3289  CB  PRO X 423      30.565  70.695  47.554  1.00  0.00           C
ATOM   3290  CA  PRO X 423      31.724  69.975  48.253  1.00  0.00           C
ATOM   3291  C   PRO X 423      31.472  68.464  48.339  1.00  0.00           C
ATOM   3292  O   PRO X 423      31.767  67.709  47.409  1.00  0.00           O
ATOM   3293  N   THR X 424      30.848  68.040  49.442  1.00  0.00           N
ATOM   3294  CA  THR X 424      30.435  66.650  49.676  1.00  0.00           C
ATOM   3295  CB  THR X 424      31.259  65.972  50.785  1.00  0.00           C
ATOM   3296  CG2 THR X 424      32.721  65.816  50.383  1.00  0.00           C
ATOM   3297  OG1 THR X 424      31.268  66.727  51.974  1.00  0.00           O
ATOM   3298  C   THR X 424      28.934  66.499  49.932  1.00  0.00           C
ATOM   3299  O   THR X 424      28.289  67.393  50.489  1.00  0.00           O
ATOM   3300  N   TYR X 425      28.389  65.347  49.527  1.00  0.00           N
ATOM   3301  CA  TYR X 425      27.003  64.919  49.762  1.00  0.00           C
ATOM   3302  CB  TYR X 425      26.156  65.081  48.487  1.00  0.00           C
ATOM   3303  CG  TYR X 425      25.860  66.515  48.089  1.00  0.00           C
ATOM   3304  CD1 TYR X 425      26.785  67.229  47.303  1.00  0.00           C
ATOM   3305  CE1 TYR X 425      26.521  68.560  46.933  1.00  0.00           C
ATOM   3306  CZ  TYR X 425      25.321  69.184  47.341  1.00  0.00           C
ATOM   3307  OH  TYR X 425      25.067  70.476  46.995  1.00  0.00           O
ATOM   3308  CE2 TYR X 425      24.383  68.460  48.110  1.00  0.00           C
ATOM   3309  CD2 TYR X 425      24.655  67.129  48.486  1.00  0.00           C
ATOM   3310  C   TYR X 425      26.971  63.459  50.239  1.00  0.00           C
ATOM   3311  O   TYR X 425      27.668  62.603  49.694  1.00  0.00           O
ATOM   3312  N   MET X 426      26.147  63.170  51.245  1.00  0.00           N
ATOM   3313  CA  MET X 426      26.090  61.873  51.931  1.00  0.00           C
ATOM   3314  CB  MET X 426      26.543  62.031  53.392  1.00  0.00           C
ATOM   3315  CG  MET X 426      27.929  62.670  53.543  1.00  0.00           C
ATOM   3316  SD  MET X 426      29.301  61.812  52.736  1.00  0.00           S
ATOM   3317  CE  MET X 426      29.489  60.408  53.860  1.00  0.00           C
ATOM   3318  C   MET X 426      24.678  61.289  51.882  1.00  0.00           C
ATOM   3319  O   MET X 426      23.696  62.028  52.006  1.00  0.00           O
ATOM   3320  N   TYR X 427      24.564  59.969  51.737  1.00  0.00           N
ATOM   3321  CA  TYR X 427      23.273  59.274  51.724  1.00  0.00           C
ATOM   3322  CB  TYR X 427      22.697  59.255  50.299  1.00  0.00           C
ATOM   3323  CG  TYR X 427      23.475  58.431  49.289  1.00  0.00           C
ATOM   3324  CD1 TYR X 427      23.004  57.155  48.922  1.00  0.00           C
ATOM   3325  CE1 TYR X 427      23.704  56.396  47.967  1.00  0.00           C
ATOM   3326  CZ  TYR X 427      24.892  56.901  47.394  1.00  0.00           C
ATOM   3327  OH  TYR X 427      25.601  56.159  46.510  1.00  0.00           O
ATOM   3328  CE2 TYR X 427      25.364  58.172  47.765  1.00  0.00           C
ATOM   3329  CD2 TYR X 427      24.655  58.938  48.708  1.00  0.00           C
ATOM   3330  C   TYR X 427      23.337  57.860  52.314  1.00  0.00           C
ATOM   3331  O   TYR X 427      24.412  57.306  52.519  1.00  0.00           O
ATOM   3332  N   GLU X 428      22.170  57.273  52.578  1.00  0.00           N
ATOM   3333  CA  GLU X 428      21.986  55.920  53.113  1.00  0.00           C
ATOM   3334  CB  GLU X 428      21.628  56.039  54.607  1.00  0.00           C
ATOM   3335  CG  GLU X 428      21.213  54.716  55.265  1.00  0.00           C
ATOM   3336  CD  GLU X 428      20.973  54.920  56.762  1.00  0.00           C
ATOM   3337  OE1 GLU X 428      21.879  54.605  57.570  1.00  0.00           O
ATOM   3338  OE2 GLU X 428      19.874  55.388  57.135  1.00  0.00           O
ATOM   3339  C   GLU X 428      20.891  55.197  52.313  1.00  0.00           C
ATOM   3340  O   GLU X 428      19.714  55.555  52.400  1.00  0.00           O
ATOM   3341  N   PHE X 429      21.254  54.176  51.529  1.00  0.00           N
ATOM   3342  CA  PHE X 429      20.282  53.371  50.778  1.00  0.00           C
ATOM   3343  CB  PHE X 429      20.973  52.720  49.566  1.00  0.00           C
ATOM   3344  CG  PHE X 429      20.147  52.723  48.297  1.00  0.00           C
ATOM   3345  CD1 PHE X 429      19.205  51.707  48.051  1.00  0.00           C
ATOM   3346  CE1 PHE X 429      18.477  51.705  46.846  1.00  0.00           C
ATOM   3347  CZ  PHE X 429      18.695  52.706  45.885  1.00  0.00           C
ATOM   3348  CE2 PHE X 429      19.628  53.725  46.135  1.00  0.00           C
ATOM   3349  CD2 PHE X 429      20.348  53.737  47.341  1.00  0.00           C
ATOM   3350  C   PHE X 429      19.590  52.359  51.712  1.00  0.00           C
ATOM   3351  O   PHE X 429      20.145  51.307  52.032  1.00  0.00           O
ATOM   3352  N   GLN X 430      18.385  52.684  52.183  1.00  0.00           N
ATOM   3353  CA  GLN X 430      17.647  51.952  53.223  1.00  0.00           C
ATOM   3354  CB  GLN X 430      17.011  52.955  54.210  1.00  0.00           C
ATOM   3355  CG  GLN X 430      15.940  53.888  53.618  1.00  0.00           C
ATOM   3356  CD  GLN X 430      15.236  54.774  54.649  1.00  0.00           C
ATOM   3357  OE1 GLN X 430      15.571  54.843  55.828  1.00  0.00           O
ATOM   3358  NE2 GLN X 430      14.243  55.519  54.225  1.00  0.00           N
ATOM   3359  C   GLN X 430      16.660  50.888  52.697  1.00  0.00           C
ATOM   3360  O   GLN X 430      16.226  50.033  53.476  1.00  0.00           O
ATOM   3361  N   TYR X 431      16.339  50.894  51.395  1.00  0.00           N
ATOM   3362  CA  TYR X 431      15.566  49.838  50.718  1.00  0.00           C
ATOM   3363  CB  TYR X 431      14.059  50.122  50.858  1.00  0.00           C
ATOM   3364  CG  TYR X 431      13.163  49.171  50.080  1.00  0.00           C
ATOM   3365  CD1 TYR X 431      12.769  49.482  48.760  1.00  0.00           C
ATOM   3366  CE1 TYR X 431      11.984  48.575  48.018  1.00  0.00           C
ATOM   3367  CZ  TYR X 431      11.584  47.352  48.598  1.00  0.00           C
ATOM   3368  OH  TYR X 431      10.857  46.446  47.889  1.00  0.00           O
ATOM   3369  CE2 TYR X 431      11.952  47.059  49.929  1.00  0.00           C
ATOM   3370  CD2 TYR X 431      12.746  47.961  50.665  1.00  0.00           C
ATOM   3371  C   TYR X 431      15.937  49.718  49.230  1.00  0.00           C
ATOM   3372  O   TYR X 431      15.846  50.698  48.489  1.00  0.00           O
ATOM   3373  N   ARG X 432      16.286  48.506  48.776  1.00  0.00           N
ATOM   3374  CA  ARG X 432      16.440  48.140  47.351  1.00  0.00           C
ATOM   3375  CB  ARG X 432      17.651  47.213  47.164  1.00  0.00           C
ATOM   3376  CG  ARG X 432      19.007  47.825  47.553  1.00  0.00           C
ATOM   3377  CD  ARG X 432      20.037  46.693  47.575  1.00  0.00           C
ATOM   3378  NE  ARG X 432      21.369  47.137  47.997  1.00  0.00           N
ATOM   3379  CZ  ARG X 432      22.189  46.598  48.880  1.00  0.00           C
ATOM   3380  NH1 ARG X 432      23.387  47.077  48.990  1.00  0.00           N
ATOM   3381  NH2 ARG X 432      21.877  45.578  49.628  1.00  0.00           N
ATOM   3382  C   ARG X 432      15.180  47.436  46.812  1.00  0.00           C
ATOM   3383  O   ARG X 432      14.567  46.683  47.570  1.00  0.00           O
ATOM   3384  N   PRO X 433      14.830  47.580  45.516  1.00  0.00           N
ATOM   3385  CD  PRO X 433      15.384  48.546  44.575  1.00  0.00           C
ATOM   3386  CG  PRO X 433      14.359  48.662  43.446  1.00  0.00           C
ATOM   3387  CB  PRO X 433      13.767  47.256  43.404  1.00  0.00           C
ATOM   3388  CA  PRO X 433      13.711  46.871  44.884  1.00  0.00           C
ATOM   3389  C   PRO X 433      13.701  45.341  45.046  1.00  0.00           C
ATOM   3390  O   PRO X 433      14.732  44.712  45.286  1.00  0.00           O
ATOM   3391  N   SER X 434      12.524  44.739  44.858  1.00  0.00           N
ATOM   3392  CA  SER X 434      12.172  43.352  45.222  1.00  0.00           C
ATOM   3393  CB  SER X 434      10.640  43.202  45.241  1.00  0.00           C
ATOM   3394  OG  SER X 434      10.018  44.148  46.096  1.00  0.00           O
ATOM   3395  C   SER X 434      12.802  42.216  44.382  1.00  0.00           C
ATOM   3396  O   SER X 434      12.399  41.057  44.530  1.00  0.00           O
ATOM   3397  N   PHE X 435      13.789  42.489  43.521  1.00  0.00           N
ATOM   3398  CA  PHE X 435      14.548  41.447  42.804  1.00  0.00           C
ATOM   3399  CB  PHE X 435      15.450  42.080  41.739  1.00  0.00           C
ATOM   3400  CG  PHE X 435      14.692  42.750  40.612  1.00  0.00           C
ATOM   3401  CD1 PHE X 435      14.007  41.963  39.669  1.00  0.00           C
ATOM   3402  CE1 PHE X 435      13.302  42.570  38.620  1.00  0.00           C
ATOM   3403  CZ  PHE X 435      13.281  43.967  38.502  1.00  0.00           C
ATOM   3404  CE2 PHE X 435      13.968  44.757  39.440  1.00  0.00           C
ATOM   3405  CD2 PHE X 435      14.668  44.153  40.498  1.00  0.00           C
ATOM   3406  C   PHE X 435      15.374  40.598  43.782  1.00  0.00           C
ATOM   3407  O   PHE X 435      15.997  41.141  44.695  1.00  0.00           O
ATOM   3408  N   SER X 436      15.366  39.270  43.643  1.00  0.00           N
ATOM   3409  CA  SER X 436      15.921  38.355  44.653  1.00  0.00           C
ATOM   3410  CB  SER X 436      14.918  38.238  45.802  1.00  0.00           C
ATOM   3411  OG  SER X 436      15.564  37.795  46.976  1.00  0.00           O
ATOM   3412  C   SER X 436      16.225  36.955  44.105  1.00  0.00           C
ATOM   3413  O   SER X 436      15.755  36.586  43.030  1.00  0.00           O
ATOM   3414  N   SER X 437      16.988  36.162  44.861  1.00  0.00           N
ATOM   3415  CA  SER X 437      17.289  34.750  44.569  1.00  0.00           C
ATOM   3416  CB  SER X 437      18.532  34.582  43.675  1.00  0.00           C
ATOM   3417  OG  SER X 437      18.613  35.507  42.608  1.00  0.00           O
ATOM   3418  C   SER X 437      17.530  33.977  45.872  1.00  0.00           C
ATOM   3419  O   SER X 437      18.040  34.537  46.845  1.00  0.00           O
ATOM   3420  N   ASP X 438      17.258  32.670  45.889  1.00  0.00           N
ATOM   3421  CA  ASP X 438      17.514  31.786  47.040  1.00  0.00           C
ATOM   3422  CB  ASP X 438      16.846  30.429  46.749  1.00  0.00           C
ATOM   3423  CG  ASP X 438      17.004  29.407  47.878  1.00  0.00           C
ATOM   3424  OD1 ASP X 438      16.559  29.685  49.017  1.00  0.00           O
ATOM   3425  OD2 ASP X 438      17.547  28.303  47.629  1.00  0.00           O
ATOM   3426  C   ASP X 438      19.024  31.647  47.339  1.00  0.00           C
ATOM   3427  O   ASP X 438      19.419  31.304  48.454  1.00  0.00           O
ATOM   3428  N   MET X 439      19.865  31.957  46.348  1.00  0.00           N
ATOM   3429  CA  MET X 439      21.332  32.010  46.405  1.00  0.00           C
ATOM   3430  CB  MET X 439      21.833  31.586  45.011  1.00  0.00           C
ATOM   3431  CG  MET X 439      23.251  31.018  44.963  1.00  0.00           C
ATOM   3432  SD  MET X 439      23.630  30.341  43.322  1.00  0.00           S
ATOM   3433  CE  MET X 439      25.223  29.556  43.671  1.00  0.00           C
ATOM   3434  C   MET X 439      21.897  33.384  46.848  1.00  0.00           C
ATOM   3435  O   MET X 439      23.116  33.555  46.906  1.00  0.00           O
ATOM   3436  N   LYS X 440      21.036  34.374  47.146  1.00  0.00           N
ATOM   3437  CA  LYS X 440      21.409  35.726  47.614  1.00  0.00           C
ATOM   3438  CB  LYS X 440      20.673  36.808  46.798  1.00  0.00           C
ATOM   3439  CG  LYS X 440      21.153  36.885  45.340  1.00  0.00           C
ATOM   3440  CD  LYS X 440      20.364  37.868  44.455  1.00  0.00           C
ATOM   3441  CE  LYS X 440      20.071  39.262  45.031  1.00  0.00           C
ATOM   3442  NZ  LYS X 440      21.274  40.095  45.234  1.00  0.00           N
ATOM   3443  C   LYS X 440      21.100  35.904  49.115  1.00  0.00           C
ATOM   3444  O   LYS X 440      20.044  35.441  49.548  1.00  0.00           O
ATOM   3445  N   PRO X 441      21.909  36.641  49.906  1.00  0.00           N
ATOM   3446  CD  PRO X 441      23.291  36.988  49.595  1.00  0.00           C
ATOM   3447  CG  PRO X 441      24.018  37.020  50.933  1.00  0.00           C
ATOM   3448  CB  PRO X 441      22.942  37.536  51.880  1.00  0.00           C
ATOM   3449  CA  PRO X 441      21.635  36.957  51.324  1.00  0.00           C
ATOM   3450  C   PRO X 441      20.446  37.905  51.617  1.00  0.00           C
ATOM   3451  O   PRO X 441      20.434  38.591  52.644  1.00  0.00           O
ATOM   3452  N   LYS X 442      19.460  38.006  50.718  1.00  0.00           N
ATOM   3453  CA  LYS X 442      18.462  39.084  50.724  1.00  0.00           C
ATOM   3454  CB  LYS X 442      18.084  39.404  49.274  1.00  0.00           C
ATOM   3455  CG  LYS X 442      17.264  40.698  49.178  1.00  0.00           C
ATOM   3456  CD  LYS X 442      17.304  41.230  47.745  1.00  0.00           C
ATOM   3457  CE  LYS X 442      16.487  42.517  47.628  1.00  0.00           C
ATOM   3458  NZ  LYS X 442      16.788  43.198  46.354  1.00  0.00           N
ATOM   3459  C   LYS X 442      17.263  38.818  51.635  1.00  0.00           C
ATOM   3460  O   LYS X 442      16.870  39.716  52.376  1.00  0.00           O
ATOM   3461  N   THR X 443      16.733  37.594  51.688  1.00  0.00           N
ATOM   3462  CA  THR X 443      15.691  37.232  52.676  1.00  0.00           C
ATOM   3463  CB  THR X 443      14.946  35.944  52.306  1.00  0.00           C
ATOM   3464  CG2 THR X 443      14.016  36.171  51.116  1.00  0.00           C
ATOM   3465  OG1 THR X 443      15.842  34.908  51.976  1.00  0.00           O
ATOM   3466  C   THR X 443      16.214  37.142  54.116  1.00  0.00           C
ATOM   3467  O   THR X 443      15.453  37.405  55.052  1.00  0.00           O
ATOM   3468  N   VAL X 444      17.514  36.885  54.316  1.00  0.00           N
ATOM   3469  CA  VAL X 444      18.197  37.058  55.620  1.00  0.00           C
ATOM   3470  CB  VAL X 444      19.352  36.055  55.830  1.00  0.00           C
ATOM   3471  CG1 VAL X 444      18.859  34.607  55.720  1.00  0.00           C
ATOM   3472  CG2 VAL X 444      20.513  36.268  54.854  1.00  0.00           C
ATOM   3473  C   VAL X 444      18.641  38.508  55.895  1.00  0.00           C
ATOM   3474  O   VAL X 444      19.274  38.769  56.921  1.00  0.00           O
ATOM   3475  N   ILE X 445      18.286  39.447  55.005  1.00  0.00           N
ATOM   3476  CA  ILE X 445      18.426  40.911  55.113  1.00  0.00           C
ATOM   3477  CB  ILE X 445      17.288  41.538  55.962  1.00  0.00           C
ATOM   3478  CG2 ILE X 445      15.927  41.255  55.297  1.00  0.00           C
ATOM   3479  CG1 ILE X 445      17.281  41.075  57.438  1.00  0.00           C
ATOM   3480  CD1 ILE X 445      16.397  41.934  58.343  1.00  0.00           C
ATOM   3481  C   ILE X 445      19.846  41.421  55.425  1.00  0.00           C
ATOM   3482  O   ILE X 445      20.047  42.261  56.309  1.00  0.00           O
ATOM   3483  N   GLY X 446      20.843  40.907  54.695  1.00  0.00           N
ATOM   3484  CA  GLY X 446      22.264  41.255  54.860  1.00  0.00           C
ATOM   3485  C   GLY X 446      23.083  41.308  53.566  1.00  0.00           C
ATOM   3486  O   GLY X 446      24.302  41.147  53.613  1.00  0.00           O
ATOM   3487  N   ASP X 447      22.443  41.471  52.407  1.00  0.00           N
ATOM   3488  CA  ASP X 447      23.087  41.388  51.088  1.00  0.00           C
ATOM   3489  CB  ASP X 447      21.998  41.123  50.041  1.00  0.00           C
ATOM   3490  CG  ASP X 447      22.486  40.556  48.709  1.00  0.00           C
ATOM   3491  OD1 ASP X 447      21.610  40.198  47.893  1.00  0.00           O
ATOM   3492  OD2 ASP X 447      23.713  40.436  48.487  1.00  0.00           O
ATOM   3493  C   ASP X 447      23.925  42.641  50.765  1.00  0.00           C
ATOM   3494  O   ASP X 447      23.498  43.772  51.008  1.00  0.00           O
ATOM   3495  N   HIP X 448      25.119  42.452  50.194  1.00  0.00           N
ATOM   3496  CA  HIP X 448      26.058  43.522  49.831  1.00  0.00           C
ATOM   3497  CB  HIP X 448      27.433  43.241  50.466  1.00  0.00           C
ATOM   3498  CG  HIP X 448      28.535  44.052  49.907  1.00  0.00           C
ATOM   3499  ND1 HIP X 448      28.674  45.440  50.069  1.00  0.00           N
ATOM   3500  CE1 HIP X 448      29.817  45.834  49.410  1.00  0.00           C
ATOM   3501  NE2 HIP X 448      30.404  44.726  48.832  1.00  0.00           N
ATOM   3502  CD2 HIP X 448      29.618  43.616  49.129  1.00  0.00           C
ATOM   3503  C   HIP X 448      26.155  43.699  48.303  1.00  0.00           C
ATOM   3504  O   HIP X 448      26.169  42.718  47.562  1.00  0.00           O
ATOM   3505  N   GLY X 449      26.240  44.944  47.820  1.00  0.00           N
ATOM   3506  CA  GLY X 449      26.434  45.240  46.389  1.00  0.00           C
ATOM   3507  C   GLY X 449      25.241  44.898  45.483  1.00  0.00           C
ATOM   3508  O   GLY X 449      25.371  44.890  44.259  1.00  0.00           O
ATOM   3509  N   ASP X 450      24.071  44.631  46.072  1.00  0.00           N
ATOM   3510  CA  ASP X 450      22.815  44.299  45.382  1.00  0.00           C
ATOM   3511  CB  ASP X 450      21.849  43.747  46.448  1.00  0.00           C
ATOM   3512  CG  ASP X 450      20.439  43.398  45.969  1.00  0.00           C
ATOM   3513  OD1 ASP X 450      20.295  42.680  44.955  1.00  0.00           O
ATOM   3514  OD2 ASP X 450      19.464  43.793  46.652  1.00  0.00           O
ATOM   3515  C   ASP X 450      22.257  45.479  44.550  1.00  0.00           C
ATOM   3516  O   ASP X 450      21.335  45.298  43.759  1.00  0.00           O
ATOM   3517  N   GLU X 451      22.880  46.663  44.619  1.00  0.00           N
ATOM   3518  CA  GLU X 451      22.756  47.741  43.621  1.00  0.00           C
ATOM   3519  CB  GLU X 451      23.908  48.747  43.817  1.00  0.00           C
ATOM   3520  CG  GLU X 451      23.717  49.721  44.980  1.00  0.00           C
ATOM   3521  CD  GLU X 451      23.756  49.053  46.355  1.00  0.00           C
ATOM   3522  OE1 GLU X 451      24.695  48.285  46.672  1.00  0.00           O
ATOM   3523  OE2 GLU X 451      22.804  49.257  47.136  1.00  0.00           O
ATOM   3524  C   GLU X 451      22.839  47.223  42.172  1.00  0.00           C
ATOM   3525  O   GLU X 451      22.008  47.580  41.331  1.00  0.00           O
ATOM   3526  N   LEU X 452      23.813  46.347  41.890  1.00  0.00           N
ATOM   3527  CA  LEU X 452      24.054  45.784  40.557  1.00  0.00           C
ATOM   3528  CB  LEU X 452      25.355  44.956  40.619  1.00  0.00           C
ATOM   3529  CG  LEU X 452      25.746  44.247  39.305  1.00  0.00           C
ATOM   3530  CD1 LEU X 452      26.069  45.237  38.184  1.00  0.00           C
ATOM   3531  CD2 LEU X 452      26.968  43.367  39.557  1.00  0.00           C
ATOM   3532  C   LEU X 452      22.879  44.926  40.065  1.00  0.00           C
ATOM   3533  O   LEU X 452      22.575  44.921  38.875  1.00  0.00           O
ATOM   3534  N   PHE X 453      22.209  44.212  40.970  1.00  0.00           N
ATOM   3535  CA  PHE X 453      21.185  43.216  40.643  1.00  0.00           C
ATOM   3536  CB  PHE X 453      21.464  41.981  41.507  1.00  0.00           C
ATOM   3537  CG  PHE X 453      20.592  40.774  41.220  1.00  0.00           C
ATOM   3538  CD1 PHE X 453      20.957  39.871  40.204  1.00  0.00           C
ATOM   3539  CE1 PHE X 453      20.175  38.727  39.962  1.00  0.00           C
ATOM   3540  CZ  PHE X 453      19.022  38.488  40.729  1.00  0.00           C
ATOM   3541  CE2 PHE X 453      18.638  39.406  41.721  1.00  0.00           C
ATOM   3542  CD2 PHE X 453      19.420  40.549  41.967  1.00  0.00           C
ATOM   3543  C   PHE X 453      19.748  43.731  40.820  1.00  0.00           C
ATOM   3544  O   PHE X 453      18.825  43.161  40.240  1.00  0.00           O
ATOM   3545  N   SER X 454      19.555  44.794  41.605  1.00  0.00           N
ATOM   3546  CA  SER X 454      18.231  45.278  42.012  1.00  0.00           C
ATOM   3547  CB  SER X 454      18.028  45.021  43.512  1.00  0.00           C
ATOM   3548  OG  SER X 454      18.076  43.635  43.805  1.00  0.00           O
ATOM   3549  C   SER X 454      17.950  46.751  41.690  1.00  0.00           C
ATOM   3550  O   SER X 454      16.808  47.172  41.858  1.00  0.00           O
ATOM   3551  N   VAL X 455      18.935  47.548  41.245  1.00  0.00           N
ATOM   3552  CA  VAL X 455      18.767  49.004  41.024  1.00  0.00           C
ATOM   3553  CB  VAL X 455      19.516  49.836  42.094  1.00  0.00           C
ATOM   3554  CG1 VAL X 455      19.266  51.342  41.926  1.00  0.00           C
ATOM   3555  CG2 VAL X 455      19.090  49.466  43.524  1.00  0.00           C
ATOM   3556  C   VAL X 455      19.158  49.438  39.607  1.00  0.00           C
ATOM   3557  O   VAL X 455      18.315  49.956  38.874  1.00  0.00           O
ATOM   3558  N   PHE X 456      20.415  49.250  39.196  1.00  0.00           N
ATOM   3559  CA  PHE X 456      20.996  49.938  38.028  1.00  0.00           C
ATOM   3560  CB  PHE X 456      22.473  50.279  38.304  1.00  0.00           C
ATOM   3561  CG  PHE X 456      22.643  51.359  39.358  1.00  0.00           C
ATOM   3562  CD1 PHE X 456      22.864  51.011  40.702  1.00  0.00           C
ATOM   3563  CE1 PHE X 456      22.967  52.011  41.685  1.00  0.00           C
ATOM   3564  CZ  PHE X 456      22.856  53.365  41.327  1.00  0.00           C
ATOM   3565  CE2 PHE X 456      22.651  53.721  39.983  1.00  0.00           C
ATOM   3566  CD2 PHE X 456      22.542  52.719  39.000  1.00  0.00           C
ATOM   3567  C   PHE X 456      20.730  49.270  36.660  1.00  0.00           C
ATOM   3568  O   PHE X 456      21.567  49.333  35.757  1.00  0.00           O
ATOM   3569  N   GLY X 457      19.554  48.665  36.471  1.00  0.00           N
ATOM   3570  CA  GLY X 457      19.090  48.140  35.175  1.00  0.00           C
ATOM   3571  C   GLY X 457      17.965  47.104  35.269  1.00  0.00           C
ATOM   3572  O   GLY X 457      17.047  47.124  34.448  1.00  0.00           O
ATOM   3573  N   ALA X 458      17.958  46.267  36.313  1.00  0.00           N
ATOM   3574  CA  ALA X 458      16.980  45.188  36.496  1.00  0.00           C
ATOM   3575  CB  ALA X 458      17.267  44.482  37.825  1.00  0.00           C
ATOM   3576  C   ALA X 458      15.492  45.602  36.365  1.00  0.00           C
ATOM   3577  O   ALA X 458      14.748  44.850  35.725  1.00  0.00           O
ATOM   3578  N   PRO X 459      15.040  46.789  36.847  1.00  0.00           N
ATOM   3579  CD  PRO X 459      15.765  47.731  37.697  1.00  0.00           C
ATOM   3580  CG  PRO X 459      14.710  48.573  38.404  1.00  0.00           C
ATOM   3581  CB  PRO X 459      13.585  48.616  37.375  1.00  0.00           C
ATOM   3582  CA  PRO X 459      13.654  47.251  36.677  1.00  0.00           C
ATOM   3583  C   PRO X 459      13.161  47.350  35.222  1.00  0.00           C
ATOM   3584  O   PRO X 459      11.949  47.377  35.001  1.00  0.00           O
ATOM   3585  N   PHE X 460      14.077  47.374  34.245  1.00  0.00           N
ATOM   3586  CA  PHE X 460      13.807  47.484  32.805  1.00  0.00           C
ATOM   3587  CB  PHE X 460      14.456  48.782  32.283  1.00  0.00           C
ATOM   3588  CG  PHE X 460      14.232  50.000  33.172  1.00  0.00           C
ATOM   3589  CD1 PHE X 460      12.971  50.627  33.214  1.00  0.00           C
ATOM   3590  CE1 PHE X 460      12.734  51.684  34.112  1.00  0.00           C
ATOM   3591  CZ  PHE X 460      13.757  52.119  34.973  1.00  0.00           C
ATOM   3592  CE2 PHE X 460      15.026  51.516  34.915  1.00  0.00           C
ATOM   3593  CD2 PHE X 460      15.262  50.457  34.018  1.00  0.00           C
ATOM   3594  C   PHE X 460      14.259  46.231  32.015  1.00  0.00           C
ATOM   3595  O   PHE X 460      14.358  46.266  30.784  1.00  0.00           O
ATOM   3596  N   LEU X 461      14.572  45.133  32.719  1.00  0.00           N
ATOM   3597  CA  LEU X 461      15.174  43.905  32.174  1.00  0.00           C
ATOM   3598  CB  LEU X 461      16.659  43.914  32.593  1.00  0.00           C
ATOM   3599  CG  LEU X 461      17.525  42.762  32.046  1.00  0.00           C
ATOM   3600  CD1 LEU X 461      17.676  42.823  30.526  1.00  0.00           C
ATOM   3601  CD2 LEU X 461      18.917  42.842  32.672  1.00  0.00           C
ATOM   3602  C   LEU X 461      14.463  42.614  32.633  1.00  0.00           C
ATOM   3603  O   LEU X 461      14.399  41.651  31.863  1.00  0.00           O
ATOM   3604  N   LYS X 462      13.930  42.584  33.862  1.00  0.00           N
ATOM   3605  CA  LYS X 462      13.244  41.438  34.494  1.00  0.00           C
ATOM   3606  CB  LYS X 462      14.181  40.815  35.554  1.00  0.00           C
ATOM   3607  CG  LYS X 462      15.439  40.102  35.020  1.00  0.00           C
ATOM   3608  CD  LYS X 462      15.158  38.730  34.387  1.00  0.00           C
ATOM   3609  CE  LYS X 462      16.478  38.004  34.094  1.00  0.00           C
ATOM   3610  NZ  LYS X 462      16.281  36.606  33.642  1.00  0.00           N
ATOM   3611  C   LYS X 462      11.919  41.882  35.138  1.00  0.00           C
ATOM   3612  O   LYS X 462      11.741  43.063  35.442  1.00  0.00           O
ATOM   3613  N   GLU X 463      10.997  40.952  35.382  1.00  0.00           N
ATOM   3614  CA  GLU X 463       9.817  41.191  36.231  1.00  0.00           C
ATOM   3615  CB  GLU X 463       8.667  40.229  35.886  1.00  0.00           C
ATOM   3616  CG  GLU X 463       7.764  40.733  34.758  1.00  0.00           C
ATOM   3617  CD  GLU X 463       6.579  39.778  34.577  1.00  0.00           C
ATOM   3618  OE1 GLU X 463       6.549  39.037  33.563  1.00  0.00           O
ATOM   3619  OE2 GLU X 463       5.686  39.745  35.460  1.00  0.00           O
ATOM   3620  C   GLU X 463      10.175  41.050  37.719  1.00  0.00           C
ATOM   3621  O   GLU X 463      10.699  40.017  38.140  1.00  0.00           O
ATOM   3622  N   GLY X 464       9.867  42.077  38.513  1.00  0.00           N
ATOM   3623  CA  GLY X 464      10.108  42.103  39.963  1.00  0.00           C
ATOM   3624  C   GLY X 464      10.069  43.496  40.608  1.00  0.00           C
ATOM   3625  O   GLY X 464       9.948  43.593  41.828  1.00  0.00           O
ATOM   3626  N   ALA X 465      10.110  44.576  39.819  1.00  0.00           N
ATOM   3627  CA  ALA X 465       9.899  45.952  40.280  1.00  0.00           C
ATOM   3628  CB  ALA X 465      10.934  46.874  39.624  1.00  0.00           C
ATOM   3629  C   ALA X 465       8.462  46.436  40.005  1.00  0.00           C
ATOM   3630  O   ALA X 465       8.000  46.429  38.859  1.00  0.00           O
ATOM   3631  N   SER X 466       7.788  46.896  41.056  1.00  0.00           N
ATOM   3632  CA  SER X 466       6.480  47.562  41.020  1.00  0.00           C
ATOM   3633  CB  SER X 466       5.806  47.445  42.397  1.00  0.00           C
ATOM   3634  OG  SER X 466       6.592  48.033  43.425  1.00  0.00           O
ATOM   3635  C   SER X 466       6.589  49.032  40.588  1.00  0.00           C
ATOM   3636  O   SER X 466       7.680  49.600  40.529  1.00  0.00           O
ATOM   3637  N   GLU X 467       5.452  49.675  40.319  1.00  0.00           N
ATOM   3638  CA  GLU X 467       5.355  51.078  39.884  1.00  0.00           C
ATOM   3639  CB  GLU X 467       3.870  51.485  39.800  1.00  0.00           C
ATOM   3640  CG  GLU X 467       3.101  51.362  41.129  1.00  0.00           C
ATOM   3641  CD  GLU X 467       1.681  51.911  41.002  1.00  0.00           C
ATOM   3642  OE1 GLU X 467       1.512  53.151  41.112  1.00  0.00           O
ATOM   3643  OE2 GLU X 467       0.732  51.119  40.778  1.00  0.00           O
ATOM   3644  C   GLU X 467       6.130  52.078  40.768  1.00  0.00           C
ATOM   3645  O   GLU X 467       6.681  53.060  40.265  1.00  0.00           O
ATOM   3646  N   GLU X 468       6.209  51.816  42.075  1.00  0.00           N
ATOM   3647  CA  GLU X 468       6.902  52.656  43.056  1.00  0.00           C
ATOM   3648  CB  GLU X 468       6.230  52.438  44.426  1.00  0.00           C
ATOM   3649  CG  GLU X 468       6.386  53.610  45.402  1.00  0.00           C
ATOM   3650  CD  GLU X 468       5.680  54.869  44.887  1.00  0.00           C
ATOM   3651  OE1 GLU X 468       4.428  54.915  44.818  1.00  0.00           O
ATOM   3652  OE2 GLU X 468       6.374  55.826  44.480  1.00  0.00           O
ATOM   3653  C   GLU X 468       8.416  52.372  43.099  1.00  0.00           C
ATOM   3654  O   GLU X 468       9.210  53.256  43.410  1.00  0.00           O
ATOM   3655  N   GLU X 469       8.832  51.163  42.713  1.00  0.00           N
ATOM   3656  CA  GLU X 469      10.238  50.752  42.577  1.00  0.00           C
ATOM   3657  CB  GLU X 469      10.328  49.224  42.766  1.00  0.00           C
ATOM   3658  CG  GLU X 469       9.997  48.786  44.210  1.00  0.00           C
ATOM   3659  CD  GLU X 469       9.760  47.273  44.352  1.00  0.00           C
ATOM   3660  OE1 GLU X 469       8.861  46.738  43.658  1.00  0.00           O
ATOM   3661  OE2 GLU X 469      10.445  46.618  45.174  1.00  0.00           O
ATOM   3662  C   GLU X 469      10.838  51.219  41.230  1.00  0.00           C
ATOM   3663  O   GLU X 469      12.035  51.510  41.136  1.00  0.00           O
ATOM   3664  N   ILE X 470       9.997  51.396  40.204  1.00  0.00           N
ATOM   3665  CA  ILE X 470      10.321  52.158  38.986  1.00  0.00           C
ATOM   3666  CB  ILE X 470       9.229  51.944  37.912  1.00  0.00           C
ATOM   3667  CG2 ILE X 470       9.398  52.906  36.720  1.00  0.00           C
ATOM   3668  CG1 ILE X 470       9.149  50.479  37.421  1.00  0.00           C
ATOM   3669  CD1 ILE X 470      10.281  50.038  36.485  1.00  0.00           C
ATOM   3670  C   ILE X 470      10.513  53.647  39.327  1.00  0.00           C
ATOM   3671  O   ILE X 470      11.523  54.235  38.938  1.00  0.00           O
ATOM   3672  N   ARG X 471       9.615  54.247  40.128  1.00  0.00           N
ATOM   3673  CA  ARG X 471       9.787  55.630  40.620  1.00  0.00           C
ATOM   3674  CB  ARG X 471       8.530  56.112  41.376  1.00  0.00           C
ATOM   3675  CG  ARG X 471       7.406  56.517  40.407  1.00  0.00           C
ATOM   3676  CD  ARG X 471       6.182  57.122  41.112  1.00  0.00           C
ATOM   3677  NE  ARG X 471       5.360  56.125  41.821  1.00  0.00           N
ATOM   3678  CZ  ARG X 471       4.296  55.490  41.355  1.00  0.00           C
ATOM   3679  NH1 ARG X 471       3.589  54.743  42.150  1.00  0.00           N
ATOM   3680  NH2 ARG X 471       3.905  55.579  40.113  1.00  0.00           N
ATOM   3681  C   ARG X 471      11.062  55.798  41.460  1.00  0.00           C
ATOM   3682  O   ARG X 471      11.779  56.779  41.265  1.00  0.00           O
ATOM   3683  N   LEU X 472      11.392  54.827  42.316  1.00  0.00           N
ATOM   3684  CA  LEU X 472      12.643  54.788  43.091  1.00  0.00           C
ATOM   3685  CB  LEU X 472      12.586  53.554  44.019  1.00  0.00           C
ATOM   3686  CG  LEU X 472      13.681  53.418  45.099  1.00  0.00           C
ATOM   3687  CD1 LEU X 472      13.261  52.316  46.078  1.00  0.00           C
ATOM   3688  CD2 LEU X 472      15.053  53.005  44.556  1.00  0.00           C
ATOM   3689  C   LEU X 472      13.876  54.790  42.171  1.00  0.00           C
ATOM   3690  O   LEU X 472      14.773  55.617  42.330  1.00  0.00           O
ATOM   3691  N   SER X 473      13.920  53.896  41.180  1.00  0.00           N
ATOM   3692  CA  SER X 473      15.079  53.765  40.284  1.00  0.00           C
ATOM   3693  CB  SER X 473      15.063  52.423  39.541  1.00  0.00           C
ATOM   3694  OG  SER X 473      13.797  52.118  38.993  1.00  0.00           O
ATOM   3695  C   SER X 473      15.257  54.965  39.340  1.00  0.00           C
ATOM   3696  O   SER X 473      16.385  55.439  39.189  1.00  0.00           O
ATOM   3697  N   LYS X 474      14.175  55.543  38.792  1.00  0.00           N
ATOM   3698  CA  LYS X 474      14.237  56.809  38.028  1.00  0.00           C
ATOM   3699  CB  LYS X 474      12.879  57.105  37.363  1.00  0.00           C
ATOM   3700  CG  LYS X 474      12.722  56.358  36.027  1.00  0.00           C
ATOM   3701  CD  LYS X 474      11.398  56.671  35.307  1.00  0.00           C
ATOM   3702  CE  LYS X 474      11.200  58.144  34.909  1.00  0.00           C
ATOM   3703  NZ  LYS X 474      12.139  58.613  33.860  1.00  0.00           N
ATOM   3704  C   LYS X 474      14.707  57.995  38.883  1.00  0.00           C
ATOM   3705  O   LYS X 474      15.574  58.753  38.446  1.00  0.00           O
ATOM   3706  N   MET X 475      14.223  58.114  40.123  1.00  0.00           N
ATOM   3707  CA  MET X 475      14.670  59.135  41.085  1.00  0.00           C
ATOM   3708  CB  MET X 475      13.852  58.975  42.380  1.00  0.00           C
ATOM   3709  CG  MET X 475      14.273  59.909  43.520  1.00  0.00           C
ATOM   3710  SD  MET X 475      13.517  59.536  45.127  1.00  0.00           S
ATOM   3711  CE  MET X 475      14.331  57.960  45.516  1.00  0.00           C
ATOM   3712  C   MET X 475      16.185  59.041  41.348  1.00  0.00           C
ATOM   3713  O   MET X 475      16.886  60.050  41.281  1.00  0.00           O
ATOM   3714  N   VAL X 476      16.711  57.832  41.584  1.00  0.00           N
ATOM   3715  CA  VAL X 476      18.153  57.587  41.792  1.00  0.00           C
ATOM   3716  CB  VAL X 476      18.384  56.125  42.231  1.00  0.00           C
ATOM   3717  CG1 VAL X 476      19.858  55.699  42.224  1.00  0.00           C
ATOM   3718  CG2 VAL X 476      17.860  55.926  43.660  1.00  0.00           C
ATOM   3719  C   VAL X 476      18.975  57.953  40.551  1.00  0.00           C
ATOM   3720  O   VAL X 476      19.977  58.661  40.666  1.00  0.00           O
ATOM   3721  N   MET X 477      18.533  57.558  39.352  1.00  0.00           N
ATOM   3722  CA  MET X 477      19.223  57.912  38.104  1.00  0.00           C
ATOM   3723  CB  MET X 477      18.610  57.136  36.925  1.00  0.00           C
ATOM   3724  CG  MET X 477      18.957  55.644  37.029  1.00  0.00           C
ATOM   3725  SD  MET X 477      18.253  54.589  35.735  1.00  0.00           S
ATOM   3726  CE  MET X 477      18.699  52.970  36.422  1.00  0.00           C
ATOM   3727  C   MET X 477      19.235  59.431  37.860  1.00  0.00           C
ATOM   3728  O   MET X 477      20.269  59.975  37.464  1.00  0.00           O
ATOM   3729  N   LYS X 478      18.145  60.146  38.181  1.00  0.00           N
ATOM   3730  CA  LYS X 478      18.112  61.615  38.105  1.00  0.00           C
ATOM   3731  CB  LYS X 478      16.665  62.130  38.154  1.00  0.00           C
ATOM   3732  CG  LYS X 478      16.612  63.600  37.693  1.00  0.00           C
ATOM   3733  CD  LYS X 478      15.235  64.266  37.791  1.00  0.00           C
ATOM   3734  CE  LYS X 478      14.115  63.538  37.050  1.00  0.00           C
ATOM   3735  NZ  LYS X 478      14.353  63.437  35.592  1.00  0.00           N
ATOM   3736  C   LYS X 478      19.006  62.283  39.157  1.00  0.00           C
ATOM   3737  O   LYS X 478      19.671  63.257  38.813  1.00  0.00           O
ATOM   3738  N   PHE X 479      19.104  61.763  40.386  1.00  0.00           N
ATOM   3739  CA  PHE X 479      20.057  62.274  41.386  1.00  0.00           C
ATOM   3740  CB  PHE X 479      19.909  61.531  42.729  1.00  0.00           C
ATOM   3741  CG  PHE X 479      18.777  61.955  43.655  1.00  0.00           C
ATOM   3742  CD1 PHE X 479      18.553  63.316  43.942  1.00  0.00           C
ATOM   3743  CE1 PHE X 479      17.590  63.699  44.892  1.00  0.00           C
ATOM   3744  CZ  PHE X 479      16.850  62.720  45.573  1.00  0.00           C
ATOM   3745  CE2 PHE X 479      17.062  61.359  45.293  1.00  0.00           C
ATOM   3746  CD2 PHE X 479      18.024  60.979  44.338  1.00  0.00           C
ATOM   3747  C   PHE X 479      21.515  62.181  40.897  1.00  0.00           C
ATOM   3748  O   PHE X 479      22.245  63.172  40.977  1.00  0.00           O
ATOM   3749  N   TRP X 480      21.924  61.034  40.335  1.00  0.00           N
ATOM   3750  CA  TRP X 480      23.265  60.843  39.752  1.00  0.00           C
ATOM   3751  CB  TRP X 480      23.421  59.397  39.235  1.00  0.00           C
ATOM   3752  CG  TRP X 480      24.033  58.378  40.160  1.00  0.00           C
ATOM   3753  CD1 TRP X 480      25.048  57.547  39.819  1.00  0.00           C
ATOM   3754  NE1 TRP X 480      25.338  56.696  40.867  1.00  0.00           N
ATOM   3755  CE2 TRP X 480      24.516  56.931  41.946  1.00  0.00           C
ATOM   3756  CZ2 TRP X 480      24.401  56.320  43.203  1.00  0.00           C
ATOM   3757  CH2 TRP X 480      23.430  56.787  44.102  1.00  0.00           C
ATOM   3758  CZ3 TRP X 480      22.607  57.868  43.748  1.00  0.00           C
ATOM   3759  CE3 TRP X 480      22.725  58.466  42.479  1.00  0.00           C
ATOM   3760  CD2 TRP X 480      23.677  58.013  41.536  1.00  0.00           C
ATOM   3761  C   TRP X 480      23.523  61.839  38.610  1.00  0.00           C
ATOM   3762  O   TRP X 480      24.586  62.460  38.549  1.00  0.00           O
ATOM   3763  N   ALA X 481      22.541  62.027  37.722  1.00  0.00           N
ATOM   3764  CA  ALA X 481      22.655  62.951  36.598  1.00  0.00           C
ATOM   3765  CB  ALA X 481      21.519  62.657  35.616  1.00  0.00           C
ATOM   3766  C   ALA X 481      22.698  64.427  37.042  1.00  0.00           C
ATOM   3767  O   ALA X 481      23.543  65.175  36.555  1.00  0.00           O
ATOM   3768  N   ASN X 482      21.859  64.843  38.001  1.00  0.00           N
ATOM   3769  CA  ASN X 482      21.868  66.190  38.591  1.00  0.00           C
ATOM   3770  CB  ASN X 482      20.762  66.307  39.659  1.00  0.00           C
ATOM   3771  CG  ASN X 482      19.356  66.513  39.128  1.00  0.00           C
ATOM   3772  OD1 ASN X 482      19.073  66.467  37.939  1.00  0.00           O
ATOM   3773  ND2 ASN X 482      18.421  66.772  40.007  1.00  0.00           N
ATOM   3774  C   ASN X 482      23.237  66.523  39.208  1.00  0.00           C
ATOM   3775  O   ASN X 482      23.826  67.558  38.892  1.00  0.00           O
ATOM   3776  N   PHE X 483      23.789  65.619  40.024  1.00  0.00           N
ATOM   3777  CA  PHE X 483      25.118  65.778  40.619  1.00  0.00           C
ATOM   3778  CB  PHE X 483      25.394  64.549  41.496  1.00  0.00           C
ATOM   3779  CG  PHE X 483      26.788  64.484  42.087  1.00  0.00           C
ATOM   3780  CD1 PHE X 483      27.137  65.290  43.188  1.00  0.00           C
ATOM   3781  CE1 PHE X 483      28.421  65.192  43.754  1.00  0.00           C
ATOM   3782  CZ  PHE X 483      29.353  64.285  43.221  1.00  0.00           C
ATOM   3783  CE2 PHE X 483      29.011  63.491  42.115  1.00  0.00           C
ATOM   3784  CD2 PHE X 483      27.732  63.594  41.544  1.00  0.00           C
ATOM   3785  C   PHE X 483      26.208  66.005  39.552  1.00  0.00           C
ATOM   3786  O   PHE X 483      27.020  66.921  39.689  1.00  0.00           O
ATOM   3787  N   ALA X 484      26.168  65.259  38.444  1.00  0.00           N
ATOM   3788  CA  ALA X 484      27.097  65.414  37.324  1.00  0.00           C
ATOM   3789  CB  ALA X 484      26.914  64.198  36.408  1.00  0.00           C
ATOM   3790  C   ALA X 484      26.936  66.743  36.545  1.00  0.00           C
ATOM   3791  O   ALA X 484      27.939  67.407  36.251  1.00  0.00           O
ATOM   3792  N   ARG X 485      25.691  67.139  36.220  1.00  0.00           N
ATOM   3793  CA  ARG X 485      25.358  68.265  35.310  1.00  0.00           C
ATOM   3794  CB  ARG X 485      24.230  67.834  34.346  1.00  0.00           C
ATOM   3795  CG  ARG X 485      22.820  67.822  34.974  1.00  0.00           C
ATOM   3796  CD  ARG X 485      21.856  66.917  34.185  1.00  0.00           C
ATOM   3797  NE  ARG X 485      20.658  66.554  34.970  1.00  0.00           N
ATOM   3798  CZ  ARG X 485      19.801  65.591  34.668  1.00  0.00           C
ATOM   3799  NH1 ARG X 485      18.908  65.183  35.507  1.00  0.00           N
ATOM   3800  NH2 ARG X 485      19.788  64.951  33.542  1.00  0.00           N
ATOM   3801  C   ARG X 485      25.073  69.613  35.990  1.00  0.00           C
ATOM   3802  O   ARG X 485      24.908  70.621  35.296  1.00  0.00           O
ATOM   3803  N   ASN X 486      25.010  69.645  37.321  1.00  0.00           N
ATOM   3804  CA  ASN X 486      24.754  70.847  38.127  1.00  0.00           C
ATOM   3805  CB  ASN X 486      23.266  70.787  38.537  1.00  0.00           C
ATOM   3806  CG  ASN X 486      22.690  72.061  39.130  1.00  0.00           C
ATOM   3807  OD1 ASN X 486      23.198  73.167  38.980  1.00  0.00           O
ATOM   3808  ND2 ASN X 486      21.576  71.933  39.809  1.00  0.00           N
ATOM   3809  C   ASN X 486      25.706  70.987  39.343  1.00  0.00           C
ATOM   3810  O   ASN X 486      25.718  72.031  40.000  1.00  0.00           O
ATOM   3811  N   GLY X 487      26.504  69.960  39.673  1.00  0.00           N
ATOM   3812  CA  GLY X 487      27.356  69.920  40.877  1.00  0.00           C
ATOM   3813  C   GLY X 487      26.582  69.713  42.191  1.00  0.00           C
ATOM   3814  O   GLY X 487      27.131  69.891  43.279  1.00  0.00           O
ATOM   3815  N   ASN X 488      25.294  69.379  42.097  1.00  0.00           N
ATOM   3816  CA  ASN X 488      24.339  69.301  43.200  1.00  0.00           C
ATOM   3817  CB  ASN X 488      23.806  70.731  43.425  1.00  0.00           C
ATOM   3818  CG  ASN X 488      22.705  70.862  44.462  1.00  0.00           C
ATOM   3819  OD1 ASN X 488      22.292  69.926  45.132  1.00  0.00           O
ATOM   3820  ND2 ASN X 488      22.182  72.050  44.605  1.00  0.00           N
ATOM   3821  C   ASN X 488      23.207  68.329  42.804  1.00  0.00           C
ATOM   3822  O   ASN X 488      22.646  68.502  41.721  1.00  0.00           O
ATOM   3823  N   PRO X 489      22.847  67.322  43.626  1.00  0.00           N
ATOM   3824  CD  PRO X 489      23.478  66.956  44.888  1.00  0.00           C
ATOM   3825  CG  PRO X 489      22.548  65.939  45.541  1.00  0.00           C
ATOM   3826  CB  PRO X 489      21.899  65.262  44.336  1.00  0.00           C
ATOM   3827  CA  PRO X 489      21.761  66.391  43.306  1.00  0.00           C
ATOM   3828  C   PRO X 489      20.355  67.029  43.329  1.00  0.00           C
ATOM   3829  O   PRO X 489      19.434  66.487  42.716  1.00  0.00           O
ATOM   3830  N   ASN X 490      20.163  68.168  44.005  1.00  0.00           N
ATOM   3831  CA  ASN X 490      18.855  68.816  44.165  1.00  0.00           C
ATOM   3832  CB  ASN X 490      18.953  69.946  45.203  1.00  0.00           C
ATOM   3833  CG  ASN X 490      19.108  69.464  46.630  1.00  0.00           C
ATOM   3834  OD1 ASN X 490      18.129  69.264  47.335  1.00  0.00           O
ATOM   3835  ND2 ASN X 490      20.315  69.272  47.102  1.00  0.00           N
ATOM   3836  C   ASN X 490      18.273  69.358  42.842  1.00  0.00           C
ATOM   3837  O   ASN X 490      18.999  69.852  41.971  1.00  0.00           O
ATOM   3838  N   GLY X 491      16.944  69.325  42.726  1.00  0.00           N
ATOM   3839  CA  GLY X 491      16.177  69.856  41.596  1.00  0.00           C
ATOM   3840  C   GLY X 491      14.688  69.477  41.638  1.00  0.00           C
ATOM   3841  O   GLY X 491      14.241  68.777  42.551  1.00  0.00           O
ATOM   3842  N   GLU X 492      13.909  69.918  40.646  1.00  0.00           N
ATOM   3843  CA  GLU X 492      12.472  69.612  40.569  1.00  0.00           C
ATOM   3844  CB  GLU X 492      11.739  70.531  39.578  1.00  0.00           C
ATOM   3845  CG  GLU X 492      12.163  70.405  38.108  1.00  0.00           C
ATOM   3846  CD  GLU X 492      11.293  71.294  37.209  1.00  0.00           C
ATOM   3847  OE1 GLU X 492      11.166  72.512  37.489  1.00  0.00           O
ATOM   3848  OE2 GLU X 492      10.740  70.802  36.197  1.00  0.00           O
ATOM   3849  C   GLU X 492      12.197  68.128  40.276  1.00  0.00           C
ATOM   3850  O   GLU X 492      13.040  67.426  39.706  1.00  0.00           O
ATOM   3851  N   GLY X 493      11.016  67.645  40.671  1.00  0.00           N
ATOM   3852  CA  GLY X 493      10.626  66.235  40.549  1.00  0.00           C
ATOM   3853  C   GLY X 493      11.357  65.291  41.514  1.00  0.00           C
ATOM   3854  O   GLY X 493      11.323  64.075  41.313  1.00  0.00           O
ATOM   3855  N   LEU X 494      12.036  65.830  42.537  1.00  0.00           N
ATOM   3856  CA  LEU X 494      12.861  65.085  43.494  1.00  0.00           C
ATOM   3857  CB  LEU X 494      14.349  65.236  43.124  1.00  0.00           C
ATOM   3858  CG  LEU X 494      14.771  64.625  41.780  1.00  0.00           C
ATOM   3859  CD1 LEU X 494      16.213  65.033  41.501  1.00  0.00           C
ATOM   3860  CD2 LEU X 494      14.694  63.100  41.797  1.00  0.00           C
ATOM   3861  C   LEU X 494      12.676  65.564  44.949  1.00  0.00           C
ATOM   3862  O   LEU X 494      12.356  66.740  45.180  1.00  0.00           O
ATOM   3863  N   PRO X 495      12.963  64.696  45.940  1.00  0.00           N
ATOM   3864  CD  PRO X 495      13.085  63.251  45.791  1.00  0.00           C
ATOM   3865  CG  PRO X 495      13.021  62.681  47.202  1.00  0.00           C
ATOM   3866  CB  PRO X 495      13.614  63.799  48.055  1.00  0.00           C
ATOM   3867  CA  PRO X 495      13.176  65.083  47.335  1.00  0.00           C
ATOM   3868  C   PRO X 495      14.241  66.179  47.512  1.00  0.00           C
ATOM   3869  O   PRO X 495      15.096  66.392  46.648  1.00  0.00           O
ATOM   3870  N   HIE X 496      14.222  66.847  48.666  1.00  0.00           N
ATOM   3871  CA  HIE X 496      15.320  67.714  49.122  1.00  0.00           C
ATOM   3872  CB  HIE X 496      14.778  68.720  50.147  1.00  0.00           C
ATOM   3873  CG  HIE X 496      15.868  69.448  50.891  1.00  0.00           C
ATOM   3874  ND1 HIE X 496      16.818  70.294  50.317  1.00  0.00           N
ATOM   3875  CE1 HIE X 496      17.698  70.580  51.289  1.00  0.00           C
ATOM   3876  NE2 HIE X 496      17.320  70.001  52.441  1.00  0.00           N
ATOM   3877  CD2 HIE X 496      16.184  69.266  52.202  1.00  0.00           C
ATOM   3878  C   HIE X 496      16.475  66.892  49.717  1.00  0.00           C
ATOM   3879  O   HIE X 496      16.228  65.902  50.407  1.00  0.00           O
ATOM   3880  N   TRP X 497      17.720  67.332  49.504  1.00  0.00           N
ATOM   3881  CA  TRP X 497      18.943  66.717  50.033  1.00  0.00           C
ATOM   3882  CB  TRP X 497      19.628  65.965  48.879  1.00  0.00           C
ATOM   3883  CG  TRP X 497      20.786  65.055  49.184  1.00  0.00           C
ATOM   3884  CD1 TRP X 497      21.591  65.069  50.275  1.00  0.00           C
ATOM   3885  NE1 TRP X 497      22.554  64.088  50.166  1.00  0.00           N
ATOM   3886  CE2 TRP X 497      22.429  63.391  48.988  1.00  0.00           C
ATOM   3887  CZ2 TRP X 497      23.156  62.337  48.422  1.00  0.00           C
ATOM   3888  CH2 TRP X 497      22.707  61.764  47.221  1.00  0.00           C
ATOM   3889  CZ3 TRP X 497      21.562  62.277  46.587  1.00  0.00           C
ATOM   3890  CE3 TRP X 497      20.864  63.366  47.143  1.00  0.00           C
ATOM   3891  CD2 TRP X 497      21.280  63.954  48.359  1.00  0.00           C
ATOM   3892  C   TRP X 497      19.863  67.792  50.665  1.00  0.00           C
ATOM   3893  O   TRP X 497      20.398  68.633  49.931  1.00  0.00           O
ATOM   3894  N   PRO X 498      20.082  67.794  51.999  1.00  0.00           N
ATOM   3895  CD  PRO X 498      19.468  66.903  52.977  1.00  0.00           C
ATOM   3896  CG  PRO X 498      20.198  67.148  54.296  1.00  0.00           C
ATOM   3897  CB  PRO X 498      20.647  68.601  54.172  1.00  0.00           C
ATOM   3898  CA  PRO X 498      20.970  68.746  52.682  1.00  0.00           C
ATOM   3899  C   PRO X 498      22.456  68.469  52.390  1.00  0.00           C
ATOM   3900  O   PRO X 498      22.869  67.312  52.309  1.00  0.00           O
ATOM   3901  N   GLU X 499      23.281  69.508  52.241  1.00  0.00           N
ATOM   3902  CA  GLU X 499      24.680  69.364  51.797  1.00  0.00           C
ATOM   3903  CB  GLU X 499      25.065  70.492  50.826  1.00  0.00           C
ATOM   3904  CG  GLU X 499      25.144  71.893  51.444  1.00  0.00           C
ATOM   3905  CD  GLU X 499      25.210  72.954  50.344  1.00  0.00           C
ATOM   3906  OE1 GLU X 499      24.145  73.299  49.778  1.00  0.00           O
ATOM   3907  OE2 GLU X 499      26.316  73.464  50.047  1.00  0.00           O
ATOM   3908  C   GLU X 499      25.694  69.190  52.943  1.00  0.00           C
ATOM   3909  O   GLU X 499      25.799  70.016  53.856  1.00  0.00           O
ATOM   3910  N   TYR X 500      26.520  68.142  52.854  1.00  0.00           N
ATOM   3911  CA  TYR X 500      27.533  67.828  53.871  1.00  0.00           C
ATOM   3912  CB  TYR X 500      28.034  66.388  53.663  1.00  0.00           C
ATOM   3913  CG  TYR X 500      28.638  65.712  54.885  1.00  0.00           C
ATOM   3914  CD1 TYR X 500      27.838  65.490  56.023  1.00  0.00           C
ATOM   3915  CE1 TYR X 500      28.373  64.834  57.148  1.00  0.00           C
ATOM   3916  CZ  TYR X 500      29.708  64.386  57.139  1.00  0.00           C
ATOM   3917  OH  TYR X 500      30.236  63.830  58.257  1.00  0.00           O
ATOM   3918  CE2 TYR X 500      30.494  64.557  55.983  1.00  0.00           C
ATOM   3919  CD2 TYR X 500      29.961  65.224  54.861  1.00  0.00           C
ATOM   3920  C   TYR X 500      28.670  68.869  53.913  1.00  0.00           C
ATOM   3921  O   TYR X 500      29.370  68.986  54.917  1.00  0.00           O
ATOM   3922  N   ASN X 501      28.806  69.695  52.865  1.00  0.00           N
ATOM   3923  CA  ASN X 501      29.700  70.861  52.791  1.00  0.00           C
ATOM   3924  CB  ASN X 501      29.591  71.431  51.358  1.00  0.00           C
ATOM   3925  CG  ASN X 501      30.613  72.518  51.040  1.00  0.00           C
ATOM   3926  OD1 ASN X 501      31.700  72.585  51.600  1.00  0.00           O
ATOM   3927  ND2 ASN X 501      30.317  73.380  50.099  1.00  0.00           N
ATOM   3928  C   ASN X 501      29.405  71.963  53.843  1.00  0.00           C
ATOM   3929  O   ASN X 501      30.296  72.761  54.151  1.00  0.00           O
ATOM   3930  N   GLN X 502      28.177  72.031  54.379  1.00  0.00           N
ATOM   3931  CA  GLN X 502      27.754  73.065  55.345  1.00  0.00           C
ATOM   3932  CB  GLN X 502      26.729  74.005  54.676  1.00  0.00           C
ATOM   3933  CG  GLN X 502      27.311  74.793  53.485  1.00  0.00           C
ATOM   3934  CD  GLN X 502      26.344  75.855  52.961  1.00  0.00           C
ATOM   3935  OE1 GLN X 502      26.061  76.859  53.603  1.00  0.00           O
ATOM   3936  NE2 GLN X 502      25.766  75.687  51.795  1.00  0.00           N
ATOM   3937  C   GLN X 502      27.206  72.503  56.675  1.00  0.00           C
ATOM   3938  O   GLN X 502      27.182  73.222  57.680  1.00  0.00           O
ATOM   3939  N   LYS X 503      26.773  71.235  56.714  1.00  0.00           N
ATOM   3940  CA  LYS X 503      26.157  70.568  57.882  1.00  0.00           C
ATOM   3941  CB  LYS X 503      24.625  70.637  57.731  1.00  0.00           C
ATOM   3942  CG  LYS X 503      24.098  72.077  57.780  1.00  0.00           C
ATOM   3943  CD  LYS X 503      22.576  72.100  57.693  1.00  0.00           C
ATOM   3944  CE  LYS X 503      22.078  73.537  57.861  1.00  0.00           C
ATOM   3945  NZ  LYS X 503      20.609  73.578  58.001  1.00  0.00           N
ATOM   3946  C   LYS X 503      26.603  69.108  58.006  1.00  0.00           C
ATOM   3947  O   LYS X 503      27.217  68.571  57.091  1.00  0.00           O
ATOM   3948  N   GLU X 504      26.207  68.423  59.077  1.00  0.00           N
ATOM   3949  CA  GLU X 504      26.246  66.952  59.171  1.00  0.00           C
ATOM   3950  CB  GLU X 504      26.481  66.504  60.626  1.00  0.00           C
ATOM   3951  CG  GLU X 504      27.847  66.898  61.195  1.00  0.00           C
ATOM   3952  CD  GLU X 504      28.999  66.367  60.341  1.00  0.00           C
ATOM   3953  OE1 GLU X 504      29.671  67.187  59.675  1.00  0.00           O
ATOM   3954  OE2 GLU X 504      29.231  65.136  60.316  1.00  0.00           O
ATOM   3955  C   GLU X 504      25.017  66.263  58.526  1.00  0.00           C
ATOM   3956  O   GLU X 504      24.601  65.178  58.940  1.00  0.00           O
ATOM   3957  N   GLY X 505      24.413  66.899  57.516  1.00  0.00           N
ATOM   3958  CA  GLY X 505      23.185  66.440  56.866  1.00  0.00           C
ATOM   3959  C   GLY X 505      23.395  65.354  55.808  1.00  0.00           C
ATOM   3960  O   GLY X 505      24.404  65.340  55.098  1.00  0.00           O
ATOM   3961  N   TYR X 506      22.412  64.462  55.673  1.00  0.00           N
ATOM   3962  CA  TYR X 506      22.401  63.363  54.698  1.00  0.00           C
ATOM   3963  CB  TYR X 506      23.097  62.124  55.298  1.00  0.00           C
ATOM   3964  CG  TYR X 506      22.449  61.435  56.492  1.00  0.00           C
ATOM   3965  CD1 TYR X 506      22.510  62.025  57.771  1.00  0.00           C
ATOM   3966  CE1 TYR X 506      22.034  61.329  58.899  1.00  0.00           C
ATOM   3967  CZ  TYR X 506      21.486  60.037  58.756  1.00  0.00           C
ATOM   3968  OH  TYR X 506      21.015  59.367  59.842  1.00  0.00           O
ATOM   3969  CE2 TYR X 506      21.414  59.447  57.475  1.00  0.00           C
ATOM   3970  CD2 TYR X 506      21.893  60.146  56.347  1.00  0.00           C
ATOM   3971  C   TYR X 506      20.982  63.063  54.183  1.00  0.00           C
ATOM   3972  O   TYR X 506      20.008  63.639  54.670  1.00  0.00           O
ATOM   3973  N   LEU X 507      20.856  62.182  53.185  1.00  0.00           N
ATOM   3974  CA  LEU X 507      19.574  61.709  52.643  1.00  0.00           C
ATOM   3975  CB  LEU X 507      19.510  62.079  51.146  1.00  0.00           C
ATOM   3976  CG  LEU X 507      18.202  61.685  50.432  1.00  0.00           C
ATOM   3977  CD1 LEU X 507      17.006  62.471  50.959  1.00  0.00           C
ATOM   3978  CD2 LEU X 507      18.292  61.962  48.933  1.00  0.00           C
ATOM   3979  C   LEU X 507      19.396  60.199  52.880  1.00  0.00           C
ATOM   3980  O   LEU X 507      20.258  59.410  52.503  1.00  0.00           O
ATOM   3981  N   GLN X 508      18.273  59.774  53.457  1.00  0.00           N
ATOM   3982  CA  GLN X 508      17.888  58.357  53.498  1.00  0.00           C
ATOM   3983  CB  GLN X 508      17.128  58.049  54.801  1.00  0.00           C
ATOM   3984  CG  GLN X 508      18.010  58.263  56.043  1.00  0.00           C
ATOM   3985  CD  GLN X 508      17.317  57.886  57.351  1.00  0.00           C
ATOM   3986  OE1 GLN X 508      16.236  58.352  57.693  1.00  0.00           O
ATOM   3987  NE2 GLN X 508      17.902  57.032  58.155  1.00  0.00           N
ATOM   3988  C   GLN X 508      17.061  58.035  52.244  1.00  0.00           C
ATOM   3989  O   GLN X 508      16.103  58.752  51.964  1.00  0.00           O
ATOM   3990  N   ILE X 509      17.432  56.996  51.483  1.00  0.00           N
ATOM   3991  CA  ILE X 509      16.877  56.669  50.151  1.00  0.00           C
ATOM   3992  CB  ILE X 509      17.951  56.813  49.040  1.00  0.00           C
ATOM   3993  CG2 ILE X 509      17.338  56.496  47.659  1.00  0.00           C
ATOM   3994  CG1 ILE X 509      18.582  58.226  49.038  1.00  0.00           C
ATOM   3995  CD1 ILE X 509      19.650  58.452  47.958  1.00  0.00           C
ATOM   3996  C   ILE X 509      16.273  55.259  50.136  1.00  0.00           C
ATOM   3997  O   ILE X 509      16.943  54.286  50.477  1.00  0.00           O
ATOM   3998  N   GLY X 510      15.022  55.128  49.704  1.00  0.00           N
ATOM   3999  CA  GLY X 510      14.290  53.860  49.662  1.00  0.00           C
ATOM   4000  C   GLY X 510      12.866  54.032  49.131  1.00  0.00           C
ATOM   4001  O   GLY X 510      12.574  54.998  48.422  1.00  0.00           O
ATOM   4002  N   ALA X 511      11.949  53.132  49.498  1.00  0.00           N
ATOM   4003  CA  ALA X 511      10.518  53.343  49.247  1.00  0.00           C
ATOM   4004  CB  ALA X 511       9.765  52.040  49.542  1.00  0.00           C
ATOM   4005  C   ALA X 511       9.989  54.535  50.076  1.00  0.00           C
ATOM   4006  O   ALA X 511       9.164  55.313  49.591  1.00  0.00           O
ATOM   4007  N   ASN X 512      10.550  54.717  51.275  1.00  0.00           N
ATOM   4008  CA  ASN X 512      10.609  55.962  52.039  1.00  0.00           C
ATOM   4009  CB  ASN X 512      10.547  55.578  53.530  1.00  0.00           C
ATOM   4010  CG  ASN X 512      10.921  56.690  54.499  1.00  0.00           C
ATOM   4011  OD1 ASN X 512      11.824  56.551  55.313  1.00  0.00           O
ATOM   4012  ND2 ASN X 512      10.244  57.808  54.466  1.00  0.00           N
ATOM   4013  C   ASN X 512      11.907  56.710  51.689  1.00  0.00           C
ATOM   4014  O   ASN X 512      12.980  56.105  51.742  1.00  0.00           O
ATOM   4015  N   THR X 513      11.828  58.002  51.356  1.00  0.00           N
ATOM   4016  CA  THR X 513      13.007  58.841  51.061  1.00  0.00           C
ATOM   4017  CB  THR X 513      13.252  58.948  49.545  1.00  0.00           C
ATOM   4018  CG2 THR X 513      14.430  59.849  49.171  1.00  0.00           C
ATOM   4019  OG1 THR X 513      13.571  57.674  49.028  1.00  0.00           O
ATOM   4020  C   THR X 513      12.878  60.226  51.703  1.00  0.00           C
ATOM   4021  O   THR X 513      11.959  60.979  51.370  1.00  0.00           O
ATOM   4022  N   GLN X 514      13.791  60.560  52.625  1.00  0.00           N
ATOM   4023  CA  GLN X 514      13.728  61.772  53.459  1.00  0.00           C
ATOM   4024  CB  GLN X 514      12.763  61.549  54.642  1.00  0.00           C
ATOM   4025  CG  GLN X 514      13.180  60.422  55.605  1.00  0.00           C
ATOM   4026  CD  GLN X 514      12.142  60.208  56.700  1.00  0.00           C
ATOM   4027  OE1 GLN X 514      11.078  59.646  56.479  1.00  0.00           O
ATOM   4028  NE2 GLN X 514      12.367  60.679  57.905  1.00  0.00           N
ATOM   4029  C   GLN X 514      15.102  62.247  53.972  1.00  0.00           C
ATOM   4030  O   GLN X 514      15.994  61.442  54.253  1.00  0.00           O
ATOM   4031  N   ALA X 515      15.260  63.564  54.120  1.00  0.00           N
ATOM   4032  CA  ALA X 515      16.448  64.222  54.662  1.00  0.00           C
ATOM   4033  CB  ALA X 515      16.309  65.732  54.429  1.00  0.00           C
ATOM   4034  C   ALA X 515      16.687  63.910  56.152  1.00  0.00           C
ATOM   4035  O   ALA X 515      15.750  63.682  56.922  1.00  0.00           O
ATOM   4036  N   ALA X 516      17.952  63.949  56.569  1.00  0.00           N
ATOM   4037  CA  ALA X 516      18.437  63.549  57.889  1.00  0.00           C
ATOM   4038  CB  ALA X 516      18.921  62.102  57.756  1.00  0.00           C
ATOM   4039  C   ALA X 516      19.529  64.504  58.426  1.00  0.00           C
ATOM   4040  O   ALA X 516      20.108  65.298  57.675  1.00  0.00           O
ATOM   4041  N   GLN X 517      19.809  64.437  59.734  1.00  0.00           N
ATOM   4042  CA  GLN X 517      20.745  65.331  60.444  1.00  0.00           C
ATOM   4043  CB  GLN X 517      19.962  66.400  61.245  1.00  0.00           C
ATOM   4044  CG  GLN X 517      19.087  65.839  62.382  1.00  0.00           C
ATOM   4045  CD  GLN X 517      18.385  66.908  63.229  1.00  0.00           C
ATOM   4046  OE1 GLN X 517      18.464  68.114  63.014  1.00  0.00           O
ATOM   4047  NE2 GLN X 517      17.659  66.497  64.241  1.00  0.00           N
ATOM   4048  C   GLN X 517      21.758  64.574  61.321  1.00  0.00           C
ATOM   4049  O   GLN X 517      21.501  63.437  61.723  1.00  0.00           O
ATOM   4050  N   LYS X 518      22.893  65.211  61.647  1.00  0.00           N
ATOM   4051  CA  LYS X 518      23.938  64.693  62.561  1.00  0.00           C
ATOM   4052  CB  LYS X 518      23.464  64.791  64.029  1.00  0.00           C
ATOM   4053  CG  LYS X 518      23.235  66.215  64.542  1.00  0.00           C
ATOM   4054  CD  LYS X 518      24.539  67.000  64.721  1.00  0.00           C
ATOM   4055  CE  LYS X 518      24.231  68.350  65.367  1.00  0.00           C
ATOM   4056  NZ  LYS X 518      25.478  69.051  65.733  1.00  0.00           N
ATOM   4057  C   LYS X 518      24.473  63.295  62.205  1.00  0.00           C
ATOM   4058  O   LYS X 518      24.600  62.448  63.092  1.00  0.00           O
ATOM   4059  N   LEU X 519      24.810  63.056  60.934  1.00  0.00           N
ATOM   4060  CA  LEU X 519      25.361  61.789  60.423  1.00  0.00           C
ATOM   4061  CB  LEU X 519      25.924  62.036  59.007  1.00  0.00           C
ATOM   4062  CG  LEU X 519      26.518  60.792  58.316  1.00  0.00           C
ATOM   4063  CD1 LEU X 519      25.491  59.678  58.100  1.00  0.00           C
ATOM   4064  CD2 LEU X 519      27.077  61.190  56.950  1.00  0.00           C
ATOM   4065  C   LEU X 519      26.451  61.204  61.344  1.00  0.00           C
ATOM   4066  O   LEU X 519      27.575  61.704  61.387  1.00  0.00           O
ATOM   4067  N   LYS X 520      26.107  60.140  62.082  1.00  0.00           N
ATOM   4068  CA  LYS X 520      26.986  59.398  63.005  1.00  0.00           C
ATOM   4069  CB  LYS X 520      27.931  58.469  62.208  1.00  0.00           C
ATOM   4070  CG  LYS X 520      27.190  57.541  61.229  1.00  0.00           C
ATOM   4071  CD  LYS X 520      28.128  56.563  60.503  1.00  0.00           C
ATOM   4072  CE  LYS X 520      28.686  55.429  61.376  1.00  0.00           C
ATOM   4073  NZ  LYS X 520      27.625  54.578  61.963  1.00  0.00           N
ATOM   4074  C   LYS X 520      27.719  60.254  64.059  1.00  0.00           C
ATOM   4075  O   LYS X 520      28.684  59.777  64.648  1.00  0.00           O
ATOM   4076  N   ASP X 521      27.287  61.483  64.360  1.00  0.00           N
ATOM   4077  CA  ASP X 521      28.021  62.418  65.243  1.00  0.00           C
ATOM   4078  CB  ASP X 521      27.394  63.822  65.144  1.00  0.00           C
ATOM   4079  CG  ASP X 521      28.306  64.935  65.687  1.00  0.00           C
ATOM   4080  OD1 ASP X 521      29.418  65.121  65.129  1.00  0.00           O
ATOM   4081  OD2 ASP X 521      27.892  65.668  66.621  1.00  0.00           O
ATOM   4082  C   ASP X 521      28.140  61.939  66.712  1.00  0.00           C
ATOM   4083  O   ASP X 521      29.072  62.331  67.415  1.00  0.00           O
ATOM   4084  N   LYS X 522      27.263  61.028  67.163  1.00  0.00           N
ATOM   4085  CA  LYS X 522      27.403  60.294  68.442  1.00  0.00           C
ATOM   4086  CB  LYS X 522      26.049  59.689  68.859  1.00  0.00           C
ATOM   4087  CG  LYS X 522      24.967  60.735  69.171  1.00  0.00           C
ATOM   4088  CD  LYS X 522      23.721  60.039  69.741  1.00  0.00           C
ATOM   4089  CE  LYS X 522      22.563  60.996  70.053  1.00  0.00           C
ATOM   4090  NZ  LYS X 522      21.944  61.599  68.846  1.00  0.00           N
ATOM   4091  C   LYS X 522      28.462  59.178  68.417  1.00  0.00           C
ATOM   4092  O   LYS X 522      28.942  58.766  69.469  1.00  0.00           O
ATOM   4093  N   GLU X 523      28.822  58.663  67.241  1.00  0.00           N
ATOM   4094  CA  GLU X 523      29.715  57.503  67.056  1.00  0.00           C
ATOM   4095  CB  GLU X 523      29.080  56.511  66.060  1.00  0.00           C
ATOM   4096  CG  GLU X 523      27.761  55.907  66.572  1.00  0.00           C
ATOM   4097  CD  GLU X 523      27.037  55.068  65.509  1.00  0.00           C
ATOM   4098  OE1 GLU X 523      26.791  55.569  64.389  1.00  0.00           O
ATOM   4099  OE2 GLU X 523      26.618  53.920  65.797  1.00  0.00           O
ATOM   4100  C   GLU X 523      31.112  57.938  66.582  1.00  0.00           C
ATOM   4101  O   GLU X 523      32.125  57.523  67.147  1.00  0.00           O
ATOM   4102  N   VAL X 524      31.183  58.845  65.600  1.00  0.00           N
ATOM   4103  CA  VAL X 524      32.433  59.451  65.105  1.00  0.00           C
ATOM   4104  CB  VAL X 524      32.142  60.464  63.974  1.00  0.00           C
ATOM   4105  CG1 VAL X 524      33.422  61.139  63.465  1.00  0.00           C
ATOM   4106  CG2 VAL X 524      31.479  59.802  62.760  1.00  0.00           C
ATOM   4107  C   VAL X 524      33.187  60.140  66.246  1.00  0.00           C
ATOM   4108  O   VAL X 524      34.406  60.006  66.348  1.00  0.00           O
ATOM   4109  N   ALA X 525      32.468  60.813  67.149  1.00  0.00           N
ATOM   4110  CA  ALA X 525      33.031  61.487  68.319  1.00  0.00           C
ATOM   4111  CB  ALA X 525      31.939  62.372  68.909  1.00  0.00           C
ATOM   4112  C   ALA X 525      33.592  60.543  69.398  1.00  0.00           C
ATOM   4113  O   ALA X 525      34.308  61.006  70.287  1.00  0.00           O
ATOM   4114  N   PHE X 526      33.299  59.237  69.355  1.00  0.00           N
ATOM   4115  CA  PHE X 526      34.034  58.257  70.157  1.00  0.00           C
ATOM   4116  CB  PHE X 526      33.176  57.020  70.459  1.00  0.00           C
ATOM   4117  CG  PHE X 526      33.999  55.899  71.069  1.00  0.00           C
ATOM   4118  CD1 PHE X 526      34.587  56.071  72.337  1.00  0.00           C
ATOM   4119  CE1 PHE X 526      35.437  55.082  72.863  1.00  0.00           C
ATOM   4120  CZ  PHE X 526      35.705  53.919  72.122  1.00  0.00           C
ATOM   4121  CE2 PHE X 526      35.118  53.740  70.856  1.00  0.00           C
ATOM   4122  CD2 PHE X 526      34.268  54.730  70.330  1.00  0.00           C
ATOM   4123  C   PHE X 526      35.340  57.874  69.458  1.00  0.00           C
ATOM   4124  O   PHE X 526      36.417  58.040  70.025  1.00  0.00           O
ATOM   4125  N   TRP X 527      35.259  57.402  68.211  1.00  0.00           N
ATOM   4126  CA  TRP X 527      36.417  56.848  67.503  1.00  0.00           C
ATOM   4127  CB  TRP X 527      35.934  56.144  66.233  1.00  0.00           C
ATOM   4128  CG  TRP X 527      35.150  54.892  66.495  1.00  0.00           C
ATOM   4129  CD1 TRP X 527      33.808  54.753  66.402  1.00  0.00           C
ATOM   4130  NE1 TRP X 527      33.448  53.462  66.735  1.00  0.00           N
ATOM   4131  CE2 TRP X 527      34.543  52.705  67.086  1.00  0.00           C
ATOM   4132  CZ2 TRP X 527      34.691  51.378  67.512  1.00  0.00           C
ATOM   4133  CH2 TRP X 527      35.976  50.905  67.829  1.00  0.00           C
ATOM   4134  CZ3 TRP X 527      37.084  51.766  67.732  1.00  0.00           C
ATOM   4135  CE3 TRP X 527      36.924  53.093  67.289  1.00  0.00           C
ATOM   4136  CD2 TRP X 527      35.649  53.596  66.952  1.00  0.00           C
ATOM   4137  C   TRP X 527      37.507  57.890  67.218  1.00  0.00           C
ATOM   4138  O   TRP X 527      38.685  57.590  67.383  1.00  0.00           O
ATOM   4139  N   THR X 528      37.143  59.133  66.887  1.00  0.00           N
ATOM   4140  CA  THR X 528      38.107  60.249  66.769  1.00  0.00           C
ATOM   4141  CB  THR X 528      37.446  61.526  66.225  1.00  0.00           C
ATOM   4142  CG2 THR X 528      37.050  61.383  64.757  1.00  0.00           C
ATOM   4143  OG1 THR X 528      36.281  61.828  66.957  1.00  0.00           O
ATOM   4144  C   THR X 528      38.787  60.558  68.105  1.00  0.00           C
ATOM   4145  O   THR X 528      40.013  60.638  68.165  1.00  0.00           O
ATOM   4146  N   ASN X 529      38.021  60.627  69.198  1.00  0.00           N
ATOM   4147  CA  ASN X 529      38.549  60.856  70.544  1.00  0.00           C
ATOM   4148  CB  ASN X 529      37.363  61.222  71.466  1.00  0.00           C
ATOM   4149  CG  ASN X 529      37.773  61.901  72.764  1.00  0.00           C
ATOM   4150  OD1 ASN X 529      38.935  62.175  73.013  1.00  0.00           O
ATOM   4151  ND2 ASN X 529      36.845  62.221  73.633  1.00  0.00           N
ATOM   4152  C   ASN X 529      39.404  59.667  71.054  1.00  0.00           C
ATOM   4153  O   ASN X 529      40.287  59.855  71.889  1.00  0.00           O
ATOM   4154  N   LEU X 530      39.202  58.453  70.526  1.00  0.00           N
ATOM   4155  CA  LEU X 530      40.041  57.271  70.774  1.00  0.00           C
ATOM   4156  CB  LEU X 530      39.203  56.008  70.481  1.00  0.00           C
ATOM   4157  CG  LEU X 530      39.827  54.697  70.995  1.00  0.00           C
ATOM   4158  CD1 LEU X 530      39.724  54.578  72.518  1.00  0.00           C
ATOM   4159  CD2 LEU X 530      39.102  53.504  70.371  1.00  0.00           C
ATOM   4160  C   LEU X 530      41.349  57.299  69.956  1.00  0.00           C
ATOM   4161  O   LEU X 530      42.425  57.062  70.508  1.00  0.00           O
ATOM   4162  N   PHE X 531      41.293  57.649  68.664  1.00  0.00           N
ATOM   4163  CA  PHE X 531      42.491  57.847  67.830  1.00  0.00           C
ATOM   4164  CB  PHE X 531      42.093  58.061  66.358  1.00  0.00           C
ATOM   4165  CG  PHE X 531      41.560  56.842  65.620  1.00  0.00           C
ATOM   4166  CD1 PHE X 531      42.297  55.641  65.599  1.00  0.00           C
ATOM   4167  CE1 PHE X 531      41.825  54.532  64.873  1.00  0.00           C
ATOM   4168  CZ  PHE X 531      40.622  54.618  64.153  1.00  0.00           C
ATOM   4169  CE2 PHE X 531      39.891  55.818  64.157  1.00  0.00           C
ATOM   4170  CD2 PHE X 531      40.362  56.927  64.884  1.00  0.00           C
ATOM   4171  C   PHE X 531      43.361  59.020  68.316  1.00  0.00           C
ATOM   4172  O   PHE X 531      44.573  59.011  68.114  1.00  0.00           O
ATOM   4173  N   ALA X 532      42.776  60.002  69.004  1.00  0.00           N
ATOM   4174  CA  ALA X 532      43.482  61.123  69.625  1.00  0.00           C
ATOM   4175  CB  ALA X 532      42.478  62.271  69.758  1.00  0.00           C
ATOM   4176  C   ALA X 532      44.179  60.785  70.967  1.00  0.00           C
ATOM   4177  O   ALA X 532      44.651  61.694  71.660  1.00  0.00           O
ATOM   4178  N   LYS X 533      44.230  59.506  71.374  1.00  0.00           N
ATOM   4179  CA  LYS X 533      44.940  59.034  72.580  1.00  0.00           C
ATOM   4180  CB  LYS X 533      44.172  57.890  73.272  1.00  0.00           C
ATOM   4181  CG  LYS X 533      42.788  58.310  73.795  1.00  0.00           C
ATOM   4182  CD  LYS X 533      42.868  59.338  74.935  1.00  0.00           C
ATOM   4183  CE  LYS X 533      41.488  59.780  75.427  1.00  0.00           C
ATOM   4184  NZ  LYS X 533      40.851  60.750  74.508  1.00  0.00           N
ATOM   4185  C   LYS X 533      46.385  58.673  72.282  1.00  0.00           C
ATOM   4186  O   LYS X 533      46.644  57.674  71.576  1.00  0.00           O
ATOM   4187  OXT LYS X 533      47.261  59.408  72.796  1.00  0.00           O
END
