# Supplementary material for: Insights into the Degradation of Polymer–Drug Conjugates by an Overexpressed Enzyme in Cancer Cells
Source: J Med Chem. 2023 Feb 14;66(4):2761–72. doi: 10.1021/acs.jmedchem.2c01781 (PMC9969400; doi:10.1021/acs.jmedchem.2c01781)
Supplement: Supplementary file 2 — jm2c01781_si_002.zip [file jm2c01781_si_002.zip › 6c-TI1.pdb]

CRYST1   89.483   89.483   89.483 109.47 109.47 109.47 P 1           1
ATOM      1  N   SER X   1      18.560  24.879  53.544  1.00  0.00           N
ATOM      2  CA  SER X   1      17.766  25.032  52.317  1.00  0.00           C
ATOM      3  CB  SER X   1      17.531  26.510  52.008  1.00  0.00           C
ATOM      4  OG  SER X   1      18.766  27.190  51.894  1.00  0.00           O
ATOM      5  C   SER X   1      18.439  24.306  51.162  1.00  0.00           C
ATOM      6  O   SER X   1      19.602  23.906  51.272  1.00  0.00           O
ATOM      7  N   SER X   2      17.735  24.130  50.038  1.00  0.00           N
ATOM      8  CA  SER X   2      18.350  23.624  48.804  1.00  0.00           C
ATOM      9  CB  SER X   2      17.299  23.337  47.721  1.00  0.00           C
ATOM     10  OG  SER X   2      16.602  24.499  47.293  1.00  0.00           O
ATOM     11  C   SER X   2      19.415  24.602  48.280  1.00  0.00           C
ATOM     12  O   SER X   2      19.185  25.817  48.298  1.00  0.00           O
ATOM     13  N   PRO X   3      20.577  24.128  47.794  1.00  0.00           N
ATOM     14  CD  PRO X   3      21.013  22.739  47.733  1.00  0.00           C
ATOM     15  CG  PRO X   3      22.212  22.721  46.785  1.00  0.00           C
ATOM     16  CB  PRO X   3      22.804  24.117  46.976  1.00  0.00           C
ATOM     17  CA  PRO X   3      21.575  25.003  47.187  1.00  0.00           C
ATOM     18  C   PRO X   3      21.040  25.584  45.862  1.00  0.00           C
ATOM     19  O   PRO X   3      20.344  24.868  45.130  1.00  0.00           O
ATOM     20  N   PRO X   4      21.321  26.852  45.514  1.00  0.00           N
ATOM     21  CD  PRO X   4      21.981  27.860  46.332  1.00  0.00           C
ATOM     22  CG  PRO X   4      22.233  29.051  45.406  1.00  0.00           C
ATOM     23  CB  PRO X   4      21.110  28.929  44.375  1.00  0.00           C
ATOM     24  CA  PRO X   4      20.921  27.416  44.226  1.00  0.00           C
ATOM     25  C   PRO X   4      21.746  26.801  43.081  1.00  0.00           C
ATOM     26  O   PRO X   4      22.978  26.811  43.124  1.00  0.00           O
ATOM     27  N   VAL X   5      21.071  26.265  42.054  1.00  0.00           N
ATOM     28  CA  VAL X   5      21.696  25.583  40.901  1.00  0.00           C
ATOM     29  CB  VAL X   5      21.443  24.059  40.928  1.00  0.00           C
ATOM     30  CG1 VAL X   5      22.043  23.341  39.708  1.00  0.00           C
ATOM     31  CG2 VAL X   5      22.063  23.412  42.174  1.00  0.00           C
ATOM     32  C   VAL X   5      21.228  26.207  39.584  1.00  0.00           C
ATOM     33  O   VAL X   5      20.028  26.404  39.374  1.00  0.00           O
ATOM     34  N   VAL X   6      22.175  26.522  38.695  1.00  0.00           N
ATOM     35  CA  VAL X   6      21.960  27.308  37.461  1.00  0.00           C
ATOM     36  CB  VAL X   6      22.465  28.756  37.663  1.00  0.00           C
ATOM     37  CG1 VAL X   6      22.241  29.620  36.421  1.00  0.00           C
ATOM     38  CG2 VAL X   6      21.746  29.469  38.817  1.00  0.00           C
ATOM     39  C   VAL X   6      22.662  26.654  36.263  1.00  0.00           C
ATOM     40  O   VAL X   6      23.772  26.141  36.407  1.00  0.00           O
ATOM     41  N   ASP X   7      22.046  26.682  35.076  1.00  0.00           N
ATOM     42  CA  ASP X   7      22.618  26.156  33.828  1.00  0.00           C
ATOM     43  CB  ASP X   7      21.533  25.394  33.049  1.00  0.00           C
ATOM     44  CG  ASP X   7      22.088  24.676  31.816  1.00  0.00           C
ATOM     45  OD1 ASP X   7      22.248  25.316  30.755  1.00  0.00           O
ATOM     46  OD2 ASP X   7      22.332  23.448  31.883  1.00  0.00           O
ATOM     47  C   ASP X   7      23.281  27.248  32.962  1.00  0.00           C
ATOM     48  O   ASP X   7      22.663  28.256  32.600  1.00  0.00           O
ATOM     49  N   THR X   8      24.528  26.999  32.562  1.00  0.00           N
ATOM     50  CA  THR X   8      25.278  27.753  31.540  1.00  0.00           C
ATOM     51  CB  THR X   8      26.623  28.276  32.080  1.00  0.00           C
ATOM     52  CG2 THR X   8      26.512  28.944  33.452  1.00  0.00           C
ATOM     53  OG1 THR X   8      27.574  27.241  32.178  1.00  0.00           O
ATOM     54  C   THR X   8      25.514  26.864  30.316  1.00  0.00           C
ATOM     55  O   THR X   8      25.394  25.638  30.407  1.00  0.00           O
ATOM     56  N   VAL X   9      25.904  27.437  29.173  1.00  0.00           N
ATOM     57  CA  VAL X   9      26.147  26.651  27.945  1.00  0.00           C
ATOM     58  CB  VAL X   9      26.350  27.593  26.741  1.00  0.00           C
ATOM     59  CG1 VAL X   9      27.726  28.262  26.729  1.00  0.00           C
ATOM     60  CG2 VAL X   9      26.121  26.877  25.407  1.00  0.00           C
ATOM     61  C   VAL X   9      27.284  25.622  28.102  1.00  0.00           C
ATOM     62  O   VAL X   9      27.291  24.598  27.417  1.00  0.00           O
ATOM     63  N   HIE X  10      28.205  25.829  29.051  1.00  0.00           N
ATOM     64  CA  HIE X  10      29.342  24.938  29.341  1.00  0.00           C
ATOM     65  CB  HIE X  10      30.549  25.815  29.699  1.00  0.00           C
ATOM     66  CG  HIE X  10      30.930  26.760  28.592  1.00  0.00           C
ATOM     67  ND1 HIE X  10      30.679  28.132  28.575  1.00  0.00           N
ATOM     68  CE1 HIE X  10      31.102  28.566  27.375  1.00  0.00           C
ATOM     69  NE2 HIE X  10      31.602  27.545  26.659  1.00  0.00           N
ATOM     70  CD2 HIE X  10      31.495  26.397  27.407  1.00  0.00           C
ATOM     71  C   HIE X  10      29.068  23.880  30.427  1.00  0.00           C
ATOM     72  O   HIE X  10      29.811  22.901  30.548  1.00  0.00           O
ATOM     73  N   GLY X  11      27.993  24.048  31.197  1.00  0.00           N
ATOM     74  CA  GLY X  11      27.547  23.115  32.233  1.00  0.00           C
ATOM     75  C   GLY X  11      26.769  23.814  33.346  1.00  0.00           C
ATOM     76  O   GLY X  11      26.480  25.013  33.270  1.00  0.00           O
ATOM     77  N   LYS X  12      26.418  23.073  34.398  1.00  0.00           N
ATOM     78  CA  LYS X  12      25.681  23.608  35.552  1.00  0.00           C
ATOM     79  CB  LYS X  12      24.632  22.586  36.013  1.00  0.00           C
ATOM     80  CG  LYS X  12      23.472  22.456  35.013  1.00  0.00           C
ATOM     81  CD  LYS X  12      22.555  21.289  35.400  1.00  0.00           C
ATOM     82  CE  LYS X  12      21.298  21.188  34.526  1.00  0.00           C
ATOM     83  NZ  LYS X  12      21.620  21.006  33.093  1.00  0.00           N
ATOM     84  C   LYS X  12      26.627  24.036  36.676  1.00  0.00           C
ATOM     85  O   LYS X  12      27.728  23.500  36.807  1.00  0.00           O
ATOM     86  N   VAL X  13      26.189  24.984  37.502  1.00  0.00           N
ATOM     87  CA  VAL X  13      26.929  25.489  38.672  1.00  0.00           C
ATOM     88  CB  VAL X  13      27.516  26.896  38.434  1.00  0.00           C
ATOM     89  CG1 VAL X  13      28.562  26.879  37.315  1.00  0.00           C
ATOM     90  CG2 VAL X  13      26.469  27.967  38.098  1.00  0.00           C
ATOM     91  C   VAL X  13      26.065  25.476  39.932  1.00  0.00           C
ATOM     92  O   VAL X  13      24.861  25.720  39.856  1.00  0.00           O
ATOM     93  N   LEU X  14      26.688  25.210  41.084  1.00  0.00           N
ATOM     94  CA  LEU X  14      26.058  25.162  42.409  1.00  0.00           C
ATOM     95  CB  LEU X  14      26.239  23.734  42.957  1.00  0.00           C
ATOM     96  CG  LEU X  14      25.514  23.421  44.279  1.00  0.00           C
ATOM     97  CD1 LEU X  14      25.291  21.911  44.393  1.00  0.00           C
ATOM     98  CD2 LEU X  14      26.302  23.852  45.519  1.00  0.00           C
ATOM     99  C   LEU X  14      26.644  26.255  43.314  1.00  0.00           C
ATOM    100  O   LEU X  14      27.835  26.228  43.625  1.00  0.00           O
ATOM    101  N   GLY X  15      25.810  27.221  43.704  1.00  0.00           N
ATOM    102  CA  GLY X  15      26.188  28.392  44.503  1.00  0.00           C
ATOM    103  C   GLY X  15      25.754  28.319  45.971  1.00  0.00           C
ATOM    104  O   GLY X  15      25.404  27.254  46.486  1.00  0.00           O
ATOM    105  N   LYS X  16      25.742  29.472  46.648  1.00  0.00           N
ATOM    106  CA  LYS X  16      25.311  29.640  48.051  1.00  0.00           C
ATOM    107  CB  LYS X  16      26.556  29.841  48.938  1.00  0.00           C
ATOM    108  CG  LYS X  16      26.248  29.799  50.447  1.00  0.00           C
ATOM    109  CD  LYS X  16      27.489  29.957  51.335  1.00  0.00           C
ATOM    110  CE  LYS X  16      28.436  28.758  51.230  1.00  0.00           C
ATOM    111  NZ  LYS X  16      29.585  28.905  52.149  1.00  0.00           N
ATOM    112  C   LYS X  16      24.280  30.767  48.189  1.00  0.00           C
ATOM    113  O   LYS X  16      24.293  31.715  47.409  1.00  0.00           O
ATOM    114  N   PHE X  17      23.390  30.675  49.176  1.00  0.00           N
ATOM    115  CA  PHE X  17      22.366  31.681  49.479  1.00  0.00           C
ATOM    116  CB  PHE X  17      20.991  31.003  49.520  1.00  0.00           C
ATOM    117  CG  PHE X  17      19.820  31.966  49.455  1.00  0.00           C
ATOM    118  CD1 PHE X  17      19.263  32.304  48.207  1.00  0.00           C
ATOM    119  CE1 PHE X  17      18.149  33.157  48.135  1.00  0.00           C
ATOM    120  CZ  PHE X  17      17.586  33.681  49.312  1.00  0.00           C
ATOM    121  CE2 PHE X  17      18.143  33.353  50.561  1.00  0.00           C
ATOM    122  CD2 PHE X  17      19.260  32.501  50.632  1.00  0.00           C
ATOM    123  C   PHE X  17      22.668  32.447  50.778  1.00  0.00           C
ATOM    124  O   PHE X  17      23.202  31.886  51.744  1.00  0.00           O
ATOM    125  N   VAL X  18      22.289  33.726  50.819  1.00  0.00           N
ATOM    126  CA  VAL X  18      22.473  34.641  51.953  1.00  0.00           C
ATOM    127  CB  VAL X  18      23.530  35.725  51.646  1.00  0.00           C
ATOM    128  CG1 VAL X  18      23.976  36.388  52.954  1.00  0.00           C
ATOM    129  CG2 VAL X  18      24.790  35.169  50.963  1.00  0.00           C
ATOM    130  C   VAL X  18      21.128  35.269  52.336  1.00  0.00           C
ATOM    131  O   VAL X  18      20.542  36.042  51.575  1.00  0.00           O
ATOM    132  N   SER X  19      20.631  34.921  53.525  1.00  0.00           N
ATOM    133  CA  SER X  19      19.321  35.334  54.052  1.00  0.00           C
ATOM    134  CB  SER X  19      18.685  34.187  54.859  1.00  0.00           C
ATOM    135  OG  SER X  19      19.647  33.392  55.539  1.00  0.00           O
ATOM    136  C   SER X  19      19.428  36.622  54.880  1.00  0.00           C
ATOM    137  O   SER X  19      20.012  36.621  55.967  1.00  0.00           O
ATOM    138  N   LEU X  20      18.862  37.729  54.384  1.00  0.00           N
ATOM    139  CA  LEU X  20      19.115  39.095  54.878  1.00  0.00           C
ATOM    140  CB  LEU X  20      19.955  39.856  53.831  1.00  0.00           C
ATOM    141  CG  LEU X  20      21.341  39.249  53.529  1.00  0.00           C
ATOM    142  CD1 LEU X  20      22.013  40.005  52.386  1.00  0.00           C
ATOM    143  CD2 LEU X  20      22.269  39.290  54.746  1.00  0.00           C
ATOM    144  C   LEU X  20      17.829  39.875  55.209  1.00  0.00           C
ATOM    145  O   LEU X  20      16.787  39.668  54.586  1.00  0.00           O
ATOM    146  N   GLU X  21      17.926  40.813  56.155  1.00  0.00           N
ATOM    147  CA  GLU X  21      16.829  41.650  56.687  1.00  0.00           C
ATOM    148  CB  GLU X  21      16.415  41.068  58.053  1.00  0.00           C
ATOM    149  CG  GLU X  21      15.311  41.871  58.754  1.00  0.00           C
ATOM    150  CD  GLU X  21      14.929  41.240  60.093  1.00  0.00           C
ATOM    151  OE1 GLU X  21      15.709  41.347  61.069  1.00  0.00           O
ATOM    152  OE2 GLU X  21      13.832  40.643  60.200  1.00  0.00           O
ATOM    153  C   GLU X  21      17.231  43.136  56.827  1.00  0.00           C
ATOM    154  O   GLU X  21      16.417  44.039  56.609  1.00  0.00           O
ATOM    155  N   GLY X  22      18.503  43.401  57.140  1.00  0.00           N
ATOM    156  CA  GLY X  22      19.125  44.730  57.150  1.00  0.00           C
ATOM    157  C   GLY X  22      19.641  45.187  55.776  1.00  0.00           C
ATOM    158  O   GLY X  22      20.511  46.055  55.713  1.00  0.00           O
ATOM    159  N   PHE X  23      19.139  44.567  54.702  1.00  0.00           N
ATOM    160  CA  PHE X  23      19.428  44.838  53.290  1.00  0.00           C
ATOM    161  CB  PHE X  23      20.475  43.855  52.744  1.00  0.00           C
ATOM    162  CG  PHE X  23      21.864  43.890  53.353  1.00  0.00           C
ATOM    163  CD1 PHE X  23      22.139  43.178  54.536  1.00  0.00           C
ATOM    164  CE1 PHE X  23      23.455  43.089  55.021  1.00  0.00           C
ATOM    165  CZ  PHE X  23      24.503  43.711  54.323  1.00  0.00           C
ATOM    166  CE2 PHE X  23      24.232  44.448  53.157  1.00  0.00           C
ATOM    167  CD2 PHE X  23      22.914  44.540  52.676  1.00  0.00           C
ATOM    168  C   PHE X  23      18.144  44.674  52.457  1.00  0.00           C
ATOM    169  O   PHE X  23      17.280  43.866  52.815  1.00  0.00           O
ATOM    170  N   ALA X  24      18.046  45.379  51.326  1.00  0.00           N
ATOM    171  CA  ALA X  24      16.827  45.469  50.512  1.00  0.00           C
ATOM    172  CB  ALA X  24      17.067  46.529  49.428  1.00  0.00           C
ATOM    173  C   ALA X  24      16.340  44.139  49.889  1.00  0.00           C
ATOM    174  O   ALA X  24      15.139  43.997  49.643  1.00  0.00           O
ATOM    175  N   GLN X  25      17.242  43.182  49.634  1.00  0.00           N
ATOM    176  CA  GLN X  25      16.939  41.829  49.141  1.00  0.00           C
ATOM    177  CB  GLN X  25      17.084  41.761  47.606  1.00  0.00           C
ATOM    178  CG  GLN X  25      16.163  42.668  46.768  1.00  0.00           C
ATOM    179  CD  GLN X  25      14.703  42.223  46.702  1.00  0.00           C
ATOM    180  OE1 GLN X  25      14.242  41.309  47.372  1.00  0.00           O
ATOM    181  NE2 GLN X  25      13.910  42.837  45.853  1.00  0.00           N
ATOM    182  C   GLN X  25      17.909  40.783  49.741  1.00  0.00           C
ATOM    183  O   GLN X  25      19.084  41.100  49.954  1.00  0.00           O
ATOM    184  N   PRO X  26      17.484  39.519  49.937  1.00  0.00           N
ATOM    185  CD  PRO X  26      16.098  39.067  49.951  1.00  0.00           C
ATOM    186  CG  PRO X  26      16.141  37.549  50.139  1.00  0.00           C
ATOM    187  CB  PRO X  26      17.532  37.279  50.713  1.00  0.00           C
ATOM    188  CA  PRO X  26      18.391  38.378  50.087  1.00  0.00           C
ATOM    189  C   PRO X  26      19.010  37.973  48.731  1.00  0.00           C
ATOM    190  O   PRO X  26      18.479  38.306  47.666  1.00  0.00           O
ATOM    191  N   VAL X  27      20.149  37.270  48.754  1.00  0.00           N
ATOM    192  CA  VAL X  27      21.054  37.123  47.588  1.00  0.00           C
ATOM    193  CB  VAL X  27      22.265  38.078  47.734  1.00  0.00           C
ATOM    194  CG1 VAL X  27      23.295  37.973  46.601  1.00  0.00           C
ATOM    195  CG2 VAL X  27      21.819  39.544  47.765  1.00  0.00           C
ATOM    196  C   VAL X  27      21.532  35.681  47.391  1.00  0.00           C
ATOM    197  O   VAL X  27      21.855  34.994  48.358  1.00  0.00           O
ATOM    198  N   ALA X  28      21.653  35.248  46.133  1.00  0.00           N
ATOM    199  CA  ALA X  28      22.402  34.057  45.728  1.00  0.00           C
ATOM    200  CB  ALA X  28      21.551  33.230  44.757  1.00  0.00           C
ATOM    201  C   ALA X  28      23.766  34.451  45.125  1.00  0.00           C
ATOM    202  O   ALA X  28      23.864  35.424  44.371  1.00  0.00           O
ATOM    203  N   ILE X  29      24.818  33.696  45.451  1.00  0.00           N
ATOM    204  CA  ILE X  29      26.201  33.939  45.011  1.00  0.00           C
ATOM    205  CB  ILE X  29      27.089  34.492  46.156  1.00  0.00           C
ATOM    206  CG2 ILE X  29      26.464  35.771  46.743  1.00  0.00           C
ATOM    207  CG1 ILE X  29      27.376  33.455  47.269  1.00  0.00           C
ATOM    208  CD1 ILE X  29      28.335  33.950  48.359  1.00  0.00           C
ATOM    209  C   ILE X  29      26.809  32.691  44.362  1.00  0.00           C
ATOM    210  O   ILE X  29      26.574  31.566  44.808  1.00  0.00           O
ATOM    211  N   PHE X  30      27.615  32.902  43.323  1.00  0.00           N
ATOM    212  CA  PHE X  30      28.296  31.866  42.547  1.00  0.00           C
ATOM    213  CB  PHE X  30      27.539  31.600  41.235  1.00  0.00           C
ATOM    214  CG  PHE X  30      26.057  31.300  41.377  1.00  0.00           C
ATOM    215  CD1 PHE X  30      25.132  32.357  41.493  1.00  0.00           C
ATOM    216  CE1 PHE X  30      23.760  32.086  41.629  1.00  0.00           C
ATOM    217  CZ  PHE X  30      23.306  30.757  41.626  1.00  0.00           C
ATOM    218  CE2 PHE X  30      24.222  29.698  41.498  1.00  0.00           C
ATOM    219  CD2 PHE X  30      25.597  29.969  41.378  1.00  0.00           C
ATOM    220  C   PHE X  30      29.730  32.326  42.262  1.00  0.00           C
ATOM    221  O   PHE X  30      29.947  33.455  41.829  1.00  0.00           O
ATOM    222  N   LEU X  31      30.719  31.480  42.537  1.00  0.00           N
ATOM    223  CA  LEU X  31      32.122  31.875  42.682  1.00  0.00           C
ATOM    224  CB  LEU X  31      32.487  31.817  44.179  1.00  0.00           C
ATOM    225  CG  LEU X  31      31.563  32.610  45.127  1.00  0.00           C
ATOM    226  CD1 LEU X  31      31.908  32.266  46.572  1.00  0.00           C
ATOM    227  CD2 LEU X  31      31.691  34.120  44.933  1.00  0.00           C
ATOM    228  C   LEU X  31      33.048  30.964  41.865  1.00  0.00           C
ATOM    229  O   LEU X  31      32.861  29.748  41.848  1.00  0.00           O
ATOM    230  N   GLY X  32      34.079  31.517  41.226  1.00  0.00           N
ATOM    231  CA  GLY X  32      35.100  30.728  40.524  1.00  0.00           C
ATOM    232  C   GLY X  32      34.573  29.908  39.334  1.00  0.00           C
ATOM    233  O   GLY X  32      34.966  28.750  39.166  1.00  0.00           O
ATOM    234  N   ILE X  33      33.677  30.478  38.522  1.00  0.00           N
ATOM    235  CA  ILE X  33      33.158  29.878  37.277  1.00  0.00           C
ATOM    236  CB  ILE X  33      31.773  30.465  36.902  1.00  0.00           C
ATOM    237  CG2 ILE X  33      31.197  29.705  35.688  1.00  0.00           C
ATOM    238  CG1 ILE X  33      30.773  30.448  38.085  1.00  0.00           C
ATOM    239  CD1 ILE X  33      29.429  31.118  37.761  1.00  0.00           C
ATOM    240  C   ILE X  33      34.160  30.133  36.133  1.00  0.00           C
ATOM    241  O   ILE X  33      34.562  31.285  35.957  1.00  0.00           O
ATOM    242  N   PRO X  34      34.585  29.129  35.343  1.00  0.00           N
ATOM    243  CD  PRO X  34      34.285  27.710  35.485  1.00  0.00           C
ATOM    244  CG  PRO X  34      34.849  27.035  34.234  1.00  0.00           C
ATOM    245  CB  PRO X  34      35.981  27.966  33.801  1.00  0.00           C
ATOM    246  CA  PRO X  34      35.476  29.354  34.202  1.00  0.00           C
ATOM    247  C   PRO X  34      34.750  30.043  33.038  1.00  0.00           C
ATOM    248  O   PRO X  34      33.654  29.633  32.662  1.00  0.00           O
ATOM    249  N   PHE X  35      35.389  31.044  32.421  1.00  0.00           N
ATOM    250  CA  PHE X  35      34.876  31.717  31.212  1.00  0.00           C
ATOM    251  CB  PHE X  35      34.688  33.213  31.503  1.00  0.00           C
ATOM    252  CG  PHE X  35      35.969  33.980  31.778  1.00  0.00           C
ATOM    253  CD1 PHE X  35      36.773  34.407  30.703  1.00  0.00           C
ATOM    254  CE1 PHE X  35      37.975  35.090  30.946  1.00  0.00           C
ATOM    255  CZ  PHE X  35      38.357  35.389  32.264  1.00  0.00           C
ATOM    256  CE2 PHE X  35      37.551  34.982  33.340  1.00  0.00           C
ATOM    257  CD2 PHE X  35      36.365  34.265  33.099  1.00  0.00           C
ATOM    258  C   PHE X  35      35.744  31.481  29.960  1.00  0.00           C
ATOM    259  O   PHE X  35      35.225  31.472  28.844  1.00  0.00           O
ATOM    260  N   ALA X  36      37.048  31.238  30.138  1.00  0.00           N
ATOM    261  CA  ALA X  36      38.023  30.977  29.075  1.00  0.00           C
ATOM    262  CB  ALA X  36      38.923  32.208  28.913  1.00  0.00           C
ATOM    263  C   ALA X  36      38.842  29.704  29.358  1.00  0.00           C
ATOM    264  O   ALA X  36      39.002  29.311  30.518  1.00  0.00           O
ATOM    265  N   LYS X  37      39.378  29.069  28.309  1.00  0.00           N
ATOM    266  CA  LYS X  37      40.265  27.895  28.402  1.00  0.00           C
ATOM    267  CB  LYS X  37      40.546  27.381  26.975  1.00  0.00           C
ATOM    268  CG  LYS X  37      41.413  26.113  26.869  1.00  0.00           C
ATOM    269  CD  LYS X  37      40.700  24.850  27.369  1.00  0.00           C
ATOM    270  CE  LYS X  37      41.654  23.648  27.388  1.00  0.00           C
ATOM    271  NZ  LYS X  37      41.726  22.925  26.099  1.00  0.00           N
ATOM    272  C   LYS X  37      41.576  28.277  29.121  1.00  0.00           C
ATOM    273  O   LYS X  37      42.147  29.310  28.761  1.00  0.00           O
ATOM    274  N   PRO X  38      42.090  27.476  30.080  1.00  0.00           N
ATOM    275  CD  PRO X  38      41.444  26.334  30.706  1.00  0.00           C
ATOM    276  CG  PRO X  38      42.090  26.194  32.079  1.00  0.00           C
ATOM    277  CB  PRO X  38      43.517  26.665  31.830  1.00  0.00           C
ATOM    278  CA  PRO X  38      43.348  27.763  30.772  1.00  0.00           C
ATOM    279  C   PRO X  38      44.543  27.816  29.796  1.00  0.00           C
ATOM    280  O   PRO X  38      44.850  26.800  29.159  1.00  0.00           O
ATOM    281  N   PRO X  39      45.234  28.963  29.655  1.00  0.00           N
ATOM    282  CD  PRO X  39      44.929  30.216  30.333  1.00  0.00           C
ATOM    283  CG  PRO X  39      45.796  31.282  29.680  1.00  0.00           C
ATOM    284  CB  PRO X  39      46.156  30.691  28.317  1.00  0.00           C
ATOM    285  CA  PRO X  39      46.216  29.186  28.593  1.00  0.00           C
ATOM    286  C   PRO X  39      47.610  28.644  28.966  1.00  0.00           C
ATOM    287  O   PRO X  39      48.561  29.398  29.181  1.00  0.00           O
ATOM    288  N   LEU X  40      47.713  27.316  29.064  1.00  0.00           N
ATOM    289  CA  LEU X  40      48.913  26.571  29.465  1.00  0.00           C
ATOM    290  CB  LEU X  40      48.482  25.288  30.207  1.00  0.00           C
ATOM    291  CG  LEU X  40      48.381  25.433  31.735  1.00  0.00           C
ATOM    292  CD1 LEU X  40      47.360  26.480  32.179  1.00  0.00           C
ATOM    293  CD2 LEU X  40      47.985  24.086  32.338  1.00  0.00           C
ATOM    294  C   LEU X  40      49.836  26.230  28.281  1.00  0.00           C
ATOM    295  O   LEU X  40      49.375  25.831  27.206  1.00  0.00           O
ATOM    296  N   GLY X  41      51.149  26.304  28.507  1.00  0.00           N
ATOM    297  CA  GLY X  41      52.185  25.911  27.547  1.00  0.00           C
ATOM    298  C   GLY X  41      52.090  26.679  26.214  1.00  0.00           C
ATOM    299  O   GLY X  41      52.041  27.913  26.230  1.00  0.00           O
ATOM    300  N   PRO X  42      52.005  25.992  25.056  1.00  0.00           N
ATOM    301  CD  PRO X  42      52.278  24.571  24.892  1.00  0.00           C
ATOM    302  CG  PRO X  42      52.655  24.394  23.425  1.00  0.00           C
ATOM    303  CB  PRO X  42      51.793  25.450  22.740  1.00  0.00           C
ATOM    304  CA  PRO X  42      51.836  26.614  23.736  1.00  0.00           C
ATOM    305  C   PRO X  42      50.618  27.536  23.562  1.00  0.00           C
ATOM    306  O   PRO X  42      50.594  28.310  22.605  1.00  0.00           O
ATOM    307  N   LEU X  43      49.631  27.504  24.469  1.00  0.00           N
ATOM    308  CA  LEU X  43      48.503  28.447  24.477  1.00  0.00           C
ATOM    309  CB  LEU X  43      47.343  27.858  25.303  1.00  0.00           C
ATOM    310  CG  LEU X  43      46.743  26.538  24.780  1.00  0.00           C
ATOM    311  CD1 LEU X  43      45.697  26.024  25.772  1.00  0.00           C
ATOM    312  CD2 LEU X  43      46.066  26.713  23.418  1.00  0.00           C
ATOM    313  C   LEU X  43      48.886  29.851  24.994  1.00  0.00           C
ATOM    314  O   LEU X  43      48.118  30.801  24.809  1.00  0.00           O
ATOM    315  N   ARG X  44      50.061  30.027  25.616  1.00  0.00           N
ATOM    316  CA  ARG X  44      50.574  31.349  26.015  1.00  0.00           C
ATOM    317  CB  ARG X  44      51.884  31.214  26.801  1.00  0.00           C
ATOM    318  CG  ARG X  44      51.720  30.575  28.185  1.00  0.00           C
ATOM    319  CD  ARG X  44      53.108  30.409  28.807  1.00  0.00           C
ATOM    320  NE  ARG X  44      53.047  29.807  30.148  1.00  0.00           N
ATOM    321  CZ  ARG X  44      53.971  29.047  30.699  1.00  0.00           C
ATOM    322  NH1 ARG X  44      55.112  28.795  30.130  1.00  0.00           N
ATOM    323  NH2 ARG X  44      53.770  28.514  31.860  1.00  0.00           N
ATOM    324  C   ARG X  44      50.794  32.253  24.798  1.00  0.00           C
ATOM    325  O   ARG X  44      51.285  31.808  23.757  1.00  0.00           O
ATOM    326  N   PHE X  45      50.490  33.539  24.955  1.00  0.00           N
ATOM    327  CA  PHE X  45      50.664  34.582  23.937  1.00  0.00           C
ATOM    328  CB  PHE X  45      52.168  34.880  23.714  1.00  0.00           C
ATOM    329  CG  PHE X  45      53.047  34.717  24.944  1.00  0.00           C
ATOM    330  CD1 PHE X  45      52.965  35.628  26.014  1.00  0.00           C
ATOM    331  CE1 PHE X  45      53.707  35.404  27.189  1.00  0.00           C
ATOM    332  CZ  PHE X  45      54.547  34.282  27.292  1.00  0.00           C
ATOM    333  CE2 PHE X  45      54.642  33.380  26.218  1.00  0.00           C
ATOM    334  CD2 PHE X  45      53.896  33.598  25.048  1.00  0.00           C
ATOM    335  C   PHE X  45      49.869  34.284  22.647  1.00  0.00           C
ATOM    336  O   PHE X  45      50.423  34.282  21.548  1.00  0.00           O
ATOM    337  N   THR X  46      48.581  33.946  22.773  1.00  0.00           N
ATOM    338  CA  THR X  46      47.672  33.641  21.643  1.00  0.00           C
ATOM    339  CB  THR X  46      47.501  32.123  21.424  1.00  0.00           C
ATOM    340  CG2 THR X  46      48.797  31.365  21.154  1.00  0.00           C
ATOM    341  OG1 THR X  46      46.870  31.516  22.528  1.00  0.00           O
ATOM    342  C   THR X  46      46.279  34.262  21.848  1.00  0.00           C
ATOM    343  O   THR X  46      45.930  34.585  22.989  1.00  0.00           O
ATOM    344  N   PRO X  47      45.440  34.409  20.799  1.00  0.00           N
ATOM    345  CD  PRO X  47      45.758  34.276  19.386  1.00  0.00           C
ATOM    346  CG  PRO X  47      44.655  35.036  18.652  1.00  0.00           C
ATOM    347  CB  PRO X  47      43.437  34.802  19.543  1.00  0.00           C
ATOM    348  CA  PRO X  47      44.032  34.784  20.956  1.00  0.00           C
ATOM    349  C   PRO X  47      43.274  33.798  21.870  1.00  0.00           C
ATOM    350  O   PRO X  47      43.508  32.586  21.768  1.00  0.00           O
ATOM    351  N   PRO X  48      42.387  34.275  22.763  1.00  0.00           N
ATOM    352  CD  PRO X  48      42.007  35.670  22.946  1.00  0.00           C
ATOM    353  CG  PRO X  48      40.849  35.661  23.943  1.00  0.00           C
ATOM    354  CB  PRO X  48      41.147  34.426  24.791  1.00  0.00           C
ATOM    355  CA  PRO X  48      41.741  33.441  23.778  1.00  0.00           C
ATOM    356  C   PRO X  48      40.671  32.501  23.201  1.00  0.00           C
ATOM    357  O   PRO X  48      40.015  32.809  22.197  1.00  0.00           O
ATOM    358  N   GLN X  49      40.463  31.374  23.889  1.00  0.00           N
ATOM    359  CA  GLN X  49      39.375  30.419  23.641  1.00  0.00           C
ATOM    360  CB  GLN X  49      39.933  28.993  23.472  1.00  0.00           C
ATOM    361  CG  GLN X  49      40.943  28.806  22.328  1.00  0.00           C
ATOM    362  CD  GLN X  49      41.410  27.352  22.250  1.00  0.00           C
ATOM    363  OE1 GLN X  49      41.009  26.579  21.387  1.00  0.00           O
ATOM    364  NE2 GLN X  49      42.238  26.901  23.163  1.00  0.00           N
ATOM    365  C   GLN X  49      38.368  30.440  24.812  1.00  0.00           C
ATOM    366  O   GLN X  49      38.787  30.614  25.960  1.00  0.00           O
ATOM    367  N   PRO X  50      37.061  30.215  24.578  1.00  0.00           N
ATOM    368  CD  PRO X  50      36.441  30.014  23.279  1.00  0.00           C
ATOM    369  CG  PRO X  50      35.071  29.408  23.562  1.00  0.00           C
ATOM    370  CB  PRO X  50      34.712  30.004  24.922  1.00  0.00           C
ATOM    371  CA  PRO X  50      36.063  30.074  25.643  1.00  0.00           C
ATOM    372  C   PRO X  50      36.311  28.831  26.518  1.00  0.00           C
ATOM    373  O   PRO X  50      37.030  27.910  26.121  1.00  0.00           O
ATOM    374  N   ALA X  51      35.710  28.800  27.712  1.00  0.00           N
ATOM    375  CA  ALA X  51      35.818  27.689  28.665  1.00  0.00           C
ATOM    376  CB  ALA X  51      34.899  27.958  29.862  1.00  0.00           C
ATOM    377  C   ALA X  51      35.485  26.325  28.035  1.00  0.00           C
ATOM    378  O   ALA X  51      34.630  26.219  27.153  1.00  0.00           O
ATOM    379  N   GLU X  52      36.148  25.266  28.499  1.00  0.00           N
ATOM    380  CA  GLU X  52      35.888  23.910  28.014  1.00  0.00           C
ATOM    381  CB  GLU X  52      37.176  23.081  28.073  1.00  0.00           C
ATOM    382  CG  GLU X  52      37.071  21.831  27.199  1.00  0.00           C
ATOM    383  CD  GLU X  52      38.431  21.153  27.050  1.00  0.00           C
ATOM    384  OE1 GLU X  52      38.705  20.159  27.770  1.00  0.00           O
ATOM    385  OE2 GLU X  52      39.225  21.578  26.177  1.00  0.00           O
ATOM    386  C   GLU X  52      34.735  23.277  28.812  1.00  0.00           C
ATOM    387  O   GLU X  52      34.784  23.285  30.048  1.00  0.00           O
ATOM    388  N   PRO X  53      33.687  22.737  28.163  1.00  0.00           N
ATOM    389  CD  PRO X  53      33.516  22.570  26.728  1.00  0.00           C
ATOM    390  CG  PRO X  53      32.313  21.643  26.573  1.00  0.00           C
ATOM    391  CB  PRO X  53      31.448  21.994  27.777  1.00  0.00           C
ATOM    392  CA  PRO X  53      32.484  22.304  28.863  1.00  0.00           C
ATOM    393  C   PRO X  53      32.737  21.116  29.797  1.00  0.00           C
ATOM    394  O   PRO X  53      33.497  20.190  29.492  1.00  0.00           O
ATOM    395  N   TRP X  54      32.061  21.132  30.941  1.00  0.00           N
ATOM    396  CA  TRP X  54      32.057  20.065  31.949  1.00  0.00           C
ATOM    397  CB  TRP X  54      32.470  20.669  33.297  1.00  0.00           C
ATOM    398  CG  TRP X  54      31.544  21.719  33.836  1.00  0.00           C
ATOM    399  CD1 TRP X  54      30.527  21.492  34.694  1.00  0.00           C
ATOM    400  NE1 TRP X  54      29.861  22.672  34.954  1.00  0.00           N
ATOM    401  CE2 TRP X  54      30.417  23.729  34.271  1.00  0.00           C
ATOM    402  CZ2 TRP X  54      30.091  25.089  34.189  1.00  0.00           C
ATOM    403  CH2 TRP X  54      30.874  25.932  33.383  1.00  0.00           C
ATOM    404  CZ3 TRP X  54      31.969  25.401  32.677  1.00  0.00           C
ATOM    405  CE3 TRP X  54      32.284  24.030  32.760  1.00  0.00           C
ATOM    406  CD2 TRP X  54      31.512  23.155  33.555  1.00  0.00           C
ATOM    407  C   TRP X  54      30.699  19.351  32.030  1.00  0.00           C
ATOM    408  O   TRP X  54      30.632  18.209  32.484  1.00  0.00           O
ATOM    409  N   SER X  55      29.625  19.983  31.543  1.00  0.00           N
ATOM    410  CA  SER X  55      28.229  19.506  31.515  1.00  0.00           C
ATOM    411  CB  SER X  55      28.062  18.254  30.635  1.00  0.00           C
ATOM    412  OG  SER X  55      28.860  18.273  29.458  1.00  0.00           O
ATOM    413  C   SER X  55      27.550  19.286  32.883  1.00  0.00           C
ATOM    414  O   SER X  55      26.386  19.656  33.032  1.00  0.00           O
ATOM    415  N   PHE X  56      28.239  18.714  33.876  1.00  0.00           N
ATOM    416  CA  PHE X  56      27.694  18.366  35.199  1.00  0.00           C
ATOM    417  CB  PHE X  56      28.582  17.272  35.838  1.00  0.00           C
ATOM    418  CG  PHE X  56      29.856  17.740  36.530  1.00  0.00           C
ATOM    419  CD1 PHE X  56      29.840  18.045  37.904  1.00  0.00           C
ATOM    420  CE1 PHE X  56      31.003  18.500  38.550  1.00  0.00           C
ATOM    421  CZ  PHE X  56      32.199  18.635  37.827  1.00  0.00           C
ATOM    422  CE2 PHE X  56      32.237  18.278  36.470  1.00  0.00           C
ATOM    423  CD2 PHE X  56      31.072  17.825  35.825  1.00  0.00           C
ATOM    424  C   PHE X  56      27.472  19.596  36.112  1.00  0.00           C
ATOM    425  O   PHE X  56      27.757  20.730  35.727  1.00  0.00           O
ATOM    426  N   VAL X  57      26.955  19.393  37.328  1.00  0.00           N
ATOM    427  CA  VAL X  57      26.787  20.433  38.364  1.00  0.00           C
ATOM    428  CB  VAL X  57      25.629  20.057  39.315  1.00  0.00           C
ATOM    429  CG1 VAL X  57      25.410  21.122  40.393  1.00  0.00           C
ATOM    430  CG2 VAL X  57      24.296  19.903  38.572  1.00  0.00           C
ATOM    431  C   VAL X  57      28.103  20.663  39.128  1.00  0.00           C
ATOM    432  O   VAL X  57      28.419  19.934  40.070  1.00  0.00           O
ATOM    433  N   LYS X  58      28.882  21.673  38.726  1.00  0.00           N
ATOM    434  CA  LYS X  58      30.212  22.007  39.277  1.00  0.00           C
ATOM    435  CB  LYS X  58      31.077  22.542  38.120  1.00  0.00           C
ATOM    436  CG  LYS X  58      32.554  22.808  38.453  1.00  0.00           C
ATOM    437  CD  LYS X  58      33.320  23.218  37.185  1.00  0.00           C
ATOM    438  CE  LYS X  58      34.766  23.651  37.466  1.00  0.00           C
ATOM    439  NZ  LYS X  58      35.625  22.540  37.943  1.00  0.00           N
ATOM    440  C   LYS X  58      30.139  22.965  40.477  1.00  0.00           C
ATOM    441  O   LYS X  58      29.224  23.785  40.576  1.00  0.00           O
ATOM    442  N   ASN X  59      31.119  22.880  41.379  1.00  0.00           N
ATOM    443  CA  ASN X  59      31.263  23.769  42.534  1.00  0.00           C
ATOM    444  CB  ASN X  59      32.509  23.356  43.351  1.00  0.00           C
ATOM    445  CG  ASN X  59      32.737  24.242  44.570  1.00  0.00           C
ATOM    446  OD1 ASN X  59      31.805  24.761  45.167  1.00  0.00           O
ATOM    447  ND2 ASN X  59      33.962  24.483  44.974  1.00  0.00           N
ATOM    448  C   ASN X  59      31.372  25.244  42.105  1.00  0.00           C
ATOM    449  O   ASN X  59      32.240  25.602  41.301  1.00  0.00           O
ATOM    450  N   ALA X  60      30.553  26.103  42.713  1.00  0.00           N
ATOM    451  CA  ALA X  60      30.686  27.555  42.662  1.00  0.00           C
ATOM    452  CB  ALA X  60      29.715  28.116  41.612  1.00  0.00           C
ATOM    453  C   ALA X  60      30.589  28.203  44.065  1.00  0.00           C
ATOM    454  O   ALA X  60      30.059  29.303  44.214  1.00  0.00           O
ATOM    455  N   THR X  61      31.101  27.523  45.102  1.00  0.00           N
ATOM    456  CA  THR X  61      31.052  27.945  46.523  1.00  0.00           C
ATOM    457  CB  THR X  61      30.320  26.918  47.417  1.00  0.00           C
ATOM    458  CG2 THR X  61      28.924  26.588  46.897  1.00  0.00           C
ATOM    459  OG1 THR X  61      31.024  25.694  47.546  1.00  0.00           O
ATOM    460  C   THR X  61      32.414  28.344  47.121  1.00  0.00           C
ATOM    461  O   THR X  61      32.538  28.487  48.339  1.00  0.00           O
ATOM    462  N   SER X  62      33.441  28.545  46.286  1.00  0.00           N
ATOM    463  CA  SER X  62      34.808  28.929  46.694  1.00  0.00           C
ATOM    464  CB  SER X  62      35.730  27.701  46.680  1.00  0.00           C
ATOM    465  OG  SER X  62      35.247  26.696  47.551  1.00  0.00           O
ATOM    466  C   SER X  62      35.398  30.002  45.770  1.00  0.00           C
ATOM    467  O   SER X  62      35.188  29.955  44.556  1.00  0.00           O
ATOM    468  N   TYR X  63      36.162  30.953  46.315  1.00  0.00           N
ATOM    469  CA  TYR X  63      36.871  31.977  45.530  1.00  0.00           C
ATOM    470  CB  TYR X  63      37.263  33.147  46.451  1.00  0.00           C
ATOM    471  CG  TYR X  63      36.213  34.231  46.596  1.00  0.00           C
ATOM    472  CD1 TYR X  63      35.086  34.013  47.411  1.00  0.00           C
ATOM    473  CE1 TYR X  63      34.091  35.005  47.523  1.00  0.00           C
ATOM    474  CZ  TYR X  63      34.236  36.231  46.845  1.00  0.00           C
ATOM    475  OH  TYR X  63      33.260  37.173  46.924  1.00  0.00           O
ATOM    476  CE2 TYR X  63      35.385  36.461  46.060  1.00  0.00           C
ATOM    477  CD2 TYR X  63      36.371  35.466  45.934  1.00  0.00           C
ATOM    478  C   TYR X  63      38.085  31.386  44.765  1.00  0.00           C
ATOM    479  O   TYR X  63      38.584  30.316  45.132  1.00  0.00           O
ATOM    480  N   PRO X  64      38.562  32.039  43.685  1.00  0.00           N
ATOM    481  CD  PRO X  64      38.037  33.282  43.127  1.00  0.00           C
ATOM    482  CG  PRO X  64      38.956  33.646  41.963  1.00  0.00           C
ATOM    483  CB  PRO X  64      39.438  32.278  41.489  1.00  0.00           C
ATOM    484  CA  PRO X  64      39.593  31.488  42.797  1.00  0.00           C
ATOM    485  C   PRO X  64      41.037  31.578  43.350  1.00  0.00           C
ATOM    486  O   PRO X  64      41.305  32.334  44.293  1.00  0.00           O
ATOM    487  N   PRO X  65      42.000  30.853  42.739  1.00  0.00           N
ATOM    488  CD  PRO X  65      41.796  29.814  41.734  1.00  0.00           C
ATOM    489  CG  PRO X  65      43.131  29.656  41.011  1.00  0.00           C
ATOM    490  CB  PRO X  65      44.143  30.020  42.095  1.00  0.00           C
ATOM    491  CA  PRO X  65      43.433  31.134  42.873  1.00  0.00           C
ATOM    492  C   PRO X  65      43.790  32.523  42.313  1.00  0.00           C
ATOM    493  O   PRO X  65      43.119  33.026  41.408  1.00  0.00           O
ATOM    494  N   MET X  66      44.863  33.135  42.820  1.00  0.00           N
ATOM    495  CA  MET X  66      45.346  34.442  42.354  1.00  0.00           C
ATOM    496  CB  MET X  66      46.124  35.178  43.459  1.00  0.00           C
ATOM    497  CG  MET X  66      47.482  34.559  43.815  1.00  0.00           C
ATOM    498  SD  MET X  66      48.345  35.467  45.126  1.00  0.00           S
ATOM    499  CE  MET X  66      49.906  34.554  45.229  1.00  0.00           C
ATOM    500  C   MET X  66      46.155  34.335  41.052  1.00  0.00           C
ATOM    501  O   MET X  66      46.868  33.356  40.823  1.00  0.00           O
ATOM    502  N   CYS X  67      46.072  35.367  40.212  1.00  0.00           N
ATOM    503  CA  CYS X  67      46.694  35.407  38.891  1.00  0.00           C
ATOM    504  CB  CYS X  67      45.760  36.183  37.942  1.00  0.00           C
ATOM    505  SG  CYS X  67      45.197  37.761  38.649  1.00  0.00           S
ATOM    506  C   CYS X  67      48.129  35.976  38.891  1.00  0.00           C
ATOM    507  O   CYS X  67      48.345  37.148  39.197  1.00  0.00           O
ATOM    508  N   THR X  68      49.101  35.180  38.428  1.00  0.00           N
ATOM    509  CA  THR X  68      50.302  35.663  37.696  1.00  0.00           C
ATOM    510  CB  THR X  68      49.925  35.949  36.222  1.00  0.00           C
ATOM    511  CG2 THR X  68      49.467  34.693  35.482  1.00  0.00           C
ATOM    512  OG1 THR X  68      48.869  36.884  36.142  1.00  0.00           O
ATOM    513  C   THR X  68      51.093  36.851  38.302  1.00  0.00           C
ATOM    514  O   THR X  68      51.432  37.786  37.576  1.00  0.00           O
ATOM    515  N   GLN X  69      51.371  36.875  39.615  1.00  0.00           N
ATOM    516  CA  GLN X  69      51.928  38.069  40.290  1.00  0.00           C
ATOM    517  CB  GLN X  69      50.767  38.987  40.693  1.00  0.00           C
ATOM    518  CG  GLN X  69      49.891  38.452  41.840  1.00  0.00           C
ATOM    519  CD  GLN X  69      48.652  39.320  41.985  1.00  0.00           C
ATOM    520  OE1 GLN X  69      48.491  40.073  42.935  1.00  0.00           O
ATOM    521  NE2 GLN X  69      47.773  39.263  41.013  1.00  0.00           N
ATOM    522  C   GLN X  69      52.857  37.789  41.486  1.00  0.00           C
ATOM    523  O   GLN X  69      53.025  36.644  41.898  1.00  0.00           O
ATOM    524  N   ASP X  70      53.450  38.856  42.042  1.00  0.00           N
ATOM    525  CA  ASP X  70      54.385  38.824  43.178  1.00  0.00           C
ATOM    526  CB  ASP X  70      54.780  40.275  43.513  1.00  0.00           C
ATOM    527  CG  ASP X  70      55.798  40.447  44.649  1.00  0.00           C
ATOM    528  OD1 ASP X  70      56.278  41.595  44.820  1.00  0.00           O
ATOM    529  OD2 ASP X  70      56.132  39.478  45.368  1.00  0.00           O
ATOM    530  C   ASP X  70      53.764  38.135  44.408  1.00  0.00           C
ATOM    531  O   ASP X  70      52.809  38.669  44.984  1.00  0.00           O
ATOM    532  N   PRO X  71      54.297  36.986  44.868  1.00  0.00           N
ATOM    533  CD  PRO X  71      55.494  36.312  44.384  1.00  0.00           C
ATOM    534  CG  PRO X  71      55.796  35.211  45.396  1.00  0.00           C
ATOM    535  CB  PRO X  71      54.414  34.879  45.948  1.00  0.00           C
ATOM    536  CA  PRO X  71      53.699  36.235  45.962  1.00  0.00           C
ATOM    537  C   PRO X  71      53.803  36.967  47.309  1.00  0.00           C
ATOM    538  O   PRO X  71      52.984  36.698  48.190  1.00  0.00           O
ATOM    539  N   LYS X  72      54.730  37.927  47.478  1.00  0.00           N
ATOM    540  CA  LYS X  72      54.835  38.748  48.702  1.00  0.00           C
ATOM    541  CB  LYS X  72      56.123  39.589  48.691  1.00  0.00           C
ATOM    542  CG  LYS X  72      57.408  38.754  48.604  1.00  0.00           C
ATOM    543  CD  LYS X  72      58.668  39.633  48.684  1.00  0.00           C
ATOM    544  CE  LYS X  72      58.792  40.687  47.573  1.00  0.00           C
ATOM    545  NZ  LYS X  72      58.728  40.076  46.227  1.00  0.00           N
ATOM    546  C   LYS X  72      53.643  39.691  48.862  1.00  0.00           C
ATOM    547  O   LYS X  72      53.191  39.920  49.982  1.00  0.00           O
ATOM    548  N   ALA X  73      53.143  40.228  47.747  1.00  0.00           N
ATOM    549  CA  ALA X  73      52.026  41.168  47.709  1.00  0.00           C
ATOM    550  CB  ALA X  73      52.315  42.213  46.626  1.00  0.00           C
ATOM    551  C   ALA X  73      50.686  40.449  47.491  1.00  0.00           C
ATOM    552  O   ALA X  73      49.759  40.625  48.275  1.00  0.00           O
ATOM    553  N   GLY X  74      50.595  39.577  46.481  1.00  0.00           N
ATOM    554  CA  GLY X  74      49.364  38.869  46.121  1.00  0.00           C
ATOM    555  C   GLY X  74      48.832  37.956  47.230  1.00  0.00           C
ATOM    556  O   GLY X  74      47.618  37.888  47.435  1.00  0.00           O
ATOM    557  N   GLN X  75      49.712  37.302  48.003  1.00  0.00           N
ATOM    558  CA  GLN X  75      49.283  36.484  49.143  1.00  0.00           C
ATOM    559  CB  GLN X  75      50.399  35.515  49.563  1.00  0.00           C
ATOM    560  CG  GLN X  75      49.879  34.418  50.506  1.00  0.00           C
ATOM    561  CD  GLN X  75      50.911  33.316  50.699  1.00  0.00           C
ATOM    562  OE1 GLN X  75      51.051  32.431  49.866  1.00  0.00           O
ATOM    563  NE2 GLN X  75      51.683  33.331  51.761  1.00  0.00           N
ATOM    564  C   GLN X  75      48.798  37.355  50.311  1.00  0.00           C
ATOM    565  O   GLN X  75      47.749  37.067  50.874  1.00  0.00           O
ATOM    566  N   LEU X  76      49.483  38.463  50.622  1.00  0.00           N
ATOM    567  CA  LEU X  76      49.065  39.406  51.672  1.00  0.00           C
ATOM    568  CB  LEU X  76      50.201  40.426  51.880  1.00  0.00           C
ATOM    569  CG  LEU X  76      50.046  41.321  53.124  1.00  0.00           C
ATOM    570  CD1 LEU X  76      50.132  40.513  54.421  1.00  0.00           C
ATOM    571  CD2 LEU X  76      51.169  42.360  53.142  1.00  0.00           C
ATOM    572  C   LEU X  76      47.731  40.095  51.328  1.00  0.00           C
ATOM    573  O   LEU X  76      46.858  40.242  52.185  1.00  0.00           O
ATOM    574  N   LEU X  77      47.539  40.438  50.053  1.00  0.00           N
ATOM    575  CA  LEU X  77      46.284  40.950  49.507  1.00  0.00           C
ATOM    576  CB  LEU X  77      46.570  41.473  48.086  1.00  0.00           C
ATOM    577  CG  LEU X  77      45.361  42.079  47.353  1.00  0.00           C
ATOM    578  CD1 LEU X  77      44.727  43.249  48.110  1.00  0.00           C
ATOM    579  CD2 LEU X  77      45.796  42.567  45.973  1.00  0.00           C
ATOM    580  C   LEU X  77      45.164  39.896  49.541  1.00  0.00           C
ATOM    581  O   LEU X  77      44.026  40.236  49.854  1.00  0.00           O
ATOM    582  N   SER X  78      45.480  38.624  49.275  1.00  0.00           N
ATOM    583  CA  SER X  78      44.523  37.506  49.362  1.00  0.00           C
ATOM    584  CB  SER X  78      45.071  36.250  48.674  1.00  0.00           C
ATOM    585  OG  SER X  78      45.320  36.456  47.292  1.00  0.00           O
ATOM    586  C   SER X  78      44.163  37.120  50.802  1.00  0.00           C
ATOM    587  O   SER X  78      43.060  36.632  51.024  1.00  0.00           O
ATOM    588  N   GLU X  79      45.074  37.296  51.765  1.00  0.00           N
ATOM    589  CA  GLU X  79      44.952  36.776  53.136  1.00  0.00           C
ATOM    590  CB  GLU X  79      46.300  36.146  53.541  1.00  0.00           C
ATOM    591  CG  GLU X  79      46.329  35.472  54.924  1.00  0.00           C
ATOM    592  CD  GLU X  79      45.605  34.121  54.953  1.00  0.00           C
ATOM    593  OE1 GLU X  79      46.280  33.075  54.789  1.00  0.00           O
ATOM    594  OE2 GLU X  79      44.370  34.091  55.183  1.00  0.00           O
ATOM    595  C   GLU X  79      44.515  37.834  54.168  1.00  0.00           C
ATOM    596  O   GLU X  79      43.751  37.498  55.077  1.00  0.00           O
ATOM    597  N   LEU X  80      44.997  39.081  54.062  1.00  0.00           N
ATOM    598  CA  LEU X  80      44.879  40.109  55.111  1.00  0.00           C
ATOM    599  CB  LEU X  80      46.290  40.413  55.657  1.00  0.00           C
ATOM    600  CG  LEU X  80      46.325  41.447  56.802  1.00  0.00           C
ATOM    601  CD1 LEU X  80      45.596  40.949  58.050  1.00  0.00           C
ATOM    602  CD2 LEU X  80      47.771  41.767  57.174  1.00  0.00           C
ATOM    603  C   LEU X  80      44.177  41.398  54.660  1.00  0.00           C
ATOM    604  O   LEU X  80      43.344  41.922  55.399  1.00  0.00           O
ATOM    605  N   PHE X  81      44.480  41.937  53.475  1.00  0.00           N
ATOM    606  CA  PHE X  81      43.866  43.187  52.986  1.00  0.00           C
ATOM    607  CB  PHE X  81      44.826  43.940  52.050  1.00  0.00           C
ATOM    608  CG  PHE X  81      46.208  44.295  52.574  1.00  0.00           C
ATOM    609  CD1 PHE X  81      46.411  44.685  53.915  1.00  0.00           C
ATOM    610  CE1 PHE X  81      47.690  45.077  54.352  1.00  0.00           C
ATOM    611  CZ  PHE X  81      48.769  45.094  53.451  1.00  0.00           C
ATOM    612  CE2 PHE X  81      48.571  44.709  52.113  1.00  0.00           C
ATOM    613  CD2 PHE X  81      47.295  44.310  51.678  1.00  0.00           C
ATOM    614  C   PHE X  81      42.478  42.953  52.352  1.00  0.00           C
ATOM    615  O   PHE X  81      42.171  43.480  51.281  1.00  0.00           O
ATOM    616  N   THR X  82      41.650  42.121  52.984  1.00  0.00           N
ATOM    617  CA  THR X  82      40.523  41.444  52.334  1.00  0.00           C
ATOM    618  CB  THR X  82      40.392  39.998  52.839  1.00  0.00           C
ATOM    619  CG2 THR X  82      41.545  39.112  52.375  1.00  0.00           C
ATOM    620  OG1 THR X  82      40.394  39.931  54.249  1.00  0.00           O
ATOM    621  C   THR X  82      39.185  42.171  52.427  1.00  0.00           C
ATOM    622  O   THR X  82      38.778  42.622  53.497  1.00  0.00           O
ATOM    623  N   ASN X  83      38.444  42.217  51.313  1.00  0.00           N
ATOM    624  CA  ASN X  83      37.000  42.485  51.319  1.00  0.00           C
ATOM    625  CB  ASN X  83      36.625  43.202  50.004  1.00  0.00           C
ATOM    626  CG  ASN X  83      35.227  43.796  50.003  1.00  0.00           C
ATOM    627  OD1 ASN X  83      34.541  43.871  51.011  1.00  0.00           O
ATOM    628  ND2 ASN X  83      34.755  44.262  48.874  1.00  0.00           N
ATOM    629  C   ASN X  83      36.224  41.168  51.542  1.00  0.00           C
ATOM    630  O   ASN X  83      35.303  41.104  52.356  1.00  0.00           O
ATOM    631  N   ARG X  84      36.671  40.096  50.876  1.00  0.00           N
ATOM    632  CA  ARG X  84      36.240  38.697  51.033  1.00  0.00           C
ATOM    633  CB  ARG X  84      37.192  37.848  50.167  1.00  0.00           C
ATOM    634  CG  ARG X  84      36.884  36.342  50.173  1.00  0.00           C
ATOM    635  CD  ARG X  84      38.016  35.516  49.548  1.00  0.00           C
ATOM    636  NE  ARG X  84      39.305  35.637  50.273  1.00  0.00           N
ATOM    637  CZ  ARG X  84      39.602  35.232  51.502  1.00  0.00           C
ATOM    638  NH1 ARG X  84      38.785  34.554  52.247  1.00  0.00           N
ATOM    639  NH2 ARG X  84      40.761  35.491  52.020  1.00  0.00           N
ATOM    640  C   ARG X  84      36.275  38.202  52.492  1.00  0.00           C
ATOM    641  O   ARG X  84      37.249  38.432  53.207  1.00  0.00           O
ATOM    642  N   LYS X  85      35.271  37.409  52.879  1.00  0.00           N
ATOM    643  CA  LYS X  85      35.233  36.547  54.085  1.00  0.00           C
ATOM    644  CB  LYS X  85      34.164  37.079  55.059  1.00  0.00           C
ATOM    645  CG  LYS X  85      34.587  38.392  55.746  1.00  0.00           C
ATOM    646  CD  LYS X  85      33.438  39.071  56.508  1.00  0.00           C
ATOM    647  CE  LYS X  85      32.904  38.238  57.677  1.00  0.00           C
ATOM    648  NZ  LYS X  85      31.763  38.923  58.326  1.00  0.00           N
ATOM    649  C   LYS X  85      34.989  35.060  53.756  1.00  0.00           C
ATOM    650  O   LYS X  85      35.343  34.192  54.552  1.00  0.00           O
ATOM    651  N   GLU X  86      34.414  34.760  52.590  1.00  0.00           N
ATOM    652  CA  GLU X  86      34.204  33.400  52.062  1.00  0.00           C
ATOM    653  CB  GLU X  86      33.236  33.515  50.871  1.00  0.00           C
ATOM    654  CG  GLU X  86      32.842  32.211  50.163  1.00  0.00           C
ATOM    655  CD  GLU X  86      32.133  31.232  51.098  1.00  0.00           C
ATOM    656  OE1 GLU X  86      32.825  30.564  51.901  1.00  0.00           O
ATOM    657  OE2 GLU X  86      30.883  31.141  51.048  1.00  0.00           O
ATOM    658  C   GLU X  86      35.525  32.702  51.665  1.00  0.00           C
ATOM    659  O   GLU X  86      36.504  33.360  51.325  1.00  0.00           O
ATOM    660  N   ASN X  87      35.564  31.369  51.703  1.00  0.00           N
ATOM    661  CA  ASN X  87      36.773  30.545  51.552  1.00  0.00           C
ATOM    662  CB  ASN X  87      36.404  29.074  51.841  1.00  0.00           C
ATOM    663  CG  ASN X  87      35.657  28.400  50.701  1.00  0.00           C
ATOM    664  OD1 ASN X  87      36.189  27.568  49.980  1.00  0.00           O
ATOM    665  ND2 ASN X  87      34.405  28.717  50.492  1.00  0.00           N
ATOM    666  C   ASN X  87      37.540  30.681  50.209  1.00  0.00           C
ATOM    667  O   ASN X  87      36.942  30.830  49.139  1.00  0.00           O
ATOM    668  N   ILE X  88      38.871  30.530  50.282  1.00  0.00           N
ATOM    669  CA  ILE X  88      39.828  30.422  49.156  1.00  0.00           C
ATOM    670  CB  ILE X  88      40.765  31.655  49.059  1.00  0.00           C
ATOM    671  CG2 ILE X  88      40.071  32.784  48.302  1.00  0.00           C
ATOM    672  CG1 ILE X  88      41.326  32.110  50.423  1.00  0.00           C
ATOM    673  CD1 ILE X  88      42.447  33.149  50.303  1.00  0.00           C
ATOM    674  C   ILE X  88      40.719  29.172  49.285  1.00  0.00           C
ATOM    675  O   ILE X  88      40.914  28.682  50.400  1.00  0.00           O
ATOM    676  N   PRO X  89      41.332  28.678  48.191  1.00  0.00           N
ATOM    677  CD  PRO X  89      41.003  28.967  46.800  1.00  0.00           C
ATOM    678  CG  PRO X  89      42.076  28.274  45.957  1.00  0.00           C
ATOM    679  CB  PRO X  89      42.518  27.117  46.854  1.00  0.00           C
ATOM    680  CA  PRO X  89      42.429  27.712  48.264  1.00  0.00           C
ATOM    681  C   PRO X  89      43.766  28.352  48.690  1.00  0.00           C
ATOM    682  O   PRO X  89      44.620  27.651  49.235  1.00  0.00           O
ATOM    683  N   LEU X  90      43.960  29.660  48.459  1.00  0.00           N
ATOM    684  CA  LEU X  90      45.231  30.386  48.609  1.00  0.00           C
ATOM    685  CB  LEU X  90      45.582  30.567  50.103  1.00  0.00           C
ATOM    686  CG  LEU X  90      46.645  31.654  50.362  1.00  0.00           C
ATOM    687  CD1 LEU X  90      46.039  33.060  50.326  1.00  0.00           C
ATOM    688  CD2 LEU X  90      47.277  31.455  51.736  1.00  0.00           C
ATOM    689  C   LEU X  90      46.351  29.766  47.745  1.00  0.00           C
ATOM    690  O   LEU X  90      47.341  29.234  48.258  1.00  0.00           O
ATOM    691  N   LYS X  91      46.162  29.804  46.419  1.00  0.00           N
ATOM    692  CA  LYS X  91      47.083  29.282  45.387  1.00  0.00           C
ATOM    693  CB  LYS X  91      46.489  27.994  44.772  1.00  0.00           C
ATOM    694  CG  LYS X  91      47.160  27.577  43.450  1.00  0.00           C
ATOM    695  CD  LYS X  91      46.831  26.140  43.022  1.00  0.00           C
ATOM    696  CE  LYS X  91      47.198  25.837  41.558  1.00  0.00           C
ATOM    697  NZ  LYS X  91      48.564  26.281  41.185  1.00  0.00           N
ATOM    698  C   LYS X  91      47.416  30.356  44.342  1.00  0.00           C
ATOM    699  O   LYS X  91      46.544  31.143  43.978  1.00  0.00           O
ATOM    700  N   LEU X  92      48.651  30.351  43.831  1.00  0.00           N
ATOM    701  CA  LEU X  92      49.074  31.111  42.645  1.00  0.00           C
ATOM    702  CB  LEU X  92      50.531  31.573  42.851  1.00  0.00           C
ATOM    703  CG  LEU X  92      51.183  32.306  41.660  1.00  0.00           C
ATOM    704  CD1 LEU X  92      50.452  33.584  41.242  1.00  0.00           C
ATOM    705  CD2 LEU X  92      52.609  32.706  42.030  1.00  0.00           C
ATOM    706  C   LEU X  92      48.919  30.258  41.374  1.00  0.00           C
ATOM    707  O   LEU X  92      49.377  29.110  41.338  1.00  0.00           O
ATOM    708  N   SER X  93      48.336  30.831  40.320  1.00  0.00           N
ATOM    709  CA  SER X  93      48.147  30.156  39.030  1.00  0.00           C
ATOM    710  CB  SER X  93      46.754  29.511  38.968  1.00  0.00           C
ATOM    711  OG  SER X  93      46.580  28.505  39.947  1.00  0.00           O
ATOM    712  C   SER X  93      48.315  31.088  37.820  1.00  0.00           C
ATOM    713  O   SER X  93      48.127  32.303  37.907  1.00  0.00           O
ATOM    714  N   GLU X  94      48.608  30.494  36.659  1.00  0.00           N
ATOM    715  CA  GLU X  94      48.223  31.029  35.341  1.00  0.00           C
ATOM    716  CB  GLU X  94      49.355  30.829  34.317  1.00  0.00           C
ATOM    717  CG  GLU X  94      49.427  29.396  33.767  1.00  0.00           C
ATOM    718  CD  GLU X  94      50.668  29.149  32.908  1.00  0.00           C
ATOM    719  OE1 GLU X  94      51.037  30.013  32.078  1.00  0.00           O
ATOM    720  OE2 GLU X  94      51.304  28.079  33.059  1.00  0.00           O
ATOM    721  C   GLU X  94      46.879  30.439  34.860  1.00  0.00           C
ATOM    722  O   GLU X  94      46.144  31.103  34.131  1.00  0.00           O
ATOM    723  N   ASP X  95      46.506  29.243  35.343  1.00  0.00           N
ATOM    724  CA  ASP X  95      45.130  28.725  35.315  1.00  0.00           C
ATOM    725  CB  ASP X  95      45.138  27.210  35.592  1.00  0.00           C
ATOM    726  CG  ASP X  95      43.748  26.557  35.582  1.00  0.00           C
ATOM    727  OD1 ASP X  95      43.654  25.349  35.909  1.00  0.00           O
ATOM    728  OD2 ASP X  95      42.746  27.212  35.214  1.00  0.00           O
ATOM    729  C   ASP X  95      44.264  29.516  36.315  1.00  0.00           C
ATOM    730  O   ASP X  95      44.006  29.081  37.442  1.00  0.00           O
ATOM    731  N   CYS X  96      43.899  30.733  35.915  1.00  0.00           N
ATOM    732  CA  CYS X  96      43.306  31.768  36.761  1.00  0.00           C
ATOM    733  CB  CYS X  96      44.433  32.726  37.181  1.00  0.00           C
ATOM    734  SG  CYS X  96      45.079  33.630  35.740  1.00  0.00           S
ATOM    735  C   CYS X  96      42.117  32.512  36.114  1.00  0.00           C
ATOM    736  O   CYS X  96      41.576  33.432  36.732  1.00  0.00           O
ATOM    737  N   LEU X  97      41.677  32.114  34.912  1.00  0.00           N
ATOM    738  CA  LEU X  97      40.613  32.777  34.143  1.00  0.00           C
ATOM    739  CB  LEU X  97      40.876  32.615  32.632  1.00  0.00           C
ATOM    740  CG  LEU X  97      42.220  33.184  32.133  1.00  0.00           C
ATOM    741  CD1 LEU X  97      42.276  33.101  30.608  1.00  0.00           C
ATOM    742  CD2 LEU X  97      42.436  34.645  32.532  1.00  0.00           C
ATOM    743  C   LEU X  97      39.213  32.303  34.577  1.00  0.00           C
ATOM    744  O   LEU X  97      38.551  31.508  33.896  1.00  0.00           O
ATOM    745  N   TYR X  98      38.788  32.795  35.743  1.00  0.00           N
ATOM    746  CA  TYR X  98      37.506  32.503  36.393  1.00  0.00           C
ATOM    747  CB  TYR X  98      37.722  31.571  37.604  1.00  0.00           C
ATOM    748  CG  TYR X  98      38.404  30.248  37.287  1.00  0.00           C
ATOM    749  CD1 TYR X  98      39.806  30.187  37.211  1.00  0.00           C
ATOM    750  CE1 TYR X  98      40.446  29.013  36.772  1.00  0.00           C
ATOM    751  CZ  TYR X  98      39.683  27.872  36.451  1.00  0.00           C
ATOM    752  OH  TYR X  98      40.287  26.771  35.925  1.00  0.00           O
ATOM    753  CE2 TYR X  98      38.286  27.894  36.639  1.00  0.00           C
ATOM    754  CD2 TYR X  98      37.649  29.085  37.043  1.00  0.00           C
ATOM    755  C   TYR X  98      36.787  33.803  36.808  1.00  0.00           C
ATOM    756  O   TYR X  98      37.414  34.860  36.919  1.00  0.00           O
ATOM    757  N   LEU X  99      35.473  33.732  37.037  1.00  0.00           N
ATOM    758  CA  LEU X  99      34.633  34.857  37.467  1.00  0.00           C
ATOM    759  CB  LEU X  99      33.989  35.528  36.230  1.00  0.00           C
ATOM    760  CG  LEU X  99      33.017  34.699  35.362  1.00  0.00           C
ATOM    761  CD1 LEU X  99      31.641  34.492  36.002  1.00  0.00           C
ATOM    762  CD2 LEU X  99      32.776  35.446  34.047  1.00  0.00           C
ATOM    763  C   LEU X  99      33.627  34.487  38.571  1.00  0.00           C
ATOM    764  O   LEU X  99      33.335  33.313  38.805  1.00  0.00           O
ATOM    765  N   ASN X 100      33.088  35.514  39.227  1.00  0.00           N
ATOM    766  CA  ASN X 100      32.049  35.450  40.255  1.00  0.00           C
ATOM    767  CB  ASN X 100      32.567  36.094  41.552  1.00  0.00           C
ATOM    768  CG  ASN X 100      33.754  35.420  42.217  1.00  0.00           C
ATOM    769  OD1 ASN X 100      34.222  34.348  41.866  1.00  0.00           O
ATOM    770  ND2 ASN X 100      34.255  36.048  43.250  1.00  0.00           N
ATOM    771  C   ASN X 100      30.778  36.191  39.798  1.00  0.00           C
ATOM    772  O   ASN X 100      30.865  37.148  39.025  1.00  0.00           O
ATOM    773  N   ILE X 101      29.615  35.793  40.321  1.00  0.00           N
ATOM    774  CA  ILE X 101      28.293  36.390  40.069  1.00  0.00           C
ATOM    775  CB  ILE X 101      27.504  35.585  39.001  1.00  0.00           C
ATOM    776  CG2 ILE X 101      26.174  36.300  38.680  1.00  0.00           C
ATOM    777  CG1 ILE X 101      28.331  35.362  37.710  1.00  0.00           C
ATOM    778  CD1 ILE X 101      27.643  34.506  36.641  1.00  0.00           C
ATOM    779  C   ILE X 101      27.507  36.471  41.390  1.00  0.00           C
ATOM    780  O   ILE X 101      27.474  35.510  42.159  1.00  0.00           O
ATOM    781  N   TYR X 102      26.840  37.599  41.636  1.00  0.00           N
ATOM    782  CA  TYR X 102      26.042  37.885  42.833  1.00  0.00           C
ATOM    783  CB  TYR X 102      26.794  38.877  43.754  1.00  0.00           C
ATOM    784  CG  TYR X 102      28.296  38.657  43.953  1.00  0.00           C
ATOM    785  CD1 TYR X 102      29.210  39.034  42.946  1.00  0.00           C
ATOM    786  CE1 TYR X 102      30.594  38.843  43.122  1.00  0.00           C
ATOM    787  CZ  TYR X 102      31.083  38.285  44.321  1.00  0.00           C
ATOM    788  OH  TYR X 102      32.423  38.116  44.487  1.00  0.00           O
ATOM    789  CE2 TYR X 102      30.178  37.944  45.351  1.00  0.00           C
ATOM    790  CD2 TYR X 102      28.793  38.134  45.164  1.00  0.00           C
ATOM    791  C   TYR X 102      24.679  38.450  42.381  1.00  0.00           C
ATOM    792  O   TYR X 102      24.640  39.439  41.644  1.00  0.00           O
ATOM    793  N   THR X 103      23.559  37.825  42.763  1.00  0.00           N
ATOM    794  CA  THR X 103      22.222  38.139  42.213  1.00  0.00           C
ATOM    795  CB  THR X 103      21.908  37.217  41.015  1.00  0.00           C
ATOM    796  CG2 THR X 103      21.876  35.719  41.325  1.00  0.00           C
ATOM    797  OG1 THR X 103      20.666  37.535  40.431  1.00  0.00           O
ATOM    798  C   THR X 103      21.112  38.108  43.283  1.00  0.00           C
ATOM    799  O   THR X 103      21.033  37.144  44.049  1.00  0.00           O
ATOM    800  N   PRO X 104      20.252  39.143  43.391  1.00  0.00           N
ATOM    801  CD  PRO X 104      20.283  40.390  42.635  1.00  0.00           C
ATOM    802  CG  PRO X 104      19.036  41.172  43.044  1.00  0.00           C
ATOM    803  CB  PRO X 104      18.751  40.660  44.455  1.00  0.00           C
ATOM    804  CA  PRO X 104      19.181  39.192  44.389  1.00  0.00           C
ATOM    805  C   PRO X 104      18.008  38.264  44.037  1.00  0.00           C
ATOM    806  O   PRO X 104      17.688  38.056  42.863  1.00  0.00           O
ATOM    807  N   ALA X 105      17.307  37.754  45.051  1.00  0.00           N
ATOM    808  CA  ALA X 105      16.156  36.852  44.908  1.00  0.00           C
ATOM    809  CB  ALA X 105      16.052  36.002  46.180  1.00  0.00           C
ATOM    810  C   ALA X 105      14.837  37.579  44.541  1.00  0.00           C
ATOM    811  O   ALA X 105      13.772  37.290  45.088  1.00  0.00           O
ATOM    812  N   ASP X 106      14.907  38.559  43.638  1.00  0.00           N
ATOM    813  CA  ASP X 106      13.783  39.401  43.211  1.00  0.00           C
ATOM    814  CB  ASP X 106      14.374  40.671  42.562  1.00  0.00           C
ATOM    815  CG  ASP X 106      13.365  41.735  42.109  1.00  0.00           C
ATOM    816  OD1 ASP X 106      13.808  42.808  41.637  1.00  0.00           O
ATOM    817  OD2 ASP X 106      12.137  41.500  42.116  1.00  0.00           O
ATOM    818  C   ASP X 106      12.819  38.629  42.279  1.00  0.00           C
ATOM    819  O   ASP X 106      13.246  37.994  41.307  1.00  0.00           O
ATOM    820  N   LEU X 107      11.514  38.698  42.563  1.00  0.00           N
ATOM    821  CA  LEU X 107      10.416  38.175  41.730  1.00  0.00           C
ATOM    822  CB  LEU X 107       9.899  36.888  42.415  1.00  0.00           C
ATOM    823  CG  LEU X 107       8.773  36.108  41.706  1.00  0.00           C
ATOM    824  CD1 LEU X 107       9.171  35.650  40.299  1.00  0.00           C
ATOM    825  CD2 LEU X 107       8.422  34.863  42.522  1.00  0.00           C
ATOM    826  C   LEU X 107       9.323  39.239  41.441  1.00  0.00           C
ATOM    827  O   LEU X 107       8.401  38.993  40.660  1.00  0.00           O
ATOM    828  N   THR X 108       9.459  40.452  41.993  1.00  0.00           N
ATOM    829  CA  THR X 108       8.457  41.545  42.026  1.00  0.00           C
ATOM    830  CB  THR X 108       9.063  42.806  42.671  1.00  0.00           C
ATOM    831  CG2 THR X 108       9.518  42.584  44.113  1.00  0.00           C
ATOM    832  OG1 THR X 108      10.175  43.260  41.922  1.00  0.00           O
ATOM    833  C   THR X 108       7.893  41.987  40.670  1.00  0.00           C
ATOM    834  O   THR X 108       6.802  42.557  40.615  1.00  0.00           O
ATOM    835  N   LYS X 109       8.636  41.752  39.581  1.00  0.00           N
ATOM    836  CA  LYS X 109       8.304  42.115  38.192  1.00  0.00           C
ATOM    837  CB  LYS X 109       9.098  43.385  37.818  1.00  0.00           C
ATOM    838  CG  LYS X 109       8.517  44.630  38.511  1.00  0.00           C
ATOM    839  CD  LYS X 109       9.342  45.909  38.310  1.00  0.00           C
ATOM    840  CE  LYS X 109      10.720  45.899  38.987  1.00  0.00           C
ATOM    841  NZ  LYS X 109      10.638  45.694  40.454  1.00  0.00           N
ATOM    842  C   LYS X 109       8.539  40.963  37.200  1.00  0.00           C
ATOM    843  O   LYS X 109       8.405  41.163  35.992  1.00  0.00           O
ATOM    844  N   LYS X 110       8.913  39.767  37.683  1.00  0.00           N
ATOM    845  CA  LYS X 110       9.255  38.559  36.890  1.00  0.00           C
ATOM    846  CB  LYS X 110       7.980  37.798  36.457  1.00  0.00           C
ATOM    847  CG  LYS X 110       6.980  37.577  37.606  1.00  0.00           C
ATOM    848  CD  LYS X 110       5.875  36.574  37.244  1.00  0.00           C
ATOM    849  CE  LYS X 110       4.904  36.330  38.410  1.00  0.00           C
ATOM    850  NZ  LYS X 110       4.069  37.516  38.708  1.00  0.00           N
ATOM    851  C   LYS X 110      10.225  38.844  35.723  1.00  0.00           C
ATOM    852  O   LYS X 110      10.078  38.303  34.621  1.00  0.00           O
ATOM    853  N   ASN X 111      11.176  39.752  35.958  1.00  0.00           N
ATOM    854  CA  ASN X 111      12.019  40.396  34.946  1.00  0.00           C
ATOM    855  CB  ASN X 111      11.731  41.914  34.965  1.00  0.00           C
ATOM    856  CG  ASN X 111      12.302  42.697  36.137  1.00  0.00           C
ATOM    857  OD1 ASN X 111      12.862  42.168  37.089  1.00  0.00           O
ATOM    858  ND2 ASN X 111      12.160  44.000  36.095  1.00  0.00           N
ATOM    859  C   ASN X 111      13.519  40.079  35.107  1.00  0.00           C
ATOM    860  O   ASN X 111      13.947  39.510  36.116  1.00  0.00           O
ATOM    861  N   ARG X 112      14.331  40.504  34.134  1.00  0.00           N
ATOM    862  CA  ARG X 112      15.801  40.521  34.226  1.00  0.00           C
ATOM    863  CB  ARG X 112      16.421  39.857  32.980  1.00  0.00           C
ATOM    864  CG  ARG X 112      16.088  38.353  32.961  1.00  0.00           C
ATOM    865  CD  ARG X 112      16.728  37.596  31.792  1.00  0.00           C
ATOM    866  NE  ARG X 112      16.354  36.168  31.849  1.00  0.00           N
ATOM    867  CZ  ARG X 112      16.062  35.366  30.843  1.00  0.00           C
ATOM    868  NH1 ARG X 112      15.628  34.170  31.092  1.00  0.00           N
ATOM    869  NH2 ARG X 112      16.196  35.707  29.597  1.00  0.00           N
ATOM    870  C   ARG X 112      16.322  41.930  34.545  1.00  0.00           C
ATOM    871  O   ARG X 112      15.607  42.920  34.383  1.00  0.00           O
ATOM    872  N   LEU X 113      17.534  42.000  35.091  1.00  0.00           N
ATOM    873  CA  LEU X 113      18.074  43.133  35.856  1.00  0.00           C
ATOM    874  CB  LEU X 113      18.402  42.623  37.276  1.00  0.00           C
ATOM    875  CG  LEU X 113      17.195  42.273  38.163  1.00  0.00           C
ATOM    876  CD1 LEU X 113      17.684  41.680  39.486  1.00  0.00           C
ATOM    877  CD2 LEU X 113      16.349  43.503  38.492  1.00  0.00           C
ATOM    878  C   LEU X 113      19.341  43.749  35.224  1.00  0.00           C
ATOM    879  O   LEU X 113      20.066  43.046  34.516  1.00  0.00           O
ATOM    880  N   PRO X 114      19.669  45.021  35.527  1.00  0.00           N
ATOM    881  CD  PRO X 114      18.895  45.951  36.337  1.00  0.00           C
ATOM    882  CG  PRO X 114      19.885  47.021  36.784  1.00  0.00           C
ATOM    883  CB  PRO X 114      20.863  47.091  35.615  1.00  0.00           C
ATOM    884  CA  PRO X 114      20.945  45.632  35.153  1.00  0.00           C
ATOM    885  C   PRO X 114      22.137  44.911  35.798  1.00  0.00           C
ATOM    886  O   PRO X 114      22.048  44.432  36.934  1.00  0.00           O
ATOM    887  N   VAL X 115      23.259  44.871  35.075  1.00  0.00           N
ATOM    888  CA  VAL X 115      24.462  44.105  35.432  1.00  0.00           C
ATOM    889  CB  VAL X 115      24.773  43.027  34.371  1.00  0.00           C
ATOM    890  CG1 VAL X 115      25.892  42.093  34.850  1.00  0.00           C
ATOM    891  CG2 VAL X 115      23.555  42.155  34.032  1.00  0.00           C
ATOM    892  C   VAL X 115      25.668  45.029  35.618  1.00  0.00           C
ATOM    893  O   VAL X 115      26.047  45.764  34.707  1.00  0.00           O
ATOM    894  N   MET X 116      26.306  44.951  36.784  1.00  0.00           N
ATOM    895  CA  MET X 116      27.533  45.663  37.150  1.00  0.00           C
ATOM    896  CB  MET X 116      27.335  46.193  38.581  1.00  0.00           C
ATOM    897  CG  MET X 116      28.507  47.009  39.129  1.00  0.00           C
ATOM    898  SD  MET X 116      28.774  48.604  38.311  1.00  0.00           S
ATOM    899  CE  MET X 116      29.609  49.465  39.672  1.00  0.00           C
ATOM    900  C   MET X 116      28.737  44.714  37.037  1.00  0.00           C
ATOM    901  O   MET X 116      28.890  43.817  37.863  1.00  0.00           O
ATOM    902  N   VAL X 117      29.580  44.882  36.014  1.00  0.00           N
ATOM    903  CA  VAL X 117      30.726  44.004  35.718  1.00  0.00           C
ATOM    904  CB  VAL X 117      30.801  43.641  34.219  1.00  0.00           C
ATOM    905  CG1 VAL X 117      31.915  42.617  33.952  1.00  0.00           C
ATOM    906  CG2 VAL X 117      29.487  43.030  33.710  1.00  0.00           C
ATOM    907  C   VAL X 117      32.029  44.645  36.194  1.00  0.00           C
ATOM    908  O   VAL X 117      32.512  45.614  35.607  1.00  0.00           O
ATOM    909  N   TRP X 118      32.603  44.081  37.255  1.00  0.00           N
ATOM    910  CA  TRP X 118      33.826  44.552  37.900  1.00  0.00           C
ATOM    911  CB  TRP X 118      33.710  44.282  39.408  1.00  0.00           C
ATOM    912  CG  TRP X 118      34.631  45.007  40.346  1.00  0.00           C
ATOM    913  CD1 TRP X 118      35.713  45.758  40.025  1.00  0.00           C
ATOM    914  NE1 TRP X 118      36.255  46.303  41.170  1.00  0.00           N
ATOM    915  CE2 TRP X 118      35.532  45.968  42.290  1.00  0.00           C
ATOM    916  CZ2 TRP X 118      35.640  46.328  43.641  1.00  0.00           C
ATOM    917  CH2 TRP X 118      34.725  45.795  44.564  1.00  0.00           C
ATOM    918  CZ3 TRP X 118      33.730  44.903  44.126  1.00  0.00           C
ATOM    919  CE3 TRP X 118      33.624  44.561  42.762  1.00  0.00           C
ATOM    920  CD2 TRP X 118      34.512  45.099  41.803  1.00  0.00           C
ATOM    921  C   TRP X 118      35.076  43.914  37.270  1.00  0.00           C
ATOM    922  O   TRP X 118      35.248  42.690  37.289  1.00  0.00           O
ATOM    923  N   ILE X 119      35.955  44.759  36.730  1.00  0.00           N
ATOM    924  CA  ILE X 119      37.285  44.430  36.206  1.00  0.00           C
ATOM    925  CB  ILE X 119      37.477  45.040  34.792  1.00  0.00           C
ATOM    926  CG2 ILE X 119      38.852  44.624  34.231  1.00  0.00           C
ATOM    927  CG1 ILE X 119      36.328  44.629  33.836  1.00  0.00           C
ATOM    928  CD1 ILE X 119      36.444  45.187  32.411  1.00  0.00           C
ATOM    929  C   ILE X 119      38.324  44.963  37.203  1.00  0.00           C
ATOM    930  O   ILE X 119      38.448  46.174  37.376  1.00  0.00           O
ATOM    931  N   HID X 120      39.053  44.069  37.874  1.00  0.00           N
ATOM    932  CA  HID X 120      40.001  44.450  38.930  1.00  0.00           C
ATOM    933  CB  HID X 120      40.451  43.202  39.716  1.00  0.00           C
ATOM    934  CG  HID X 120      41.373  42.248  38.985  1.00  0.00           C
ATOM    935  ND1 HID X 120      42.741  42.159  39.121  1.00  0.00           N
ATOM    936  CE1 HID X 120      43.178  41.140  38.360  1.00  0.00           C
ATOM    937  NE2 HID X 120      42.147  40.546  37.734  1.00  0.00           N
ATOM    938  CD2 HID X 120      41.003  41.254  38.123  1.00  0.00           C
ATOM    939  C   HID X 120      41.218  45.237  38.410  1.00  0.00           C
ATOM    940  O   HID X 120      41.621  45.120  37.247  1.00  0.00           O
ATOM    941  N   GLY X 121      41.877  45.977  39.305  1.00  0.00           N
ATOM    942  CA  GLY X 121      43.227  46.473  39.118  1.00  0.00           C
ATOM    943  C   GLY X 121      44.185  45.282  39.031  1.00  0.00           C
ATOM    944  O   GLY X 121      44.324  44.487  39.952  1.00  0.00           O
ATOM    945  N   GLY X 122      44.884  45.125  37.839  1.00  0.00           N
ATOM    946  CA  GLY X 122      45.931  44.104  37.675  1.00  0.00           C
ATOM    947  C   GLY X 122      47.201  44.852  37.263  1.00  0.00           C
ATOM    948  O   GLY X 122      47.683  44.776  36.135  1.00  0.00           O
ATOM    949  N   GLY X 123      47.747  45.684  38.224  1.00  0.00           N
ATOM    950  CA  GLY X 123      48.843  46.611  37.932  1.00  0.00           C
ATOM    951  C   GLY X 123      50.195  45.893  37.919  1.00  0.00           C
ATOM    952  O   GLY X 123      50.911  45.921  38.917  1.00  0.00           O
ATOM    953  N   LEU X 124      50.537  45.280  36.783  1.00  0.00           N
ATOM    954  CA  LEU X 124      51.765  44.560  36.412  1.00  0.00           C
ATOM    955  CB  LEU X 124      52.895  45.574  36.158  1.00  0.00           C
ATOM    956  CG  LEU X 124      54.182  44.965  35.571  1.00  0.00           C
ATOM    957  CD1 LEU X 124      53.957  44.221  34.252  1.00  0.00           C
ATOM    958  CD2 LEU X 124      55.179  46.086  35.302  1.00  0.00           C
ATOM    959  C   LEU X 124      52.191  43.384  37.305  1.00  0.00           C
ATOM    960  O   LEU X 124      52.480  42.310  36.783  1.00  0.00           O
ATOM    961  N   MET X 125      52.232  43.562  38.624  1.00  0.00           N
ATOM    962  CA  MET X 125      52.671  42.567  39.610  1.00  0.00           C
ATOM    963  CB  MET X 125      54.195  42.681  39.798  1.00  0.00           C
ATOM    964  CG  MET X 125      54.645  44.039  40.353  1.00  0.00           C
ATOM    965  SD  MET X 125      56.444  44.246  40.447  1.00  0.00           S
ATOM    966  CE  MET X 125      56.831  44.558  38.703  1.00  0.00           C
ATOM    967  C   MET X 125      51.887  42.617  40.939  1.00  0.00           C
ATOM    968  O   MET X 125      52.345  42.042  41.928  1.00  0.00           O
ATOM    969  N   VAL X 126      50.716  43.272  40.962  1.00  0.00           N
ATOM    970  CA  VAL X 126      49.751  43.290  42.082  1.00  0.00           C
ATOM    971  CB  VAL X 126      49.943  44.507  43.021  1.00  0.00           C
ATOM    972  CG1 VAL X 126      51.290  44.462  43.749  1.00  0.00           C
ATOM    973  CG2 VAL X 126      49.833  45.869  42.322  1.00  0.00           C
ATOM    974  C   VAL X 126      48.294  43.270  41.588  1.00  0.00           C
ATOM    975  O   VAL X 126      47.998  43.807  40.520  1.00  0.00           O
ATOM    976  N   GLY X 127      47.398  42.696  42.398  1.00  0.00           N
ATOM    977  CA  GLY X 127      45.938  42.766  42.255  1.00  0.00           C
ATOM    978  C   GLY X 127      45.304  41.513  41.632  1.00  0.00           C
ATOM    979  O   GLY X 127      45.676  41.105  40.533  1.00  0.00           O
ATOM    980  N   ALA X 128      44.361  40.879  42.340  1.00  0.00           N
ATOM    981  CA  ALA X 128      43.703  39.619  41.958  1.00  0.00           C
ATOM    982  CB  ALA X 128      44.561  38.443  42.445  1.00  0.00           C
ATOM    983  C   ALA X 128      42.292  39.500  42.564  1.00  0.00           C
ATOM    984  O   ALA X 128      42.032  40.029  43.644  1.00  0.00           O
ATOM    985  N   ALA X 129      41.394  38.740  41.930  1.00  0.00           N
ATOM    986  CA  ALA X 129      39.997  38.584  42.360  1.00  0.00           C
ATOM    987  CB  ALA X 129      39.197  37.989  41.197  1.00  0.00           C
ATOM    988  C   ALA X 129      39.814  37.756  43.653  1.00  0.00           C
ATOM    989  O   ALA X 129      38.732  37.755  44.239  1.00  0.00           O
ATOM    990  N   SER X 130      40.872  37.102  44.146  1.00  0.00           N
ATOM    991  CA  SER X 130      40.932  36.301  45.386  1.00  0.00           C
ATOM    992  CB  SER X 130      42.338  35.695  45.497  1.00  0.00           C
ATOM    993  OG  SER X 130      43.306  36.727  45.394  1.00  0.00           O
ATOM    994  C   SER X 130      40.614  37.062  46.689  1.00  0.00           C
ATOM    995  O   SER X 130      40.615  36.465  47.768  1.00  0.00           O
ATOM    996  N   THR X 131      40.352  38.371  46.615  1.00  0.00           N
ATOM    997  CA  THR X 131      40.137  39.258  47.772  1.00  0.00           C
ATOM    998  CB  THR X 131      41.405  40.105  47.955  1.00  0.00           C
ATOM    999  CG2 THR X 131      41.536  41.294  47.008  1.00  0.00           C
ATOM   1000  OG1 THR X 131      41.459  40.596  49.257  1.00  0.00           O
ATOM   1001  C   THR X 131      38.863  40.123  47.700  1.00  0.00           C
ATOM   1002  O   THR X 131      38.500  40.775  48.682  1.00  0.00           O
ATOM   1003  N   TYR X 132      38.169  40.133  46.555  1.00  0.00           N
ATOM   1004  CA  TYR X 132      37.035  41.025  46.257  1.00  0.00           C
ATOM   1005  CB  TYR X 132      36.987  41.299  44.737  1.00  0.00           C
ATOM   1006  CG  TYR X 132      38.073  42.235  44.212  1.00  0.00           C
ATOM   1007  CD1 TYR X 132      39.429  41.857  44.265  1.00  0.00           C
ATOM   1008  CE1 TYR X 132      40.434  42.740  43.834  1.00  0.00           C
ATOM   1009  CZ  TYR X 132      40.099  43.997  43.302  1.00  0.00           C
ATOM   1010  OH  TYR X 132      41.102  44.816  42.892  1.00  0.00           O
ATOM   1011  CE2 TYR X 132      38.741  44.366  43.197  1.00  0.00           C
ATOM   1012  CD2 TYR X 132      37.735  43.489  43.661  1.00  0.00           C
ATOM   1013  C   TYR X 132      35.703  40.473  46.805  1.00  0.00           C
ATOM   1014  O   TYR X 132      35.640  39.325  47.233  1.00  0.00           O
ATOM   1015  N   ASP X 133      34.636  41.282  46.818  1.00  0.00           N
ATOM   1016  CA  ASP X 133      33.287  40.853  47.228  1.00  0.00           C
ATOM   1017  CB  ASP X 133      33.204  40.824  48.764  1.00  0.00           C
ATOM   1018  CG  ASP X 133      31.820  40.443  49.286  1.00  0.00           C
ATOM   1019  OD1 ASP X 133      31.431  41.001  50.341  1.00  0.00           O
ATOM   1020  OD2 ASP X 133      31.133  39.604  48.661  1.00  0.00           O
ATOM   1021  C   ASP X 133      32.185  41.761  46.640  1.00  0.00           C
ATOM   1022  O   ASP X 133      32.232  42.983  46.787  1.00  0.00           O
ATOM   1023  N   GLY X 134      31.182  41.155  45.995  1.00  0.00           N
ATOM   1024  CA  GLY X 134      30.031  41.828  45.370  1.00  0.00           C
ATOM   1025  C   GLY X 134      28.704  41.693  46.132  1.00  0.00           C
ATOM   1026  O   GLY X 134      27.671  42.156  45.643  1.00  0.00           O
ATOM   1027  N   LEU X 135      28.705  41.042  47.304  1.00  0.00           N
ATOM   1028  CA  LEU X 135      27.493  40.707  48.058  1.00  0.00           C
ATOM   1029  CB  LEU X 135      27.907  39.826  49.254  1.00  0.00           C
ATOM   1030  CG  LEU X 135      26.779  39.455  50.237  1.00  0.00           C
ATOM   1031  CD1 LEU X 135      25.617  38.719  49.568  1.00  0.00           C
ATOM   1032  CD2 LEU X 135      27.345  38.555  51.335  1.00  0.00           C
ATOM   1033  C   LEU X 135      26.686  41.941  48.499  1.00  0.00           C
ATOM   1034  O   LEU X 135      25.474  41.976  48.287  1.00  0.00           O
ATOM   1035  N   ALA X 136      27.325  42.951  49.097  1.00  0.00           N
ATOM   1036  CA  ALA X 136      26.614  44.096  49.673  1.00  0.00           C
ATOM   1037  CB  ALA X 136      27.594  44.931  50.502  1.00  0.00           C
ATOM   1038  C   ALA X 136      25.890  44.949  48.615  1.00  0.00           C
ATOM   1039  O   ALA X 136      24.746  45.346  48.840  1.00  0.00           O
ATOM   1040  N   LEU X 137      26.502  45.187  47.448  1.00  0.00           N
ATOM   1041  CA  LEU X 137      25.869  45.952  46.367  1.00  0.00           C
ATOM   1042  CB  LEU X 137      26.941  46.290  45.314  1.00  0.00           C
ATOM   1043  CG  LEU X 137      26.434  47.138  44.131  1.00  0.00           C
ATOM   1044  CD1 LEU X 137      25.904  48.505  44.573  1.00  0.00           C
ATOM   1045  CD2 LEU X 137      27.573  47.373  43.138  1.00  0.00           C
ATOM   1046  C   LEU X 137      24.655  45.211  45.773  1.00  0.00           C
ATOM   1047  O   LEU X 137      23.600  45.820  45.578  1.00  0.00           O
ATOM   1048  N   ALA X 138      24.770  43.894  45.560  1.00  0.00           N
ATOM   1049  CA  ALA X 138      23.655  43.053  45.113  1.00  0.00           C
ATOM   1050  CB  ALA X 138      24.203  41.658  44.779  1.00  0.00           C
ATOM   1051  C   ALA X 138      22.521  42.979  46.157  1.00  0.00           C
ATOM   1052  O   ALA X 138      21.342  42.957  45.798  1.00  0.00           O
ATOM   1053  N   ALA X 139      22.858  42.989  47.451  1.00  0.00           N
ATOM   1054  CA  ALA X 139      21.892  42.936  48.547  1.00  0.00           C
ATOM   1055  CB  ALA X 139      22.632  42.498  49.817  1.00  0.00           C
ATOM   1056  C   ALA X 139      21.141  44.261  48.769  1.00  0.00           C
ATOM   1057  O   ALA X 139      19.941  44.235  49.053  1.00  0.00           O
ATOM   1058  N   HIE X 140      21.798  45.419  48.620  1.00  0.00           N
ATOM   1059  CA  HIE X 140      21.245  46.701  49.089  1.00  0.00           C
ATOM   1060  CB  HIE X 140      22.317  47.460  49.904  1.00  0.00           C
ATOM   1061  CG  HIE X 140      21.854  47.999  51.239  1.00  0.00           C
ATOM   1062  ND1 HIE X 140      20.545  47.984  51.730  1.00  0.00           N
ATOM   1063  CE1 HIE X 140      20.605  48.485  52.976  1.00  0.00           C
ATOM   1064  NE2 HIE X 140      21.860  48.860  53.265  1.00  0.00           N
ATOM   1065  CD2 HIE X 140      22.666  48.543  52.193  1.00  0.00           C
ATOM   1066  C   HIE X 140      20.594  47.595  48.018  1.00  0.00           C
ATOM   1067  O   HIE X 140      19.790  48.452  48.385  1.00  0.00           O
ATOM   1068  N   GLU X 141      20.904  47.437  46.721  1.00  0.00           N
ATOM   1069  CA  GLU X 141      20.438  48.355  45.650  1.00  0.00           C
ATOM   1070  CB  GLU X 141      21.523  49.407  45.332  1.00  0.00           C
ATOM   1071  CG  GLU X 141      21.901  50.327  46.511  1.00  0.00           C
ATOM   1072  CD  GLU X 141      20.723  51.133  47.089  1.00  0.00           C
ATOM   1073  OE1 GLU X 141      19.694  51.355  46.405  1.00  0.00           O
ATOM   1074  OE2 GLU X 141      20.770  51.550  48.265  1.00  0.00           O
ATOM   1075  C   GLU X 141      19.861  47.681  44.378  1.00  0.00           C
ATOM   1076  O   GLU X 141      19.726  48.313  43.326  1.00  0.00           O
ATOM   1077  N   ASN X 142      19.441  46.417  44.488  1.00  0.00           N
ATOM   1078  CA  ASN X 142      18.606  45.685  43.521  1.00  0.00           C
ATOM   1079  CB  ASN X 142      17.158  46.219  43.604  1.00  0.00           C
ATOM   1080  CG  ASN X 142      16.107  45.135  43.441  1.00  0.00           C
ATOM   1081  OD1 ASN X 142      15.324  44.872  44.344  1.00  0.00           O
ATOM   1082  ND2 ASN X 142      16.052  44.485  42.302  1.00  0.00           N
ATOM   1083  C   ASN X 142      19.185  45.547  42.091  1.00  0.00           C
ATOM   1084  O   ASN X 142      18.443  45.568  41.100  1.00  0.00           O
ATOM   1085  N   VAL X 143      20.507  45.379  41.986  1.00  0.00           N
ATOM   1086  CA  VAL X 143      21.260  45.114  40.742  1.00  0.00           C
ATOM   1087  CB  VAL X 143      22.308  46.216  40.462  1.00  0.00           C
ATOM   1088  CG1 VAL X 143      21.664  47.605  40.358  1.00  0.00           C
ATOM   1089  CG2 VAL X 143      23.419  46.287  41.520  1.00  0.00           C
ATOM   1090  C   VAL X 143      21.926  43.730  40.776  1.00  0.00           C
ATOM   1091  O   VAL X 143      22.118  43.162  41.851  1.00  0.00           O
ATOM   1092  N   VAL X 144      22.311  43.190  39.615  1.00  0.00           N
ATOM   1093  CA  VAL X 144      23.183  42.002  39.517  1.00  0.00           C
ATOM   1094  CB  VAL X 144      22.799  41.125  38.307  1.00  0.00           C
ATOM   1095  CG1 VAL X 144      23.744  39.933  38.091  1.00  0.00           C
ATOM   1096  CG2 VAL X 144      21.390  40.551  38.499  1.00  0.00           C
ATOM   1097  C   VAL X 144      24.641  42.458  39.447  1.00  0.00           C
ATOM   1098  O   VAL X 144      24.952  43.433  38.763  1.00  0.00           O
ATOM   1099  N   VAL X 145      25.547  41.754  40.127  1.00  0.00           N
ATOM   1100  CA  VAL X 145      26.987  42.063  40.153  1.00  0.00           C
ATOM   1101  CB  VAL X 145      27.452  42.473  41.568  1.00  0.00           C
ATOM   1102  CG1 VAL X 145      28.919  42.925  41.588  1.00  0.00           C
ATOM   1103  CG2 VAL X 145      26.611  43.625  42.139  1.00  0.00           C
ATOM   1104  C   VAL X 145      27.787  40.880  39.604  1.00  0.00           C
ATOM   1105  O   VAL X 145      27.459  39.722  39.859  1.00  0.00           O
ATOM   1106  N   VAL X 146      28.848  41.168  38.855  1.00  0.00           N
ATOM   1107  CA  VAL X 146      29.803  40.205  38.287  1.00  0.00           C
ATOM   1108  CB  VAL X 146      29.588  40.053  36.764  1.00  0.00           C
ATOM   1109  CG1 VAL X 146      30.558  39.063  36.104  1.00  0.00           C
ATOM   1110  CG2 VAL X 146      28.167  39.577  36.436  1.00  0.00           C
ATOM   1111  C   VAL X 146      31.221  40.687  38.601  1.00  0.00           C
ATOM   1112  O   VAL X 146      31.468  41.890  38.663  1.00  0.00           O
ATOM   1113  N   THR X 147      32.178  39.782  38.795  1.00  0.00           N
ATOM   1114  CA  THR X 147      33.596  40.138  39.002  1.00  0.00           C
ATOM   1115  CB  THR X 147      33.939  40.207  40.500  1.00  0.00           C
ATOM   1116  CG2 THR X 147      35.339  40.760  40.768  1.00  0.00           C
ATOM   1117  OG1 THR X 147      33.018  41.047  41.161  1.00  0.00           O
ATOM   1118  C   THR X 147      34.493  39.135  38.290  1.00  0.00           C
ATOM   1119  O   THR X 147      34.352  37.936  38.515  1.00  0.00           O
ATOM   1120  N   ILE X 148      35.388  39.605  37.419  1.00  0.00           N
ATOM   1121  CA  ILE X 148      36.244  38.752  36.571  1.00  0.00           C
ATOM   1122  CB  ILE X 148      36.107  39.128  35.073  1.00  0.00           C
ATOM   1123  CG2 ILE X 148      34.623  39.119  34.651  1.00  0.00           C
ATOM   1124  CG1 ILE X 148      36.774  40.479  34.717  1.00  0.00           C
ATOM   1125  CD1 ILE X 148      36.877  40.727  33.206  1.00  0.00           C
ATOM   1126  C   ILE X 148      37.706  38.766  37.041  1.00  0.00           C
ATOM   1127  O   ILE X 148      38.109  39.684  37.752  1.00  0.00           O
ATOM   1128  N   GLN X 149      38.513  37.797  36.599  1.00  0.00           N
ATOM   1129  CA  GLN X 149      39.970  37.784  36.782  1.00  0.00           C
ATOM   1130  CB  GLN X 149      40.344  36.701  37.803  1.00  0.00           C
ATOM   1131  CG  GLN X 149      41.815  36.806  38.233  1.00  0.00           C
ATOM   1132  CD  GLN X 149      42.131  35.935  39.440  1.00  0.00           C
ATOM   1133  OE1 GLN X 149      42.389  36.419  40.532  1.00  0.00           O
ATOM   1134  NE2 GLN X 149      42.120  34.631  39.294  1.00  0.00           N
ATOM   1135  C   GLN X 149      40.706  37.594  35.446  1.00  0.00           C
ATOM   1136  O   GLN X 149      40.281  36.790  34.618  1.00  0.00           O
ATOM   1137  N   TYR X 150      41.814  38.314  35.245  1.00  0.00           N
ATOM   1138  CA  TYR X 150      42.658  38.244  34.042  1.00  0.00           C
ATOM   1139  CB  TYR X 150      42.317  39.408  33.092  1.00  0.00           C
ATOM   1140  CG  TYR X 150      42.571  40.802  33.640  1.00  0.00           C
ATOM   1141  CD1 TYR X 150      41.621  41.412  34.481  1.00  0.00           C
ATOM   1142  CE1 TYR X 150      41.869  42.687  35.021  1.00  0.00           C
ATOM   1143  CZ  TYR X 150      43.062  43.369  34.705  1.00  0.00           C
ATOM   1144  OH  TYR X 150      43.297  44.602  35.228  1.00  0.00           O
ATOM   1145  CE2 TYR X 150      44.001  42.772  33.838  1.00  0.00           C
ATOM   1146  CD2 TYR X 150      43.757  41.489  33.311  1.00  0.00           C
ATOM   1147  C   TYR X 150      44.157  38.185  34.395  1.00  0.00           C
ATOM   1148  O   TYR X 150      44.540  38.363  35.554  1.00  0.00           O
ATOM   1149  N   ARG X 151      45.014  37.884  33.407  1.00  0.00           N
ATOM   1150  CA  ARG X 151      46.468  37.715  33.600  1.00  0.00           C
ATOM   1151  CB  ARG X 151      47.033  36.702  32.594  1.00  0.00           C
ATOM   1152  CG  ARG X 151      46.556  35.266  32.878  1.00  0.00           C
ATOM   1153  CD  ARG X 151      46.972  34.295  31.767  1.00  0.00           C
ATOM   1154  NE  ARG X 151      46.354  34.697  30.495  1.00  0.00           N
ATOM   1155  CZ  ARG X 151      46.770  34.480  29.268  1.00  0.00           C
ATOM   1156  NH1 ARG X 151      47.807  33.747  28.971  1.00  0.00           N
ATOM   1157  NH2 ARG X 151      46.087  35.017  28.307  1.00  0.00           N
ATOM   1158  C   ARG X 151      47.244  39.033  33.521  1.00  0.00           C
ATOM   1159  O   ARG X 151      46.916  39.924  32.742  1.00  0.00           O
ATOM   1160  N   LEU X 152      48.329  39.085  34.288  1.00  0.00           N
ATOM   1161  CA  LEU X 152      49.325  40.157  34.356  1.00  0.00           C
ATOM   1162  CB  LEU X 152      49.016  41.101  35.549  1.00  0.00           C
ATOM   1163  CG  LEU X 152      48.805  40.460  36.940  1.00  0.00           C
ATOM   1164  CD1 LEU X 152      49.208  41.441  38.042  1.00  0.00           C
ATOM   1165  CD2 LEU X 152      47.341  40.101  37.198  1.00  0.00           C
ATOM   1166  C   LEU X 152      50.748  39.548  34.325  1.00  0.00           C
ATOM   1167  O   LEU X 152      50.938  38.464  33.766  1.00  0.00           O
ATOM   1168  N   GLY X 153      51.766  40.244  34.843  1.00  0.00           N
ATOM   1169  CA  GLY X 153      53.167  39.822  34.755  1.00  0.00           C
ATOM   1170  C   GLY X 153      53.651  39.647  33.310  1.00  0.00           C
ATOM   1171  O   GLY X 153      53.147  40.289  32.386  1.00  0.00           O
ATOM   1172  N   ILE X 154      54.611  38.741  33.092  1.00  0.00           N
ATOM   1173  CA  ILE X 154      55.052  38.373  31.734  1.00  0.00           C
ATOM   1174  CB  ILE X 154      56.288  37.447  31.820  1.00  0.00           C
ATOM   1175  CG2 ILE X 154      55.955  36.070  32.427  1.00  0.00           C
ATOM   1176  CG1 ILE X 154      56.968  37.301  30.442  1.00  0.00           C
ATOM   1177  CD1 ILE X 154      58.301  36.544  30.494  1.00  0.00           C
ATOM   1178  C   ILE X 154      53.910  37.774  30.886  1.00  0.00           C
ATOM   1179  O   ILE X 154      53.830  38.037  29.687  1.00  0.00           O
ATOM   1180  N   TRP X 155      52.991  37.020  31.503  1.00  0.00           N
ATOM   1181  CA  TRP X 155      51.894  36.319  30.824  1.00  0.00           C
ATOM   1182  CB  TRP X 155      51.107  35.487  31.839  1.00  0.00           C
ATOM   1183  CG  TRP X 155      51.856  34.410  32.554  1.00  0.00           C
ATOM   1184  CD1 TRP X 155      51.868  33.112  32.187  1.00  0.00           C
ATOM   1185  NE1 TRP X 155      52.539  32.366  33.131  1.00  0.00           N
ATOM   1186  CE2 TRP X 155      53.029  33.158  34.147  1.00  0.00           C
ATOM   1187  CZ2 TRP X 155      53.738  32.885  35.325  1.00  0.00           C
ATOM   1188  CH2 TRP X 155      54.078  33.945  36.181  1.00  0.00           C
ATOM   1189  CZ3 TRP X 155      53.714  35.262  35.852  1.00  0.00           C
ATOM   1190  CE3 TRP X 155      52.993  35.526  34.672  1.00  0.00           C
ATOM   1191  CD2 TRP X 155      52.627  34.483  33.793  1.00  0.00           C
ATOM   1192  C   TRP X 155      50.916  37.259  30.115  1.00  0.00           C
ATOM   1193  O   TRP X 155      50.536  36.994  28.973  1.00  0.00           O
ATOM   1194  N   GLY X 156      50.500  38.338  30.785  1.00  0.00           N
ATOM   1195  CA  GLY X 156      49.514  39.279  30.252  1.00  0.00           C
ATOM   1196  C   GLY X 156      50.056  40.181  29.140  1.00  0.00           C
ATOM   1197  O   GLY X 156      49.290  40.570  28.258  1.00  0.00           O
ATOM   1198  N   PHE X 157      51.357  40.507  29.165  1.00  0.00           N
ATOM   1199  CA  PHE X 157      51.875  41.696  28.468  1.00  0.00           C
ATOM   1200  CB  PHE X 157      52.142  42.799  29.508  1.00  0.00           C
ATOM   1201  CG  PHE X 157      51.018  43.043  30.505  1.00  0.00           C
ATOM   1202  CD1 PHE X 157      49.697  43.253  30.062  1.00  0.00           C
ATOM   1203  CE1 PHE X 157      48.658  43.443  30.991  1.00  0.00           C
ATOM   1204  CZ  PHE X 157      48.936  43.441  32.366  1.00  0.00           C
ATOM   1205  CE2 PHE X 157      50.252  43.242  32.811  1.00  0.00           C
ATOM   1206  CD2 PHE X 157      51.290  43.036  31.886  1.00  0.00           C
ATOM   1207  C   PHE X 157      53.108  41.485  27.570  1.00  0.00           C
ATOM   1208  O   PHE X 157      53.487  42.424  26.867  1.00  0.00           O
ATOM   1209  N   PHE X 158      53.732  40.300  27.538  1.00  0.00           N
ATOM   1210  CA  PHE X 158      54.858  40.032  26.626  1.00  0.00           C
ATOM   1211  CB  PHE X 158      55.456  38.650  26.921  1.00  0.00           C
ATOM   1212  CG  PHE X 158      56.540  38.204  25.954  1.00  0.00           C
ATOM   1213  CD1 PHE X 158      57.876  38.605  26.148  1.00  0.00           C
ATOM   1214  CE1 PHE X 158      58.875  38.200  25.244  1.00  0.00           C
ATOM   1215  CZ  PHE X 158      58.540  37.406  24.132  1.00  0.00           C
ATOM   1216  CE2 PHE X 158      57.206  37.007  23.932  1.00  0.00           C
ATOM   1217  CD2 PHE X 158      56.211  37.401  24.843  1.00  0.00           C
ATOM   1218  C   PHE X 158      54.445  40.148  25.147  1.00  0.00           C
ATOM   1219  O   PHE X 158      53.471  39.532  24.709  1.00  0.00           O
ATOM   1220  N   SER X 159      55.216  40.908  24.370  1.00  0.00           N
ATOM   1221  CA  SER X 159      55.032  41.115  22.928  1.00  0.00           C
ATOM   1222  CB  SER X 159      54.203  42.383  22.683  1.00  0.00           C
ATOM   1223  OG  SER X 159      54.133  42.669  21.299  1.00  0.00           O
ATOM   1224  C   SER X 159      56.381  41.211  22.209  1.00  0.00           C
ATOM   1225  O   SER X 159      57.354  41.735  22.756  1.00  0.00           O
ATOM   1226  N   THR X 160      56.430  40.738  20.964  1.00  0.00           N
ATOM   1227  CA  THR X 160      57.563  40.918  20.038  1.00  0.00           C
ATOM   1228  CB  THR X 160      58.031  39.573  19.459  1.00  0.00           C
ATOM   1229  CG2 THR X 160      58.387  38.551  20.542  1.00  0.00           C
ATOM   1230  OG1 THR X 160      57.026  39.009  18.655  1.00  0.00           O
ATOM   1231  C   THR X 160      57.231  41.902  18.908  1.00  0.00           C
ATOM   1232  O   THR X 160      58.053  42.117  18.012  1.00  0.00           O
ATOM   1233  N   GLY X 161      56.027  42.494  18.934  1.00  0.00           N
ATOM   1234  CA  GLY X 161      55.492  43.379  17.895  1.00  0.00           C
ATOM   1235  C   GLY X 161      55.184  42.664  16.574  1.00  0.00           C
ATOM   1236  O   GLY X 161      55.016  43.324  15.549  1.00  0.00           O
ATOM   1237  N   ASP X 162      55.159  41.328  16.569  1.00  0.00           N
ATOM   1238  CA  ASP X 162      55.321  40.498  15.369  1.00  0.00           C
ATOM   1239  CB  ASP X 162      56.690  39.804  15.436  1.00  0.00           C
ATOM   1240  CG  ASP X 162      57.350  39.730  14.065  1.00  0.00           C
ATOM   1241  OD1 ASP X 162      58.311  40.500  13.835  1.00  0.00           O
ATOM   1242  OD2 ASP X 162      56.939  38.906  13.217  1.00  0.00           O
ATOM   1243  C   ASP X 162      54.201  39.462  15.193  1.00  0.00           C
ATOM   1244  O   ASP X 162      53.430  39.193  16.113  1.00  0.00           O
ATOM   1245  N   GLU X 163      54.154  38.807  14.031  1.00  0.00           N
ATOM   1246  CA  GLU X 163      53.139  37.803  13.667  1.00  0.00           C
ATOM   1247  CB  GLU X 163      53.189  37.547  12.149  1.00  0.00           C
ATOM   1248  CG  GLU X 163      54.410  36.727  11.702  1.00  0.00           C
ATOM   1249  CD  GLU X 163      54.531  36.668  10.176  1.00  0.00           C
ATOM   1250  OE1 GLU X 163      53.570  36.231   9.487  1.00  0.00           O
ATOM   1251  OE2 GLU X 163      55.591  37.064   9.633  1.00  0.00           O
ATOM   1252  C   GLU X 163      53.205  36.492  14.484  1.00  0.00           C
ATOM   1253  O   GLU X 163      52.418  35.574  14.245  1.00  0.00           O
ATOM   1254  N   HID X 164      54.124  36.392  15.450  1.00  0.00           N
ATOM   1255  CA  HID X 164      54.231  35.306  16.433  1.00  0.00           C
ATOM   1256  CB  HID X 164      55.586  34.597  16.250  1.00  0.00           C
ATOM   1257  CG  HID X 164      56.788  35.496  16.415  1.00  0.00           C
ATOM   1258  ND1 HID X 164      57.654  35.887  15.419  1.00  0.00           N
ATOM   1259  CE1 HID X 164      58.570  36.707  15.956  1.00  0.00           C
ATOM   1260  NE2 HID X 164      58.330  36.881  17.269  1.00  0.00           N
ATOM   1261  CD2 HID X 164      57.216  36.088  17.572  1.00  0.00           C
ATOM   1262  C   HID X 164      53.992  35.757  17.893  1.00  0.00           C
ATOM   1263  O   HID X 164      53.992  34.908  18.785  1.00  0.00           O
ATOM   1264  N   SER X 165      53.825  37.064  18.161  1.00  0.00           N
ATOM   1265  CA  SER X 165      53.412  37.634  19.461  1.00  0.00           C
ATOM   1266  CB  SER X 165      54.493  37.443  20.539  1.00  0.00           C
ATOM   1267  OG  SER X 165      54.392  36.152  21.094  1.00  0.00           O
ATOM   1268  C   SER X 165      53.091  39.135  19.345  1.00  0.00           C
ATOM   1269  O   SER X 165      53.951  39.985  19.591  1.00  0.00           O
ATOM   1270  N   ARG X 166      51.838  39.472  19.013  1.00  0.00           N
ATOM   1271  CA  ARG X 166      51.355  40.863  18.907  1.00  0.00           C
ATOM   1272  CB  ARG X 166      50.059  40.898  18.085  1.00  0.00           C
ATOM   1273  CG  ARG X 166      50.239  40.567  16.598  1.00  0.00           C
ATOM   1274  CD  ARG X 166      51.022  41.632  15.824  1.00  0.00           C
ATOM   1275  NE  ARG X 166      50.946  41.346  14.384  1.00  0.00           N
ATOM   1276  CZ  ARG X 166      51.846  41.586  13.456  1.00  0.00           C
ATOM   1277  NH1 ARG X 166      51.628  41.136  12.258  1.00  0.00           N
ATOM   1278  NH2 ARG X 166      52.946  42.237  13.687  1.00  0.00           N
ATOM   1279  C   ARG X 166      51.155  41.569  20.253  1.00  0.00           C
ATOM   1280  O   ARG X 166      51.608  42.703  20.395  1.00  0.00           O
ATOM   1281  N   GLY X 167      50.540  40.918  21.244  1.00  0.00           N
ATOM   1282  CA  GLY X 167      50.353  41.462  22.600  1.00  0.00           C
ATOM   1283  C   GLY X 167      48.897  41.706  23.021  1.00  0.00           C
ATOM   1284  O   GLY X 167      47.958  41.239  22.375  1.00  0.00           O
ATOM   1285  N   ASN X 168      48.727  42.460  24.113  1.00  0.00           N
ATOM   1286  CA  ASN X 168      47.452  42.786  24.781  1.00  0.00           C
ATOM   1287  CB  ASN X 168      46.620  43.770  23.922  1.00  0.00           C
ATOM   1288  CG  ASN X 168      47.219  45.162  23.815  1.00  0.00           C
ATOM   1289  OD1 ASN X 168      47.957  45.628  24.676  1.00  0.00           O
ATOM   1290  ND2 ASN X 168      46.903  45.891  22.774  1.00  0.00           N
ATOM   1291  C   ASN X 168      46.662  41.565  25.311  1.00  0.00           C
ATOM   1292  O   ASN X 168      45.431  41.586  25.374  1.00  0.00           O
ATOM   1293  N   TRP X 169      47.351  40.492  25.719  1.00  0.00           N
ATOM   1294  CA  TRP X 169      46.718  39.237  26.153  1.00  0.00           C
ATOM   1295  CB  TRP X 169      47.777  38.150  26.386  1.00  0.00           C
ATOM   1296  CG  TRP X 169      48.896  38.129  25.395  1.00  0.00           C
ATOM   1297  CD1 TRP X 169      50.182  38.429  25.675  1.00  0.00           C
ATOM   1298  NE1 TRP X 169      50.931  38.373  24.519  1.00  0.00           N
ATOM   1299  CE2 TRP X 169      50.161  38.026  23.432  1.00  0.00           C
ATOM   1300  CZ2 TRP X 169      50.457  37.838  22.077  1.00  0.00           C
ATOM   1301  CH2 TRP X 169      49.416  37.507  21.196  1.00  0.00           C
ATOM   1302  CZ3 TRP X 169      48.104  37.358  21.678  1.00  0.00           C
ATOM   1303  CE3 TRP X 169      47.822  37.528  23.047  1.00  0.00           C
ATOM   1304  CD2 TRP X 169      48.844  37.869  23.959  1.00  0.00           C
ATOM   1305  C   TRP X 169      45.860  39.407  27.412  1.00  0.00           C
ATOM   1306  O   TRP X 169      44.749  38.878  27.458  1.00  0.00           O
ATOM   1307  N   GLY X 170      46.343  40.170  28.399  1.00  0.00           N
ATOM   1308  CA  GLY X 170      45.613  40.451  29.640  1.00  0.00           C
ATOM   1309  C   GLY X 170      44.311  41.223  29.401  1.00  0.00           C
ATOM   1310  O   GLY X 170      43.295  40.924  30.026  1.00  0.00           O
ATOM   1311  N   HIE X 171      44.302  42.149  28.436  1.00  0.00           N
ATOM   1312  CA  HIE X 171      43.089  42.874  28.033  1.00  0.00           C
ATOM   1313  CB  HIE X 171      43.463  44.156  27.269  1.00  0.00           C
ATOM   1314  CG  HIE X 171      44.297  45.175  28.018  1.00  0.00           C
ATOM   1315  ND1 HIE X 171      44.700  45.106  29.356  1.00  0.00           N
ATOM   1316  CE1 HIE X 171      45.467  46.186  29.577  1.00  0.00           C
ATOM   1317  NE2 HIE X 171      45.608  46.895  28.444  1.00  0.00           N
ATOM   1318  CD2 HIE X 171      44.877  46.275  27.453  1.00  0.00           C
ATOM   1319  C   HIE X 171      42.150  41.983  27.201  1.00  0.00           C
ATOM   1320  O   HIE X 171      40.936  42.016  27.388  1.00  0.00           O
ATOM   1321  N   LEU X 172      42.686  41.122  26.327  1.00  0.00           N
ATOM   1322  CA  LEU X 172      41.889  40.167  25.541  1.00  0.00           C
ATOM   1323  CB  LEU X 172      42.769  39.548  24.438  1.00  0.00           C
ATOM   1324  CG  LEU X 172      43.002  40.475  23.230  1.00  0.00           C
ATOM   1325  CD1 LEU X 172      44.095  39.893  22.335  1.00  0.00           C
ATOM   1326  CD2 LEU X 172      41.740  40.625  22.373  1.00  0.00           C
ATOM   1327  C   LEU X 172      41.211  39.084  26.400  1.00  0.00           C
ATOM   1328  O   LEU X 172      40.106  38.655  26.063  1.00  0.00           O
ATOM   1329  N   ASP X 173      41.791  38.698  27.543  1.00  0.00           N
ATOM   1330  CA  ASP X 173      41.116  37.816  28.511  1.00  0.00           C
ATOM   1331  CB  ASP X 173      42.072  37.432  29.660  1.00  0.00           C
ATOM   1332  CG  ASP X 173      43.225  36.489  29.278  1.00  0.00           C
ATOM   1333  OD1 ASP X 173      43.146  35.756  28.262  1.00  0.00           O
ATOM   1334  OD2 ASP X 173      44.247  36.455  30.001  1.00  0.00           O
ATOM   1335  C   ASP X 173      39.828  38.473  29.062  1.00  0.00           C
ATOM   1336  O   ASP X 173      38.820  37.794  29.261  1.00  0.00           O
ATOM   1337  N   GLN X 174      39.804  39.805  29.223  1.00  0.00           N
ATOM   1338  CA  GLN X 174      38.599  40.552  29.623  1.00  0.00           C
ATOM   1339  CB  GLN X 174      38.935  42.019  29.961  1.00  0.00           C
ATOM   1340  CG  GLN X 174      40.085  42.221  30.966  1.00  0.00           C
ATOM   1341  CD  GLN X 174      40.584  43.666  31.021  1.00  0.00           C
ATOM   1342  OE1 GLN X 174      39.995  44.595  30.484  1.00  0.00           O
ATOM   1343  NE2 GLN X 174      41.704  43.912  31.665  1.00  0.00           N
ATOM   1344  C   GLN X 174      37.518  40.514  28.526  1.00  0.00           C
ATOM   1345  O   GLN X 174      36.329  40.407  28.829  1.00  0.00           O
ATOM   1346  N   VAL X 175      37.912  40.547  27.245  1.00  0.00           N
ATOM   1347  CA  VAL X 175      36.982  40.422  26.105  1.00  0.00           C
ATOM   1348  CB  VAL X 175      37.668  40.775  24.766  1.00  0.00           C
ATOM   1349  CG1 VAL X 175      36.699  40.676  23.580  1.00  0.00           C
ATOM   1350  CG2 VAL X 175      38.218  42.208  24.784  1.00  0.00           C
ATOM   1351  C   VAL X 175      36.355  39.023  26.061  1.00  0.00           C
ATOM   1352  O   VAL X 175      35.143  38.909  25.875  1.00  0.00           O
ATOM   1353  N   ALA X 176      37.135  37.965  26.312  1.00  0.00           N
ATOM   1354  CA  ALA X 176      36.614  36.598  26.419  1.00  0.00           C
ATOM   1355  CB  ALA X 176      37.796  35.635  26.579  1.00  0.00           C
ATOM   1356  C   ALA X 176      35.589  36.448  27.563  1.00  0.00           C
ATOM   1357  O   ALA X 176      34.562  35.783  27.389  1.00  0.00           O
ATOM   1358  N   ALA X 177      35.813  37.121  28.699  1.00  0.00           N
ATOM   1359  CA  ALA X 177      34.844  37.183  29.793  1.00  0.00           C
ATOM   1360  CB  ALA X 177      35.510  37.808  31.025  1.00  0.00           C
ATOM   1361  C   ALA X 177      33.563  37.942  29.398  1.00  0.00           C
ATOM   1362  O   ALA X 177      32.463  37.452  29.642  1.00  0.00           O
ATOM   1363  N   LEU X 178      33.675  39.104  28.742  1.00  0.00           N
ATOM   1364  CA  LEU X 178      32.516  39.895  28.299  1.00  0.00           C
ATOM   1365  CB  LEU X 178      32.999  41.243  27.732  1.00  0.00           C
ATOM   1366  CG  LEU X 178      33.471  42.257  28.792  1.00  0.00           C
ATOM   1367  CD1 LEU X 178      34.174  43.430  28.105  1.00  0.00           C
ATOM   1368  CD2 LEU X 178      32.303  42.823  29.606  1.00  0.00           C
ATOM   1369  C   LEU X 178      31.641  39.144  27.277  1.00  0.00           C
ATOM   1370  O   LEU X 178      30.414  39.181  27.386  1.00  0.00           O
ATOM   1371  N   ARG X 179      32.252  38.407  26.337  1.00  0.00           N
ATOM   1372  CA  ARG X 179      31.548  37.501  25.406  1.00  0.00           C
ATOM   1373  CB  ARG X 179      32.564  36.829  24.471  1.00  0.00           C
ATOM   1374  CG  ARG X 179      33.164  37.751  23.401  1.00  0.00           C
ATOM   1375  CD  ARG X 179      34.301  36.976  22.730  1.00  0.00           C
ATOM   1376  NE  ARG X 179      34.954  37.732  21.655  1.00  0.00           N
ATOM   1377  CZ  ARG X 179      36.031  37.348  20.997  1.00  0.00           C
ATOM   1378  NH1 ARG X 179      36.446  38.065  20.002  1.00  0.00           N
ATOM   1379  NH2 ARG X 179      36.692  36.263  21.282  1.00  0.00           N
ATOM   1380  C   ARG X 179      30.766  36.409  26.141  1.00  0.00           C
ATOM   1381  O   ARG X 179      29.614  36.144  25.796  1.00  0.00           O
ATOM   1382  N   TRP X 180      31.374  35.805  27.166  1.00  0.00           N
ATOM   1383  CA  TRP X 180      30.744  34.763  27.984  1.00  0.00           C
ATOM   1384  CB  TRP X 180      31.811  34.111  28.874  1.00  0.00           C
ATOM   1385  CG  TRP X 180      31.351  32.882  29.593  1.00  0.00           C
ATOM   1386  CD1 TRP X 180      31.562  31.617  29.169  1.00  0.00           C
ATOM   1387  NE1 TRP X 180      30.961  30.729  30.038  1.00  0.00           N
ATOM   1388  CE2 TRP X 180      30.339  31.379  31.081  1.00  0.00           C
ATOM   1389  CZ2 TRP X 180      29.601  30.931  32.188  1.00  0.00           C
ATOM   1390  CH2 TRP X 180      29.081  31.876  33.091  1.00  0.00           C
ATOM   1391  CZ3 TRP X 180      29.304  33.248  32.875  1.00  0.00           C
ATOM   1392  CE3 TRP X 180      30.047  33.685  31.762  1.00  0.00           C
ATOM   1393  CD2 TRP X 180      30.580  32.764  30.831  1.00  0.00           C
ATOM   1394  C   TRP X 180      29.581  35.317  28.820  1.00  0.00           C
ATOM   1395  O   TRP X 180      28.518  34.698  28.889  1.00  0.00           O
ATOM   1396  N   VAL X 181      29.751  36.510  29.406  1.00  0.00           N
ATOM   1397  CA  VAL X 181      28.730  37.210  30.205  1.00  0.00           C
ATOM   1398  CB  VAL X 181      29.352  38.422  30.936  1.00  0.00           C
ATOM   1399  CG1 VAL X 181      28.327  39.374  31.570  1.00  0.00           C
ATOM   1400  CG2 VAL X 181      30.262  37.943  32.078  1.00  0.00           C
ATOM   1401  C   VAL X 181      27.524  37.601  29.348  1.00  0.00           C
ATOM   1402  O   VAL X 181      26.401  37.295  29.743  1.00  0.00           O
ATOM   1403  N   GLN X 182      27.721  38.179  28.154  1.00  0.00           N
ATOM   1404  CA  GLN X 182      26.626  38.449  27.203  1.00  0.00           C
ATOM   1405  CB  GLN X 182      27.202  39.063  25.908  1.00  0.00           C
ATOM   1406  CG  GLN X 182      27.459  40.581  25.990  1.00  0.00           C
ATOM   1407  CD  GLN X 182      26.184  41.425  25.894  1.00  0.00           C
ATOM   1408  OE1 GLN X 182      25.278  41.158  25.113  1.00  0.00           O
ATOM   1409  NE2 GLN X 182      26.071  42.494  26.646  1.00  0.00           N
ATOM   1410  C   GLN X 182      25.816  37.176  26.876  1.00  0.00           C
ATOM   1411  O   GLN X 182      24.593  37.238  26.734  1.00  0.00           O
ATOM   1412  N   ASP X 183      26.469  36.013  26.801  1.00  0.00           N
ATOM   1413  CA  ASP X 183      25.848  34.729  26.456  1.00  0.00           C
ATOM   1414  CB  ASP X 183      26.924  33.873  25.772  1.00  0.00           C
ATOM   1415  CG  ASP X 183      26.405  32.522  25.281  1.00  0.00           C
ATOM   1416  OD1 ASP X 183      27.096  31.501  25.485  1.00  0.00           O
ATOM   1417  OD2 ASP X 183      25.318  32.468  24.657  1.00  0.00           O
ATOM   1418  C   ASP X 183      25.171  33.995  27.639  1.00  0.00           C
ATOM   1419  O   ASP X 183      24.220  33.240  27.413  1.00  0.00           O
ATOM   1420  N   ASN X 184      25.613  34.200  28.888  1.00  0.00           N
ATOM   1421  CA  ASN X 184      25.209  33.370  30.041  1.00  0.00           C
ATOM   1422  CB  ASN X 184      26.397  32.473  30.453  1.00  0.00           C
ATOM   1423  CG  ASN X 184      26.763  31.474  29.372  1.00  0.00           C
ATOM   1424  OD1 ASN X 184      26.174  30.403  29.268  1.00  0.00           O
ATOM   1425  ND2 ASN X 184      27.666  31.827  28.492  1.00  0.00           N
ATOM   1426  C   ASN X 184      24.625  34.121  31.258  1.00  0.00           C
ATOM   1427  O   ASN X 184      24.079  33.466  32.148  1.00  0.00           O
ATOM   1428  N   ILE X 185      24.696  35.458  31.343  1.00  0.00           N
ATOM   1429  CA  ILE X 185      24.222  36.191  32.536  1.00  0.00           C
ATOM   1430  CB  ILE X 185      24.752  37.642  32.545  1.00  0.00           C
ATOM   1431  CG2 ILE X 185      24.012  38.544  31.540  1.00  0.00           C
ATOM   1432  CG1 ILE X 185      24.709  38.304  33.940  1.00  0.00           C
ATOM   1433  CD1 ILE X 185      25.552  37.599  35.010  1.00  0.00           C
ATOM   1434  C   ILE X 185      22.698  36.117  32.739  1.00  0.00           C
ATOM   1435  O   ILE X 185      22.220  36.213  33.874  1.00  0.00           O
ATOM   1436  N   ALA X 186      21.931  35.868  31.674  1.00  0.00           N
ATOM   1437  CA  ALA X 186      20.481  35.694  31.745  1.00  0.00           C
ATOM   1438  CB  ALA X 186      19.939  35.539  30.322  1.00  0.00           C
ATOM   1439  C   ALA X 186      20.051  34.530  32.657  1.00  0.00           C
ATOM   1440  O   ALA X 186      19.023  34.640  33.327  1.00  0.00           O
ATOM   1441  N   SER X 187      20.851  33.463  32.789  1.00  0.00           N
ATOM   1442  CA  SER X 187      20.566  32.351  33.718  1.00  0.00           C
ATOM   1443  CB  SER X 187      21.582  31.219  33.533  1.00  0.00           C
ATOM   1444  OG  SER X 187      21.712  30.805  32.189  1.00  0.00           O
ATOM   1445  C   SER X 187      20.581  32.782  35.197  1.00  0.00           C
ATOM   1446  O   SER X 187      19.918  32.178  36.044  1.00  0.00           O
ATOM   1447  N   PHE X 188      21.305  33.864  35.501  1.00  0.00           N
ATOM   1448  CA  PHE X 188      21.454  34.478  36.827  1.00  0.00           C
ATOM   1449  CB  PHE X 188      22.944  34.765  37.079  1.00  0.00           C
ATOM   1450  CG  PHE X 188      23.862  33.571  36.870  1.00  0.00           C
ATOM   1451  CD1 PHE X 188      24.393  33.305  35.593  1.00  0.00           C
ATOM   1452  CE1 PHE X 188      25.218  32.186  35.384  1.00  0.00           C
ATOM   1453  CZ  PHE X 188      25.523  31.330  36.457  1.00  0.00           C
ATOM   1454  CE2 PHE X 188      25.004  31.596  37.736  1.00  0.00           C
ATOM   1455  CD2 PHE X 188      24.173  32.713  37.942  1.00  0.00           C
ATOM   1456  C   PHE X 188      20.576  35.737  36.992  1.00  0.00           C
ATOM   1457  O   PHE X 188      20.749  36.502  37.944  1.00  0.00           O
ATOM   1458  N   GLY X 189      19.646  35.972  36.057  1.00  0.00           N
ATOM   1459  CA  GLY X 189      18.687  37.078  36.087  1.00  0.00           C
ATOM   1460  C   GLY X 189      19.178  38.403  35.492  1.00  0.00           C
ATOM   1461  O   GLY X 189      18.476  39.401  35.630  1.00  0.00           O
ATOM   1462  N   GLY X 190      20.344  38.458  34.839  1.00  0.00           N
ATOM   1463  CA  GLY X 190      20.845  39.682  34.194  1.00  0.00           C
ATOM   1464  C   GLY X 190      20.285  39.916  32.784  1.00  0.00           C
ATOM   1465  O   GLY X 190      20.107  38.973  32.019  1.00  0.00           O
ATOM   1466  N   ASN X 191      20.028  41.172  32.419  1.00  0.00           N
ATOM   1467  CA  ASN X 191      19.651  41.588  31.065  1.00  0.00           C
ATOM   1468  CB  ASN X 191      18.711  42.804  31.181  1.00  0.00           C
ATOM   1469  CG  ASN X 191      18.377  43.494  29.863  1.00  0.00           C
ATOM   1470  OD1 ASN X 191      18.576  42.995  28.763  1.00  0.00           O
ATOM   1471  ND2 ASN X 191      17.887  44.705  29.942  1.00  0.00           N
ATOM   1472  C   ASN X 191      20.925  41.911  30.250  1.00  0.00           C
ATOM   1473  O   ASN X 191      21.638  42.855  30.607  1.00  0.00           O
ATOM   1474  N   PRO X 192      21.218  41.204  29.138  1.00  0.00           N
ATOM   1475  CD  PRO X 192      20.454  40.100  28.570  1.00  0.00           C
ATOM   1476  CG  PRO X 192      21.002  39.901  27.158  1.00  0.00           C
ATOM   1477  CB  PRO X 192      22.456  40.351  27.286  1.00  0.00           C
ATOM   1478  CA  PRO X 192      22.396  41.489  28.312  1.00  0.00           C
ATOM   1479  C   PRO X 192      22.353  42.880  27.650  1.00  0.00           C
ATOM   1480  O   PRO X 192      23.406  43.408  27.299  1.00  0.00           O
ATOM   1481  N   GLY X 193      21.171  43.501  27.543  1.00  0.00           N
ATOM   1482  CA  GLY X 193      20.948  44.881  27.089  1.00  0.00           C
ATOM   1483  C   GLY X 193      21.017  45.953  28.192  1.00  0.00           C
ATOM   1484  O   GLY X 193      20.466  47.045  28.019  1.00  0.00           O
ATOM   1485  N   SER X 194      21.601  45.652  29.357  1.00  0.00           N
ATOM   1486  CA  SER X 194      21.782  46.612  30.460  1.00  0.00           C
ATOM   1487  CB  SER X 194      20.522  46.653  31.336  1.00  0.00           C
ATOM   1488  OG  SER X 194      20.520  47.829  32.127  1.00  0.00           O
ATOM   1489  C   SER X 194      23.065  46.332  31.259  1.00  0.00           C
ATOM   1490  O   SER X 194      23.049  46.167  32.481  1.00  0.00           O
ATOM   1491  N   VAL X 195      24.197  46.248  30.554  1.00  0.00           N
ATOM   1492  CA  VAL X 195      25.508  45.885  31.118  1.00  0.00           C
ATOM   1493  CB  VAL X 195      26.196  44.826  30.230  1.00  0.00           C
ATOM   1494  CG1 VAL X 195      27.598  44.456  30.730  1.00  0.00           C
ATOM   1495  CG2 VAL X 195      25.375  43.529  30.177  1.00  0.00           C
ATOM   1496  C   VAL X 195      26.386  47.126  31.324  1.00  0.00           C
ATOM   1497  O   VAL X 195      26.546  47.950  30.426  1.00  0.00           O
ATOM   1498  N   THR X 196      27.008  47.242  32.494  1.00  0.00           N
ATOM   1499  CA  THR X 196      27.941  48.319  32.860  1.00  0.00           C
ATOM   1500  CB  THR X 196      27.411  49.079  34.085  1.00  0.00           C
ATOM   1501  CG2 THR X 196      28.343  50.203  34.546  1.00  0.00           C
ATOM   1502  OG1 THR X 196      26.161  49.657  33.770  1.00  0.00           O
ATOM   1503  C   THR X 196      29.314  47.734  33.172  1.00  0.00           C
ATOM   1504  O   THR X 196      29.393  46.781  33.943  1.00  0.00           O
ATOM   1505  N   ILE X 197      30.391  48.312  32.629  1.00  0.00           N
ATOM   1506  CA  ILE X 197      31.772  47.978  33.024  1.00  0.00           C
ATOM   1507  CB  ILE X 197      32.720  47.811  31.812  1.00  0.00           C
ATOM   1508  CG2 ILE X 197      32.306  46.557  31.020  1.00  0.00           C
ATOM   1509  CG1 ILE X 197      32.785  49.065  30.909  1.00  0.00           C
ATOM   1510  CD1 ILE X 197      33.835  48.991  29.794  1.00  0.00           C
ATOM   1511  C   ILE X 197      32.304  48.971  34.067  1.00  0.00           C
ATOM   1512  O   ILE X 197      32.112  50.181  33.938  1.00  0.00           O
ATOM   1513  N   PHE X 198      32.966  48.454  35.100  1.00  0.00           N
ATOM   1514  CA  PHE X 198      33.480  49.200  36.253  1.00  0.00           C
ATOM   1515  CB  PHE X 198      32.457  49.071  37.398  1.00  0.00           C
ATOM   1516  CG  PHE X 198      32.923  49.505  38.781  1.00  0.00           C
ATOM   1517  CD1 PHE X 198      32.792  50.841  39.202  1.00  0.00           C
ATOM   1518  CE1 PHE X 198      33.176  51.229  40.497  1.00  0.00           C
ATOM   1519  CZ  PHE X 198      33.677  50.271  41.393  1.00  0.00           C
ATOM   1520  CE2 PHE X 198      33.805  48.934  40.984  1.00  0.00           C
ATOM   1521  CD2 PHE X 198      33.434  48.551  39.683  1.00  0.00           C
ATOM   1522  C   PHE X 198      34.850  48.652  36.666  1.00  0.00           C
ATOM   1523  O   PHE X 198      35.051  47.438  36.667  1.00  0.00           O
ATOM   1524  N   GLY X 199      35.783  49.520  37.057  1.00  0.00           N
ATOM   1525  CA  GLY X 199      37.061  49.082  37.616  1.00  0.00           C
ATOM   1526  C   GLY X 199      37.876  50.206  38.244  1.00  0.00           C
ATOM   1527  O   GLY X 199      37.900  51.336  37.754  1.00  0.00           O
ATOM   1528  N   GLU X 200      38.573  49.893  39.331  1.00  0.00           N
ATOM   1529  CA  GLU X 200      39.552  50.766  39.975  1.00  0.00           C
ATOM   1530  CB  GLU X 200      39.593  50.517  41.496  1.00  0.00           C
ATOM   1531  CG  GLU X 200      40.336  49.251  41.975  1.00  0.00           C
ATOM   1532  CD  GLU X 200      39.715  47.912  41.541  1.00  0.00           C
ATOM   1533  OE1 GLU X 200      40.440  46.893  41.540  1.00  0.00           O
ATOM   1534  OE2 GLU X 200      38.510  47.873  41.215  1.00  0.00           O
ATOM   1535  C   GLU X 200      40.939  50.651  39.327  1.00  0.00           C
ATOM   1536  O   GLU X 200      41.262  49.608  38.751  1.00  0.00           O
ATOM   1537  C1  MOL X 201      48.863  48.133  50.529  1.00  0.00           C
ATOM   1538  C2  MOL X 201      47.414  47.763  50.152  1.00  0.00           C
ATOM   1539  C3  MOL X 201      46.407  47.894  51.329  1.00  0.00           C
ATOM   1540  C4  MOL X 201      44.964  47.641  50.817  1.00  0.00           C
ATOM   1541  C5  MOL X 201      44.645  48.573  49.632  1.00  0.00           C
ATOM   1542  C6  MOL X 201      45.683  48.365  48.508  1.00  0.00           C
ATOM   1543  O1  MOL X 201      47.000  48.614  49.058  1.00  0.00           O
ATOM   1544  O2  MOL X 201      45.549  46.995  48.059  1.00  0.00           O
ATOM   1545  C7  MOL X 201      45.976  46.674  46.711  1.00  0.00           C
ATOM   1546  C8  MOL X 201      44.999  47.345  45.693  1.00  0.00           C
ATOM   1547  C9  MOL X 201      45.685  48.195  44.632  1.00  0.00           C
ATOM   1548  C10 MOL X 201      46.932  48.949  45.090  1.00  0.00           C
ATOM   1549  C11 MOL X 201      47.942  48.048  45.808  1.00  0.00           C
ATOM   1550  C12 MOL X 201      47.481  46.949  46.556  1.00  0.00           C
ATOM   1551  C13 MOL X 201      48.412  46.113  47.209  1.00  0.00           C
ATOM   1552  C14 MOL X 201      49.802  46.401  47.201  1.00  0.00           C
ATOM   1553  C15 MOL X 201      50.261  47.519  46.461  1.00  0.00           C
ATOM   1554  C16 MOL X 201      49.325  48.323  45.756  1.00  0.00           C
ATOM   1555  O3  MOL X 201      49.743  49.405  45.029  1.00  0.00           O
ATOM   1556  C17 MOL X 201      51.735  47.852  46.440  1.00  0.00           C
ATOM   1557  O4  MOL X 201      52.175  48.795  45.795  1.00  0.00           O
ATOM   1558  C18 MOL X 201      52.689  47.022  47.255  1.00  0.00           C
ATOM   1559  C19 MOL X 201      52.241  45.925  48.030  1.00  0.00           C
ATOM   1560  C20 MOL X 201      50.776  45.546  47.996  1.00  0.00           C
ATOM   1561  O5  MOL X 201      50.372  44.563  48.602  1.00  0.00           O
ATOM   1562  C21 MOL X 201      53.186  45.206  48.821  1.00  0.00           C
ATOM   1563  C22 MOL X 201      54.546  45.577  48.801  1.00  0.00           C
ATOM   1564  C23 MOL X 201      54.980  46.647  48.014  1.00  0.00           C
ATOM   1565  C24 MOL X 201      54.057  47.367  47.251  1.00  0.00           C
ATOM   1566  O6  MOL X 201      52.782  44.155  49.629  1.00  0.00           O
ATOM   1567  C25 MOL X 201      53.682  43.277  50.333  1.00  0.00           C
ATOM   1568  O7  MOL X 201      47.939  45.022  47.884  1.00  0.00           O
ATOM   1569  C26 MOL X 201      46.011  47.323  43.384  1.00  0.00           C
ATOM   1570  O8  MOL X 201      46.611  46.275  43.454  1.00  0.00           O
ATOM   1571  C27 MOL X 201      45.462  47.810  42.043  1.00  0.00           C
ATOM   1572  O9  MOL X 201      45.836  49.198  41.937  1.00  0.00           O
ATOM   1573  O10 MOL X 201      44.679  49.163  44.273  1.00  0.00           O
ATOM   1574  N1  MOL X 201      43.923  47.724  51.863  1.00  0.00           N
ATOM   1575  O11 MOL X 201      46.528  49.168  51.976  1.00  0.00           O
ATOM   1576  C28 MOL X 201      46.095  49.691  40.578  1.00  0.00           C
ATOM   1577  O12 MOL X 201      45.792  48.865  39.664  1.00  0.00           O
ATOM   1578  C29 MOL X 201      47.501  50.359  40.691  1.00  0.00           C
ATOM   1579  O13 MOL X 201      47.886  50.735  39.324  1.00  0.00           O
ATOM   1580  C30 MOL X 201      47.660  52.028  38.931  1.00  0.00           C
ATOM   1581  C31 MOL X 201      47.911  52.115  37.442  1.00  0.00           C
ATOM   1582  O14 MOL X 201      46.663  52.398  36.792  1.00  0.00           O
ATOM   1583  N2  MOL X 201      41.774  51.697  39.433  1.00  0.00           N
ATOM   1584  C32 MOL X 201      43.253  51.587  39.285  1.00  0.00           C
ATOM   1585  C33 MOL X 201      43.807  50.691  40.415  1.00  0.00           C
ATOM   1586  O15 MOL X 201      45.208  50.918  40.537  1.00  0.00           O
ATOM   1587  C34 MOL X 201      43.593  51.141  37.860  1.00  0.00           C
ATOM   1588  O16 MOL X 201      43.114  51.749  36.897  1.00  0.00           O
ATOM   1589  C35 MOL X 201      48.559  49.386  41.160  1.00  0.00           C
ATOM   1590  O17 MOL X 201      47.316  52.899  39.696  1.00  0.00           O
ATOM   1591  C36 MOL X 201      48.929  53.204  37.132  1.00  0.00           C
ATOM   1592  N   ALA X 202      44.354  50.009  37.666  1.00  0.00           N
ATOM   1593  CA  ALA X 202      44.632  49.560  36.293  1.00  0.00           C
ATOM   1594  CB  ALA X 202      45.811  48.577  36.325  1.00  0.00           C
ATOM   1595  C   ALA X 202      43.381  48.935  35.619  1.00  0.00           C
ATOM   1596  O   ALA X 202      43.315  48.875  34.392  1.00  0.00           O
ATOM   1597  N   GLY X 203      42.359  48.525  36.379  1.00  0.00           N
ATOM   1598  CA  GLY X 203      41.030  48.182  35.857  1.00  0.00           C
ATOM   1599  C   GLY X 203      40.307  49.417  35.307  1.00  0.00           C
ATOM   1600  O   GLY X 203      39.717  49.365  34.230  1.00  0.00           O
ATOM   1601  N   GLY X 204      40.471  50.568  35.964  1.00  0.00           N
ATOM   1602  CA  GLY X 204      39.997  51.875  35.493  1.00  0.00           C
ATOM   1603  C   GLY X 204      40.644  52.312  34.175  1.00  0.00           C
ATOM   1604  O   GLY X 204      39.954  52.855  33.311  1.00  0.00           O
ATOM   1605  N   GLU X 205      41.928  51.998  33.972  1.00  0.00           N
ATOM   1606  CA  GLU X 205      42.612  52.137  32.674  1.00  0.00           C
ATOM   1607  CB  GLU X 205      44.137  52.128  32.860  1.00  0.00           C
ATOM   1608  CG  GLU X 205      44.653  53.394  33.545  1.00  0.00           C
ATOM   1609  CD  GLU X 205      46.177  53.461  33.458  1.00  0.00           C
ATOM   1610  OE1 GLU X 205      46.697  53.992  32.448  1.00  0.00           O
ATOM   1611  OE2 GLU X 205      46.841  52.988  34.408  1.00  0.00           O
ATOM   1612  C   GLU X 205      42.226  51.051  31.655  1.00  0.00           C
ATOM   1613  O   GLU X 205      42.269  51.294  30.448  1.00  0.00           O
ATOM   1614  N   SER X 206      41.817  49.865  32.108  1.00  0.00           N
ATOM   1615  CA  SER X 206      41.307  48.804  31.226  1.00  0.00           C
ATOM   1616  CB  SER X 206      41.255  47.460  31.958  1.00  0.00           C
ATOM   1617  OG  SER X 206      42.526  47.112  32.481  1.00  0.00           O
ATOM   1618  C   SER X 206      39.926  49.166  30.662  1.00  0.00           C
ATOM   1619  O   SER X 206      39.633  48.866  29.504  1.00  0.00           O
ATOM   1620  N   VAL X 207      39.104  49.888  31.434  1.00  0.00           N
ATOM   1621  CA  VAL X 207      37.840  50.487  30.974  1.00  0.00           C
ATOM   1622  CB  VAL X 207      37.022  51.010  32.176  1.00  0.00           C
ATOM   1623  CG1 VAL X 207      35.817  51.860  31.758  1.00  0.00           C
ATOM   1624  CG2 VAL X 207      36.484  49.835  33.007  1.00  0.00           C
ATOM   1625  C   VAL X 207      38.081  51.573  29.915  1.00  0.00           C
ATOM   1626  O   VAL X 207      37.362  51.595  28.914  1.00  0.00           O
ATOM   1627  N   SER X 208      39.116  52.417  30.052  1.00  0.00           N
ATOM   1628  CA  SER X 208      39.419  53.431  29.025  1.00  0.00           C
ATOM   1629  CB  SER X 208      40.273  54.583  29.561  1.00  0.00           C
ATOM   1630  OG  SER X 208      41.572  54.193  29.945  1.00  0.00           O
ATOM   1631  C   SER X 208      39.964  52.840  27.713  1.00  0.00           C
ATOM   1632  O   SER X 208      39.728  53.412  26.650  1.00  0.00           O
ATOM   1633  N   VAL X 209      40.582  51.649  27.743  1.00  0.00           N
ATOM   1634  CA  VAL X 209      40.863  50.851  26.529  1.00  0.00           C
ATOM   1635  CB  VAL X 209      41.842  49.691  26.826  1.00  0.00           C
ATOM   1636  CG1 VAL X 209      41.995  48.716  25.649  1.00  0.00           C
ATOM   1637  CG2 VAL X 209      43.239  50.232  27.151  1.00  0.00           C
ATOM   1638  C   VAL X 209      39.567  50.325  25.896  1.00  0.00           C
ATOM   1639  O   VAL X 209      39.384  50.440  24.681  1.00  0.00           O
ATOM   1640  N   LEU X 210      38.640  49.784  26.696  1.00  0.00           N
ATOM   1641  CA  LEU X 210      37.389  49.199  26.194  1.00  0.00           C
ATOM   1642  CB  LEU X 210      36.648  48.478  27.339  1.00  0.00           C
ATOM   1643  CG  LEU X 210      37.303  47.158  27.791  1.00  0.00           C
ATOM   1644  CD1 LEU X 210      36.675  46.672  29.097  1.00  0.00           C
ATOM   1645  CD2 LEU X 210      37.154  46.037  26.760  1.00  0.00           C
ATOM   1646  C   LEU X 210      36.485  50.227  25.490  1.00  0.00           C
ATOM   1647  O   LEU X 210      35.863  49.882  24.485  1.00  0.00           O
ATOM   1648  N   VAL X 211      36.442  51.492  25.929  1.00  0.00           N
ATOM   1649  CA  VAL X 211      35.673  52.554  25.234  1.00  0.00           C
ATOM   1650  CB  VAL X 211      35.174  53.664  26.183  1.00  0.00           C
ATOM   1651  CG1 VAL X 211      34.296  53.093  27.304  1.00  0.00           C
ATOM   1652  CG2 VAL X 211      36.318  54.465  26.803  1.00  0.00           C
ATOM   1653  C   VAL X 211      36.375  53.148  24.000  1.00  0.00           C
ATOM   1654  O   VAL X 211      35.789  53.995  23.328  1.00  0.00           O
ATOM   1655  N   LEU X 212      37.594  52.706  23.665  1.00  0.00           N
ATOM   1656  CA  LEU X 212      38.319  53.098  22.443  1.00  0.00           C
ATOM   1657  CB  LEU X 212      39.707  53.649  22.831  1.00  0.00           C
ATOM   1658  CG  LEU X 212      39.697  55.043  23.491  1.00  0.00           C
ATOM   1659  CD1 LEU X 212      41.111  55.398  23.959  1.00  0.00           C
ATOM   1660  CD2 LEU X 212      39.250  56.140  22.520  1.00  0.00           C
ATOM   1661  C   LEU X 212      38.445  51.952  21.423  1.00  0.00           C
ATOM   1662  O   LEU X 212      38.358  52.200  20.217  1.00  0.00           O
ATOM   1663  N   SER X 213      38.624  50.707  21.876  1.00  0.00           N
ATOM   1664  CA  SER X 213      38.843  49.540  21.007  1.00  0.00           C
ATOM   1665  CB  SER X 213      39.167  48.310  21.860  1.00  0.00           C
ATOM   1666  OG  SER X 213      39.270  47.162  21.037  1.00  0.00           O
ATOM   1667  C   SER X 213      37.637  49.221  20.099  1.00  0.00           C
ATOM   1668  O   SER X 213      36.505  49.167  20.594  1.00  0.00           O
ATOM   1669  N   PRO X 214      37.845  48.925  18.798  1.00  0.00           N
ATOM   1670  CD  PRO X 214      39.109  49.005  18.073  1.00  0.00           C
ATOM   1671  CG  PRO X 214      38.851  48.393  16.697  1.00  0.00           C
ATOM   1672  CB  PRO X 214      37.368  48.693  16.492  1.00  0.00           C
ATOM   1673  CA  PRO X 214      36.772  48.514  17.889  1.00  0.00           C
ATOM   1674  C   PRO X 214      36.284  47.072  18.129  1.00  0.00           C
ATOM   1675  O   PRO X 214      35.132  46.754  17.835  1.00  0.00           O
ATOM   1676  N   LEU X 215      37.107  46.197  18.722  1.00  0.00           N
ATOM   1677  CA  LEU X 215      36.701  44.831  19.086  1.00  0.00           C
ATOM   1678  CB  LEU X 215      37.972  44.003  19.352  1.00  0.00           C
ATOM   1679  CG  LEU X 215      37.719  42.521  19.695  1.00  0.00           C
ATOM   1680  CD1 LEU X 215      37.031  41.765  18.556  1.00  0.00           C
ATOM   1681  CD2 LEU X 215      39.048  41.827  19.988  1.00  0.00           C
ATOM   1682  C   LEU X 215      35.746  44.821  20.294  1.00  0.00           C
ATOM   1683  O   LEU X 215      34.857  43.974  20.388  1.00  0.00           O
ATOM   1684  N   ALA X 216      35.895  45.794  21.196  1.00  0.00           N
ATOM   1685  CA  ALA X 216      35.106  45.914  22.422  1.00  0.00           C
ATOM   1686  CB  ALA X 216      35.907  46.782  23.397  1.00  0.00           C
ATOM   1687  C   ALA X 216      33.663  46.432  22.213  1.00  0.00           C
ATOM   1688  O   ALA X 216      32.888  46.484  23.172  1.00  0.00           O
ATOM   1689  N   LYS X 217      33.276  46.790  20.980  1.00  0.00           N
ATOM   1690  CA  LYS X 217      31.913  47.221  20.624  1.00  0.00           C
ATOM   1691  CB  LYS X 217      31.877  47.730  19.168  1.00  0.00           C
ATOM   1692  CG  LYS X 217      32.793  48.927  18.870  1.00  0.00           C
ATOM   1693  CD  LYS X 217      32.339  50.235  19.533  1.00  0.00           C
ATOM   1694  CE  LYS X 217      33.417  51.319  19.427  1.00  0.00           C
ATOM   1695  NZ  LYS X 217      33.645  51.788  18.043  1.00  0.00           N
ATOM   1696  C   LYS X 217      30.891  46.092  20.800  1.00  0.00           C
ATOM   1697  O   LYS X 217      31.214  44.919  20.575  1.00  0.00           O
ATOM   1698  N   ASN X 218      29.647  46.469  21.114  1.00  0.00           N
ATOM   1699  CA  ASN X 218      28.489  45.580  21.263  1.00  0.00           C
ATOM   1700  CB  ASN X 218      28.116  45.015  19.874  1.00  0.00           C
ATOM   1701  CG  ASN X 218      26.788  44.282  19.854  1.00  0.00           C
ATOM   1702  OD1 ASN X 218      25.745  44.832  20.183  1.00  0.00           O
ATOM   1703  ND2 ASN X 218      26.765  43.032  19.461  1.00  0.00           N
ATOM   1704  C   ASN X 218      28.636  44.550  22.411  1.00  0.00           C
ATOM   1705  O   ASN X 218      28.281  43.380  22.264  1.00  0.00           O
ATOM   1706  N   LEU X 219      29.175  44.982  23.559  1.00  0.00           N
ATOM   1707  CA  LEU X 219      29.360  44.162  24.773  1.00  0.00           C
ATOM   1708  CB  LEU X 219      30.864  43.874  24.962  1.00  0.00           C
ATOM   1709  CG  LEU X 219      31.516  42.975  23.895  1.00  0.00           C
ATOM   1710  CD1 LEU X 219      33.027  42.912  24.128  1.00  0.00           C
ATOM   1711  CD2 LEU X 219      30.979  41.542  23.933  1.00  0.00           C
ATOM   1712  C   LEU X 219      28.791  44.808  26.053  1.00  0.00           C
ATOM   1713  O   LEU X 219      28.448  44.089  26.993  1.00  0.00           O
ATOM   1714  N   PHE X 220      28.704  46.140  26.108  1.00  0.00           N
ATOM   1715  CA  PHE X 220      28.280  46.914  27.285  1.00  0.00           C
ATOM   1716  CB  PHE X 220      29.481  47.101  28.233  1.00  0.00           C
ATOM   1717  CG  PHE X 220      30.718  47.672  27.563  1.00  0.00           C
ATOM   1718  CD1 PHE X 220      31.750  46.808  27.149  1.00  0.00           C
ATOM   1719  CE1 PHE X 220      32.849  47.312  26.432  1.00  0.00           C
ATOM   1720  CZ  PHE X 220      32.921  48.684  26.134  1.00  0.00           C
ATOM   1721  CE2 PHE X 220      31.909  49.554  26.570  1.00  0.00           C
ATOM   1722  CD2 PHE X 220      30.810  49.051  27.288  1.00  0.00           C
ATOM   1723  C   PHE X 220      27.661  48.270  26.900  1.00  0.00           C
ATOM   1724  O   PHE X 220      27.790  48.732  25.764  1.00  0.00           O
ATOM   1725  N   HIE X 221      27.006  48.913  27.870  1.00  0.00           N
ATOM   1726  CA  HIE X 221      26.117  50.068  27.692  1.00  0.00           C
ATOM   1727  CB  HIE X 221      24.685  49.628  28.045  1.00  0.00           C
ATOM   1728  CG  HIE X 221      24.240  48.449  27.221  1.00  0.00           C
ATOM   1729  ND1 HIE X 221      24.440  47.108  27.563  1.00  0.00           N
ATOM   1730  CE1 HIE X 221      24.139  46.410  26.456  1.00  0.00           C
ATOM   1731  NE2 HIE X 221      23.737  47.229  25.472  1.00  0.00           N
ATOM   1732  CD2 HIE X 221      23.804  48.523  25.932  1.00  0.00           C
ATOM   1733  C   HIE X 221      26.515  51.298  28.516  1.00  0.00           C
ATOM   1734  O   HIE X 221      26.167  52.406  28.115  1.00  0.00           O
ATOM   1735  N   ARG X 222      27.238  51.128  29.634  1.00  0.00           N
ATOM   1736  CA  ARG X 222      27.832  52.193  30.477  1.00  0.00           C
ATOM   1737  CB  ARG X 222      27.018  52.405  31.771  1.00  0.00           C
ATOM   1738  CG  ARG X 222      25.705  53.198  31.684  1.00  0.00           C
ATOM   1739  CD  ARG X 222      24.478  52.451  31.149  1.00  0.00           C
ATOM   1740  NE  ARG X 222      24.115  51.246  31.922  1.00  0.00           N
ATOM   1741  CZ  ARG X 222      23.037  50.506  31.713  1.00  0.00           C
ATOM   1742  NH1 ARG X 222      22.180  50.766  30.767  1.00  0.00           N
ATOM   1743  NH2 ARG X 222      22.793  49.482  32.469  1.00  0.00           N
ATOM   1744  C   ARG X 222      29.273  51.833  30.872  1.00  0.00           C
ATOM   1745  O   ARG X 222      29.611  50.649  30.922  1.00  0.00           O
ATOM   1746  N   ALA X 223      30.085  52.835  31.215  1.00  0.00           N
ATOM   1747  CA  ALA X 223      31.469  52.680  31.679  1.00  0.00           C
ATOM   1748  CB  ALA X 223      32.398  53.066  30.521  1.00  0.00           C
ATOM   1749  C   ALA X 223      31.775  53.503  32.951  1.00  0.00           C
ATOM   1750  O   ALA X 223      31.223  54.590  33.133  1.00  0.00           O
ATOM   1751  N   ILE X 224      32.661  53.005  33.825  1.00  0.00           N
ATOM   1752  CA  ILE X 224      33.093  53.678  35.065  1.00  0.00           C
ATOM   1753  CB  ILE X 224      32.230  53.244  36.280  1.00  0.00           C
ATOM   1754  CG2 ILE X 224      32.582  54.131  37.496  1.00  0.00           C
ATOM   1755  CG1 ILE X 224      30.700  53.257  36.029  1.00  0.00           C
ATOM   1756  CD1 ILE X 224      29.864  52.656  37.169  1.00  0.00           C
ATOM   1757  C   ILE X 224      34.583  53.399  35.365  1.00  0.00           C
ATOM   1758  O   ILE X 224      34.998  52.240  35.333  1.00  0.00           O
ATOM   1759  N   SER X 225      35.361  54.429  35.729  1.00  0.00           N
ATOM   1760  CA  SER X 225      36.765  54.305  36.188  1.00  0.00           C
ATOM   1761  CB  SER X 225      37.734  54.972  35.201  1.00  0.00           C
ATOM   1762  OG  SER X 225      37.695  54.376  33.911  1.00  0.00           O
ATOM   1763  C   SER X 225      36.958  54.902  37.596  1.00  0.00           C
ATOM   1764  O   SER X 225      36.570  56.047  37.840  1.00  0.00           O
ATOM   1765  N   GLU X 226      37.548  54.127  38.517  1.00  0.00           N
ATOM   1766  CA  GLU X 226      37.453  54.317  39.980  1.00  0.00           C
ATOM   1767  CB  GLU X 226      36.531  53.189  40.509  1.00  0.00           C
ATOM   1768  CG  GLU X 226      36.217  53.135  42.014  1.00  0.00           C
ATOM   1769  CD  GLU X 226      35.446  54.360  42.515  1.00  0.00           C
ATOM   1770  OE1 GLU X 226      34.281  54.212  42.943  1.00  0.00           O
ATOM   1771  OE2 GLU X 226      36.018  55.481  42.508  1.00  0.00           O
ATOM   1772  C   GLU X 226      38.818  54.388  40.724  1.00  0.00           C
ATOM   1773  O   GLU X 226      39.872  53.987  40.218  1.00  0.00           O
ATOM   1774  N   SER X 227      38.794  54.888  41.967  1.00  0.00           N
ATOM   1775  CA  SER X 227      39.950  55.184  42.837  1.00  0.00           C
ATOM   1776  CB  SER X 227      40.572  53.897  43.406  1.00  0.00           C
ATOM   1777  OG  SER X 227      41.324  54.125  44.589  1.00  0.00           O
ATOM   1778  C   SER X 227      40.941  56.167  42.183  1.00  0.00           C
ATOM   1779  O   SER X 227      42.155  55.969  42.174  1.00  0.00           O
ATOM   1780  N   GLY X 228      40.400  57.243  41.601  1.00  0.00           N
ATOM   1781  CA  GLY X 228      41.151  58.400  41.102  1.00  0.00           C
ATOM   1782  C   GLY X 228      42.004  58.208  39.839  1.00  0.00           C
ATOM   1783  O   GLY X 228      42.823  59.086  39.557  1.00  0.00           O
ATOM   1784  N   VAL X 229      41.846  57.105  39.093  1.00  0.00           N
ATOM   1785  CA  VAL X 229      42.637  56.795  37.883  1.00  0.00           C
ATOM   1786  CB  VAL X 229      43.740  55.748  38.174  1.00  0.00           C
ATOM   1787  CG1 VAL X 229      44.670  55.568  36.966  1.00  0.00           C
ATOM   1788  CG2 VAL X 229      44.630  56.127  39.367  1.00  0.00           C
ATOM   1789  C   VAL X 229      41.743  56.307  36.735  1.00  0.00           C
ATOM   1790  O   VAL X 229      40.895  55.436  36.923  1.00  0.00           O
ATOM   1791  N   ALA X 230      41.967  56.841  35.529  1.00  0.00           N
ATOM   1792  CA  ALA X 230      41.294  56.437  34.288  1.00  0.00           C
ATOM   1793  CB  ALA X 230      40.129  57.403  34.041  1.00  0.00           C
ATOM   1794  C   ALA X 230      42.227  56.378  33.057  1.00  0.00           C
ATOM   1795  O   ALA X 230      41.954  55.624  32.123  1.00  0.00           O
ATOM   1796  N   LEU X 231      43.327  57.139  33.036  1.00  0.00           N
ATOM   1797  CA  LEU X 231      44.351  57.107  31.982  1.00  0.00           C
ATOM   1798  CB  LEU X 231      43.926  58.061  30.840  1.00  0.00           C
ATOM   1799  CG  LEU X 231      44.893  58.144  29.639  1.00  0.00           C
ATOM   1800  CD1 LEU X 231      45.010  56.808  28.904  1.00  0.00           C
ATOM   1801  CD2 LEU X 231      44.422  59.185  28.624  1.00  0.00           C
ATOM   1802  C   LEU X 231      45.720  57.497  32.562  1.00  0.00           C
ATOM   1803  O   LEU X 231      45.797  58.338  33.457  1.00  0.00           O
ATOM   1804  N   THR X 232      46.801  56.937  32.018  1.00  0.00           N
ATOM   1805  CA  THR X 232      48.179  57.357  32.310  1.00  0.00           C
ATOM   1806  CB  THR X 232      48.924  56.357  33.212  1.00  0.00           C
ATOM   1807  CG2 THR X 232      48.261  56.134  34.565  1.00  0.00           C
ATOM   1808  OG1 THR X 232      49.105  55.118  32.568  1.00  0.00           O
ATOM   1809  C   THR X 232      49.006  57.576  31.044  1.00  0.00           C
ATOM   1810  O   THR X 232      48.659  57.107  29.958  1.00  0.00           O
ATOM   1811  N   SER X 233      50.157  58.231  31.197  1.00  0.00           N
ATOM   1812  CA  SER X 233      51.202  58.298  30.161  1.00  0.00           C
ATOM   1813  CB  SER X 233      52.088  59.529  30.394  1.00  0.00           C
ATOM   1814  OG  SER X 233      51.334  60.729  30.332  1.00  0.00           O
ATOM   1815  C   SER X 233      52.092  57.041  30.098  1.00  0.00           C
ATOM   1816  O   SER X 233      52.942  56.947  29.214  1.00  0.00           O
ATOM   1817  N   VAL X 234      51.960  56.090  31.036  1.00  0.00           N
ATOM   1818  CA  VAL X 234      53.014  55.093  31.337  1.00  0.00           C
ATOM   1819  CB  VAL X 234      53.678  55.379  32.701  1.00  0.00           C
ATOM   1820  CG1 VAL X 234      54.598  56.597  32.598  1.00  0.00           C
ATOM   1821  CG2 VAL X 234      52.676  55.605  33.841  1.00  0.00           C
ATOM   1822  C   VAL X 234      52.605  53.619  31.251  1.00  0.00           C
ATOM   1823  O   VAL X 234      53.500  52.773  31.152  1.00  0.00           O
ATOM   1824  N   LEU X 235      51.310  53.282  31.239  1.00  0.00           N
ATOM   1825  CA  LEU X 235      50.846  51.901  31.031  1.00  0.00           C
ATOM   1826  CB  LEU X 235      49.353  51.821  31.412  1.00  0.00           C
ATOM   1827  CG  LEU X 235      48.774  50.396  31.477  1.00  0.00           C
ATOM   1828  CD1 LEU X 235      49.334  49.625  32.670  1.00  0.00           C
ATOM   1829  CD2 LEU X 235      47.255  50.433  31.633  1.00  0.00           C
ATOM   1830  C   LEU X 235      51.101  51.426  29.584  1.00  0.00           C
ATOM   1831  O   LEU X 235      51.412  50.253  29.361  1.00  0.00           O
ATOM   1832  N   VAL X 236      51.020  52.336  28.607  1.00  0.00           N
ATOM   1833  CA  VAL X 236      51.333  52.065  27.196  1.00  0.00           C
ATOM   1834  CB  VAL X 236      50.548  53.005  26.255  1.00  0.00           C
ATOM   1835  CG1 VAL X 236      51.042  54.458  26.260  1.00  0.00           C
ATOM   1836  CG2 VAL X 236      50.562  52.489  24.811  1.00  0.00           C
ATOM   1837  C   VAL X 236      52.844  52.061  26.918  1.00  0.00           C
ATOM   1838  O   VAL X 236      53.574  52.959  27.355  1.00  0.00           O
ATOM   1839  N   LYS X 237      53.320  51.061  26.166  1.00  0.00           N
ATOM   1840  CA  LYS X 237      54.670  50.995  25.575  1.00  0.00           C
ATOM   1841  CB  LYS X 237      55.311  49.624  25.885  1.00  0.00           C
ATOM   1842  CG  LYS X 237      56.555  49.248  25.053  1.00  0.00           C
ATOM   1843  CD  LYS X 237      57.781  50.161  25.226  1.00  0.00           C
ATOM   1844  CE  LYS X 237      58.854  49.790  24.189  1.00  0.00           C
ATOM   1845  NZ  LYS X 237      59.987  50.743  24.201  1.00  0.00           N
ATOM   1846  C   LYS X 237      54.590  51.303  24.076  1.00  0.00           C
ATOM   1847  O   LYS X 237      53.849  50.654  23.332  1.00  0.00           O
ATOM   1848  N   LYS X 238      55.377  52.287  23.640  1.00  0.00           N
ATOM   1849  CA  LYS X 238      55.516  52.733  22.246  1.00  0.00           C
ATOM   1850  CB  LYS X 238      55.147  54.229  22.173  1.00  0.00           C
ATOM   1851  CG  LYS X 238      53.616  54.422  22.227  1.00  0.00           C
ATOM   1852  CD  LYS X 238      53.166  55.728  22.900  1.00  0.00           C
ATOM   1853  CE  LYS X 238      53.672  56.993  22.199  1.00  0.00           C
ATOM   1854  NZ  LYS X 238      53.329  58.201  22.984  1.00  0.00           N
ATOM   1855  C   LYS X 238      56.920  52.414  21.720  1.00  0.00           C
ATOM   1856  O   LYS X 238      57.836  52.132  22.492  1.00  0.00           O
ATOM   1857  N   GLY X 239      57.073  52.427  20.402  1.00  0.00           N
ATOM   1858  CA  GLY X 239      58.303  52.043  19.710  1.00  0.00           C
ATOM   1859  C   GLY X 239      58.493  50.528  19.557  1.00  0.00           C
ATOM   1860  O   GLY X 239      57.604  49.736  19.877  1.00  0.00           O
ATOM   1861  N   ASP X 240      59.657  50.125  19.045  1.00  0.00           N
ATOM   1862  CA  ASP X 240      60.046  48.725  18.846  1.00  0.00           C
ATOM   1863  CB  ASP X 240      61.356  48.689  18.034  1.00  0.00           C
ATOM   1864  CG  ASP X 240      61.783  47.296  17.559  1.00  0.00           C
ATOM   1865  OD1 ASP X 240      61.168  46.291  17.978  1.00  0.00           O
ATOM   1866  OD2 ASP X 240      62.726  47.217  16.729  1.00  0.00           O
ATOM   1867  C   ASP X 240      60.192  47.987  20.191  1.00  0.00           C
ATOM   1868  O   ASP X 240      60.961  48.414  21.060  1.00  0.00           O
ATOM   1869  N   VAL X 241      59.471  46.876  20.365  1.00  0.00           N
ATOM   1870  CA  VAL X 241      59.480  46.055  21.591  1.00  0.00           C
ATOM   1871  CB  VAL X 241      58.059  45.606  21.991  1.00  0.00           C
ATOM   1872  CG1 VAL X 241      57.155  46.809  22.276  1.00  0.00           C
ATOM   1873  CG2 VAL X 241      57.394  44.726  20.931  1.00  0.00           C
ATOM   1874  C   VAL X 241      60.441  44.861  21.533  1.00  0.00           C
ATOM   1875  O   VAL X 241      60.596  44.164  22.535  1.00  0.00           O
ATOM   1876  N   LYS X 242      61.129  44.619  20.406  1.00  0.00           N
ATOM   1877  CA  LYS X 242      62.114  43.527  20.295  1.00  0.00           C
ATOM   1878  CB  LYS X 242      62.586  43.355  18.842  1.00  0.00           C
ATOM   1879  CG  LYS X 242      61.503  42.674  17.995  1.00  0.00           C
ATOM   1880  CD  LYS X 242      61.969  42.492  16.545  1.00  0.00           C
ATOM   1881  CE  LYS X 242      61.048  41.557  15.754  1.00  0.00           C
ATOM   1882  NZ  LYS X 242      59.655  42.058  15.691  1.00  0.00           N
ATOM   1883  C   LYS X 242      63.292  43.654  21.277  1.00  0.00           C
ATOM   1884  O   LYS X 242      63.635  42.621  21.857  1.00  0.00           O
ATOM   1885  N   PRO X 243      63.863  44.847  21.556  1.00  0.00           N
ATOM   1886  CD  PRO X 243      63.742  46.079  20.786  1.00  0.00           C
ATOM   1887  CG  PRO X 243      65.030  46.852  21.046  1.00  0.00           C
ATOM   1888  CB  PRO X 243      65.384  46.456  22.473  1.00  0.00           C
ATOM   1889  CA  PRO X 243      64.886  45.009  22.595  1.00  0.00           C
ATOM   1890  C   PRO X 243      64.372  44.698  24.012  1.00  0.00           C
ATOM   1891  O   PRO X 243      65.072  44.052  24.788  1.00  0.00           O
ATOM   1892  N   LEU X 244      63.138  45.095  24.347  1.00  0.00           N
ATOM   1893  CA  LEU X 244      62.477  44.723  25.606  1.00  0.00           C
ATOM   1894  CB  LEU X 244      61.153  45.508  25.715  1.00  0.00           C
ATOM   1895  CG  LEU X 244      60.254  45.116  26.904  1.00  0.00           C
ATOM   1896  CD1 LEU X 244      60.913  45.404  28.252  1.00  0.00           C
ATOM   1897  CD2 LEU X 244      58.935  45.884  26.824  1.00  0.00           C
ATOM   1898  C   LEU X 244      62.269  43.201  25.714  1.00  0.00           C
ATOM   1899  O   LEU X 244      62.629  42.604  26.727  1.00  0.00           O
ATOM   1900  N   ALA X 245      61.739  42.558  24.668  1.00  0.00           N
ATOM   1901  CA  ALA X 245      61.561  41.103  24.624  1.00  0.00           C
ATOM   1902  CB  ALA X 245      60.859  40.740  23.310  1.00  0.00           C
ATOM   1903  C   ALA X 245      62.899  40.351  24.774  1.00  0.00           C
ATOM   1904  O   ALA X 245      62.981  39.359  25.497  1.00  0.00           O
ATOM   1905  N   GLU X 246      63.962  40.872  24.159  1.00  0.00           N
ATOM   1906  CA  GLU X 246      65.329  40.359  24.263  1.00  0.00           C
ATOM   1907  CB  GLU X 246      66.170  41.094  23.209  1.00  0.00           C
ATOM   1908  CG  GLU X 246      67.605  40.594  23.062  1.00  0.00           C
ATOM   1909  CD  GLU X 246      68.245  41.275  21.849  1.00  0.00           C
ATOM   1910  OE1 GLU X 246      68.942  42.307  22.007  1.00  0.00           O
ATOM   1911  OE2 GLU X 246      68.071  40.775  20.711  1.00  0.00           O
ATOM   1912  C   GLU X 246      65.893  40.500  25.687  1.00  0.00           C
ATOM   1913  O   GLU X 246      66.445  39.539  26.221  1.00  0.00           O
ATOM   1914  N   GLN X 247      65.677  41.639  26.355  1.00  0.00           N
ATOM   1915  CA  GLN X 247      66.056  41.834  27.760  1.00  0.00           C
ATOM   1916  CB  GLN X 247      65.775  43.295  28.159  1.00  0.00           C
ATOM   1917  CG  GLN X 247      66.479  43.707  29.465  1.00  0.00           C
ATOM   1918  CD  GLN X 247      67.987  43.901  29.324  1.00  0.00           C
ATOM   1919  OE1 GLN X 247      68.553  43.892  28.240  1.00  0.00           O
ATOM   1920  NE2 GLN X 247      68.702  44.117  30.400  1.00  0.00           N
ATOM   1921  C   GLN X 247      65.314  40.865  28.701  1.00  0.00           C
ATOM   1922  O   GLN X 247      65.901  40.341  29.653  1.00  0.00           O
ATOM   1923  N   ILE X 248      64.034  40.590  28.433  1.00  0.00           N
ATOM   1924  CA  ILE X 248      63.227  39.615  29.184  1.00  0.00           C
ATOM   1925  CB  ILE X 248      61.729  39.790  28.829  1.00  0.00           C
ATOM   1926  CG2 ILE X 248      60.875  38.647  29.408  1.00  0.00           C
ATOM   1927  CG1 ILE X 248      61.217  41.151  29.362  1.00  0.00           C
ATOM   1928  CD1 ILE X 248      59.828  41.551  28.845  1.00  0.00           C
ATOM   1929  C   ILE X 248      63.751  38.187  28.949  1.00  0.00           C
ATOM   1930  O   ILE X 248      63.950  37.443  29.910  1.00  0.00           O
ATOM   1931  N   ALA X 249      64.067  37.820  27.705  1.00  0.00           N
ATOM   1932  CA  ALA X 249      64.640  36.515  27.370  1.00  0.00           C
ATOM   1933  CB  ALA X 249      64.667  36.386  25.845  1.00  0.00           C
ATOM   1934  C   ALA X 249      66.031  36.293  28.002  1.00  0.00           C
ATOM   1935  O   ALA X 249      66.285  35.214  28.539  1.00  0.00           O
ATOM   1936  N   ILE X 250      66.892  37.319  28.031  1.00  0.00           N
ATOM   1937  CA  ILE X 250      68.183  37.317  28.750  1.00  0.00           C
ATOM   1938  CB  ILE X 250      68.978  38.600  28.390  1.00  0.00           C
ATOM   1939  CG2 ILE X 250      70.182  38.841  29.321  1.00  0.00           C
ATOM   1940  CG1 ILE X 250      69.470  38.509  26.926  1.00  0.00           C
ATOM   1941  CD1 ILE X 250      69.979  39.836  26.351  1.00  0.00           C
ATOM   1942  C   ILE X 250      67.965  37.173  30.266  1.00  0.00           C
ATOM   1943  O   ILE X 250      68.659  36.397  30.927  1.00  0.00           O
ATOM   1944  N   THR X 251      66.948  37.839  30.822  1.00  0.00           N
ATOM   1945  CA  THR X 251      66.572  37.709  32.244  1.00  0.00           C
ATOM   1946  CB  THR X 251      65.491  38.732  32.628  1.00  0.00           C
ATOM   1947  CG2 THR X 251      65.174  38.727  34.123  1.00  0.00           C
ATOM   1948  OG1 THR X 251      65.948  40.035  32.336  1.00  0.00           O
ATOM   1949  C   THR X 251      66.122  36.284  32.595  1.00  0.00           C
ATOM   1950  O   THR X 251      66.408  35.815  33.696  1.00  0.00           O
ATOM   1951  N   ALA X 252      65.506  35.569  31.649  1.00  0.00           N
ATOM   1952  CA  ALA X 252      65.178  34.145  31.753  1.00  0.00           C
ATOM   1953  CB  ALA X 252      63.911  33.900  30.923  1.00  0.00           C
ATOM   1954  C   ALA X 252      66.328  33.192  31.338  1.00  0.00           C
ATOM   1955  O   ALA X 252      66.158  31.971  31.388  1.00  0.00           O
ATOM   1956  N   GLY X 253      67.477  33.710  30.888  1.00  0.00           N
ATOM   1957  CA  GLY X 253      68.630  32.929  30.412  1.00  0.00           C
ATOM   1958  C   GLY X 253      68.394  32.160  29.104  1.00  0.00           C
ATOM   1959  O   GLY X 253      69.095  31.190  28.826  1.00  0.00           O
ATOM   1960  N   CYS X 254      67.389  32.541  28.315  1.00  0.00           N
ATOM   1961  CA  CYS X 254      66.982  31.827  27.102  1.00  0.00           C
ATOM   1962  CB  CYS X 254      65.545  32.240  26.754  1.00  0.00           C
ATOM   1963  SG  CYS X 254      64.397  31.711  28.056  1.00  0.00           S
ATOM   1964  C   CYS X 254      67.912  32.099  25.907  1.00  0.00           C
ATOM   1965  O   CYS X 254      68.523  33.165  25.815  1.00  0.00           O
ATOM   1966  N   LYS X 255      67.934  31.184  24.929  1.00  0.00           N
ATOM   1967  CA  LYS X 255      68.460  31.453  23.576  1.00  0.00           C
ATOM   1968  CB  LYS X 255      68.332  30.169  22.736  1.00  0.00           C
ATOM   1969  CG  LYS X 255      68.951  30.300  21.336  1.00  0.00           C
ATOM   1970  CD  LYS X 255      68.830  28.983  20.559  1.00  0.00           C
ATOM   1971  CE  LYS X 255      69.392  29.169  19.149  1.00  0.00           C
ATOM   1972  NZ  LYS X 255      69.237  27.943  18.340  1.00  0.00           N
ATOM   1973  C   LYS X 255      67.728  32.648  22.933  1.00  0.00           C
ATOM   1974  O   LYS X 255      66.508  32.760  23.058  1.00  0.00           O
ATOM   1975  N   THR X 256      68.459  33.531  22.244  1.00  0.00           N
ATOM   1976  CA  THR X 256      67.959  34.836  21.749  1.00  0.00           C
ATOM   1977  CB  THR X 256      68.473  36.011  22.613  1.00  0.00           C
ATOM   1978  CG2 THR X 256      67.717  36.104  23.933  1.00  0.00           C
ATOM   1979  OG1 THR X 256      69.846  35.884  22.915  1.00  0.00           O
ATOM   1980  C   THR X 256      68.210  35.107  20.258  1.00  0.00           C
ATOM   1981  O   THR X 256      68.103  36.255  19.823  1.00  0.00           O
ATOM   1982  N   THR X 257      68.501  34.078  19.450  1.00  0.00           N
ATOM   1983  CA  THR X 257      68.738  34.211  17.994  1.00  0.00           C
ATOM   1984  CB  THR X 257      68.919  32.843  17.310  1.00  0.00           C
ATOM   1985  CG2 THR X 257      70.249  32.200  17.685  1.00  0.00           C
ATOM   1986  OG1 THR X 257      67.903  31.938  17.689  1.00  0.00           O
ATOM   1987  C   THR X 257      67.613  34.962  17.278  1.00  0.00           C
ATOM   1988  O   THR X 257      67.870  35.941  16.575  1.00  0.00           O
ATOM   1989  N   THR X 258      66.360  34.569  17.498  1.00  0.00           N
ATOM   1990  CA  THR X 258      65.164  35.211  16.931  1.00  0.00           C
ATOM   1991  CB  THR X 258      64.605  34.414  15.740  1.00  0.00           C
ATOM   1992  CG2 THR X 258      65.593  34.309  14.580  1.00  0.00           C
ATOM   1993  OG1 THR X 258      64.268  33.117  16.155  1.00  0.00           O
ATOM   1994  C   THR X 258      64.082  35.383  17.994  1.00  0.00           C
ATOM   1995  O   THR X 258      63.992  34.612  18.952  1.00  0.00           O
ATOM   1996  N   SER X 259      63.219  36.380  17.821  1.00  0.00           N
ATOM   1997  CA  SER X 259      62.035  36.590  18.664  1.00  0.00           C
ATOM   1998  CB  SER X 259      61.348  37.903  18.262  1.00  0.00           C
ATOM   1999  OG  SER X 259      62.268  38.978  18.115  1.00  0.00           O
ATOM   2000  C   SER X 259      61.068  35.392  18.554  1.00  0.00           C
ATOM   2001  O   SER X 259      60.458  34.990  19.547  1.00  0.00           O
ATOM   2002  N   ALA X 260      61.039  34.738  17.383  1.00  0.00           N
ATOM   2003  CA  ALA X 260      60.350  33.468  17.134  1.00  0.00           C
ATOM   2004  CB  ALA X 260      60.439  33.179  15.630  1.00  0.00           C
ATOM   2005  C   ALA X 260      60.890  32.274  17.962  1.00  0.00           C
ATOM   2006  O   ALA X 260      60.138  31.335  18.236  1.00  0.00           O
ATOM   2007  N   VAL X 261      62.155  32.310  18.406  1.00  0.00           N
ATOM   2008  CA  VAL X 261      62.717  31.369  19.398  1.00  0.00           C
ATOM   2009  CB  VAL X 261      64.240  31.193  19.195  1.00  0.00           C
ATOM   2010  CG1 VAL X 261      64.963  30.516  20.368  1.00  0.00           C
ATOM   2011  CG2 VAL X 261      64.491  30.325  17.961  1.00  0.00           C
ATOM   2012  C   VAL X 261      62.377  31.795  20.827  1.00  0.00           C
ATOM   2013  O   VAL X 261      62.019  30.942  21.638  1.00  0.00           O
ATOM   2014  N   MET X 262      62.417  33.094  21.147  1.00  0.00           N
ATOM   2015  CA  MET X 262      62.102  33.590  22.499  1.00  0.00           C
ATOM   2016  CB  MET X 262      62.261  35.116  22.585  1.00  0.00           C
ATOM   2017  CG  MET X 262      63.677  35.601  22.273  1.00  0.00           C
ATOM   2018  SD  MET X 262      63.834  37.400  22.398  1.00  0.00           S
ATOM   2019  CE  MET X 262      65.236  37.672  21.287  1.00  0.00           C
ATOM   2020  C   MET X 262      60.682  33.205  22.943  1.00  0.00           C
ATOM   2021  O   MET X 262      60.493  32.738  24.068  1.00  0.00           O
ATOM   2022  N   VAL X 263      59.688  33.327  22.053  1.00  0.00           N
ATOM   2023  CA  VAL X 263      58.310  32.896  22.350  1.00  0.00           C
ATOM   2024  CB  VAL X 263      57.314  33.447  21.309  1.00  0.00           C
ATOM   2025  CG1 VAL X 263      57.466  32.832  19.914  1.00  0.00           C
ATOM   2026  CG2 VAL X 263      55.873  33.260  21.785  1.00  0.00           C
ATOM   2027  C   VAL X 263      58.207  31.373  22.536  1.00  0.00           C
ATOM   2028  O   VAL X 263      57.504  30.920  23.438  1.00  0.00           O
ATOM   2029  N   HIE X 264      58.966  30.574  21.775  1.00  0.00           N
ATOM   2030  CA  HIE X 264      59.008  29.108  21.913  1.00  0.00           C
ATOM   2031  CB  HIE X 264      59.715  28.508  20.688  1.00  0.00           C
ATOM   2032  CG  HIE X 264      59.583  27.007  20.579  1.00  0.00           C
ATOM   2033  ND1 HIE X 264      58.378  26.304  20.492  1.00  0.00           N
ATOM   2034  CE1 HIE X 264      58.713  25.005  20.391  1.00  0.00           C
ATOM   2035  NE2 HIE X 264      60.046  24.867  20.380  1.00  0.00           N
ATOM   2036  CD2 HIE X 264      60.611  26.117  20.490  1.00  0.00           C
ATOM   2037  C   HIE X 264      59.656  28.659  23.236  1.00  0.00           C
ATOM   2038  O   HIE X 264      59.248  27.654  23.818  1.00  0.00           O
ATOM   2039  N   CYS X 265      60.607  29.432  23.773  1.00  0.00           N
ATOM   2040  CA  CYS X 265      61.141  29.238  25.128  1.00  0.00           C
ATOM   2041  CB  CYS X 265      62.369  30.142  25.327  1.00  0.00           C
ATOM   2042  SG  CYS X 265      63.706  29.675  24.188  1.00  0.00           S
ATOM   2043  C   CYS X 265      60.066  29.507  26.199  1.00  0.00           C
ATOM   2044  O   CYS X 265      59.821  28.669  27.071  1.00  0.00           O
ATOM   2045  N   LEU X 266      59.376  30.651  26.113  1.00  0.00           N
ATOM   2046  CA  LEU X 266      58.346  31.055  27.082  1.00  0.00           C
ATOM   2047  CB  LEU X 266      58.060  32.559  26.917  1.00  0.00           C
ATOM   2048  CG  LEU X 266      59.237  33.496  27.253  1.00  0.00           C
ATOM   2049  CD1 LEU X 266      58.832  34.937  26.944  1.00  0.00           C
ATOM   2050  CD2 LEU X 266      59.643  33.414  28.727  1.00  0.00           C
ATOM   2051  C   LEU X 266      57.052  30.219  26.994  1.00  0.00           C
ATOM   2052  O   LEU X 266      56.301  30.151  27.968  1.00  0.00           O
ATOM   2053  N   ARG X 267      56.803  29.541  25.868  1.00  0.00           N
ATOM   2054  CA  ARG X 267      55.715  28.560  25.680  1.00  0.00           C
ATOM   2055  CB  ARG X 267      55.354  28.487  24.184  1.00  0.00           C
ATOM   2056  CG  ARG X 267      54.429  29.647  23.790  1.00  0.00           C
ATOM   2057  CD  ARG X 267      54.177  29.682  22.281  1.00  0.00           C
ATOM   2058  NE  ARG X 267      53.214  30.742  21.937  1.00  0.00           N
ATOM   2059  CZ  ARG X 267      53.075  31.337  20.769  1.00  0.00           C
ATOM   2060  NH1 ARG X 267      53.811  31.070  19.732  1.00  0.00           N
ATOM   2061  NH2 ARG X 267      52.179  32.255  20.603  1.00  0.00           N
ATOM   2062  C   ARG X 267      56.008  27.165  26.247  1.00  0.00           C
ATOM   2063  O   ARG X 267      55.094  26.350  26.281  1.00  0.00           O
ATOM   2064  N   GLN X 268      57.234  26.884  26.703  1.00  0.00           N
ATOM   2065  CA  GLN X 268      57.619  25.557  27.217  1.00  0.00           C
ATOM   2066  CB  GLN X 268      58.623  24.907  26.249  1.00  0.00           C
ATOM   2067  CG  GLN X 268      58.028  24.611  24.857  1.00  0.00           C
ATOM   2068  CD  GLN X 268      56.951  23.525  24.833  1.00  0.00           C
ATOM   2069  OE1 GLN X 268      56.820  22.685  25.717  1.00  0.00           O
ATOM   2070  NE2 GLN X 268      56.160  23.467  23.787  1.00  0.00           N
ATOM   2071  C   GLN X 268      58.155  25.575  28.660  1.00  0.00           C
ATOM   2072  O   GLN X 268      57.866  24.645  29.419  1.00  0.00           O
ATOM   2073  N   LYS X 269      58.884  26.622  29.081  1.00  0.00           N
ATOM   2074  CA  LYS X 269      59.385  26.756  30.465  1.00  0.00           C
ATOM   2075  CB  LYS X 269      60.270  28.007  30.605  1.00  0.00           C
ATOM   2076  CG  LYS X 269      61.681  27.781  30.040  1.00  0.00           C
ATOM   2077  CD  LYS X 269      62.552  29.033  30.219  1.00  0.00           C
ATOM   2078  CE  LYS X 269      64.027  28.780  29.877  1.00  0.00           C
ATOM   2079  NZ  LYS X 269      64.734  28.069  30.965  1.00  0.00           N
ATOM   2080  C   LYS X 269      58.253  26.774  31.504  1.00  0.00           C
ATOM   2081  O   LYS X 269      57.193  27.355  31.267  1.00  0.00           O
ATOM   2082  N   THR X 270      58.496  26.156  32.659  1.00  0.00           N
ATOM   2083  CA  THR X 270      57.550  26.048  33.782  1.00  0.00           C
ATOM   2084  CB  THR X 270      58.064  25.122  34.904  1.00  0.00           C
ATOM   2085  CG2 THR X 270      58.173  23.668  34.452  1.00  0.00           C
ATOM   2086  OG1 THR X 270      59.347  25.501  35.363  1.00  0.00           O
ATOM   2087  C   THR X 270      57.168  27.410  34.368  1.00  0.00           C
ATOM   2088  O   THR X 270      57.937  28.373  34.324  1.00  0.00           O
ATOM   2089  N   GLU X 271      55.968  27.500  34.950  1.00  0.00           N
ATOM   2090  CA  GLU X 271      55.397  28.772  35.430  1.00  0.00           C
ATOM   2091  CB  GLU X 271      53.911  28.578  35.787  1.00  0.00           C
ATOM   2092  CG  GLU X 271      53.662  27.710  37.030  1.00  0.00           C
ATOM   2093  CD  GLU X 271      52.162  27.491  37.270  1.00  0.00           C
ATOM   2094  OE1 GLU X 271      51.650  26.385  36.978  1.00  0.00           O
ATOM   2095  OE2 GLU X 271      51.470  28.402  37.783  1.00  0.00           O
ATOM   2096  C   GLU X 271      56.195  29.451  36.568  1.00  0.00           C
ATOM   2097  O   GLU X 271      56.041  30.653  36.792  1.00  0.00           O
ATOM   2098  N   GLU X 272      57.087  28.722  37.246  1.00  0.00           N
ATOM   2099  CA  GLU X 272      58.034  29.269  38.234  1.00  0.00           C
ATOM   2100  CB  GLU X 272      58.642  28.107  39.052  1.00  0.00           C
ATOM   2101  CG  GLU X 272      59.708  27.325  38.266  1.00  0.00           C
ATOM   2102  CD  GLU X 272      59.980  25.926  38.816  1.00  0.00           C
ATOM   2103  OE1 GLU X 272      60.459  25.802  39.970  1.00  0.00           O
ATOM   2104  OE2 GLU X 272      59.730  24.948  38.067  1.00  0.00           O
ATOM   2105  C   GLU X 272      59.137  30.133  37.586  1.00  0.00           C
ATOM   2106  O   GLU X 272      59.550  31.146  38.150  1.00  0.00           O
ATOM   2107  N   GLU X 273      59.596  29.772  36.380  1.00  0.00           N
ATOM   2108  CA  GLU X 273      60.678  30.485  35.689  1.00  0.00           C
ATOM   2109  CB  GLU X 273      61.438  29.558  34.721  1.00  0.00           C
ATOM   2110  CG  GLU X 273      62.171  28.441  35.489  1.00  0.00           C
ATOM   2111  CD  GLU X 273      63.225  27.700  34.654  1.00  0.00           C
ATOM   2112  OE1 GLU X 273      64.377  27.542  35.127  1.00  0.00           O
ATOM   2113  OE2 GLU X 273      62.914  27.195  33.551  1.00  0.00           O
ATOM   2114  C   GLU X 273      60.152  31.764  35.020  1.00  0.00           C
ATOM   2115  O   GLU X 273      60.868  32.764  34.935  1.00  0.00           O
ATOM   2116  N   LEU X 274      58.869  31.782  34.640  1.00  0.00           N
ATOM   2117  CA  LEU X 274      58.149  32.993  34.228  1.00  0.00           C
ATOM   2118  CB  LEU X 274      56.829  32.597  33.535  1.00  0.00           C
ATOM   2119  CG  LEU X 274      56.966  32.274  32.033  1.00  0.00           C
ATOM   2120  CD1 LEU X 274      57.742  30.986  31.746  1.00  0.00           C
ATOM   2121  CD2 LEU X 274      55.576  32.127  31.417  1.00  0.00           C
ATOM   2122  C   LEU X 274      57.896  33.941  35.418  1.00  0.00           C
ATOM   2123  O   LEU X 274      57.989  35.163  35.256  1.00  0.00           O
ATOM   2124  N   LEU X 275      57.640  33.402  36.618  1.00  0.00           N
ATOM   2125  CA  LEU X 275      57.465  34.198  37.837  1.00  0.00           C
ATOM   2126  CB  LEU X 275      56.926  33.312  38.974  1.00  0.00           C
ATOM   2127  CG  LEU X 275      56.651  34.071  40.288  1.00  0.00           C
ATOM   2128  CD1 LEU X 275      55.554  35.126  40.128  1.00  0.00           C
ATOM   2129  CD2 LEU X 275      56.231  33.075  41.365  1.00  0.00           C
ATOM   2130  C   LEU X 275      58.761  34.904  38.246  1.00  0.00           C
ATOM   2131  O   LEU X 275      58.779  36.129  38.342  1.00  0.00           O
ATOM   2132  N   GLU X 276      59.862  34.168  38.434  1.00  0.00           N
ATOM   2133  CA  GLU X 276      61.130  34.789  38.847  1.00  0.00           C
ATOM   2134  CB  GLU X 276      62.180  33.726  39.208  1.00  0.00           C
ATOM   2135  CG  GLU X 276      62.714  32.954  37.993  1.00  0.00           C
ATOM   2136  CD  GLU X 276      63.722  31.859  38.356  1.00  0.00           C
ATOM   2137  OE1 GLU X 276      63.793  31.430  39.533  1.00  0.00           O
ATOM   2138  OE2 GLU X 276      64.499  31.454  37.457  1.00  0.00           O
ATOM   2139  C   GLU X 276      61.648  35.789  37.799  1.00  0.00           C
ATOM   2140  O   GLU X 276      62.188  36.832  38.168  1.00  0.00           O
ATOM   2141  N   THR X 277      61.400  35.531  36.506  1.00  0.00           N
ATOM   2142  CA  THR X 277      61.694  36.480  35.420  1.00  0.00           C
ATOM   2143  CB  THR X 277      61.471  35.842  34.039  1.00  0.00           C
ATOM   2144  CG2 THR X 277      61.822  36.775  32.879  1.00  0.00           C
ATOM   2145  OG1 THR X 277      62.303  34.712  33.912  1.00  0.00           O
ATOM   2146  C   THR X 277      60.860  37.752  35.569  1.00  0.00           C
ATOM   2147  O   THR X 277      61.424  38.842  35.538  1.00  0.00           O
ATOM   2148  N   THR X 278      59.550  37.642  35.832  1.00  0.00           N
ATOM   2149  CA  THR X 278      58.669  38.800  36.092  1.00  0.00           C
ATOM   2150  CB  THR X 278      57.222  38.344  36.371  1.00  0.00           C
ATOM   2151  CG2 THR X 278      56.255  39.502  36.617  1.00  0.00           C
ATOM   2152  OG1 THR X 278      56.701  37.644  35.262  1.00  0.00           O
ATOM   2153  C   THR X 278      59.189  39.660  37.253  1.00  0.00           C
ATOM   2154  O   THR X 278      59.234  40.888  37.153  1.00  0.00           O
ATOM   2155  N   LEU X 279      59.658  39.030  38.335  1.00  0.00           N
ATOM   2156  CA  LEU X 279      60.166  39.734  39.522  1.00  0.00           C
ATOM   2157  CB  LEU X 279      59.945  38.861  40.772  1.00  0.00           C
ATOM   2158  CG  LEU X 279      58.491  38.385  40.975  1.00  0.00           C
ATOM   2159  CD1 LEU X 279      58.376  37.594  42.275  1.00  0.00           C
ATOM   2160  CD2 LEU X 279      57.464  39.520  41.000  1.00  0.00           C
ATOM   2161  C   LEU X 279      61.623  40.222  39.383  1.00  0.00           C
ATOM   2162  O   LEU X 279      62.052  41.063  40.176  1.00  0.00           O
ATOM   2163  N   LYS X 280      62.360  39.769  38.356  1.00  0.00           N
ATOM   2164  CA  LYS X 280      63.747  40.174  38.037  1.00  0.00           C
ATOM   2165  CB  LYS X 280      64.598  38.897  37.870  1.00  0.00           C
ATOM   2166  CG  LYS X 280      66.118  39.132  37.901  1.00  0.00           C
ATOM   2167  CD  LYS X 280      66.892  37.805  37.880  1.00  0.00           C
ATOM   2168  CE  LYS X 280      68.397  38.066  38.028  1.00  0.00           C
ATOM   2169  NZ  LYS X 280      69.197  36.834  37.840  1.00  0.00           N
ATOM   2170  C   LYS X 280      63.860  41.136  36.839  1.00  0.00           C
ATOM   2171  O   LYS X 280      64.879  41.806  36.700  1.00  0.00           O
ATOM   2172  N   MET X 281      62.841  41.265  35.983  1.00  0.00           N
ATOM   2173  CA  MET X 281      62.884  42.075  34.746  1.00  0.00           C
ATOM   2174  CB  MET X 281      62.022  41.429  33.639  1.00  0.00           C
ATOM   2175  CG  MET X 281      60.509  41.509  33.877  1.00  0.00           C
ATOM   2176  SD  MET X 281      59.512  40.515  32.731  1.00  0.00           S
ATOM   2177  CE  MET X 281      57.880  41.241  33.041  1.00  0.00           C
ATOM   2178  C   MET X 281      62.667  43.598  34.935  1.00  0.00           C
ATOM   2179  O   MET X 281      62.030  44.246  34.108  1.00  0.00           O
ATOM   2180  N   LYS X 282      63.217  44.178  36.010  1.00  0.00           N
ATOM   2181  CA  LYS X 282      63.430  45.621  36.263  1.00  0.00           C
ATOM   2182  CB  LYS X 282      64.725  46.111  35.576  1.00  0.00           C
ATOM   2183  CG  LYS X 282      65.967  45.331  36.027  1.00  0.00           C
ATOM   2184  CD  LYS X 282      67.268  46.023  35.594  1.00  0.00           C
ATOM   2185  CE  LYS X 282      68.480  45.433  36.323  1.00  0.00           C
ATOM   2186  NZ  LYS X 282      68.596  45.954  37.706  1.00  0.00           N
ATOM   2187  C   LYS X 282      62.237  46.569  36.035  1.00  0.00           C
ATOM   2188  O   LYS X 282      62.424  47.685  35.542  1.00  0.00           O
ATOM   2189  N   PHE X 283      61.024  46.184  36.432  1.00  0.00           N
ATOM   2190  CA  PHE X 283      59.883  47.109  36.566  1.00  0.00           C
ATOM   2191  CB  PHE X 283      58.624  46.498  35.947  1.00  0.00           C
ATOM   2192  CG  PHE X 283      58.663  46.471  34.430  1.00  0.00           C
ATOM   2193  CD1 PHE X 283      58.350  47.630  33.696  1.00  0.00           C
ATOM   2194  CE1 PHE X 283      58.408  47.618  32.292  1.00  0.00           C
ATOM   2195  CZ  PHE X 283      58.780  46.444  31.614  1.00  0.00           C
ATOM   2196  CE2 PHE X 283      59.091  45.282  32.343  1.00  0.00           C
ATOM   2197  CD2 PHE X 283      59.029  45.297  33.749  1.00  0.00           C
ATOM   2198  C   PHE X 283      59.684  47.564  38.023  1.00  0.00           C
ATOM   2199  O   PHE X 283      60.180  46.922  38.955  1.00  0.00           O
ATOM   2200  N   LEU X 284      58.991  48.693  38.222  1.00  0.00           N
ATOM   2201  CA  LEU X 284      58.826  49.386  39.512  1.00  0.00           C
ATOM   2202  CB  LEU X 284      57.704  48.722  40.344  1.00  0.00           C
ATOM   2203  CG  LEU X 284      56.307  48.700  39.694  1.00  0.00           C
ATOM   2204  CD1 LEU X 284      55.315  48.010  40.632  1.00  0.00           C
ATOM   2205  CD2 LEU X 284      55.765  50.102  39.408  1.00  0.00           C
ATOM   2206  C   LEU X 284      60.149  49.562  40.295  1.00  0.00           C
ATOM   2207  O   LEU X 284      60.180  49.395  41.512  1.00  0.00           O
ATOM   2208  N   SER X 285      61.265  49.821  39.605  1.00  0.00           N
ATOM   2209  CA  SER X 285      62.622  49.775  40.180  1.00  0.00           C
ATOM   2210  CB  SER X 285      63.268  48.407  39.892  1.00  0.00           C
ATOM   2211  OG  SER X 285      62.480  47.334  40.384  1.00  0.00           O
ATOM   2212  C   SER X 285      63.532  50.936  39.729  1.00  0.00           C
ATOM   2213  O   SER X 285      64.754  50.767  39.693  1.00  0.00           O
ATOM   2214  N   LEU X 286      62.973  52.102  39.374  1.00  0.00           N
ATOM   2215  CA  LEU X 286      63.687  53.235  38.753  1.00  0.00           C
ATOM   2216  CB  LEU X 286      62.718  54.432  38.625  1.00  0.00           C
ATOM   2217  CG  LEU X 286      63.228  55.633  37.795  1.00  0.00           C
ATOM   2218  CD1 LEU X 286      62.034  56.399  37.215  1.00  0.00           C
ATOM   2219  CD2 LEU X 286      64.036  56.655  38.603  1.00  0.00           C
ATOM   2220  C   LEU X 286      65.016  53.615  39.441  1.00  0.00           C
ATOM   2221  O   LEU X 286      65.105  53.794  40.659  1.00  0.00           O
ATOM   2222  N   ASP X 287      66.054  53.760  38.618  1.00  0.00           N
ATOM   2223  CA  ASP X 287      67.434  54.085  39.003  1.00  0.00           C
ATOM   2224  CB  ASP X 287      68.155  52.751  39.246  1.00  0.00           C
ATOM   2225  CG  ASP X 287      69.636  52.935  39.555  1.00  0.00           C
ATOM   2226  OD1 ASP X 287      70.459  52.573  38.686  1.00  0.00           O
ATOM   2227  OD2 ASP X 287      69.965  53.418  40.671  1.00  0.00           O
ATOM   2228  C   ASP X 287      68.176  54.932  37.939  1.00  0.00           C
ATOM   2229  O   ASP X 287      69.018  55.760  38.285  1.00  0.00           O
ATOM   2230  N   LEU X 288      67.828  54.752  36.661  1.00  0.00           N
ATOM   2231  CA  LEU X 288      68.268  55.493  35.469  1.00  0.00           C
ATOM   2232  CB  LEU X 288      67.500  56.831  35.360  1.00  0.00           C
ATOM   2233  CG  LEU X 288      67.262  57.349  33.922  1.00  0.00           C
ATOM   2234  CD1 LEU X 288      66.497  56.350  33.049  1.00  0.00           C
ATOM   2235  CD2 LEU X 288      66.442  58.639  33.971  1.00  0.00           C
ATOM   2236  C   LEU X 288      69.790  55.568  35.199  1.00  0.00           C
ATOM   2237  O   LEU X 288      70.263  56.475  34.503  1.00  0.00           O
ATOM   2238  N   GLN X 289      70.573  54.588  35.661  1.00  0.00           N
ATOM   2239  CA  GLN X 289      71.934  54.343  35.144  1.00  0.00           C
ATOM   2240  CB  GLN X 289      72.747  53.516  36.153  1.00  0.00           C
ATOM   2241  CG  GLN X 289      73.212  54.302  37.386  1.00  0.00           C
ATOM   2242  CD  GLN X 289      73.920  53.388  38.381  1.00  0.00           C
ATOM   2243  OE1 GLN X 289      75.139  53.337  38.514  1.00  0.00           O
ATOM   2244  NE2 GLN X 289      73.179  52.581  39.096  1.00  0.00           N
ATOM   2245  C   GLN X 289      71.930  53.621  33.781  1.00  0.00           C
ATOM   2246  O   GLN X 289      72.846  53.834  32.985  1.00  0.00           O
ATOM   2247  N   GLY X 290      70.918  52.786  33.512  1.00  0.00           N
ATOM   2248  CA  GLY X 290      70.896  51.807  32.417  1.00  0.00           C
ATOM   2249  C   GLY X 290      70.045  52.168  31.190  1.00  0.00           C
ATOM   2250  O   GLY X 290      69.517  53.276  31.064  1.00  0.00           O
ATOM   2251  N   ASP X 291      69.926  51.198  30.281  1.00  0.00           N
ATOM   2252  CA  ASP X 291      69.299  51.302  28.952  1.00  0.00           C
ATOM   2253  CB  ASP X 291      69.579  49.984  28.204  1.00  0.00           C
ATOM   2254  CG  ASP X 291      69.518  50.122  26.684  1.00  0.00           C
ATOM   2255  OD1 ASP X 291      70.597  50.264  26.058  1.00  0.00           O
ATOM   2256  OD2 ASP X 291      68.408  50.096  26.106  1.00  0.00           O
ATOM   2257  C   ASP X 291      67.773  51.555  29.011  1.00  0.00           C
ATOM   2258  O   ASP X 291      67.107  50.980  29.881  1.00  0.00           O
ATOM   2259  N   PRO X 292      67.162  52.326  28.086  1.00  0.00           N
ATOM   2260  CD  PRO X 292      67.807  53.204  27.119  1.00  0.00           C
ATOM   2261  CG  PRO X 292      66.742  54.211  26.686  1.00  0.00           C
ATOM   2262  CB  PRO X 292      65.439  53.431  26.842  1.00  0.00           C
ATOM   2263  CA  PRO X 292      65.708  52.529  28.051  1.00  0.00           C
ATOM   2264  C   PRO X 292      64.873  51.236  27.987  1.00  0.00           C
ATOM   2265  O   PRO X 292      63.743  51.227  28.483  1.00  0.00           O
ATOM   2266  N   ARG X 293      65.423  50.124  27.469  1.00  0.00           N
ATOM   2267  CA  ARG X 293      64.745  48.811  27.452  1.00  0.00           C
ATOM   2268  CB  ARG X 293      65.369  47.887  26.386  1.00  0.00           C
ATOM   2269  CG  ARG X 293      66.677  47.177  26.784  1.00  0.00           C
ATOM   2270  CD  ARG X 293      67.340  46.553  25.544  1.00  0.00           C
ATOM   2271  NE  ARG X 293      68.198  45.403  25.877  1.00  0.00           N
ATOM   2272  CZ  ARG X 293      68.682  44.496  25.046  1.00  0.00           C
ATOM   2273  NH1 ARG X 293      69.199  43.420  25.549  1.00  0.00           N
ATOM   2274  NH2 ARG X 293      68.685  44.617  23.750  1.00  0.00           N
ATOM   2275  C   ARG X 293      64.624  48.154  28.834  1.00  0.00           C
ATOM   2276  O   ARG X 293      63.741  47.326  29.030  1.00  0.00           O
ATOM   2277  N   GLU X 294      65.450  48.555  29.806  1.00  0.00           N
ATOM   2278  CA  GLU X 294      65.396  48.083  31.202  1.00  0.00           C
ATOM   2279  CB  GLU X 294      66.713  47.381  31.599  1.00  0.00           C
ATOM   2280  CG  GLU X 294      67.936  48.308  31.663  1.00  0.00           C
ATOM   2281  CD  GLU X 294      69.134  47.627  32.337  1.00  0.00           C
ATOM   2282  OE1 GLU X 294      69.990  47.032  31.637  1.00  0.00           O
ATOM   2283  OE2 GLU X 294      69.280  47.736  33.576  1.00  0.00           O
ATOM   2284  C   GLU X 294      64.973  49.161  32.225  1.00  0.00           C
ATOM   2285  O   GLU X 294      64.992  48.902  33.429  1.00  0.00           O
ATOM   2286  N   SER X 295      64.612  50.372  31.775  1.00  0.00           N
ATOM   2287  CA  SER X 295      64.464  51.560  32.645  1.00  0.00           C
ATOM   2288  CB  SER X 295      65.420  52.675  32.203  1.00  0.00           C
ATOM   2289  OG  SER X 295      66.755  52.202  32.198  1.00  0.00           O
ATOM   2290  C   SER X 295      63.039  52.114  32.790  1.00  0.00           C
ATOM   2291  O   SER X 295      62.852  53.120  33.473  1.00  0.00           O
ATOM   2292  N   GLN X 296      62.023  51.491  32.183  1.00  0.00           N
ATOM   2293  CA  GLN X 296      60.636  51.964  32.314  1.00  0.00           C
ATOM   2294  CB  GLN X 296      59.787  51.570  31.094  1.00  0.00           C
ATOM   2295  CG  GLN X 296      60.414  51.941  29.738  1.00  0.00           C
ATOM   2296  CD  GLN X 296      60.959  53.364  29.680  1.00  0.00           C
ATOM   2297  OE1 GLN X 296      60.288  54.328  30.022  1.00  0.00           O
ATOM   2298  NE2 GLN X 296      62.197  53.531  29.276  1.00  0.00           N
ATOM   2299  C   GLN X 296      59.995  51.487  33.636  1.00  0.00           C
ATOM   2300  O   GLN X 296      60.285  50.369  34.082  1.00  0.00           O
ATOM   2301  N   PRO X 297      59.124  52.290  34.282  1.00  0.00           N
ATOM   2302  CD  PRO X 297      58.814  53.674  33.939  1.00  0.00           C
ATOM   2303  CG  PRO X 297      57.742  54.126  34.928  1.00  0.00           C
ATOM   2304  CB  PRO X 297      58.025  53.260  36.155  1.00  0.00           C
ATOM   2305  CA  PRO X 297      58.512  51.931  35.563  1.00  0.00           C
ATOM   2306  C   PRO X 297      57.376  50.899  35.439  1.00  0.00           C
ATOM   2307  O   PRO X 297      57.274  50.015  36.288  1.00  0.00           O
ATOM   2308  N   LEU X 298      56.542  50.978  34.394  1.00  0.00           N
ATOM   2309  CA  LEU X 298      55.284  50.223  34.246  1.00  0.00           C
ATOM   2310  CB  LEU X 298      54.137  51.186  34.639  1.00  0.00           C
ATOM   2311  CG  LEU X 298      52.719  50.588  34.750  1.00  0.00           C
ATOM   2312  CD1 LEU X 298      52.634  49.492  35.814  1.00  0.00           C
ATOM   2313  CD2 LEU X 298      51.723  51.688  35.113  1.00  0.00           C
ATOM   2314  C   LEU X 298      55.105  49.635  32.825  1.00  0.00           C
ATOM   2315  O   LEU X 298      55.770  50.060  31.877  1.00  0.00           O
ATOM   2316  N   LEU X 299      54.195  48.667  32.672  1.00  0.00           N
ATOM   2317  CA  LEU X 299      53.771  48.071  31.398  1.00  0.00           C
ATOM   2318  CB  LEU X 299      54.771  46.952  31.029  1.00  0.00           C
ATOM   2319  CG  LEU X 299      54.498  46.217  29.702  1.00  0.00           C
ATOM   2320  CD1 LEU X 299      54.601  47.146  28.491  1.00  0.00           C
ATOM   2321  CD2 LEU X 299      55.509  45.084  29.523  1.00  0.00           C
ATOM   2322  C   LEU X 299      52.334  47.520  31.518  1.00  0.00           C
ATOM   2323  O   LEU X 299      51.945  47.049  32.588  1.00  0.00           O
ATOM   2324  N   GLY X 300      51.562  47.548  30.428  1.00  0.00           N
ATOM   2325  CA  GLY X 300      50.254  46.880  30.332  1.00  0.00           C
ATOM   2326  C   GLY X 300      49.586  46.927  28.949  1.00  0.00           C
ATOM   2327  O   GLY X 300      48.865  45.991  28.591  1.00  0.00           O
ATOM   2328  N   THR X 301      49.864  47.955  28.136  1.00  0.00           N
ATOM   2329  CA  THR X 301      49.228  48.162  26.816  1.00  0.00           C
ATOM   2330  CB  THR X 301      48.256  49.357  26.861  1.00  0.00           C
ATOM   2331  CG2 THR X 301      47.410  49.498  25.595  1.00  0.00           C
ATOM   2332  OG1 THR X 301      47.336  49.210  27.920  1.00  0.00           O
ATOM   2333  C   THR X 301      50.257  48.349  25.690  1.00  0.00           C
ATOM   2334  O   THR X 301      51.271  49.024  25.866  1.00  0.00           O
ATOM   2335  N   VAL X 302      49.963  47.800  24.509  1.00  0.00           N
ATOM   2336  CA  VAL X 302      50.674  48.012  23.228  1.00  0.00           C
ATOM   2337  CB  VAL X 302      51.606  46.818  22.898  1.00  0.00           C
ATOM   2338  CG1 VAL X 302      52.733  46.676  23.928  1.00  0.00           C
ATOM   2339  CG2 VAL X 302      50.873  45.477  22.775  1.00  0.00           C
ATOM   2340  C   VAL X 302      49.657  48.235  22.095  1.00  0.00           C
ATOM   2341  O   VAL X 302      48.451  48.174  22.339  1.00  0.00           O
ATOM   2342  N   ILE X 303      50.104  48.444  20.852  1.00  0.00           N
ATOM   2343  CA  ILE X 303      49.277  48.137  19.665  1.00  0.00           C
ATOM   2344  CB  ILE X 303      49.437  49.171  18.527  1.00  0.00           C
ATOM   2345  CG2 ILE X 303      48.949  50.547  19.015  1.00  0.00           C
ATOM   2346  CG1 ILE X 303      50.874  49.235  17.963  1.00  0.00           C
ATOM   2347  CD1 ILE X 303      51.019  50.135  16.732  1.00  0.00           C
ATOM   2348  C   ILE X 303      49.517  46.691  19.202  1.00  0.00           C
ATOM   2349  O   ILE X 303      50.649  46.203  19.234  1.00  0.00           O
ATOM   2350  N   ASP X 304      48.461  45.997  18.778  1.00  0.00           N
ATOM   2351  CA  ASP X 304      48.455  44.545  18.515  1.00  0.00           C
ATOM   2352  CB  ASP X 304      47.921  43.847  19.774  1.00  0.00           C
ATOM   2353  CG  ASP X 304      46.406  43.999  19.880  1.00  0.00           C
ATOM   2354  OD1 ASP X 304      45.928  45.077  20.288  1.00  0.00           O
ATOM   2355  OD2 ASP X 304      45.693  43.053  19.485  1.00  0.00           O
ATOM   2356  C   ASP X 304      47.630  44.121  17.273  1.00  0.00           C
ATOM   2357  O   ASP X 304      47.720  42.982  16.805  1.00  0.00           O
ATOM   2358  N   GLY X 305      46.803  45.024  16.741  1.00  0.00           N
ATOM   2359  CA  GLY X 305      45.988  44.836  15.538  1.00  0.00           C
ATOM   2360  C   GLY X 305      44.705  44.014  15.693  1.00  0.00           C
ATOM   2361  O   GLY X 305      43.890  44.042  14.767  1.00  0.00           O
ATOM   2362  N   MET X 306      44.484  43.334  16.827  1.00  0.00           N
ATOM   2363  CA  MET X 306      43.215  42.674  17.172  1.00  0.00           C
ATOM   2364  CB  MET X 306      43.489  41.264  17.727  1.00  0.00           C
ATOM   2365  CG  MET X 306      42.226  40.530  18.190  1.00  0.00           C
ATOM   2366  SD  MET X 306      42.508  38.802  18.671  1.00  0.00           S
ATOM   2367  CE  MET X 306      40.798  38.304  19.016  1.00  0.00           C
ATOM   2368  C   MET X 306      42.383  43.540  18.128  1.00  0.00           C
ATOM   2369  O   MET X 306      41.193  43.738  17.869  1.00  0.00           O
ATOM   2370  N   LEU X 307      43.001  44.089  19.183  1.00  0.00           N
ATOM   2371  CA  LEU X 307      42.357  44.988  20.149  1.00  0.00           C
ATOM   2372  CB  LEU X 307      42.828  44.613  21.569  1.00  0.00           C
ATOM   2373  CG  LEU X 307      42.029  45.290  22.699  1.00  0.00           C
ATOM   2374  CD1 LEU X 307      40.654  44.647  22.889  1.00  0.00           C
ATOM   2375  CD2 LEU X 307      42.790  45.156  24.014  1.00  0.00           C
ATOM   2376  C   LEU X 307      42.604  46.476  19.834  1.00  0.00           C
ATOM   2377  O   LEU X 307      41.656  47.259  19.900  1.00  0.00           O
ATOM   2378  N   LEU X 308      43.839  46.868  19.492  1.00  0.00           N
ATOM   2379  CA  LEU X 308      44.241  48.248  19.164  1.00  0.00           C
ATOM   2380  CB  LEU X 308      44.926  48.896  20.389  1.00  0.00           C
ATOM   2381  CG  LEU X 308      44.062  49.079  21.651  1.00  0.00           C
ATOM   2382  CD1 LEU X 308      44.941  49.605  22.788  1.00  0.00           C
ATOM   2383  CD2 LEU X 308      42.921  50.079  21.442  1.00  0.00           C
ATOM   2384  C   LEU X 308      45.217  48.288  17.974  1.00  0.00           C
ATOM   2385  O   LEU X 308      46.201  47.546  17.958  1.00  0.00           O
ATOM   2386  N   LEU X 309      44.996  49.186  17.006  1.00  0.00           N
ATOM   2387  CA  LEU X 309      45.881  49.406  15.843  1.00  0.00           C
ATOM   2388  CB  LEU X 309      45.005  49.368  14.576  1.00  0.00           C
ATOM   2389  CG  LEU X 309      45.766  49.379  13.235  1.00  0.00           C
ATOM   2390  CD1 LEU X 309      46.577  48.099  13.014  1.00  0.00           C
ATOM   2391  CD2 LEU X 309      44.757  49.511  12.096  1.00  0.00           C
ATOM   2392  C   LEU X 309      46.690  50.717  15.930  1.00  0.00           C
ATOM   2393  O   LEU X 309      47.755  50.833  15.320  1.00  0.00           O
ATOM   2394  N   LYS X 310      46.197  51.700  16.692  1.00  0.00           N
ATOM   2395  CA  LYS X 310      46.816  53.017  16.930  1.00  0.00           C
ATOM   2396  CB  LYS X 310      46.055  54.101  16.143  1.00  0.00           C
ATOM   2397  CG  LYS X 310      46.258  54.010  14.619  1.00  0.00           C
ATOM   2398  CD  LYS X 310      45.333  55.004  13.899  1.00  0.00           C
ATOM   2399  CE  LYS X 310      45.554  55.072  12.382  1.00  0.00           C
ATOM   2400  NZ  LYS X 310      46.860  55.676  12.023  1.00  0.00           N
ATOM   2401  C   LYS X 310      46.844  53.330  18.432  1.00  0.00           C
ATOM   2402  O   LYS X 310      46.077  52.759  19.206  1.00  0.00           O
ATOM   2403  N   THR X 311      47.742  54.222  18.849  1.00  0.00           N
ATOM   2404  CA  THR X 311      47.915  54.604  20.265  1.00  0.00           C
ATOM   2405  CB  THR X 311      49.147  55.497  20.481  1.00  0.00           C
ATOM   2406  CG2 THR X 311      50.457  54.752  20.239  1.00  0.00           C
ATOM   2407  OG1 THR X 311      49.129  56.623  19.630  1.00  0.00           O
ATOM   2408  C   THR X 311      46.681  55.321  20.840  1.00  0.00           C
ATOM   2409  O   THR X 311      46.019  56.064  20.108  1.00  0.00           O
ATOM   2410  N   PRO X 312      46.378  55.178  22.149  1.00  0.00           N
ATOM   2411  CD  PRO X 312      46.997  54.249  23.089  1.00  0.00           C
ATOM   2412  CG  PRO X 312      46.033  54.142  24.270  1.00  0.00           C
ATOM   2413  CB  PRO X 312      45.362  55.513  24.282  1.00  0.00           C
ATOM   2414  CA  PRO X 312      45.250  55.859  22.793  1.00  0.00           C
ATOM   2415  C   PRO X 312      45.210  57.380  22.585  1.00  0.00           C
ATOM   2416  O   PRO X 312      44.125  57.955  22.498  1.00  0.00           O
ATOM   2417  N   GLU X 313      46.357  58.053  22.468  1.00  0.00           N
ATOM   2418  CA  GLU X 313      46.407  59.492  22.169  1.00  0.00           C
ATOM   2419  CB  GLU X 313      47.759  60.075  22.598  1.00  0.00           C
ATOM   2420  CG  GLU X 313      48.964  59.594  21.791  1.00  0.00           C
ATOM   2421  CD  GLU X 313      50.248  59.917  22.557  1.00  0.00           C
ATOM   2422  OE1 GLU X 313      50.783  61.042  22.414  1.00  0.00           O
ATOM   2423  OE2 GLU X 313      50.718  59.067  23.349  1.00  0.00           O
ATOM   2424  C   GLU X 313      46.056  59.844  20.711  1.00  0.00           C
ATOM   2425  O   GLU X 313      45.474  60.904  20.479  1.00  0.00           O
ATOM   2426  N   GLU X 314      46.327  58.961  19.741  1.00  0.00           N
ATOM   2427  CA  GLU X 314      45.931  59.139  18.332  1.00  0.00           C
ATOM   2428  CB  GLU X 314      46.864  58.331  17.411  1.00  0.00           C
ATOM   2429  CG  GLU X 314      46.603  58.631  15.922  1.00  0.00           C
ATOM   2430  CD  GLU X 314      47.529  57.873  14.961  1.00  0.00           C
ATOM   2431  OE1 GLU X 314      48.577  57.331  15.382  1.00  0.00           O
ATOM   2432  OE2 GLU X 314      47.277  57.858  13.734  1.00  0.00           O
ATOM   2433  C   GLU X 314      44.456  58.768  18.102  1.00  0.00           C
ATOM   2434  O   GLU X 314      43.757  59.443  17.341  1.00  0.00           O
ATOM   2435  N   LEU X 315      43.946  57.753  18.808  1.00  0.00           N
ATOM   2436  CA  LEU X 315      42.513  57.434  18.826  1.00  0.00           C
ATOM   2437  CB  LEU X 315      42.276  56.125  19.603  1.00  0.00           C
ATOM   2438  CG  LEU X 315      42.932  54.869  18.993  1.00  0.00           C
ATOM   2439  CD1 LEU X 315      42.580  53.643  19.833  1.00  0.00           C
ATOM   2440  CD2 LEU X 315      42.470  54.616  17.560  1.00  0.00           C
ATOM   2441  C   LEU X 315      41.697  58.595  19.422  1.00  0.00           C
ATOM   2442  O   LEU X 315      40.617  58.920  18.926  1.00  0.00           O
ATOM   2443  N   GLN X 316      42.241  59.284  20.432  1.00  0.00           N
ATOM   2444  CA  GLN X 316      41.666  60.520  20.968  1.00  0.00           C
ATOM   2445  CB  GLN X 316      42.301  60.841  22.325  1.00  0.00           C
ATOM   2446  CG  GLN X 316      41.726  59.934  23.419  1.00  0.00           C
ATOM   2447  CD  GLN X 316      42.429  60.162  24.745  1.00  0.00           C
ATOM   2448  OE1 GLN X 316      41.998  60.960  25.563  1.00  0.00           O
ATOM   2449  NE2 GLN X 316      43.542  59.507  24.975  1.00  0.00           N
ATOM   2450  C   GLN X 316      41.798  61.712  20.008  1.00  0.00           C
ATOM   2451  O   GLN X 316      40.846  62.489  19.904  1.00  0.00           O
ATOM   2452  N   ALA X 317      42.905  61.845  19.268  1.00  0.00           N
ATOM   2453  CA  ALA X 317      43.087  62.895  18.255  1.00  0.00           C
ATOM   2454  CB  ALA X 317      44.556  62.906  17.815  1.00  0.00           C
ATOM   2455  C   ALA X 317      42.136  62.754  17.045  1.00  0.00           C
ATOM   2456  O   ALA X 317      41.807  63.757  16.410  1.00  0.00           O
ATOM   2457  N   GLU X 318      41.648  61.537  16.771  1.00  0.00           N
ATOM   2458  CA  GLU X 318      40.565  61.224  15.818  1.00  0.00           C
ATOM   2459  CB  GLU X 318      40.931  59.902  15.111  1.00  0.00           C
ATOM   2460  CG  GLU X 318      40.149  59.541  13.834  1.00  0.00           C
ATOM   2461  CD  GLU X 318      40.419  60.515  12.681  1.00  0.00           C
ATOM   2462  OE1 GLU X 318      41.468  60.385  12.004  1.00  0.00           O
ATOM   2463  OE2 GLU X 318      39.613  61.454  12.467  1.00  0.00           O
ATOM   2464  C   GLU X 318      39.171  61.164  16.496  1.00  0.00           C
ATOM   2465  O   GLU X 318      38.158  60.941  15.827  1.00  0.00           O
ATOM   2466  N   ARG X 319      39.095  61.377  17.822  1.00  0.00           N
ATOM   2467  CA  ARG X 319      37.880  61.322  18.668  1.00  0.00           C
ATOM   2468  CB  ARG X 319      37.001  62.571  18.409  1.00  0.00           C
ATOM   2469  CG  ARG X 319      37.634  63.914  18.816  1.00  0.00           C
ATOM   2470  CD  ARG X 319      37.692  64.084  20.340  1.00  0.00           C
ATOM   2471  NE  ARG X 319      38.171  65.425  20.722  1.00  0.00           N
ATOM   2472  CZ  ARG X 319      39.367  65.733  21.196  1.00  0.00           C
ATOM   2473  NH1 ARG X 319      40.352  64.891  21.259  1.00  0.00           N
ATOM   2474  NH2 ARG X 319      39.636  66.923  21.633  1.00  0.00           N
ATOM   2475  C   ARG X 319      37.107  59.990  18.582  1.00  0.00           C
ATOM   2476  O   ARG X 319      35.884  59.970  18.727  1.00  0.00           O
ATOM   2477  N   ASN X 320      37.791  58.868  18.353  1.00  0.00           N
ATOM   2478  CA  ASN X 320      37.199  57.577  17.967  1.00  0.00           C
ATOM   2479  CB  ASN X 320      38.214  56.834  17.073  1.00  0.00           C
ATOM   2480  CG  ASN X 320      37.545  55.817  16.165  1.00  0.00           C
ATOM   2481  OD1 ASN X 320      37.523  54.621  16.424  1.00  0.00           O
ATOM   2482  ND2 ASN X 320      36.952  56.270  15.086  1.00  0.00           N
ATOM   2483  C   ASN X 320      36.650  56.735  19.151  1.00  0.00           C
ATOM   2484  O   ASN X 320      36.914  55.538  19.257  1.00  0.00           O
ATOM   2485  N   PHE X 321      35.892  57.354  20.061  1.00  0.00           N
ATOM   2486  CA  PHE X 321      35.284  56.690  21.227  1.00  0.00           C
ATOM   2487  CB  PHE X 321      34.982  57.726  22.316  1.00  0.00           C
ATOM   2488  CG  PHE X 321      36.182  58.292  23.048  1.00  0.00           C
ATOM   2489  CD1 PHE X 321      36.582  57.736  24.278  1.00  0.00           C
ATOM   2490  CE1 PHE X 321      37.608  58.338  25.027  1.00  0.00           C
ATOM   2491  CZ  PHE X 321      38.246  59.491  24.541  1.00  0.00           C
ATOM   2492  CE2 PHE X 321      37.881  60.019  23.288  1.00  0.00           C
ATOM   2493  CD2 PHE X 321      36.849  59.422  22.545  1.00  0.00           C
ATOM   2494  C   PHE X 321      33.987  55.934  20.892  1.00  0.00           C
ATOM   2495  O   PHE X 321      33.252  56.313  19.974  1.00  0.00           O
ATOM   2496  N   HIE X 322      33.666  54.911  21.687  1.00  0.00           N
ATOM   2497  CA  HIE X 322      32.360  54.239  21.758  1.00  0.00           C
ATOM   2498  CB  HIE X 322      32.538  52.935  22.560  1.00  0.00           C
ATOM   2499  CG  HIE X 322      31.362  51.989  22.525  1.00  0.00           C
ATOM   2500  ND1 HIE X 322      30.188  52.172  21.795  1.00  0.00           N
ATOM   2501  CE1 HIE X 322      29.438  51.080  22.013  1.00  0.00           C
ATOM   2502  NE2 HIE X 322      30.079  50.229  22.831  1.00  0.00           N
ATOM   2503  CD2 HIE X 322      31.299  50.781  23.157  1.00  0.00           C
ATOM   2504  C   HIE X 322      31.306  55.147  22.415  1.00  0.00           C
ATOM   2505  O   HIE X 322      31.585  55.757  23.448  1.00  0.00           O
ATOM   2506  N   THR X 323      30.092  55.243  21.863  1.00  0.00           N
ATOM   2507  CA  THR X 323      29.029  56.096  22.435  1.00  0.00           C
ATOM   2508  CB  THR X 323      28.049  56.643  21.381  1.00  0.00           C
ATOM   2509  CG2 THR X 323      27.183  57.775  21.944  1.00  0.00           C
ATOM   2510  OG1 THR X 323      28.748  57.216  20.301  1.00  0.00           O
ATOM   2511  C   THR X 323      28.300  55.396  23.585  1.00  0.00           C
ATOM   2512  O   THR X 323      27.167  54.932  23.443  1.00  0.00           O
ATOM   2513  N   VAL X 324      28.944  55.359  24.753  1.00  0.00           N
ATOM   2514  CA  VAL X 324      28.368  54.915  26.035  1.00  0.00           C
ATOM   2515  CB  VAL X 324      28.968  53.575  26.512  1.00  0.00           C
ATOM   2516  CG1 VAL X 324      28.548  52.427  25.586  1.00  0.00           C
ATOM   2517  CG2 VAL X 324      30.500  53.573  26.622  1.00  0.00           C
ATOM   2518  C   VAL X 324      28.541  55.999  27.112  1.00  0.00           C
ATOM   2519  O   VAL X 324      29.585  56.660  27.130  1.00  0.00           O
ATOM   2520  N   PRO X 325      27.574  56.203  28.030  1.00  0.00           N
ATOM   2521  CD  PRO X 325      26.198  55.731  28.001  1.00  0.00           C
ATOM   2522  CG  PRO X 325      25.416  56.700  28.883  1.00  0.00           C
ATOM   2523  CB  PRO X 325      26.439  57.069  29.954  1.00  0.00           C
ATOM   2524  CA  PRO X 325      27.761  57.086  29.177  1.00  0.00           C
ATOM   2525  C   PRO X 325      28.944  56.645  30.048  1.00  0.00           C
ATOM   2526  O   PRO X 325      29.063  55.460  30.374  1.00  0.00           O
ATOM   2527  N   TYR X 326      29.794  57.595  30.445  1.00  0.00           N
ATOM   2528  CA  TYR X 326      31.029  57.332  31.196  1.00  0.00           C
ATOM   2529  CB  TYR X 326      32.227  57.545  30.250  1.00  0.00           C
ATOM   2530  CG  TYR X 326      33.610  57.020  30.626  1.00  0.00           C
ATOM   2531  CD1 TYR X 326      34.668  57.246  29.720  1.00  0.00           C
ATOM   2532  CE1 TYR X 326      35.964  56.767  29.994  1.00  0.00           C
ATOM   2533  CZ  TYR X 326      36.213  56.046  31.179  1.00  0.00           C
ATOM   2534  OH  TYR X 326      37.461  55.589  31.448  1.00  0.00           O
ATOM   2535  CE2 TYR X 326      35.158  55.802  32.081  1.00  0.00           C
ATOM   2536  CD2 TYR X 326      33.867  56.289  31.806  1.00  0.00           C
ATOM   2537  C   TYR X 326      31.095  58.192  32.471  1.00  0.00           C
ATOM   2538  O   TYR X 326      30.946  59.415  32.411  1.00  0.00           O
ATOM   2539  N   MET X 327      31.306  57.551  33.624  1.00  0.00           N
ATOM   2540  CA  MET X 327      31.488  58.202  34.927  1.00  0.00           C
ATOM   2541  CB  MET X 327      30.460  57.626  35.911  1.00  0.00           C
ATOM   2542  CG  MET X 327      30.321  58.441  37.198  1.00  0.00           C
ATOM   2543  SD  MET X 327      29.034  57.810  38.312  1.00  0.00           S
ATOM   2544  CE  MET X 327      29.935  56.487  39.165  1.00  0.00           C
ATOM   2545  C   MET X 327      32.939  58.047  35.414  1.00  0.00           C
ATOM   2546  O   MET X 327      33.477  56.940  35.390  1.00  0.00           O
ATOM   2547  N   VAL X 328      33.591  59.134  35.843  1.00  0.00           N
ATOM   2548  CA  VAL X 328      35.029  59.125  36.193  1.00  0.00           C
ATOM   2549  CB  VAL X 328      35.886  59.711  35.050  1.00  0.00           C
ATOM   2550  CG1 VAL X 328      37.378  59.752  35.409  1.00  0.00           C
ATOM   2551  CG2 VAL X 328      35.755  58.887  33.761  1.00  0.00           C
ATOM   2552  C   VAL X 328      35.307  59.839  37.518  1.00  0.00           C
ATOM   2553  O   VAL X 328      34.830  60.953  37.750  1.00  0.00           O
ATOM   2554  N   GLY X 329      36.101  59.183  38.371  1.00  0.00           N
ATOM   2555  CA  GLY X 329      36.463  59.658  39.706  1.00  0.00           C
ATOM   2556  C   GLY X 329      37.815  60.364  39.832  1.00  0.00           C
ATOM   2557  O   GLY X 329      38.698  60.262  38.975  1.00  0.00           O
ATOM   2558  N   ILE X 330      37.970  61.051  40.965  1.00  0.00           N
ATOM   2559  CA  ILE X 330      39.179  61.710  41.481  1.00  0.00           C
ATOM   2560  CB  ILE X 330      39.114  63.242  41.237  1.00  0.00           C
ATOM   2561  CG2 ILE X 330      40.371  63.935  41.796  1.00  0.00           C
ATOM   2562  CG1 ILE X 330      38.928  63.586  39.739  1.00  0.00           C
ATOM   2563  CD1 ILE X 330      38.743  65.080  39.447  1.00  0.00           C
ATOM   2564  C   ILE X 330      39.267  61.377  42.983  1.00  0.00           C
ATOM   2565  O   ILE X 330      38.241  61.362  43.665  1.00  0.00           O
ATOM   2566  N   ASN X 331      40.464  61.125  43.521  1.00  0.00           N
ATOM   2567  CA  ASN X 331      40.687  60.891  44.958  1.00  0.00           C
ATOM   2568  CB  ASN X 331      40.693  59.367  45.222  1.00  0.00           C
ATOM   2569  CG  ASN X 331      40.396  58.980  46.666  1.00  0.00           C
ATOM   2570  OD1 ASN X 331      40.382  59.799  47.575  1.00  0.00           O
ATOM   2571  ND2 ASN X 331      40.113  57.726  46.932  1.00  0.00           N
ATOM   2572  C   ASN X 331      41.957  61.638  45.430  1.00  0.00           C
ATOM   2573  O   ASN X 331      42.825  61.956  44.613  1.00  0.00           O
ATOM   2574  N   LYS X 332      42.050  61.989  46.720  1.00  0.00           N
ATOM   2575  CA  LYS X 332      42.974  63.030  47.223  1.00  0.00           C
ATOM   2576  CB  LYS X 332      42.488  63.543  48.596  1.00  0.00           C
ATOM   2577  CG  LYS X 332      41.288  64.502  48.494  1.00  0.00           C
ATOM   2578  CD  LYS X 332      40.785  64.995  49.864  1.00  0.00           C
ATOM   2579  CE  LYS X 332      41.819  65.844  50.617  1.00  0.00           C
ATOM   2580  NZ  LYS X 332      41.319  66.284  51.942  1.00  0.00           N
ATOM   2581  C   LYS X 332      44.460  62.646  47.304  1.00  0.00           C
ATOM   2582  O   LYS X 332      45.301  63.539  47.203  1.00  0.00           O
ATOM   2583  N   GLN X 333      44.808  61.381  47.544  1.00  0.00           N
ATOM   2584  CA  GLN X 333      46.112  61.021  48.144  1.00  0.00           C
ATOM   2585  CB  GLN X 333      45.946  60.912  49.673  1.00  0.00           C
ATOM   2586  CG  GLN X 333      45.045  59.761  50.156  1.00  0.00           C
ATOM   2587  CD  GLN X 333      43.555  60.050  50.035  1.00  0.00           C
ATOM   2588  OE1 GLN X 333      42.988  60.762  50.854  1.00  0.00           O
ATOM   2589  NE2 GLN X 333      42.871  59.544  49.033  1.00  0.00           N
ATOM   2590  C   GLN X 333      46.821  59.786  47.553  1.00  0.00           C
ATOM   2591  O   GLN X 333      47.763  59.264  48.153  1.00  0.00           O
ATOM   2592  N   GLU X 334      46.401  59.318  46.377  1.00  0.00           N
ATOM   2593  CA  GLU X 334      46.794  58.016  45.811  1.00  0.00           C
ATOM   2594  CB  GLU X 334      46.072  57.804  44.463  1.00  0.00           C
ATOM   2595  CG  GLU X 334      44.543  57.987  44.513  1.00  0.00           C
ATOM   2596  CD  GLU X 334      43.942  57.322  45.721  1.00  0.00           C
ATOM   2597  OE1 GLU X 334      43.538  57.993  46.687  1.00  0.00           O
ATOM   2598  OE2 GLU X 334      43.893  56.038  45.755  1.00  0.00           O
ATOM   2599  C   GLU X 334      48.311  57.875  45.604  1.00  0.00           C
ATOM   2600  O   GLU X 334      48.869  56.778  45.684  1.00  0.00           O
ATOM   2601  N   PHE X 335      48.989  59.004  45.389  1.00  0.00           N
ATOM   2602  CA  PHE X 335      50.430  59.099  45.181  1.00  0.00           C
ATOM   2603  CB  PHE X 335      50.746  60.523  44.682  1.00  0.00           C
ATOM   2604  CG  PHE X 335      50.114  61.680  45.450  1.00  0.00           C
ATOM   2605  CD1 PHE X 335      49.156  62.502  44.823  1.00  0.00           C
ATOM   2606  CE1 PHE X 335      48.581  63.583  45.515  1.00  0.00           C
ATOM   2607  CZ  PHE X 335      48.949  63.845  46.844  1.00  0.00           C
ATOM   2608  CE2 PHE X 335      49.904  63.031  47.476  1.00  0.00           C
ATOM   2609  CD2 PHE X 335      50.491  61.960  46.778  1.00  0.00           C
ATOM   2610  C   PHE X 335      51.296  58.737  46.403  1.00  0.00           C
ATOM   2611  O   PHE X 335      52.489  58.496  46.224  1.00  0.00           O
ATOM   2612  N   GLY X 336      50.745  58.715  47.626  1.00  0.00           N
ATOM   2613  CA  GLY X 336      51.524  58.836  48.871  1.00  0.00           C
ATOM   2614  C   GLY X 336      52.588  57.760  49.138  1.00  0.00           C
ATOM   2615  O   GLY X 336      53.611  58.059  49.763  1.00  0.00           O
ATOM   2616  N   TRP X 337      52.388  56.538  48.643  1.00  0.00           N
ATOM   2617  CA  TRP X 337      53.355  55.434  48.728  1.00  0.00           C
ATOM   2618  CB  TRP X 337      52.760  54.331  49.624  1.00  0.00           C
ATOM   2619  CG  TRP X 337      53.718  53.339  50.219  1.00  0.00           C
ATOM   2620  CD1 TRP X 337      54.857  53.649  50.881  1.00  0.00           C
ATOM   2621  NE1 TRP X 337      55.478  52.494  51.314  1.00  0.00           N
ATOM   2622  CE2 TRP X 337      54.750  51.374  50.988  1.00  0.00           C
ATOM   2623  CZ2 TRP X 337      54.962  50.003  51.196  1.00  0.00           C
ATOM   2624  CH2 TRP X 337      54.021  49.080  50.715  1.00  0.00           C
ATOM   2625  CZ3 TRP X 337      52.879  49.541  50.040  1.00  0.00           C
ATOM   2626  CE3 TRP X 337      52.681  50.920  49.832  1.00  0.00           C
ATOM   2627  CD2 TRP X 337      53.614  51.879  50.287  1.00  0.00           C
ATOM   2628  C   TRP X 337      53.765  54.949  47.327  1.00  0.00           C
ATOM   2629  O   TRP X 337      54.958  54.845  47.037  1.00  0.00           O
ATOM   2630  N   LEU X 338      52.792  54.780  46.421  1.00  0.00           N
ATOM   2631  CA  LEU X 338      52.982  54.246  45.067  1.00  0.00           C
ATOM   2632  CB  LEU X 338      51.588  54.111  44.416  1.00  0.00           C
ATOM   2633  CG  LEU X 338      51.557  53.428  43.035  1.00  0.00           C
ATOM   2634  CD1 LEU X 338      52.079  51.991  43.075  1.00  0.00           C
ATOM   2635  CD2 LEU X 338      50.117  53.388  42.519  1.00  0.00           C
ATOM   2636  C   LEU X 338      53.941  55.072  44.190  1.00  0.00           C
ATOM   2637  O   LEU X 338      54.722  54.485  43.437  1.00  0.00           O
ATOM   2638  N   ILE X 339      53.938  56.411  44.291  1.00  0.00           N
ATOM   2639  CA  ILE X 339      54.928  57.229  43.572  1.00  0.00           C
ATOM   2640  CB  ILE X 339      54.491  58.694  43.318  1.00  0.00           C
ATOM   2641  CG2 ILE X 339      55.661  59.500  42.716  1.00  0.00           C
ATOM   2642  CG1 ILE X 339      53.275  58.710  42.361  1.00  0.00           C
ATOM   2643  CD1 ILE X 339      52.858  60.098  41.852  1.00  0.00           C
ATOM   2644  C   ILE X 339      56.328  57.077  44.189  1.00  0.00           C
ATOM   2645  O   ILE X 339      57.190  56.508  43.515  1.00  0.00           O
ATOM   2646  N   PRO X 340      56.603  57.539  45.425  1.00  0.00           N
ATOM   2647  CD  PRO X 340      55.679  58.107  46.397  1.00  0.00           C
ATOM   2648  CG  PRO X 340      56.430  58.110  47.724  1.00  0.00           C
ATOM   2649  CB  PRO X 340      57.877  58.314  47.282  1.00  0.00           C
ATOM   2650  CA  PRO X 340      57.968  57.575  45.945  1.00  0.00           C
ATOM   2651  C   PRO X 340      58.587  56.182  46.094  1.00  0.00           C
ATOM   2652  O   PRO X 340      59.739  55.986  45.715  1.00  0.00           O
ATOM   2653  N   MET X 341      57.840  55.189  46.584  1.00  0.00           N
ATOM   2654  CA  MET X 341      58.404  53.890  46.964  1.00  0.00           C
ATOM   2655  CB  MET X 341      57.787  53.420  48.289  1.00  0.00           C
ATOM   2656  CG  MET X 341      58.137  54.329  49.477  1.00  0.00           C
ATOM   2657  SD  MET X 341      59.864  54.273  50.046  1.00  0.00           S
ATOM   2658  CE  MET X 341      60.611  55.683  49.180  1.00  0.00           C
ATOM   2659  C   MET X 341      58.344  52.814  45.871  1.00  0.00           C
ATOM   2660  O   MET X 341      58.966  51.769  46.054  1.00  0.00           O
ATOM   2661  N   GLN X 342      57.671  53.048  44.734  1.00  0.00           N
ATOM   2662  CA  GLN X 342      57.653  52.102  43.602  1.00  0.00           C
ATOM   2663  CB  GLN X 342      56.339  51.298  43.573  1.00  0.00           C
ATOM   2664  CG  GLN X 342      56.078  50.456  44.833  1.00  0.00           C
ATOM   2665  CD  GLN X 342      57.132  49.384  45.118  1.00  0.00           C
ATOM   2666  OE1 GLN X 342      57.873  48.928  44.260  1.00  0.00           O
ATOM   2667  NE2 GLN X 342      57.225  48.917  46.340  1.00  0.00           N
ATOM   2668  C   GLN X 342      57.918  52.770  42.244  1.00  0.00           C
ATOM   2669  O   GLN X 342      58.883  52.411  41.571  1.00  0.00           O
ATOM   2670  N   LEU X 343      57.113  53.751  41.818  1.00  0.00           N
ATOM   2671  CA  LEU X 343      57.254  54.348  40.478  1.00  0.00           C
ATOM   2672  CB  LEU X 343      55.999  55.169  40.131  1.00  0.00           C
ATOM   2673  CG  LEU X 343      54.709  54.343  39.954  1.00  0.00           C
ATOM   2674  CD1 LEU X 343      53.495  55.271  39.930  1.00  0.00           C
ATOM   2675  CD2 LEU X 343      54.718  53.556  38.641  1.00  0.00           C
ATOM   2676  C   LEU X 343      58.528  55.202  40.329  1.00  0.00           C
ATOM   2677  O   LEU X 343      59.158  55.166  39.274  1.00  0.00           O
ATOM   2678  N   MET X 344      58.934  55.918  41.381  1.00  0.00           N
ATOM   2679  CA  MET X 344      60.096  56.821  41.400  1.00  0.00           C
ATOM   2680  CB  MET X 344      59.641  58.144  42.041  1.00  0.00           C
ATOM   2681  CG  MET X 344      60.660  59.279  41.910  1.00  0.00           C
ATOM   2682  SD  MET X 344      60.134  60.798  42.748  1.00  0.00           S
ATOM   2683  CE  MET X 344      61.596  61.821  42.437  1.00  0.00           C
ATOM   2684  C   MET X 344      61.318  56.236  42.135  1.00  0.00           C
ATOM   2685  O   MET X 344      62.450  56.585  41.802  1.00  0.00           O
ATOM   2686  N   SER X 345      61.105  55.359  43.126  1.00  0.00           N
ATOM   2687  CA  SER X 345      62.142  54.807  44.021  1.00  0.00           C
ATOM   2688  CB  SER X 345      62.904  53.674  43.319  1.00  0.00           C
ATOM   2689  OG  SER X 345      63.676  52.928  44.247  1.00  0.00           O
ATOM   2690  C   SER X 345      63.049  55.904  44.619  1.00  0.00           C
ATOM   2691  O   SER X 345      64.253  55.972  44.342  1.00  0.00           O
ATOM   2692  N   TYR X 346      62.436  56.820  45.378  1.00  0.00           N
ATOM   2693  CA  TYR X 346      63.052  57.996  46.008  1.00  0.00           C
ATOM   2694  CB  TYR X 346      63.041  59.156  44.998  1.00  0.00           C
ATOM   2695  CG  TYR X 346      63.711  60.412  45.516  1.00  0.00           C
ATOM   2696  CD1 TYR X 346      62.964  61.365  46.236  1.00  0.00           C
ATOM   2697  CE1 TYR X 346      63.608  62.476  46.815  1.00  0.00           C
ATOM   2698  CZ  TYR X 346      65.001  62.637  46.667  1.00  0.00           C
ATOM   2699  OH  TYR X 346      65.639  63.668  47.281  1.00  0.00           O
ATOM   2700  CE2 TYR X 346      65.738  61.706  45.905  1.00  0.00           C
ATOM   2701  CD2 TYR X 346      65.095  60.592  45.336  1.00  0.00           C
ATOM   2702  C   TYR X 346      62.286  58.414  47.290  1.00  0.00           C
ATOM   2703  O   TYR X 346      61.055  58.457  47.254  1.00  0.00           O
ATOM   2704  N   PRO X 347      62.958  58.759  48.410  1.00  0.00           N
ATOM   2705  CD  PRO X 347      64.401  58.683  48.600  1.00  0.00           C
ATOM   2706  CG  PRO X 347      64.676  59.189  50.015  1.00  0.00           C
ATOM   2707  CB  PRO X 347      63.368  58.898  50.745  1.00  0.00           C
ATOM   2708  CA  PRO X 347      62.299  59.117  49.673  1.00  0.00           C
ATOM   2709  C   PRO X 347      61.739  60.554  49.680  1.00  0.00           C
ATOM   2710  O   PRO X 347      62.484  61.542  49.650  1.00  0.00           O
ATOM   2711  N   LEU X 348      60.407  60.671  49.750  1.00  0.00           N
ATOM   2712  CA  LEU X 348      59.665  61.939  49.639  1.00  0.00           C
ATOM   2713  CB  LEU X 348      59.000  61.977  48.246  1.00  0.00           C
ATOM   2714  CG  LEU X 348      58.813  63.391  47.660  1.00  0.00           C
ATOM   2715  CD1 LEU X 348      60.132  64.002  47.180  1.00  0.00           C
ATOM   2716  CD2 LEU X 348      57.881  63.327  46.454  1.00  0.00           C
ATOM   2717  C   LEU X 348      58.650  62.179  50.780  1.00  0.00           C
ATOM   2718  O   LEU X 348      58.137  63.292  50.921  1.00  0.00           O
ATOM   2719  N   SER X 349      58.372  61.170  51.616  1.00  0.00           N
ATOM   2720  CA  SER X 349      57.525  61.281  52.817  1.00  0.00           C
ATOM   2721  CB  SER X 349      57.286  59.895  53.429  1.00  0.00           C
ATOM   2722  OG  SER X 349      58.497  59.289  53.848  1.00  0.00           O
ATOM   2723  C   SER X 349      58.112  62.211  53.884  1.00  0.00           C
ATOM   2724  O   SER X 349      57.367  62.806  54.666  1.00  0.00           O
ATOM   2725  N   GLU X 350      59.433  62.384  53.888  1.00  0.00           N
ATOM   2726  CA  GLU X 350      60.178  63.338  54.711  1.00  0.00           C
ATOM   2727  CB  GLU X 350      60.807  62.608  55.916  1.00  0.00           C
ATOM   2728  CG  GLU X 350      59.772  61.834  56.752  1.00  0.00           C
ATOM   2729  CD  GLU X 350      60.293  61.442  58.136  1.00  0.00           C
ATOM   2730  OE1 GLU X 350      61.454  60.981  58.267  1.00  0.00           O
ATOM   2731  OE2 GLU X 350      59.535  61.610  59.124  1.00  0.00           O
ATOM   2732  C   GLU X 350      61.206  64.097  53.841  1.00  0.00           C
ATOM   2733  O   GLU X 350      61.102  64.119  52.607  1.00  0.00           O
ATOM   2734  N   GLY X 351      62.175  64.778  54.459  1.00  0.00           N
ATOM   2735  CA  GLY X 351      63.148  65.610  53.747  1.00  0.00           C
ATOM   2736  C   GLY X 351      62.560  66.922  53.205  1.00  0.00           C
ATOM   2737  O   GLY X 351      61.537  67.402  53.706  1.00  0.00           O
ATOM   2738  N   GLN X 352      63.216  67.517  52.202  1.00  0.00           N
ATOM   2739  CA  GLN X 352      62.863  68.818  51.598  1.00  0.00           C
ATOM   2740  CB  GLN X 352      63.194  69.946  52.594  1.00  0.00           C
ATOM   2741  CG  GLN X 352      64.643  69.962  53.119  1.00  0.00           C
ATOM   2742  CD  GLN X 352      64.913  71.147  54.040  1.00  0.00           C
ATOM   2743  OE1 GLN X 352      64.055  71.975  54.315  1.00  0.00           O
ATOM   2744  NE2 GLN X 352      66.115  71.308  54.542  1.00  0.00           N
ATOM   2745  C   GLN X 352      63.564  69.060  50.239  1.00  0.00           C
ATOM   2746  O   GLN X 352      64.479  68.313  49.876  1.00  0.00           O
ATOM   2747  N   LEU X 353      63.144  70.087  49.476  1.00  0.00           N
ATOM   2748  CA  LEU X 353      63.796  70.518  48.221  1.00  0.00           C
ATOM   2749  CB  LEU X 353      63.455  69.531  47.073  1.00  0.00           C
ATOM   2750  CG  LEU X 353      61.970  69.228  46.781  1.00  0.00           C
ATOM   2751  CD1 LEU X 353      61.180  70.449  46.307  1.00  0.00           C
ATOM   2752  CD2 LEU X 353      61.877  68.158  45.690  1.00  0.00           C
ATOM   2753  C   LEU X 353      63.517  71.991  47.831  1.00  0.00           C
ATOM   2754  O   LEU X 353      62.637  72.646  48.386  1.00  0.00           O
ATOM   2755  N   ASP X 354      64.251  72.489  46.830  1.00  0.00           N
ATOM   2756  CA  ASP X 354      64.005  73.755  46.119  1.00  0.00           C
ATOM   2757  CB  ASP X 354      65.096  74.792  46.453  1.00  0.00           C
ATOM   2758  CG  ASP X 354      64.862  76.090  45.672  1.00  0.00           C
ATOM   2759  OD1 ASP X 354      65.678  76.420  44.781  1.00  0.00           O
ATOM   2760  OD2 ASP X 354      63.760  76.664  45.820  1.00  0.00           O
ATOM   2761  C   ASP X 354      63.914  73.539  44.594  1.00  0.00           C
ATOM   2762  O   ASP X 354      64.427  72.549  44.071  1.00  0.00           O
ATOM   2763  N   GLN X 355      63.322  74.491  43.863  1.00  0.00           N
ATOM   2764  CA  GLN X 355      63.273  74.539  42.396  1.00  0.00           C
ATOM   2765  CB  GLN X 355      62.712  75.921  42.007  1.00  0.00           C
ATOM   2766  CG  GLN X 355      62.505  76.121  40.496  1.00  0.00           C
ATOM   2767  CD  GLN X 355      61.854  77.459  40.132  1.00  0.00           C
ATOM   2768  OE1 GLN X 355      61.356  78.219  40.957  1.00  0.00           O
ATOM   2769  NE2 GLN X 355      61.811  77.790  38.864  1.00  0.00           N
ATOM   2770  C   GLN X 355      64.640  74.255  41.733  1.00  0.00           C
ATOM   2771  O   GLN X 355      64.698  73.467  40.786  1.00  0.00           O
ATOM   2772  N   LYS X 356      65.742  74.804  42.273  1.00  0.00           N
ATOM   2773  CA  LYS X 356      67.114  74.658  41.735  1.00  0.00           C
ATOM   2774  CB  LYS X 356      68.041  75.668  42.437  1.00  0.00           C
ATOM   2775  CG  LYS X 356      67.699  77.120  42.055  1.00  0.00           C
ATOM   2776  CD  LYS X 356      68.648  78.147  42.691  1.00  0.00           C
ATOM   2777  CE  LYS X 356      68.527  78.257  44.217  1.00  0.00           C
ATOM   2778  NZ  LYS X 356      67.184  78.715  44.642  1.00  0.00           N
ATOM   2779  C   LYS X 356      67.696  73.236  41.816  1.00  0.00           C
ATOM   2780  O   LYS X 356      68.656  72.926  41.104  1.00  0.00           O
ATOM   2781  N   THR X 357      67.097  72.347  42.612  1.00  0.00           N
ATOM   2782  CA  THR X 357      67.428  70.907  42.667  1.00  0.00           C
ATOM   2783  CB  THR X 357      67.913  70.540  44.085  1.00  0.00           C
ATOM   2784  CG2 THR X 357      66.842  70.622  45.172  1.00  0.00           C
ATOM   2785  OG1 THR X 357      68.445  69.238  44.120  1.00  0.00           O
ATOM   2786  C   THR X 357      66.280  70.016  42.151  1.00  0.00           C
ATOM   2787  O   THR X 357      66.513  68.926  41.623  1.00  0.00           O
ATOM   2788  N   ALA X 358      65.034  70.497  42.219  1.00  0.00           N
ATOM   2789  CA  ALA X 358      63.838  69.794  41.759  1.00  0.00           C
ATOM   2790  CB  ALA X 358      62.616  70.524  42.321  1.00  0.00           C
ATOM   2791  C   ALA X 358      63.750  69.668  40.227  1.00  0.00           C
ATOM   2792  O   ALA X 358      63.289  68.640  39.736  1.00  0.00           O
ATOM   2793  N   MET X 359      64.230  70.657  39.462  1.00  0.00           N
ATOM   2794  CA  MET X 359      64.260  70.587  37.991  1.00  0.00           C
ATOM   2795  CB  MET X 359      64.753  71.943  37.450  1.00  0.00           C
ATOM   2796  CG  MET X 359      64.846  72.051  35.922  1.00  0.00           C
ATOM   2797  SD  MET X 359      66.212  71.139  35.141  1.00  0.00           S
ATOM   2798  CE  MET X 359      65.909  71.521  33.398  1.00  0.00           C
ATOM   2799  C   MET X 359      65.101  69.387  37.514  1.00  0.00           C
ATOM   2800  O   MET X 359      64.631  68.561  36.729  1.00  0.00           O
ATOM   2801  N   SER X 360      66.308  69.215  38.065  1.00  0.00           N
ATOM   2802  CA  SER X 360      67.164  68.057  37.762  1.00  0.00           C
ATOM   2803  CB  SER X 360      68.566  68.262  38.346  1.00  0.00           C
ATOM   2804  OG  SER X 360      69.185  69.400  37.758  1.00  0.00           O
ATOM   2805  C   SER X 360      66.559  66.727  38.249  1.00  0.00           C
ATOM   2806  O   SER X 360      66.711  65.706  37.573  1.00  0.00           O
ATOM   2807  N   LEU X 361      65.815  66.720  39.363  1.00  0.00           N
ATOM   2808  CA  LEU X 361      65.079  65.540  39.847  1.00  0.00           C
ATOM   2809  CB  LEU X 361      64.585  65.832  41.278  1.00  0.00           C
ATOM   2810  CG  LEU X 361      63.985  64.635  42.040  1.00  0.00           C
ATOM   2811  CD1 LEU X 361      64.999  63.508  42.246  1.00  0.00           C
ATOM   2812  CD2 LEU X 361      63.511  65.104  43.417  1.00  0.00           C
ATOM   2813  C   LEU X 361      63.915  65.152  38.913  1.00  0.00           C
ATOM   2814  O   LEU X 361      63.639  63.968  38.706  1.00  0.00           O
ATOM   2815  N   LEU X 362      63.262  66.137  38.292  1.00  0.00           N
ATOM   2816  CA  LEU X 362      62.208  65.914  37.303  1.00  0.00           C
ATOM   2817  CB  LEU X 362      61.421  67.228  37.129  1.00  0.00           C
ATOM   2818  CG  LEU X 362      60.108  67.106  36.331  1.00  0.00           C
ATOM   2819  CD1 LEU X 362      59.088  66.219  37.045  1.00  0.00           C
ATOM   2820  CD2 LEU X 362      59.457  68.478  36.152  1.00  0.00           C
ATOM   2821  C   LEU X 362      62.778  65.341  35.990  1.00  0.00           C
ATOM   2822  O   LEU X 362      62.172  64.438  35.416  1.00  0.00           O
ATOM   2823  N   TRP X 363      63.984  65.748  35.567  1.00  0.00           N
ATOM   2824  CA  TRP X 363      64.686  65.109  34.437  1.00  0.00           C
ATOM   2825  CB  TRP X 363      65.828  66.000  33.934  1.00  0.00           C
ATOM   2826  CG  TRP X 363      66.532  65.470  32.719  1.00  0.00           C
ATOM   2827  CD1 TRP X 363      67.858  65.215  32.632  1.00  0.00           C
ATOM   2828  NE1 TRP X 363      68.151  64.702  31.384  1.00  0.00           N
ATOM   2829  CE2 TRP X 363      67.032  64.620  30.590  1.00  0.00           C
ATOM   2830  CZ2 TRP X 363      66.827  64.167  29.280  1.00  0.00           C
ATOM   2831  CH2 TRP X 363      65.528  64.186  28.745  1.00  0.00           C
ATOM   2832  CZ3 TRP X 363      64.458  64.646  29.532  1.00  0.00           C
ATOM   2833  CE3 TRP X 363      64.675  65.079  30.854  1.00  0.00           C
ATOM   2834  CD2 TRP X 363      65.970  65.091  31.419  1.00  0.00           C
ATOM   2835  C   TRP X 363      65.194  63.689  34.755  1.00  0.00           C
ATOM   2836  O   TRP X 363      65.121  62.799  33.903  1.00  0.00           O
ATOM   2837  N   LYS X 364      65.606  63.422  36.005  1.00  0.00           N
ATOM   2838  CA  LYS X 364      65.868  62.055  36.509  1.00  0.00           C
ATOM   2839  CB  LYS X 364      66.521  62.158  37.904  1.00  0.00           C
ATOM   2840  CG  LYS X 364      67.056  60.852  38.521  1.00  0.00           C
ATOM   2841  CD  LYS X 364      68.069  60.071  37.666  1.00  0.00           C
ATOM   2842  CE  LYS X 364      69.299  60.872  37.211  1.00  0.00           C
ATOM   2843  NZ  LYS X 364      70.207  61.219  38.329  1.00  0.00           N
ATOM   2844  C   LYS X 364      64.601  61.181  36.519  1.00  0.00           C
ATOM   2845  O   LYS X 364      64.697  59.959  36.508  1.00  0.00           O
ATOM   2846  N   SER X 365      63.420  61.802  36.462  1.00  0.00           N
ATOM   2847  CA  SER X 365      62.106  61.148  36.401  1.00  0.00           C
ATOM   2848  CB  SER X 365      61.111  61.884  37.311  1.00  0.00           C
ATOM   2849  OG  SER X 365      61.627  62.039  38.622  1.00  0.00           O
ATOM   2850  C   SER X 365      61.545  60.999  34.971  1.00  0.00           C
ATOM   2851  O   SER X 365      60.390  60.604  34.810  1.00  0.00           O
ATOM   2852  N   TYR X 366      62.324  61.289  33.917  1.00  0.00           N
ATOM   2853  CA  TYR X 366      61.883  61.283  32.507  1.00  0.00           C
ATOM   2854  CB  TYR X 366      63.099  61.543  31.605  1.00  0.00           C
ATOM   2855  CG  TYR X 366      62.850  61.580  30.102  1.00  0.00           C
ATOM   2856  CD1 TYR X 366      63.692  60.852  29.237  1.00  0.00           C
ATOM   2857  CE1 TYR X 366      63.539  60.955  27.840  1.00  0.00           C
ATOM   2858  CZ  TYR X 366      62.537  61.783  27.292  1.00  0.00           C
ATOM   2859  OH  TYR X 366      62.393  61.899  25.944  1.00  0.00           O
ATOM   2860  CE2 TYR X 366      61.674  62.484  28.157  1.00  0.00           C
ATOM   2861  CD2 TYR X 366      61.836  62.394  29.555  1.00  0.00           C
ATOM   2862  C   TYR X 366      61.095  60.039  32.023  1.00  0.00           C
ATOM   2863  O   TYR X 366      60.089  60.247  31.335  1.00  0.00           O
ATOM   2864  N   PRO X 367      61.443  58.773  32.357  1.00  0.00           N
ATOM   2865  CD  PRO X 367      62.655  58.317  33.033  1.00  0.00           C
ATOM   2866  CG  PRO X 367      62.426  56.840  33.346  1.00  0.00           C
ATOM   2867  CB  PRO X 367      61.537  56.388  32.194  1.00  0.00           C
ATOM   2868  CA  PRO X 367      60.643  57.606  31.943  1.00  0.00           C
ATOM   2869  C   PRO X 367      59.289  57.479  32.669  1.00  0.00           C
ATOM   2870  O   PRO X 367      58.445  56.689  32.246  1.00  0.00           O
ATOM   2871  N   LEU X 368      59.062  58.253  33.739  1.00  0.00           N
ATOM   2872  CA  LEU X 368      57.784  58.349  34.454  1.00  0.00           C
ATOM   2873  CB  LEU X 368      58.076  58.354  35.970  1.00  0.00           C
ATOM   2874  CG  LEU X 368      56.841  58.449  36.886  1.00  0.00           C
ATOM   2875  CD1 LEU X 368      55.887  57.266  36.711  1.00  0.00           C
ATOM   2876  CD2 LEU X 368      57.294  58.485  38.347  1.00  0.00           C
ATOM   2877  C   LEU X 368      56.966  59.570  33.996  1.00  0.00           C
ATOM   2878  O   LEU X 368      55.775  59.442  33.722  1.00  0.00           O
ATOM   2879  N   VAL X 369      57.584  60.753  33.879  1.00  0.00           N
ATOM   2880  CA  VAL X 369      56.852  62.006  33.577  1.00  0.00           C
ATOM   2881  CB  VAL X 369      57.432  63.226  34.317  1.00  0.00           C
ATOM   2882  CG1 VAL X 369      57.467  62.954  35.827  1.00  0.00           C
ATOM   2883  CG2 VAL X 369      58.827  63.643  33.834  1.00  0.00           C
ATOM   2884  C   VAL X 369      56.658  62.281  32.082  1.00  0.00           C
ATOM   2885  O   VAL X 369      55.714  62.979  31.717  1.00  0.00           O
ATOM   2886  N   CYS X 370      57.477  61.679  31.214  1.00  0.00           N
ATOM   2887  CA  CYS X 370      57.256  61.592  29.764  1.00  0.00           C
ATOM   2888  CB  CYS X 370      56.129  60.574  29.490  1.00  0.00           C
ATOM   2889  SG  CYS X 370      56.433  58.993  30.339  1.00  0.00           S
ATOM   2890  C   CYS X 370      57.066  62.951  29.041  1.00  0.00           C
ATOM   2891  O   CYS X 370      56.130  63.106  28.249  1.00  0.00           O
ATOM   2892  N   ILE X 371      57.930  63.938  29.324  1.00  0.00           N
ATOM   2893  CA  ILE X 371      57.979  65.261  28.660  1.00  0.00           C
ATOM   2894  CB  ILE X 371      57.276  66.368  29.489  1.00  0.00           C
ATOM   2895  CG2 ILE X 371      55.770  66.076  29.598  1.00  0.00           C
ATOM   2896  CG1 ILE X 371      57.914  66.574  30.883  1.00  0.00           C
ATOM   2897  CD1 ILE X 371      57.397  67.807  31.637  1.00  0.00           C
ATOM   2898  C   ILE X 371      59.422  65.666  28.309  1.00  0.00           C
ATOM   2899  O   ILE X 371      60.354  65.289  29.021  1.00  0.00           O
ATOM   2900  N   ALA X 372      59.610  66.423  27.223  1.00  0.00           N
ATOM   2901  CA  ALA X 372      60.930  66.801  26.695  1.00  0.00           C
ATOM   2902  CB  ALA X 372      60.730  67.416  25.304  1.00  0.00           C
ATOM   2903  C   ALA X 372      61.735  67.745  27.618  1.00  0.00           C
ATOM   2904  O   ALA X 372      61.162  68.530  28.382  1.00  0.00           O
ATOM   2905  N   LYS X 373      63.077  67.722  27.519  1.00  0.00           N
ATOM   2906  CA  LYS X 373      63.984  68.405  28.471  1.00  0.00           C
ATOM   2907  CB  LYS X 373      65.455  68.030  28.182  1.00  0.00           C
ATOM   2908  CG  LYS X 373      66.341  68.275  29.420  1.00  0.00           C
ATOM   2909  CD  LYS X 373      67.830  67.974  29.195  1.00  0.00           C
ATOM   2910  CE  LYS X 373      68.582  68.202  30.516  1.00  0.00           C
ATOM   2911  NZ  LYS X 373      70.053  68.148  30.349  1.00  0.00           N
ATOM   2912  C   LYS X 373      63.793  69.928  28.550  1.00  0.00           C
ATOM   2913  O   LYS X 373      64.001  70.512  29.612  1.00  0.00           O
ATOM   2914  N   GLU X 374      63.338  70.581  27.479  1.00  0.00           N
ATOM   2915  CA  GLU X 374      63.043  72.028  27.473  1.00  0.00           C
ATOM   2916  CB  GLU X 374      63.211  72.601  26.057  1.00  0.00           C
ATOM   2917  CG  GLU X 374      62.167  72.135  25.031  1.00  0.00           C
ATOM   2918  CD  GLU X 374      62.438  72.774  23.662  1.00  0.00           C
ATOM   2919  OE1 GLU X 374      62.430  74.025  23.562  1.00  0.00           O
ATOM   2920  OE2 GLU X 374      62.679  72.040  22.676  1.00  0.00           O
ATOM   2921  C   GLU X 374      61.692  72.410  28.123  1.00  0.00           C
ATOM   2922  O   GLU X 374      61.413  73.590  28.343  1.00  0.00           O
ATOM   2923  N   LEU X 375      60.869  71.419  28.491  1.00  0.00           N
ATOM   2924  CA  LEU X 375      59.592  71.594  29.200  1.00  0.00           C
ATOM   2925  CB  LEU X 375      58.498  70.801  28.458  1.00  0.00           C
ATOM   2926  CG  LEU X 375      58.328  71.180  26.971  1.00  0.00           C
ATOM   2927  CD1 LEU X 375      57.266  70.291  26.332  1.00  0.00           C
ATOM   2928  CD2 LEU X 375      57.911  72.640  26.776  1.00  0.00           C
ATOM   2929  C   LEU X 375      59.680  71.214  30.693  1.00  0.00           C
ATOM   2930  O   LEU X 375      58.882  71.688  31.500  1.00  0.00           O
ATOM   2931  N   ILE X 376      60.701  70.444  31.086  1.00  0.00           N
ATOM   2932  CA  ILE X 376      61.073  70.174  32.487  1.00  0.00           C
ATOM   2933  CB  ILE X 376      62.354  69.300  32.529  1.00  0.00           C
ATOM   2934  CG2 ILE X 376      62.852  69.072  33.962  1.00  0.00           C
ATOM   2935  CG1 ILE X 376      62.201  67.936  31.818  1.00  0.00           C
ATOM   2936  CD1 ILE X 376      61.319  66.892  32.517  1.00  0.00           C
ATOM   2937  C   ILE X 376      61.237  71.462  33.337  1.00  0.00           C
ATOM   2938  O   ILE X 376      60.629  71.533  34.414  1.00  0.00           O
ATOM   2939  N   PRO X 377      61.997  72.503  32.917  1.00  0.00           N
ATOM   2940  CD  PRO X 377      62.770  72.639  31.684  1.00  0.00           C
ATOM   2941  CG  PRO X 377      63.235  74.091  31.618  1.00  0.00           C
ATOM   2942  CB  PRO X 377      63.293  74.503  33.087  1.00  0.00           C
ATOM   2943  CA  PRO X 377      62.141  73.718  33.722  1.00  0.00           C
ATOM   2944  C   PRO X 377      60.847  74.538  33.753  1.00  0.00           C
ATOM   2945  O   PRO X 377      60.533  75.132  34.783  1.00  0.00           O
ATOM   2946  N   GLU X 378      60.069  74.516  32.667  1.00  0.00           N
ATOM   2947  CA  GLU X 378      58.794  75.223  32.528  1.00  0.00           C
ATOM   2948  CB  GLU X 378      58.351  75.108  31.056  1.00  0.00           C
ATOM   2949  CG  GLU X 378      57.133  75.956  30.679  1.00  0.00           C
ATOM   2950  CD  GLU X 378      57.488  77.437  30.524  1.00  0.00           C
ATOM   2951  OE1 GLU X 378      57.631  78.150  31.547  1.00  0.00           O
ATOM   2952  OE2 GLU X 378      57.576  77.913  29.370  1.00  0.00           O
ATOM   2953  C   GLU X 378      57.729  74.665  33.489  1.00  0.00           C
ATOM   2954  O   GLU X 378      57.048  75.435  34.170  1.00  0.00           O
ATOM   2955  N   ALA X 379      57.621  73.336  33.602  1.00  0.00           N
ATOM   2956  CA  ALA X 379      56.738  72.664  34.558  1.00  0.00           C
ATOM   2957  CB  ALA X 379      56.705  71.170  34.215  1.00  0.00           C
ATOM   2958  C   ALA X 379      57.170  72.892  36.016  1.00  0.00           C
ATOM   2959  O   ALA X 379      56.332  73.166  36.879  1.00  0.00           O
ATOM   2960  N   THR X 380      58.478  72.832  36.292  1.00  0.00           N
ATOM   2961  CA  THR X 380      59.008  73.065  37.645  1.00  0.00           C
ATOM   2962  CB  THR X 380      60.501  72.701  37.750  1.00  0.00           C
ATOM   2963  CG2 THR X 380      60.942  72.578  39.209  1.00  0.00           C
ATOM   2964  OG1 THR X 380      60.767  71.441  37.173  1.00  0.00           O
ATOM   2965  C   THR X 380      58.766  74.516  38.087  1.00  0.00           C
ATOM   2966  O   THR X 380      58.305  74.750  39.203  1.00  0.00           O
ATOM   2967  N   GLU X 381      58.975  75.494  37.197  1.00  0.00           N
ATOM   2968  CA  GLU X 381      58.730  76.918  37.468  1.00  0.00           C
ATOM   2969  CB  GLU X 381      59.354  77.760  36.339  1.00  0.00           C
ATOM   2970  CG  GLU X 381      59.391  79.258  36.661  1.00  0.00           C
ATOM   2971  CD  GLU X 381      60.137  80.034  35.572  1.00  0.00           C
ATOM   2972  OE1 GLU X 381      59.491  80.505  34.604  1.00  0.00           O
ATOM   2973  OE2 GLU X 381      61.372  80.230  35.672  1.00  0.00           O
ATOM   2974  C   GLU X 381      57.235  77.235  37.640  1.00  0.00           C
ATOM   2975  O   GLU X 381      56.882  78.085  38.463  1.00  0.00           O
ATOM   2976  N   LYS X 382      56.351  76.519  36.928  1.00  0.00           N
ATOM   2977  CA  LYS X 382      54.892  76.652  37.065  1.00  0.00           C
ATOM   2978  CB  LYS X 382      54.190  75.805  35.983  1.00  0.00           C
ATOM   2979  CG  LYS X 382      52.671  76.033  35.889  1.00  0.00           C
ATOM   2980  CD  LYS X 382      52.347  77.367  35.200  1.00  0.00           C
ATOM   2981  CE  LYS X 382      50.845  77.605  35.026  1.00  0.00           C
ATOM   2982  NZ  LYS X 382      50.178  77.835  36.325  1.00  0.00           N
ATOM   2983  C   LYS X 382      54.416  76.270  38.470  1.00  0.00           C
ATOM   2984  O   LYS X 382      53.656  77.023  39.073  1.00  0.00           O
ATOM   2985  N   TYR X 383      54.874  75.132  39.003  1.00  0.00           N
ATOM   2986  CA  TYR X 383      54.390  74.582  40.281  1.00  0.00           C
ATOM   2987  CB  TYR X 383      54.414  73.043  40.230  1.00  0.00           C
ATOM   2988  CG  TYR X 383      53.206  72.396  39.566  1.00  0.00           C
ATOM   2989  CD1 TYR X 383      52.337  71.576  40.316  1.00  0.00           C
ATOM   2990  CE1 TYR X 383      51.212  70.986  39.706  1.00  0.00           C
ATOM   2991  CZ  TYR X 383      50.935  71.228  38.345  1.00  0.00           C
ATOM   2992  OH  TYR X 383      49.828  70.701  37.758  1.00  0.00           O
ATOM   2993  CE2 TYR X 383      51.810  72.037  37.590  1.00  0.00           C
ATOM   2994  CD2 TYR X 383      52.949  72.602  38.196  1.00  0.00           C
ATOM   2995  C   TYR X 383      55.149  75.109  41.514  1.00  0.00           C
ATOM   2996  O   TYR X 383      54.523  75.344  42.549  1.00  0.00           O
ATOM   2997  N   LEU X 384      56.473  75.302  41.435  1.00  0.00           N
ATOM   2998  CA  LEU X 384      57.306  75.712  42.582  1.00  0.00           C
ATOM   2999  CB  LEU X 384      58.607  74.876  42.638  1.00  0.00           C
ATOM   3000  CG  LEU X 384      58.469  73.456  43.226  1.00  0.00           C
ATOM   3001  CD1 LEU X 384      57.631  72.503  42.372  1.00  0.00           C
ATOM   3002  CD2 LEU X 384      59.859  72.834  43.377  1.00  0.00           C
ATOM   3003  C   LEU X 384      57.607  77.225  42.617  1.00  0.00           C
ATOM   3004  O   LEU X 384      58.174  77.701  43.602  1.00  0.00           O
ATOM   3005  N   GLY X 385      57.252  77.988  41.577  1.00  0.00           N
ATOM   3006  CA  GLY X 385      57.574  79.417  41.486  1.00  0.00           C
ATOM   3007  C   GLY X 385      56.852  80.286  42.519  1.00  0.00           C
ATOM   3008  O   GLY X 385      57.497  81.034  43.254  1.00  0.00           O
ATOM   3009  N   GLY X 386      55.530  80.144  42.649  1.00  0.00           N
ATOM   3010  CA  GLY X 386      54.705  80.870  43.626  1.00  0.00           C
ATOM   3011  C   GLY X 386      54.820  80.394  45.085  1.00  0.00           C
ATOM   3012  O   GLY X 386      53.936  80.703  45.889  1.00  0.00           O
ATOM   3013  N   THR X 387      55.865  79.640  45.440  1.00  0.00           N
ATOM   3014  CA  THR X 387      55.977  78.875  46.698  1.00  0.00           C
ATOM   3015  CB  THR X 387      55.883  77.366  46.398  1.00  0.00           C
ATOM   3016  CG2 THR X 387      55.654  76.517  47.647  1.00  0.00           C
ATOM   3017  OG1 THR X 387      54.788  77.112  45.542  1.00  0.00           O
ATOM   3018  C   THR X 387      57.286  79.206  47.427  1.00  0.00           C
ATOM   3019  O   THR X 387      58.322  79.395  46.787  1.00  0.00           O
ATOM   3020  N   ASP X 388      57.263  79.276  48.762  1.00  0.00           N
ATOM   3021  CA  ASP X 388      58.378  79.771  49.589  1.00  0.00           C
ATOM   3022  CB  ASP X 388      57.830  80.865  50.515  1.00  0.00           C
ATOM   3023  CG  ASP X 388      58.925  81.506  51.365  1.00  0.00           C
ATOM   3024  OD1 ASP X 388      59.183  81.045  52.507  1.00  0.00           O
ATOM   3025  OD2 ASP X 388      59.506  82.526  50.931  1.00  0.00           O
ATOM   3026  C   ASP X 388      59.066  78.667  50.409  1.00  0.00           C
ATOM   3027  O   ASP X 388      60.296  78.567  50.425  1.00  0.00           O
ATOM   3028  N   ASP X 389      58.282  77.823  51.079  1.00  0.00           N
ATOM   3029  CA  ASP X 389      58.789  76.858  52.052  1.00  0.00           C
ATOM   3030  CB  ASP X 389      57.685  76.551  53.073  1.00  0.00           C
ATOM   3031  CG  ASP X 389      58.206  75.711  54.233  1.00  0.00           C
ATOM   3032  OD1 ASP X 389      58.489  74.510  54.038  1.00  0.00           O
ATOM   3033  OD2 ASP X 389      58.408  76.278  55.335  1.00  0.00           O
ATOM   3034  C   ASP X 389      59.350  75.592  51.384  1.00  0.00           C
ATOM   3035  O   ASP X 389      58.714  74.998  50.516  1.00  0.00           O
ATOM   3036  N   THR X 390      60.529  75.140  51.812  1.00  0.00           N
ATOM   3037  CA  THR X 390      61.250  73.976  51.252  1.00  0.00           C
ATOM   3038  CB  THR X 390      62.622  73.855  51.927  1.00  0.00           C
ATOM   3039  CG2 THR X 390      63.531  75.048  51.641  1.00  0.00           C
ATOM   3040  OG1 THR X 390      62.450  73.790  53.327  1.00  0.00           O
ATOM   3041  C   THR X 390      60.510  72.632  51.380  1.00  0.00           C
ATOM   3042  O   THR X 390      60.795  71.687  50.638  1.00  0.00           O
ATOM   3043  N   VAL X 391      59.527  72.528  52.280  1.00  0.00           N
ATOM   3044  CA  VAL X 391      58.640  71.360  52.425  1.00  0.00           C
ATOM   3045  CB  VAL X 391      58.390  71.050  53.912  1.00  0.00           C
ATOM   3046  CG1 VAL X 391      57.515  69.806  54.068  1.00  0.00           C
ATOM   3047  CG2 VAL X 391      59.705  70.773  54.657  1.00  0.00           C
ATOM   3048  C   VAL X 391      57.328  71.557  51.654  1.00  0.00           C
ATOM   3049  O   VAL X 391      56.814  70.603  51.062  1.00  0.00           O
ATOM   3050  N   LYS X 392      56.828  72.794  51.542  1.00  0.00           N
ATOM   3051  CA  LYS X 392      55.684  73.116  50.669  1.00  0.00           C
ATOM   3052  CB  LYS X 392      55.156  74.516  51.015  1.00  0.00           C
ATOM   3053  CG  LYS X 392      53.808  74.867  50.369  1.00  0.00           C
ATOM   3054  CD  LYS X 392      52.649  73.967  50.822  1.00  0.00           C
ATOM   3055  CE  LYS X 392      51.353  74.570  50.282  1.00  0.00           C
ATOM   3056  NZ  LYS X 392      50.162  73.763  50.620  1.00  0.00           N
ATOM   3057  C   LYS X 392      56.047  72.981  49.185  1.00  0.00           C
ATOM   3058  O   LYS X 392      55.262  72.442  48.410  1.00  0.00           O
ATOM   3059  N   LYS X 393      57.274  73.351  48.798  1.00  0.00           N
ATOM   3060  CA  LYS X 393      57.868  73.073  47.476  1.00  0.00           C
ATOM   3061  CB  LYS X 393      59.282  73.687  47.396  1.00  0.00           C
ATOM   3062  CG  LYS X 393      59.260  75.223  47.273  1.00  0.00           C
ATOM   3063  CD  LYS X 393      60.672  75.825  47.339  1.00  0.00           C
ATOM   3064  CE  LYS X 393      60.602  77.357  47.311  1.00  0.00           C
ATOM   3065  NZ  LYS X 393      61.945  77.982  47.348  1.00  0.00           N
ATOM   3066  C   LYS X 393      57.894  71.567  47.176  1.00  0.00           C
ATOM   3067  O   LYS X 393      57.592  71.180  46.050  1.00  0.00           O
ATOM   3068  N   LYS X 394      58.160  70.714  48.178  1.00  0.00           N
ATOM   3069  CA  LYS X 394      58.065  69.246  48.056  1.00  0.00           C
ATOM   3070  CB  LYS X 394      58.784  68.576  49.243  1.00  0.00           C
ATOM   3071  CG  LYS X 394      58.840  67.046  49.097  1.00  0.00           C
ATOM   3072  CD  LYS X 394      59.762  66.376  50.126  1.00  0.00           C
ATOM   3073  CE  LYS X 394      59.375  66.601  51.592  1.00  0.00           C
ATOM   3074  NZ  LYS X 394      58.106  65.939  51.975  1.00  0.00           N
ATOM   3075  C   LYS X 394      56.618  68.759  47.886  1.00  0.00           C
ATOM   3076  O   LYS X 394      56.376  67.879  47.064  1.00  0.00           O
ATOM   3077  N   ASP X 395      55.653  69.364  48.579  1.00  0.00           N
ATOM   3078  CA  ASP X 395      54.225  69.033  48.431  1.00  0.00           C
ATOM   3079  CB  ASP X 395      53.419  69.732  49.537  1.00  0.00           C
ATOM   3080  CG  ASP X 395      52.038  69.100  49.703  1.00  0.00           C
ATOM   3081  OD1 ASP X 395      51.969  67.959  50.207  1.00  0.00           O
ATOM   3082  OD2 ASP X 395      51.010  69.737  49.375  1.00  0.00           O
ATOM   3083  C   ASP X 395      53.682  69.397  47.035  1.00  0.00           C
ATOM   3084  O   ASP X 395      52.953  68.608  46.425  1.00  0.00           O
ATOM   3085  N   LEU X 396      54.104  70.549  46.498  1.00  0.00           N
ATOM   3086  CA  LEU X 396      53.844  70.979  45.119  1.00  0.00           C
ATOM   3087  CB  LEU X 396      54.274  72.455  44.941  1.00  0.00           C
ATOM   3088  CG  LEU X 396      53.176  73.519  45.131  1.00  0.00           C
ATOM   3089  CD1 LEU X 396      52.112  73.439  44.035  1.00  0.00           C
ATOM   3090  CD2 LEU X 396      52.489  73.449  46.493  1.00  0.00           C
ATOM   3091  C   LEU X 396      54.551  70.084  44.089  1.00  0.00           C
ATOM   3092  O   LEU X 396      53.962  69.775  43.057  1.00  0.00           O
ATOM   3093  N   PHE X 397      55.778  69.627  44.362  1.00  0.00           N
ATOM   3094  CA  PHE X 397      56.488  68.683  43.491  1.00  0.00           C
ATOM   3095  CB  PHE X 397      57.944  68.544  43.955  1.00  0.00           C
ATOM   3096  CG  PHE X 397      58.822  67.799  42.971  1.00  0.00           C
ATOM   3097  CD1 PHE X 397      59.384  68.489  41.881  1.00  0.00           C
ATOM   3098  CE1 PHE X 397      60.204  67.812  40.963  1.00  0.00           C
ATOM   3099  CZ  PHE X 397      60.454  66.438  41.120  1.00  0.00           C
ATOM   3100  CE2 PHE X 397      59.883  65.742  42.200  1.00  0.00           C
ATOM   3101  CD2 PHE X 397      59.071  66.421  43.127  1.00  0.00           C
ATOM   3102  C   PHE X 397      55.786  67.317  43.431  1.00  0.00           C
ATOM   3103  O   PHE X 397      55.636  66.754  42.350  1.00  0.00           O
ATOM   3104  N   LEU X 398      55.288  66.816  44.568  1.00  0.00           N
ATOM   3105  CA  LEU X 398      54.486  65.590  44.640  1.00  0.00           C
ATOM   3106  CB  LEU X 398      54.312  65.225  46.126  1.00  0.00           C
ATOM   3107  CG  LEU X 398      53.474  63.965  46.423  1.00  0.00           C
ATOM   3108  CD1 LEU X 398      53.944  62.714  45.674  1.00  0.00           C
ATOM   3109  CD2 LEU X 398      53.553  63.680  47.926  1.00  0.00           C
ATOM   3110  C   LEU X 398      53.150  65.722  43.881  1.00  0.00           C
ATOM   3111  O   LEU X 398      52.705  64.767  43.251  1.00  0.00           O
ATOM   3112  N   ASP X 399      52.533  66.909  43.880  1.00  0.00           N
ATOM   3113  CA  ASP X 399      51.342  67.188  43.063  1.00  0.00           C
ATOM   3114  CB  ASP X 399      50.662  68.460  43.591  1.00  0.00           C
ATOM   3115  CG  ASP X 399      49.295  68.697  42.949  1.00  0.00           C
ATOM   3116  OD1 ASP X 399      49.062  69.777  42.367  1.00  0.00           O
ATOM   3117  OD2 ASP X 399      48.404  67.819  43.031  1.00  0.00           O
ATOM   3118  C   ASP X 399      51.667  67.276  41.556  1.00  0.00           C
ATOM   3119  O   ASP X 399      50.920  66.737  40.741  1.00  0.00           O
ATOM   3120  N   LEU X 400      52.810  67.870  41.181  1.00  0.00           N
ATOM   3121  CA  LEU X 400      53.315  67.942  39.800  1.00  0.00           C
ATOM   3122  CB  LEU X 400      54.631  68.759  39.807  1.00  0.00           C
ATOM   3123  CG  LEU X 400      55.197  69.253  38.458  1.00  0.00           C
ATOM   3124  CD1 LEU X 400      56.521  69.978  38.726  1.00  0.00           C
ATOM   3125  CD2 LEU X 400      55.514  68.154  37.441  1.00  0.00           C
ATOM   3126  C   LEU X 400      53.506  66.535  39.210  1.00  0.00           C
ATOM   3127  O   LEU X 400      52.940  66.218  38.162  1.00  0.00           O
ATOM   3128  N   ILE X 401      54.268  65.671  39.893  1.00  0.00           N
ATOM   3129  CA  ILE X 401      54.588  64.317  39.402  1.00  0.00           C
ATOM   3130  CB  ILE X 401      55.826  63.716  40.106  1.00  0.00           C
ATOM   3131  CG2 ILE X 401      57.052  64.618  39.866  1.00  0.00           C
ATOM   3132  CG1 ILE X 401      55.554  63.431  41.599  1.00  0.00           C
ATOM   3133  CD1 ILE X 401      56.779  62.976  42.403  1.00  0.00           C
ATOM   3134  C   ILE X 401      53.386  63.359  39.423  1.00  0.00           C
ATOM   3135  O   ILE X 401      53.426  62.331  38.751  1.00  0.00           O
ATOM   3136  N   ALA X 402      52.306  63.700  40.134  1.00  0.00           N
ATOM   3137  CA  ALA X 402      51.016  63.020  40.038  1.00  0.00           C
ATOM   3138  CB  ALA X 402      50.287  63.209  41.374  1.00  0.00           C
ATOM   3139  C   ALA X 402      50.185  63.526  38.841  1.00  0.00           C
ATOM   3140  O   ALA X 402      49.707  62.729  38.027  1.00  0.00           O
ATOM   3141  N   ASP X 403      50.048  64.849  38.697  1.00  0.00           N
ATOM   3142  CA  ASP X 403      49.278  65.494  37.626  1.00  0.00           C
ATOM   3143  CB  ASP X 403      49.365  67.025  37.761  1.00  0.00           C
ATOM   3144  CG  ASP X 403      48.553  67.628  38.907  1.00  0.00           C
ATOM   3145  OD1 ASP X 403      47.763  66.930  39.590  1.00  0.00           O
ATOM   3146  OD2 ASP X 403      48.661  68.857  39.119  1.00  0.00           O
ATOM   3147  C   ASP X 403      49.782  65.102  36.231  1.00  0.00           C
ATOM   3148  O   ASP X 403      48.979  64.739  35.371  1.00  0.00           O
ATOM   3149  N   VAL X 404      51.103  65.143  36.020  1.00  0.00           N
ATOM   3150  CA  VAL X 404      51.749  65.017  34.700  1.00  0.00           C
ATOM   3151  CB  VAL X 404      53.234  65.426  34.816  1.00  0.00           C
ATOM   3152  CG1 VAL X 404      54.070  64.415  35.613  1.00  0.00           C
ATOM   3153  CG2 VAL X 404      53.914  65.633  33.457  1.00  0.00           C
ATOM   3154  C   VAL X 404      51.608  63.637  34.047  1.00  0.00           C
ATOM   3155  O   VAL X 404      51.749  63.533  32.828  1.00  0.00           O
ATOM   3156  N   MET X 405      51.357  62.573  34.821  1.00  0.00           N
ATOM   3157  CA  MET X 405      51.364  61.192  34.306  1.00  0.00           C
ATOM   3158  CB  MET X 405      52.713  60.513  34.609  1.00  0.00           C
ATOM   3159  CG  MET X 405      52.999  60.276  36.095  1.00  0.00           C
ATOM   3160  SD  MET X 405      52.175  58.836  36.826  1.00  0.00           S
ATOM   3161  CE  MET X 405      52.733  59.032  38.536  1.00  0.00           C
ATOM   3162  C   MET X 405      50.153  60.328  34.685  1.00  0.00           C
ATOM   3163  O   MET X 405      49.955  59.314  34.015  1.00  0.00           O
ATOM   3164  N   PHE X 406      49.306  60.733  35.647  1.00  0.00           N
ATOM   3165  CA  PHE X 406      47.986  60.107  35.856  1.00  0.00           C
ATOM   3166  CB  PHE X 406      48.039  59.038  36.967  1.00  0.00           C
ATOM   3167  CG  PHE X 406      47.848  59.496  38.405  1.00  0.00           C
ATOM   3168  CD1 PHE X 406      46.550  59.589  38.950  1.00  0.00           C
ATOM   3169  CE1 PHE X 406      46.370  59.936  40.301  1.00  0.00           C
ATOM   3170  CZ  PHE X 406      47.485  60.180  41.119  1.00  0.00           C
ATOM   3171  CE2 PHE X 406      48.779  60.094  40.579  1.00  0.00           C
ATOM   3172  CD2 PHE X 406      48.961  59.761  39.224  1.00  0.00           C
ATOM   3173  C   PHE X 406      46.843  61.101  36.095  1.00  0.00           C
ATOM   3174  O   PHE X 406      45.772  60.930  35.513  1.00  0.00           O
ATOM   3175  N   GLY X 407      47.048  62.139  36.915  1.00  0.00           N
ATOM   3176  CA  GLY X 407      45.963  62.997  37.405  1.00  0.00           C
ATOM   3177  C   GLY X 407      45.249  63.776  36.298  1.00  0.00           C
ATOM   3178  O   GLY X 407      44.039  63.628  36.107  1.00  0.00           O
ATOM   3179  N   VAL X 408      46.004  64.543  35.506  1.00  0.00           N
ATOM   3180  CA  VAL X 408      45.452  65.315  34.382  1.00  0.00           C
ATOM   3181  CB  VAL X 408      46.354  66.508  34.015  1.00  0.00           C
ATOM   3182  CG1 VAL X 408      45.836  67.263  32.786  1.00  0.00           C
ATOM   3183  CG2 VAL X 408      46.389  67.494  35.193  1.00  0.00           C
ATOM   3184  C   VAL X 408      45.071  64.420  33.192  1.00  0.00           C
ATOM   3185  O   VAL X 408      43.959  64.596  32.687  1.00  0.00           O
ATOM   3186  N   PRO X 409      45.871  63.406  32.785  1.00  0.00           N
ATOM   3187  CD  PRO X 409      47.286  63.218  33.091  1.00  0.00           C
ATOM   3188  CG  PRO X 409      47.798  62.180  32.094  1.00  0.00           C
ATOM   3189  CB  PRO X 409      46.557  61.326  31.853  1.00  0.00           C
ATOM   3190  CA  PRO X 409      45.439  62.373  31.837  1.00  0.00           C
ATOM   3191  C   PRO X 409      44.058  61.772  32.159  1.00  0.00           C
ATOM   3192  O   PRO X 409      43.208  61.671  31.272  1.00  0.00           O
ATOM   3193  N   SER X 410      43.786  61.471  33.435  1.00  0.00           N
ATOM   3194  CA  SER X 410      42.517  60.885  33.898  1.00  0.00           C
ATOM   3195  CB  SER X 410      42.683  60.258  35.288  1.00  0.00           C
ATOM   3196  OG  SER X 410      43.630  59.206  35.243  1.00  0.00           O
ATOM   3197  C   SER X 410      41.309  61.840  33.888  1.00  0.00           C
ATOM   3198  O   SER X 410      40.192  61.376  34.118  1.00  0.00           O
ATOM   3199  N   VAL X 411      41.479  63.135  33.579  1.00  0.00           N
ATOM   3200  CA  VAL X 411      40.358  64.068  33.313  1.00  0.00           C
ATOM   3201  CB  VAL X 411      40.299  65.252  34.300  1.00  0.00           C
ATOM   3202  CG1 VAL X 411      39.998  64.771  35.723  1.00  0.00           C
ATOM   3203  CG2 VAL X 411      41.575  66.098  34.342  1.00  0.00           C
ATOM   3204  C   VAL X 411      40.299  64.556  31.863  1.00  0.00           C
ATOM   3205  O   VAL X 411      39.199  64.718  31.333  1.00  0.00           O
ATOM   3206  N   ILE X 412      41.430  64.710  31.160  1.00  0.00           N
ATOM   3207  CA  ILE X 412      41.391  65.057  29.725  1.00  0.00           C
ATOM   3208  CB  ILE X 412      42.727  65.604  29.174  1.00  0.00           C
ATOM   3209  CG2 ILE X 412      43.119  66.876  29.948  1.00  0.00           C
ATOM   3210  CG1 ILE X 412      43.839  64.537  29.166  1.00  0.00           C
ATOM   3211  CD1 ILE X 412      45.188  65.022  28.621  1.00  0.00           C
ATOM   3212  C   ILE X 412      40.830  63.910  28.873  1.00  0.00           C
ATOM   3213  O   ILE X 412      40.171  64.181  27.873  1.00  0.00           O
ATOM   3214  N   VAL X 413      40.960  62.648  29.308  1.00  0.00           N
ATOM   3215  CA  VAL X 413      40.262  61.511  28.677  1.00  0.00           C
ATOM   3216  CB  VAL X 413      40.745  60.170  29.271  1.00  0.00           C
ATOM   3217  CG1 VAL X 413      40.309  59.927  30.722  1.00  0.00           C
ATOM   3218  CG2 VAL X 413      40.297  58.982  28.414  1.00  0.00           C
ATOM   3219  C   VAL X 413      38.735  61.663  28.742  1.00  0.00           C
ATOM   3220  O   VAL X 413      38.047  61.408  27.754  1.00  0.00           O
ATOM   3221  N   ALA X 414      38.196  62.174  29.856  1.00  0.00           N
ATOM   3222  CA  ALA X 414      36.767  62.445  30.007  1.00  0.00           C
ATOM   3223  CB  ALA X 414      36.444  62.628  31.495  1.00  0.00           C
ATOM   3224  C   ALA X 414      36.323  63.648  29.155  1.00  0.00           C
ATOM   3225  O   ALA X 414      35.285  63.578  28.494  1.00  0.00           O
ATOM   3226  N   ARG X 415      37.138  64.713  29.075  1.00  0.00           N
ATOM   3227  CA  ARG X 415      36.908  65.831  28.136  1.00  0.00           C
ATOM   3228  CB  ARG X 415      37.928  66.963  28.362  1.00  0.00           C
ATOM   3229  CG  ARG X 415      37.652  67.759  29.646  1.00  0.00           C
ATOM   3230  CD  ARG X 415      38.547  69.005  29.716  1.00  0.00           C
ATOM   3231  NE  ARG X 415      38.128  69.919  30.794  1.00  0.00           N
ATOM   3232  CZ  ARG X 415      38.687  71.079  31.094  1.00  0.00           C
ATOM   3233  NH1 ARG X 415      39.749  71.524  30.487  1.00  0.00           N
ATOM   3234  NH2 ARG X 415      38.179  71.830  32.023  1.00  0.00           N
ATOM   3235  C   ARG X 415      36.930  65.378  26.672  1.00  0.00           C
ATOM   3236  O   ARG X 415      36.088  65.809  25.884  1.00  0.00           O
ATOM   3237  N   ASN X 416      37.836  64.474  26.307  1.00  0.00           N
ATOM   3238  CA  ASN X 416      37.922  63.912  24.960  1.00  0.00           C
ATOM   3239  CB  ASN X 416      39.291  63.218  24.804  1.00  0.00           C
ATOM   3240  CG  ASN X 416      40.458  64.192  24.705  1.00  0.00           C
ATOM   3241  OD1 ASN X 416      40.292  65.375  24.444  1.00  0.00           O
ATOM   3242  ND2 ASN X 416      41.672  63.713  24.842  1.00  0.00           N
ATOM   3243  C   ASN X 416      36.719  62.999  24.639  1.00  0.00           C
ATOM   3244  O   ASN X 416      36.200  63.065  23.525  1.00  0.00           O
ATOM   3245  N   HIE X 417      36.210  62.228  25.610  1.00  0.00           N
ATOM   3246  CA  HIE X 417      34.979  61.429  25.466  1.00  0.00           C
ATOM   3247  CB  HIE X 417      34.858  60.466  26.656  1.00  0.00           C
ATOM   3248  CG  HIE X 417      33.769  59.431  26.499  1.00  0.00           C
ATOM   3249  ND1 HIE X 417      33.818  58.351  25.619  1.00  0.00           N
ATOM   3250  CE1 HIE X 417      32.742  57.598  25.885  1.00  0.00           C
ATOM   3251  NE2 HIE X 417      31.998  58.173  26.840  1.00  0.00           N
ATOM   3252  CD2 HIE X 417      32.628  59.333  27.240  1.00  0.00           C
ATOM   3253  C   HIE X 417      33.717  62.301  25.345  1.00  0.00           C
ATOM   3254  O   HIE X 417      32.854  62.027  24.505  1.00  0.00           O
ATOM   3255  N   ARG X 418      33.634  63.385  26.131  1.00  0.00           N
ATOM   3256  CA  ARG X 418      32.556  64.389  26.079  1.00  0.00           C
ATOM   3257  CB  ARG X 418      32.725  65.361  27.264  1.00  0.00           C
ATOM   3258  CG  ARG X 418      31.635  66.445  27.313  1.00  0.00           C
ATOM   3259  CD  ARG X 418      31.741  67.354  28.544  1.00  0.00           C
ATOM   3260  NE  ARG X 418      32.996  68.114  28.564  1.00  0.00           N
ATOM   3261  CZ  ARG X 418      33.320  69.125  29.345  1.00  0.00           C
ATOM   3262  NH1 ARG X 418      32.573  69.598  30.292  1.00  0.00           N
ATOM   3263  NH2 ARG X 418      34.456  69.713  29.167  1.00  0.00           N
ATOM   3264  C   ARG X 418      32.522  65.120  24.734  1.00  0.00           C
ATOM   3265  O   ARG X 418      31.455  65.237  24.136  1.00  0.00           O
ATOM   3266  N   ASP X 419      33.678  65.551  24.224  1.00  0.00           N
ATOM   3267  CA  ASP X 419      33.796  66.206  22.912  1.00  0.00           C
ATOM   3268  CB  ASP X 419      35.165  66.890  22.808  1.00  0.00           C
ATOM   3269  CG  ASP X 419      35.293  67.734  21.537  1.00  0.00           C
ATOM   3270  OD1 ASP X 419      34.781  68.879  21.506  1.00  0.00           O
ATOM   3271  OD2 ASP X 419      35.979  67.304  20.580  1.00  0.00           O
ATOM   3272  C   ASP X 419      33.571  65.231  21.741  1.00  0.00           C
ATOM   3273  O   ASP X 419      33.032  65.623  20.704  1.00  0.00           O
ATOM   3274  N   ALA X 420      33.908  63.946  21.906  1.00  0.00           N
ATOM   3275  CA  ALA X 420      33.528  62.890  20.965  1.00  0.00           C
ATOM   3276  CB  ALA X 420      34.311  61.620  21.301  1.00  0.00           C
ATOM   3277  C   ALA X 420      32.002  62.654  20.915  1.00  0.00           C
ATOM   3278  O   ALA X 420      31.494  62.280  19.855  1.00  0.00           O
ATOM   3279  N   GLY X 421      31.263  62.974  21.987  1.00  0.00           N
ATOM   3280  CA  GLY X 421      29.815  63.232  21.939  1.00  0.00           C
ATOM   3281  C   GLY X 421      28.928  62.438  22.906  1.00  0.00           C
ATOM   3282  O   GLY X 421      27.703  62.550  22.806  1.00  0.00           O
ATOM   3283  N   ALA X 422      29.488  61.633  23.813  1.00  0.00           N
ATOM   3284  CA  ALA X 422      28.718  60.798  24.743  1.00  0.00           C
ATOM   3285  CB  ALA X 422      29.476  59.488  24.953  1.00  0.00           C
ATOM   3286  C   ALA X 422      28.413  61.494  26.095  1.00  0.00           C
ATOM   3287  O   ALA X 422      29.142  62.412  26.487  1.00  0.00           O
ATOM   3288  N   PRO X 423      27.377  61.055  26.843  1.00  0.00           N
ATOM   3289  CD  PRO X 423      26.305  60.162  26.419  1.00  0.00           C
ATOM   3290  CG  PRO X 423      25.104  60.548  27.279  1.00  0.00           C
ATOM   3291  CB  PRO X 423      25.759  60.916  28.609  1.00  0.00           C
ATOM   3292  CA  PRO X 423      27.081  61.567  28.185  1.00  0.00           C
ATOM   3293  C   PRO X 423      28.202  61.294  29.204  1.00  0.00           C
ATOM   3294  O   PRO X 423      28.830  60.234  29.190  1.00  0.00           O
ATOM   3295  N   THR X 424      28.434  62.238  30.117  1.00  0.00           N
ATOM   3296  CA  THR X 424      29.538  62.200  31.092  1.00  0.00           C
ATOM   3297  CB  THR X 424      30.777  62.963  30.581  1.00  0.00           C
ATOM   3298  CG2 THR X 424      31.538  62.178  29.517  1.00  0.00           C
ATOM   3299  OG1 THR X 424      30.451  64.216  30.016  1.00  0.00           O
ATOM   3300  C   THR X 424      29.141  62.729  32.473  1.00  0.00           C
ATOM   3301  O   THR X 424      28.356  63.673  32.584  1.00  0.00           O
ATOM   3302  N   TYR X 425      29.714  62.134  33.525  1.00  0.00           N
ATOM   3303  CA  TYR X 425      29.568  62.554  34.927  1.00  0.00           C
ATOM   3304  CB  TYR X 425      28.501  61.700  35.636  1.00  0.00           C
ATOM   3305  CG  TYR X 425      27.062  62.079  35.327  1.00  0.00           C
ATOM   3306  CD1 TYR X 425      26.382  61.492  34.241  1.00  0.00           C
ATOM   3307  CE1 TYR X 425      25.044  61.842  33.968  1.00  0.00           C
ATOM   3308  CZ  TYR X 425      24.381  62.781  34.789  1.00  0.00           C
ATOM   3309  OH  TYR X 425      23.095  63.133  34.537  1.00  0.00           O
ATOM   3310  CE2 TYR X 425      25.060  63.363  35.878  1.00  0.00           C
ATOM   3311  CD2 TYR X 425      26.397  63.016  36.142  1.00  0.00           C
ATOM   3312  C   TYR X 425      30.914  62.454  35.667  1.00  0.00           C
ATOM   3313  O   TYR X 425      31.623  61.456  35.542  1.00  0.00           O
ATOM   3314  N   MET X 426      31.252  63.472  36.459  1.00  0.00           N
ATOM   3315  CA  MET X 426      32.534  63.598  37.166  1.00  0.00           C
ATOM   3316  CB  MET X 426      33.286  64.844  36.663  1.00  0.00           C
ATOM   3317  CG  MET X 426      33.597  64.840  35.159  1.00  0.00           C
ATOM   3318  SD  MET X 426      34.561  63.439  34.524  1.00  0.00           S
ATOM   3319  CE  MET X 426      36.085  63.582  35.496  1.00  0.00           C
ATOM   3320  C   MET X 426      32.330  63.692  38.684  1.00  0.00           C
ATOM   3321  O   MET X 426      31.404  64.369  39.144  1.00  0.00           O
ATOM   3322  N   TYR X 427      33.212  63.067  39.468  1.00  0.00           N
ATOM   3323  CA  TYR X 427      33.207  63.166  40.934  1.00  0.00           C
ATOM   3324  CB  TYR X 427      32.416  62.007  41.562  1.00  0.00           C
ATOM   3325  CG  TYR X 427      32.980  60.612  41.336  1.00  0.00           C
ATOM   3326  CD1 TYR X 427      33.774  59.999  42.327  1.00  0.00           C
ATOM   3327  CE1 TYR X 427      34.260  58.689  42.136  1.00  0.00           C
ATOM   3328  CZ  TYR X 427      33.959  57.991  40.946  1.00  0.00           C
ATOM   3329  OH  TYR X 427      34.422  56.733  40.728  1.00  0.00           O
ATOM   3330  CE2 TYR X 427      33.181  58.611  39.950  1.00  0.00           C
ATOM   3331  CD2 TYR X 427      32.690  59.916  40.145  1.00  0.00           C
ATOM   3332  C   TYR X 427      34.610  63.247  41.545  1.00  0.00           C
ATOM   3333  O   TYR X 427      35.591  62.780  40.972  1.00  0.00           O
ATOM   3334  N   GLU X 428      34.686  63.806  42.750  1.00  0.00           N
ATOM   3335  CA  GLU X 428      35.866  63.788  43.614  1.00  0.00           C
ATOM   3336  CB  GLU X 428      36.446  65.208  43.717  1.00  0.00           C
ATOM   3337  CG  GLU X 428      37.704  65.257  44.595  1.00  0.00           C
ATOM   3338  CD  GLU X 428      38.219  66.688  44.753  1.00  0.00           C
ATOM   3339  OE1 GLU X 428      39.407  66.958  44.452  1.00  0.00           O
ATOM   3340  OE2 GLU X 428      37.473  67.559  45.254  1.00  0.00           O
ATOM   3341  C   GLU X 428      35.486  63.235  44.992  1.00  0.00           C
ATOM   3342  O   GLU X 428      34.554  63.736  45.620  1.00  0.00           O
ATOM   3343  N   PHE X 429      36.210  62.227  45.481  1.00  0.00           N
ATOM   3344  CA  PHE X 429      36.021  61.652  46.813  1.00  0.00           C
ATOM   3345  CB  PHE X 429      36.071  60.119  46.707  1.00  0.00           C
ATOM   3346  CG  PHE X 429      35.700  59.324  47.952  1.00  0.00           C
ATOM   3347  CD1 PHE X 429      36.355  58.103  48.211  1.00  0.00           C
ATOM   3348  CE1 PHE X 429      35.983  57.316  49.315  1.00  0.00           C
ATOM   3349  CZ  PHE X 429      34.947  57.738  50.166  1.00  0.00           C
ATOM   3350  CE2 PHE X 429      34.287  58.953  49.915  1.00  0.00           C
ATOM   3351  CD2 PHE X 429      34.659  59.740  48.809  1.00  0.00           C
ATOM   3352  C   PHE X 429      37.048  62.234  47.796  1.00  0.00           C
ATOM   3353  O   PHE X 429      38.254  62.179  47.553  1.00  0.00           O
ATOM   3354  N   GLN X 430      36.564  62.818  48.897  1.00  0.00           N
ATOM   3355  CA  GLN X 430      37.371  63.585  49.857  1.00  0.00           C
ATOM   3356  CB  GLN X 430      36.839  65.026  49.949  1.00  0.00           C
ATOM   3357  CG  GLN X 430      36.902  65.845  48.645  1.00  0.00           C
ATOM   3358  CD  GLN X 430      36.693  67.343  48.892  1.00  0.00           C
ATOM   3359  OE1 GLN X 430      36.528  67.805  50.017  1.00  0.00           O
ATOM   3360  NE2 GLN X 430      36.731  68.172  47.873  1.00  0.00           N
ATOM   3361  C   GLN X 430      37.479  62.948  51.261  1.00  0.00           C
ATOM   3362  O   GLN X 430      37.968  63.589  52.194  1.00  0.00           O
ATOM   3363  N   TYR X 431      37.018  61.708  51.436  1.00  0.00           N
ATOM   3364  CA  TYR X 431      37.116  60.953  52.692  1.00  0.00           C
ATOM   3365  CB  TYR X 431      35.757  61.004  53.410  1.00  0.00           C
ATOM   3366  CG  TYR X 431      35.774  60.375  54.791  1.00  0.00           C
ATOM   3367  CD1 TYR X 431      35.016  59.219  55.056  1.00  0.00           C
ATOM   3368  CE1 TYR X 431      35.093  58.602  56.320  1.00  0.00           C
ATOM   3369  CZ  TYR X 431      35.938  59.129  57.321  1.00  0.00           C
ATOM   3370  OH  TYR X 431      36.020  58.552  58.551  1.00  0.00           O
ATOM   3371  CE2 TYR X 431      36.705  60.280  57.045  1.00  0.00           C
ATOM   3372  CD2 TYR X 431      36.615  60.905  55.788  1.00  0.00           C
ATOM   3373  C   TYR X 431      37.583  59.506  52.449  1.00  0.00           C
ATOM   3374  O   TYR X 431      37.542  59.033  51.314  1.00  0.00           O
ATOM   3375  N   ARG X 432      38.013  58.799  53.503  1.00  0.00           N
ATOM   3376  CA  ARG X 432      38.255  57.343  53.517  1.00  0.00           C
ATOM   3377  CB  ARG X 432      39.744  57.033  53.281  1.00  0.00           C
ATOM   3378  CG  ARG X 432      40.128  57.276  51.815  1.00  0.00           C
ATOM   3379  CD  ARG X 432      41.511  56.718  51.474  1.00  0.00           C
ATOM   3380  NE  ARG X 432      41.519  56.195  50.101  1.00  0.00           N
ATOM   3381  CZ  ARG X 432      42.523  56.094  49.261  1.00  0.00           C
ATOM   3382  NH1 ARG X 432      42.313  55.581  48.086  1.00  0.00           N
ATOM   3383  NH2 ARG X 432      43.726  56.472  49.582  1.00  0.00           N
ATOM   3384  C   ARG X 432      37.785  56.741  54.851  1.00  0.00           C
ATOM   3385  O   ARG X 432      38.307  57.166  55.886  1.00  0.00           O
ATOM   3386  N   PRO X 433      36.832  55.785  54.877  1.00  0.00           N
ATOM   3387  CD  PRO X 433      36.011  55.329  53.761  1.00  0.00           C
ATOM   3388  CG  PRO X 433      34.699  54.857  54.386  1.00  0.00           C
ATOM   3389  CB  PRO X 433      35.145  54.306  55.737  1.00  0.00           C
ATOM   3390  CA  PRO X 433      36.284  55.251  56.126  1.00  0.00           C
ATOM   3391  C   PRO X 433      37.301  54.582  57.053  1.00  0.00           C
ATOM   3392  O   PRO X 433      38.328  54.060  56.616  1.00  0.00           O
ATOM   3393  N   SER X 434      36.974  54.576  58.345  1.00  0.00           N
ATOM   3394  CA  SER X 434      37.852  54.217  59.473  1.00  0.00           C
ATOM   3395  CB  SER X 434      37.365  54.933  60.745  1.00  0.00           C
ATOM   3396  OG  SER X 434      35.982  54.726  60.998  1.00  0.00           O
ATOM   3397  C   SER X 434      38.143  52.709  59.665  1.00  0.00           C
ATOM   3398  O   SER X 434      38.477  52.257  60.765  1.00  0.00           O
ATOM   3399  N   PHE X 435      38.084  51.922  58.586  1.00  0.00           N
ATOM   3400  CA  PHE X 435      38.571  50.538  58.522  1.00  0.00           C
ATOM   3401  CB  PHE X 435      37.758  49.762  57.470  1.00  0.00           C
ATOM   3402  CG  PHE X 435      36.305  49.505  57.837  1.00  0.00           C
ATOM   3403  CD1 PHE X 435      35.983  48.519  58.791  1.00  0.00           C
ATOM   3404  CE1 PHE X 435      34.642  48.254  59.117  1.00  0.00           C
ATOM   3405  CZ  PHE X 435      33.611  48.980  58.498  1.00  0.00           C
ATOM   3406  CE2 PHE X 435      33.926  49.960  57.540  1.00  0.00           C
ATOM   3407  CD2 PHE X 435      35.268  50.223  57.210  1.00  0.00           C
ATOM   3408  C   PHE X 435      40.075  50.523  58.184  1.00  0.00           C
ATOM   3409  O   PHE X 435      40.461  50.887  57.072  1.00  0.00           O
ATOM   3410  N   SER X 436      40.939  50.117  59.123  1.00  0.00           N
ATOM   3411  CA  SER X 436      42.404  50.128  58.950  1.00  0.00           C
ATOM   3412  CB  SER X 436      42.961  51.487  59.390  1.00  0.00           C
ATOM   3413  OG  SER X 436      44.261  51.700  58.874  1.00  0.00           O
ATOM   3414  C   SER X 436      43.100  48.995  59.721  1.00  0.00           C
ATOM   3415  O   SER X 436      42.538  48.444  60.669  1.00  0.00           O
ATOM   3416  N   SER X 437      44.328  48.665  59.312  1.00  0.00           N
ATOM   3417  CA  SER X 437      45.199  47.609  59.864  1.00  0.00           C
ATOM   3418  CB  SER X 437      45.098  46.312  59.045  1.00  0.00           C
ATOM   3419  OG  SER X 437      43.766  45.838  58.984  1.00  0.00           O
ATOM   3420  C   SER X 437      46.653  48.092  59.835  1.00  0.00           C
ATOM   3421  O   SER X 437      47.022  48.837  58.927  1.00  0.00           O
ATOM   3422  N   ASP X 438      47.491  47.687  60.793  1.00  0.00           N
ATOM   3423  CA  ASP X 438      48.778  48.361  61.052  1.00  0.00           C
ATOM   3424  CB  ASP X 438      49.412  47.835  62.352  1.00  0.00           C
ATOM   3425  CG  ASP X 438      50.289  46.597  62.154  1.00  0.00           C
ATOM   3426  OD1 ASP X 438      51.493  46.637  62.500  1.00  0.00           O
ATOM   3427  OD2 ASP X 438      49.782  45.557  61.675  1.00  0.00           O
ATOM   3428  C   ASP X 438      49.800  48.371  59.890  1.00  0.00           C
ATOM   3429  O   ASP X 438      50.653  49.256  59.859  1.00  0.00           O
ATOM   3430  N   MET X 439      49.724  47.446  58.924  1.00  0.00           N
ATOM   3431  CA  MET X 439      50.582  47.444  57.727  1.00  0.00           C
ATOM   3432  CB  MET X 439      50.787  46.010  57.205  1.00  0.00           C
ATOM   3433  CG  MET X 439      51.737  45.181  58.073  1.00  0.00           C
ATOM   3434  SD  MET X 439      52.286  43.654  57.254  1.00  0.00           S
ATOM   3435  CE  MET X 439      53.484  43.049  58.473  1.00  0.00           C
ATOM   3436  C   MET X 439      50.068  48.338  56.583  1.00  0.00           C
ATOM   3437  O   MET X 439      50.805  48.563  55.621  1.00  0.00           O
ATOM   3438  N   LYS X 440      48.829  48.845  56.635  1.00  0.00           N
ATOM   3439  CA  LYS X 440      48.251  49.652  55.546  1.00  0.00           C
ATOM   3440  CB  LYS X 440      46.730  49.799  55.716  1.00  0.00           C
ATOM   3441  CG  LYS X 440      45.989  48.499  55.358  1.00  0.00           C
ATOM   3442  CD  LYS X 440      44.456  48.601  55.427  1.00  0.00           C
ATOM   3443  CE  LYS X 440      43.827  49.869  54.826  1.00  0.00           C
ATOM   3444  NZ  LYS X 440      44.188  50.112  53.409  1.00  0.00           N
ATOM   3445  C   LYS X 440      48.913  51.037  55.457  1.00  0.00           C
ATOM   3446  O   LYS X 440      49.013  51.712  56.487  1.00  0.00           O
ATOM   3447  N   PRO X 441      49.272  51.542  54.261  1.00  0.00           N
ATOM   3448  CD  PRO X 441      49.421  50.803  53.017  1.00  0.00           C
ATOM   3449  CG  PRO X 441      50.372  51.630  52.158  1.00  0.00           C
ATOM   3450  CB  PRO X 441      50.074  53.059  52.596  1.00  0.00           C
ATOM   3451  CA  PRO X 441      49.746  52.917  54.083  1.00  0.00           C
ATOM   3452  C   PRO X 441      48.755  53.997  54.548  1.00  0.00           C
ATOM   3453  O   PRO X 441      49.181  55.114  54.838  1.00  0.00           O
ATOM   3454  N   LYS X 442      47.457  53.687  54.718  1.00  0.00           N
ATOM   3455  CA  LYS X 442      46.485  54.575  55.387  1.00  0.00           C
ATOM   3456  CB  LYS X 442      45.061  53.987  55.290  1.00  0.00           C
ATOM   3457  CG  LYS X 442      43.993  54.996  55.758  1.00  0.00           C
ATOM   3458  CD  LYS X 442      42.573  54.677  55.267  1.00  0.00           C
ATOM   3459  CE  LYS X 442      42.081  53.307  55.742  1.00  0.00           C
ATOM   3460  NZ  LYS X 442      40.674  53.071  55.353  1.00  0.00           N
ATOM   3461  C   LYS X 442      46.882  54.935  56.830  1.00  0.00           C
ATOM   3462  O   LYS X 442      46.530  56.015  57.295  1.00  0.00           O
ATOM   3463  N   THR X 443      47.719  54.132  57.499  1.00  0.00           N
ATOM   3464  CA  THR X 443      48.345  54.510  58.787  1.00  0.00           C
ATOM   3465  CB  THR X 443      49.182  53.375  59.396  1.00  0.00           C
ATOM   3466  CG2 THR X 443      48.356  52.138  59.737  1.00  0.00           C
ATOM   3467  OG1 THR X 443      50.229  52.989  58.531  1.00  0.00           O
ATOM   3468  C   THR X 443      49.218  55.773  58.699  1.00  0.00           C
ATOM   3469  O   THR X 443      49.404  56.460  59.702  1.00  0.00           O
ATOM   3470  N   VAL X 444      49.701  56.122  57.502  1.00  0.00           N
ATOM   3471  CA  VAL X 444      50.391  57.382  57.155  1.00  0.00           C
ATOM   3472  CB  VAL X 444      51.885  57.136  56.840  1.00  0.00           C
ATOM   3473  CG1 VAL X 444      52.622  56.585  58.064  1.00  0.00           C
ATOM   3474  CG2 VAL X 444      52.108  56.171  55.668  1.00  0.00           C
ATOM   3475  C   VAL X 444      49.660  58.137  56.026  1.00  0.00           C
ATOM   3476  O   VAL X 444      50.274  58.888  55.266  1.00  0.00           O
ATOM   3477  N   ILE X 445      48.349  57.890  55.898  1.00  0.00           N
ATOM   3478  CA  ILE X 445      47.387  58.348  54.873  1.00  0.00           C
ATOM   3479  CB  ILE X 445      46.830  59.765  55.166  1.00  0.00           C
ATOM   3480  CG2 ILE X 445      46.178  59.803  56.562  1.00  0.00           C
ATOM   3481  CG1 ILE X 445      47.877  60.886  54.996  1.00  0.00           C
ATOM   3482  CD1 ILE X 445      47.262  62.291  54.947  1.00  0.00           C
ATOM   3483  C   ILE X 445      47.759  58.128  53.389  1.00  0.00           C
ATOM   3484  O   ILE X 445      46.991  58.516  52.515  1.00  0.00           O
ATOM   3485  N   GLY X 446      48.870  57.466  53.058  1.00  0.00           N
ATOM   3486  CA  GLY X 446      49.412  57.377  51.690  1.00  0.00           C
ATOM   3487  C   GLY X 446      48.841  56.271  50.786  1.00  0.00           C
ATOM   3488  O   GLY X 446      49.521  55.850  49.851  1.00  0.00           O
ATOM   3489  N   ASP X 447      47.656  55.740  51.086  1.00  0.00           N
ATOM   3490  CA  ASP X 447      47.113  54.511  50.481  1.00  0.00           C
ATOM   3491  CB  ASP X 447      46.084  53.894  51.450  1.00  0.00           C
ATOM   3492  CG  ASP X 447      46.304  52.396  51.681  1.00  0.00           C
ATOM   3493  OD1 ASP X 447      46.181  51.960  52.848  1.00  0.00           O
ATOM   3494  OD2 ASP X 447      46.618  51.672  50.708  1.00  0.00           O
ATOM   3495  C   ASP X 447      46.511  54.694  49.073  1.00  0.00           C
ATOM   3496  O   ASP X 447      46.247  55.809  48.622  1.00  0.00           O
ATOM   3497  N   HIP X 448      46.236  53.584  48.386  1.00  0.00           N
ATOM   3498  CA  HIP X 448      45.528  53.557  47.098  1.00  0.00           C
ATOM   3499  CB  HIP X 448      46.546  53.646  45.943  1.00  0.00           C
ATOM   3500  CG  HIP X 448      45.948  53.513  44.599  1.00  0.00           C
ATOM   3501  ND1 HIP X 448      44.961  54.363  44.075  1.00  0.00           N
ATOM   3502  CE1 HIP X 448      44.677  53.943  42.797  1.00  0.00           C
ATOM   3503  NE2 HIP X 448      45.458  52.843  42.500  1.00  0.00           N
ATOM   3504  CD2 HIP X 448      46.250  52.563  43.620  1.00  0.00           C
ATOM   3505  C   HIP X 448      44.636  52.309  46.991  1.00  0.00           C
ATOM   3506  O   HIP X 448      44.973  51.282  47.570  1.00  0.00           O
ATOM   3507  N   GLY X 449      43.476  52.390  46.323  1.00  0.00           N
ATOM   3508  CA  GLY X 449      42.519  51.269  46.235  1.00  0.00           C
ATOM   3509  C   GLY X 449      41.816  50.913  47.557  1.00  0.00           C
ATOM   3510  O   GLY X 449      41.068  49.943  47.625  1.00  0.00           O
ATOM   3511  N   ASP X 450      42.024  51.712  48.608  1.00  0.00           N
ATOM   3512  CA  ASP X 450      41.521  51.515  49.976  1.00  0.00           C
ATOM   3513  CB  ASP X 450      42.068  52.687  50.793  1.00  0.00           C
ATOM   3514  CG  ASP X 450      41.592  52.672  52.238  1.00  0.00           C
ATOM   3515  OD1 ASP X 450      42.163  51.896  53.033  1.00  0.00           O
ATOM   3516  OD2 ASP X 450      40.663  53.441  52.574  1.00  0.00           O
ATOM   3517  C   ASP X 450      39.983  51.444  50.076  1.00  0.00           C
ATOM   3518  O   ASP X 450      39.434  50.889  51.030  1.00  0.00           O
ATOM   3519  N   GLU X 451      39.290  51.945  49.054  1.00  0.00           N
ATOM   3520  CA  GLU X 451      37.839  51.860  48.873  1.00  0.00           C
ATOM   3521  CB  GLU X 451      37.474  52.545  47.540  1.00  0.00           C
ATOM   3522  CG  GLU X 451      37.631  54.078  47.506  1.00  0.00           C
ATOM   3523  CD  GLU X 451      39.067  54.583  47.721  1.00  0.00           C
ATOM   3524  OE1 GLU X 451      39.908  54.534  46.791  1.00  0.00           O
ATOM   3525  OE2 GLU X 451      39.392  55.017  48.849  1.00  0.00           O
ATOM   3526  C   GLU X 451      37.345  50.396  48.882  1.00  0.00           C
ATOM   3527  O   GLU X 451      36.273  50.099  49.417  1.00  0.00           O
ATOM   3528  N   LEU X 452      38.155  49.454  48.379  1.00  0.00           N
ATOM   3529  CA  LEU X 452      37.881  48.012  48.436  1.00  0.00           C
ATOM   3530  CB  LEU X 452      38.968  47.299  47.605  1.00  0.00           C
ATOM   3531  CG  LEU X 452      38.843  45.767  47.527  1.00  0.00           C
ATOM   3532  CD1 LEU X 452      37.537  45.323  46.865  1.00  0.00           C
ATOM   3533  CD2 LEU X 452      40.006  45.200  46.717  1.00  0.00           C
ATOM   3534  C   LEU X 452      37.835  47.487  49.882  1.00  0.00           C
ATOM   3535  O   LEU X 452      36.992  46.653  50.217  1.00  0.00           O
ATOM   3536  N   PHE X 453      38.707  48.008  50.745  1.00  0.00           N
ATOM   3537  CA  PHE X 453      38.827  47.627  52.155  1.00  0.00           C
ATOM   3538  CB  PHE X 453      40.273  47.914  52.588  1.00  0.00           C
ATOM   3539  CG  PHE X 453      40.674  47.270  53.899  1.00  0.00           C
ATOM   3540  CD1 PHE X 453      40.994  45.900  53.934  1.00  0.00           C
ATOM   3541  CE1 PHE X 453      41.347  45.289  55.150  1.00  0.00           C
ATOM   3542  CZ  PHE X 453      41.384  46.051  56.330  1.00  0.00           C
ATOM   3543  CE2 PHE X 453      41.068  47.420  56.297  1.00  0.00           C
ATOM   3544  CD2 PHE X 453      40.709  48.031  55.083  1.00  0.00           C
ATOM   3545  C   PHE X 453      37.822  48.351  53.069  1.00  0.00           C
ATOM   3546  O   PHE X 453      37.568  47.896  54.186  1.00  0.00           O
ATOM   3547  N   SER X 454      37.264  49.477  52.606  1.00  0.00           N
ATOM   3548  CA  SER X 454      36.602  50.463  53.476  1.00  0.00           C
ATOM   3549  CB  SER X 454      37.473  51.724  53.563  1.00  0.00           C
ATOM   3550  OG  SER X 454      38.824  51.402  53.832  1.00  0.00           O
ATOM   3551  C   SER X 454      35.180  50.860  53.057  1.00  0.00           C
ATOM   3552  O   SER X 454      34.451  51.412  53.880  1.00  0.00           O
ATOM   3553  N   VAL X 455      34.769  50.604  51.807  1.00  0.00           N
ATOM   3554  CA  VAL X 455      33.471  51.044  51.247  1.00  0.00           C
ATOM   3555  CB  VAL X 455      33.666  52.118  50.148  1.00  0.00           C
ATOM   3556  CG1 VAL X 455      32.324  52.645  49.619  1.00  0.00           C
ATOM   3557  CG2 VAL X 455      34.456  53.334  50.656  1.00  0.00           C
ATOM   3558  C   VAL X 455      32.644  49.872  50.709  1.00  0.00           C
ATOM   3559  O   VAL X 455      31.476  49.740  51.075  1.00  0.00           O
ATOM   3560  N   PHE X 456      33.220  49.010  49.864  1.00  0.00           N
ATOM   3561  CA  PHE X 456      32.478  48.011  49.070  1.00  0.00           C
ATOM   3562  CB  PHE X 456      33.198  47.781  47.729  1.00  0.00           C
ATOM   3563  CG  PHE X 456      33.301  49.028  46.861  1.00  0.00           C
ATOM   3564  CD1 PHE X 456      34.559  49.540  46.488  1.00  0.00           C
ATOM   3565  CE1 PHE X 456      34.648  50.696  45.691  1.00  0.00           C
ATOM   3566  CZ  PHE X 456      33.480  51.355  45.272  1.00  0.00           C
ATOM   3567  CE2 PHE X 456      32.221  50.846  45.634  1.00  0.00           C
ATOM   3568  CD2 PHE X 456      32.132  49.682  46.420  1.00  0.00           C
ATOM   3569  C   PHE X 456      32.097  46.716  49.829  1.00  0.00           C
ATOM   3570  O   PHE X 456      32.251  45.599  49.325  1.00  0.00           O
ATOM   3571  N   GLY X 457      31.569  46.871  51.046  1.00  0.00           N
ATOM   3572  CA  GLY X 457      30.962  45.804  51.849  1.00  0.00           C
ATOM   3573  C   GLY X 457      31.291  45.858  53.342  1.00  0.00           C
ATOM   3574  O   GLY X 457      30.413  45.584  54.164  1.00  0.00           O
ATOM   3575  N   ALA X 458      32.494  46.310  53.716  1.00  0.00           N
ATOM   3576  CA  ALA X 458      32.914  46.433  55.117  1.00  0.00           C
ATOM   3577  CB  ALA X 458      34.338  47.006  55.174  1.00  0.00           C
ATOM   3578  C   ALA X 458      31.919  47.208  56.020  1.00  0.00           C
ATOM   3579  O   ALA X 458      31.625  46.702  57.106  1.00  0.00           O
ATOM   3580  N   PRO X 459      31.292  48.329  55.590  1.00  0.00           N
ATOM   3581  CD  PRO X 459      31.572  49.086  54.375  1.00  0.00           C
ATOM   3582  CG  PRO X 459      31.110  50.508  54.653  1.00  0.00           C
ATOM   3583  CB  PRO X 459      29.916  50.288  55.577  1.00  0.00           C
ATOM   3584  CA  PRO X 459      30.291  49.045  56.395  1.00  0.00           C
ATOM   3585  C   PRO X 459      29.036  48.227  56.764  1.00  0.00           C
ATOM   3586  O   PRO X 459      28.325  48.589  57.704  1.00  0.00           O
ATOM   3587  N   PHE X 460      28.767  47.114  56.072  1.00  0.00           N
ATOM   3588  CA  PHE X 460      27.545  46.311  56.229  1.00  0.00           C
ATOM   3589  CB  PHE X 460      26.766  46.345  54.904  1.00  0.00           C
ATOM   3590  CG  PHE X 460      26.667  47.721  54.268  1.00  0.00           C
ATOM   3591  CD1 PHE X 460      25.736  48.658  54.756  1.00  0.00           C
ATOM   3592  CE1 PHE X 460      25.709  49.962  54.230  1.00  0.00           C
ATOM   3593  CZ  PHE X 460      26.614  50.331  53.220  1.00  0.00           C
ATOM   3594  CE2 PHE X 460      27.533  49.393  52.717  1.00  0.00           C
ATOM   3595  CD2 PHE X 460      27.556  48.088  53.238  1.00  0.00           C
ATOM   3596  C   PHE X 460      27.811  44.864  56.692  1.00  0.00           C
ATOM   3597  O   PHE X 460      26.915  44.218  57.246  1.00  0.00           O
ATOM   3598  N   LEU X 461      29.035  44.359  56.490  1.00  0.00           N
ATOM   3599  CA  LEU X 461      29.434  42.968  56.759  1.00  0.00           C
ATOM   3600  CB  LEU X 461      29.781  42.296  55.412  1.00  0.00           C
ATOM   3601  CG  LEU X 461      28.610  42.233  54.403  1.00  0.00           C
ATOM   3602  CD1 LEU X 461      29.091  41.696  53.057  1.00  0.00           C
ATOM   3603  CD2 LEU X 461      27.464  41.334  54.875  1.00  0.00           C
ATOM   3604  C   LEU X 461      30.567  42.827  57.802  1.00  0.00           C
ATOM   3605  O   LEU X 461      30.775  41.728  58.322  1.00  0.00           O
ATOM   3606  N   LYS X 462      31.248  43.924  58.168  1.00  0.00           N
ATOM   3607  CA  LYS X 462      32.254  44.003  59.250  1.00  0.00           C
ATOM   3608  CB  LYS X 462      33.636  44.351  58.669  1.00  0.00           C
ATOM   3609  CG  LYS X 462      34.132  43.394  57.574  1.00  0.00           C
ATOM   3610  CD  LYS X 462      35.572  43.777  57.219  1.00  0.00           C
ATOM   3611  CE  LYS X 462      36.118  42.984  56.030  1.00  0.00           C
ATOM   3612  NZ  LYS X 462      37.563  43.257  55.878  1.00  0.00           N
ATOM   3613  C   LYS X 462      31.851  45.035  60.313  1.00  0.00           C
ATOM   3614  O   LYS X 462      30.872  45.764  60.132  1.00  0.00           O
ATOM   3615  N   GLU X 463      32.598  45.122  61.416  1.00  0.00           N
ATOM   3616  CA  GLU X 463      32.318  46.030  62.542  1.00  0.00           C
ATOM   3617  CB  GLU X 463      31.884  45.208  63.773  1.00  0.00           C
ATOM   3618  CG  GLU X 463      30.742  44.217  63.505  1.00  0.00           C
ATOM   3619  CD  GLU X 463      30.303  43.513  64.790  1.00  0.00           C
ATOM   3620  OE1 GLU X 463      29.191  43.806  65.287  1.00  0.00           O
ATOM   3621  OE2 GLU X 463      31.057  42.668  65.332  1.00  0.00           O
ATOM   3622  C   GLU X 463      33.546  46.908  62.866  1.00  0.00           C
ATOM   3623  O   GLU X 463      34.524  46.425  63.442  1.00  0.00           O
ATOM   3624  N   GLY X 464      33.536  48.193  62.489  1.00  0.00           N
ATOM   3625  CA  GLY X 464      34.723  49.057  62.596  1.00  0.00           C
ATOM   3626  C   GLY X 464      34.611  50.513  62.119  1.00  0.00           C
ATOM   3627  O   GLY X 464      35.649  51.156  61.971  1.00  0.00           O
ATOM   3628  N   ALA X 465      33.409  51.054  61.898  1.00  0.00           N
ATOM   3629  CA  ALA X 465      33.158  52.438  61.460  1.00  0.00           C
ATOM   3630  CB  ALA X 465      32.816  52.403  59.965  1.00  0.00           C
ATOM   3631  C   ALA X 465      32.060  53.126  62.304  1.00  0.00           C
ATOM   3632  O   ALA X 465      31.530  52.523  63.242  1.00  0.00           O
ATOM   3633  N   SER X 466      31.747  54.397  62.020  1.00  0.00           N
ATOM   3634  CA  SER X 466      30.589  55.121  62.581  1.00  0.00           C
ATOM   3635  CB  SER X 466      30.944  56.573  62.928  1.00  0.00           C
ATOM   3636  OG  SER X 466      31.254  57.339  61.780  1.00  0.00           O
ATOM   3637  C   SER X 466      29.367  55.082  61.655  1.00  0.00           C
ATOM   3638  O   SER X 466      29.483  54.886  60.445  1.00  0.00           O
ATOM   3639  N   GLU X 467      28.173  55.328  62.197  1.00  0.00           N
ATOM   3640  CA  GLU X 467      26.912  55.276  61.445  1.00  0.00           C
ATOM   3641  CB  GLU X 467      25.727  55.320  62.426  1.00  0.00           C
ATOM   3642  CG  GLU X 467      25.395  56.689  63.042  1.00  0.00           C
ATOM   3643  CD  GLU X 467      26.472  57.313  63.941  1.00  0.00           C
ATOM   3644  OE1 GLU X 467      27.304  56.597  64.550  1.00  0.00           O
ATOM   3645  OE2 GLU X 467      26.456  58.560  64.080  1.00  0.00           O
ATOM   3646  C   GLU X 467      26.803  56.339  60.331  1.00  0.00           C
ATOM   3647  O   GLU X 467      26.108  56.124  59.338  1.00  0.00           O
ATOM   3648  N   GLU X 468      27.546  57.447  60.448  1.00  0.00           N
ATOM   3649  CA  GLU X 468      27.712  58.469  59.401  1.00  0.00           C
ATOM   3650  CB  GLU X 468      28.448  59.670  60.032  1.00  0.00           C
ATOM   3651  CG  GLU X 468      28.690  60.895  59.131  1.00  0.00           C
ATOM   3652  CD  GLU X 468      27.431  61.742  58.912  1.00  0.00           C
ATOM   3653  OE1 GLU X 468      26.415  61.201  58.416  1.00  0.00           O
ATOM   3654  OE2 GLU X 468      27.434  62.954  59.227  1.00  0.00           O
ATOM   3655  C   GLU X 468      28.482  57.922  58.182  1.00  0.00           C
ATOM   3656  O   GLU X 468      28.180  58.271  57.040  1.00  0.00           O
ATOM   3657  N   GLU X 469      29.439  57.018  58.404  1.00  0.00           N
ATOM   3658  CA  GLU X 469      30.242  56.371  57.355  1.00  0.00           C
ATOM   3659  CB  GLU X 469      31.568  55.867  57.962  1.00  0.00           C
ATOM   3660  CG  GLU X 469      32.415  57.000  58.572  1.00  0.00           C
ATOM   3661  CD  GLU X 469      33.574  56.476  59.433  1.00  0.00           C
ATOM   3662  OE1 GLU X 469      34.691  56.248  58.914  1.00  0.00           O
ATOM   3663  OE2 GLU X 469      33.383  56.334  60.664  1.00  0.00           O
ATOM   3664  C   GLU X 469      29.452  55.233  56.680  1.00  0.00           C
ATOM   3665  O   GLU X 469      29.531  55.046  55.462  1.00  0.00           O
ATOM   3666  N   ILE X 470      28.609  54.532  57.448  1.00  0.00           N
ATOM   3667  CA  ILE X 470      27.634  53.544  56.948  1.00  0.00           C
ATOM   3668  CB  ILE X 470      27.110  52.674  58.123  1.00  0.00           C
ATOM   3669  CG2 ILE X 470      26.148  51.583  57.618  1.00  0.00           C
ATOM   3670  CG1 ILE X 470      28.270  51.994  58.900  1.00  0.00           C
ATOM   3671  CD1 ILE X 470      27.850  51.314  60.210  1.00  0.00           C
ATOM   3672  C   ILE X 470      26.508  54.243  56.145  1.00  0.00           C
ATOM   3673  O   ILE X 470      25.985  53.687  55.176  1.00  0.00           O
ATOM   3674  N   ARG X 471      26.173  55.501  56.470  1.00  0.00           N
ATOM   3675  CA  ARG X 471      25.230  56.345  55.708  1.00  0.00           C
ATOM   3676  CB  ARG X 471      24.674  57.429  56.648  1.00  0.00           C
ATOM   3677  CG  ARG X 471      23.718  58.425  55.969  1.00  0.00           C
ATOM   3678  CD  ARG X 471      22.845  59.172  56.989  1.00  0.00           C
ATOM   3679  NE  ARG X 471      23.649  59.829  58.041  1.00  0.00           N
ATOM   3680  CZ  ARG X 471      23.607  59.606  59.342  1.00  0.00           C
ATOM   3681  NH1 ARG X 471      24.517  60.132  60.100  1.00  0.00           N
ATOM   3682  NH2 ARG X 471      22.697  58.876  59.916  1.00  0.00           N
ATOM   3683  C   ARG X 471      25.850  56.905  54.425  1.00  0.00           C
ATOM   3684  O   ARG X 471      25.217  56.857  53.370  1.00  0.00           O
ATOM   3685  N   LEU X 472      27.107  57.352  54.478  1.00  0.00           N
ATOM   3686  CA  LEU X 472      27.843  57.832  53.302  1.00  0.00           C
ATOM   3687  CB  LEU X 472      29.168  58.469  53.764  1.00  0.00           C
ATOM   3688  CG  LEU X 472      30.062  59.007  52.628  1.00  0.00           C
ATOM   3689  CD1 LEU X 472      29.348  60.037  51.752  1.00  0.00           C
ATOM   3690  CD2 LEU X 472      31.308  59.660  53.230  1.00  0.00           C
ATOM   3691  C   LEU X 472      28.065  56.708  52.278  1.00  0.00           C
ATOM   3692  O   LEU X 472      27.800  56.891  51.093  1.00  0.00           O
ATOM   3693  N   SER X 473      28.486  55.523  52.725  1.00  0.00           N
ATOM   3694  CA  SER X 473      28.667  54.358  51.845  1.00  0.00           C
ATOM   3695  CB  SER X 473      29.418  53.237  52.569  1.00  0.00           C
ATOM   3696  OG  SER X 473      28.836  52.973  53.826  1.00  0.00           O
ATOM   3697  C   SER X 473      27.347  53.851  51.247  1.00  0.00           C
ATOM   3698  O   SER X 473      27.314  53.533  50.059  1.00  0.00           O
ATOM   3699  N   LYS X 474      26.235  53.867  52.000  1.00  0.00           N
ATOM   3700  CA  LYS X 474      24.881  53.593  51.472  1.00  0.00           C
ATOM   3701  CB  LYS X 474      23.890  53.588  52.653  1.00  0.00           C
ATOM   3702  CG  LYS X 474      22.397  53.428  52.313  1.00  0.00           C
ATOM   3703  CD  LYS X 474      22.044  52.124  51.582  1.00  0.00           C
ATOM   3704  CE  LYS X 474      20.524  51.920  51.644  1.00  0.00           C
ATOM   3705  NZ  LYS X 474      20.060  50.797  50.798  1.00  0.00           N
ATOM   3706  C   LYS X 474      24.488  54.583  50.367  1.00  0.00           C
ATOM   3707  O   LYS X 474      24.021  54.160  49.311  1.00  0.00           O
ATOM   3708  N   MET X 475      24.749  55.880  50.562  1.00  0.00           N
ATOM   3709  CA  MET X 475      24.524  56.915  49.543  1.00  0.00           C
ATOM   3710  CB  MET X 475      24.748  58.301  50.175  1.00  0.00           C
ATOM   3711  CG  MET X 475      24.554  59.442  49.169  1.00  0.00           C
ATOM   3712  SD  MET X 475      24.425  61.108  49.879  1.00  0.00           S
ATOM   3713  CE  MET X 475      26.056  61.297  50.654  1.00  0.00           C
ATOM   3714  C   MET X 475      25.387  56.697  48.286  1.00  0.00           C
ATOM   3715  O   MET X 475      24.865  56.766  47.173  1.00  0.00           O
ATOM   3716  N   VAL X 476      26.677  56.374  48.442  1.00  0.00           N
ATOM   3717  CA  VAL X 476      27.584  56.073  47.315  1.00  0.00           C
ATOM   3718  CB  VAL X 476      29.049  55.954  47.791  1.00  0.00           C
ATOM   3719  CG1 VAL X 476      30.001  55.428  46.707  1.00  0.00           C
ATOM   3720  CG2 VAL X 476      29.579  57.331  48.216  1.00  0.00           C
ATOM   3721  C   VAL X 476      27.129  54.829  46.546  1.00  0.00           C
ATOM   3722  O   VAL X 476      27.031  54.890  45.322  1.00  0.00           O
ATOM   3723  N   MET X 477      26.763  53.733  47.225  1.00  0.00           N
ATOM   3724  CA  MET X 477      26.236  52.539  46.544  1.00  0.00           C
ATOM   3725  CB  MET X 477      25.989  51.379  47.520  1.00  0.00           C
ATOM   3726  CG  MET X 477      27.286  50.752  48.046  1.00  0.00           C
ATOM   3727  SD  MET X 477      27.124  49.049  48.663  1.00  0.00           S
ATOM   3728  CE  MET X 477      25.734  49.216  49.814  1.00  0.00           C
ATOM   3729  C   MET X 477      24.952  52.838  45.761  1.00  0.00           C
ATOM   3730  O   MET X 477      24.814  52.355  44.639  1.00  0.00           O
ATOM   3731  N   LYS X 478      24.043  53.669  46.292  1.00  0.00           N
ATOM   3732  CA  LYS X 478      22.816  54.065  45.581  1.00  0.00           C
ATOM   3733  CB  LYS X 478      21.840  54.724  46.569  1.00  0.00           C
ATOM   3734  CG  LYS X 478      20.433  54.876  45.962  1.00  0.00           C
ATOM   3735  CD  LYS X 478      19.424  55.519  46.927  1.00  0.00           C
ATOM   3736  CE  LYS X 478      19.147  54.706  48.200  1.00  0.00           C
ATOM   3737  NZ  LYS X 478      18.499  53.408  47.905  1.00  0.00           N
ATOM   3738  C   LYS X 478      23.114  54.924  44.344  1.00  0.00           C
ATOM   3739  O   LYS X 478      22.575  54.635  43.277  1.00  0.00           O
ATOM   3740  N   PHE X 479      24.025  55.900  44.432  1.00  0.00           N
ATOM   3741  CA  PHE X 479      24.504  56.658  43.262  1.00  0.00           C
ATOM   3742  CB  PHE X 479      25.503  57.747  43.702  1.00  0.00           C
ATOM   3743  CG  PHE X 479      24.931  59.078  44.157  1.00  0.00           C
ATOM   3744  CD1 PHE X 479      24.161  59.849  43.266  1.00  0.00           C
ATOM   3745  CE1 PHE X 479      23.711  61.129  43.631  1.00  0.00           C
ATOM   3746  CZ  PHE X 479      24.043  61.654  44.890  1.00  0.00           C
ATOM   3747  CE2 PHE X 479      24.821  60.896  45.783  1.00  0.00           C
ATOM   3748  CD2 PHE X 479      25.264  59.610  45.418  1.00  0.00           C
ATOM   3749  C   PHE X 479      25.161  55.747  42.201  1.00  0.00           C
ATOM   3750  O   PHE X 479      24.871  55.882  41.010  1.00  0.00           O
ATOM   3751  N   TRP X 480      26.020  54.806  42.615  1.00  0.00           N
ATOM   3752  CA  TRP X 480      26.742  53.903  41.706  1.00  0.00           C
ATOM   3753  CB  TRP X 480      27.862  53.154  42.460  1.00  0.00           C
ATOM   3754  CG  TRP X 480      29.220  53.809  42.568  1.00  0.00           C
ATOM   3755  CD1 TRP X 480      30.398  53.143  42.459  1.00  0.00           C
ATOM   3756  NE1 TRP X 480      31.457  54.019  42.606  1.00  0.00           N
ATOM   3757  CE2 TRP X 480      31.019  55.302  42.804  1.00  0.00           C
ATOM   3758  CZ2 TRP X 480      31.708  56.506  42.982  1.00  0.00           C
ATOM   3759  CH2 TRP X 480      30.987  57.691  43.178  1.00  0.00           C
ATOM   3760  CZ3 TRP X 480      29.585  57.646  43.224  1.00  0.00           C
ATOM   3761  CE3 TRP X 480      28.906  56.425  43.044  1.00  0.00           C
ATOM   3762  CD2 TRP X 480      29.595  55.211  42.813  1.00  0.00           C
ATOM   3763  C   TRP X 480      25.772  52.925  41.027  1.00  0.00           C
ATOM   3764  O   TRP X 480      25.831  52.750  39.809  1.00  0.00           O
ATOM   3765  N   ALA X 481      24.829  52.347  41.781  1.00  0.00           N
ATOM   3766  CA  ALA X 481      23.771  51.487  41.252  1.00  0.00           C
ATOM   3767  CB  ALA X 481      22.971  50.905  42.422  1.00  0.00           C
ATOM   3768  C   ALA X 481      22.858  52.240  40.272  1.00  0.00           C
ATOM   3769  O   ALA X 481      22.581  51.728  39.189  1.00  0.00           O
ATOM   3770  N   ASN X 482      22.453  53.474  40.597  1.00  0.00           N
ATOM   3771  CA  ASN X 482      21.681  54.337  39.701  1.00  0.00           C
ATOM   3772  CB  ASN X 482      21.398  55.675  40.404  1.00  0.00           C
ATOM   3773  CG  ASN X 482      20.255  55.667  41.402  1.00  0.00           C
ATOM   3774  OD1 ASN X 482      19.532  54.698  41.601  1.00  0.00           O
ATOM   3775  ND2 ASN X 482      20.043  56.792  42.036  1.00  0.00           N
ATOM   3776  C   ASN X 482      22.408  54.577  38.367  1.00  0.00           C
ATOM   3777  O   ASN X 482      21.814  54.390  37.303  1.00  0.00           O
ATOM   3778  N   PHE X 483      23.701  54.925  38.384  1.00  0.00           N
ATOM   3779  CA  PHE X 483      24.449  55.093  37.135  1.00  0.00           C
ATOM   3780  CB  PHE X 483      25.815  55.740  37.381  1.00  0.00           C
ATOM   3781  CG  PHE X 483      26.502  56.084  36.072  1.00  0.00           C
ATOM   3782  CD1 PHE X 483      26.131  57.244  35.368  1.00  0.00           C
ATOM   3783  CE1 PHE X 483      26.701  57.530  34.116  1.00  0.00           C
ATOM   3784  CZ  PHE X 483      27.647  56.650  33.562  1.00  0.00           C
ATOM   3785  CE2 PHE X 483      28.016  55.486  34.256  1.00  0.00           C
ATOM   3786  CD2 PHE X 483      27.444  55.204  35.508  1.00  0.00           C
ATOM   3787  C   PHE X 483      24.580  53.770  36.363  1.00  0.00           C
ATOM   3788  O   PHE X 483      24.286  53.733  35.167  1.00  0.00           O
ATOM   3789  N   ALA X 484      24.917  52.669  37.043  1.00  0.00           N
ATOM   3790  CA  ALA X 484      25.044  51.342  36.437  1.00  0.00           C
ATOM   3791  CB  ALA X 484      25.680  50.403  37.469  1.00  0.00           C
ATOM   3792  C   ALA X 484      23.719  50.765  35.891  1.00  0.00           C
ATOM   3793  O   ALA X 484      23.743  49.847  35.066  1.00  0.00           O
ATOM   3794  N   ARG X 485      22.575  51.315  36.314  1.00  0.00           N
ATOM   3795  CA  ARG X 485      21.213  50.980  35.871  1.00  0.00           C
ATOM   3796  CB  ARG X 485      20.337  51.020  37.135  1.00  0.00           C
ATOM   3797  CG  ARG X 485      18.820  50.912  36.924  1.00  0.00           C
ATOM   3798  CD  ARG X 485      18.111  50.539  38.236  1.00  0.00           C
ATOM   3799  NE  ARG X 485      18.498  51.413  39.364  1.00  0.00           N
ATOM   3800  CZ  ARG X 485      18.858  51.029  40.578  1.00  0.00           C
ATOM   3801  NH1 ARG X 485      19.300  51.890  41.439  1.00  0.00           N
ATOM   3802  NH2 ARG X 485      18.788  49.792  40.988  1.00  0.00           N
ATOM   3803  C   ARG X 485      20.681  51.895  34.764  1.00  0.00           C
ATOM   3804  O   ARG X 485      19.925  51.432  33.914  1.00  0.00           O
ATOM   3805  N   ASN X 486      21.043  53.179  34.770  1.00  0.00           N
ATOM   3806  CA  ASN X 486      20.328  54.226  34.023  1.00  0.00           C
ATOM   3807  CB  ASN X 486      19.551  55.029  35.086  1.00  0.00           C
ATOM   3808  CG  ASN X 486      18.483  55.981  34.578  1.00  0.00           C
ATOM   3809  OD1 ASN X 486      18.088  56.013  33.421  1.00  0.00           O
ATOM   3810  ND2 ASN X 486      17.965  56.794  35.464  1.00  0.00           N
ATOM   3811  C   ASN X 486      21.231  55.134  33.159  1.00  0.00           C
ATOM   3812  O   ASN X 486      20.734  55.813  32.262  1.00  0.00           O
ATOM   3813  N   GLY X 487      22.542  55.199  33.416  1.00  0.00           N
ATOM   3814  CA  GLY X 487      23.425  56.214  32.816  1.00  0.00           C
ATOM   3815  C   GLY X 487      23.219  57.633  33.379  1.00  0.00           C
ATOM   3816  O   GLY X 487      23.644  58.610  32.765  1.00  0.00           O
ATOM   3817  N   ASN X 488      22.552  57.752  34.532  1.00  0.00           N
ATOM   3818  CA  ASN X 488      22.385  58.978  35.320  1.00  0.00           C
ATOM   3819  CB  ASN X 488      21.035  59.638  34.956  1.00  0.00           C
ATOM   3820  CG  ASN X 488      20.739  60.918  35.732  1.00  0.00           C
ATOM   3821  OD1 ASN X 488      21.487  61.346  36.598  1.00  0.00           O
ATOM   3822  ND2 ASN X 488      19.623  61.554  35.470  1.00  0.00           N
ATOM   3823  C   ASN X 488      22.455  58.591  36.816  1.00  0.00           C
ATOM   3824  O   ASN X 488      21.661  57.740  37.231  1.00  0.00           O
ATOM   3825  N   PRO X 489      23.352  59.171  37.642  1.00  0.00           N
ATOM   3826  CD  PRO X 489      24.412  60.111  37.293  1.00  0.00           C
ATOM   3827  CG  PRO X 489      25.509  59.872  38.323  1.00  0.00           C
ATOM   3828  CB  PRO X 489      24.705  59.543  39.579  1.00  0.00           C
ATOM   3829  CA  PRO X 489      23.435  58.841  39.070  1.00  0.00           C
ATOM   3830  C   PRO X 489      22.203  59.293  39.876  1.00  0.00           C
ATOM   3831  O   PRO X 489      21.931  58.760  40.952  1.00  0.00           O
ATOM   3832  N   ASN X 490      21.457  60.281  39.376  1.00  0.00           N
ATOM   3833  CA  ASN X 490      20.389  60.952  40.114  1.00  0.00           C
ATOM   3834  CB  ASN X 490      20.061  62.289  39.428  1.00  0.00           C
ATOM   3835  CG  ASN X 490      21.191  63.298  39.510  1.00  0.00           C
ATOM   3836  OD1 ASN X 490      21.340  63.987  40.510  1.00  0.00           O
ATOM   3837  ND2 ASN X 490      22.020  63.399  38.499  1.00  0.00           N
ATOM   3838  C   ASN X 490      19.124  60.093  40.291  1.00  0.00           C
ATOM   3839  O   ASN X 490      18.770  59.288  39.420  1.00  0.00           O
ATOM   3840  N   GLY X 491      18.405  60.313  41.396  1.00  0.00           N
ATOM   3841  CA  GLY X 491      17.150  59.628  41.712  1.00  0.00           C
ATOM   3842  C   GLY X 491      16.567  60.006  43.078  1.00  0.00           C
ATOM   3843  O   GLY X 491      16.957  61.008  43.679  1.00  0.00           O
ATOM   3844  N   GLU X 492      15.620  59.207  43.571  1.00  0.00           N
ATOM   3845  CA  GLU X 492      15.017  59.357  44.905  1.00  0.00           C
ATOM   3846  CB  GLU X 492      13.770  58.456  45.036  1.00  0.00           C
ATOM   3847  CG  GLU X 492      14.024  56.942  45.187  1.00  0.00           C
ATOM   3848  CD  GLU X 492      14.690  56.280  43.973  1.00  0.00           C
ATOM   3849  OE1 GLU X 492      14.360  56.612  42.807  1.00  0.00           O
ATOM   3850  OE2 GLU X 492      15.588  55.422  44.157  1.00  0.00           O
ATOM   3851  C   GLU X 492      16.024  59.119  46.048  1.00  0.00           C
ATOM   3852  O   GLU X 492      16.987  58.363  45.890  1.00  0.00           O
ATOM   3853  N   GLY X 493      15.802  59.751  47.204  1.00  0.00           N
ATOM   3854  CA  GLY X 493      16.626  59.582  48.409  1.00  0.00           C
ATOM   3855  C   GLY X 493      18.050  60.153  48.318  1.00  0.00           C
ATOM   3856  O   GLY X 493      18.908  59.759  49.115  1.00  0.00           O
ATOM   3857  N   LEU X 494      18.318  61.044  47.354  1.00  0.00           N
ATOM   3858  CA  LEU X 494      19.654  61.554  47.011  1.00  0.00           C
ATOM   3859  CB  LEU X 494      20.159  60.830  45.747  1.00  0.00           C
ATOM   3860  CG  LEU X 494      20.435  59.324  45.897  1.00  0.00           C
ATOM   3861  CD1 LEU X 494      20.768  58.748  44.523  1.00  0.00           C
ATOM   3862  CD2 LEU X 494      21.608  59.045  46.836  1.00  0.00           C
ATOM   3863  C   LEU X 494      19.674  63.075  46.741  1.00  0.00           C
ATOM   3864  O   LEU X 494      18.713  63.610  46.173  1.00  0.00           O
ATOM   3865  N   PRO X 495      20.785  63.774  47.048  1.00  0.00           N
ATOM   3866  CD  PRO X 495      21.927  63.300  47.824  1.00  0.00           C
ATOM   3867  CG  PRO X 495      22.998  64.388  47.723  1.00  0.00           C
ATOM   3868  CB  PRO X 495      22.191  65.648  47.415  1.00  0.00           C
ATOM   3869  CA  PRO X 495      21.030  65.132  46.562  1.00  0.00           C
ATOM   3870  C   PRO X 495      21.337  65.152  45.053  1.00  0.00           C
ATOM   3871  O   PRO X 495      21.541  64.105  44.432  1.00  0.00           O
ATOM   3872  N   HIE X 496      21.355  66.340  44.442  1.00  0.00           N
ATOM   3873  CA  HIE X 496      21.612  66.500  43.002  1.00  0.00           C
ATOM   3874  CB  HIE X 496      20.967  67.798  42.493  1.00  0.00           C
ATOM   3875  CG  HIE X 496      21.093  67.943  40.997  1.00  0.00           C
ATOM   3876  ND1 HIE X 496      21.956  68.824  40.340  1.00  0.00           N
ATOM   3877  CE1 HIE X 496      21.870  68.518  39.033  1.00  0.00           C
ATOM   3878  NE2 HIE X 496      20.998  67.516  38.845  1.00  0.00           N
ATOM   3879  CD2 HIE X 496      20.496  67.140  40.071  1.00  0.00           C
ATOM   3880  C   HIE X 496      23.106  66.429  42.627  1.00  0.00           C
ATOM   3881  O   HIE X 496      23.967  66.886  43.385  1.00  0.00           O
ATOM   3882  N   TRP X 497      23.385  65.896  41.430  1.00  0.00           N
ATOM   3883  CA  TRP X 497      24.696  65.816  40.771  1.00  0.00           C
ATOM   3884  CB  TRP X 497      25.194  64.364  40.887  1.00  0.00           C
ATOM   3885  CG  TRP X 497      26.532  63.971  40.313  1.00  0.00           C
ATOM   3886  CD1 TRP X 497      27.345  64.680  39.490  1.00  0.00           C
ATOM   3887  NE1 TRP X 497      28.469  63.942  39.182  1.00  0.00           N
ATOM   3888  CE2 TRP X 497      28.424  62.694  39.755  1.00  0.00           C
ATOM   3889  CZ2 TRP X 497      29.284  61.591  39.709  1.00  0.00           C
ATOM   3890  CH2 TRP X 497      28.983  60.457  40.482  1.00  0.00           C
ATOM   3891  CZ3 TRP X 497      27.812  60.432  41.259  1.00  0.00           C
ATOM   3892  CE3 TRP X 497      26.939  61.537  41.274  1.00  0.00           C
ATOM   3893  CD2 TRP X 497      27.220  62.697  40.520  1.00  0.00           C
ATOM   3894  C   TRP X 497      24.558  66.254  39.292  1.00  0.00           C
ATOM   3895  O   TRP X 497      23.811  65.610  38.549  1.00  0.00           O
ATOM   3896  N   PRO X 498      25.254  67.317  38.836  1.00  0.00           N
ATOM   3897  CD  PRO X 498      26.118  68.188  39.628  1.00  0.00           C
ATOM   3898  CG  PRO X 498      26.797  69.122  38.630  1.00  0.00           C
ATOM   3899  CB  PRO X 498      25.740  69.249  37.536  1.00  0.00           C
ATOM   3900  CA  PRO X 498      25.128  67.847  37.471  1.00  0.00           C
ATOM   3901  C   PRO X 498      25.804  66.994  36.381  1.00  0.00           C
ATOM   3902  O   PRO X 498      26.884  66.438  36.581  1.00  0.00           O
ATOM   3903  N   GLU X 499      25.194  66.961  35.195  1.00  0.00           N
ATOM   3904  CA  GLU X 499      25.703  66.339  33.961  1.00  0.00           C
ATOM   3905  CB  GLU X 499      24.513  66.229  32.989  1.00  0.00           C
ATOM   3906  CG  GLU X 499      24.815  65.594  31.626  1.00  0.00           C
ATOM   3907  CD  GLU X 499      23.536  65.524  30.779  1.00  0.00           C
ATOM   3908  OE1 GLU X 499      22.710  64.598  30.969  1.00  0.00           O
ATOM   3909  OE2 GLU X 499      23.309  66.389  29.897  1.00  0.00           O
ATOM   3910  C   GLU X 499      26.859  67.156  33.348  1.00  0.00           C
ATOM   3911  O   GLU X 499      26.736  68.364  33.137  1.00  0.00           O
ATOM   3912  N   TYR X 500      27.987  66.520  33.013  1.00  0.00           N
ATOM   3913  CA  TYR X 500      29.213  67.222  32.591  1.00  0.00           C
ATOM   3914  CB  TYR X 500      30.419  66.304  32.878  1.00  0.00           C
ATOM   3915  CG  TYR X 500      31.810  66.900  32.709  1.00  0.00           C
ATOM   3916  CD1 TYR X 500      32.199  68.028  33.461  1.00  0.00           C
ATOM   3917  CE1 TYR X 500      33.496  68.561  33.318  1.00  0.00           C
ATOM   3918  CZ  TYR X 500      34.412  67.969  32.424  1.00  0.00           C
ATOM   3919  OH  TYR X 500      35.622  68.550  32.211  1.00  0.00           O
ATOM   3920  CE2 TYR X 500      34.045  66.807  31.714  1.00  0.00           C
ATOM   3921  CD2 TYR X 500      32.747  66.278  31.857  1.00  0.00           C
ATOM   3922  C   TYR X 500      29.154  67.768  31.143  1.00  0.00           C
ATOM   3923  O   TYR X 500      29.958  68.621  30.774  1.00  0.00           O
ATOM   3924  N   ASN X 501      28.157  67.385  30.332  1.00  0.00           N
ATOM   3925  CA  ASN X 501      27.899  67.886  28.962  1.00  0.00           C
ATOM   3926  CB  ASN X 501      27.063  66.847  28.181  1.00  0.00           C
ATOM   3927  CG  ASN X 501      27.719  65.481  28.081  1.00  0.00           C
ATOM   3928  OD1 ASN X 501      27.836  64.762  29.061  1.00  0.00           O
ATOM   3929  ND2 ASN X 501      28.170  65.068  26.920  1.00  0.00           N
ATOM   3930  C   ASN X 501      27.261  69.302  28.908  1.00  0.00           C
ATOM   3931  O   ASN X 501      26.607  69.670  27.923  1.00  0.00           O
ATOM   3932  N   GLN X 502      27.386  70.095  29.978  1.00  0.00           N
ATOM   3933  CA  GLN X 502      26.660  71.362  30.157  1.00  0.00           C
ATOM   3934  CB  GLN X 502      25.467  71.139  31.104  1.00  0.00           C
ATOM   3935  CG  GLN X 502      24.487  70.056  30.616  1.00  0.00           C
ATOM   3936  CD  GLN X 502      23.251  69.903  31.496  1.00  0.00           C
ATOM   3937  OE1 GLN X 502      22.912  70.758  32.311  1.00  0.00           O
ATOM   3938  NE2 GLN X 502      22.520  68.824  31.334  1.00  0.00           N
ATOM   3939  C   GLN X 502      27.559  72.503  30.662  1.00  0.00           C
ATOM   3940  O   GLN X 502      27.604  73.564  30.032  1.00  0.00           O
ATOM   3941  N   LYS X 503      28.286  72.281  31.764  1.00  0.00           N
ATOM   3942  CA  LYS X 503      29.271  73.193  32.379  1.00  0.00           C
ATOM   3943  CB  LYS X 503      28.681  73.777  33.682  1.00  0.00           C
ATOM   3944  CG  LYS X 503      27.240  74.309  33.593  1.00  0.00           C
ATOM   3945  CD  LYS X 503      26.767  74.936  34.911  1.00  0.00           C
ATOM   3946  CE  LYS X 503      26.897  73.945  36.075  1.00  0.00           C
ATOM   3947  NZ  LYS X 503      26.112  74.372  37.248  1.00  0.00           N
ATOM   3948  C   LYS X 503      30.574  72.425  32.656  1.00  0.00           C
ATOM   3949  O   LYS X 503      30.776  71.344  32.103  1.00  0.00           O
ATOM   3950  N   GLU X 504      31.437  72.911  33.545  1.00  0.00           N
ATOM   3951  CA  GLU X 504      32.474  72.091  34.194  1.00  0.00           C
ATOM   3952  CB  GLU X 504      33.803  72.864  34.277  1.00  0.00           C
ATOM   3953  CG  GLU X 504      34.418  73.232  32.920  1.00  0.00           C
ATOM   3954  CD  GLU X 504      34.753  72.000  32.073  1.00  0.00           C
ATOM   3955  OE1 GLU X 504      34.241  71.888  30.931  1.00  0.00           O
ATOM   3956  OE2 GLU X 504      35.538  71.134  32.521  1.00  0.00           O
ATOM   3957  C   GLU X 504      31.986  71.554  35.561  1.00  0.00           C
ATOM   3958  O   GLU X 504      32.705  71.623  36.560  1.00  0.00           O
ATOM   3959  N   GLY X 505      30.729  71.086  35.622  1.00  0.00           N
ATOM   3960  CA  GLY X 505      30.030  70.666  36.844  1.00  0.00           C
ATOM   3961  C   GLY X 505      30.363  69.245  37.320  1.00  0.00           C
ATOM   3962  O   GLY X 505      30.443  68.315  36.516  1.00  0.00           O
ATOM   3963  N   TYR X 506      30.518  69.066  38.636  1.00  0.00           N
ATOM   3964  CA  TYR X 506      30.878  67.788  39.274  1.00  0.00           C
ATOM   3965  CB  TYR X 506      32.406  67.604  39.207  1.00  0.00           C
ATOM   3966  CG  TYR X 506      33.227  68.470  40.143  1.00  0.00           C
ATOM   3967  CD1 TYR X 506      33.460  69.823  39.831  1.00  0.00           C
ATOM   3968  CE1 TYR X 506      34.281  70.606  40.663  1.00  0.00           C
ATOM   3969  CZ  TYR X 506      34.863  70.038  41.817  1.00  0.00           C
ATOM   3970  OH  TYR X 506      35.631  70.794  42.646  1.00  0.00           O
ATOM   3971  CE2 TYR X 506      34.629  68.683  42.129  1.00  0.00           C
ATOM   3972  CD2 TYR X 506      33.811  67.901  41.293  1.00  0.00           C
ATOM   3973  C   TYR X 506      30.358  67.682  40.722  1.00  0.00           C
ATOM   3974  O   TYR X 506      29.802  68.642  41.262  1.00  0.00           O
ATOM   3975  N   LEU X 507      30.536  66.516  41.357  1.00  0.00           N
ATOM   3976  CA  LEU X 507      30.161  66.261  42.757  1.00  0.00           C
ATOM   3977  CB  LEU X 507      29.224  65.035  42.790  1.00  0.00           C
ATOM   3978  CG  LEU X 507      28.537  64.776  44.145  1.00  0.00           C
ATOM   3979  CD1 LEU X 507      27.462  65.824  44.448  1.00  0.00           C
ATOM   3980  CD2 LEU X 507      27.843  63.415  44.144  1.00  0.00           C
ATOM   3981  C   LEU X 507      31.396  66.078  43.663  1.00  0.00           C
ATOM   3982  O   LEU X 507      32.287  65.291  43.346  1.00  0.00           O
ATOM   3983  N   GLN X 508      31.430  66.759  44.812  1.00  0.00           N
ATOM   3984  CA  GLN X 508      32.401  66.547  45.894  1.00  0.00           C
ATOM   3985  CB  GLN X 508      32.822  67.891  46.520  1.00  0.00           C
ATOM   3986  CG  GLN X 508      33.584  68.822  45.565  1.00  0.00           C
ATOM   3987  CD  GLN X 508      33.960  70.164  46.199  1.00  0.00           C
ATOM   3988  OE1 GLN X 508      33.754  70.425  47.382  1.00  0.00           O
ATOM   3989  NE2 GLN X 508      34.522  71.070  45.430  1.00  0.00           N
ATOM   3990  C   GLN X 508      31.782  65.627  46.959  1.00  0.00           C
ATOM   3991  O   GLN X 508      30.919  66.051  47.736  1.00  0.00           O
ATOM   3992  N   ILE X 509      32.219  64.371  47.011  1.00  0.00           N
ATOM   3993  CA  ILE X 509      31.690  63.322  47.890  1.00  0.00           C
ATOM   3994  CB  ILE X 509      31.675  61.957  47.160  1.00  0.00           C
ATOM   3995  CG2 ILE X 509      31.104  60.860  48.081  1.00  0.00           C
ATOM   3996  CG1 ILE X 509      30.852  62.046  45.851  1.00  0.00           C
ATOM   3997  CD1 ILE X 509      30.862  60.764  45.012  1.00  0.00           C
ATOM   3998  C   ILE X 509      32.489  63.281  49.200  1.00  0.00           C
ATOM   3999  O   ILE X 509      33.716  63.176  49.195  1.00  0.00           O
ATOM   4000  N   GLY X 510      31.781  63.335  50.327  1.00  0.00           N
ATOM   4001  CA  GLY X 510      32.354  63.400  51.673  1.00  0.00           C
ATOM   4002  C   GLY X 510      31.288  63.333  52.772  1.00  0.00           C
ATOM   4003  O   GLY X 510      30.098  63.199  52.479  1.00  0.00           O
ATOM   4004  N   ALA X 511      31.701  63.446  54.039  1.00  0.00           N
ATOM   4005  CA  ALA X 511      30.800  63.400  55.199  1.00  0.00           C
ATOM   4006  CB  ALA X 511      31.636  63.539  56.477  1.00  0.00           C
ATOM   4007  C   ALA X 511      29.704  64.480  55.102  1.00  0.00           C
ATOM   4008  O   ALA X 511      28.520  64.183  55.287  1.00  0.00           O
ATOM   4009  N   ASN X 512      30.088  65.686  54.670  1.00  0.00           N
ATOM   4010  CA  ASN X 512      29.220  66.571  53.899  1.00  0.00           C
ATOM   4011  CB  ASN X 512      29.421  68.027  54.357  1.00  0.00           C
ATOM   4012  CG  ASN X 512      28.494  68.983  53.625  1.00  0.00           C
ATOM   4013  OD1 ASN X 512      27.308  69.068  53.920  1.00  0.00           O
ATOM   4014  ND2 ASN X 512      28.973  69.687  52.628  1.00  0.00           N
ATOM   4015  C   ASN X 512      29.513  66.367  52.402  1.00  0.00           C
ATOM   4016  O   ASN X 512      30.656  66.507  51.967  1.00  0.00           O
ATOM   4017  N   THR X 513      28.491  66.048  51.609  1.00  0.00           N
ATOM   4018  CA  THR X 513      28.584  65.932  50.141  1.00  0.00           C
ATOM   4019  CB  THR X 513      27.935  64.616  49.680  1.00  0.00           C
ATOM   4020  CG2 THR X 513      27.714  64.506  48.171  1.00  0.00           C
ATOM   4021  OG1 THR X 513      28.788  63.548  50.031  1.00  0.00           O
ATOM   4022  C   THR X 513      27.968  67.175  49.493  1.00  0.00           C
ATOM   4023  O   THR X 513      26.941  67.659  49.973  1.00  0.00           O
ATOM   4024  N   GLN X 514      28.575  67.726  48.437  1.00  0.00           N
ATOM   4025  CA  GLN X 514      28.091  68.948  47.775  1.00  0.00           C
ATOM   4026  CB  GLN X 514      28.639  70.203  48.485  1.00  0.00           C
ATOM   4027  CG  GLN X 514      30.164  70.406  48.380  1.00  0.00           C
ATOM   4028  CD  GLN X 514      30.642  71.700  49.040  1.00  0.00           C
ATOM   4029  OE1 GLN X 514      29.942  72.361  49.799  1.00  0.00           O
ATOM   4030  NE2 GLN X 514      31.860  72.120  48.790  1.00  0.00           N
ATOM   4031  C   GLN X 514      28.405  68.991  46.273  1.00  0.00           C
ATOM   4032  O   GLN X 514      29.403  68.427  45.826  1.00  0.00           O
ATOM   4033  N   ALA X 515      27.579  69.692  45.496  1.00  0.00           N
ATOM   4034  CA  ALA X 515      27.843  69.975  44.087  1.00  0.00           C
ATOM   4035  CB  ALA X 515      26.514  70.275  43.385  1.00  0.00           C
ATOM   4036  C   ALA X 515      28.877  71.106  43.905  1.00  0.00           C
ATOM   4037  O   ALA X 515      29.066  71.964  44.775  1.00  0.00           O
ATOM   4038  N   ALA X 516      29.555  71.103  42.758  1.00  0.00           N
ATOM   4039  CA  ALA X 516      30.590  72.068  42.402  1.00  0.00           C
ATOM   4040  CB  ALA X 516      31.922  71.541  42.953  1.00  0.00           C
ATOM   4041  C   ALA X 516      30.647  72.325  40.883  1.00  0.00           C
ATOM   4042  O   ALA X 516      29.968  71.656  40.095  1.00  0.00           O
ATOM   4043  N   GLN X 517      31.446  73.311  40.471  1.00  0.00           N
ATOM   4044  CA  GLN X 517      31.764  73.604  39.066  1.00  0.00           C
ATOM   4045  CB  GLN X 517      30.669  74.499  38.445  1.00  0.00           C
ATOM   4046  CG  GLN X 517      30.439  75.847  39.148  1.00  0.00           C
ATOM   4047  CD  GLN X 517      29.280  76.641  38.542  1.00  0.00           C
ATOM   4048  OE1 GLN X 517      28.848  76.447  37.412  1.00  0.00           O
ATOM   4049  NE2 GLN X 517      28.727  77.580  39.271  1.00  0.00           N
ATOM   4050  C   GLN X 517      33.196  74.152  38.890  1.00  0.00           C
ATOM   4051  O   GLN X 517      33.967  74.221  39.855  1.00  0.00           O
ATOM   4052  N   LYS X 518      33.573  74.501  37.651  1.00  0.00           N
ATOM   4053  CA  LYS X 518      34.933  74.907  37.238  1.00  0.00           C
ATOM   4054  CB  LYS X 518      35.229  76.344  37.717  1.00  0.00           C
ATOM   4055  CG  LYS X 518      36.281  77.029  36.834  1.00  0.00           C
ATOM   4056  CD  LYS X 518      36.435  78.513  37.178  1.00  0.00           C
ATOM   4057  CE  LYS X 518      37.569  79.159  36.373  1.00  0.00           C
ATOM   4058  NZ  LYS X 518      37.249  79.282  34.931  1.00  0.00           N
ATOM   4059  C   LYS X 518      36.020  73.866  37.570  1.00  0.00           C
ATOM   4060  O   LYS X 518      37.106  74.214  38.040  1.00  0.00           O
ATOM   4061  N   LEU X 519      35.707  72.587  37.331  1.00  0.00           N
ATOM   4062  CA  LEU X 519      36.577  71.427  37.573  1.00  0.00           C
ATOM   4063  CB  LEU X 519      35.883  70.178  36.987  1.00  0.00           C
ATOM   4064  CG  LEU X 519      36.655  68.857  37.178  1.00  0.00           C
ATOM   4065  CD1 LEU X 519      36.830  68.485  38.651  1.00  0.00           C
ATOM   4066  CD2 LEU X 519      35.902  67.717  36.491  1.00  0.00           C
ATOM   4067  C   LEU X 519      37.989  71.610  36.979  1.00  0.00           C
ATOM   4068  O   LEU X 519      38.164  71.559  35.762  1.00  0.00           O
ATOM   4069  N   LYS X 520      38.984  71.810  37.855  1.00  0.00           N
ATOM   4070  CA  LYS X 520      40.430  71.943  37.575  1.00  0.00           C
ATOM   4071  CB  LYS X 520      41.086  70.548  37.473  1.00  0.00           C
ATOM   4072  CG  LYS X 520      40.822  69.650  38.699  1.00  0.00           C
ATOM   4073  CD  LYS X 520      41.610  68.328  38.665  1.00  0.00           C
ATOM   4074  CE  LYS X 520      43.126  68.505  38.836  1.00  0.00           C
ATOM   4075  NZ  LYS X 520      43.503  68.848  40.227  1.00  0.00           N
ATOM   4076  C   LYS X 520      40.787  72.880  36.402  1.00  0.00           C
ATOM   4077  O   LYS X 520      41.807  72.691  35.739  1.00  0.00           O
ATOM   4078  N   ASP X 521      39.955  73.888  36.124  1.00  0.00           N
ATOM   4079  CA  ASP X 521      39.976  74.628  34.852  1.00  0.00           C
ATOM   4080  CB  ASP X 521      38.726  75.527  34.774  1.00  0.00           C
ATOM   4081  CG  ASP X 521      38.367  76.021  33.363  1.00  0.00           C
ATOM   4082  OD1 ASP X 521      37.848  77.159  33.239  1.00  0.00           O
ATOM   4083  OD2 ASP X 521      38.529  75.251  32.389  1.00  0.00           O
ATOM   4084  C   ASP X 521      41.270  75.439  34.632  1.00  0.00           C
ATOM   4085  O   ASP X 521      41.687  75.627  33.486  1.00  0.00           O
ATOM   4086  N   LYS X 522      41.941  75.891  35.701  1.00  0.00           N
ATOM   4087  CA  LYS X 522      43.248  76.577  35.637  1.00  0.00           C
ATOM   4088  CB  LYS X 522      43.403  77.574  36.802  1.00  0.00           C
ATOM   4089  CG  LYS X 522      42.312  78.663  36.850  1.00  0.00           C
ATOM   4090  CD  LYS X 522      42.508  79.649  38.012  1.00  0.00           C
ATOM   4091  CE  LYS X 522      43.810  80.464  37.922  1.00  0.00           C
ATOM   4092  NZ  LYS X 522      44.044  81.206  39.182  1.00  0.00           N
ATOM   4093  C   LYS X 522      44.416  75.589  35.626  1.00  0.00           C
ATOM   4094  O   LYS X 522      45.404  75.814  34.928  1.00  0.00           O
ATOM   4095  N   GLU X 523      44.300  74.487  36.367  1.00  0.00           N
ATOM   4096  CA  GLU X 523      45.361  73.480  36.508  1.00  0.00           C
ATOM   4097  CB  GLU X 523      45.091  72.660  37.781  1.00  0.00           C
ATOM   4098  CG  GLU X 523      46.220  71.669  38.102  1.00  0.00           C
ATOM   4099  CD  GLU X 523      46.281  71.361  39.599  1.00  0.00           C
ATOM   4100  OE1 GLU X 523      46.784  72.222  40.365  1.00  0.00           O
ATOM   4101  OE2 GLU X 523      45.839  70.272  40.028  1.00  0.00           O
ATOM   4102  C   GLU X 523      45.525  72.596  35.256  1.00  0.00           C
ATOM   4103  O   GLU X 523      46.653  72.270  34.878  1.00  0.00           O
ATOM   4104  N   VAL X 524      44.428  72.259  34.568  1.00  0.00           N
ATOM   4105  CA  VAL X 524      44.448  71.498  33.301  1.00  0.00           C
ATOM   4106  CB  VAL X 524      43.049  70.917  32.998  1.00  0.00           C
ATOM   4107  CG1 VAL X 524      42.964  70.232  31.627  1.00  0.00           C
ATOM   4108  CG2 VAL X 524      42.660  69.866  34.047  1.00  0.00           C
ATOM   4109  C   VAL X 524      44.963  72.354  32.137  1.00  0.00           C
ATOM   4110  O   VAL X 524      45.750  71.866  31.326  1.00  0.00           O
ATOM   4111  N   ALA X 525      44.589  73.640  32.088  1.00  0.00           N
ATOM   4112  CA  ALA X 525      44.883  74.549  30.972  1.00  0.00           C
ATOM   4113  CB  ALA X 525      44.142  75.868  31.218  1.00  0.00           C
ATOM   4114  C   ALA X 525      46.385  74.797  30.717  1.00  0.00           C
ATOM   4115  O   ALA X 525      46.762  75.253  29.633  1.00  0.00           O
ATOM   4116  N   PHE X 526      47.251  74.508  31.694  1.00  0.00           N
ATOM   4117  CA  PHE X 526      48.707  74.499  31.526  1.00  0.00           C
ATOM   4118  CB  PHE X 526      49.361  74.559  32.912  1.00  0.00           C
ATOM   4119  CG  PHE X 526      50.868  74.384  32.884  1.00  0.00           C
ATOM   4120  CD1 PHE X 526      51.680  75.366  32.286  1.00  0.00           C
ATOM   4121  CE1 PHE X 526      53.072  75.184  32.225  1.00  0.00           C
ATOM   4122  CZ  PHE X 526      53.656  74.025  32.760  1.00  0.00           C
ATOM   4123  CE2 PHE X 526      52.848  73.039  33.355  1.00  0.00           C
ATOM   4124  CD2 PHE X 526      51.455  73.219  33.415  1.00  0.00           C
ATOM   4125  C   PHE X 526      49.185  73.267  30.742  1.00  0.00           C
ATOM   4126  O   PHE X 526      49.888  73.389  29.739  1.00  0.00           O
ATOM   4127  N   TRP X 527      48.768  72.069  31.155  1.00  0.00           N
ATOM   4128  CA  TRP X 527      49.222  70.814  30.551  1.00  0.00           C
ATOM   4129  CB  TRP X 527      48.835  69.653  31.466  1.00  0.00           C
ATOM   4130  CG  TRP X 527      49.531  69.660  32.792  1.00  0.00           C
ATOM   4131  CD1 TRP X 527      48.962  69.954  33.982  1.00  0.00           C
ATOM   4132  NE1 TRP X 527      49.905  69.846  34.985  1.00  0.00           N
ATOM   4133  CE2 TRP X 527      51.148  69.537  34.486  1.00  0.00           C
ATOM   4134  CZ2 TRP X 527      52.403  69.366  35.088  1.00  0.00           C
ATOM   4135  CH2 TRP X 527      53.510  69.072  34.276  1.00  0.00           C
ATOM   4136  CZ3 TRP X 527      53.347  68.950  32.885  1.00  0.00           C
ATOM   4137  CE3 TRP X 527      52.076  69.103  32.295  1.00  0.00           C
ATOM   4138  CD2 TRP X 527      50.943  69.409  33.080  1.00  0.00           C
ATOM   4139  C   TRP X 527      48.695  70.613  29.127  1.00  0.00           C
ATOM   4140  O   TRP X 527      49.409  70.068  28.287  1.00  0.00           O
ATOM   4141  N   THR X 528      47.504  71.124  28.809  1.00  0.00           N
ATOM   4142  CA  THR X 528      46.963  71.135  27.435  1.00  0.00           C
ATOM   4143  CB  THR X 528      45.460  71.442  27.441  1.00  0.00           C
ATOM   4144  CG2 THR X 528      44.689  70.333  28.159  1.00  0.00           C
ATOM   4145  OG1 THR X 528      45.234  72.660  28.109  1.00  0.00           O
ATOM   4146  C   THR X 528      47.701  72.094  26.492  1.00  0.00           C
ATOM   4147  O   THR X 528      47.562  71.970  25.273  1.00  0.00           O
ATOM   4148  N   ASN X 529      48.541  72.992  27.024  1.00  0.00           N
ATOM   4149  CA  ASN X 529      49.556  73.718  26.258  1.00  0.00           C
ATOM   4150  CB  ASN X 529      49.691  75.142  26.833  1.00  0.00           C
ATOM   4151  CG  ASN X 529      50.576  76.040  25.984  1.00  0.00           C
ATOM   4152  OD1 ASN X 529      50.858  75.783  24.826  1.00  0.00           O
ATOM   4153  ND2 ASN X 529      51.054  77.131  26.525  1.00  0.00           N
ATOM   4154  C   ASN X 529      50.901  72.961  26.239  1.00  0.00           C
ATOM   4155  O   ASN X 529      51.520  72.828  25.187  1.00  0.00           O
ATOM   4156  N   LEU X 530      51.350  72.407  27.372  1.00  0.00           N
ATOM   4157  CA  LEU X 530      52.648  71.722  27.473  1.00  0.00           C
ATOM   4158  CB  LEU X 530      52.974  71.488  28.961  1.00  0.00           C
ATOM   4159  CG  LEU X 530      54.442  71.082  29.215  1.00  0.00           C
ATOM   4160  CD1 LEU X 530      54.901  71.578  30.585  1.00  0.00           C
ATOM   4161  CD2 LEU X 530      54.653  69.566  29.184  1.00  0.00           C
ATOM   4162  C   LEU X 530      52.732  70.448  26.608  1.00  0.00           C
ATOM   4163  O   LEU X 530      53.753  70.220  25.959  1.00  0.00           O
ATOM   4164  N   PHE X 531      51.654  69.664  26.500  1.00  0.00           N
ATOM   4165  CA  PHE X 531      51.561  68.530  25.562  1.00  0.00           C
ATOM   4166  CB  PHE X 531      50.480  67.542  26.032  1.00  0.00           C
ATOM   4167  CG  PHE X 531      50.734  66.890  27.384  1.00  0.00           C
ATOM   4168  CD1 PHE X 531      49.735  66.913  28.377  1.00  0.00           C
ATOM   4169  CE1 PHE X 531      49.951  66.284  29.617  1.00  0.00           C
ATOM   4170  CZ  PHE X 531      51.167  65.628  29.870  1.00  0.00           C
ATOM   4171  CE2 PHE X 531      52.161  65.589  28.878  1.00  0.00           C
ATOM   4172  CD2 PHE X 531      51.945  66.213  27.636  1.00  0.00           C
ATOM   4173  C   PHE X 531      51.358  68.953  24.087  1.00  0.00           C
ATOM   4174  O   PHE X 531      51.214  68.093  23.214  1.00  0.00           O
ATOM   4175  N   ALA X 532      51.379  70.260  23.804  1.00  0.00           N
ATOM   4176  CA  ALA X 532      51.277  70.886  22.485  1.00  0.00           C
ATOM   4177  CB  ALA X 532      49.928  71.615  22.408  1.00  0.00           C
ATOM   4178  C   ALA X 532      52.503  71.787  22.181  1.00  0.00           C
ATOM   4179  O   ALA X 532      52.369  72.867  21.591  1.00  0.00           O
ATOM   4180  N   LYS X 533      53.695  71.351  22.624  1.00  0.00           N
ATOM   4181  CA  LYS X 533      54.999  72.031  22.492  1.00  0.00           C
ATOM   4182  CB  LYS X 533      55.336  72.782  23.796  1.00  0.00           C
ATOM   4183  CG  LYS X 533      54.543  74.090  23.957  1.00  0.00           C
ATOM   4184  CD  LYS X 533      54.831  74.768  25.305  1.00  0.00           C
ATOM   4185  CE  LYS X 533      54.234  76.181  25.325  1.00  0.00           C
ATOM   4186  NZ  LYS X 533      54.620  76.932  26.545  1.00  0.00           N
ATOM   4187  C   LYS X 533      56.119  71.060  22.110  1.00  0.00           C
ATOM   4188  O   LYS X 533      56.918  71.419  21.216  1.00  0.00           O
ATOM   4189  OXT LYS X 533      56.226  69.962  22.704  1.00  0.00           O
END
