# Supplementary material for: Insights into the Degradation of Polymer–Drug Conjugates by an Overexpressed Enzyme in Cancer Cells
Source: J Med Chem. 2023 Feb 14;66(4):2761–72. doi: 10.1021/acs.jmedchem.2c01781 (PMC9969400; doi:10.1021/acs.jmedchem.2c01781)
Supplement: Supplementary file 2 — jm2c01781_si_002.zip [file jm2c01781_si_002.zip › 7a-TI1.pdb]

CRYST1   91.330   91.330   91.330 109.47 109.47 109.47 P 1           1
ATOM      1  N   SER X   1      79.213  69.208  46.236  0.00  0.00           N
ATOM      2  CA  SER X   1      77.780  68.904  46.381  0.00  0.00           C
ATOM      3  CB  SER X   1      77.497  67.437  46.063  0.00  0.00           C
ATOM      4  OG  SER X   1      78.351  66.581  46.787  0.00  0.00           O
ATOM      5  C   SER X   1      77.278  69.281  47.768  0.00  0.00           C
ATOM      6  O   SER X   1      78.073  69.433  48.696  0.00  0.00           O
ATOM      7  N   SER X   2      75.963  69.478  47.914  0.00  0.00           N
ATOM      8  CA  SER X   2      75.320  69.957  49.153  0.00  0.00           C
ATOM      9  CB  SER X   2      75.283  71.493  49.141  0.00  0.00           C
ATOM     10  OG  SER X   2      74.420  72.001  48.138  0.00  0.00           O
ATOM     11  C   SER X   2      73.901  69.382  49.353  0.00  0.00           C
ATOM     12  O   SER X   2      73.339  68.828  48.399  0.00  0.00           O
ATOM     13  N   PRO X   3      73.284  69.504  50.548  0.00  0.00           N
ATOM     14  CD  PRO X   3      73.870  69.997  51.789  0.00  0.00           C
ATOM     15  CG  PRO X   3      73.026  69.393  52.909  0.00  0.00           C
ATOM     16  CB  PRO X   3      71.639  69.330  52.275  0.00  0.00           C
ATOM     17  CA  PRO X   3      71.944  68.970  50.818  0.00  0.00           C
ATOM     18  C   PRO X   3      70.853  69.498  49.858  0.00  0.00           C
ATOM     19  O   PRO X   3      70.809  70.706  49.592  0.00  0.00           O
ATOM     20  N   PRO X   4      69.962  68.633  49.327  0.00  0.00           N
ATOM     21  CD  PRO X   4      69.940  67.187  49.532  0.00  0.00           C
ATOM     22  CG  PRO X   4      68.776  66.652  48.697  0.00  0.00           C
ATOM     23  CB  PRO X   4      68.629  67.699  47.594  0.00  0.00           C
ATOM     24  CA  PRO X   4      68.983  69.011  48.306  0.00  0.00           C
ATOM     25  C   PRO X   4      67.765  69.729  48.913  0.00  0.00           C
ATOM     26  O   PRO X   4      66.799  69.098  49.352  0.00  0.00           O
ATOM     27  N   VAL X   5      67.812  71.064  48.917  0.00  0.00           N
ATOM     28  CA  VAL X   5      66.727  71.957  49.369  0.00  0.00           C
ATOM     29  CB  VAL X   5      67.261  73.031  50.342  0.00  0.00           C
ATOM     30  CG1 VAL X   5      66.157  73.973  50.842  0.00  0.00           C
ATOM     31  CG2 VAL X   5      67.897  72.378  51.577  0.00  0.00           C
ATOM     32  C   VAL X   5      66.007  72.589  48.171  0.00  0.00           C
ATOM     33  O   VAL X   5      66.662  72.954  47.193  0.00  0.00           O
ATOM     34  N   VAL X   6      64.676  72.719  48.239  0.00  0.00           N
ATOM     35  CA  VAL X   6      63.808  73.311  47.194  0.00  0.00           C
ATOM     36  CB  VAL X   6      63.231  72.233  46.249  0.00  0.00           C
ATOM     37  CG1 VAL X   6      64.318  71.525  45.432  0.00  0.00           C
ATOM     38  CG2 VAL X   6      62.404  71.175  46.988  0.00  0.00           C
ATOM     39  C   VAL X   6      62.660  74.153  47.780  0.00  0.00           C
ATOM     40  O   VAL X   6      62.292  74.002  48.947  0.00  0.00           O
ATOM     41  N   ASP X   7      62.072  75.032  46.959  0.00  0.00           N
ATOM     42  CA  ASP X   7      61.006  75.975  47.343  0.00  0.00           C
ATOM     43  CB  ASP X   7      61.421  77.383  46.891  0.00  0.00           C
ATOM     44  CG  ASP X   7      60.515  78.482  47.444  0.00  0.00           C
ATOM     45  OD1 ASP X   7      60.321  78.532  48.676  0.00  0.00           O
ATOM     46  OD2 ASP X   7      60.053  79.359  46.680  0.00  0.00           O
ATOM     47  C   ASP X   7      59.618  75.607  46.780  0.00  0.00           C
ATOM     48  O   ASP X   7      59.492  75.215  45.617  0.00  0.00           O
ATOM     49  N   THR X   8      58.566  75.789  47.587  0.00  0.00           N
ATOM     50  CA  THR X   8      57.146  75.630  47.202  0.00  0.00           C
ATOM     51  CB  THR X   8      56.568  74.278  47.668  0.00  0.00           C
ATOM     52  CG2 THR X   8      57.416  73.067  47.278  0.00  0.00           C
ATOM     53  OG1 THR X   8      56.372  74.233  49.066  0.00  0.00           O
ATOM     54  C   THR X   8      56.304  76.792  47.752  0.00  0.00           C
ATOM     55  O   THR X   8      56.763  77.505  48.649  0.00  0.00           O
ATOM     56  N   VAL X   9      55.076  77.003  47.253  0.00  0.00           N
ATOM     57  CA  VAL X   9      54.253  78.203  47.562  0.00  0.00           C
ATOM     58  CB  VAL X   9      52.844  78.096  46.929  0.00  0.00           C
ATOM     59  CG1 VAL X   9      51.967  79.329  47.186  0.00  0.00           C
ATOM     60  CG2 VAL X   9      52.915  77.924  45.407  0.00  0.00           C
ATOM     61  C   VAL X   9      54.120  78.483  49.071  0.00  0.00           C
ATOM     62  O   VAL X   9      54.238  79.640  49.487  0.00  0.00           O
ATOM     63  N   HIE X  10      53.924  77.439  49.887  0.00  0.00           N
ATOM     64  CA  HIE X  10      53.648  77.534  51.331  0.00  0.00           C
ATOM     65  CB  HIE X  10      52.420  76.661  51.643  0.00  0.00           C
ATOM     66  CG  HIE X  10      51.144  77.056  50.932  0.00  0.00           C
ATOM     67  ND1 HIE X  10      50.611  76.428  49.798  0.00  0.00           N
ATOM     68  CE1 HIE X  10      49.444  77.052  49.550  0.00  0.00           C
ATOM     69  NE2 HIE X  10      49.217  78.008  50.463  0.00  0.00           N
ATOM     70  CD2 HIE X  10      50.275  78.024  51.344  0.00  0.00           C
ATOM     71  C   HIE X  10      54.853  77.209  52.251  0.00  0.00           C
ATOM     72  O   HIE X  10      54.708  77.211  53.479  0.00  0.00           O
ATOM     73  N   GLY X  11      56.039  76.944  51.688  0.00  0.00           N
ATOM     74  CA  GLY X  11      57.287  76.740  52.442  0.00  0.00           C
ATOM     75  C   GLY X  11      58.383  75.975  51.685  0.00  0.00           C
ATOM     76  O   GLY X  11      58.203  75.581  50.528  0.00  0.00           O
ATOM     77  N   LYS X  12      59.533  75.763  52.337  0.00  0.00           N
ATOM     78  CA  LYS X  12      60.720  75.099  51.758  0.00  0.00           C
ATOM     79  CB  LYS X  12      61.973  75.965  52.002  0.00  0.00           C
ATOM     80  CG  LYS X  12      61.836  77.362  51.369  0.00  0.00           C
ATOM     81  CD  LYS X  12      63.112  78.207  51.489  0.00  0.00           C
ATOM     82  CE  LYS X  12      62.868  79.699  51.194  0.00  0.00           C
ATOM     83  NZ  LYS X  12      62.440  79.966  49.798  0.00  0.00           N
ATOM     84  C   LYS X  12      60.881  73.658  52.266  0.00  0.00           C
ATOM     85  O   LYS X  12      60.384  73.315  53.340  0.00  0.00           O
ATOM     86  N   VAL X  13      61.559  72.801  51.500  0.00  0.00           N
ATOM     87  CA  VAL X  13      61.681  71.354  51.782  0.00  0.00           C
ATOM     88  CB  VAL X  13      60.714  70.521  50.907  0.00  0.00           C
ATOM     89  CG1 VAL X  13      60.659  69.058  51.368  0.00  0.00           C
ATOM     90  CG2 VAL X  13      59.269  71.040  50.946  0.00  0.00           C
ATOM     91  C   VAL X  13      63.117  70.863  51.571  0.00  0.00           C
ATOM     92  O   VAL X  13      63.742  71.221  50.577  0.00  0.00           O
ATOM     93  N   LEU X  14      63.609  70.013  52.477  0.00  0.00           N
ATOM     94  CA  LEU X  14      64.858  69.246  52.369  0.00  0.00           C
ATOM     95  CB  LEU X  14      65.655  69.412  53.680  0.00  0.00           C
ATOM     96  CG  LEU X  14      66.860  68.465  53.859  0.00  0.00           C
ATOM     97  CD1 LEU X  14      67.956  68.697  52.818  0.00  0.00           C
ATOM     98  CD2 LEU X  14      67.467  68.678  55.244  0.00  0.00           C
ATOM     99  C   LEU X  14      64.552  67.768  52.076  0.00  0.00           C
ATOM    100  O   LEU X  14      63.781  67.142  52.806  0.00  0.00           O
ATOM    101  N   GLY X  15      65.181  67.218  51.035  0.00  0.00           N
ATOM    102  CA  GLY X  15      65.125  65.795  50.676  0.00  0.00           C
ATOM    103  C   GLY X  15      66.407  65.022  51.007  0.00  0.00           C
ATOM    104  O   GLY X  15      67.257  65.479  51.774  0.00  0.00           O
ATOM    105  N   LYS X  16      66.557  63.849  50.382  0.00  0.00           N
ATOM    106  CA  LYS X  16      67.701  62.932  50.514  0.00  0.00           C
ATOM    107  CB  LYS X  16      67.219  61.669  51.246  0.00  0.00           C
ATOM    108  CG  LYS X  16      68.364  60.748  51.685  0.00  0.00           C
ATOM    109  CD  LYS X  16      67.843  59.640  52.605  0.00  0.00           C
ATOM    110  CE  LYS X  16      69.005  58.749  53.047  0.00  0.00           C
ATOM    111  NZ  LYS X  16      68.568  57.775  54.067  0.00  0.00           N
ATOM    112  C   LYS X  16      68.328  62.616  49.149  0.00  0.00           C
ATOM    113  O   LYS X  16      67.612  62.489  48.156  0.00  0.00           O
ATOM    114  N   PHE X  17      69.652  62.481  49.104  0.00  0.00           N
ATOM    115  CA  PHE X  17      70.450  62.185  47.906  0.00  0.00           C
ATOM    116  CB  PHE X  17      71.646  63.151  47.880  0.00  0.00           C
ATOM    117  CG  PHE X  17      72.662  62.892  46.782  0.00  0.00           C
ATOM    118  CD1 PHE X  17      72.497  63.474  45.512  0.00  0.00           C
ATOM    119  CE1 PHE X  17      73.455  63.255  44.505  0.00  0.00           C
ATOM    120  CZ  PHE X  17      74.579  62.452  44.764  0.00  0.00           C
ATOM    121  CE2 PHE X  17      74.741  61.858  46.028  0.00  0.00           C
ATOM    122  CD2 PHE X  17      73.786  62.081  47.036  0.00  0.00           C
ATOM    123  C   PHE X  17      70.913  60.717  47.864  0.00  0.00           C
ATOM    124  O   PHE X  17      71.364  60.169  48.872  0.00  0.00           O
ATOM    125  N   VAL X  18      70.864  60.081  46.689  0.00  0.00           N
ATOM    126  CA  VAL X  18      71.380  58.720  46.452  0.00  0.00           C
ATOM    127  CB  VAL X  18      70.244  57.670  46.444  0.00  0.00           C
ATOM    128  CG1 VAL X  18      70.791  56.242  46.285  0.00  0.00           C
ATOM    129  CG2 VAL X  18      69.416  57.695  47.738  0.00  0.00           C
ATOM    130  C   VAL X  18      72.177  58.678  45.145  0.00  0.00           C
ATOM    131  O   VAL X  18      71.771  59.251  44.133  0.00  0.00           O
ATOM    132  N   SER X  19      73.309  57.971  45.156  0.00  0.00           N
ATOM    133  CA  SER X  19      74.162  57.770  43.982  0.00  0.00           C
ATOM    134  CB  SER X  19      75.288  58.801  44.005  0.00  0.00           C
ATOM    135  OG  SER X  19      76.101  58.703  42.853  0.00  0.00           O
ATOM    136  C   SER X  19      74.730  56.349  43.943  0.00  0.00           C
ATOM    137  O   SER X  19      75.329  55.884  44.920  0.00  0.00           O
ATOM    138  N   LEU X  20      74.534  55.672  42.809  0.00  0.00           N
ATOM    139  CA  LEU X  20      75.050  54.341  42.467  0.00  0.00           C
ATOM    140  CB  LEU X  20      73.975  53.276  42.763  0.00  0.00           C
ATOM    141  CG  LEU X  20      73.612  53.091  44.246  0.00  0.00           C
ATOM    142  CD1 LEU X  20      72.399  52.174  44.367  0.00  0.00           C
ATOM    143  CD2 LEU X  20      74.756  52.468  45.045  0.00  0.00           C
ATOM    144  C   LEU X  20      75.401  54.316  40.971  0.00  0.00           C
ATOM    145  O   LEU X  20      74.554  54.643  40.135  0.00  0.00           O
ATOM    146  N   GLU X  21      76.630  53.946  40.605  0.00  0.00           N
ATOM    147  CA  GLU X  21      77.101  54.054  39.208  0.00  0.00           C
ATOM    148  CB  GLU X  21      78.626  54.171  39.141  0.00  0.00           C
ATOM    149  CG  GLU X  21      79.363  52.894  39.552  0.00  0.00           C
ATOM    150  CD  GLU X  21      80.873  53.098  39.437  0.00  0.00           C
ATOM    151  OE1 GLU X  21      81.498  52.510  38.524  0.00  0.00           O
ATOM    152  OE2 GLU X  21      81.444  53.856  40.260  0.00  0.00           O
ATOM    153  C   GLU X  21      76.591  52.963  38.253  0.00  0.00           C
ATOM    154  O   GLU X  21      76.727  53.121  37.037  0.00  0.00           O
ATOM    155  N   GLY X  22      75.985  51.889  38.774  0.00  0.00           N
ATOM    156  CA  GLY X  22      75.277  50.873  37.980  0.00  0.00           C
ATOM    157  C   GLY X  22      73.968  51.368  37.340  0.00  0.00           C
ATOM    158  O   GLY X  22      73.383  50.656  36.524  0.00  0.00           O
ATOM    159  N   PHE X  23      73.526  52.583  37.682  0.00  0.00           N
ATOM    160  CA  PHE X  23      72.400  53.288  37.063  0.00  0.00           C
ATOM    161  CB  PHE X  23      71.265  53.473  38.084  0.00  0.00           C
ATOM    162  CG  PHE X  23      70.877  52.202  38.823  0.00  0.00           C
ATOM    163  CD1 PHE X  23      70.946  52.147  40.230  0.00  0.00           C
ATOM    164  CE1 PHE X  23      70.653  50.948  40.908  0.00  0.00           C
ATOM    165  CZ  PHE X  23      70.294  49.799  40.183  0.00  0.00           C
ATOM    166  CE2 PHE X  23      70.217  49.854  38.780  0.00  0.00           C
ATOM    167  CD2 PHE X  23      70.498  51.053  38.103  0.00  0.00           C
ATOM    168  C   PHE X  23      72.874  54.624  36.471  0.00  0.00           C
ATOM    169  O   PHE X  23      73.849  55.213  36.949  0.00  0.00           O
ATOM    170  N   ALA X  24      72.199  55.112  35.429  0.00  0.00           N
ATOM    171  CA  ALA X  24      72.731  56.168  34.563  0.00  0.00           C
ATOM    172  CB  ALA X  24      71.745  56.400  33.413  0.00  0.00           C
ATOM    173  C   ALA X  24      73.078  57.499  35.268  0.00  0.00           C
ATOM    174  O   ALA X  24      73.997  58.185  34.811  0.00  0.00           O
ATOM    175  N   GLN X  25      72.393  57.888  36.352  0.00  0.00           N
ATOM    176  CA  GLN X  25      72.651  59.151  37.068  0.00  0.00           C
ATOM    177  CB  GLN X  25      71.929  60.305  36.342  0.00  0.00           C
ATOM    178  CG  GLN X  25      70.399  60.152  36.278  0.00  0.00           C
ATOM    179  CD  GLN X  25      69.707  61.240  35.461  0.00  0.00           C
ATOM    180  OE1 GLN X  25      70.312  62.134  34.873  0.00  0.00           O
ATOM    181  NE2 GLN X  25      68.398  61.207  35.396  0.00  0.00           N
ATOM    182  C   GLN X  25      72.281  59.136  38.571  0.00  0.00           C
ATOM    183  O   GLN X  25      71.434  58.337  38.986  0.00  0.00           O
ATOM    184  N   PRO X  26      72.856  60.044  39.392  0.00  0.00           N
ATOM    185  CD  PRO X  26      74.078  60.794  39.122  0.00  0.00           C
ATOM    186  CG  PRO X  26      74.679  61.098  40.490  0.00  0.00           C
ATOM    187  CB  PRO X  26      73.453  61.244  41.386  0.00  0.00           C
ATOM    188  CA  PRO X  26      72.418  60.296  40.770  0.00  0.00           C
ATOM    189  C   PRO X  26      71.000  60.886  40.869  0.00  0.00           C
ATOM    190  O   PRO X  26      70.537  61.605  39.972  0.00  0.00           O
ATOM    191  N   VAL X  27      70.322  60.615  41.986  0.00  0.00           N
ATOM    192  CA  VAL X  27      68.875  60.817  42.188  0.00  0.00           C
ATOM    193  CB  VAL X  27      68.147  59.479  41.930  0.00  0.00           C
ATOM    194  CG1 VAL X  27      68.524  58.374  42.921  0.00  0.00           C
ATOM    195  CG2 VAL X  27      66.621  59.604  41.908  0.00  0.00           C
ATOM    196  C   VAL X  27      68.562  61.424  43.567  0.00  0.00           C
ATOM    197  O   VAL X  27      69.287  61.204  44.537  0.00  0.00           O
ATOM    198  N   ALA X  28      67.486  62.208  43.652  0.00  0.00           N
ATOM    199  CA  ALA X  28      66.993  62.855  44.867  0.00  0.00           C
ATOM    200  CB  ALA X  28      67.127  64.375  44.714  0.00  0.00           C
ATOM    201  C   ALA X  28      65.550  62.423  45.192  0.00  0.00           C
ATOM    202  O   ALA X  28      64.732  62.190  44.295  0.00  0.00           O
ATOM    203  N   ILE X  29      65.247  62.309  46.487  0.00  0.00           N
ATOM    204  CA  ILE X  29      63.999  61.741  47.019  0.00  0.00           C
ATOM    205  CB  ILE X  29      64.232  60.301  47.552  0.00  0.00           C
ATOM    206  CG2 ILE X  29      62.875  59.659  47.906  0.00  0.00           C
ATOM    207  CG1 ILE X  29      65.006  59.405  46.549  0.00  0.00           C
ATOM    208  CD1 ILE X  29      65.373  58.012  47.077  0.00  0.00           C
ATOM    209  C   ILE X  29      63.443  62.658  48.119  0.00  0.00           C
ATOM    210  O   ILE X  29      64.193  63.119  48.979  0.00  0.00           O
ATOM    211  N   PHE X  30      62.130  62.898  48.113  0.00  0.00           N
ATOM    212  CA  PHE X  30      61.410  63.707  49.102  0.00  0.00           C
ATOM    213  CB  PHE X  30      61.030  65.070  48.494  0.00  0.00           C
ATOM    214  CG  PHE X  30      62.163  65.895  47.902  0.00  0.00           C
ATOM    215  CD1 PHE X  30      62.644  65.619  46.605  0.00  0.00           C
ATOM    216  CE1 PHE X  30      63.674  66.401  46.050  0.00  0.00           C
ATOM    217  CZ  PHE X  30      64.212  67.477  46.778  0.00  0.00           C
ATOM    218  CE2 PHE X  30      63.723  67.766  48.064  0.00  0.00           C
ATOM    219  CD2 PHE X  30      62.705  66.974  48.625  0.00  0.00           C
ATOM    220  C   PHE X  30      60.147  62.959  49.557  0.00  0.00           C
ATOM    221  O   PHE X  30      59.323  62.583  48.722  0.00  0.00           O
ATOM    222  N   LEU X  31      59.974  62.738  50.862  0.00  0.00           N
ATOM    223  CA  LEU X  31      58.932  61.867  51.421  0.00  0.00           C
ATOM    224  CB  LEU X  31      59.594  60.637  52.075  0.00  0.00           C
ATOM    225  CG  LEU X  31      60.483  59.752  51.180  0.00  0.00           C
ATOM    226  CD1 LEU X  31      61.025  58.577  51.997  0.00  0.00           C
ATOM    227  CD2 LEU X  31      59.729  59.178  49.980  0.00  0.00           C
ATOM    228  C   LEU X  31      58.021  62.597  52.428  0.00  0.00           C
ATOM    229  O   LEU X  31      58.491  63.154  53.421  0.00  0.00           O
ATOM    230  N   GLY X  32      56.704  62.541  52.207  0.00  0.00           N
ATOM    231  CA  GLY X  32      55.682  62.999  53.157  0.00  0.00           C
ATOM    232  C   GLY X  32      55.344  64.497  53.145  0.00  0.00           C
ATOM    233  O   GLY X  32      55.046  65.058  54.203  0.00  0.00           O
ATOM    234  N   ILE X  33      55.358  65.147  51.977  0.00  0.00           N
ATOM    235  CA  ILE X  33      54.985  66.567  51.797  0.00  0.00           C
ATOM    236  CB  ILE X  33      55.542  67.114  50.457  0.00  0.00           C
ATOM    237  CG2 ILE X  33      55.192  68.607  50.282  0.00  0.00           C
ATOM    238  CG1 ILE X  33      57.073  66.905  50.335  0.00  0.00           C
ATOM    239  CD1 ILE X  33      57.656  67.317  48.974  0.00  0.00           C
ATOM    240  C   ILE X  33      53.447  66.725  51.852  0.00  0.00           C
ATOM    241  O   ILE X  33      52.751  65.947  51.196  0.00  0.00           O
ATOM    242  N   PRO X  34      52.876  67.699  52.592  0.00  0.00           N
ATOM    243  CD  PRO X  34      53.550  68.572  53.544  0.00  0.00           C
ATOM    244  CG  PRO X  34      52.469  69.465  54.157  0.00  0.00           C
ATOM    245  CB  PRO X  34      51.187  68.655  53.965  0.00  0.00           C
ATOM    246  CA  PRO X  34      51.428  67.924  52.640  0.00  0.00           C
ATOM    247  C   PRO X  34      50.916  68.743  51.440  0.00  0.00           C
ATOM    248  O   PRO X  34      51.460  69.804  51.123  0.00  0.00           O
ATOM    249  N   PHE X  35      49.822  68.290  50.817  0.00  0.00           N
ATOM    250  CA  PHE X  35      49.145  68.994  49.707  0.00  0.00           C
ATOM    251  CB  PHE X  35      49.032  68.047  48.502  0.00  0.00           C
ATOM    252  CG  PHE X  35      48.073  66.883  48.684  0.00  0.00           C
ATOM    253  CD1 PHE X  35      46.696  67.062  48.443  0.00  0.00           C
ATOM    254  CE1 PHE X  35      45.802  65.990  48.606  0.00  0.00           C
ATOM    255  CZ  PHE X  35      46.284  64.729  48.992  0.00  0.00           C
ATOM    256  CE2 PHE X  35      47.657  64.542  49.224  0.00  0.00           C
ATOM    257  CD2 PHE X  35      48.552  65.617  49.077  0.00  0.00           C
ATOM    258  C   PHE X  35      47.772  69.591  50.082  0.00  0.00           C
ATOM    259  O   PHE X  35      47.212  70.390  49.325  0.00  0.00           O
ATOM    260  N   ALA X  36      47.229  69.196  51.238  0.00  0.00           N
ATOM    261  CA  ALA X  36      45.936  69.610  51.783  0.00  0.00           C
ATOM    262  CB  ALA X  36      44.846  68.700  51.197  0.00  0.00           C
ATOM    263  C   ALA X  36      45.940  69.547  53.326  0.00  0.00           C
ATOM    264  O   ALA X  36      46.775  68.849  53.910  0.00  0.00           O
ATOM    265  N   LYS X  37      45.013  70.252  53.991  0.00  0.00           N
ATOM    266  CA  LYS X  37      44.804  70.161  55.454  0.00  0.00           C
ATOM    267  CB  LYS X  37      43.823  71.251  55.933  0.00  0.00           C
ATOM    268  CG  LYS X  37      44.489  72.634  55.940  0.00  0.00           C
ATOM    269  CD  LYS X  37      43.537  73.794  56.252  0.00  0.00           C
ATOM    270  CE  LYS X  37      43.024  73.762  57.694  0.00  0.00           C
ATOM    271  NZ  LYS X  37      42.213  74.962  57.996  0.00  0.00           N
ATOM    272  C   LYS X  37      44.300  68.764  55.866  0.00  0.00           C
ATOM    273  O   LYS X  37      43.574  68.141  55.091  0.00  0.00           O
ATOM    274  N   PRO X  38      44.636  68.270  57.075  0.00  0.00           N
ATOM    275  CD  PRO X  38      45.437  68.924  58.101  0.00  0.00           C
ATOM    276  CG  PRO X  38      45.172  68.142  59.386  0.00  0.00           C
ATOM    277  CB  PRO X  38      44.905  66.731  58.879  0.00  0.00           C
ATOM    278  CA  PRO X  38      44.187  66.960  57.546  0.00  0.00           C
ATOM    279  C   PRO X  38      42.651  66.922  57.701  0.00  0.00           C
ATOM    280  O   PRO X  38      42.097  67.811  58.361  0.00  0.00           O
ATOM    281  N   PRO X  39      41.951  65.918  57.131  0.00  0.00           N
ATOM    282  CD  PRO X  39      42.526  64.874  56.296  0.00  0.00           C
ATOM    283  CG  PRO X  39      41.370  63.979  55.860  0.00  0.00           C
ATOM    284  CB  PRO X  39      40.211  64.970  55.805  0.00  0.00           C
ATOM    285  CA  PRO X  39      40.488  65.868  57.018  0.00  0.00           C
ATOM    286  C   PRO X  39      39.770  65.444  58.314  0.00  0.00           C
ATOM    287  O   PRO X  39      38.977  64.503  58.333  0.00  0.00           O
ATOM    288  N   LEU X  40      40.060  66.156  59.402  0.00  0.00           N
ATOM    289  CA  LEU X  40      39.542  65.947  60.756  0.00  0.00           C
ATOM    290  CB  LEU X  40      40.623  66.398  61.761  0.00  0.00           C
ATOM    291  CG  LEU X  40      41.953  65.621  61.681  0.00  0.00           C
ATOM    292  CD1 LEU X  40      43.059  66.375  62.418  0.00  0.00           C
ATOM    293  CD2 LEU X  40      41.831  64.229  62.296  0.00  0.00           C
ATOM    294  C   LEU X  40      38.232  66.723  60.991  0.00  0.00           C
ATOM    295  O   LEU X  40      38.027  67.799  60.418  0.00  0.00           O
ATOM    296  N   GLY X  41      37.373  66.226  61.884  0.00  0.00           N
ATOM    297  CA  GLY X  41      36.175  66.929  62.365  0.00  0.00           C
ATOM    298  C   GLY X  41      35.252  67.406  61.226  0.00  0.00           C
ATOM    299  O   GLY X  41      34.808  66.574  60.433  0.00  0.00           O
ATOM    300  N   PRO X  42      34.977  68.722  61.078  0.00  0.00           N
ATOM    301  CD  PRO X  42      35.372  69.796  61.979  0.00  0.00           C
ATOM    302  CG  PRO X  42      34.431  70.957  61.678  0.00  0.00           C
ATOM    303  CB  PRO X  42      34.146  70.784  60.189  0.00  0.00           C
ATOM    304  CA  PRO X  42      34.158  69.264  59.982  0.00  0.00           C
ATOM    305  C   PRO X  42      34.652  68.932  58.562  0.00  0.00           C
ATOM    306  O   PRO X  42      33.861  68.995  57.616  0.00  0.00           O
ATOM    307  N   LEU X  43      35.936  68.583  58.399  0.00  0.00           N
ATOM    308  CA  LEU X  43      36.554  68.229  57.115  0.00  0.00           C
ATOM    309  CB  LEU X  43      37.982  68.818  57.088  0.00  0.00           C
ATOM    310  CG  LEU X  43      38.688  68.879  55.715  0.00  0.00           C
ATOM    311  CD1 LEU X  43      37.893  69.630  54.649  0.00  0.00           C
ATOM    312  CD2 LEU X  43      40.033  69.596  55.866  0.00  0.00           C
ATOM    313  C   LEU X  43      36.454  66.716  56.790  0.00  0.00           C
ATOM    314  O   LEU X  43      36.771  66.304  55.671  0.00  0.00           O
ATOM    315  N   ARG X  44      35.934  65.892  57.717  0.00  0.00           N
ATOM    316  CA  ARG X  44      35.449  64.531  57.424  0.00  0.00           C
ATOM    317  CB  ARG X  44      35.255  63.737  58.735  0.00  0.00           C
ATOM    318  CG  ARG X  44      34.793  62.281  58.517  0.00  0.00           C
ATOM    319  CD  ARG X  44      34.395  61.561  59.814  0.00  0.00           C
ATOM    320  NE  ARG X  44      35.545  61.342  60.702  0.00  0.00           N
ATOM    321  CZ  ARG X  44      35.534  60.989  61.972  0.00  0.00           C
ATOM    322  NH1 ARG X  44      34.439  60.744  62.637  0.00  0.00           N
ATOM    323  NH2 ARG X  44      36.661  60.876  62.606  0.00  0.00           N
ATOM    324  C   ARG X  44      34.161  64.615  56.596  0.00  0.00           C
ATOM    325  O   ARG X  44      33.294  65.431  56.898  0.00  0.00           O
ATOM    326  N   PHE X  45      34.014  63.764  55.581  0.00  0.00           N
ATOM    327  CA  PHE X  45      32.909  63.784  54.606  0.00  0.00           C
ATOM    328  CB  PHE X  45      31.579  63.316  55.239  0.00  0.00           C
ATOM    329  CG  PHE X  45      31.654  62.150  56.209  0.00  0.00           C
ATOM    330  CD1 PHE X  45      32.270  60.939  55.835  0.00  0.00           C
ATOM    331  CE1 PHE X  45      32.324  59.868  56.744  0.00  0.00           C
ATOM    332  CZ  PHE X  45      31.757  59.996  58.023  0.00  0.00           C
ATOM    333  CE2 PHE X  45      31.146  61.204  58.402  0.00  0.00           C
ATOM    334  CD2 PHE X  45      31.094  62.277  57.496  0.00  0.00           C
ATOM    335  C   PHE X  45      32.779  65.133  53.866  0.00  0.00           C
ATOM    336  O   PHE X  45      31.675  65.642  53.670  0.00  0.00           O
ATOM    337  N   THR X  46      33.916  65.748  53.520  0.00  0.00           N
ATOM    338  CA  THR X  46      33.998  67.132  53.015  0.00  0.00           C
ATOM    339  CB  THR X  46      34.225  68.097  54.192  0.00  0.00           C
ATOM    340  CG2 THR X  46      34.192  69.579  53.831  0.00  0.00           C
ATOM    341  OG1 THR X  46      33.239  67.919  55.180  0.00  0.00           O
ATOM    342  C   THR X  46      35.145  67.281  51.995  0.00  0.00           C
ATOM    343  O   THR X  46      36.191  66.638  52.172  0.00  0.00           O
ATOM    344  N   PRO X  47      35.013  68.120  50.944  0.00  0.00           N
ATOM    345  CD  PRO X  47      33.810  68.825  50.518  0.00  0.00           C
ATOM    346  CG  PRO X  47      33.956  68.981  49.009  0.00  0.00           C
ATOM    347  CB  PRO X  47      35.453  69.217  48.856  0.00  0.00           C
ATOM    348  CA  PRO X  47      36.072  68.341  49.953  0.00  0.00           C
ATOM    349  C   PRO X  47      37.330  69.012  50.545  0.00  0.00           C
ATOM    350  O   PRO X  47      37.201  69.903  51.390  0.00  0.00           O
ATOM    351  N   PRO X  48      38.545  68.636  50.104  0.00  0.00           N
ATOM    352  CD  PRO X  48      38.809  67.651  49.063  0.00  0.00           C
ATOM    353  CG  PRO X  48      40.304  67.744  48.785  0.00  0.00           C
ATOM    354  CB  PRO X  48      40.873  68.162  50.139  0.00  0.00           C
ATOM    355  CA  PRO X  48      39.808  69.134  50.659  0.00  0.00           C
ATOM    356  C   PRO X  48      40.133  70.590  50.270  0.00  0.00           C
ATOM    357  O   PRO X  48      39.642  71.122  49.269  0.00  0.00           O
ATOM    358  N   GLN X  49      41.028  71.219  51.040  0.00  0.00           N
ATOM    359  CA  GLN X  49      41.615  72.546  50.784  0.00  0.00           C
ATOM    360  CB  GLN X  49      40.925  73.616  51.651  0.00  0.00           C
ATOM    361  CG  GLN X  49      39.414  73.759  51.389  0.00  0.00           C
ATOM    362  CD  GLN X  49      38.779  74.921  52.153  0.00  0.00           C
ATOM    363  OE1 GLN X  49      39.444  75.794  52.692  0.00  0.00           O
ATOM    364  NE2 GLN X  49      37.470  74.978  52.238  0.00  0.00           N
ATOM    365  C   GLN X  49      43.135  72.526  51.077  0.00  0.00           C
ATOM    366  O   GLN X  49      43.562  71.692  51.884  0.00  0.00           O
ATOM    367  N   PRO X  50      43.962  73.406  50.465  0.00  0.00           N
ATOM    368  CD  PRO X  50      43.585  74.396  49.460  0.00  0.00           C
ATOM    369  CG  PRO X  50      44.878  74.764  48.735  0.00  0.00           C
ATOM    370  CB  PRO X  50      45.932  74.619  49.827  0.00  0.00           C
ATOM    371  CA  PRO X  50      45.423  73.423  50.639  0.00  0.00           C
ATOM    372  C   PRO X  50      45.893  73.525  52.097  0.00  0.00           C
ATOM    373  O   PRO X  50      45.220  74.133  52.930  0.00  0.00           O
ATOM    374  N   ALA X  51      47.067  72.960  52.398  0.00  0.00           N
ATOM    375  CA  ALA X  51      47.680  72.987  53.731  0.00  0.00           C
ATOM    376  CB  ALA X  51      48.860  72.006  53.736  0.00  0.00           C
ATOM    377  C   ALA X  51      48.078  74.413  54.177  0.00  0.00           C
ATOM    378  O   ALA X  51      48.246  75.309  53.349  0.00  0.00           O
ATOM    379  N   GLU X  52      48.228  74.646  55.487  0.00  0.00           N
ATOM    380  CA  GLU X  52      48.647  75.959  56.014  0.00  0.00           C
ATOM    381  CB  GLU X  52      48.026  76.227  57.397  0.00  0.00           C
ATOM    382  CG  GLU X  52      48.647  75.503  58.599  0.00  0.00           C
ATOM    383  CD  GLU X  52      48.031  74.131  58.850  0.00  0.00           C
ATOM    384  OE1 GLU X  52      48.592  73.130  58.335  0.00  0.00           O
ATOM    385  OE2 GLU X  52      47.043  74.035  59.618  0.00  0.00           O
ATOM    386  C   GLU X  52      50.182  76.148  55.968  0.00  0.00           C
ATOM    387  O   GLU X  52      50.912  75.144  55.981  0.00  0.00           O
ATOM    388  N   PRO X  53      50.711  77.386  55.887  0.00  0.00           N
ATOM    389  CD  PRO X  53      49.993  78.655  55.888  0.00  0.00           C
ATOM    390  CG  PRO X  53      51.057  79.752  55.851  0.00  0.00           C
ATOM    391  CB  PRO X  53      52.230  79.076  55.143  0.00  0.00           C
ATOM    392  CA  PRO X  53      52.126  77.621  55.612  0.00  0.00           C
ATOM    393  C   PRO X  53      53.040  77.321  56.805  0.00  0.00           C
ATOM    394  O   PRO X  53      52.724  77.630  57.960  0.00  0.00           O
ATOM    395  N   TRP X  54      54.204  76.744  56.497  0.00  0.00           N
ATOM    396  CA  TRP X  54      55.266  76.429  57.463  0.00  0.00           C
ATOM    397  CB  TRP X  54      55.556  74.920  57.436  0.00  0.00           C
ATOM    398  CG  TRP X  54      56.280  74.423  56.219  0.00  0.00           C
ATOM    399  CD1 TRP X  54      57.621  74.455  56.058  0.00  0.00           C
ATOM    400  NE1 TRP X  54      57.955  73.971  54.811  0.00  0.00           N
ATOM    401  CE2 TRP X  54      56.839  73.590  54.100  0.00  0.00           C
ATOM    402  CZ2 TRP X  54      56.659  73.078  52.809  0.00  0.00           C
ATOM    403  CH2 TRP X  54      55.366  72.736  52.382  0.00  0.00           C
ATOM    404  CZ3 TRP X  54      54.274  72.909  53.252  0.00  0.00           C
ATOM    405  CE3 TRP X  54      54.459  73.463  54.537  0.00  0.00           C
ATOM    406  CD2 TRP X  54      55.748  73.829  54.991  0.00  0.00           C
ATOM    407  C   TRP X  54      56.542  77.256  57.241  0.00  0.00           C
ATOM    408  O   TRP X  54      57.319  77.416  58.172  0.00  0.00           O
ATOM    409  N   SER X  55      56.748  77.816  56.042  0.00  0.00           N
ATOM    410  CA  SER X  55      57.876  78.687  55.651  0.00  0.00           C
ATOM    411  CB  SER X  55      57.824  80.022  56.405  0.00  0.00           C
ATOM    412  OG  SER X  55      56.620  80.706  56.101  0.00  0.00           O
ATOM    413  C   SER X  55      59.296  78.091  55.704  0.00  0.00           C
ATOM    414  O   SER X  55      60.000  78.190  54.696  0.00  0.00           O
ATOM    415  N   PHE X  56      59.743  77.512  56.823  0.00  0.00           N
ATOM    416  CA  PHE X  56      61.114  77.011  57.024  0.00  0.00           C
ATOM    417  CB  PHE X  56      61.363  76.749  58.526  0.00  0.00           C
ATOM    418  CG  PHE X  56      60.650  75.551  59.136  0.00  0.00           C
ATOM    419  CD1 PHE X  56      61.263  74.282  59.133  0.00  0.00           C
ATOM    420  CE1 PHE X  56      60.607  73.175  59.701  0.00  0.00           C
ATOM    421  CZ  PHE X  56      59.333  73.329  60.274  0.00  0.00           C
ATOM    422  CE2 PHE X  56      58.730  74.598  60.307  0.00  0.00           C
ATOM    423  CD2 PHE X  56      59.396  75.707  59.754  0.00  0.00           C
ATOM    424  C   PHE X  56      61.454  75.783  56.156  0.00  0.00           C
ATOM    425  O   PHE X  56      60.579  75.176  55.541  0.00  0.00           O
ATOM    426  N   VAL X  57      62.732  75.395  56.110  0.00  0.00           N
ATOM    427  CA  VAL X  57      63.212  74.188  55.412  0.00  0.00           C
ATOM    428  CB  VAL X  57      64.725  74.292  55.119  0.00  0.00           C
ATOM    429  CG1 VAL X  57      65.258  73.036  54.418  0.00  0.00           C
ATOM    430  CG2 VAL X  57      65.032  75.480  54.199  0.00  0.00           C
ATOM    431  C   VAL X  57      62.851  72.929  56.216  0.00  0.00           C
ATOM    432  O   VAL X  57      63.597  72.505  57.109  0.00  0.00           O
ATOM    433  N   LYS X  58      61.689  72.339  55.904  0.00  0.00           N
ATOM    434  CA  LYS X  58      61.160  71.132  56.563  0.00  0.00           C
ATOM    435  CB  LYS X  58      59.616  71.138  56.519  0.00  0.00           C
ATOM    436  CG  LYS X  58      59.025  70.086  57.473  0.00  0.00           C
ATOM    437  CD  LYS X  58      57.491  70.010  57.473  0.00  0.00           C
ATOM    438  CE  LYS X  58      57.071  68.942  58.497  0.00  0.00           C
ATOM    439  NZ  LYS X  58      55.663  68.506  58.341  0.00  0.00           N
ATOM    440  C   LYS X  58      61.779  69.851  55.985  0.00  0.00           C
ATOM    441  O   LYS X  58      61.924  69.707  54.774  0.00  0.00           O
ATOM    442  N   ASN X  59      62.135  68.914  56.860  0.00  0.00           N
ATOM    443  CA  ASN X  59      62.801  67.646  56.551  0.00  0.00           C
ATOM    444  CB  ASN X  59      63.567  67.257  57.830  0.00  0.00           C
ATOM    445  CG  ASN X  59      64.345  65.956  57.782  0.00  0.00           C
ATOM    446  OD1 ASN X  59      64.080  65.065  56.992  0.00  0.00           O
ATOM    447  ND2 ASN X  59      65.305  65.813  58.661  0.00  0.00           N
ATOM    448  C   ASN X  59      61.796  66.580  56.069  0.00  0.00           C
ATOM    449  O   ASN X  59      60.849  66.241  56.792  0.00  0.00           O
ATOM    450  N   ALA X  60      62.008  66.043  54.863  0.00  0.00           N
ATOM    451  CA  ALA X  60      61.138  65.085  54.176  0.00  0.00           C
ATOM    452  CB  ALA X  60      60.485  65.825  52.997  0.00  0.00           C
ATOM    453  C   ALA X  60      61.912  63.811  53.765  0.00  0.00           C
ATOM    454  O   ALA X  60      62.094  63.537  52.577  0.00  0.00           O
ATOM    455  N   THR X  61      62.405  63.043  54.745  0.00  0.00           N
ATOM    456  CA  THR X  61      63.353  61.921  54.538  0.00  0.00           C
ATOM    457  CB  THR X  61      64.733  62.254  55.122  0.00  0.00           C
ATOM    458  CG2 THR X  61      65.354  63.486  54.461  0.00  0.00           C
ATOM    459  OG1 THR X  61      64.623  62.471  56.510  0.00  0.00           O
ATOM    460  C   THR X  61      62.877  60.553  55.053  0.00  0.00           C
ATOM    461  O   THR X  61      63.610  59.568  54.936  0.00  0.00           O
ATOM    462  N   SER X  62      61.646  60.461  55.565  0.00  0.00           N
ATOM    463  CA  SER X  62      60.940  59.205  55.868  0.00  0.00           C
ATOM    464  CB  SER X  62      60.955  58.912  57.374  0.00  0.00           C
ATOM    465  OG  SER X  62      60.143  59.818  58.096  0.00  0.00           O
ATOM    466  C   SER X  62      59.505  59.240  55.330  0.00  0.00           C
ATOM    467  O   SER X  62      58.937  60.316  55.122  0.00  0.00           O
ATOM    468  N   TYR X  63      58.903  58.074  55.089  0.00  0.00           N
ATOM    469  CA  TYR X  63      57.545  57.977  54.538  0.00  0.00           C
ATOM    470  CB  TYR X  63      57.218  56.513  54.218  0.00  0.00           C
ATOM    471  CG  TYR X  63      57.818  55.979  52.932  0.00  0.00           C
ATOM    472  CD1 TYR X  63      59.050  55.299  52.960  0.00  0.00           C
ATOM    473  CE1 TYR X  63      59.576  54.744  51.782  0.00  0.00           C
ATOM    474  CZ  TYR X  63      58.861  54.842  50.570  0.00  0.00           C
ATOM    475  OH  TYR X  63      59.342  54.230  49.457  0.00  0.00           O
ATOM    476  CE2 TYR X  63      57.632  55.536  50.535  0.00  0.00           C
ATOM    477  CD2 TYR X  63      57.122  56.117  51.714  0.00  0.00           C
ATOM    478  C   TYR X  63      56.472  58.599  55.468  0.00  0.00           C
ATOM    479  O   TYR X  63      56.638  58.588  56.693  0.00  0.00           O
ATOM    480  N   PRO X  64      55.364  59.141  54.919  0.00  0.00           N
ATOM    481  CD  PRO X  64      55.096  59.278  53.494  0.00  0.00           C
ATOM    482  CG  PRO X  64      53.638  59.712  53.367  0.00  0.00           C
ATOM    483  CB  PRO X  64      53.383  60.450  54.678  0.00  0.00           C
ATOM    484  CA  PRO X  64      54.261  59.712  55.698  0.00  0.00           C
ATOM    485  C   PRO X  64      53.445  58.649  56.458  0.00  0.00           C
ATOM    486  O   PRO X  64      53.522  57.458  56.124  0.00  0.00           O
ATOM    487  N   PRO X  65      52.621  59.059  57.447  0.00  0.00           N
ATOM    488  CD  PRO X  65      52.433  60.425  57.933  0.00  0.00           C
ATOM    489  CG  PRO X  65      51.099  60.427  58.680  0.00  0.00           C
ATOM    490  CB  PRO X  65      50.995  58.993  59.198  0.00  0.00           C
ATOM    491  CA  PRO X  65      51.638  58.177  58.073  0.00  0.00           C
ATOM    492  C   PRO X  65      50.596  57.701  57.054  0.00  0.00           C
ATOM    493  O   PRO X  65      50.272  58.406  56.098  0.00  0.00           O
ATOM    494  N   MET X  66      50.066  56.499  57.266  0.00  0.00           N
ATOM    495  CA  MET X  66      49.066  55.862  56.402  0.00  0.00           C
ATOM    496  CB  MET X  66      49.153  54.338  56.585  0.00  0.00           C
ATOM    497  CG  MET X  66      50.515  53.797  56.117  0.00  0.00           C
ATOM    498  SD  MET X  66      50.835  52.055  56.502  0.00  0.00           S
ATOM    499  CE  MET X  66      51.227  52.211  58.267  0.00  0.00           C
ATOM    500  C   MET X  66      47.651  56.411  56.669  0.00  0.00           C
ATOM    501  O   MET X  66      47.382  56.962  57.738  0.00  0.00           O
ATOM    502  N   CYS X  67      46.743  56.262  55.700  0.00  0.00           N
ATOM    503  CA  CYS X  67      45.392  56.829  55.731  0.00  0.00           C
ATOM    504  CB  CYS X  67      45.022  57.307  54.311  0.00  0.00           C
ATOM    505  SG  CYS X  67      45.329  56.031  53.050  0.00  0.00           S
ATOM    506  C   CYS X  67      44.317  55.879  56.284  0.00  0.00           C
ATOM    507  O   CYS X  67      44.188  54.754  55.817  0.00  0.00           O
ATOM    508  N   THR X  68      43.479  56.364  57.208  0.00  0.00           N
ATOM    509  CA  THR X  68      42.066  55.935  57.367  0.00  0.00           C
ATOM    510  CB  THR X  68      41.149  56.734  56.417  0.00  0.00           C
ATOM    511  CG2 THR X  68      41.204  58.241  56.668  0.00  0.00           C
ATOM    512  OG1 THR X  68      41.498  56.508  55.069  0.00  0.00           O
ATOM    513  C   THR X  68      41.789  54.418  57.257  0.00  0.00           C
ATOM    514  O   THR X  68      41.003  53.984  56.413  0.00  0.00           O
ATOM    515  N   GLN X  69      42.470  53.602  58.069  0.00  0.00           N
ATOM    516  CA  GLN X  69      42.335  52.134  58.094  0.00  0.00           C
ATOM    517  CB  GLN X  69      43.077  51.509  56.887  0.00  0.00           C
ATOM    518  CG  GLN X  69      44.608  51.626  56.895  0.00  0.00           C
ATOM    519  CD  GLN X  69      45.198  51.432  55.503  0.00  0.00           C
ATOM    520  OE1 GLN X  69      45.662  50.367  55.133  0.00  0.00           O
ATOM    521  NE2 GLN X  69      45.185  52.452  54.681  0.00  0.00           N
ATOM    522  C   GLN X  69      42.764  51.530  59.450  0.00  0.00           C
ATOM    523  O   GLN X  69      43.182  52.256  60.356  0.00  0.00           O
ATOM    524  N   ASP X  70      42.632  50.209  59.606  0.00  0.00           N
ATOM    525  CA  ASP X  70      42.890  49.467  60.854  0.00  0.00           C
ATOM    526  CB  ASP X  70      42.520  47.990  60.608  0.00  0.00           C
ATOM    527  CG  ASP X  70      42.673  47.051  61.814  0.00  0.00           C
ATOM    528  OD1 ASP X  70      42.362  45.847  61.663  0.00  0.00           O
ATOM    529  OD2 ASP X  70      43.075  47.492  62.913  0.00  0.00           O
ATOM    530  C   ASP X  70      44.343  49.609  61.394  0.00  0.00           C
ATOM    531  O   ASP X  70      45.290  49.146  60.741  0.00  0.00           O
ATOM    532  N   PRO X  71      44.555  50.158  62.615  0.00  0.00           N
ATOM    533  CD  PRO X  71      43.533  50.607  63.556  0.00  0.00           C
ATOM    534  CG  PRO X  71      44.223  50.697  64.913  0.00  0.00           C
ATOM    535  CB  PRO X  71      45.636  51.112  64.516  0.00  0.00           C
ATOM    536  CA  PRO X  71      45.883  50.328  63.223  0.00  0.00           C
ATOM    537  C   PRO X  71      46.619  49.009  63.509  0.00  0.00           C
ATOM    538  O   PRO X  71      47.840  49.019  63.695  0.00  0.00           O
ATOM    539  N   LYS X  72      45.904  47.876  63.522  0.00  0.00           N
ATOM    540  CA  LYS X  72      46.456  46.522  63.700  0.00  0.00           C
ATOM    541  CB  LYS X  72      45.383  45.618  64.339  0.00  0.00           C
ATOM    542  CG  LYS X  72      44.760  46.223  65.614  0.00  0.00           C
ATOM    543  CD  LYS X  72      43.726  45.310  66.288  0.00  0.00           C
ATOM    544  CE  LYS X  72      42.554  44.884  65.395  0.00  0.00           C
ATOM    545  NZ  LYS X  72      41.764  46.023  64.872  0.00  0.00           N
ATOM    546  C   LYS X  72      46.965  45.919  62.381  0.00  0.00           C
ATOM    547  O   LYS X  72      47.778  44.991  62.410  0.00  0.00           O
ATOM    548  N   ALA X  73      46.519  46.462  61.241  0.00  0.00           N
ATOM    549  CA  ALA X  73      46.843  46.006  59.886  0.00  0.00           C
ATOM    550  CB  ALA X  73      45.536  45.926  59.091  0.00  0.00           C
ATOM    551  C   ALA X  73      47.882  46.894  59.173  0.00  0.00           C
ATOM    552  O   ALA X  73      48.717  46.374  58.431  0.00  0.00           O
ATOM    553  N   GLY X  74      47.909  48.209  59.441  0.00  0.00           N
ATOM    554  CA  GLY X  74      48.956  49.114  58.925  0.00  0.00           C
ATOM    555  C   GLY X  74      50.380  48.649  59.275  0.00  0.00           C
ATOM    556  O   GLY X  74      51.286  48.703  58.442  0.00  0.00           O
ATOM    557  N   GLN X  75      50.531  48.048  60.461  0.00  0.00           N
ATOM    558  CA  GLN X  75      51.765  47.433  60.970  0.00  0.00           C
ATOM    559  CB  GLN X  75      51.604  47.161  62.476  0.00  0.00           C
ATOM    560  CG  GLN X  75      51.382  48.441  63.296  0.00  0.00           C
ATOM    561  CD  GLN X  75      51.280  48.125  64.781  0.00  0.00           C
ATOM    562  OE1 GLN X  75      52.282  47.928  65.454  0.00  0.00           O
ATOM    563  NE2 GLN X  75      50.088  48.049  65.332  0.00  0.00           N
ATOM    564  C   GLN X  75      52.205  46.149  60.229  0.00  0.00           C
ATOM    565  O   GLN X  75      53.238  45.566  60.567  0.00  0.00           O
ATOM    566  N   LEU X  76      51.442  45.699  59.227  0.00  0.00           N
ATOM    567  CA  LEU X  76      51.816  44.641  58.282  0.00  0.00           C
ATOM    568  CB  LEU X  76      50.830  43.468  58.447  0.00  0.00           C
ATOM    569  CG  LEU X  76      51.151  42.226  57.592  0.00  0.00           C
ATOM    570  CD1 LEU X  76      52.491  41.590  57.970  0.00  0.00           C
ATOM    571  CD2 LEU X  76      50.059  41.175  57.787  0.00  0.00           C
ATOM    572  C   LEU X  76      51.870  45.168  56.836  0.00  0.00           C
ATOM    573  O   LEU X  76      52.762  44.787  56.084  0.00  0.00           O
ATOM    574  N   LEU X  77      50.975  46.090  56.458  0.00  0.00           N
ATOM    575  CA  LEU X  77      50.911  46.686  55.116  0.00  0.00           C
ATOM    576  CB  LEU X  77      49.815  47.770  55.120  0.00  0.00           C
ATOM    577  CG  LEU X  77      49.697  48.575  53.812  0.00  0.00           C
ATOM    578  CD1 LEU X  77      49.358  47.696  52.610  0.00  0.00           C
ATOM    579  CD2 LEU X  77      48.605  49.627  53.959  0.00  0.00           C
ATOM    580  C   LEU X  77      52.271  47.241  54.652  0.00  0.00           C
ATOM    581  O   LEU X  77      52.833  46.758  53.671  0.00  0.00           O
ATOM    582  N   SER X  78      52.845  48.199  55.389  0.00  0.00           N
ATOM    583  CA  SER X  78      54.123  48.837  55.018  0.00  0.00           C
ATOM    584  CB  SER X  78      54.165  50.282  55.534  0.00  0.00           C
ATOM    585  OG  SER X  78      55.165  51.039  54.873  0.00  0.00           O
ATOM    586  C   SER X  78      55.367  48.013  55.414  0.00  0.00           C
ATOM    587  O   SER X  78      56.486  48.524  55.391  0.00  0.00           O
ATOM    588  N   GLU X  79      55.200  46.735  55.770  0.00  0.00           N
ATOM    589  CA  GLU X  79      56.275  45.811  56.183  0.00  0.00           C
ATOM    590  CB  GLU X  79      56.234  45.658  57.716  0.00  0.00           C
ATOM    591  CG  GLU X  79      56.913  46.825  58.446  0.00  0.00           C
ATOM    592  CD  GLU X  79      58.434  46.638  58.537  0.00  0.00           C
ATOM    593  OE1 GLU X  79      58.897  45.915  59.451  0.00  0.00           O
ATOM    594  OE2 GLU X  79      59.198  47.267  57.766  0.00  0.00           O
ATOM    595  C   GLU X  79      56.217  44.432  55.491  0.00  0.00           C
ATOM    596  O   GLU X  79      57.126  43.624  55.683  0.00  0.00           O
ATOM    597  N   LEU X  80      55.186  44.155  54.682  0.00  0.00           N
ATOM    598  CA  LEU X  80      55.035  42.911  53.914  0.00  0.00           C
ATOM    599  CB  LEU X  80      54.203  41.916  54.758  0.00  0.00           C
ATOM    600  CG  LEU X  80      54.110  40.447  54.292  0.00  0.00           C
ATOM    601  CD1 LEU X  80      53.174  40.230  53.102  0.00  0.00           C
ATOM    602  CD2 LEU X  80      55.475  39.842  53.966  0.00  0.00           C
ATOM    603  C   LEU X  80      54.439  43.176  52.523  0.00  0.00           C
ATOM    604  O   LEU X  80      55.038  42.787  51.521  0.00  0.00           O
ATOM    605  N   PHE X  81      53.314  43.893  52.431  0.00  0.00           N
ATOM    606  CA  PHE X  81      52.668  44.266  51.160  0.00  0.00           C
ATOM    607  CB  PHE X  81      51.139  44.268  51.334  0.00  0.00           C
ATOM    608  CG  PHE X  81      50.531  42.887  51.513  0.00  0.00           C
ATOM    609  CD1 PHE X  81      50.520  41.983  50.433  0.00  0.00           C
ATOM    610  CE1 PHE X  81      49.928  40.715  50.573  0.00  0.00           C
ATOM    611  CZ  PHE X  81      49.355  40.338  51.799  0.00  0.00           C
ATOM    612  CE2 PHE X  81      49.378  41.231  52.885  0.00  0.00           C
ATOM    613  CD2 PHE X  81      49.957  42.506  52.742  0.00  0.00           C
ATOM    614  C   PHE X  81      53.251  45.576  50.589  0.00  0.00           C
ATOM    615  O   PHE X  81      52.548  46.567  50.371  0.00  0.00           O
ATOM    616  N   THR X  82      54.574  45.594  50.394  0.00  0.00           N
ATOM    617  CA  THR X  82      55.368  46.797  50.095  0.00  0.00           C
ATOM    618  CB  THR X  82      55.793  47.466  51.417  0.00  0.00           C
ATOM    619  CG2 THR X  82      56.766  46.638  52.261  0.00  0.00           C
ATOM    620  OG1 THR X  82      56.427  48.704  51.191  0.00  0.00           O
ATOM    621  C   THR X  82      56.599  46.500  49.228  0.00  0.00           C
ATOM    622  O   THR X  82      57.151  45.398  49.282  0.00  0.00           O
ATOM    623  N   ASN X  83      57.081  47.508  48.489  0.00  0.00           N
ATOM    624  CA  ASN X  83      58.389  47.502  47.817  0.00  0.00           C
ATOM    625  CB  ASN X  83      58.228  47.325  46.291  0.00  0.00           C
ATOM    626  CG  ASN X  83      57.686  48.525  45.537  0.00  0.00           C
ATOM    627  OD1 ASN X  83      58.403  49.432  45.135  0.00  0.00           O
ATOM    628  ND2 ASN X  83      56.400  48.577  45.288  0.00  0.00           N
ATOM    629  C   ASN X  83      59.329  48.656  48.247  0.00  0.00           C
ATOM    630  O   ASN X  83      60.251  49.022  47.515  0.00  0.00           O
ATOM    631  N   ARG X  84      59.124  49.242  49.439  0.00  0.00           N
ATOM    632  CA  ARG X  84      60.027  50.274  49.997  0.00  0.00           C
ATOM    633  CB  ARG X  84      59.288  51.177  51.001  0.00  0.00           C
ATOM    634  CG  ARG X  84      59.126  50.563  52.398  0.00  0.00           C
ATOM    635  CD  ARG X  84      58.373  51.504  53.340  0.00  0.00           C
ATOM    636  NE  ARG X  84      58.125  50.832  54.622  0.00  0.00           N
ATOM    637  CZ  ARG X  84      58.935  50.732  55.657  0.00  0.00           C
ATOM    638  NH1 ARG X  84      60.062  51.373  55.760  0.00  0.00           N
ATOM    639  NH2 ARG X  84      58.588  49.957  56.634  0.00  0.00           N
ATOM    640  C   ARG X  84      61.318  49.696  50.600  0.00  0.00           C
ATOM    641  O   ARG X  84      61.313  48.576  51.113  0.00  0.00           O
ATOM    642  N   LYS X  85      62.382  50.507  50.627  0.00  0.00           N
ATOM    643  CA  LYS X  85      63.671  50.236  51.301  0.00  0.00           C
ATOM    644  CB  LYS X  85      64.706  49.872  50.211  0.00  0.00           C
ATOM    645  CG  LYS X  85      66.004  49.257  50.766  0.00  0.00           C
ATOM    646  CD  LYS X  85      66.922  48.653  49.685  0.00  0.00           C
ATOM    647  CE  LYS X  85      66.350  47.364  49.067  0.00  0.00           C
ATOM    648  NZ  LYS X  85      67.293  46.732  48.109  0.00  0.00           N
ATOM    649  C   LYS X  85      64.117  51.373  52.249  0.00  0.00           C
ATOM    650  O   LYS X  85      64.919  51.135  53.156  0.00  0.00           O
ATOM    651  N   GLU X  86      63.545  52.575  52.110  0.00  0.00           N
ATOM    652  CA  GLU X  86      63.692  53.718  53.033  0.00  0.00           C
ATOM    653  CB  GLU X  86      63.655  55.025  52.212  0.00  0.00           C
ATOM    654  CG  GLU X  86      63.961  56.322  52.979  0.00  0.00           C
ATOM    655  CD  GLU X  86      65.299  56.276  53.727  0.00  0.00           C
ATOM    656  OE1 GLU X  86      66.362  56.438  53.088  0.00  0.00           O
ATOM    657  OE2 GLU X  86      65.296  56.093  54.971  0.00  0.00           O
ATOM    658  C   GLU X  86      62.653  53.697  54.183  0.00  0.00           C
ATOM    659  O   GLU X  86      61.611  53.037  54.099  0.00  0.00           O
ATOM    660  N   ASN X  87      62.956  54.401  55.280  0.00  0.00           N
ATOM    661  CA  ASN X  87      62.321  54.224  56.588  0.00  0.00           C
ATOM    662  CB  ASN X  87      63.319  54.626  57.692  0.00  0.00           C
ATOM    663  CG  ASN X  87      63.285  56.101  58.057  0.00  0.00           C
ATOM    664  OD1 ASN X  87      62.766  56.479  59.100  0.00  0.00           O
ATOM    665  ND2 ASN X  87      63.855  56.965  57.256  0.00  0.00           N
ATOM    666  C   ASN X  87      60.939  54.890  56.780  0.00  0.00           C
ATOM    667  O   ASN X  87      60.571  55.833  56.075  0.00  0.00           O
ATOM    668  N   ILE X  88      60.193  54.422  57.788  0.00  0.00           N
ATOM    669  CA  ILE X  88      58.884  54.954  58.207  0.00  0.00           C
ATOM    670  CB  ILE X  88      57.764  54.159  57.485  0.00  0.00           C
ATOM    671  CG2 ILE X  88      57.591  52.737  58.050  0.00  0.00           C
ATOM    672  CG1 ILE X  88      56.424  54.922  57.491  0.00  0.00           C
ATOM    673  CD1 ILE X  88      55.317  54.239  56.679  0.00  0.00           C
ATOM    674  C   ILE X  88      58.722  54.922  59.750  0.00  0.00           C
ATOM    675  O   ILE X  88      59.219  53.992  60.390  0.00  0.00           O
ATOM    676  N   PRO X  89      57.981  55.865  60.369  0.00  0.00           N
ATOM    677  CD  PRO X  89      57.832  57.235  59.897  0.00  0.00           C
ATOM    678  CG  PRO X  89      57.725  58.083  61.161  0.00  0.00           C
ATOM    679  CB  PRO X  89      56.990  57.155  62.124  0.00  0.00           C
ATOM    680  CA  PRO X  89      57.516  55.759  61.766  0.00  0.00           C
ATOM    681  C   PRO X  89      56.431  54.687  62.027  0.00  0.00           C
ATOM    682  O   PRO X  89      56.105  54.394  63.180  0.00  0.00           O
ATOM    683  N   LEU X  90      55.865  54.105  60.963  0.00  0.00           N
ATOM    684  CA  LEU X  90      54.794  53.093  60.943  0.00  0.00           C
ATOM    685  CB  LEU X  90      55.350  51.733  61.429  0.00  0.00           C
ATOM    686  CG  LEU X  90      54.584  50.476  60.961  0.00  0.00           C
ATOM    687  CD1 LEU X  90      54.617  50.293  59.440  0.00  0.00           C
ATOM    688  CD2 LEU X  90      55.224  49.234  61.585  0.00  0.00           C
ATOM    689  C   LEU X  90      53.480  53.561  61.609  0.00  0.00           C
ATOM    690  O   LEU X  90      52.788  52.791  62.285  0.00  0.00           O
ATOM    691  N   LYS X  91      53.138  54.840  61.427  0.00  0.00           N
ATOM    692  CA  LYS X  91      51.960  55.518  61.997  0.00  0.00           C
ATOM    693  CB  LYS X  91      52.388  56.907  62.505  0.00  0.00           C
ATOM    694  CG  LYS X  91      53.297  56.802  63.747  0.00  0.00           C
ATOM    695  CD  LYS X  91      53.890  58.139  64.214  0.00  0.00           C
ATOM    696  CE  LYS X  91      52.811  59.105  64.709  0.00  0.00           C
ATOM    697  NZ  LYS X  91      53.400  60.359  65.227  0.00  0.00           N
ATOM    698  C   LYS X  91      50.788  55.575  61.004  0.00  0.00           C
ATOM    699  O   LYS X  91      50.978  55.453  59.793  0.00  0.00           O
ATOM    700  N   LEU X  92      49.566  55.724  61.519  0.00  0.00           N
ATOM    701  CA  LEU X  92      48.310  55.590  60.767  0.00  0.00           C
ATOM    702  CB  LEU X  92      47.996  54.080  60.712  0.00  0.00           C
ATOM    703  CG  LEU X  92      46.593  53.617  60.282  0.00  0.00           C
ATOM    704  CD1 LEU X  92      45.993  54.332  59.075  0.00  0.00           C
ATOM    705  CD2 LEU X  92      46.686  52.136  59.911  0.00  0.00           C
ATOM    706  C   LEU X  92      47.192  56.445  61.394  0.00  0.00           C
ATOM    707  O   LEU X  92      46.837  56.266  62.563  0.00  0.00           O
ATOM    708  N   SER X  93      46.636  57.382  60.621  0.00  0.00           N
ATOM    709  CA  SER X  93      45.704  58.410  61.107  0.00  0.00           C
ATOM    710  CB  SER X  93      46.509  59.577  61.722  0.00  0.00           C
ATOM    711  OG  SER X  93      47.699  59.901  61.014  0.00  0.00           O
ATOM    712  C   SER X  93      44.711  58.915  60.050  0.00  0.00           C
ATOM    713  O   SER X  93      44.839  58.648  58.856  0.00  0.00           O
ATOM    714  N   GLU X  94      43.708  59.676  60.498  0.00  0.00           N
ATOM    715  CA  GLU X  94      42.845  60.492  59.630  0.00  0.00           C
ATOM    716  CB  GLU X  94      41.586  60.855  60.435  0.00  0.00           C
ATOM    717  CG  GLU X  94      40.522  61.630  59.650  0.00  0.00           C
ATOM    718  CD  GLU X  94      39.176  61.666  60.393  0.00  0.00           C
ATOM    719  OE1 GLU X  94      38.124  61.490  59.739  0.00  0.00           O
ATOM    720  OE2 GLU X  94      39.136  61.843  61.638  0.00  0.00           O
ATOM    721  C   GLU X  94      43.602  61.723  59.083  0.00  0.00           C
ATOM    722  O   GLU X  94      43.378  62.144  57.952  0.00  0.00           O
ATOM    723  N   ASP X  95      44.586  62.232  59.833  0.00  0.00           N
ATOM    724  CA  ASP X  95      45.686  63.064  59.322  0.00  0.00           C
ATOM    725  CB  ASP X  95      46.455  63.619  60.537  0.00  0.00           C
ATOM    726  CG  ASP X  95      47.774  64.333  60.214  0.00  0.00           C
ATOM    727  OD1 ASP X  95      48.605  64.475  61.142  0.00  0.00           O
ATOM    728  OD2 ASP X  95      47.979  64.826  59.079  0.00  0.00           O
ATOM    729  C   ASP X  95      46.584  62.223  58.394  0.00  0.00           C
ATOM    730  O   ASP X  95      47.393  61.425  58.870  0.00  0.00           O
ATOM    731  N   CYS X  96      46.401  62.351  57.076  0.00  0.00           N
ATOM    732  CA  CYS X  96      47.013  61.460  56.084  0.00  0.00           C
ATOM    733  CB  CYS X  96      46.175  60.180  56.043  0.00  0.00           C
ATOM    734  SG  CYS X  96      44.493  60.520  55.429  0.00  0.00           S
ATOM    735  C   CYS X  96      47.195  62.021  54.654  0.00  0.00           C
ATOM    736  O   CYS X  96      47.677  61.287  53.787  0.00  0.00           O
ATOM    737  N   LEU X  97      46.842  63.280  54.367  0.00  0.00           N
ATOM    738  CA  LEU X  97      46.887  63.835  53.004  0.00  0.00           C
ATOM    739  CB  LEU X  97      45.773  64.881  52.804  0.00  0.00           C
ATOM    740  CG  LEU X  97      44.338  64.324  52.934  0.00  0.00           C
ATOM    741  CD1 LEU X  97      43.328  65.412  52.565  0.00  0.00           C
ATOM    742  CD2 LEU X  97      44.057  63.113  52.041  0.00  0.00           C
ATOM    743  C   LEU X  97      48.297  64.339  52.646  0.00  0.00           C
ATOM    744  O   LEU X  97      48.632  65.519  52.817  0.00  0.00           O
ATOM    745  N   TYR X  98      49.119  63.404  52.164  0.00  0.00           N
ATOM    746  CA  TYR X  98      50.543  63.569  51.858  0.00  0.00           C
ATOM    747  CB  TYR X  98      51.381  62.872  52.944  0.00  0.00           C
ATOM    748  CG  TYR X  98      51.186  63.449  54.330  0.00  0.00           C
ATOM    749  CD1 TYR X  98      50.390  62.778  55.280  0.00  0.00           C
ATOM    750  CE1 TYR X  98      50.114  63.384  56.522  0.00  0.00           C
ATOM    751  CZ  TYR X  98      50.674  64.641  56.825  0.00  0.00           C
ATOM    752  OH  TYR X  98      50.393  65.257  57.997  0.00  0.00           O
ATOM    753  CE2 TYR X  98      51.530  65.275  55.902  0.00  0.00           C
ATOM    754  CD2 TYR X  98      51.769  64.688  54.649  0.00  0.00           C
ATOM    755  C   TYR X  98      50.923  63.017  50.475  0.00  0.00           C
ATOM    756  O   TYR X  98      50.220  62.178  49.907  0.00  0.00           O
ATOM    757  N   LEU X  99      52.067  63.464  49.952  0.00  0.00           N
ATOM    758  CA  LEU X  99      52.685  62.953  48.728  0.00  0.00           C
ATOM    759  CB  LEU X  99      52.203  63.784  47.519  0.00  0.00           C
ATOM    760  CG  LEU X  99      52.526  65.291  47.496  0.00  0.00           C
ATOM    761  CD1 LEU X  99      53.970  65.591  47.088  0.00  0.00           C
ATOM    762  CD2 LEU X  99      51.619  65.971  46.467  0.00  0.00           C
ATOM    763  C   LEU X  99      54.213  62.809  48.839  0.00  0.00           C
ATOM    764  O   LEU X  99      54.846  63.349  49.750  0.00  0.00           O
ATOM    765  N   ASN X 100      54.795  62.057  47.906  0.00  0.00           N
ATOM    766  CA  ASN X 100      56.218  61.702  47.836  0.00  0.00           C
ATOM    767  CB  ASN X 100      56.386  60.222  48.221  0.00  0.00           C
ATOM    768  CG  ASN X 100      55.681  59.853  49.512  0.00  0.00           C
ATOM    769  OD1 ASN X 100      56.106  60.197  50.600  0.00  0.00           O
ATOM    770  ND2 ASN X 100      54.559  59.176  49.430  0.00  0.00           N
ATOM    771  C   ASN X 100      56.744  61.941  46.412  0.00  0.00           C
ATOM    772  O   ASN X 100      55.988  61.743  45.465  0.00  0.00           O
ATOM    773  N   ILE X 101      58.010  62.337  46.240  0.00  0.00           N
ATOM    774  CA  ILE X 101      58.599  62.732  44.944  0.00  0.00           C
ATOM    775  CB  ILE X 101      58.654  64.279  44.800  0.00  0.00           C
ATOM    776  CG2 ILE X 101      59.196  64.670  43.408  0.00  0.00           C
ATOM    777  CG1 ILE X 101      57.268  64.930  45.046  0.00  0.00           C
ATOM    778  CD1 ILE X 101      57.250  66.461  45.001  0.00  0.00           C
ATOM    779  C   ILE X 101      59.995  62.113  44.761  0.00  0.00           C
ATOM    780  O   ILE X 101      60.840  62.196  45.652  0.00  0.00           O
ATOM    781  N   TYR X 102      60.248  61.556  43.575  0.00  0.00           N
ATOM    782  CA  TYR X 102      61.537  61.053  43.090  0.00  0.00           C
ATOM    783  CB  TYR X 102      61.436  59.546  42.787  0.00  0.00           C
ATOM    784  CG  TYR X 102      61.246  58.628  43.985  0.00  0.00           C
ATOM    785  CD1 TYR X 102      60.006  58.572  44.654  0.00  0.00           C
ATOM    786  CE1 TYR X 102      59.840  57.724  45.766  0.00  0.00           C
ATOM    787  CZ  TYR X 102      60.903  56.904  46.194  0.00  0.00           C
ATOM    788  OH  TYR X 102      60.720  56.063  47.240  0.00  0.00           O
ATOM    789  CE2 TYR X 102      62.128  56.920  45.496  0.00  0.00           C
ATOM    790  CD2 TYR X 102      62.302  57.794  44.406  0.00  0.00           C
ATOM    791  C   TYR X 102      61.924  61.824  41.817  0.00  0.00           C
ATOM    792  O   TYR X 102      61.140  61.891  40.867  0.00  0.00           O
ATOM    793  N   THR X 103      63.121  62.412  41.781  0.00  0.00           N
ATOM    794  CA  THR X 103      63.598  63.264  40.672  0.00  0.00           C
ATOM    795  CB  THR X 103      63.157  64.727  40.898  0.00  0.00           C
ATOM    796  CG2 THR X 103      63.711  65.363  42.173  0.00  0.00           C
ATOM    797  OG1 THR X 103      63.544  65.554  39.824  0.00  0.00           O
ATOM    798  C   THR X 103      65.123  63.144  40.509  0.00  0.00           C
ATOM    799  O   THR X 103      65.808  62.880  41.498  0.00  0.00           O
ATOM    800  N   PRO X 104      65.707  63.303  39.305  0.00  0.00           N
ATOM    801  CD  PRO X 104      65.038  63.417  38.018  0.00  0.00           C
ATOM    802  CG  PRO X 104      66.123  63.177  36.978  0.00  0.00           C
ATOM    803  CB  PRO X 104      67.387  63.702  37.658  0.00  0.00           C
ATOM    804  CA  PRO X 104      67.163  63.356  39.133  0.00  0.00           C
ATOM    805  C   PRO X 104      67.811  64.403  40.051  0.00  0.00           C
ATOM    806  O   PRO X 104      67.262  65.492  40.225  0.00  0.00           O
ATOM    807  N   ALA X 105      68.993  64.121  40.611  0.00  0.00           N
ATOM    808  CA  ALA X 105      69.631  65.030  41.575  0.00  0.00           C
ATOM    809  CB  ALA X 105      70.728  64.283  42.338  0.00  0.00           C
ATOM    810  C   ALA X 105      70.154  66.346  40.958  0.00  0.00           C
ATOM    811  O   ALA X 105      70.563  67.247  41.690  0.00  0.00           O
ATOM    812  N   ASP X 106      70.091  66.500  39.631  0.00  0.00           N
ATOM    813  CA  ASP X 106      70.447  67.701  38.863  0.00  0.00           C
ATOM    814  CB  ASP X 106      70.685  67.302  37.394  0.00  0.00           C
ATOM    815  CG  ASP X 106      71.800  66.265  37.233  0.00  0.00           C
ATOM    816  OD1 ASP X 106      72.989  66.643  37.353  0.00  0.00           O
ATOM    817  OD2 ASP X 106      71.490  65.077  36.969  0.00  0.00           O
ATOM    818  C   ASP X 106      69.414  68.850  39.014  0.00  0.00           C
ATOM    819  O   ASP X 106      68.959  69.442  38.035  0.00  0.00           O
ATOM    820  N   LEU X 107      69.023  69.161  40.254  0.00  0.00           N
ATOM    821  CA  LEU X 107      68.086  70.229  40.635  0.00  0.00           C
ATOM    822  CB  LEU X 107      67.504  69.904  42.027  0.00  0.00           C
ATOM    823  CG  LEU X 107      66.556  68.690  42.059  0.00  0.00           C
ATOM    824  CD1 LEU X 107      66.239  68.322  43.510  0.00  0.00           C
ATOM    825  CD2 LEU X 107      65.232  68.983  41.346  0.00  0.00           C
ATOM    826  C   LEU X 107      68.708  71.640  40.623  0.00  0.00           C
ATOM    827  O   LEU X 107      67.992  72.626  40.793  0.00  0.00           O
ATOM    828  N   THR X 108      70.019  71.759  40.397  0.00  0.00           N
ATOM    829  CA  THR X 108      70.784  73.024  40.342  0.00  0.00           C
ATOM    830  CB  THR X 108      72.277  72.723  40.580  0.00  0.00           C
ATOM    831  CG2 THR X 108      72.945  72.001  39.408  0.00  0.00           C
ATOM    832  OG1 THR X 108      73.023  73.891  40.838  0.00  0.00           O
ATOM    833  C   THR X 108      70.555  73.865  39.071  0.00  0.00           C
ATOM    834  O   THR X 108      71.335  74.776  38.795  0.00  0.00           O
ATOM    835  N   LYS X 109      69.520  73.546  38.281  0.00  0.00           N
ATOM    836  CA  LYS X 109      69.162  74.182  37.003  0.00  0.00           C
ATOM    837  CB  LYS X 109      69.901  73.471  35.853  0.00  0.00           C
ATOM    838  CG  LYS X 109      69.542  71.985  35.682  0.00  0.00           C
ATOM    839  CD  LYS X 109      70.116  71.450  34.366  0.00  0.00           C
ATOM    840  CE  LYS X 109      69.858  69.946  34.255  0.00  0.00           C
ATOM    841  NZ  LYS X 109      70.357  69.420  32.966  0.00  0.00           N
ATOM    842  C   LYS X 109      67.646  74.175  36.768  0.00  0.00           C
ATOM    843  O   LYS X 109      66.928  73.406  37.413  0.00  0.00           O
ATOM    844  N   LYS X 110      67.156  74.961  35.800  0.00  0.00           N
ATOM    845  CA  LYS X 110      65.776  74.847  35.279  0.00  0.00           C
ATOM    846  CB  LYS X 110      65.328  76.154  34.597  0.00  0.00           C
ATOM    847  CG  LYS X 110      65.160  77.309  35.599  0.00  0.00           C
ATOM    848  CD  LYS X 110      64.681  78.601  34.918  0.00  0.00           C
ATOM    849  CE  LYS X 110      64.632  79.716  35.970  0.00  0.00           C
ATOM    850  NZ  LYS X 110      64.490  81.070  35.381  0.00  0.00           N
ATOM    851  C   LYS X 110      65.674  73.658  34.318  0.00  0.00           C
ATOM    852  O   LYS X 110      66.580  73.433  33.512  0.00  0.00           O
ATOM    853  N   ASN X 111      64.581  72.896  34.382  0.00  0.00           N
ATOM    854  CA  ASN X 111      64.364  71.718  33.533  0.00  0.00           C
ATOM    855  CB  ASN X 111      64.995  70.496  34.239  0.00  0.00           C
ATOM    856  CG  ASN X 111      65.419  69.360  33.317  0.00  0.00           C
ATOM    857  OD1 ASN X 111      65.073  69.291  32.142  0.00  0.00           O
ATOM    858  ND2 ASN X 111      66.191  68.442  33.843  0.00  0.00           N
ATOM    859  C   ASN X 111      62.871  71.531  33.186  0.00  0.00           C
ATOM    860  O   ASN X 111      61.992  72.194  33.745  0.00  0.00           O
ATOM    861  N   ARG X 112      62.575  70.641  32.235  0.00  0.00           N
ATOM    862  CA  ARG X 112      61.225  70.348  31.719  0.00  0.00           C
ATOM    863  CB  ARG X 112      61.004  71.079  30.377  0.00  0.00           C
ATOM    864  CG  ARG X 112      61.034  72.621  30.403  0.00  0.00           C
ATOM    865  CD  ARG X 112      59.682  73.296  30.672  0.00  0.00           C
ATOM    866  NE  ARG X 112      59.330  73.420  32.104  0.00  0.00           N
ATOM    867  CZ  ARG X 112      58.227  74.008  32.548  0.00  0.00           C
ATOM    868  NH1 ARG X 112      57.996  74.183  33.811  0.00  0.00           N
ATOM    869  NH2 ARG X 112      57.300  74.458  31.760  0.00  0.00           N
ATOM    870  C   ARG X 112      61.000  68.830  31.611  0.00  0.00           C
ATOM    871  O   ARG X 112      60.588  68.315  30.568  0.00  0.00           O
ATOM    872  N   LEU X 113      61.307  68.090  32.674  0.00  0.00           N
ATOM    873  CA  LEU X 113      61.177  66.629  32.706  0.00  0.00           C
ATOM    874  CB  LEU X 113      61.845  66.069  33.975  0.00  0.00           C
ATOM    875  CG  LEU X 113      63.356  66.330  34.085  0.00  0.00           C
ATOM    876  CD1 LEU X 113      63.871  65.809  35.425  0.00  0.00           C
ATOM    877  CD2 LEU X 113      64.131  65.639  32.965  0.00  0.00           C
ATOM    878  C   LEU X 113      59.703  66.175  32.641  0.00  0.00           C
ATOM    879  O   LEU X 113      58.831  66.857  33.187  0.00  0.00           O
ATOM    880  N   PRO X 114      59.402  65.020  32.022  0.00  0.00           N
ATOM    881  CD  PRO X 114      60.315  64.150  31.290  0.00  0.00           C
ATOM    882  CG  PRO X 114      59.567  62.832  31.113  0.00  0.00           C
ATOM    883  CB  PRO X 114      58.103  63.273  31.086  0.00  0.00           C
ATOM    884  CA  PRO X 114      58.079  64.406  32.109  0.00  0.00           C
ATOM    885  C   PRO X 114      57.792  63.899  33.531  0.00  0.00           C
ATOM    886  O   PRO X 114      58.713  63.549  34.275  0.00  0.00           O
ATOM    887  N   VAL X 115      56.509  63.848  33.897  0.00  0.00           N
ATOM    888  CA  VAL X 115      56.040  63.541  35.258  0.00  0.00           C
ATOM    889  CB  VAL X 115      55.396  64.787  35.907  0.00  0.00           C
ATOM    890  CG1 VAL X 115      55.039  64.546  37.381  0.00  0.00           C
ATOM    891  CG2 VAL X 115      56.301  66.029  35.846  0.00  0.00           C
ATOM    892  C   VAL X 115      55.041  62.381  35.232  0.00  0.00           C
ATOM    893  O   VAL X 115      54.137  62.368  34.397  0.00  0.00           O
ATOM    894  N   MET X 116      55.144  61.446  36.181  0.00  0.00           N
ATOM    895  CA  MET X 116      54.121  60.426  36.451  0.00  0.00           C
ATOM    896  CB  MET X 116      54.662  59.030  36.106  0.00  0.00           C
ATOM    897  CG  MET X 116      53.531  57.997  36.025  0.00  0.00           C
ATOM    898  SD  MET X 116      54.069  56.333  35.550  0.00  0.00           S
ATOM    899  CE  MET X 116      54.561  55.674  37.166  0.00  0.00           C
ATOM    900  C   MET X 116      53.623  60.510  37.902  0.00  0.00           C
ATOM    901  O   MET X 116      54.429  60.628  38.822  0.00  0.00           O
ATOM    902  N   VAL X 117      52.305  60.437  38.109  0.00  0.00           N
ATOM    903  CA  VAL X 117      51.633  60.561  39.415  0.00  0.00           C
ATOM    904  CB  VAL X 117      50.686  61.780  39.443  0.00  0.00           C
ATOM    905  CG1 VAL X 117      50.134  62.012  40.855  0.00  0.00           C
ATOM    906  CG2 VAL X 117      51.387  63.076  39.007  0.00  0.00           C
ATOM    907  C   VAL X 117      50.876  59.270  39.740  0.00  0.00           C
ATOM    908  O   VAL X 117      49.994  58.862  38.989  0.00  0.00           O
ATOM    909  N   TRP X 118      51.234  58.633  40.854  0.00  0.00           N
ATOM    910  CA  TRP X 118      50.850  57.272  41.244  0.00  0.00           C
ATOM    911  CB  TRP X 118      52.140  56.561  41.681  0.00  0.00           C
ATOM    912  CG  TRP X 118      52.110  55.107  42.048  0.00  0.00           C
ATOM    913  CD1 TRP X 118      51.301  54.510  42.956  0.00  0.00           C
ATOM    914  NE1 TRP X 118      51.629  53.173  43.066  0.00  0.00           N
ATOM    915  CE2 TRP X 118      52.688  52.842  42.250  0.00  0.00           C
ATOM    916  CZ2 TRP X 118      53.381  51.646  42.017  0.00  0.00           C
ATOM    917  CH2 TRP X 118      54.439  51.636  41.092  0.00  0.00           C
ATOM    918  CZ3 TRP X 118      54.794  52.821  40.424  0.00  0.00           C
ATOM    919  CE3 TRP X 118      54.097  54.019  40.674  0.00  0.00           C
ATOM    920  CD2 TRP X 118      53.018  54.059  41.584  0.00  0.00           C
ATOM    921  C   TRP X 118      49.787  57.269  42.351  0.00  0.00           C
ATOM    922  O   TRP X 118      50.032  57.743  43.465  0.00  0.00           O
ATOM    923  N   ILE X 119      48.629  56.680  42.051  0.00  0.00           N
ATOM    924  CA  ILE X 119      47.474  56.495  42.939  0.00  0.00           C
ATOM    925  CB  ILE X 119      46.158  56.685  42.141  0.00  0.00           C
ATOM    926  CG2 ILE X 119      44.951  56.605  43.093  0.00  0.00           C
ATOM    927  CG1 ILE X 119      46.092  58.022  41.360  0.00  0.00           C
ATOM    928  CD1 ILE X 119      45.089  57.984  40.201  0.00  0.00           C
ATOM    929  C   ILE X 119      47.537  55.089  43.561  0.00  0.00           C
ATOM    930  O   ILE X 119      47.665  54.096  42.840  0.00  0.00           O
ATOM    931  N   HID X 120      47.443  54.988  44.890  0.00  0.00           N
ATOM    932  CA  HID X 120      47.523  53.700  45.592  0.00  0.00           C
ATOM    933  CB  HID X 120      47.978  53.902  47.047  0.00  0.00           C
ATOM    934  CG  HID X 120      47.048  54.700  47.923  0.00  0.00           C
ATOM    935  ND1 HID X 120      45.909  54.257  48.555  0.00  0.00           N
ATOM    936  CE1 HID X 120      45.435  55.260  49.315  0.00  0.00           C
ATOM    937  NE2 HID X 120      46.227  56.340  49.209  0.00  0.00           N
ATOM    938  CD2 HID X 120      47.252  55.985  48.329  0.00  0.00           C
ATOM    939  C   HID X 120      46.240  52.854  45.506  0.00  0.00           C
ATOM    940  O   HID X 120      45.138  53.374  45.295  0.00  0.00           O
ATOM    941  N   GLY X 121      46.389  51.542  45.714  0.00  0.00           N
ATOM    942  CA  GLY X 121      45.297  50.595  45.868  0.00  0.00           C
ATOM    943  C   GLY X 121      44.561  50.780  47.204  0.00  0.00           C
ATOM    944  O   GLY X 121      44.891  51.616  48.043  0.00  0.00           O
ATOM    945  N   GLY X 122      43.487  49.935  47.430  0.00  0.00           N
ATOM    946  CA  GLY X 122      42.746  50.027  48.693  0.00  0.00           C
ATOM    947  C   GLY X 122      41.234  49.995  48.546  0.00  0.00           C
ATOM    948  O   GLY X 122      40.519  50.800  49.130  0.00  0.00           O
ATOM    949  N   GLY X 123      40.682  48.918  47.862  0.00  0.00           N
ATOM    950  CA  GLY X 123      39.226  48.722  47.811  0.00  0.00           C
ATOM    951  C   GLY X 123      38.648  48.417  49.206  0.00  0.00           C
ATOM    952  O   GLY X 123      38.851  47.325  49.739  0.00  0.00           O
ATOM    953  N   LEU X 124      37.893  49.364  49.775  0.00  0.00           N
ATOM    954  CA  LEU X 124      37.287  49.387  51.121  0.00  0.00           C
ATOM    955  CB  LEU X 124      36.115  48.380  51.159  0.00  0.00           C
ATOM    956  CG  LEU X 124      35.317  48.319  52.478  0.00  0.00           C
ATOM    957  CD1 LEU X 124      34.683  49.658  52.857  0.00  0.00           C
ATOM    958  CD2 LEU X 124      34.188  47.296  52.345  0.00  0.00           C
ATOM    959  C   LEU X 124      38.237  49.268  52.340  0.00  0.00           C
ATOM    960  O   LEU X 124      38.091  50.047  53.285  0.00  0.00           O
ATOM    961  N   MET X 125      39.161  48.301  52.377  0.00  0.00           N
ATOM    962  CA  MET X 125      39.827  47.881  53.623  0.00  0.00           C
ATOM    963  CB  MET X 125      39.869  46.345  53.738  0.00  0.00           C
ATOM    964  CG  MET X 125      38.478  45.716  53.895  0.00  0.00           C
ATOM    965  SD  MET X 125      37.648  46.114  55.461  0.00  0.00           S
ATOM    966  CE  MET X 125      36.057  45.293  55.187  0.00  0.00           C
ATOM    967  C   MET X 125      41.204  48.517  53.878  0.00  0.00           C
ATOM    968  O   MET X 125      41.335  49.246  54.862  0.00  0.00           O
ATOM    969  N   VAL X 126      42.233  48.221  53.069  0.00  0.00           N
ATOM    970  CA  VAL X 126      43.644  48.566  53.382  0.00  0.00           C
ATOM    971  CB  VAL X 126      44.341  47.464  54.217  0.00  0.00           C
ATOM    972  CG1 VAL X 126      43.886  47.450  55.682  0.00  0.00           C
ATOM    973  CG2 VAL X 126      44.125  46.052  53.656  0.00  0.00           C
ATOM    974  C   VAL X 126      44.503  48.868  52.143  0.00  0.00           C
ATOM    975  O   VAL X 126      44.359  48.223  51.110  0.00  0.00           O
ATOM    976  N   GLY X 127      45.417  49.833  52.245  0.00  0.00           N
ATOM    977  CA  GLY X 127      46.284  50.307  51.151  0.00  0.00           C
ATOM    978  C   GLY X 127      46.780  51.739  51.394  0.00  0.00           C
ATOM    979  O   GLY X 127      46.085  52.518  52.040  0.00  0.00           O
ATOM    980  N   ALA X 128      47.992  52.095  50.957  0.00  0.00           N
ATOM    981  CA  ALA X 128      48.604  53.395  51.270  0.00  0.00           C
ATOM    982  CB  ALA X 128      49.148  53.343  52.707  0.00  0.00           C
ATOM    983  C   ALA X 128      49.736  53.796  50.307  0.00  0.00           C
ATOM    984  O   ALA X 128      50.446  52.947  49.764  0.00  0.00           O
ATOM    985  N   ALA X 129      49.998  55.103  50.174  0.00  0.00           N
ATOM    986  CA  ALA X 129      51.100  55.620  49.348  0.00  0.00           C
ATOM    987  CB  ALA X 129      50.999  57.147  49.294  0.00  0.00           C
ATOM    988  C   ALA X 129      52.490  55.183  49.856  0.00  0.00           C
ATOM    989  O   ALA X 129      53.430  55.051  49.068  0.00  0.00           O
ATOM    990  N   SER X 130      52.612  54.910  51.159  0.00  0.00           N
ATOM    991  CA  SER X 130      53.829  54.443  51.839  0.00  0.00           C
ATOM    992  CB  SER X 130      53.762  54.802  53.333  0.00  0.00           C
ATOM    993  OG  SER X 130      53.554  56.196  53.495  0.00  0.00           O
ATOM    994  C   SER X 130      54.136  52.947  51.609  0.00  0.00           C
ATOM    995  O   SER X 130      54.517  52.236  52.541  0.00  0.00           O
ATOM    996  N   THR X 131      53.946  52.448  50.379  0.00  0.00           N
ATOM    997  CA  THR X 131      54.147  51.029  49.999  0.00  0.00           C
ATOM    998  CB  THR X 131      52.819  50.247  49.967  0.00  0.00           C
ATOM    999  CG2 THR X 131      52.114  50.202  51.321  0.00  0.00           C
ATOM   1000  OG1 THR X 131      51.919  50.798  49.037  0.00  0.00           O
ATOM   1001  C   THR X 131      54.927  50.809  48.688  0.00  0.00           C
ATOM   1002  O   THR X 131      55.091  49.663  48.255  0.00  0.00           O
ATOM   1003  N   TYR X 132      55.458  51.870  48.063  0.00  0.00           N
ATOM   1004  CA  TYR X 132      56.186  51.803  46.782  0.00  0.00           C
ATOM   1005  CB  TYR X 132      55.262  52.163  45.598  0.00  0.00           C
ATOM   1006  CG  TYR X 132      53.776  51.879  45.762  0.00  0.00           C
ATOM   1007  CD1 TYR X 132      53.223  50.632  45.399  0.00  0.00           C
ATOM   1008  CE1 TYR X 132      51.835  50.411  45.516  0.00  0.00           C
ATOM   1009  CZ  TYR X 132      51.001  51.435  46.012  0.00  0.00           C
ATOM   1010  OH  TYR X 132      49.657  51.273  46.089  0.00  0.00           O
ATOM   1011  CE2 TYR X 132      51.559  52.672  46.391  0.00  0.00           C
ATOM   1012  CD2 TYR X 132      52.941  52.894  46.264  0.00  0.00           C
ATOM   1013  C   TYR X 132      57.431  52.709  46.757  0.00  0.00           C
ATOM   1014  O   TYR X 132      57.505  53.689  47.502  0.00  0.00           O
ATOM   1015  N   ASP X 133      58.388  52.414  45.868  0.00  0.00           N
ATOM   1016  CA  ASP X 133      59.607  53.209  45.656  0.00  0.00           C
ATOM   1017  CB  ASP X 133      60.760  52.524  46.400  0.00  0.00           C
ATOM   1018  CG  ASP X 133      62.074  53.291  46.274  0.00  0.00           C
ATOM   1019  OD1 ASP X 133      62.432  54.031  47.222  0.00  0.00           O
ATOM   1020  OD2 ASP X 133      62.751  53.133  45.236  0.00  0.00           O
ATOM   1021  C   ASP X 133      59.924  53.420  44.157  0.00  0.00           C
ATOM   1022  O   ASP X 133      59.935  52.471  43.372  0.00  0.00           O
ATOM   1023  N   GLY X 134      60.176  54.672  43.750  0.00  0.00           N
ATOM   1024  CA  GLY X 134      60.304  55.093  42.343  0.00  0.00           C
ATOM   1025  C   GLY X 134      61.730  55.330  41.823  0.00  0.00           C
ATOM   1026  O   GLY X 134      61.888  55.921  40.751  0.00  0.00           O
ATOM   1027  N   LEU X 135      62.766  54.921  42.566  0.00  0.00           N
ATOM   1028  CA  LEU X 135      64.171  55.263  42.300  0.00  0.00           C
ATOM   1029  CB  LEU X 135      65.006  54.584  43.409  0.00  0.00           C
ATOM   1030  CG  LEU X 135      66.477  55.024  43.536  0.00  0.00           C
ATOM   1031  CD1 LEU X 135      67.007  54.647  44.921  0.00  0.00           C
ATOM   1032  CD2 LEU X 135      67.416  54.366  42.519  0.00  0.00           C
ATOM   1033  C   LEU X 135      64.635  54.900  40.875  0.00  0.00           C
ATOM   1034  O   LEU X 135      65.276  55.719  40.210  0.00  0.00           O
ATOM   1035  N   ALA X 136      64.281  53.710  40.379  0.00  0.00           N
ATOM   1036  CA  ALA X 136      64.825  53.155  39.133  0.00  0.00           C
ATOM   1037  CB  ALA X 136      64.543  51.650  39.126  0.00  0.00           C
ATOM   1038  C   ALA X 136      64.335  53.845  37.839  0.00  0.00           C
ATOM   1039  O   ALA X 136      64.902  53.608  36.769  0.00  0.00           O
ATOM   1040  N   LEU X 137      63.326  54.722  37.916  0.00  0.00           N
ATOM   1041  CA  LEU X 137      62.896  55.563  36.791  0.00  0.00           C
ATOM   1042  CB  LEU X 137      61.399  55.920  36.930  0.00  0.00           C
ATOM   1043  CG  LEU X 137      60.370  54.860  36.484  0.00  0.00           C
ATOM   1044  CD1 LEU X 137      60.458  54.567  34.986  0.00  0.00           C
ATOM   1045  CD2 LEU X 137      60.474  53.542  37.251  0.00  0.00           C
ATOM   1046  C   LEU X 137      63.765  56.827  36.704  0.00  0.00           C
ATOM   1047  O   LEU X 137      64.396  57.090  35.677  0.00  0.00           O
ATOM   1048  N   ALA X 138      63.847  57.588  37.798  0.00  0.00           N
ATOM   1049  CA  ALA X 138      64.580  58.853  37.846  0.00  0.00           C
ATOM   1050  CB  ALA X 138      64.217  59.559  39.157  0.00  0.00           C
ATOM   1051  C   ALA X 138      66.102  58.666  37.680  0.00  0.00           C
ATOM   1052  O   ALA X 138      66.755  59.477  37.018  0.00  0.00           O
ATOM   1053  N   ALA X 139      66.662  57.572  38.205  0.00  0.00           N
ATOM   1054  CA  ALA X 139      68.089  57.259  38.100  0.00  0.00           C
ATOM   1055  CB  ALA X 139      68.433  56.249  39.201  0.00  0.00           C
ATOM   1056  C   ALA X 139      68.542  56.751  36.712  0.00  0.00           C
ATOM   1057  O   ALA X 139      69.747  56.649  36.486  0.00  0.00           O
ATOM   1058  N   HIE X 140      67.623  56.421  35.785  0.00  0.00           N
ATOM   1059  CA  HIE X 140      67.980  55.698  34.545  0.00  0.00           C
ATOM   1060  CB  HIE X 140      67.743  54.198  34.774  0.00  0.00           C
ATOM   1061  CG  HIE X 140      68.733  53.338  34.035  0.00  0.00           C
ATOM   1062  ND1 HIE X 140      70.018  53.040  34.490  0.00  0.00           N
ATOM   1063  CE1 HIE X 140      70.561  52.237  33.559  0.00  0.00           C
ATOM   1064  NE2 HIE X 140      69.684  52.015  32.565  0.00  0.00           N
ATOM   1065  CD2 HIE X 140      68.528  52.713  32.842  0.00  0.00           C
ATOM   1066  C   HIE X 140      67.280  56.170  33.258  0.00  0.00           C
ATOM   1067  O   HIE X 140      67.907  56.215  32.197  0.00  0.00           O
ATOM   1068  N   GLU X 141      66.000  56.549  33.330  0.00  0.00           N
ATOM   1069  CA  GLU X 141      65.169  56.947  32.173  0.00  0.00           C
ATOM   1070  CB  GLU X 141      63.871  56.117  32.148  0.00  0.00           C
ATOM   1071  CG  GLU X 141      64.051  54.585  32.143  0.00  0.00           C
ATOM   1072  CD  GLU X 141      64.801  54.019  30.926  0.00  0.00           C
ATOM   1073  OE1 GLU X 141      64.939  54.692  29.877  0.00  0.00           O
ATOM   1074  OE2 GLU X 141      65.267  52.857  30.988  0.00  0.00           O
ATOM   1075  C   GLU X 141      64.865  58.461  32.118  0.00  0.00           C
ATOM   1076  O   GLU X 141      64.209  58.938  31.191  0.00  0.00           O
ATOM   1077  N   ASN X 142      65.364  59.223  33.098  0.00  0.00           N
ATOM   1078  CA  ASN X 142      65.216  60.678  33.220  0.00  0.00           C
ATOM   1079  CB  ASN X 142      66.145  61.381  32.200  0.00  0.00           C
ATOM   1080  CG  ASN X 142      66.581  62.757  32.673  0.00  0.00           C
ATOM   1081  OD1 ASN X 142      66.816  62.972  33.850  0.00  0.00           O
ATOM   1082  ND2 ASN X 142      66.773  63.709  31.798  0.00  0.00           N
ATOM   1083  C   ASN X 142      63.742  61.157  33.230  0.00  0.00           C
ATOM   1084  O   ASN X 142      63.323  61.985  32.418  0.00  0.00           O
ATOM   1085  N   VAL X 143      62.955  60.600  34.160  0.00  0.00           N
ATOM   1086  CA  VAL X 143      61.527  60.896  34.405  0.00  0.00           C
ATOM   1087  CB  VAL X 143      60.642  59.696  33.985  0.00  0.00           C
ATOM   1088  CG1 VAL X 143      59.140  59.958  34.175  0.00  0.00           C
ATOM   1089  CG2 VAL X 143      60.861  59.308  32.516  0.00  0.00           C
ATOM   1090  C   VAL X 143      61.316  61.223  35.891  0.00  0.00           C
ATOM   1091  O   VAL X 143      61.963  60.618  36.745  0.00  0.00           O
ATOM   1092  N   VAL X 144      60.410  62.153  36.211  0.00  0.00           N
ATOM   1093  CA  VAL X 144      60.006  62.480  37.594  0.00  0.00           C
ATOM   1094  CB  VAL X 144      59.693  63.985  37.738  0.00  0.00           C
ATOM   1095  CG1 VAL X 144      59.231  64.372  39.150  0.00  0.00           C
ATOM   1096  CG2 VAL X 144      60.933  64.827  37.418  0.00  0.00           C
ATOM   1097  C   VAL X 144      58.805  61.624  38.002  0.00  0.00           C
ATOM   1098  O   VAL X 144      57.840  61.506  37.246  0.00  0.00           O
ATOM   1099  N   VAL X 145      58.832  61.045  39.205  0.00  0.00           N
ATOM   1100  CA  VAL X 145      57.759  60.173  39.719  0.00  0.00           C
ATOM   1101  CB  VAL X 145      58.216  58.702  39.819  0.00  0.00           C
ATOM   1102  CG1 VAL X 145      57.070  57.780  40.263  0.00  0.00           C
ATOM   1103  CG2 VAL X 145      58.726  58.176  38.469  0.00  0.00           C
ATOM   1104  C   VAL X 145      57.242  60.696  41.057  0.00  0.00           C
ATOM   1105  O   VAL X 145      58.023  61.040  41.941  0.00  0.00           O
ATOM   1106  N   VAL X 146      55.920  60.740  41.213  0.00  0.00           N
ATOM   1107  CA  VAL X 146      55.208  61.210  42.410  0.00  0.00           C
ATOM   1108  CB  VAL X 146      54.414  62.501  42.100  0.00  0.00           C
ATOM   1109  CG1 VAL X 146      53.748  63.101  43.346  0.00  0.00           C
ATOM   1110  CG2 VAL X 146      55.293  63.593  41.472  0.00  0.00           C
ATOM   1111  C   VAL X 146      54.266  60.107  42.899  0.00  0.00           C
ATOM   1112  O   VAL X 146      53.595  59.495  42.073  0.00  0.00           O
ATOM   1113  N   THR X 147      54.147  59.872  44.209  0.00  0.00           N
ATOM   1114  CA  THR X 147      53.059  59.048  44.789  0.00  0.00           C
ATOM   1115  CB  THR X 147      53.530  57.754  45.492  0.00  0.00           C
ATOM   1116  CG2 THR X 147      54.672  57.030  44.775  0.00  0.00           C
ATOM   1117  OG1 THR X 147      53.977  57.956  46.815  0.00  0.00           O
ATOM   1118  C   THR X 147      52.172  59.903  45.691  0.00  0.00           C
ATOM   1119  O   THR X 147      52.683  60.754  46.419  0.00  0.00           O
ATOM   1120  N   ILE X 148      50.848  59.721  45.621  0.00  0.00           N
ATOM   1121  CA  ILE X 148      49.852  60.563  46.312  0.00  0.00           C
ATOM   1122  CB  ILE X 148      49.058  61.439  45.309  0.00  0.00           C
ATOM   1123  CG2 ILE X 148      50.016  62.411  44.593  0.00  0.00           C
ATOM   1124  CG1 ILE X 148      48.251  60.621  44.270  0.00  0.00           C
ATOM   1125  CD1 ILE X 148      47.255  61.463  43.462  0.00  0.00           C
ATOM   1126  C   ILE X 148      48.926  59.719  47.197  0.00  0.00           C
ATOM   1127  O   ILE X 148      48.581  58.597  46.825  0.00  0.00           O
ATOM   1128  N   GLN X 149      48.527  60.246  48.361  0.00  0.00           N
ATOM   1129  CA  GLN X 149      47.687  59.541  49.339  0.00  0.00           C
ATOM   1130  CB  GLN X 149      48.439  59.436  50.675  0.00  0.00           C
ATOM   1131  CG  GLN X 149      47.878  58.306  51.550  0.00  0.00           C
ATOM   1132  CD  GLN X 149      48.825  57.929  52.674  0.00  0.00           C
ATOM   1133  OE1 GLN X 149      49.490  56.902  52.631  0.00  0.00           O
ATOM   1134  NE2 GLN X 149      48.932  58.753  53.687  0.00  0.00           N
ATOM   1135  C   GLN X 149      46.296  60.171  49.501  0.00  0.00           C
ATOM   1136  O   GLN X 149      46.174  61.395  49.534  0.00  0.00           O
ATOM   1137  N   TYR X 150      45.260  59.334  49.619  0.00  0.00           N
ATOM   1138  CA  TYR X 150      43.853  59.747  49.699  0.00  0.00           C
ATOM   1139  CB  TYR X 150      43.209  59.648  48.305  0.00  0.00           C
ATOM   1140  CG  TYR X 150      43.096  58.263  47.682  0.00  0.00           C
ATOM   1141  CD1 TYR X 150      44.202  57.666  47.045  0.00  0.00           C
ATOM   1142  CE1 TYR X 150      44.077  56.393  46.452  0.00  0.00           C
ATOM   1143  CZ  TYR X 150      42.833  55.727  46.451  0.00  0.00           C
ATOM   1144  OH  TYR X 150      42.704  54.502  45.871  0.00  0.00           O
ATOM   1145  CE2 TYR X 150      41.720  56.335  47.067  0.00  0.00           C
ATOM   1146  CD2 TYR X 150      41.859  57.588  47.694  0.00  0.00           C
ATOM   1147  C   TYR X 150      43.057  58.956  50.751  0.00  0.00           C
ATOM   1148  O   TYR X 150      43.492  57.894  51.204  0.00  0.00           O
ATOM   1149  N   ARG X 151      41.890  59.478  51.161  0.00  0.00           N
ATOM   1150  CA  ARG X 151      40.987  58.817  52.123  0.00  0.00           C
ATOM   1151  CB  ARG X 151      39.883  59.797  52.543  0.00  0.00           C
ATOM   1152  CG  ARG X 151      40.381  60.936  53.442  0.00  0.00           C
ATOM   1153  CD  ARG X 151      39.251  61.948  53.671  0.00  0.00           C
ATOM   1154  NE  ARG X 151      39.196  62.976  52.615  0.00  0.00           N
ATOM   1155  CZ  ARG X 151      38.452  64.066  52.620  0.00  0.00           C
ATOM   1156  NH1 ARG X 151      37.549  64.306  53.525  0.00  0.00           N
ATOM   1157  NH2 ARG X 151      38.587  64.974  51.707  0.00  0.00           N
ATOM   1158  C   ARG X 151      40.356  57.543  51.546  0.00  0.00           C
ATOM   1159  O   ARG X 151      39.875  57.547  50.414  0.00  0.00           O
ATOM   1160  N   LEU X 152      40.277  56.490  52.361  0.00  0.00           N
ATOM   1161  CA  LEU X 152      39.712  55.176  52.014  0.00  0.00           C
ATOM   1162  CB  LEU X 152      40.795  54.086  52.177  0.00  0.00           C
ATOM   1163  CG  LEU X 152      42.024  54.206  51.257  0.00  0.00           C
ATOM   1164  CD1 LEU X 152      42.923  52.990  51.482  0.00  0.00           C
ATOM   1165  CD2 LEU X 152      41.654  54.247  49.774  0.00  0.00           C
ATOM   1166  C   LEU X 152      38.462  54.822  52.840  0.00  0.00           C
ATOM   1167  O   LEU X 152      38.158  55.455  53.853  0.00  0.00           O
ATOM   1168  N   GLY X 153      37.734  53.791  52.407  0.00  0.00           N
ATOM   1169  CA  GLY X 153      36.612  53.189  53.131  0.00  0.00           C
ATOM   1170  C   GLY X 153      35.492  54.177  53.465  0.00  0.00           C
ATOM   1171  O   GLY X 153      35.152  55.045  52.657  0.00  0.00           O
ATOM   1172  N   ILE X 154      34.927  54.070  54.672  0.00  0.00           N
ATOM   1173  CA  ILE X 154      33.897  54.995  55.171  0.00  0.00           C
ATOM   1174  CB  ILE X 154      33.416  54.560  56.580  0.00  0.00           C
ATOM   1175  CG2 ILE X 154      34.516  54.663  57.655  0.00  0.00           C
ATOM   1176  CG1 ILE X 154      32.157  55.357  56.989  0.00  0.00           C
ATOM   1177  CD1 ILE X 154      31.513  54.886  58.300  0.00  0.00           C
ATOM   1178  C   ILE X 154      34.367  56.460  55.120  0.00  0.00           C
ATOM   1179  O   ILE X 154      33.612  57.329  54.687  0.00  0.00           O
ATOM   1180  N   TRP X 155      35.630  56.733  55.467  0.00  0.00           N
ATOM   1181  CA  TRP X 155      36.213  58.079  55.445  0.00  0.00           C
ATOM   1182  CB  TRP X 155      37.600  58.047  56.097  0.00  0.00           C
ATOM   1183  CG  TRP X 155      37.663  57.590  57.523  0.00  0.00           C
ATOM   1184  CD1 TRP X 155      37.606  58.409  58.595  0.00  0.00           C
ATOM   1185  NE1 TRP X 155      37.773  57.677  59.750  0.00  0.00           N
ATOM   1186  CE2 TRP X 155      37.932  56.337  59.488  0.00  0.00           C
ATOM   1187  CZ2 TRP X 155      38.158  55.227  60.316  0.00  0.00           C
ATOM   1188  CH2 TRP X 155      38.327  53.963  59.728  0.00  0.00           C
ATOM   1189  CZ3 TRP X 155      38.288  53.835  58.328  0.00  0.00           C
ATOM   1190  CE3 TRP X 155      38.072  54.961  57.507  0.00  0.00           C
ATOM   1191  CD2 TRP X 155      37.876  56.244  58.065  0.00  0.00           C
ATOM   1192  C   TRP X 155      36.332  58.661  54.029  0.00  0.00           C
ATOM   1193  O   TRP X 155      36.192  59.873  53.861  0.00  0.00           O
ATOM   1194  N   GLY X 156      36.598  57.821  53.025  0.00  0.00           N
ATOM   1195  CA  GLY X 156      36.760  58.223  51.625  0.00  0.00           C
ATOM   1196  C   GLY X 156      35.462  58.276  50.818  0.00  0.00           C
ATOM   1197  O   GLY X 156      35.356  59.097  49.907  0.00  0.00           O
ATOM   1198  N   PHE X 157      34.475  57.432  51.145  0.00  0.00           N
ATOM   1199  CA  PHE X 157      33.388  57.107  50.211  0.00  0.00           C
ATOM   1200  CB  PHE X 157      33.750  55.797  49.491  0.00  0.00           C
ATOM   1201  CG  PHE X 157      35.015  55.909  48.657  0.00  0.00           C
ATOM   1202  CD1 PHE X 157      35.006  56.669  47.470  0.00  0.00           C
ATOM   1203  CE1 PHE X 157      36.187  56.829  46.723  0.00  0.00           C
ATOM   1204  CZ  PHE X 157      37.381  56.231  47.158  0.00  0.00           C
ATOM   1205  CE2 PHE X 157      37.396  55.476  48.344  0.00  0.00           C
ATOM   1206  CD2 PHE X 157      36.215  55.313  49.092  0.00  0.00           C
ATOM   1207  C   PHE X 157      31.961  57.082  50.792  0.00  0.00           C
ATOM   1208  O   PHE X 157      31.019  56.827  50.034  0.00  0.00           O
ATOM   1209  N   PHE X 158      31.753  57.395  52.076  0.00  0.00           N
ATOM   1210  CA  PHE X 158      30.407  57.617  52.633  0.00  0.00           C
ATOM   1211  CB  PHE X 158      30.525  57.876  54.142  0.00  0.00           C
ATOM   1212  CG  PHE X 158      29.236  58.294  54.826  0.00  0.00           C
ATOM   1213  CD1 PHE X 158      28.379  57.333  55.397  0.00  0.00           C
ATOM   1214  CE1 PHE X 158      27.189  57.737  56.031  0.00  0.00           C
ATOM   1215  CZ  PHE X 158      26.842  59.099  56.077  0.00  0.00           C
ATOM   1216  CE2 PHE X 158      27.690  60.058  55.495  0.00  0.00           C
ATOM   1217  CD2 PHE X 158      28.890  59.658  54.886  0.00  0.00           C
ATOM   1218  C   PHE X 158      29.678  58.780  51.928  0.00  0.00           C
ATOM   1219  O   PHE X 158      30.257  59.848  51.716  0.00  0.00           O
ATOM   1220  N   SER X 159      28.402  58.589  51.586  0.00  0.00           N
ATOM   1221  CA  SER X 159      27.546  59.580  50.913  0.00  0.00           C
ATOM   1222  CB  SER X 159      27.757  59.487  49.396  0.00  0.00           C
ATOM   1223  OG  SER X 159      26.872  60.353  48.710  0.00  0.00           O
ATOM   1224  C   SER X 159      26.059  59.381  51.238  0.00  0.00           C
ATOM   1225  O   SER X 159      25.594  58.248  51.381  0.00  0.00           O
ATOM   1226  N   THR X 160      25.297  60.476  51.299  0.00  0.00           N
ATOM   1227  CA  THR X 160      23.820  60.484  51.285  0.00  0.00           C
ATOM   1228  CB  THR X 160      23.256  61.494  52.303  0.00  0.00           C
ATOM   1229  CG2 THR X 160      23.636  61.149  53.743  0.00  0.00           C
ATOM   1230  OG1 THR X 160      23.713  62.798  52.030  0.00  0.00           O
ATOM   1231  C   THR X 160      23.249  60.813  49.899  0.00  0.00           C
ATOM   1232  O   THR X 160      22.051  60.639  49.664  0.00  0.00           O
ATOM   1233  N   GLY X 161      24.081  61.303  48.973  0.00  0.00           N
ATOM   1234  CA  GLY X 161      23.662  61.879  47.691  0.00  0.00           C
ATOM   1235  C   GLY X 161      22.953  63.238  47.812  0.00  0.00           C
ATOM   1236  O   GLY X 161      22.364  63.702  46.834  0.00  0.00           O
ATOM   1237  N   ASP X 162      23.007  63.885  48.981  0.00  0.00           N
ATOM   1238  CA  ASP X 162      22.421  65.206  49.260  0.00  0.00           C
ATOM   1239  CB  ASP X 162      21.275  65.035  50.279  0.00  0.00           C
ATOM   1240  CG  ASP X 162      20.317  66.232  50.363  0.00  0.00           C
ATOM   1241  OD1 ASP X 162      19.457  66.271  51.279  0.00  0.00           O
ATOM   1242  OD2 ASP X 162      20.377  67.118  49.481  0.00  0.00           O
ATOM   1243  C   ASP X 162      23.504  66.208  49.722  0.00  0.00           C
ATOM   1244  O   ASP X 162      24.615  65.811  50.075  0.00  0.00           O
ATOM   1245  N   GLU X 163      23.209  67.513  49.724  0.00  0.00           N
ATOM   1246  CA  GLU X 163      24.225  68.581  49.843  0.00  0.00           C
ATOM   1247  CB  GLU X 163      23.573  69.971  49.699  0.00  0.00           C
ATOM   1248  CG  GLU X 163      23.314  70.408  48.244  0.00  0.00           C
ATOM   1249  CD  GLU X 163      21.892  70.112  47.755  0.00  0.00           C
ATOM   1250  OE1 GLU X 163      21.689  69.184  46.935  0.00  0.00           O
ATOM   1251  OE2 GLU X 163      20.942  70.825  48.165  0.00  0.00           O
ATOM   1252  C   GLU X 163      25.101  68.535  51.119  0.00  0.00           C
ATOM   1253  O   GLU X 163      26.226  69.049  51.102  0.00  0.00           O
ATOM   1254  N   HID X 164      24.642  67.893  52.199  0.00  0.00           N
ATOM   1255  CA  HID X 164      25.402  67.691  53.443  0.00  0.00           C
ATOM   1256  CB  HID X 164      24.421  67.545  54.618  0.00  0.00           C
ATOM   1257  CG  HID X 164      23.388  66.470  54.401  0.00  0.00           C
ATOM   1258  ND1 HID X 164      22.070  66.685  54.081  0.00  0.00           N
ATOM   1259  CE1 HID X 164      21.500  65.492  53.852  0.00  0.00           C
ATOM   1260  NE2 HID X 164      22.399  64.502  54.004  0.00  0.00           N
ATOM   1261  CD2 HID X 164      23.597  65.118  54.377  0.00  0.00           C
ATOM   1262  C   HID X 164      26.390  66.504  53.410  0.00  0.00           C
ATOM   1263  O   HID X 164      27.205  66.372  54.326  0.00  0.00           O
ATOM   1264  N   SER X 165      26.318  65.607  52.420  0.00  0.00           N
ATOM   1265  CA  SER X 165      27.273  64.501  52.214  0.00  0.00           C
ATOM   1266  CB  SER X 165      27.044  63.362  53.220  0.00  0.00           C
ATOM   1267  OG  SER X 165      27.599  63.711  54.468  0.00  0.00           O
ATOM   1268  C   SER X 165      27.193  63.968  50.778  0.00  0.00           C
ATOM   1269  O   SER X 165      26.719  62.859  50.529  0.00  0.00           O
ATOM   1270  N   ARG X 166      27.669  64.769  49.818  0.00  0.00           N
ATOM   1271  CA  ARG X 166      27.578  64.474  48.374  0.00  0.00           C
ATOM   1272  CB  ARG X 166      27.952  65.738  47.577  0.00  0.00           C
ATOM   1273  CG  ARG X 166      26.920  66.859  47.798  0.00  0.00           C
ATOM   1274  CD  ARG X 166      27.305  68.190  47.143  0.00  0.00           C
ATOM   1275  NE  ARG X 166      27.198  68.167  45.674  0.00  0.00           N
ATOM   1276  CZ  ARG X 166      27.535  69.158  44.870  0.00  0.00           C
ATOM   1277  NH1 ARG X 166      27.380  69.037  43.589  0.00  0.00           N
ATOM   1278  NH2 ARG X 166      28.015  70.288  45.304  0.00  0.00           N
ATOM   1279  C   ARG X 166      28.388  63.239  47.945  0.00  0.00           C
ATOM   1280  O   ARG X 166      27.867  62.410  47.200  0.00  0.00           O
ATOM   1281  N   GLY X 167      29.601  63.047  48.470  0.00  0.00           N
ATOM   1282  CA  GLY X 167      30.423  61.840  48.279  0.00  0.00           C
ATOM   1283  C   GLY X 167      31.715  62.059  47.485  0.00  0.00           C
ATOM   1284  O   GLY X 167      32.132  63.193  47.248  0.00  0.00           O
ATOM   1285  N   ASN X 168      32.334  60.950  47.061  0.00  0.00           N
ATOM   1286  CA  ASN X 168      33.566  60.888  46.261  0.00  0.00           C
ATOM   1287  CB  ASN X 168      33.268  61.344  44.812  0.00  0.00           C
ATOM   1288  CG  ASN X 168      32.381  60.392  44.026  0.00  0.00           C
ATOM   1289  OD1 ASN X 168      32.290  59.203  44.291  0.00  0.00           O
ATOM   1290  ND2 ASN X 168      31.717  60.865  43.002  0.00  0.00           N
ATOM   1291  C   ASN X 168      34.811  61.556  46.897  0.00  0.00           C
ATOM   1292  O   ASN X 168      35.740  61.934  46.182  0.00  0.00           O
ATOM   1293  N   TRP X 169      34.881  61.680  48.229  0.00  0.00           N
ATOM   1294  CA  TRP X 169      35.950  62.411  48.936  0.00  0.00           C
ATOM   1295  CB  TRP X 169      35.711  62.376  50.455  0.00  0.00           C
ATOM   1296  CG  TRP X 169      34.278  62.427  50.887  0.00  0.00           C
ATOM   1297  CD1 TRP X 169      33.616  61.423  51.505  0.00  0.00           C
ATOM   1298  NE1 TRP X 169      32.295  61.775  51.675  0.00  0.00           N
ATOM   1299  CE2 TRP X 169      32.048  63.047  51.216  0.00  0.00           C
ATOM   1300  CZ2 TRP X 169      30.896  63.841  51.194  0.00  0.00           C
ATOM   1301  CH2 TRP X 169      30.960  65.112  50.599  0.00  0.00           C
ATOM   1302  CZ3 TRP X 169      32.160  65.557  50.021  0.00  0.00           C
ATOM   1303  CE3 TRP X 169      33.319  64.760  50.073  0.00  0.00           C
ATOM   1304  CD2 TRP X 169      33.294  63.486  50.679  0.00  0.00           C
ATOM   1305  C   TRP X 169      37.356  61.890  48.606  0.00  0.00           C
ATOM   1306  O   TRP X 169      38.238  62.684  48.286  0.00  0.00           O
ATOM   1307  N   GLY X 170      37.541  60.566  48.589  0.00  0.00           N
ATOM   1308  CA  GLY X 170      38.810  59.923  48.230  0.00  0.00           C
ATOM   1309  C   GLY X 170      39.260  60.182  46.783  0.00  0.00           C
ATOM   1310  O   GLY X 170      40.454  60.150  46.494  0.00  0.00           O
ATOM   1311  N   HIE X 171      38.339  60.508  45.872  0.00  0.00           N
ATOM   1312  CA  HIE X 171      38.669  60.932  44.503  0.00  0.00           C
ATOM   1313  CB  HIE X 171      37.535  60.537  43.552  0.00  0.00           C
ATOM   1314  CG  HIE X 171      37.270  59.055  43.411  0.00  0.00           C
ATOM   1315  ND1 HIE X 171      38.225  58.039  43.494  0.00  0.00           N
ATOM   1316  CE1 HIE X 171      37.566  56.893  43.248  0.00  0.00           C
ATOM   1317  NE2 HIE X 171      36.266  57.137  43.014  0.00  0.00           N
ATOM   1318  CD2 HIE X 171      36.058  58.495  43.116  0.00  0.00           C
ATOM   1319  C   HIE X 171      38.952  62.439  44.427  0.00  0.00           C
ATOM   1320  O   HIE X 171      39.866  62.863  43.721  0.00  0.00           O
ATOM   1321  N   LEU X 172      38.222  63.260  45.192  0.00  0.00           N
ATOM   1322  CA  LEU X 172      38.477  64.704  45.303  0.00  0.00           C
ATOM   1323  CB  LEU X 172      37.346  65.370  46.113  0.00  0.00           C
ATOM   1324  CG  LEU X 172      35.955  65.328  45.447  0.00  0.00           C
ATOM   1325  CD1 LEU X 172      34.903  65.856  46.420  0.00  0.00           C
ATOM   1326  CD2 LEU X 172      35.890  66.179  44.179  0.00  0.00           C
ATOM   1327  C   LEU X 172      39.858  65.000  45.920  0.00  0.00           C
ATOM   1328  O   LEU X 172      40.511  65.961  45.507  0.00  0.00           O
ATOM   1329  N   ASP X 173      40.332  64.149  46.836  0.00  0.00           N
ATOM   1330  CA  ASP X 173      41.702  64.160  47.372  0.00  0.00           C
ATOM   1331  CB  ASP X 173      41.856  63.062  48.438  0.00  0.00           C
ATOM   1332  CG  ASP X 173      41.079  63.281  49.738  0.00  0.00           C
ATOM   1333  OD1 ASP X 173      40.670  64.427  50.041  0.00  0.00           O
ATOM   1334  OD2 ASP X 173      40.906  62.288  50.482  0.00  0.00           O
ATOM   1335  C   ASP X 173      42.754  63.942  46.270  0.00  0.00           C
ATOM   1336  O   ASP X 173      43.717  64.706  46.178  0.00  0.00           O
ATOM   1337  N   GLN X 174      42.555  62.949  45.391  0.00  0.00           N
ATOM   1338  CA  GLN X 174      43.471  62.663  44.276  0.00  0.00           C
ATOM   1339  CB  GLN X 174      43.001  61.428  43.485  0.00  0.00           C
ATOM   1340  CG  GLN X 174      43.058  60.104  44.262  0.00  0.00           C
ATOM   1341  CD  GLN X 174      42.202  59.037  43.581  0.00  0.00           C
ATOM   1342  OE1 GLN X 174      42.327  58.768  42.397  0.00  0.00           O
ATOM   1343  NE2 GLN X 174      41.269  58.441  44.285  0.00  0.00           N
ATOM   1344  C   GLN X 174      43.592  63.864  43.324  0.00  0.00           C
ATOM   1345  O   GLN X 174      44.698  64.231  42.921  0.00  0.00           O
ATOM   1346  N   VAL X 175      42.471  64.526  43.005  0.00  0.00           N
ATOM   1347  CA  VAL X 175      42.488  65.731  42.159  0.00  0.00           C
ATOM   1348  CB  VAL X 175      41.091  66.090  41.610  0.00  0.00           C
ATOM   1349  CG1 VAL X 175      41.191  67.221  40.577  0.00  0.00           C
ATOM   1350  CG2 VAL X 175      40.439  64.913  40.874  0.00  0.00           C
ATOM   1351  C   VAL X 175      43.138  66.916  42.884  0.00  0.00           C
ATOM   1352  O   VAL X 175      43.888  67.659  42.256  0.00  0.00           O
ATOM   1353  N   ALA X 176      42.957  67.069  44.201  0.00  0.00           N
ATOM   1354  CA  ALA X 176      43.615  68.123  44.983  0.00  0.00           C
ATOM   1355  CB  ALA X 176      42.945  68.207  46.356  0.00  0.00           C
ATOM   1356  C   ALA X 176      45.141  67.936  45.101  0.00  0.00           C
ATOM   1357  O   ALA X 176      45.880  68.926  45.159  0.00  0.00           O
ATOM   1358  N   ALA X 177      45.626  66.690  45.074  0.00  0.00           N
ATOM   1359  CA  ALA X 177      47.048  66.381  44.940  0.00  0.00           C
ATOM   1360  CB  ALA X 177      47.276  64.917  45.324  0.00  0.00           C
ATOM   1361  C   ALA X 177      47.563  66.688  43.522  0.00  0.00           C
ATOM   1362  O   ALA X 177      48.592  67.343  43.367  0.00  0.00           O
ATOM   1363  N   LEU X 178      46.827  66.304  42.472  0.00  0.00           N
ATOM   1364  CA  LEU X 178      47.182  66.622  41.081  0.00  0.00           C
ATOM   1365  CB  LEU X 178      46.204  65.873  40.156  0.00  0.00           C
ATOM   1366  CG  LEU X 178      46.445  66.069  38.648  0.00  0.00           C
ATOM   1367  CD1 LEU X 178      47.836  65.622  38.196  0.00  0.00           C
ATOM   1368  CD2 LEU X 178      45.412  65.264  37.857  0.00  0.00           C
ATOM   1369  C   LEU X 178      47.213  68.145  40.821  0.00  0.00           C
ATOM   1370  O   LEU X 178      48.117  68.644  40.148  0.00  0.00           O
ATOM   1371  N   ARG X 179      46.291  68.905  41.425  0.00  0.00           N
ATOM   1372  CA  ARG X 179      46.243  70.378  41.365  0.00  0.00           C
ATOM   1373  CB  ARG X 179      44.873  70.853  41.889  0.00  0.00           C
ATOM   1374  CG  ARG X 179      44.392  72.149  41.216  0.00  0.00           C
ATOM   1375  CD  ARG X 179      43.111  72.706  41.855  0.00  0.00           C
ATOM   1376  NE  ARG X 179      41.970  71.777  41.727  0.00  0.00           N
ATOM   1377  CZ  ARG X 179      41.403  71.038  42.663  0.00  0.00           C
ATOM   1378  NH1 ARG X 179      40.415  70.271  42.325  0.00  0.00           N
ATOM   1379  NH2 ARG X 179      41.776  71.015  43.908  0.00  0.00           N
ATOM   1380  C   ARG X 179      47.413  71.045  42.108  0.00  0.00           C
ATOM   1381  O   ARG X 179      47.829  72.136  41.710  0.00  0.00           O
ATOM   1382  N   TRP X 180      47.980  70.383  43.126  0.00  0.00           N
ATOM   1383  CA  TRP X 180      49.241  70.772  43.781  0.00  0.00           C
ATOM   1384  CB  TRP X 180      49.360  70.086  45.151  0.00  0.00           C
ATOM   1385  CG  TRP X 180      50.550  70.473  45.981  0.00  0.00           C
ATOM   1386  CD1 TRP X 180      50.520  71.340  47.017  0.00  0.00           C
ATOM   1387  NE1 TRP X 180      51.781  71.456  47.565  0.00  0.00           N
ATOM   1388  CE2 TRP X 180      52.704  70.692  46.892  0.00  0.00           C
ATOM   1389  CZ2 TRP X 180      54.085  70.505  47.052  0.00  0.00           C
ATOM   1390  CH2 TRP X 180      54.762  69.631  46.185  0.00  0.00           C
ATOM   1391  CZ3 TRP X 180      54.047  68.953  45.182  0.00  0.00           C
ATOM   1392  CE3 TRP X 180      52.658  69.144  45.039  0.00  0.00           C
ATOM   1393  CD2 TRP X 180      51.946  70.030  45.879  0.00  0.00           C
ATOM   1394  C   TRP X 180      50.462  70.443  42.911  0.00  0.00           C
ATOM   1395  O   TRP X 180      51.363  71.269  42.792  0.00  0.00           O
ATOM   1396  N   VAL X 181      50.484  69.277  42.250  0.00  0.00           N
ATOM   1397  CA  VAL X 181      51.561  68.887  41.315  0.00  0.00           C
ATOM   1398  CB  VAL X 181      51.367  67.438  40.812  0.00  0.00           C
ATOM   1399  CG1 VAL X 181      52.307  67.042  39.665  0.00  0.00           C
ATOM   1400  CG2 VAL X 181      51.618  66.436  41.949  0.00  0.00           C
ATOM   1401  C   VAL X 181      51.654  69.893  40.164  0.00  0.00           C
ATOM   1402  O   VAL X 181      52.741  70.387  39.881  0.00  0.00           O
ATOM   1403  N   GLN X 182      50.522  70.291  39.576  0.00  0.00           N
ATOM   1404  CA  GLN X 182      50.458  71.363  38.569  0.00  0.00           C
ATOM   1405  CB  GLN X 182      48.987  71.527  38.133  0.00  0.00           C
ATOM   1406  CG  GLN X 182      48.527  70.435  37.146  0.00  0.00           C
ATOM   1407  CD  GLN X 182      49.173  70.570  35.768  0.00  0.00           C
ATOM   1408  OE1 GLN X 182      49.722  71.600  35.411  0.00  0.00           O
ATOM   1409  NE2 GLN X 182      49.140  69.562  34.932  0.00  0.00           N
ATOM   1410  C   GLN X 182      51.037  72.709  39.063  0.00  0.00           C
ATOM   1411  O   GLN X 182      51.611  73.457  38.267  0.00  0.00           O
ATOM   1412  N   ASP X 183      50.933  72.997  40.365  0.00  0.00           N
ATOM   1413  CA  ASP X 183      51.351  74.252  41.011  0.00  0.00           C
ATOM   1414  CB  ASP X 183      50.348  74.534  42.148  0.00  0.00           C
ATOM   1415  CG  ASP X 183      50.440  75.912  42.819  0.00  0.00           C
ATOM   1416  OD1 ASP X 183      50.716  76.932  42.142  0.00  0.00           O
ATOM   1417  OD2 ASP X 183      50.136  75.982  44.032  0.00  0.00           O
ATOM   1418  C   ASP X 183      52.812  74.241  41.514  0.00  0.00           C
ATOM   1419  O   ASP X 183      53.410  75.308  41.630  0.00  0.00           O
ATOM   1420  N   ASN X 184      53.415  73.078  41.803  0.00  0.00           N
ATOM   1421  CA  ASN X 184      54.741  72.996  42.448  0.00  0.00           C
ATOM   1422  CB  ASN X 184      54.540  72.632  43.931  0.00  0.00           C
ATOM   1423  CG  ASN X 184      53.908  73.758  44.728  0.00  0.00           C
ATOM   1424  OD1 ASN X 184      54.540  74.766  45.024  0.00  0.00           O
ATOM   1425  ND2 ASN X 184      52.658  73.629  45.095  0.00  0.00           N
ATOM   1426  C   ASN X 184      55.785  72.069  41.788  0.00  0.00           C
ATOM   1427  O   ASN X 184      56.962  72.153  42.153  0.00  0.00           O
ATOM   1428  N   ILE X 185      55.437  71.194  40.833  0.00  0.00           N
ATOM   1429  CA  ILE X 185      56.404  70.226  40.269  0.00  0.00           C
ATOM   1430  CB  ILE X 185      55.682  69.113  39.476  0.00  0.00           C
ATOM   1431  CG2 ILE X 185      55.290  69.568  38.058  0.00  0.00           C
ATOM   1432  CG1 ILE X 185      56.483  67.795  39.397  0.00  0.00           C
ATOM   1433  CD1 ILE X 185      56.643  67.084  40.749  0.00  0.00           C
ATOM   1434  C   ILE X 185      57.540  70.888  39.467  0.00  0.00           C
ATOM   1435  O   ILE X 185      58.614  70.300  39.317  0.00  0.00           O
ATOM   1436  N   ALA X 186      57.357  72.135  39.024  0.00  0.00           N
ATOM   1437  CA  ALA X 186      58.395  72.927  38.362  0.00  0.00           C
ATOM   1438  CB  ALA X 186      57.736  74.183  37.787  0.00  0.00           C
ATOM   1439  C   ALA X 186      59.611  73.258  39.259  0.00  0.00           C
ATOM   1440  O   ALA X 186      60.690  73.551  38.733  0.00  0.00           O
ATOM   1441  N   SER X 187      59.489  73.154  40.592  0.00  0.00           N
ATOM   1442  CA  SER X 187      60.632  73.210  41.527  0.00  0.00           C
ATOM   1443  CB  SER X 187      60.170  73.637  42.926  0.00  0.00           C
ATOM   1444  OG  SER X 187      59.787  75.002  42.948  0.00  0.00           O
ATOM   1445  C   SER X 187      61.404  71.882  41.632  0.00  0.00           C
ATOM   1446  O   SER X 187      62.522  71.863  42.142  0.00  0.00           O
ATOM   1447  N   PHE X 188      60.847  70.777  41.128  0.00  0.00           N
ATOM   1448  CA  PHE X 188      61.438  69.430  41.162  0.00  0.00           C
ATOM   1449  CB  PHE X 188      60.436  68.445  41.793  0.00  0.00           C
ATOM   1450  CG  PHE X 188      60.036  68.773  43.223  0.00  0.00           C
ATOM   1451  CD1 PHE X 188      58.991  69.683  43.478  0.00  0.00           C
ATOM   1452  CE1 PHE X 188      58.628  70.001  44.798  0.00  0.00           C
ATOM   1453  CZ  PHE X 188      59.304  69.400  45.875  0.00  0.00           C
ATOM   1454  CE2 PHE X 188      60.340  68.481  45.626  0.00  0.00           C
ATOM   1455  CD2 PHE X 188      60.710  68.174  44.305  0.00  0.00           C
ATOM   1456  C   PHE X 188      61.938  68.976  39.774  0.00  0.00           C
ATOM   1457  O   PHE X 188      62.057  67.777  39.513  0.00  0.00           O
ATOM   1458  N   GLY X 189      62.191  69.926  38.864  0.00  0.00           N
ATOM   1459  CA  GLY X 189      62.634  69.689  37.482  0.00  0.00           C
ATOM   1460  C   GLY X 189      61.531  69.279  36.492  0.00  0.00           C
ATOM   1461  O   GLY X 189      61.803  69.166  35.297  0.00  0.00           O
ATOM   1462  N   GLY X 190      60.294  69.059  36.953  0.00  0.00           N
ATOM   1463  CA  GLY X 190      59.176  68.601  36.120  0.00  0.00           C
ATOM   1464  C   GLY X 190      58.556  69.692  35.238  0.00  0.00           C
ATOM   1465  O   GLY X 190      58.715  70.886  35.494  0.00  0.00           O
ATOM   1466  N   ASN X 191      57.815  69.283  34.207  0.00  0.00           N
ATOM   1467  CA  ASN X 191      57.017  70.154  33.342  0.00  0.00           C
ATOM   1468  CB  ASN X 191      57.405  69.878  31.880  0.00  0.00           C
ATOM   1469  CG  ASN X 191      56.732  70.798  30.877  0.00  0.00           C
ATOM   1470  OD1 ASN X 191      55.896  71.627  31.200  0.00  0.00           O
ATOM   1471  ND2 ASN X 191      57.106  70.695  29.629  0.00  0.00           N
ATOM   1472  C   ASN X 191      55.506  69.942  33.595  0.00  0.00           C
ATOM   1473  O   ASN X 191      55.006  68.843  33.338  0.00  0.00           O
ATOM   1474  N   PRO X 192      54.750  70.971  34.033  0.00  0.00           N
ATOM   1475  CD  PRO X 192      55.241  72.252  34.521  0.00  0.00           C
ATOM   1476  CG  PRO X 192      54.162  72.761  35.464  0.00  0.00           C
ATOM   1477  CB  PRO X 192      52.887  72.240  34.812  0.00  0.00           C
ATOM   1478  CA  PRO X 192      53.298  70.880  34.233  0.00  0.00           C
ATOM   1479  C   PRO X 192      52.495  70.534  32.961  0.00  0.00           C
ATOM   1480  O   PRO X 192      51.398  69.989  33.060  0.00  0.00           O
ATOM   1481  N   GLY X 193      53.055  70.783  31.770  0.00  0.00           N
ATOM   1482  CA  GLY X 193      52.500  70.380  30.468  0.00  0.00           C
ATOM   1483  C   GLY X 193      52.821  68.937  30.037  0.00  0.00           C
ATOM   1484  O   GLY X 193      52.610  68.592  28.874  0.00  0.00           O
ATOM   1485  N   SER X 194      53.381  68.108  30.927  0.00  0.00           N
ATOM   1486  CA  SER X 194      53.879  66.755  30.617  0.00  0.00           C
ATOM   1487  CB  SER X 194      55.395  66.797  30.356  0.00  0.00           C
ATOM   1488  OG  SER X 194      55.709  67.653  29.266  0.00  0.00           O
ATOM   1489  C   SER X 194      53.538  65.736  31.716  0.00  0.00           C
ATOM   1490  O   SER X 194      54.403  64.967  32.147  0.00  0.00           O
ATOM   1491  N   VAL X 195      52.292  65.747  32.205  0.00  0.00           N
ATOM   1492  CA  VAL X 195      51.862  64.987  33.394  0.00  0.00           C
ATOM   1493  CB  VAL X 195      51.094  65.890  34.383  0.00  0.00           C
ATOM   1494  CG1 VAL X 195      50.682  65.127  35.650  0.00  0.00           C
ATOM   1495  CG2 VAL X 195      51.952  67.080  34.840  0.00  0.00           C
ATOM   1496  C   VAL X 195      51.058  63.736  33.023  0.00  0.00           C
ATOM   1497  O   VAL X 195      50.058  63.797  32.311  0.00  0.00           O
ATOM   1498  N   THR X 196      51.469  62.591  33.560  0.00  0.00           N
ATOM   1499  CA  THR X 196      50.835  61.275  33.388  0.00  0.00           C
ATOM   1500  CB  THR X 196      51.885  60.258  32.910  0.00  0.00           C
ATOM   1501  CG2 THR X 196      51.308  58.873  32.621  0.00  0.00           C
ATOM   1502  OG1 THR X 196      52.509  60.729  31.735  0.00  0.00           O
ATOM   1503  C   THR X 196      50.218  60.813  34.708  0.00  0.00           C
ATOM   1504  O   THR X 196      50.873  60.927  35.743  0.00  0.00           O
ATOM   1505  N   ILE X 197      49.004  60.255  34.698  0.00  0.00           N
ATOM   1506  CA  ILE X 197      48.413  59.583  35.873  0.00  0.00           C
ATOM   1507  CB  ILE X 197      46.969  60.048  36.173  0.00  0.00           C
ATOM   1508  CG2 ILE X 197      46.974  61.553  36.498  0.00  0.00           C
ATOM   1509  CG1 ILE X 197      45.970  59.701  35.046  0.00  0.00           C
ATOM   1510  CD1 ILE X 197      44.508  59.998  35.403  0.00  0.00           C
ATOM   1511  C   ILE X 197      48.537  58.058  35.764  0.00  0.00           C
ATOM   1512  O   ILE X 197      48.450  57.498  34.672  0.00  0.00           O
ATOM   1513  N   PHE X 198      48.751  57.399  36.899  0.00  0.00           N
ATOM   1514  CA  PHE X 198      49.030  55.968  37.038  0.00  0.00           C
ATOM   1515  CB  PHE X 198      50.557  55.798  37.132  0.00  0.00           C
ATOM   1516  CG  PHE X 198      51.064  54.382  37.342  0.00  0.00           C
ATOM   1517  CD1 PHE X 198      51.088  53.814  38.631  0.00  0.00           C
ATOM   1518  CE1 PHE X 198      51.589  52.514  38.820  0.00  0.00           C
ATOM   1519  CZ  PHE X 198      52.093  51.787  37.730  0.00  0.00           C
ATOM   1520  CE2 PHE X 198      52.064  52.346  36.443  0.00  0.00           C
ATOM   1521  CD2 PHE X 198      51.557  53.641  36.252  0.00  0.00           C
ATOM   1522  C   PHE X 198      48.333  55.424  38.292  0.00  0.00           C
ATOM   1523  O   PHE X 198      48.252  56.130  39.298  0.00  0.00           O
ATOM   1524  N   GLY X 199      47.890  54.165  38.291  0.00  0.00           N
ATOM   1525  CA  GLY X 199      47.376  53.531  39.508  0.00  0.00           C
ATOM   1526  C   GLY X 199      47.292  52.006  39.458  0.00  0.00           C
ATOM   1527  O   GLY X 199      47.275  51.398  38.388  0.00  0.00           O
ATOM   1528  N   GLU X 200      47.191  51.401  40.643  0.00  0.00           N
ATOM   1529  CA  GLU X 200      47.028  49.955  40.869  0.00  0.00           C
ATOM   1530  CB  GLU X 200      48.364  49.378  41.375  0.00  0.00           C
ATOM   1531  CG  GLU X 200      48.761  49.797  42.806  0.00  0.00           C
ATOM   1532  CD  GLU X 200      48.159  48.921  43.915  0.00  0.00           C
ATOM   1533  OE1 GLU X 200      47.438  47.946  43.602  0.00  0.00           O
ATOM   1534  OE2 GLU X 200      48.442  49.219  45.099  0.00  0.00           O
ATOM   1535  C   GLU X 200      45.822  49.670  41.794  0.00  0.00           C
ATOM   1536  O   GLU X 200      45.422  50.558  42.556  0.00  0.00           O
ATOM   1537  C1  MOL X 201      49.951  45.754  44.815  0.00  0.00           C
ATOM   1538  C2  MOL X 201      48.814  45.115  45.637  0.00  0.00           C
ATOM   1539  C3  MOL X 201      48.802  43.568  45.558  0.00  0.00           C
ATOM   1540  C4  MOL X 201      47.866  42.894  46.592  0.00  0.00           C
ATOM   1541  C5  MOL X 201      48.032  43.526  47.987  0.00  0.00           C
ATOM   1542  C6  MOL X 201      47.955  45.070  47.929  0.00  0.00           C
ATOM   1543  O1  MOL X 201      48.975  45.513  47.014  0.00  0.00           O
ATOM   1544  O2  MOL X 201      46.664  45.464  47.418  0.00  0.00           O
ATOM   1545  C7  MOL X 201      45.714  45.984  48.372  0.00  0.00           C
ATOM   1546  C8  MOL X 201      44.517  46.584  47.565  0.00  0.00           C
ATOM   1547  C9  MOL X 201      43.340  45.628  47.364  0.00  0.00           C
ATOM   1548  C10 MOL X 201      43.642  44.148  47.648  0.00  0.00           C
ATOM   1549  C11 MOL X 201      44.331  43.953  48.999  0.00  0.00           C
ATOM   1550  C12 MOL X 201      45.327  44.874  49.364  0.00  0.00           C
ATOM   1551  C13 MOL X 201      45.972  44.744  50.612  0.00  0.00           C
ATOM   1552  C14 MOL X 201      45.664  43.675  51.494  0.00  0.00           C
ATOM   1553  C15 MOL X 201      44.666  42.744  51.115  0.00  0.00           C
ATOM   1554  C16 MOL X 201      44.000  42.897  49.874  0.00  0.00           C
ATOM   1555  O3  MOL X 201      43.034  42.001  49.513  0.00  0.00           O
ATOM   1556  C17 MOL X 201      44.310  41.599  52.033  0.00  0.00           C
ATOM   1557  O4  MOL X 201      43.434  40.800  51.723  0.00  0.00           O
ATOM   1558  C18 MOL X 201      45.045  41.447  53.332  0.00  0.00           C
ATOM   1559  C19 MOL X 201      46.050  42.362  53.720  0.00  0.00           C
ATOM   1560  C20 MOL X 201      46.386  43.530  52.823  0.00  0.00           C
ATOM   1561  O5  MOL X 201      47.206  44.372  53.164  0.00  0.00           O
ATOM   1562  C21 MOL X 201      46.712  42.158  54.961  0.00  0.00           C
ATOM   1563  C22 MOL X 201      46.369  41.073  55.785  0.00  0.00           C
ATOM   1564  C23 MOL X 201      45.373  40.174  55.392  0.00  0.00           C
ATOM   1565  C24 MOL X 201      44.716  40.361  54.170  0.00  0.00           C
ATOM   1566  O6  MOL X 201      47.734  42.968  55.399  0.00  0.00           O
ATOM   1567  C25 MOL X 201      47.440  44.057  56.286  0.00  0.00           C
ATOM   1568  O7  MOL X 201      46.912  45.673  50.956  0.00  0.00           O
ATOM   1569  C26 MOL X 201      42.121  46.004  48.260  0.00  0.00           C
ATOM   1570  O8  MOL X 201      40.969  45.865  47.919  0.00  0.00           O
ATOM   1571  C27 MOL X 201      42.400  46.567  49.650  0.00  0.00           C
ATOM   1572  O9  MOL X 201      41.330  46.293  50.552  0.00  0.00           O
ATOM   1573  O10 MOL X 201      42.911  45.593  46.001  0.00  0.00           O
ATOM   1574  N1  MOL X 201      48.182  41.449  46.670  0.00  0.00           N
ATOM   1575  O11 MOL X 201      50.083  42.992  45.789  0.00  0.00           O
ATOM   1576  C28 MOL X 201      42.353  46.726  45.260  0.00  0.00           C
ATOM   1577  O12 MOL X 201      42.508  47.897  45.788  0.00  0.00           O
ATOM   1578  C29 MOL X 201      40.911  46.380  44.859  0.00  0.00           C
ATOM   1579  C30 MOL X 201      40.700  44.958  44.340  0.00  0.00           C
ATOM   1580  C31 MOL X 201      39.251  44.706  43.889  0.00  0.00           C
ATOM   1581  C32 MOL X 201      38.169  45.048  44.920  0.00  0.00           C
ATOM   1582  C33 MOL X 201      38.283  44.211  46.220  0.00  0.00           C
ATOM   1583  O13 MOL X 201      37.288  44.596  47.174  0.00  0.00           O
ATOM   1584  N2  MOL X 201      45.194  48.489  41.669  0.00  0.00           N
ATOM   1585  C34 MOL X 201      43.946  48.023  42.345  0.00  0.00           C
ATOM   1586  C35 MOL X 201      44.245  47.441  43.741  0.00  0.00           C
ATOM   1587  O14 MOL X 201      43.155  46.548  44.011  0.00  0.00           O
ATOM   1588  C36 MOL X 201      42.880  49.107  42.297  0.00  0.00           C
ATOM   1589  O15 MOL X 201      42.562  49.606  41.215  0.00  0.00           O
ATOM   1590  N   ALA X 202      42.347  49.588  43.481  0.00  0.00           N
ATOM   1591  CA  ALA X 202      41.290  50.608  43.415  0.00  0.00           C
ATOM   1592  CB  ALA X 202      40.713  50.801  44.824  0.00  0.00           C
ATOM   1593  C   ALA X 202      41.792  51.949  42.821  0.00  0.00           C
ATOM   1594  O   ALA X 202      41.028  52.646  42.150  0.00  0.00           O
ATOM   1595  N   GLY X 203      43.072  52.295  42.986  0.00  0.00           N
ATOM   1596  CA  GLY X 203      43.691  53.451  42.328  0.00  0.00           C
ATOM   1597  C   GLY X 203      43.774  53.295  40.807  0.00  0.00           C
ATOM   1598  O   GLY X 203      43.506  54.241  40.071  0.00  0.00           O
ATOM   1599  N   GLY X 204      44.052  52.078  40.334  0.00  0.00           N
ATOM   1600  CA  GLY X 204      44.060  51.711  38.913  0.00  0.00           C
ATOM   1601  C   GLY X 204      42.691  51.859  38.255  0.00  0.00           C
ATOM   1602  O   GLY X 204      42.610  52.343  37.125  0.00  0.00           O
ATOM   1603  N   GLU X 205      41.613  51.562  38.987  0.00  0.00           N
ATOM   1604  CA  GLU X 205      40.255  51.854  38.522  0.00  0.00           C
ATOM   1605  CB  GLU X 205      39.209  51.013  39.275  0.00  0.00           C
ATOM   1606  CG  GLU X 205      38.006  50.763  38.353  0.00  0.00           C
ATOM   1607  CD  GLU X 205      36.638  50.957  39.001  0.00  0.00           C
ATOM   1608  OE1 GLU X 205      35.827  50.002  38.959  0.00  0.00           O
ATOM   1609  OE2 GLU X 205      36.322  52.097  39.420  0.00  0.00           O
ATOM   1610  C   GLU X 205      39.891  53.342  38.630  0.00  0.00           C
ATOM   1611  O   GLU X 205      39.148  53.855  37.795  0.00  0.00           O
ATOM   1612  N   SER X 206      40.422  54.062  39.625  0.00  0.00           N
ATOM   1613  CA  SER X 206      40.151  55.499  39.830  0.00  0.00           C
ATOM   1614  CB  SER X 206      40.792  55.995  41.136  0.00  0.00           C
ATOM   1615  OG  SER X 206      40.331  55.232  42.244  0.00  0.00           O
ATOM   1616  C   SER X 206      40.605  56.352  38.633  0.00  0.00           C
ATOM   1617  O   SER X 206      39.942  57.329  38.282  0.00  0.00           O
ATOM   1618  N   VAL X 207      41.645  55.921  37.905  0.00  0.00           N
ATOM   1619  CA  VAL X 207      42.060  56.501  36.610  0.00  0.00           C
ATOM   1620  CB  VAL X 207      43.272  55.727  36.049  0.00  0.00           C
ATOM   1621  CG1 VAL X 207      43.705  56.201  34.658  0.00  0.00           C
ATOM   1622  CG2 VAL X 207      44.488  55.885  36.973  0.00  0.00           C
ATOM   1623  C   VAL X 207      40.905  56.541  35.592  0.00  0.00           C
ATOM   1624  O   VAL X 207      40.719  57.561  34.925  0.00  0.00           O
ATOM   1625  N   SER X 208      40.061  55.502  35.530  0.00  0.00           N
ATOM   1626  CA  SER X 208      38.890  55.458  34.633  0.00  0.00           C
ATOM   1627  CB  SER X 208      38.316  54.043  34.539  0.00  0.00           C
ATOM   1628  OG  SER X 208      37.576  53.713  35.702  0.00  0.00           O
ATOM   1629  C   SER X 208      37.770  56.441  35.013  0.00  0.00           C
ATOM   1630  O   SER X 208      36.884  56.712  34.199  0.00  0.00           O
ATOM   1631  N   VAL X 209      37.803  56.988  36.233  0.00  0.00           N
ATOM   1632  CA  VAL X 209      36.904  58.053  36.703  0.00  0.00           C
ATOM   1633  CB  VAL X 209      36.579  57.888  38.206  0.00  0.00           C
ATOM   1634  CG1 VAL X 209      35.441  58.831  38.609  0.00  0.00           C
ATOM   1635  CG2 VAL X 209      36.139  56.460  38.564  0.00  0.00           C
ATOM   1636  C   VAL X 209      37.521  59.427  36.418  0.00  0.00           C
ATOM   1637  O   VAL X 209      36.835  60.338  35.953  0.00  0.00           O
ATOM   1638  N   LEU X 210      38.839  59.567  36.604  0.00  0.00           N
ATOM   1639  CA  LEU X 210      39.586  60.799  36.323  0.00  0.00           C
ATOM   1640  CB  LEU X 210      41.034  60.640  36.830  0.00  0.00           C
ATOM   1641  CG  LEU X 210      41.162  60.575  38.367  0.00  0.00           C
ATOM   1642  CD1 LEU X 210      42.586  60.185  38.758  0.00  0.00           C
ATOM   1643  CD2 LEU X 210      40.852  61.921  39.024  0.00  0.00           C
ATOM   1644  C   LEU X 210      39.546  61.203  34.838  0.00  0.00           C
ATOM   1645  O   LEU X 210      39.505  62.398  34.545  0.00  0.00           O
ATOM   1646  N   VAL X 211      39.461  60.253  33.897  0.00  0.00           N
ATOM   1647  CA  VAL X 211      39.239  60.556  32.462  0.00  0.00           C
ATOM   1648  CB  VAL X 211      39.692  59.410  31.530  0.00  0.00           C
ATOM   1649  CG1 VAL X 211      41.201  59.161  31.638  0.00  0.00           C
ATOM   1650  CG2 VAL X 211      38.946  58.100  31.792  0.00  0.00           C
ATOM   1651  C   VAL X 211      37.806  60.996  32.120  0.00  0.00           C
ATOM   1652  O   VAL X 211      37.593  61.540  31.037  0.00  0.00           O
ATOM   1653  N   LEU X 212      36.826  60.831  33.018  0.00  0.00           N
ATOM   1654  CA  LEU X 212      35.426  61.262  32.823  0.00  0.00           C
ATOM   1655  CB  LEU X 212      34.482  60.096  33.179  0.00  0.00           C
ATOM   1656  CG  LEU X 212      34.599  58.840  32.294  0.00  0.00           C
ATOM   1657  CD1 LEU X 212      33.631  57.773  32.803  0.00  0.00           C
ATOM   1658  CD2 LEU X 212      34.265  59.118  30.827  0.00  0.00           C
ATOM   1659  C   LEU X 212      35.049  62.522  33.630  0.00  0.00           C
ATOM   1660  O   LEU X 212      34.120  63.240  33.251  0.00  0.00           O
ATOM   1661  N   SER X 213      35.747  62.794  34.737  0.00  0.00           N
ATOM   1662  CA  SER X 213      35.442  63.907  35.646  0.00  0.00           C
ATOM   1663  CB  SER X 213      36.190  63.722  36.968  0.00  0.00           C
ATOM   1664  OG  SER X 213      35.862  64.788  37.836  0.00  0.00           O
ATOM   1665  C   SER X 213      35.796  65.286  35.054  0.00  0.00           C
ATOM   1666  O   SER X 213      36.967  65.506  34.712  0.00  0.00           O
ATOM   1667  N   PRO X 214      34.859  66.260  35.014  0.00  0.00           N
ATOM   1668  CD  PRO X 214      33.444  66.114  35.328  0.00  0.00           C
ATOM   1669  CG  PRO X 214      32.750  67.298  34.666  0.00  0.00           C
ATOM   1670  CB  PRO X 214      33.812  68.392  34.714  0.00  0.00           C
ATOM   1671  CA  PRO X 214      35.142  67.636  34.586  0.00  0.00           C
ATOM   1672  C   PRO X 214      36.229  68.317  35.430  0.00  0.00           C
ATOM   1673  O   PRO X 214      37.063  69.056  34.900  0.00  0.00           O
ATOM   1674  N   LEU X 215      36.273  68.003  36.731  0.00  0.00           N
ATOM   1675  CA  LEU X 215      37.226  68.552  37.700  0.00  0.00           C
ATOM   1676  CB  LEU X 215      36.827  68.016  39.090  0.00  0.00           C
ATOM   1677  CG  LEU X 215      37.457  68.761  40.281  0.00  0.00           C
ATOM   1678  CD1 LEU X 215      36.878  70.162  40.472  0.00  0.00           C
ATOM   1679  CD2 LEU X 215      37.215  67.971  41.564  0.00  0.00           C
ATOM   1680  C   LEU X 215      38.684  68.209  37.347  0.00  0.00           C
ATOM   1681  O   LEU X 215      39.589  69.014  37.584  0.00  0.00           O
ATOM   1682  N   ALA X 216      38.909  67.047  36.726  0.00  0.00           N
ATOM   1683  CA  ALA X 216      40.223  66.558  36.305  0.00  0.00           C
ATOM   1684  CB  ALA X 216      40.292  65.068  36.657  0.00  0.00           C
ATOM   1685  C   ALA X 216      40.556  66.835  34.819  0.00  0.00           C
ATOM   1686  O   ALA X 216      41.709  66.670  34.414  0.00  0.00           O
ATOM   1687  N   LYS X 217      39.595  67.298  34.003  0.00  0.00           N
ATOM   1688  CA  LYS X 217      39.818  67.604  32.576  0.00  0.00           C
ATOM   1689  CB  LYS X 217      38.485  67.999  31.909  0.00  0.00           C
ATOM   1690  CG  LYS X 217      38.670  68.413  30.441  0.00  0.00           C
ATOM   1691  CD  LYS X 217      37.348  68.642  29.709  0.00  0.00           C
ATOM   1692  CE  LYS X 217      37.662  69.274  28.347  0.00  0.00           C
ATOM   1693  NZ  LYS X 217      36.461  69.348  27.488  0.00  0.00           N
ATOM   1694  C   LYS X 217      40.918  68.660  32.389  0.00  0.00           C
ATOM   1695  O   LYS X 217      41.071  69.561  33.220  0.00  0.00           O
ATOM   1696  N   ASN X 218      41.698  68.535  31.309  0.00  0.00           N
ATOM   1697  CA  ASN X 218      42.859  69.379  30.979  0.00  0.00           C
ATOM   1698  CB  ASN X 218      42.381  70.788  30.546  0.00  0.00           C
ATOM   1699  CG  ASN X 218      41.850  70.877  29.126  0.00  0.00           C
ATOM   1700  OD1 ASN X 218      42.541  70.582  28.159  0.00  0.00           O
ATOM   1701  ND2 ASN X 218      40.633  71.327  28.945  0.00  0.00           N
ATOM   1702  C   ASN X 218      43.980  69.424  32.054  0.00  0.00           C
ATOM   1703  O   ASN X 218      44.946  70.168  31.873  0.00  0.00           O
ATOM   1704  N   LEU X 219      43.889  68.666  33.158  0.00  0.00           N
ATOM   1705  CA  LEU X 219      44.818  68.723  34.306  0.00  0.00           C
ATOM   1706  CB  LEU X 219      43.978  68.574  35.596  0.00  0.00           C
ATOM   1707  CG  LEU X 219      44.587  69.177  36.876  0.00  0.00           C
ATOM   1708  CD1 LEU X 219      44.638  70.703  36.829  0.00  0.00           C
ATOM   1709  CD2 LEU X 219      43.729  68.798  38.087  0.00  0.00           C
ATOM   1710  C   LEU X 219      45.969  67.693  34.217  0.00  0.00           C
ATOM   1711  O   LEU X 219      46.917  67.740  35.001  0.00  0.00           O
ATOM   1712  N   PHE X 220      45.882  66.770  33.258  0.00  0.00           N
ATOM   1713  CA  PHE X 220      46.864  65.730  32.934  0.00  0.00           C
ATOM   1714  CB  PHE X 220      46.630  64.500  33.828  0.00  0.00           C
ATOM   1715  CG  PHE X 220      45.313  63.777  33.593  0.00  0.00           C
ATOM   1716  CD1 PHE X 220      44.114  64.266  34.149  0.00  0.00           C
ATOM   1717  CE1 PHE X 220      42.901  63.593  33.921  0.00  0.00           C
ATOM   1718  CZ  PHE X 220      42.882  62.417  33.155  0.00  0.00           C
ATOM   1719  CE2 PHE X 220      44.075  61.924  32.603  0.00  0.00           C
ATOM   1720  CD2 PHE X 220      45.286  62.605  32.813  0.00  0.00           C
ATOM   1721  C   PHE X 220      46.778  65.361  31.441  0.00  0.00           C
ATOM   1722  O   PHE X 220      45.825  65.748  30.759  0.00  0.00           O
ATOM   1723  N   HIE X 221      47.775  64.632  30.933  0.00  0.00           N
ATOM   1724  CA  HIE X 221      48.039  64.454  29.496  0.00  0.00           C
ATOM   1725  CB  HIE X 221      49.353  65.180  29.150  0.00  0.00           C
ATOM   1726  CG  HIE X 221      49.387  66.620  29.612  0.00  0.00           C
ATOM   1727  ND1 HIE X 221      49.723  67.042  30.903  0.00  0.00           N
ATOM   1728  CE1 HIE X 221      49.519  68.369  30.914  0.00  0.00           C
ATOM   1729  NE2 HIE X 221      49.104  68.795  29.712  0.00  0.00           N
ATOM   1730  CD2 HIE X 221      49.003  67.704  28.877  0.00  0.00           C
ATOM   1731  C   HIE X 221      48.088  62.986  29.044  0.00  0.00           C
ATOM   1732  O   HIE X 221      47.774  62.716  27.891  0.00  0.00           O
ATOM   1733  N   ARG X 222      48.442  62.037  29.926  0.00  0.00           N
ATOM   1734  CA  ARG X 222      48.416  60.570  29.692  0.00  0.00           C
ATOM   1735  CB  ARG X 222      49.837  60.015  29.445  0.00  0.00           C
ATOM   1736  CG  ARG X 222      50.371  60.074  28.007  0.00  0.00           C
ATOM   1737  CD  ARG X 222      50.918  61.433  27.562  0.00  0.00           C
ATOM   1738  NE  ARG X 222      52.107  61.859  28.327  0.00  0.00           N
ATOM   1739  CZ  ARG X 222      52.785  62.970  28.101  0.00  0.00           C
ATOM   1740  NH1 ARG X 222      52.440  63.835  27.199  0.00  0.00           N
ATOM   1741  NH2 ARG X 222      53.856  63.260  28.767  0.00  0.00           N
ATOM   1742  C   ARG X 222      47.796  59.826  30.884  0.00  0.00           C
ATOM   1743  O   ARG X 222      47.879  60.314  32.011  0.00  0.00           O
ATOM   1744  N   ALA X 223      47.248  58.631  30.653  0.00  0.00           N
ATOM   1745  CA  ALA X 223      46.672  57.755  31.683  0.00  0.00           C
ATOM   1746  CB  ALA X 223      45.146  57.789  31.531  0.00  0.00           C
ATOM   1747  C   ALA X 223      47.213  56.309  31.614  0.00  0.00           C
ATOM   1748  O   ALA X 223      47.432  55.782  30.522  0.00  0.00           O
ATOM   1749  N   ILE X 224      47.403  55.660  32.771  0.00  0.00           N
ATOM   1750  CA  ILE X 224      47.876  54.270  32.905  0.00  0.00           C
ATOM   1751  CB  ILE X 224      49.399  54.204  33.205  0.00  0.00           C
ATOM   1752  CG2 ILE X 224      49.856  52.728  33.209  0.00  0.00           C
ATOM   1753  CG1 ILE X 224      50.263  55.025  32.215  0.00  0.00           C
ATOM   1754  CD1 ILE X 224      51.734  55.177  32.631  0.00  0.00           C
ATOM   1755  C   ILE X 224      47.094  53.534  34.012  0.00  0.00           C
ATOM   1756  O   ILE X 224      46.989  54.048  35.125  0.00  0.00           O
ATOM   1757  N   SER X 225      46.621  52.311  33.745  0.00  0.00           N
ATOM   1758  CA  SER X 225      46.042  51.402  34.759  0.00  0.00           C
ATOM   1759  CB  SER X 225      44.554  51.148  34.489  0.00  0.00           C
ATOM   1760  OG  SER X 225      43.767  52.318  34.659  0.00  0.00           O
ATOM   1761  C   SER X 225      46.809  50.071  34.793  0.00  0.00           C
ATOM   1762  O   SER X 225      46.835  49.336  33.799  0.00  0.00           O
ATOM   1763  N   GLU X 226      47.440  49.756  35.927  0.00  0.00           N
ATOM   1764  CA  GLU X 226      48.495  48.734  36.038  0.00  0.00           C
ATOM   1765  CB  GLU X 226      49.553  49.243  37.042  0.00  0.00           C
ATOM   1766  CG  GLU X 226      50.808  48.369  37.225  0.00  0.00           C
ATOM   1767  CD  GLU X 226      51.630  48.228  35.937  0.00  0.00           C
ATOM   1768  OE1 GLU X 226      51.164  47.519  35.011  0.00  0.00           O
ATOM   1769  OE2 GLU X 226      52.732  48.818  35.863  0.00  0.00           O
ATOM   1770  C   GLU X 226      48.003  47.317  36.403  0.00  0.00           C
ATOM   1771  O   GLU X 226      47.020  47.135  37.128  0.00  0.00           O
ATOM   1772  N   SER X 227      48.775  46.308  35.973  0.00  0.00           N
ATOM   1773  CA  SER X 227      48.667  44.868  36.279  0.00  0.00           C
ATOM   1774  CB  SER X 227      48.917  44.624  37.778  0.00  0.00           C
ATOM   1775  OG  SER X 227      48.539  43.322  38.187  0.00  0.00           O
ATOM   1776  C   SER X 227      47.415  44.155  35.746  0.00  0.00           C
ATOM   1777  O   SER X 227      47.555  43.102  35.120  0.00  0.00           O
ATOM   1778  N   GLY X 228      46.210  44.694  35.943  0.00  0.00           N
ATOM   1779  CA  GLY X 228      44.976  44.010  35.544  0.00  0.00           C
ATOM   1780  C   GLY X 228      43.645  44.639  35.971  0.00  0.00           C
ATOM   1781  O   GLY X 228      42.626  43.957  35.839  0.00  0.00           O
ATOM   1782  N   VAL X 229      43.633  45.878  36.479  0.00  0.00           N
ATOM   1783  CA  VAL X 229      42.436  46.571  36.991  0.00  0.00           C
ATOM   1784  CB  VAL X 229      42.388  46.542  38.538  0.00  0.00           C
ATOM   1785  CG1 VAL X 229      41.116  47.220  39.070  0.00  0.00           C
ATOM   1786  CG2 VAL X 229      42.391  45.109  39.093  0.00  0.00           C
ATOM   1787  C   VAL X 229      42.379  48.013  36.466  0.00  0.00           C
ATOM   1788  O   VAL X 229      43.040  48.908  36.993  0.00  0.00           O
ATOM   1789  N   ALA X 230      41.530  48.240  35.459  0.00  0.00           N
ATOM   1790  CA  ALA X 230      41.183  49.561  34.923  0.00  0.00           C
ATOM   1791  CB  ALA X 230      41.626  49.620  33.458  0.00  0.00           C
ATOM   1792  C   ALA X 230      39.685  49.893  35.062  0.00  0.00           C
ATOM   1793  O   ALA X 230      39.333  51.057  35.223  0.00  0.00           O
ATOM   1794  N   LEU X 231      38.803  48.888  35.039  0.00  0.00           N
ATOM   1795  CA  LEU X 231      37.369  49.017  35.329  0.00  0.00           C
ATOM   1796  CB  LEU X 231      36.617  49.327  34.021  0.00  0.00           C
ATOM   1797  CG  LEU X 231      35.096  49.529  34.165  0.00  0.00           C
ATOM   1798  CD1 LEU X 231      34.748  50.738  35.033  0.00  0.00           C
ATOM   1799  CD2 LEU X 231      34.464  49.747  32.790  0.00  0.00           C
ATOM   1800  C   LEU X 231      36.865  47.738  36.020  0.00  0.00           C
ATOM   1801  O   LEU X 231      37.294  46.644  35.658  0.00  0.00           O
ATOM   1802  N   THR X 232      35.959  47.862  36.996  0.00  0.00           N
ATOM   1803  CA  THR X 232      35.380  46.723  37.737  0.00  0.00           C
ATOM   1804  CB  THR X 232      35.808  46.707  39.219  0.00  0.00           C
ATOM   1805  CG2 THR X 232      37.304  46.906  39.452  0.00  0.00           C
ATOM   1806  OG1 THR X 232      35.118  47.700  39.949  0.00  0.00           O
ATOM   1807  C   THR X 232      33.850  46.677  37.682  0.00  0.00           C
ATOM   1808  O   THR X 232      33.183  47.690  37.442  0.00  0.00           O
ATOM   1809  N   SER X 233      33.282  45.519  38.022  0.00  0.00           N
ATOM   1810  CA  SER X 233      31.862  45.340  38.365  0.00  0.00           C
ATOM   1811  CB  SER X 233      31.470  43.877  38.113  0.00  0.00           C
ATOM   1812  OG  SER X 233      32.283  43.006  38.878  0.00  0.00           O
ATOM   1813  C   SER X 233      31.498  45.755  39.810  0.00  0.00           C
ATOM   1814  O   SER X 233      30.406  45.431  40.279  0.00  0.00           O
ATOM   1815  N   VAL X 234      32.392  46.429  40.552  0.00  0.00           N
ATOM   1816  CA  VAL X 234      32.359  46.458  42.032  0.00  0.00           C
ATOM   1817  CB  VAL X 234      33.550  45.629  42.578  0.00  0.00           C
ATOM   1818  CG1 VAL X 234      33.505  45.469  44.100  0.00  0.00           C
ATOM   1819  CG2 VAL X 234      33.602  44.212  41.984  0.00  0.00           C
ATOM   1820  C   VAL X 234      32.345  47.875  42.639  0.00  0.00           C
ATOM   1821  O   VAL X 234      31.621  48.124  43.606  0.00  0.00           O
ATOM   1822  N   LEU X 235      33.125  48.815  42.095  0.00  0.00           N
ATOM   1823  CA  LEU X 235      33.460  50.087  42.767  0.00  0.00           C
ATOM   1824  CB  LEU X 235      34.911  50.480  42.397  0.00  0.00           C
ATOM   1825  CG  LEU X 235      35.999  49.951  43.354  0.00  0.00           C
ATOM   1826  CD1 LEU X 235      36.008  48.429  43.500  0.00  0.00           C
ATOM   1827  CD2 LEU X 235      37.384  50.360  42.853  0.00  0.00           C
ATOM   1828  C   LEU X 235      32.459  51.249  42.565  0.00  0.00           C
ATOM   1829  O   LEU X 235      32.698  52.333  43.096  0.00  0.00           O
ATOM   1830  N   VAL X 236      31.340  51.055  41.852  0.00  0.00           N
ATOM   1831  CA  VAL X 236      30.346  52.113  41.557  0.00  0.00           C
ATOM   1832  CB  VAL X 236      30.458  52.547  40.078  0.00  0.00           C
ATOM   1833  CG1 VAL X 236      29.988  51.471  39.088  0.00  0.00           C
ATOM   1834  CG2 VAL X 236      29.696  53.847  39.788  0.00  0.00           C
ATOM   1835  C   VAL X 236      28.906  51.738  41.944  0.00  0.00           C
ATOM   1836  O   VAL X 236      28.488  50.590  41.772  0.00  0.00           O
ATOM   1837  N   LYS X 237      28.111  52.724  42.396  0.00  0.00           N
ATOM   1838  CA  LYS X 237      26.652  52.610  42.606  0.00  0.00           C
ATOM   1839  CB  LYS X 237      26.343  52.601  44.120  0.00  0.00           C
ATOM   1840  CG  LYS X 237      24.850  52.503  44.506  0.00  0.00           C
ATOM   1841  CD  LYS X 237      24.112  51.287  43.915  0.00  0.00           C
ATOM   1842  CE  LYS X 237      22.694  51.084  44.478  0.00  0.00           C
ATOM   1843  NZ  LYS X 237      21.802  52.252  44.261  0.00  0.00           N
ATOM   1844  C   LYS X 237      25.891  53.708  41.849  0.00  0.00           C
ATOM   1845  O   LYS X 237      25.954  54.889  42.202  0.00  0.00           O
ATOM   1846  N   LYS X 238      25.132  53.300  40.825  0.00  0.00           N
ATOM   1847  CA  LYS X 238      24.117  54.121  40.139  0.00  0.00           C
ATOM   1848  CB  LYS X 238      23.720  53.446  38.808  0.00  0.00           C
ATOM   1849  CG  LYS X 238      22.662  54.218  38.001  0.00  0.00           C
ATOM   1850  CD  LYS X 238      22.324  53.528  36.670  0.00  0.00           C
ATOM   1851  CE  LYS X 238      21.301  54.348  35.874  0.00  0.00           C
ATOM   1852  NZ  LYS X 238      20.849  53.643  34.651  0.00  0.00           N
ATOM   1853  C   LYS X 238      22.915  54.328  41.065  0.00  0.00           C
ATOM   1854  O   LYS X 238      22.516  53.406  41.784  0.00  0.00           O
ATOM   1855  N   GLY X 239      22.321  55.515  41.033  0.00  0.00           N
ATOM   1856  CA  GLY X 239      21.174  55.853  41.870  0.00  0.00           C
ATOM   1857  C   GLY X 239      21.526  56.050  43.351  0.00  0.00           C
ATOM   1858  O   GLY X 239      22.663  56.359  43.708  0.00  0.00           O
ATOM   1859  N   ASP X 240      20.528  55.868  44.210  0.00  0.00           N
ATOM   1860  CA  ASP X 240      20.535  56.272  45.617  0.00  0.00           C
ATOM   1861  CB  ASP X 240      19.067  56.376  46.060  0.00  0.00           C
ATOM   1862  CG  ASP X 240      18.860  56.897  47.479  0.00  0.00           C
ATOM   1863  OD1 ASP X 240      19.707  57.691  47.954  0.00  0.00           O
ATOM   1864  OD2 ASP X 240      17.858  56.486  48.108  0.00  0.00           O
ATOM   1865  C   ASP X 240      21.359  55.355  46.550  0.00  0.00           C
ATOM   1866  O   ASP X 240      21.484  54.146  46.330  0.00  0.00           O
ATOM   1867  N   VAL X 241      21.871  55.956  47.628  0.00  0.00           N
ATOM   1868  CA  VAL X 241      22.662  55.360  48.728  0.00  0.00           C
ATOM   1869  CB  VAL X 241      24.164  55.682  48.559  0.00  0.00           C
ATOM   1870  CG1 VAL X 241      24.755  54.957  47.346  0.00  0.00           C
ATOM   1871  CG2 VAL X 241      24.439  57.188  48.417  0.00  0.00           C
ATOM   1872  C   VAL X 241      22.184  55.806  50.126  0.00  0.00           C
ATOM   1873  O   VAL X 241      22.703  55.351  51.147  0.00  0.00           O
ATOM   1874  N   LYS X 242      21.186  56.696  50.209  0.00  0.00           N
ATOM   1875  CA  LYS X 242      20.722  57.336  51.453  0.00  0.00           C
ATOM   1876  CB  LYS X 242      19.725  58.444  51.064  0.00  0.00           C
ATOM   1877  CG  LYS X 242      19.581  59.551  52.115  0.00  0.00           C
ATOM   1878  CD  LYS X 242      18.654  60.682  51.638  0.00  0.00           C
ATOM   1879  CE  LYS X 242      19.114  61.377  50.346  0.00  0.00           C
ATOM   1880  NZ  LYS X 242      18.198  62.480  49.978  0.00  0.00           N
ATOM   1881  C   LYS X 242      20.174  56.353  52.512  0.00  0.00           C
ATOM   1882  O   LYS X 242      20.480  56.555  53.690  0.00  0.00           O
ATOM   1883  N   PRO X 243      19.469  55.255  52.158  0.00  0.00           N
ATOM   1884  CD  PRO X 243      18.831  54.989  50.876  0.00  0.00           C
ATOM   1885  CG  PRO X 243      17.623  54.119  51.196  0.00  0.00           C
ATOM   1886  CB  PRO X 243      18.143  53.275  52.354  0.00  0.00           C
ATOM   1887  CA  PRO X 243      19.057  54.235  53.128  0.00  0.00           C
ATOM   1888  C   PRO X 243      20.241  53.498  53.774  0.00  0.00           C
ATOM   1889  O   PRO X 243      20.181  53.167  54.962  0.00  0.00           O
ATOM   1890  N   LEU X 244      21.336  53.275  53.029  0.00  0.00           N
ATOM   1891  CA  LEU X 244      22.577  52.706  53.570  0.00  0.00           C
ATOM   1892  CB  LEU X 244      23.508  52.262  52.421  0.00  0.00           C
ATOM   1893  CG  LEU X 244      24.813  51.585  52.888  0.00  0.00           C
ATOM   1894  CD1 LEU X 244      24.576  50.344  53.752  0.00  0.00           C
ATOM   1895  CD2 LEU X 244      25.637  51.162  51.674  0.00  0.00           C
ATOM   1896  C   LEU X 244      23.279  53.699  54.505  0.00  0.00           C
ATOM   1897  O   LEU X 244      23.756  53.304  55.565  0.00  0.00           O
ATOM   1898  N   ALA X 245      23.287  54.991  54.166  0.00  0.00           N
ATOM   1899  CA  ALA X 245      23.853  56.029  55.028  0.00  0.00           C
ATOM   1900  CB  ALA X 245      23.805  57.365  54.284  0.00  0.00           C
ATOM   1901  C   ALA X 245      23.145  56.107  56.397  0.00  0.00           C
ATOM   1902  O   ALA X 245      23.812  56.234  57.425  0.00  0.00           O
ATOM   1903  N   GLU X 246      21.812  55.962  56.438  0.00  0.00           N
ATOM   1904  CA  GLU X 246      21.073  55.861  57.706  0.00  0.00           C
ATOM   1905  CB  GLU X 246      19.557  55.995  57.474  0.00  0.00           C
ATOM   1906  CG  GLU X 246      18.806  56.285  58.788  0.00  0.00           C
ATOM   1907  CD  GLU X 246      17.298  56.060  58.649  0.00  0.00           C
ATOM   1908  OE1 GLU X 246      16.573  57.016  58.281  0.00  0.00           O
ATOM   1909  OE2 GLU X 246      16.839  54.919  58.905  0.00  0.00           O
ATOM   1910  C   GLU X 246      21.400  54.559  58.457  0.00  0.00           C
ATOM   1911  O   GLU X 246      21.538  54.584  59.681  0.00  0.00           O
ATOM   1912  N   GLN X 247      21.573  53.433  57.751  0.00  0.00           N
ATOM   1913  CA  GLN X 247      21.963  52.162  58.374  0.00  0.00           C
ATOM   1914  CB  GLN X 247      21.866  51.011  57.359  0.00  0.00           C
ATOM   1915  CG  GLN X 247      21.974  49.657  58.081  0.00  0.00           C
ATOM   1916  CD  GLN X 247      21.868  48.455  57.149  0.00  0.00           C
ATOM   1917  OE1 GLN X 247      22.386  48.436  56.043  0.00  0.00           O
ATOM   1918  NE2 GLN X 247      21.208  47.401  57.579  0.00  0.00           N
ATOM   1919  C   GLN X 247      23.363  52.246  59.006  0.00  0.00           C
ATOM   1920  O   GLN X 247      23.565  51.773  60.126  0.00  0.00           O
ATOM   1921  N   ILE X 248      24.321  52.896  58.340  0.00  0.00           N
ATOM   1922  CA  ILE X 248      25.666  53.156  58.873  0.00  0.00           C
ATOM   1923  CB  ILE X 248      26.564  53.761  57.765  0.00  0.00           C
ATOM   1924  CG2 ILE X 248      27.874  54.338  58.335  0.00  0.00           C
ATOM   1925  CG1 ILE X 248      26.881  52.679  56.703  0.00  0.00           C
ATOM   1926  CD1 ILE X 248      27.529  53.221  55.421  0.00  0.00           C
ATOM   1927  C   ILE X 248      25.580  54.034  60.132  0.00  0.00           C
ATOM   1928  O   ILE X 248      26.162  53.680  61.158  0.00  0.00           O
ATOM   1929  N   ALA X 249      24.807  55.125  60.099  0.00  0.00           N
ATOM   1930  CA  ALA X 249      24.669  56.038  61.236  0.00  0.00           C
ATOM   1931  CB  ALA X 249      23.871  57.264  60.782  0.00  0.00           C
ATOM   1932  C   ALA X 249      24.041  55.371  62.477  0.00  0.00           C
ATOM   1933  O   ALA X 249      24.572  55.508  63.582  0.00  0.00           O
ATOM   1934  N   ILE X 250      22.959  54.597  62.320  0.00  0.00           N
ATOM   1935  CA  ILE X 250      22.349  53.876  63.452  0.00  0.00           C
ATOM   1936  CB  ILE X 250      20.889  53.477  63.142  0.00  0.00           C
ATOM   1937  CG2 ILE X 250      20.811  52.348  62.106  0.00  0.00           C
ATOM   1938  CG1 ILE X 250      20.140  53.124  64.447  0.00  0.00           C
ATOM   1939  CD1 ILE X 250      18.642  52.849  64.265  0.00  0.00           C
ATOM   1940  C   ILE X 250      23.215  52.696  63.928  0.00  0.00           C
ATOM   1941  O   ILE X 250      23.212  52.376  65.116  0.00  0.00           O
ATOM   1942  N   THR X 251      24.029  52.086  63.057  0.00  0.00           N
ATOM   1943  CA  THR X 251      25.025  51.067  63.455  0.00  0.00           C
ATOM   1944  CB  THR X 251      25.561  50.308  62.231  0.00  0.00           C
ATOM   1945  CG2 THR X 251      26.464  49.135  62.598  0.00  0.00           C
ATOM   1946  OG1 THR X 251      24.481  49.737  61.526  0.00  0.00           O
ATOM   1947  C   THR X 251      26.164  51.692  64.275  0.00  0.00           C
ATOM   1948  O   THR X 251      26.603  51.112  65.269  0.00  0.00           O
ATOM   1949  N   ALA X 252      26.554  52.931  63.957  0.00  0.00           N
ATOM   1950  CA  ALA X 252      27.397  53.791  64.795  0.00  0.00           C
ATOM   1951  CB  ALA X 252      28.019  54.875  63.903  0.00  0.00           C
ATOM   1952  C   ALA X 252      26.658  54.383  66.026  0.00  0.00           C
ATOM   1953  O   ALA X 252      27.155  55.315  66.660  0.00  0.00           O
ATOM   1954  N   GLY X 253      25.464  53.878  66.364  0.00  0.00           N
ATOM   1955  CA  GLY X 253      24.705  54.233  67.568  0.00  0.00           C
ATOM   1956  C   GLY X 253      24.095  55.640  67.575  0.00  0.00           C
ATOM   1957  O   GLY X 253      23.651  56.092  68.636  0.00  0.00           O
ATOM   1958  N   CYS X 254      24.088  56.345  66.438  0.00  0.00           N
ATOM   1959  CA  CYS X 254      23.713  57.759  66.340  0.00  0.00           C
ATOM   1960  CB  CYS X 254      24.403  58.379  65.113  0.00  0.00           C
ATOM   1961  SG  CYS X 254      26.214  58.276  65.250  0.00  0.00           S
ATOM   1962  C   CYS X 254      22.189  57.994  66.285  0.00  0.00           C
ATOM   1963  O   CYS X 254      21.414  57.077  65.986  0.00  0.00           O
ATOM   1964  N   LYS X 255      21.757  59.243  66.524  0.00  0.00           N
ATOM   1965  CA  LYS X 255      20.377  59.687  66.240  0.00  0.00           C
ATOM   1966  CB  LYS X 255      19.984  60.953  67.029  0.00  0.00           C
ATOM   1967  CG  LYS X 255      20.957  62.139  66.954  0.00  0.00           C
ATOM   1968  CD  LYS X 255      20.286  63.393  67.540  0.00  0.00           C
ATOM   1969  CE  LYS X 255      21.256  64.564  67.746  0.00  0.00           C
ATOM   1970  NZ  LYS X 255      22.033  64.434  69.000  0.00  0.00           N
ATOM   1971  C   LYS X 255      20.093  59.801  64.738  0.00  0.00           C
ATOM   1972  O   LYS X 255      20.996  60.060  63.946  0.00  0.00           O
ATOM   1973  N   THR X 256      18.834  59.579  64.350  0.00  0.00           N
ATOM   1974  CA  THR X 256      18.418  59.336  62.946  0.00  0.00           C
ATOM   1975  CB  THR X 256      17.896  57.895  62.769  0.00  0.00           C
ATOM   1976  CG2 THR X 256      18.943  56.836  63.104  0.00  0.00           C
ATOM   1977  OG1 THR X 256      16.768  57.661  63.592  0.00  0.00           O
ATOM   1978  C   THR X 256      17.388  60.338  62.400  0.00  0.00           C
ATOM   1979  O   THR X 256      16.815  60.116  61.332  0.00  0.00           O
ATOM   1980  N   THR X 257      17.135  61.428  63.129  0.00  0.00           N
ATOM   1981  CA  THR X 257      16.007  62.362  62.938  0.00  0.00           C
ATOM   1982  CB  THR X 257      16.003  63.397  64.077  0.00  0.00           C
ATOM   1983  CG2 THR X 257      15.603  62.743  65.399  0.00  0.00           C
ATOM   1984  OG1 THR X 257      17.302  63.925  64.271  0.00  0.00           O
ATOM   1985  C   THR X 257      16.000  63.066  61.578  0.00  0.00           C
ATOM   1986  O   THR X 257      14.979  63.050  60.884  0.00  0.00           O
ATOM   1987  N   THR X 258      17.147  63.610  61.157  0.00  0.00           N
ATOM   1988  CA  THR X 258      17.420  64.058  59.779  0.00  0.00           C
ATOM   1989  CB  THR X 258      17.170  65.564  59.569  0.00  0.00           C
ATOM   1990  CG2 THR X 258      15.708  65.974  59.729  0.00  0.00           C
ATOM   1991  OG1 THR X 258      17.947  66.362  60.433  0.00  0.00           O
ATOM   1992  C   THR X 258      18.852  63.711  59.357  0.00  0.00           C
ATOM   1993  O   THR X 258      19.750  63.558  60.192  0.00  0.00           O
ATOM   1994  N   SER X 259      19.086  63.584  58.047  0.00  0.00           N
ATOM   1995  CA  SER X 259      20.377  63.171  57.479  0.00  0.00           C
ATOM   1996  CB  SER X 259      20.260  62.977  55.962  0.00  0.00           C
ATOM   1997  OG  SER X 259      19.190  62.115  55.609  0.00  0.00           O
ATOM   1998  C   SER X 259      21.515  64.152  57.799  0.00  0.00           C
ATOM   1999  O   SER X 259      22.620  63.716  58.117  0.00  0.00           O
ATOM   2000  N   ALA X 260      21.260  65.465  57.816  0.00  0.00           N
ATOM   2001  CA  ALA X 260      22.259  66.455  58.230  0.00  0.00           C
ATOM   2002  CB  ALA X 260      21.692  67.854  57.954  0.00  0.00           C
ATOM   2003  C   ALA X 260      22.687  66.284  59.705  0.00  0.00           C
ATOM   2004  O   ALA X 260      23.880  66.336  60.019  0.00  0.00           O
ATOM   2005  N   VAL X 261      21.739  66.005  60.611  0.00  0.00           N
ATOM   2006  CA  VAL X 261      22.030  65.779  62.040  0.00  0.00           C
ATOM   2007  CB  VAL X 261      20.743  65.827  62.892  0.00  0.00           C
ATOM   2008  CG1 VAL X 261      20.974  65.425  64.355  0.00  0.00           C
ATOM   2009  CG2 VAL X 261      20.185  67.254  62.896  0.00  0.00           C
ATOM   2010  C   VAL X 261      22.800  64.476  62.254  0.00  0.00           C
ATOM   2011  O   VAL X 261      23.792  64.478  62.986  0.00  0.00           O
ATOM   2012  N   MET X 262      22.421  63.379  61.586  0.00  0.00           N
ATOM   2013  CA  MET X 262      23.145  62.107  61.738  0.00  0.00           C
ATOM   2014  CB  MET X 262      22.337  60.928  61.166  0.00  0.00           C
ATOM   2015  CG  MET X 262      22.552  60.680  59.672  0.00  0.00           C
ATOM   2016  SD  MET X 262      21.484  59.407  58.956  0.00  0.00           S
ATOM   2017  CE  MET X 262      22.134  59.425  57.262  0.00  0.00           C
ATOM   2018  C   MET X 262      24.585  62.185  61.192  0.00  0.00           C
ATOM   2019  O   MET X 262      25.477  61.530  61.727  0.00  0.00           O
ATOM   2020  N   VAL X 263      24.846  63.033  60.186  0.00  0.00           N
ATOM   2021  CA  VAL X 263      26.201  63.304  59.671  0.00  0.00           C
ATOM   2022  CB  VAL X 263      26.125  64.023  58.308  0.00  0.00           C
ATOM   2023  CG1 VAL X 263      27.459  64.631  57.852  0.00  0.00           C
ATOM   2024  CG2 VAL X 263      25.693  63.011  57.240  0.00  0.00           C
ATOM   2025  C   VAL X 263      27.058  64.067  60.686  0.00  0.00           C
ATOM   2026  O   VAL X 263      28.213  63.693  60.894  0.00  0.00           O
ATOM   2027  N   HIE X 264      26.510  65.068  61.389  0.00  0.00           N
ATOM   2028  CA  HIE X 264      27.215  65.710  62.516  0.00  0.00           C
ATOM   2029  CB  HIE X 264      26.424  66.924  63.040  0.00  0.00           C
ATOM   2030  CG  HIE X 264      26.628  68.181  62.226  0.00  0.00           C
ATOM   2031  ND1 HIE X 264      27.031  69.422  62.733  0.00  0.00           N
ATOM   2032  CE1 HIE X 264      27.150  70.235  61.669  0.00  0.00           C
ATOM   2033  NE2 HIE X 264      26.824  69.580  60.542  0.00  0.00           N
ATOM   2034  CD2 HIE X 264      26.484  68.290  60.873  0.00  0.00           C
ATOM   2035  C   HIE X 264      27.500  64.692  63.630  0.00  0.00           C
ATOM   2036  O   HIE X 264      28.635  64.585  64.095  0.00  0.00           O
ATOM   2037  N   CYS X 265      26.520  63.853  63.970  0.00  0.00           N
ATOM   2038  CA  CYS X 265      26.683  62.774  64.949  0.00  0.00           C
ATOM   2039  CB  CYS X 265      25.322  62.100  65.166  0.00  0.00           C
ATOM   2040  SG  CYS X 265      24.141  63.280  65.885  0.00  0.00           S
ATOM   2041  C   CYS X 265      27.768  61.749  64.548  0.00  0.00           C
ATOM   2042  O   CYS X 265      28.445  61.218  65.427  0.00  0.00           O
ATOM   2043  N   LEU X 266      27.986  61.510  63.246  0.00  0.00           N
ATOM   2044  CA  LEU X 266      29.023  60.611  62.715  0.00  0.00           C
ATOM   2045  CB  LEU X 266      28.497  60.014  61.394  0.00  0.00           C
ATOM   2046  CG  LEU X 266      29.334  58.861  60.804  0.00  0.00           C
ATOM   2047  CD1 LEU X 266      29.400  57.643  61.728  0.00  0.00           C
ATOM   2048  CD2 LEU X 266      28.720  58.413  59.476  0.00  0.00           C
ATOM   2049  C   LEU X 266      30.408  61.284  62.566  0.00  0.00           C
ATOM   2050  O   LEU X 266      31.436  60.604  62.623  0.00  0.00           O
ATOM   2051  N   ARG X 267      30.478  62.619  62.454  0.00  0.00           N
ATOM   2052  CA  ARG X 267      31.728  63.387  62.653  0.00  0.00           C
ATOM   2053  CB  ARG X 267      31.566  64.835  62.156  0.00  0.00           C
ATOM   2054  CG  ARG X 267      31.517  64.930  60.626  0.00  0.00           C
ATOM   2055  CD  ARG X 267      31.407  66.395  60.193  0.00  0.00           C
ATOM   2056  NE  ARG X 267      31.508  66.528  58.728  0.00  0.00           N
ATOM   2057  CZ  ARG X 267      30.627  67.052  57.899  0.00  0.00           C
ATOM   2058  NH1 ARG X 267      29.565  67.668  58.314  0.00  0.00           N
ATOM   2059  NH2 ARG X 267      30.810  66.979  56.616  0.00  0.00           N
ATOM   2060  C   ARG X 267      32.182  63.375  64.116  0.00  0.00           C
ATOM   2061  O   ARG X 267      33.382  63.361  64.383  0.00  0.00           O
ATOM   2062  N   GLN X 268      31.232  63.314  65.048  0.00  0.00           N
ATOM   2063  CA  GLN X 268      31.469  63.270  66.498  0.00  0.00           C
ATOM   2064  CB  GLN X 268      30.213  63.816  67.204  0.00  0.00           C
ATOM   2065  CG  GLN X 268      30.004  65.321  66.923  0.00  0.00           C
ATOM   2066  CD  GLN X 268      28.560  65.794  67.075  0.00  0.00           C
ATOM   2067  OE1 GLN X 268      27.691  65.143  67.646  0.00  0.00           O
ATOM   2068  NE2 GLN X 268      28.231  66.953  66.550  0.00  0.00           N
ATOM   2069  C   GLN X 268      31.883  61.872  67.017  0.00  0.00           C
ATOM   2070  O   GLN X 268      32.344  61.760  68.154  0.00  0.00           O
ATOM   2071  N   LYS X 269      31.776  60.812  66.199  0.00  0.00           N
ATOM   2072  CA  LYS X 269      32.269  59.453  66.509  0.00  0.00           C
ATOM   2073  CB  LYS X 269      31.415  58.394  65.783  0.00  0.00           C
ATOM   2074  CG  LYS X 269      29.992  58.259  66.356  0.00  0.00           C
ATOM   2075  CD  LYS X 269      29.929  57.450  67.660  0.00  0.00           C
ATOM   2076  CE  LYS X 269      28.544  57.616  68.295  0.00  0.00           C
ATOM   2077  NZ  LYS X 269      28.417  56.842  69.549  0.00  0.00           N
ATOM   2078  C   LYS X 269      33.767  59.292  66.203  0.00  0.00           C
ATOM   2079  O   LYS X 269      34.311  59.935  65.305  0.00  0.00           O
ATOM   2080  N   THR X 270      34.424  58.415  66.957  0.00  0.00           N
ATOM   2081  CA  THR X 270      35.887  58.221  66.998  0.00  0.00           C
ATOM   2082  CB  THR X 270      36.313  57.824  68.425  0.00  0.00           C
ATOM   2083  CG2 THR X 270      36.223  59.012  69.382  0.00  0.00           C
ATOM   2084  OG1 THR X 270      35.444  56.825  68.921  0.00  0.00           O
ATOM   2085  C   THR X 270      36.410  57.175  66.006  0.00  0.00           C
ATOM   2086  O   THR X 270      35.685  56.262  65.611  0.00  0.00           O
ATOM   2087  N   GLU X 271      37.697  57.270  65.649  0.00  0.00           N
ATOM   2088  CA  GLU X 271      38.425  56.368  64.733  0.00  0.00           C
ATOM   2089  CB  GLU X 271      39.939  56.660  64.879  0.00  0.00           C
ATOM   2090  CG  GLU X 271      40.833  55.787  63.979  0.00  0.00           C
ATOM   2091  CD  GLU X 271      42.328  56.168  64.005  0.00  0.00           C
ATOM   2092  OE1 GLU X 271      43.178  55.265  63.806  0.00  0.00           O
ATOM   2093  OE2 GLU X 271      42.700  57.344  64.238  0.00  0.00           O
ATOM   2094  C   GLU X 271      38.134  54.875  64.976  0.00  0.00           C
ATOM   2095  O   GLU X 271      37.783  54.141  64.051  0.00  0.00           O
ATOM   2096  N   GLU X 272      38.226  54.428  66.231  0.00  0.00           N
ATOM   2097  CA  GLU X 272      38.052  53.016  66.598  0.00  0.00           C
ATOM   2098  CB  GLU X 272      38.700  52.750  67.971  0.00  0.00           C
ATOM   2099  CG  GLU X 272      40.209  53.055  67.950  0.00  0.00           C
ATOM   2100  CD  GLU X 272      40.926  52.654  69.246  0.00  0.00           C
ATOM   2101  OE1 GLU X 272      40.574  53.175  70.335  0.00  0.00           O
ATOM   2102  OE2 GLU X 272      41.903  51.871  69.178  0.00  0.00           O
ATOM   2103  C   GLU X 272      36.580  52.556  66.544  0.00  0.00           C
ATOM   2104  O   GLU X 272      36.326  51.360  66.386  0.00  0.00           O
ATOM   2105  N   GLU X 273      35.615  53.485  66.589  0.00  0.00           N
ATOM   2106  CA  GLU X 273      34.187  53.208  66.373  0.00  0.00           C
ATOM   2107  CB  GLU X 273      33.299  54.147  67.204  0.00  0.00           C
ATOM   2108  CG  GLU X 273      33.398  53.851  68.706  0.00  0.00           C
ATOM   2109  CD  GLU X 273      32.087  54.179  69.421  0.00  0.00           C
ATOM   2110  OE1 GLU X 273      31.993  55.208  70.129  0.00  0.00           O
ATOM   2111  OE2 GLU X 273      31.132  53.377  69.283  0.00  0.00           O
ATOM   2112  C   GLU X 273      33.775  53.273  64.896  0.00  0.00           C
ATOM   2113  O   GLU X 273      32.868  52.547  64.486  0.00  0.00           O
ATOM   2114  N   LEU X 274      34.451  54.073  64.063  0.00  0.00           N
ATOM   2115  CA  LEU X 274      34.302  53.993  62.603  0.00  0.00           C
ATOM   2116  CB  LEU X 274      34.927  55.233  61.928  0.00  0.00           C
ATOM   2117  CG  LEU X 274      33.941  56.406  61.749  0.00  0.00           C
ATOM   2118  CD1 LEU X 274      33.460  57.022  63.064  0.00  0.00           C
ATOM   2119  CD2 LEU X 274      34.589  57.524  60.933  0.00  0.00           C
ATOM   2120  C   LEU X 274      34.882  52.668  62.071  0.00  0.00           C
ATOM   2121  O   LEU X 274      34.298  52.056  61.174  0.00  0.00           O
ATOM   2122  N   LEU X 275      35.956  52.162  62.688  0.00  0.00           N
ATOM   2123  CA  LEU X 275      36.471  50.809  62.452  0.00  0.00           C
ATOM   2124  CB  LEU X 275      37.872  50.710  63.076  0.00  0.00           C
ATOM   2125  CG  LEU X 275      38.565  49.345  62.904  0.00  0.00           C
ATOM   2126  CD1 LEU X 275      38.730  48.933  61.439  0.00  0.00           C
ATOM   2127  CD2 LEU X 275      39.954  49.430  63.531  0.00  0.00           C
ATOM   2128  C   LEU X 275      35.512  49.716  62.966  0.00  0.00           C
ATOM   2129  O   LEU X 275      35.192  48.794  62.219  0.00  0.00           O
ATOM   2130  N   GLU X 276      34.980  49.838  64.189  0.00  0.00           N
ATOM   2131  CA  GLU X 276      33.959  48.911  64.717  0.00  0.00           C
ATOM   2132  CB  GLU X 276      33.582  49.330  66.151  0.00  0.00           C
ATOM   2133  CG  GLU X 276      32.663  48.332  66.875  0.00  0.00           C
ATOM   2134  CD  GLU X 276      32.325  48.753  68.317  0.00  0.00           C
ATOM   2135  OE1 GLU X 276      32.485  49.946  68.679  0.00  0.00           O
ATOM   2136  OE2 GLU X 276      31.854  47.893  69.102  0.00  0.00           O
ATOM   2137  C   GLU X 276      32.718  48.860  63.806  0.00  0.00           C
ATOM   2138  O   GLU X 276      32.218  47.782  63.492  0.00  0.00           O
ATOM   2139  N   THR X 277      32.273  50.017  63.302  0.00  0.00           N
ATOM   2140  CA  THR X 277      31.150  50.132  62.356  0.00  0.00           C
ATOM   2141  CB  THR X 277      30.700  51.597  62.217  0.00  0.00           C
ATOM   2142  CG2 THR X 277      29.421  51.755  61.394  0.00  0.00           C
ATOM   2143  OG1 THR X 277      30.418  52.124  63.496  0.00  0.00           O
ATOM   2144  C   THR X 277      31.491  49.539  60.986  0.00  0.00           C
ATOM   2145  O   THR X 277      30.648  48.870  60.389  0.00  0.00           O
ATOM   2146  N   THR X 278      32.734  49.691  60.510  0.00  0.00           N
ATOM   2147  CA  THR X 278      33.221  49.046  59.273  0.00  0.00           C
ATOM   2148  CB  THR X 278      34.669  49.471  58.952  0.00  0.00           C
ATOM   2149  CG2 THR X 278      35.246  48.810  57.699  0.00  0.00           C
ATOM   2150  OG1 THR X 278      34.725  50.863  58.714  0.00  0.00           O
ATOM   2151  C   THR X 278      33.113  47.518  59.355  0.00  0.00           C
ATOM   2152  O   THR X 278      32.741  46.880  58.376  0.00  0.00           O
ATOM   2153  N   LEU X 279      33.343  46.935  60.536  0.00  0.00           N
ATOM   2154  CA  LEU X 279      33.224  45.493  60.800  0.00  0.00           C
ATOM   2155  CB  LEU X 279      34.231  45.115  61.906  0.00  0.00           C
ATOM   2156  CG  LEU X 279      35.706  45.378  61.536  0.00  0.00           C
ATOM   2157  CD1 LEU X 279      36.596  45.193  62.764  0.00  0.00           C
ATOM   2158  CD2 LEU X 279      36.211  44.441  60.436  0.00  0.00           C
ATOM   2159  C   LEU X 279      31.782  45.030  61.121  0.00  0.00           C
ATOM   2160  O   LEU X 279      31.567  43.852  61.431  0.00  0.00           O
ATOM   2161  N   LYS X 280      30.795  45.936  61.044  0.00  0.00           N
ATOM   2162  CA  LYS X 280      29.360  45.676  61.287  0.00  0.00           C
ATOM   2163  CB  LYS X 280      28.900  46.461  62.526  0.00  0.00           C
ATOM   2164  CG  LYS X 280      29.474  45.918  63.847  0.00  0.00           C
ATOM   2165  CD  LYS X 280      29.241  46.890  65.015  0.00  0.00           C
ATOM   2166  CE  LYS X 280      27.754  47.153  65.295  0.00  0.00           C
ATOM   2167  NZ  LYS X 280      27.554  48.358  66.133  0.00  0.00           N
ATOM   2168  C   LYS X 280      28.459  46.002  60.088  0.00  0.00           C
ATOM   2169  O   LYS X 280      27.404  45.377  59.956  0.00  0.00           O
ATOM   2170  N   MET X 281      28.833  46.941  59.214  0.00  0.00           N
ATOM   2171  CA  MET X 281      28.137  47.171  57.936  0.00  0.00           C
ATOM   2172  CB  MET X 281      28.453  48.563  57.362  0.00  0.00           C
ATOM   2173  CG  MET X 281      29.904  48.772  56.911  0.00  0.00           C
ATOM   2174  SD  MET X 281      30.176  50.417  56.187  0.00  0.00           S
ATOM   2175  CE  MET X 281      31.894  50.277  55.626  0.00  0.00           C
ATOM   2176  C   MET X 281      28.409  46.028  56.942  0.00  0.00           C
ATOM   2177  O   MET X 281      29.463  45.387  56.995  0.00  0.00           O
ATOM   2178  N   LYS X 282      27.446  45.725  56.064  0.00  0.00           N
ATOM   2179  CA  LYS X 282      27.425  44.456  55.320  0.00  0.00           C
ATOM   2180  CB  LYS X 282      25.977  43.947  55.224  0.00  0.00           C
ATOM   2181  CG  LYS X 282      25.932  42.447  54.893  0.00  0.00           C
ATOM   2182  CD  LYS X 282      24.544  41.829  55.082  0.00  0.00           C
ATOM   2183  CE  LYS X 282      24.123  41.789  56.557  0.00  0.00           C
ATOM   2184  NZ  LYS X 282      22.731  41.314  56.681  0.00  0.00           N
ATOM   2185  C   LYS X 282      28.175  44.530  53.984  0.00  0.00           C
ATOM   2186  O   LYS X 282      27.608  44.932  52.967  0.00  0.00           O
ATOM   2187  N   PHE X 283      29.450  44.136  54.022  0.00  0.00           N
ATOM   2188  CA  PHE X 283      30.371  44.010  52.884  0.00  0.00           C
ATOM   2189  CB  PHE X 283      31.163  45.313  52.684  0.00  0.00           C
ATOM   2190  CG  PHE X 283      30.336  46.492  52.210  0.00  0.00           C
ATOM   2191  CD1 PHE X 283      29.688  46.435  50.962  0.00  0.00           C
ATOM   2192  CE1 PHE X 283      28.912  47.518  50.519  0.00  0.00           C
ATOM   2193  CZ  PHE X 283      28.788  48.669  51.315  0.00  0.00           C
ATOM   2194  CE2 PHE X 283      29.433  48.731  52.563  0.00  0.00           C
ATOM   2195  CD2 PHE X 283      30.206  47.644  53.009  0.00  0.00           C
ATOM   2196  C   PHE X 283      31.339  42.832  53.085  0.00  0.00           C
ATOM   2197  O   PHE X 283      31.641  42.456  54.221  0.00  0.00           O
ATOM   2198  N   LEU X 284      31.844  42.274  51.980  0.00  0.00           N
ATOM   2199  CA  LEU X 284      32.593  41.011  51.837  0.00  0.00           C
ATOM   2200  CB  LEU X 284      33.997  41.110  52.471  0.00  0.00           C
ATOM   2201  CG  LEU X 284      34.882  42.254  51.936  0.00  0.00           C
ATOM   2202  CD1 LEU X 284      36.243  42.205  52.628  0.00  0.00           C
ATOM   2203  CD2 LEU X 284      35.121  42.172  50.426  0.00  0.00           C
ATOM   2204  C   LEU X 284      31.800  39.772  52.288  0.00  0.00           C
ATOM   2205  O   LEU X 284      31.539  38.883  51.478  0.00  0.00           O
ATOM   2206  N   SER X 285      31.332  39.748  53.538  0.00  0.00           N
ATOM   2207  CA  SER X 285      30.246  38.873  53.985  0.00  0.00           C
ATOM   2208  CB  SER X 285      30.358  38.603  55.486  0.00  0.00           C
ATOM   2209  OG  SER X 285      29.251  37.830  55.928  0.00  0.00           O
ATOM   2210  C   SER X 285      28.899  39.519  53.646  0.00  0.00           C
ATOM   2211  O   SER X 285      28.479  40.482  54.291  0.00  0.00           O
ATOM   2212  N   LEU X 286      28.230  38.977  52.628  0.00  0.00           N
ATOM   2213  CA  LEU X 286      26.898  39.366  52.156  0.00  0.00           C
ATOM   2214  CB  LEU X 286      26.986  39.745  50.664  0.00  0.00           C
ATOM   2215  CG  LEU X 286      27.953  40.890  50.300  0.00  0.00           C
ATOM   2216  CD1 LEU X 286      27.936  41.108  48.786  0.00  0.00           C
ATOM   2217  CD2 LEU X 286      27.567  42.208  50.972  0.00  0.00           C
ATOM   2218  C   LEU X 286      25.884  38.227  52.377  0.00  0.00           C
ATOM   2219  O   LEU X 286      26.273  37.084  52.639  0.00  0.00           O
ATOM   2220  N   ASP X 287      24.588  38.522  52.258  0.00  0.00           N
ATOM   2221  CA  ASP X 287      23.507  37.514  52.255  0.00  0.00           C
ATOM   2222  CB  ASP X 287      22.989  37.289  53.687  0.00  0.00           C
ATOM   2223  CG  ASP X 287      22.362  38.521  54.343  0.00  0.00           C
ATOM   2224  OD1 ASP X 287      21.446  39.160  53.773  0.00  0.00           O
ATOM   2225  OD2 ASP X 287      22.749  38.855  55.483  0.00  0.00           O
ATOM   2226  C   ASP X 287      22.344  37.807  51.284  0.00  0.00           C
ATOM   2227  O   ASP X 287      21.582  36.890  50.963  0.00  0.00           O
ATOM   2228  N   LEU X 288      22.228  39.055  50.808  0.00  0.00           N
ATOM   2229  CA  LEU X 288      21.220  39.606  49.883  0.00  0.00           C
ATOM   2230  CB  LEU X 288      21.505  39.140  48.436  0.00  0.00           C
ATOM   2231  CG  LEU X 288      22.627  39.915  47.714  0.00  0.00           C
ATOM   2232  CD1 LEU X 288      24.006  39.775  48.356  0.00  0.00           C
ATOM   2233  CD2 LEU X 288      22.739  39.425  46.274  0.00  0.00           C
ATOM   2234  C   LEU X 288      19.744  39.451  50.319  0.00  0.00           C
ATOM   2235  O   LEU X 288      18.835  39.791  49.564  0.00  0.00           O
ATOM   2236  N   GLN X 289      19.476  38.992  51.545  0.00  0.00           N
ATOM   2237  CA  GLN X 289      18.122  38.705  52.047  0.00  0.00           C
ATOM   2238  CB  GLN X 289      18.181  37.414  52.874  0.00  0.00           C
ATOM   2239  CG  GLN X 289      18.305  36.169  51.980  0.00  0.00           C
ATOM   2240  CD  GLN X 289      18.946  35.027  52.751  0.00  0.00           C
ATOM   2241  OE1 GLN X 289      18.295  34.310  53.507  0.00  0.00           O
ATOM   2242  NE2 GLN X 289      20.245  34.876  52.647  0.00  0.00           N
ATOM   2243  C   GLN X 289      17.504  39.859  52.856  0.00  0.00           C
ATOM   2244  O   GLN X 289      16.289  39.875  53.070  0.00  0.00           O
ATOM   2245  N   GLY X 290      18.312  40.828  53.289  0.00  0.00           N
ATOM   2246  CA  GLY X 290      17.863  42.052  53.955  0.00  0.00           C
ATOM   2247  C   GLY X 290      17.293  43.084  52.979  0.00  0.00           C
ATOM   2248  O   GLY X 290      16.973  42.770  51.833  0.00  0.00           O
ATOM   2249  N   ASP X 291      17.190  44.336  53.419  0.00  0.00           N
ATOM   2250  CA  ASP X 291      16.831  45.463  52.548  0.00  0.00           C
ATOM   2251  CB  ASP X 291      16.786  46.734  53.407  0.00  0.00           C
ATOM   2252  CG  ASP X 291      16.337  47.973  52.634  0.00  0.00           C
ATOM   2253  OD1 ASP X 291      17.171  48.574  51.923  0.00  0.00           O
ATOM   2254  OD2 ASP X 291      15.186  48.431  52.821  0.00  0.00           O
ATOM   2255  C   ASP X 291      17.825  45.612  51.365  0.00  0.00           C
ATOM   2256  O   ASP X 291      19.018  45.334  51.545  0.00  0.00           O
ATOM   2257  N   PRO X 292      17.394  46.076  50.171  0.00  0.00           N
ATOM   2258  CD  PRO X 292      16.004  46.257  49.765  0.00  0.00           C
ATOM   2259  CG  PRO X 292      16.016  46.254  48.240  0.00  0.00           C
ATOM   2260  CB  PRO X 292      17.372  46.874  47.921  0.00  0.00           C
ATOM   2261  CA  PRO X 292      18.270  46.277  49.009  0.00  0.00           C
ATOM   2262  C   PRO X 292      19.511  47.157  49.236  0.00  0.00           C
ATOM   2263  O   PRO X 292      20.475  47.042  48.475  0.00  0.00           O
ATOM   2264  N   ARG X 293      19.556  47.976  50.298  0.00  0.00           N
ATOM   2265  CA  ARG X 293      20.766  48.715  50.718  0.00  0.00           C
ATOM   2266  CB  ARG X 293      20.399  49.665  51.870  0.00  0.00           C
ATOM   2267  CG  ARG X 293      20.292  48.973  53.241  0.00  0.00           C
ATOM   2268  CD  ARG X 293      19.658  49.886  54.294  0.00  0.00           C
ATOM   2269  NE  ARG X 293      18.234  50.109  54.000  0.00  0.00           N
ATOM   2270  CZ  ARG X 293      17.347  50.789  54.697  0.00  0.00           C
ATOM   2271  NH1 ARG X 293      16.085  50.652  54.410  0.00  0.00           N
ATOM   2272  NH2 ARG X 293      17.692  51.614  55.644  0.00  0.00           N
ATOM   2273  C   ARG X 293      21.954  47.810  51.077  0.00  0.00           C
ATOM   2274  O   ARG X 293      23.098  48.236  50.987  0.00  0.00           O
ATOM   2275  N   GLU X 294      21.684  46.558  51.452  0.00  0.00           N
ATOM   2276  CA  GLU X 294      22.684  45.513  51.717  0.00  0.00           C
ATOM   2277  CB  GLU X 294      22.230  44.656  52.912  0.00  0.00           C
ATOM   2278  CG  GLU X 294      22.077  45.380  54.257  0.00  0.00           C
ATOM   2279  CD  GLU X 294      21.747  44.413  55.411  0.00  0.00           C
ATOM   2280  OE1 GLU X 294      21.363  43.237  55.177  0.00  0.00           O
ATOM   2281  OE2 GLU X 294      21.884  44.810  56.594  0.00  0.00           O
ATOM   2282  C   GLU X 294      22.969  44.621  50.483  0.00  0.00           C
ATOM   2283  O   GLU X 294      23.714  43.644  50.582  0.00  0.00           O
ATOM   2284  N   SER X 295      22.368  44.925  49.324  0.00  0.00           N
ATOM   2285  CA  SER X 295      22.547  44.195  48.055  0.00  0.00           C
ATOM   2286  CB  SER X 295      21.190  43.940  47.371  0.00  0.00           C
ATOM   2287  OG  SER X 295      20.421  42.937  48.013  0.00  0.00           O
ATOM   2288  C   SER X 295      23.524  44.886  47.082  0.00  0.00           C
ATOM   2289  O   SER X 295      23.671  44.422  45.948  0.00  0.00           O
ATOM   2290  N   GLN X 296      24.195  45.978  47.479  0.00  0.00           N
ATOM   2291  CA  GLN X 296      25.231  46.625  46.654  0.00  0.00           C
ATOM   2292  CB  GLN X 296      25.219  48.158  46.806  0.00  0.00           C
ATOM   2293  CG  GLN X 296      25.615  48.703  48.187  0.00  0.00           C
ATOM   2294  CD  GLN X 296      25.756  50.222  48.146  0.00  0.00           C
ATOM   2295  OE1 GLN X 296      24.787  50.959  48.262  0.00  0.00           O
ATOM   2296  NE2 GLN X 296      26.944  50.740  47.917  0.00  0.00           N
ATOM   2297  C   GLN X 296      26.625  45.997  46.881  0.00  0.00           C
ATOM   2298  O   GLN X 296      26.939  45.615  48.013  0.00  0.00           O
ATOM   2299  N   PRO X 297      27.483  45.882  45.845  0.00  0.00           N
ATOM   2300  CD  PRO X 297      27.258  46.340  44.479  0.00  0.00           C
ATOM   2301  CG  PRO X 297      28.577  46.121  43.745  0.00  0.00           C
ATOM   2302  CB  PRO X 297      29.130  44.881  44.444  0.00  0.00           C
ATOM   2303  CA  PRO X 297      28.695  45.058  45.905  0.00  0.00           C
ATOM   2304  C   PRO X 297      29.830  45.632  46.768  0.00  0.00           C
ATOM   2305  O   PRO X 297      30.609  44.857  47.319  0.00  0.00           O
ATOM   2306  N   LEU X 298      29.946  46.958  46.896  0.00  0.00           N
ATOM   2307  CA  LEU X 298      30.940  47.639  47.742  0.00  0.00           C
ATOM   2308  CB  LEU X 298      32.318  47.607  47.037  0.00  0.00           C
ATOM   2309  CG  LEU X 298      33.539  47.632  47.979  0.00  0.00           C
ATOM   2310  CD1 LEU X 298      33.692  46.315  48.745  0.00  0.00           C
ATOM   2311  CD2 LEU X 298      34.823  47.862  47.181  0.00  0.00           C
ATOM   2312  C   LEU X 298      30.507  49.089  48.030  0.00  0.00           C
ATOM   2313  O   LEU X 298      29.609  49.605  47.357  0.00  0.00           O
ATOM   2314  N   LEU X 299      31.173  49.755  48.976  0.00  0.00           N
ATOM   2315  CA  LEU X 299      31.179  51.216  49.124  0.00  0.00           C
ATOM   2316  CB  LEU X 299      31.396  51.557  50.614  0.00  0.00           C
ATOM   2317  CG  LEU X 299      31.096  53.021  50.989  0.00  0.00           C
ATOM   2318  CD1 LEU X 299      29.591  53.282  51.072  0.00  0.00           C
ATOM   2319  CD2 LEU X 299      31.700  53.353  52.355  0.00  0.00           C
ATOM   2320  C   LEU X 299      32.285  51.821  48.233  0.00  0.00           C
ATOM   2321  O   LEU X 299      33.401  51.298  48.196  0.00  0.00           O
ATOM   2322  N   GLY X 300      31.996  52.917  47.529  0.00  0.00           N
ATOM   2323  CA  GLY X 300      32.929  53.514  46.567  0.00  0.00           C
ATOM   2324  C   GLY X 300      32.379  54.744  45.838  0.00  0.00           C
ATOM   2325  O   GLY X 300      31.839  55.672  46.454  0.00  0.00           O
ATOM   2326  N   THR X 301      32.527  54.751  44.515  0.00  0.00           N
ATOM   2327  CA  THR X 301      32.139  55.840  43.610  0.00  0.00           C
ATOM   2328  CB  THR X 301      32.701  55.585  42.200  0.00  0.00           C
ATOM   2329  CG2 THR X 301      32.598  56.807  41.289  0.00  0.00           C
ATOM   2330  OG1 THR X 301      34.069  55.235  42.243  0.00  0.00           O
ATOM   2331  C   THR X 301      30.616  55.998  43.534  0.00  0.00           C
ATOM   2332  O   THR X 301      29.886  55.015  43.364  0.00  0.00           O
ATOM   2333  N   VAL X 302      30.141  57.244  43.615  0.00  0.00           N
ATOM   2334  CA  VAL X 302      28.722  57.648  43.517  0.00  0.00           C
ATOM   2335  CB  VAL X 302      28.144  58.009  44.906  0.00  0.00           C
ATOM   2336  CG1 VAL X 302      28.197  56.817  45.867  0.00  0.00           C
ATOM   2337  CG2 VAL X 302      28.840  59.214  45.552  0.00  0.00           C
ATOM   2338  C   VAL X 302      28.548  58.826  42.548  0.00  0.00           C
ATOM   2339  O   VAL X 302      29.531  59.401  42.082  0.00  0.00           O
ATOM   2340  N   ILE X 303      27.308  59.228  42.256  0.00  0.00           N
ATOM   2341  CA  ILE X 303      27.020  60.476  41.533  0.00  0.00           C
ATOM   2342  CB  ILE X 303      25.778  60.332  40.616  0.00  0.00           C
ATOM   2343  CG2 ILE X 303      25.481  61.679  39.925  0.00  0.00           C
ATOM   2344  CG1 ILE X 303      25.957  59.284  39.487  0.00  0.00           C
ATOM   2345  CD1 ILE X 303      25.897  57.810  39.913  0.00  0.00           C
ATOM   2346  C   ILE X 303      26.904  61.607  42.570  0.00  0.00           C
ATOM   2347  O   ILE X 303      25.875  61.752  43.237  0.00  0.00           O
ATOM   2348  N   ASP X 304      27.977  62.382  42.749  0.00  0.00           N
ATOM   2349  CA  ASP X 304      28.100  63.411  43.795  0.00  0.00           C
ATOM   2350  CB  ASP X 304      29.487  63.298  44.444  0.00  0.00           C
ATOM   2351  CG  ASP X 304      30.575  63.929  43.582  0.00  0.00           C
ATOM   2352  OD1 ASP X 304      30.817  63.450  42.453  0.00  0.00           O
ATOM   2353  OD2 ASP X 304      31.132  64.959  44.006  0.00  0.00           O
ATOM   2354  C   ASP X 304      27.841  64.845  43.282  0.00  0.00           C
ATOM   2355  O   ASP X 304      27.279  65.672  44.004  0.00  0.00           O
ATOM   2356  N   GLY X 305      28.184  65.121  42.023  0.00  0.00           N
ATOM   2357  CA  GLY X 305      28.067  66.413  41.341  0.00  0.00           C
ATOM   2358  C   GLY X 305      29.351  67.256  41.320  0.00  0.00           C
ATOM   2359  O   GLY X 305      29.502  68.092  40.426  0.00  0.00           O
ATOM   2360  N   MET X 306      30.299  67.050  42.241  0.00  0.00           N
ATOM   2361  CA  MET X 306      31.578  67.778  42.281  0.00  0.00           C
ATOM   2362  CB  MET X 306      31.959  68.056  43.743  0.00  0.00           C
ATOM   2363  CG  MET X 306      33.070  69.099  43.875  0.00  0.00           C
ATOM   2364  SD  MET X 306      33.465  69.465  45.603  0.00  0.00           S
ATOM   2365  CE  MET X 306      34.705  70.765  45.370  0.00  0.00           C
ATOM   2366  C   MET X 306      32.688  67.034  41.521  0.00  0.00           C
ATOM   2367  O   MET X 306      33.469  67.674  40.814  0.00  0.00           O
ATOM   2368  N   LEU X 307      32.717  65.697  41.590  0.00  0.00           N
ATOM   2369  CA  LEU X 307      33.533  64.848  40.713  0.00  0.00           C
ATOM   2370  CB  LEU X 307      34.067  63.648  41.516  0.00  0.00           C
ATOM   2371  CG  LEU X 307      35.161  62.866  40.762  0.00  0.00           C
ATOM   2372  CD1 LEU X 307      36.544  63.468  41.019  0.00  0.00           C
ATOM   2373  CD2 LEU X 307      35.156  61.407  41.201  0.00  0.00           C
ATOM   2374  C   LEU X 307      32.742  64.365  39.484  0.00  0.00           C
ATOM   2375  O   LEU X 307      33.281  64.372  38.376  0.00  0.00           O
ATOM   2376  N   LEU X 308      31.492  63.926  39.681  0.00  0.00           N
ATOM   2377  CA  LEU X 308      30.647  63.293  38.661  0.00  0.00           C
ATOM   2378  CB  LEU X 308      30.557  61.782  38.949  0.00  0.00           C
ATOM   2379  CG  LEU X 308      31.840  60.981  38.673  0.00  0.00           C
ATOM   2380  CD1 LEU X 308      31.657  59.571  39.231  0.00  0.00           C
ATOM   2381  CD2 LEU X 308      32.145  60.885  37.175  0.00  0.00           C
ATOM   2382  C   LEU X 308      29.237  63.894  38.637  0.00  0.00           C
ATOM   2383  O   LEU X 308      28.471  63.727  39.585  0.00  0.00           O
ATOM   2384  N   LEU X 309      28.872  64.537  37.526  0.00  0.00           N
ATOM   2385  CA  LEU X 309      27.544  65.118  37.274  0.00  0.00           C
ATOM   2386  CB  LEU X 309      27.756  66.266  36.266  0.00  0.00           C
ATOM   2387  CG  LEU X 309      26.522  67.137  35.972  0.00  0.00           C
ATOM   2388  CD1 LEU X 309      26.012  67.834  37.234  0.00  0.00           C
ATOM   2389  CD2 LEU X 309      26.887  68.186  34.924  0.00  0.00           C
ATOM   2390  C   LEU X 309      26.524  64.082  36.755  0.00  0.00           C
ATOM   2391  O   LEU X 309      25.310  64.309  36.790  0.00  0.00           O
ATOM   2392  N   LYS X 310      27.024  62.951  36.246  0.00  0.00           N
ATOM   2393  CA  LYS X 310      26.277  61.864  35.599  0.00  0.00           C
ATOM   2394  CB  LYS X 310      26.250  62.153  34.083  0.00  0.00           C
ATOM   2395  CG  LYS X 310      25.364  61.194  33.271  0.00  0.00           C
ATOM   2396  CD  LYS X 310      25.169  61.604  31.804  0.00  0.00           C
ATOM   2397  CE  LYS X 310      24.308  62.868  31.679  0.00  0.00           C
ATOM   2398  NZ  LYS X 310      23.961  63.151  30.269  0.00  0.00           N
ATOM   2399  C   LYS X 310      26.925  60.513  35.936  0.00  0.00           C
ATOM   2400  O   LYS X 310      28.114  60.452  36.247  0.00  0.00           O
ATOM   2401  N   THR X 311      26.153  59.432  35.869  0.00  0.00           N
ATOM   2402  CA  THR X 311      26.624  58.052  36.078  0.00  0.00           C
ATOM   2403  CB  THR X 311      25.454  57.066  35.908  0.00  0.00           C
ATOM   2404  CG2 THR X 311      25.838  55.626  36.239  0.00  0.00           C
ATOM   2405  OG1 THR X 311      24.372  57.411  36.752  0.00  0.00           O
ATOM   2406  C   THR X 311      27.749  57.701  35.083  0.00  0.00           C
ATOM   2407  O   THR X 311      27.554  57.914  33.884  0.00  0.00           O
ATOM   2408  N   PRO X 312      28.900  57.137  35.512  0.00  0.00           N
ATOM   2409  CD  PRO X 312      29.309  56.941  36.899  0.00  0.00           C
ATOM   2410  CG  PRO X 312      30.830  56.797  36.868  0.00  0.00           C
ATOM   2411  CB  PRO X 312      31.085  56.166  35.504  0.00  0.00           C
ATOM   2412  CA  PRO X 312      30.029  56.837  34.621  0.00  0.00           C
ATOM   2413  C   PRO X 312      29.679  55.981  33.395  0.00  0.00           C
ATOM   2414  O   PRO X 312      30.127  56.285  32.294  0.00  0.00           O
ATOM   2415  N   GLU X 313      28.823  54.968  33.539  0.00  0.00           N
ATOM   2416  CA  GLU X 313      28.324  54.145  32.424  0.00  0.00           C
ATOM   2417  CB  GLU X 313      27.409  53.071  33.029  0.00  0.00           C
ATOM   2418  CG  GLU X 313      26.904  52.010  32.046  0.00  0.00           C
ATOM   2419  CD  GLU X 313      25.911  51.069  32.739  0.00  0.00           C
ATOM   2420  OE1 GLU X 313      24.836  50.777  32.166  0.00  0.00           O
ATOM   2421  OE2 GLU X 313      26.124  50.675  33.910  0.00  0.00           O
ATOM   2422  C   GLU X 313      27.582  54.972  31.352  0.00  0.00           C
ATOM   2423  O   GLU X 313      27.746  54.727  30.154  0.00  0.00           O
ATOM   2424  N   GLU X 314      26.824  55.993  31.766  0.00  0.00           N
ATOM   2425  CA  GLU X 314      26.122  56.911  30.858  0.00  0.00           C
ATOM   2426  CB  GLU X 314      24.954  57.610  31.575  0.00  0.00           C
ATOM   2427  CG  GLU X 314      23.924  56.642  32.171  0.00  0.00           C
ATOM   2428  CD  GLU X 314      22.613  57.350  32.537  0.00  0.00           C
ATOM   2429  OE1 GLU X 314      21.536  56.843  32.154  0.00  0.00           O
ATOM   2430  OE2 GLU X 314      22.611  58.414  33.203  0.00  0.00           O
ATOM   2431  C   GLU X 314      27.070  57.958  30.249  0.00  0.00           C
ATOM   2432  O   GLU X 314      26.845  58.402  29.122  0.00  0.00           O
ATOM   2433  N   LEU X 315      28.154  58.322  30.948  0.00  0.00           N
ATOM   2434  CA  LEU X 315      29.233  59.168  30.417  0.00  0.00           C
ATOM   2435  CB  LEU X 315      30.121  59.679  31.567  0.00  0.00           C
ATOM   2436  CG  LEU X 315      29.462  60.747  32.453  0.00  0.00           C
ATOM   2437  CD1 LEU X 315      30.289  60.966  33.718  0.00  0.00           C
ATOM   2438  CD2 LEU X 315      29.362  62.095  31.730  0.00  0.00           C
ATOM   2439  C   LEU X 315      30.078  58.432  29.366  0.00  0.00           C
ATOM   2440  O   LEU X 315      30.457  59.044  28.367  0.00  0.00           O
ATOM   2441  N   GLN X 316      30.321  57.126  29.535  0.00  0.00           N
ATOM   2442  CA  GLN X 316      30.940  56.288  28.500  0.00  0.00           C
ATOM   2443  CB  GLN X 316      31.271  54.884  29.045  0.00  0.00           C
ATOM   2444  CG  GLN X 316      32.376  54.869  30.124  0.00  0.00           C
ATOM   2445  CD  GLN X 316      32.779  53.457  30.558  0.00  0.00           C
ATOM   2446  OE1 GLN X 316      32.425  52.452  29.954  0.00  0.00           O
ATOM   2447  NE2 GLN X 316      33.543  53.294  31.616  0.00  0.00           N
ATOM   2448  C   GLN X 316      30.039  56.197  27.253  0.00  0.00           C
ATOM   2449  O   GLN X 316      30.530  56.365  26.135  0.00  0.00           O
ATOM   2450  N   ALA X 317      28.721  56.034  27.425  0.00  0.00           N
ATOM   2451  CA  ALA X 317      27.739  56.058  26.330  0.00  0.00           C
ATOM   2452  CB  ALA X 317      26.393  55.605  26.904  0.00  0.00           C
ATOM   2453  C   ALA X 317      27.620  57.439  25.643  0.00  0.00           C
ATOM   2454  O   ALA X 317      27.394  57.526  24.433  0.00  0.00           O
ATOM   2455  N   GLU X 318      27.840  58.525  26.392  0.00  0.00           N
ATOM   2456  CA  GLU X 318      27.950  59.910  25.902  0.00  0.00           C
ATOM   2457  CB  GLU X 318      27.513  60.860  27.044  0.00  0.00           C
ATOM   2458  CG  GLU X 318      27.268  62.328  26.654  0.00  0.00           C
ATOM   2459  CD  GLU X 318      26.562  63.100  27.778  0.00  0.00           C
ATOM   2460  OE1 GLU X 318      27.246  63.774  28.589  0.00  0.00           O
ATOM   2461  OE2 GLU X 318      25.309  63.053  27.850  0.00  0.00           O
ATOM   2462  C   GLU X 318      29.355  60.230  25.333  0.00  0.00           C
ATOM   2463  O   GLU X 318      29.617  61.366  24.941  0.00  0.00           O
ATOM   2464  N   ARG X 319      30.279  59.251  25.285  0.00  0.00           N
ATOM   2465  CA  ARG X 319      31.681  59.391  24.823  0.00  0.00           C
ATOM   2466  CB  ARG X 319      31.739  59.471  23.276  0.00  0.00           C
ATOM   2467  CG  ARG X 319      31.514  58.143  22.526  0.00  0.00           C
ATOM   2468  CD  ARG X 319      30.093  57.574  22.634  0.00  0.00           C
ATOM   2469  NE  ARG X 319      29.883  56.485  21.665  0.00  0.00           N
ATOM   2470  CZ  ARG X 319      28.740  55.982  21.244  0.00  0.00           C
ATOM   2471  NH1 ARG X 319      27.597  56.309  21.767  0.00  0.00           N
ATOM   2472  NH2 ARG X 319      28.753  55.113  20.283  0.00  0.00           N
ATOM   2473  C   ARG X 319      32.447  60.526  25.537  0.00  0.00           C
ATOM   2474  O   ARG X 319      33.401  61.099  25.005  0.00  0.00           O
ATOM   2475  N   ASN X 320      32.062  60.850  26.772  0.00  0.00           N
ATOM   2476  CA  ASN X 320      32.429  62.083  27.484  0.00  0.00           C
ATOM   2477  CB  ASN X 320      31.240  62.469  28.394  0.00  0.00           C
ATOM   2478  CG  ASN X 320      31.151  63.960  28.692  0.00  0.00           C
ATOM   2479  OD1 ASN X 320      32.135  64.665  28.840  0.00  0.00           O
ATOM   2480  ND2 ASN X 320      29.970  64.521  28.786  0.00  0.00           N
ATOM   2481  C   ASN X 320      33.822  62.019  28.168  0.00  0.00           C
ATOM   2482  O   ASN X 320      34.034  62.564  29.252  0.00  0.00           O
ATOM   2483  N   PHE X 321      34.784  61.343  27.531  0.00  0.00           N
ATOM   2484  CA  PHE X 321      36.181  61.217  27.964  0.00  0.00           C
ATOM   2485  CB  PHE X 321      36.830  60.003  27.275  0.00  0.00           C
ATOM   2486  CG  PHE X 321      36.209  58.645  27.560  0.00  0.00           C
ATOM   2487  CD1 PHE X 321      36.774  57.800  28.533  0.00  0.00           C
ATOM   2488  CE1 PHE X 321      36.276  56.498  28.718  0.00  0.00           C
ATOM   2489  CZ  PHE X 321      35.209  56.035  27.930  0.00  0.00           C
ATOM   2490  CE2 PHE X 321      34.624  56.881  26.972  0.00  0.00           C
ATOM   2491  CD2 PHE X 321      35.127  58.181  26.787  0.00  0.00           C
ATOM   2492  C   PHE X 321      37.013  62.477  27.654  0.00  0.00           C
ATOM   2493  O   PHE X 321      36.791  63.127  26.628  0.00  0.00           O
ATOM   2494  N   HIE X 322      38.012  62.765  28.496  0.00  0.00           N
ATOM   2495  CA  HIE X 322      39.132  63.676  28.209  0.00  0.00           C
ATOM   2496  CB  HIE X 322      39.764  64.149  29.534  0.00  0.00           C
ATOM   2497  CG  HIE X 322      40.951  65.071  29.378  0.00  0.00           C
ATOM   2498  ND1 HIE X 322      41.059  66.092  28.433  0.00  0.00           N
ATOM   2499  CE1 HIE X 322      42.301  66.585  28.558  0.00  0.00           C
ATOM   2500  NE2 HIE X 322      42.954  65.961  29.554  0.00  0.00           N
ATOM   2501  CD2 HIE X 322      42.113  65.011  30.092  0.00  0.00           C
ATOM   2502  C   HIE X 322      40.146  62.972  27.292  0.00  0.00           C
ATOM   2503  O   HIE X 322      40.451  61.795  27.487  0.00  0.00           O
ATOM   2504  N   THR X 323      40.650  63.670  26.274  0.00  0.00           N
ATOM   2505  CA  THR X 323      41.188  63.069  25.031  0.00  0.00           C
ATOM   2506  CB  THR X 323      40.949  64.004  23.827  0.00  0.00           C
ATOM   2507  CG2 THR X 323      40.742  63.243  22.518  0.00  0.00           C
ATOM   2508  OG1 THR X 323      39.778  64.774  24.010  0.00  0.00           O
ATOM   2509  C   THR X 323      42.654  62.601  25.116  0.00  0.00           C
ATOM   2510  O   THR X 323      43.429  62.740  24.166  0.00  0.00           O
ATOM   2511  N   VAL X 324      43.054  62.063  26.268  0.00  0.00           N
ATOM   2512  CA  VAL X 324      44.416  61.578  26.555  0.00  0.00           C
ATOM   2513  CB  VAL X 324      44.679  61.507  28.074  0.00  0.00           C
ATOM   2514  CG1 VAL X 324      44.555  62.894  28.713  0.00  0.00           C
ATOM   2515  CG2 VAL X 324      43.745  60.543  28.821  0.00  0.00           C
ATOM   2516  C   VAL X 324      44.696  60.202  25.930  0.00  0.00           C
ATOM   2517  O   VAL X 324      43.765  59.408  25.773  0.00  0.00           O
ATOM   2518  N   PRO X 325      45.961  59.839  25.655  0.00  0.00           N
ATOM   2519  CD  PRO X 325      47.116  60.697  25.481  0.00  0.00           C
ATOM   2520  CG  PRO X 325      48.035  59.917  24.548  0.00  0.00           C
ATOM   2521  CB  PRO X 325      47.816  58.475  25.000  0.00  0.00           C
ATOM   2522  CA  PRO X 325      46.351  58.448  25.460  0.00  0.00           C
ATOM   2523  C   PRO X 325      46.175  57.650  26.760  0.00  0.00           C
ATOM   2524  O   PRO X 325      46.601  58.105  27.828  0.00  0.00           O
ATOM   2525  N   TYR X 326      45.593  56.453  26.669  0.00  0.00           N
ATOM   2526  CA  TYR X 326      45.378  55.544  27.802  0.00  0.00           C
ATOM   2527  CB  TYR X 326      43.861  55.424  28.060  0.00  0.00           C
ATOM   2528  CG  TYR X 326      43.361  54.906  29.409  0.00  0.00           C
ATOM   2529  CD1 TYR X 326      44.220  54.414  30.418  0.00  0.00           C
ATOM   2530  CE1 TYR X 326      43.699  53.954  31.643  0.00  0.00           C
ATOM   2531  CZ  TYR X 326      42.310  53.986  31.878  0.00  0.00           C
ATOM   2532  OH  TYR X 326      41.807  53.534  33.057  0.00  0.00           O
ATOM   2533  CE2 TYR X 326      41.448  54.495  30.885  0.00  0.00           C
ATOM   2534  CD2 TYR X 326      41.973  54.950  29.658  0.00  0.00           C
ATOM   2535  C   TYR X 326      46.071  54.192  27.543  0.00  0.00           C
ATOM   2536  O   TYR X 326      45.833  53.547  26.519  0.00  0.00           O
ATOM   2537  N   MET X 327      46.946  53.777  28.466  0.00  0.00           N
ATOM   2538  CA  MET X 327      47.648  52.489  28.450  0.00  0.00           C
ATOM   2539  CB  MET X 327      49.157  52.746  28.595  0.00  0.00           C
ATOM   2540  CG  MET X 327      50.015  51.545  28.189  0.00  0.00           C
ATOM   2541  SD  MET X 327      51.804  51.831  28.321  0.00  0.00           S
ATOM   2542  CE  MET X 327      52.055  51.625  30.107  0.00  0.00           C
ATOM   2543  C   MET X 327      47.094  51.554  29.542  0.00  0.00           C
ATOM   2544  O   MET X 327      47.061  51.934  30.713  0.00  0.00           O
ATOM   2545  N   VAL X 328      46.655  50.340  29.191  0.00  0.00           N
ATOM   2546  CA  VAL X 328      45.983  49.421  30.139  0.00  0.00           C
ATOM   2547  CB  VAL X 328      44.462  49.360  29.882  0.00  0.00           C
ATOM   2548  CG1 VAL X 328      43.769  48.327  30.782  0.00  0.00           C
ATOM   2549  CG2 VAL X 328      43.796  50.720  30.128  0.00  0.00           C
ATOM   2550  C   VAL X 328      46.595  48.019  30.135  0.00  0.00           C
ATOM   2551  O   VAL X 328      46.692  47.370  29.090  0.00  0.00           O
ATOM   2552  N   GLY X 329      46.969  47.554  31.332  0.00  0.00           N
ATOM   2553  CA  GLY X 329      47.493  46.211  31.585  0.00  0.00           C
ATOM   2554  C   GLY X 329      46.411  45.184  31.916  0.00  0.00           C
ATOM   2555  O   GLY X 329      45.413  45.507  32.562  0.00  0.00           O
ATOM   2556  N   ILE X 330      46.626  43.941  31.491  0.00  0.00           N
ATOM   2557  CA  ILE X 330      45.716  42.796  31.618  0.00  0.00           C
ATOM   2558  CB  ILE X 330      45.039  42.537  30.245  0.00  0.00           C
ATOM   2559  CG2 ILE X 330      44.115  41.312  30.274  0.00  0.00           C
ATOM   2560  CG1 ILE X 330      44.251  43.750  29.681  0.00  0.00           C
ATOM   2561  CD1 ILE X 330      43.007  44.179  30.476  0.00  0.00           C
ATOM   2562  C   ILE X 330      46.494  41.570  32.146  0.00  0.00           C
ATOM   2563  O   ILE X 330      47.694  41.429  31.897  0.00  0.00           O
ATOM   2564  N   ASN X 331      45.820  40.669  32.868  0.00  0.00           N
ATOM   2565  CA  ASN X 331      46.446  39.530  33.557  0.00  0.00           C
ATOM   2566  CB  ASN X 331      46.396  39.820  35.068  0.00  0.00           C
ATOM   2567  CG  ASN X 331      47.727  39.534  35.727  0.00  0.00           C
ATOM   2568  OD1 ASN X 331      48.037  38.402  36.073  0.00  0.00           O
ATOM   2569  ND2 ASN X 331      48.566  40.533  35.834  0.00  0.00           N
ATOM   2570  C   ASN X 331      45.806  38.164  33.218  0.00  0.00           C
ATOM   2571  O   ASN X 331      44.775  38.105  32.543  0.00  0.00           O
ATOM   2572  N   LYS X 332      46.402  37.063  33.705  0.00  0.00           N
ATOM   2573  CA  LYS X 332      45.889  35.679  33.582  0.00  0.00           C
ATOM   2574  CB  LYS X 332      46.778  34.859  32.623  0.00  0.00           C
ATOM   2575  CG  LYS X 332      46.834  35.418  31.196  0.00  0.00           C
ATOM   2576  CD  LYS X 332      47.601  34.473  30.255  0.00  0.00           C
ATOM   2577  CE  LYS X 332      47.381  34.962  28.824  0.00  0.00           C
ATOM   2578  NZ  LYS X 332      48.096  34.160  27.808  0.00  0.00           N
ATOM   2579  C   LYS X 332      45.722  34.931  34.918  0.00  0.00           C
ATOM   2580  O   LYS X 332      45.349  33.759  34.894  0.00  0.00           O
ATOM   2581  N   GLN X 333      46.005  35.559  36.065  0.00  0.00           N
ATOM   2582  CA  GLN X 333      46.049  34.891  37.381  0.00  0.00           C
ATOM   2583  CB  GLN X 333      47.519  34.786  37.826  0.00  0.00           C
ATOM   2584  CG  GLN X 333      48.358  33.801  36.988  0.00  0.00           C
ATOM   2585  CD  GLN X 333      49.817  33.753  37.441  0.00  0.00           C
ATOM   2586  OE1 GLN X 333      50.261  34.496  38.305  0.00  0.00           O
ATOM   2587  NE2 GLN X 333      50.655  32.925  36.863  0.00  0.00           N
ATOM   2588  C   GLN X 333      45.212  35.553  38.499  0.00  0.00           C
ATOM   2589  O   GLN X 333      45.016  34.924  39.541  0.00  0.00           O
ATOM   2590  N   GLU X 334      44.693  36.773  38.312  0.00  0.00           N
ATOM   2591  CA  GLU X 334      44.250  37.684  39.397  0.00  0.00           C
ATOM   2592  CB  GLU X 334      43.748  38.995  38.758  0.00  0.00           C
ATOM   2593  CG  GLU X 334      44.877  39.899  38.241  0.00  0.00           C
ATOM   2594  CD  GLU X 334      45.523  40.666  39.363  0.00  0.00           C
ATOM   2595  OE1 GLU X 334      46.618  40.280  39.829  0.00  0.00           O
ATOM   2596  OE2 GLU X 334      44.940  41.699  39.818  0.00  0.00           O
ATOM   2597  C   GLU X 334      43.132  37.137  40.307  0.00  0.00           C
ATOM   2598  O   GLU X 334      42.992  37.559  41.454  0.00  0.00           O
ATOM   2599  N   PHE X 335      42.333  36.200  39.804  0.00  0.00           N
ATOM   2600  CA  PHE X 335      41.121  35.668  40.433  0.00  0.00           C
ATOM   2601  CB  PHE X 335      40.281  35.032  39.313  0.00  0.00           C
ATOM   2602  CG  PHE X 335      41.008  33.939  38.546  0.00  0.00           C
ATOM   2603  CD1 PHE X 335      41.784  34.262  37.415  0.00  0.00           C
ATOM   2604  CE1 PHE X 335      42.466  33.252  36.716  0.00  0.00           C
ATOM   2605  CZ  PHE X 335      42.390  31.919  37.153  0.00  0.00           C
ATOM   2606  CE2 PHE X 335      41.622  31.593  38.283  0.00  0.00           C
ATOM   2607  CD2 PHE X 335      40.930  32.601  38.977  0.00  0.00           C
ATOM   2608  C   PHE X 335      41.356  34.642  41.559  0.00  0.00           C
ATOM   2609  O   PHE X 335      40.438  34.392  42.341  0.00  0.00           O
ATOM   2610  N   GLY X 336      42.544  34.023  41.626  0.00  0.00           N
ATOM   2611  CA  GLY X 336      42.768  32.729  42.299  0.00  0.00           C
ATOM   2612  C   GLY X 336      42.557  32.686  43.821  0.00  0.00           C
ATOM   2613  O   GLY X 336      42.375  31.604  44.383  0.00  0.00           O
ATOM   2614  N   TRP X 337      42.548  33.838  44.492  0.00  0.00           N
ATOM   2615  CA  TRP X 337      42.310  33.969  45.933  0.00  0.00           C
ATOM   2616  CB  TRP X 337      43.663  34.176  46.626  0.00  0.00           C
ATOM   2617  CG  TRP X 337      43.599  34.303  48.115  0.00  0.00           C
ATOM   2618  CD1 TRP X 337      43.686  33.279  48.993  0.00  0.00           C
ATOM   2619  NE1 TRP X 337      43.582  33.762  50.282  0.00  0.00           N
ATOM   2620  CE2 TRP X 337      43.404  35.128  50.298  0.00  0.00           C
ATOM   2621  CZ2 TRP X 337      43.231  36.060  51.330  0.00  0.00           C
ATOM   2622  CH2 TRP X 337      43.097  37.421  51.012  0.00  0.00           C
ATOM   2623  CZ3 TRP X 337      43.135  37.834  49.667  0.00  0.00           C
ATOM   2624  CE3 TRP X 337      43.305  36.889  48.636  0.00  0.00           C
ATOM   2625  CD2 TRP X 337      43.433  35.510  48.923  0.00  0.00           C
ATOM   2626  C   TRP X 337      41.325  35.101  46.261  0.00  0.00           C
ATOM   2627  O   TRP X 337      40.403  34.904  47.050  0.00  0.00           O
ATOM   2628  N   LEU X 338      41.465  36.266  45.619  0.00  0.00           N
ATOM   2629  CA  LEU X 338      40.694  37.479  45.920  0.00  0.00           C
ATOM   2630  CB  LEU X 338      41.251  38.608  45.027  0.00  0.00           C
ATOM   2631  CG  LEU X 338      40.633  40.002  45.252  0.00  0.00           C
ATOM   2632  CD1 LEU X 338      40.966  40.572  46.633  0.00  0.00           C
ATOM   2633  CD2 LEU X 338      41.171  40.972  44.202  0.00  0.00           C
ATOM   2634  C   LEU X 338      39.173  37.304  45.737  0.00  0.00           C
ATOM   2635  O   LEU X 338      38.393  37.829  46.536  0.00  0.00           O
ATOM   2636  N   ILE X 339      38.740  36.558  44.712  0.00  0.00           N
ATOM   2637  CA  ILE X 339      37.308  36.370  44.430  0.00  0.00           C
ATOM   2638  CB  ILE X 339      37.039  36.054  42.935  0.00  0.00           C
ATOM   2639  CG2 ILE X 339      35.569  35.646  42.721  0.00  0.00           C
ATOM   2640  CG1 ILE X 339      37.405  37.292  42.079  0.00  0.00           C
ATOM   2641  CD1 ILE X 339      37.247  37.094  40.565  0.00  0.00           C
ATOM   2642  C   ILE X 339      36.652  35.426  45.461  0.00  0.00           C
ATOM   2643  O   ILE X 339      35.715  35.875  46.125  0.00  0.00           O
ATOM   2644  N   PRO X 340      37.130  34.184  45.698  0.00  0.00           N
ATOM   2645  CD  PRO X 340      38.097  33.419  44.921  0.00  0.00           C
ATOM   2646  CG  PRO X 340      37.667  31.964  45.078  0.00  0.00           C
ATOM   2647  CB  PRO X 340      37.137  31.925  46.510  0.00  0.00           C
ATOM   2648  CA  PRO X 340      36.538  33.325  46.726  0.00  0.00           C
ATOM   2649  C   PRO X 340      36.788  33.845  48.152  0.00  0.00           C
ATOM   2650  O   PRO X 340      35.855  34.009  48.941  0.00  0.00           O
ATOM   2651  N   MET X 341      38.048  34.149  48.481  0.00  0.00           N
ATOM   2652  CA  MET X 341      38.520  34.238  49.868  0.00  0.00           C
ATOM   2653  CB  MET X 341      39.919  33.605  49.962  0.00  0.00           C
ATOM   2654  CG  MET X 341      40.258  33.047  51.349  0.00  0.00           C
ATOM   2655  SD  MET X 341      39.161  31.725  51.944  0.00  0.00           S
ATOM   2656  CE  MET X 341      38.096  32.654  53.083  0.00  0.00           C
ATOM   2657  C   MET X 341      38.460  35.649  50.478  0.00  0.00           C
ATOM   2658  O   MET X 341      38.674  35.803  51.680  0.00  0.00           O
ATOM   2659  N   GLN X 342      38.110  36.668  49.686  0.00  0.00           N
ATOM   2660  CA  GLN X 342      37.653  37.970  50.189  0.00  0.00           C
ATOM   2661  CB  GLN X 342      38.630  39.099  49.805  0.00  0.00           C
ATOM   2662  CG  GLN X 342      39.923  39.101  50.638  0.00  0.00           C
ATOM   2663  CD  GLN X 342      39.677  39.514  52.086  0.00  0.00           C
ATOM   2664  OE1 GLN X 342      39.604  38.697  52.993  0.00  0.00           O
ATOM   2665  NE2 GLN X 342      39.499  40.782  52.366  0.00  0.00           N
ATOM   2666  C   GLN X 342      36.221  38.260  49.726  0.00  0.00           C
ATOM   2667  O   GLN X 342      35.317  38.301  50.563  0.00  0.00           O
ATOM   2668  N   LEU X 343      35.996  38.421  48.415  0.00  0.00           N
ATOM   2669  CA  LEU X 343      34.739  38.960  47.867  0.00  0.00           C
ATOM   2670  CB  LEU X 343      34.942  39.296  46.376  0.00  0.00           C
ATOM   2671  CG  LEU X 343      35.786  40.560  46.127  0.00  0.00           C
ATOM   2672  CD1 LEU X 343      36.258  40.603  44.674  0.00  0.00           C
ATOM   2673  CD2 LEU X 343      34.973  41.831  46.389  0.00  0.00           C
ATOM   2674  C   LEU X 343      33.511  38.051  48.059  0.00  0.00           C
ATOM   2675  O   LEU X 343      32.407  38.572  48.215  0.00  0.00           O
ATOM   2676  N   MET X 344      33.679  36.726  48.071  0.00  0.00           N
ATOM   2677  CA  MET X 344      32.597  35.765  48.349  0.00  0.00           C
ATOM   2678  CB  MET X 344      32.660  34.601  47.348  0.00  0.00           C
ATOM   2679  CG  MET X 344      32.382  35.035  45.905  0.00  0.00           C
ATOM   2680  SD  MET X 344      32.508  33.680  44.707  0.00  0.00           S
ATOM   2681  CE  MET X 344      31.908  34.524  43.223  0.00  0.00           C
ATOM   2682  C   MET X 344      32.596  35.238  49.795  0.00  0.00           C
ATOM   2683  O   MET X 344      31.648  34.556  50.192  0.00  0.00           O
ATOM   2684  N   SER X 345      33.624  35.542  50.597  0.00  0.00           N
ATOM   2685  CA  SER X 345      33.795  35.032  51.970  0.00  0.00           C
ATOM   2686  CB  SER X 345      32.818  35.755  52.915  0.00  0.00           C
ATOM   2687  OG  SER X 345      33.475  36.118  54.113  0.00  0.00           O
ATOM   2688  C   SER X 345      33.737  33.491  52.065  0.00  0.00           C
ATOM   2689  O   SER X 345      33.089  32.920  52.950  0.00  0.00           O
ATOM   2690  N   TYR X 346      34.339  32.808  51.087  0.00  0.00           N
ATOM   2691  CA  TYR X 346      34.088  31.398  50.777  0.00  0.00           C
ATOM   2692  CB  TYR X 346      33.083  31.358  49.612  0.00  0.00           C
ATOM   2693  CG  TYR X 346      32.494  29.995  49.307  0.00  0.00           C
ATOM   2694  CD1 TYR X 346      31.281  29.609  49.909  0.00  0.00           C
ATOM   2695  CE1 TYR X 346      30.678  28.384  49.569  0.00  0.00           C
ATOM   2696  CZ  TYR X 346      31.297  27.530  48.635  0.00  0.00           C
ATOM   2697  OH  TYR X 346      30.703  26.355  48.305  0.00  0.00           O
ATOM   2698  CE2 TYR X 346      32.532  27.900  48.059  0.00  0.00           C
ATOM   2699  CD2 TYR X 346      33.123  29.135  48.387  0.00  0.00           C
ATOM   2700  C   TYR X 346      35.392  30.650  50.426  0.00  0.00           C
ATOM   2701  O   TYR X 346      35.909  30.815  49.318  0.00  0.00           O
ATOM   2702  N   PRO X 347      35.922  29.799  51.326  0.00  0.00           N
ATOM   2703  CD  PRO X 347      35.609  29.730  52.746  0.00  0.00           C
ATOM   2704  CG  PRO X 347      36.787  29.002  53.394  0.00  0.00           C
ATOM   2705  CB  PRO X 347      37.292  28.084  52.281  0.00  0.00           C
ATOM   2706  CA  PRO X 347      36.990  28.856  50.992  0.00  0.00           C
ATOM   2707  C   PRO X 347      36.590  27.906  49.853  0.00  0.00           C
ATOM   2708  O   PRO X 347      35.429  27.497  49.751  0.00  0.00           O
ATOM   2709  N   LEU X 348      37.556  27.527  49.017  0.00  0.00           N
ATOM   2710  CA  LEU X 348      37.373  26.702  47.816  0.00  0.00           C
ATOM   2711  CB  LEU X 348      37.370  27.641  46.588  0.00  0.00           C
ATOM   2712  CG  LEU X 348      36.860  26.997  45.283  0.00  0.00           C
ATOM   2713  CD1 LEU X 348      35.344  26.782  45.305  0.00  0.00           C
ATOM   2714  CD2 LEU X 348      37.176  27.913  44.098  0.00  0.00           C
ATOM   2715  C   LEU X 348      38.446  25.596  47.776  0.00  0.00           C
ATOM   2716  O   LEU X 348      39.284  25.548  46.867  0.00  0.00           O
ATOM   2717  N   SER X 349      38.492  24.780  48.836  0.00  0.00           N
ATOM   2718  CA  SER X 349      39.591  23.841  49.131  0.00  0.00           C
ATOM   2719  CB  SER X 349      39.966  23.900  50.621  0.00  0.00           C
ATOM   2720  OG  SER X 349      40.366  25.208  51.002  0.00  0.00           O
ATOM   2721  C   SER X 349      39.334  22.389  48.693  0.00  0.00           C
ATOM   2722  O   SER X 349      40.228  21.549  48.819  0.00  0.00           O
ATOM   2723  N   GLU X 350      38.157  22.066  48.151  0.00  0.00           N
ATOM   2724  CA  GLU X 350      37.839  20.749  47.571  0.00  0.00           C
ATOM   2725  CB  GLU X 350      36.381  20.361  47.876  0.00  0.00           C
ATOM   2726  CG  GLU X 350      36.171  19.944  49.337  0.00  0.00           C
ATOM   2727  CD  GLU X 350      34.687  19.901  49.724  0.00  0.00           C
ATOM   2728  OE1 GLU X 350      33.824  19.442  48.934  0.00  0.00           O
ATOM   2729  OE2 GLU X 350      34.347  20.368  50.837  0.00  0.00           O
ATOM   2730  C   GLU X 350      38.088  20.735  46.053  0.00  0.00           C
ATOM   2731  O   GLU X 350      37.685  21.657  45.338  0.00  0.00           O
ATOM   2732  N   GLY X 351      38.708  19.664  45.548  0.00  0.00           N
ATOM   2733  CA  GLY X 351      39.007  19.484  44.123  0.00  0.00           C
ATOM   2734  C   GLY X 351      37.768  19.332  43.233  0.00  0.00           C
ATOM   2735  O   GLY X 351      37.799  19.714  42.063  0.00  0.00           O
ATOM   2736  N   GLN X 352      36.661  18.827  43.792  0.00  0.00           N
ATOM   2737  CA  GLN X 352      35.365  18.730  43.113  0.00  0.00           C
ATOM   2738  CB  GLN X 352      34.815  17.295  43.229  0.00  0.00           C
ATOM   2739  CG  GLN X 352      34.161  16.954  44.579  0.00  0.00           C
ATOM   2740  CD  GLN X 352      34.100  15.450  44.827  0.00  0.00           C
ATOM   2741  OE1 GLN X 352      33.111  14.772  44.567  0.00  0.00           O
ATOM   2742  NE2 GLN X 352      35.163  14.861  45.322  0.00  0.00           N
ATOM   2743  C   GLN X 352      34.381  19.826  43.565  0.00  0.00           C
ATOM   2744  O   GLN X 352      34.297  20.158  44.754  0.00  0.00           O
ATOM   2745  N   LEU X 353      33.604  20.354  42.619  0.00  0.00           N
ATOM   2746  CA  LEU X 353      32.569  21.372  42.813  0.00  0.00           C
ATOM   2747  CB  LEU X 353      33.135  22.733  42.365  0.00  0.00           C
ATOM   2748  CG  LEU X 353      32.137  23.905  42.407  0.00  0.00           C
ATOM   2749  CD1 LEU X 353      31.654  24.212  43.822  0.00  0.00           C
ATOM   2750  CD2 LEU X 353      32.813  25.157  41.851  0.00  0.00           C
ATOM   2751  C   LEU X 353      31.312  20.996  42.016  0.00  0.00           C
ATOM   2752  O   LEU X 353      31.364  20.871  40.791  0.00  0.00           O
ATOM   2753  N   ASP X 354      30.180  20.825  42.697  0.00  0.00           N
ATOM   2754  CA  ASP X 354      28.902  20.556  42.037  0.00  0.00           C
ATOM   2755  CB  ASP X 354      27.957  19.778  42.955  0.00  0.00           C
ATOM   2756  CG  ASP X 354      26.708  19.370  42.174  0.00  0.00           C
ATOM   2757  OD1 ASP X 354      26.790  18.443  41.336  0.00  0.00           O
ATOM   2758  OD2 ASP X 354      25.665  20.047  42.325  0.00  0.00           O
ATOM   2759  C   ASP X 354      28.242  21.819  41.467  0.00  0.00           C
ATOM   2760  O   ASP X 354      28.333  22.912  42.031  0.00  0.00           O
ATOM   2761  N   GLN X 355      27.515  21.655  40.359  0.00  0.00           N
ATOM   2762  CA  GLN X 355      26.837  22.748  39.668  0.00  0.00           C
ATOM   2763  CB  GLN X 355      26.208  22.188  38.386  0.00  0.00           C
ATOM   2764  CG  GLN X 355      25.618  23.285  37.490  0.00  0.00           C
ATOM   2765  CD  GLN X 355      25.457  22.833  36.044  0.00  0.00           C
ATOM   2766  OE1 GLN X 355      26.340  22.205  35.471  0.00  0.00           O
ATOM   2767  NE2 GLN X 355      24.351  23.149  35.407  0.00  0.00           N
ATOM   2768  C   GLN X 355      25.818  23.483  40.553  0.00  0.00           C
ATOM   2769  O   GLN X 355      25.726  24.705  40.455  0.00  0.00           O
ATOM   2770  N   LYS X 356      25.117  22.799  41.471  0.00  0.00           N
ATOM   2771  CA  LYS X 356      24.216  23.459  42.432  0.00  0.00           C
ATOM   2772  CB  LYS X 356      23.209  22.444  42.997  0.00  0.00           C
ATOM   2773  CG  LYS X 356      22.175  23.122  43.911  0.00  0.00           C
ATOM   2774  CD  LYS X 356      21.072  22.150  44.354  0.00  0.00           C
ATOM   2775  CE  LYS X 356      20.064  22.847  45.275  0.00  0.00           C
ATOM   2776  NZ  LYS X 356      20.638  23.186  46.599  0.00  0.00           N
ATOM   2777  C   LYS X 356      24.985  24.208  43.529  0.00  0.00           C
ATOM   2778  O   LYS X 356      24.565  25.291  43.921  0.00  0.00           O
ATOM   2779  N   THR X 357      26.140  23.701  43.967  0.00  0.00           N
ATOM   2780  CA  THR X 357      27.040  24.414  44.896  0.00  0.00           C
ATOM   2781  CB  THR X 357      28.165  23.477  45.378  0.00  0.00           C
ATOM   2782  CG2 THR X 357      29.172  24.124  46.325  0.00  0.00           C
ATOM   2783  OG1 THR X 357      27.580  22.425  46.115  0.00  0.00           O
ATOM   2784  C   THR X 357      27.595  25.696  44.260  0.00  0.00           C
ATOM   2785  O   THR X 357      27.628  26.738  44.920  0.00  0.00           O
ATOM   2786  N   ALA X 358      27.943  25.662  42.969  0.00  0.00           N
ATOM   2787  CA  ALA X 358      28.304  26.852  42.195  0.00  0.00           C
ATOM   2788  CB  ALA X 358      28.884  26.393  40.851  0.00  0.00           C
ATOM   2789  C   ALA X 358      27.113  27.818  42.004  0.00  0.00           C
ATOM   2790  O   ALA X 358      27.264  29.025  42.193  0.00  0.00           O
ATOM   2791  N   MET X 359      25.921  27.295  41.693  0.00  0.00           N
ATOM   2792  CA  MET X 359      24.695  28.086  41.521  0.00  0.00           C
ATOM   2793  CB  MET X 359      23.564  27.166  41.023  0.00  0.00           C
ATOM   2794  CG  MET X 359      22.359  27.893  40.411  0.00  0.00           C
ATOM   2795  SD  MET X 359      21.352  28.943  41.497  0.00  0.00           S
ATOM   2796  CE  MET X 359      20.704  27.731  42.682  0.00  0.00           C
ATOM   2797  C   MET X 359      24.329  28.834  42.813  0.00  0.00           C
ATOM   2798  O   MET X 359      24.179  30.052  42.780  0.00  0.00           O
ATOM   2799  N   SER X 360      24.283  28.153  43.965  0.00  0.00           N
ATOM   2800  CA  SER X 360      24.011  28.770  45.276  0.00  0.00           C
ATOM   2801  CB  SER X 360      23.989  27.695  46.371  0.00  0.00           C
ATOM   2802  OG  SER X 360      22.854  26.858  46.212  0.00  0.00           O
ATOM   2803  C   SER X 360      25.032  29.855  45.645  0.00  0.00           C
ATOM   2804  O   SER X 360      24.648  30.923  46.122  0.00  0.00           O
ATOM   2805  N   LEU X 361      26.321  29.634  45.355  0.00  0.00           N
ATOM   2806  CA  LEU X 361      27.382  30.626  45.575  0.00  0.00           C
ATOM   2807  CB  LEU X 361      28.732  29.943  45.285  0.00  0.00           C
ATOM   2808  CG  LEU X 361      29.977  30.826  45.485  0.00  0.00           C
ATOM   2809  CD1 LEU X 361      30.086  31.346  46.917  0.00  0.00           C
ATOM   2810  CD2 LEU X 361      31.226  30.003  45.171  0.00  0.00           C
ATOM   2811  C   LEU X 361      27.172  31.896  44.729  0.00  0.00           C
ATOM   2812  O   LEU X 361      27.390  33.010  45.211  0.00  0.00           O
ATOM   2813  N   LEU X 362      26.693  31.751  43.489  0.00  0.00           N
ATOM   2814  CA  LEU X 362      26.315  32.872  42.624  0.00  0.00           C
ATOM   2815  CB  LEU X 362      26.317  32.400  41.159  0.00  0.00           C
ATOM   2816  CG  LEU X 362      27.708  32.056  40.586  0.00  0.00           C
ATOM   2817  CD1 LEU X 362      27.551  31.475  39.180  0.00  0.00           C
ATOM   2818  CD2 LEU X 362      28.622  33.283  40.490  0.00  0.00           C
ATOM   2819  C   LEU X 362      24.970  33.508  43.029  0.00  0.00           C
ATOM   2820  O   LEU X 362      24.824  34.726  42.941  0.00  0.00           O
ATOM   2821  N   TRP X 363      24.014  32.740  43.557  0.00  0.00           N
ATOM   2822  CA  TRP X 363      22.702  33.222  44.022  0.00  0.00           C
ATOM   2823  CB  TRP X 363      21.838  31.996  44.356  0.00  0.00           C
ATOM   2824  CG  TRP X 363      20.368  32.230  44.524  0.00  0.00           C
ATOM   2825  CD1 TRP X 363      19.762  32.570  45.683  0.00  0.00           C
ATOM   2826  NE1 TRP X 363      18.398  32.651  45.485  0.00  0.00           N
ATOM   2827  CE2 TRP X 363      18.049  32.360  44.187  0.00  0.00           C
ATOM   2828  CZ2 TRP X 363      16.817  32.315  43.518  0.00  0.00           C
ATOM   2829  CH2 TRP X 363      16.795  32.009  42.146  0.00  0.00           C
ATOM   2830  CZ3 TRP X 363      18.001  31.745  41.474  0.00  0.00           C
ATOM   2831  CE3 TRP X 363      19.232  31.791  42.160  0.00  0.00           C
ATOM   2832  CD2 TRP X 363      19.293  32.101  43.537  0.00  0.00           C
ATOM   2833  C   TRP X 363      22.807  34.209  45.206  0.00  0.00           C
ATOM   2834  O   TRP X 363      21.973  35.110  45.332  0.00  0.00           O
ATOM   2835  N   LYS X 364      23.883  34.118  46.008  0.00  0.00           N
ATOM   2836  CA  LYS X 364      24.280  35.113  47.032  0.00  0.00           C
ATOM   2837  CB  LYS X 364      24.587  34.411  48.375  0.00  0.00           C
ATOM   2838  CG  LYS X 364      25.856  33.539  48.357  0.00  0.00           C
ATOM   2839  CD  LYS X 364      26.132  32.823  49.693  0.00  0.00           C
ATOM   2840  CE  LYS X 364      26.535  33.787  50.820  0.00  0.00           C
ATOM   2841  NZ  LYS X 364      26.908  33.062  52.058  0.00  0.00           N
ATOM   2842  C   LYS X 364      25.384  36.099  46.590  0.00  0.00           C
ATOM   2843  O   LYS X 364      25.933  36.810  47.433  0.00  0.00           O
ATOM   2844  N   SER X 365      25.730  36.151  45.296  0.00  0.00           N
ATOM   2845  CA  SER X 365      26.854  36.956  44.760  0.00  0.00           C
ATOM   2846  CB  SER X 365      28.110  36.085  44.596  0.00  0.00           C
ATOM   2847  OG  SER X 365      28.446  35.408  45.791  0.00  0.00           O
ATOM   2848  C   SER X 365      26.598  37.666  43.414  0.00  0.00           C
ATOM   2849  O   SER X 365      27.476  38.385  42.938  0.00  0.00           O
ATOM   2850  N   TYR X 366      25.433  37.486  42.781  0.00  0.00           N
ATOM   2851  CA  TYR X 366      25.187  37.862  41.378  0.00  0.00           C
ATOM   2852  CB  TYR X 366      23.781  37.422  40.937  0.00  0.00           C
ATOM   2853  CG  TYR X 366      22.637  38.093  41.663  0.00  0.00           C
ATOM   2854  CD1 TYR X 366      22.134  37.531  42.850  0.00  0.00           C
ATOM   2855  CE1 TYR X 366      21.137  38.203  43.577  0.00  0.00           C
ATOM   2856  CZ  TYR X 366      20.625  39.434  43.112  0.00  0.00           C
ATOM   2857  OH  TYR X 366      19.691  40.113  43.829  0.00  0.00           O
ATOM   2858  CE2 TYR X 366      21.104  39.976  41.902  0.00  0.00           C
ATOM   2859  CD2 TYR X 366      22.108  39.306  41.179  0.00  0.00           C
ATOM   2860  C   TYR X 366      25.463  39.330  40.973  0.00  0.00           C
ATOM   2861  O   TYR X 366      25.869  39.521  39.823  0.00  0.00           O
ATOM   2862  N   PRO X 367      25.365  40.368  41.838  0.00  0.00           N
ATOM   2863  CD  PRO X 367      24.760  40.402  43.164  0.00  0.00           C
ATOM   2864  CG  PRO X 367      24.328  41.850  43.377  0.00  0.00           C
ATOM   2865  CB  PRO X 367      25.440  42.616  42.663  0.00  0.00           C
ATOM   2866  CA  PRO X 367      25.747  41.730  41.449  0.00  0.00           C
ATOM   2867  C   PRO X 367      27.214  41.853  41.007  0.00  0.00           C
ATOM   2868  O   PRO X 367      27.522  42.694  40.164  0.00  0.00           O
ATOM   2869  N   LEU X 368      28.115  40.990  41.496  0.00  0.00           N
ATOM   2870  CA  LEU X 368      29.530  40.964  41.088  0.00  0.00           C
ATOM   2871  CB  LEU X 368      30.326  40.056  42.047  0.00  0.00           C
ATOM   2872  CG  LEU X 368      30.317  40.459  43.534  0.00  0.00           C
ATOM   2873  CD1 LEU X 368      31.039  39.393  44.362  0.00  0.00           C
ATOM   2874  CD2 LEU X 368      31.025  41.794  43.776  0.00  0.00           C
ATOM   2875  C   LEU X 368      29.738  40.505  39.630  0.00  0.00           C
ATOM   2876  O   LEU X 368      30.803  40.750  39.065  0.00  0.00           O
ATOM   2877  N   VAL X 369      28.736  39.861  39.018  0.00  0.00           N
ATOM   2878  CA  VAL X 369      28.751  39.375  37.622  0.00  0.00           C
ATOM   2879  CB  VAL X 369      28.771  37.832  37.547  0.00  0.00           C
ATOM   2880  CG1 VAL X 369      30.060  37.268  38.162  0.00  0.00           C
ATOM   2881  CG2 VAL X 369      27.580  37.176  38.257  0.00  0.00           C
ATOM   2882  C   VAL X 369      27.649  39.998  36.747  0.00  0.00           C
ATOM   2883  O   VAL X 369      27.426  39.549  35.626  0.00  0.00           O
ATOM   2884  N   CYS X 370      26.999  41.066  37.226  0.00  0.00           N
ATOM   2885  CA  CYS X 370      26.156  41.974  36.433  0.00  0.00           C
ATOM   2886  CB  CYS X 370      27.073  42.852  35.558  0.00  0.00           C
ATOM   2887  SG  CYS X 370      28.116  43.912  36.600  0.00  0.00           S
ATOM   2888  C   CYS X 370      24.993  41.324  35.645  0.00  0.00           C
ATOM   2889  O   CYS X 370      24.655  41.801  34.559  0.00  0.00           O
ATOM   2890  N   ILE X 371      24.356  40.269  36.172  0.00  0.00           N
ATOM   2891  CA  ILE X 371      23.181  39.607  35.561  0.00  0.00           C
ATOM   2892  CB  ILE X 371      23.581  38.331  34.781  0.00  0.00           C
ATOM   2893  CG2 ILE X 371      24.467  38.701  33.581  0.00  0.00           C
ATOM   2894  CG1 ILE X 371      24.259  37.264  35.667  0.00  0.00           C
ATOM   2895  CD1 ILE X 371      24.541  35.945  34.932  0.00  0.00           C
ATOM   2896  C   ILE X 371      22.060  39.333  36.579  0.00  0.00           C
ATOM   2897  O   ILE X 371      22.252  39.484  37.785  0.00  0.00           O
ATOM   2898  N   ALA X 372      20.858  38.997  36.103  0.00  0.00           N
ATOM   2899  CA  ALA X 372      19.675  38.761  36.938  0.00  0.00           C
ATOM   2900  CB  ALA X 372      18.438  38.779  36.034  0.00  0.00           C
ATOM   2901  C   ALA X 372      19.740  37.449  37.745  0.00  0.00           C
ATOM   2902  O   ALA X 372      20.180  36.418  37.233  0.00  0.00           O
ATOM   2903  N   LYS X 373      19.204  37.456  38.977  0.00  0.00           N
ATOM   2904  CA  LYS X 373      19.125  36.272  39.861  0.00  0.00           C
ATOM   2905  CB  LYS X 373      18.410  36.674  41.169  0.00  0.00           C
ATOM   2906  CG  LYS X 373      18.310  35.517  42.183  0.00  0.00           C
ATOM   2907  CD  LYS X 373      18.099  35.996  43.629  0.00  0.00           C
ATOM   2908  CE  LYS X 373      16.771  36.710  43.916  0.00  0.00           C
ATOM   2909  NZ  LYS X 373      15.681  35.773  44.280  0.00  0.00           N
ATOM   2910  C   LYS X 373      18.459  35.065  39.183  0.00  0.00           C
ATOM   2911  O   LYS X 373      18.956  33.947  39.264  0.00  0.00           O
ATOM   2912  N   GLU X 374      17.381  35.295  38.437  0.00  0.00           N
ATOM   2913  CA  GLU X 374      16.587  34.253  37.767  0.00  0.00           C
ATOM   2914  CB  GLU X 374      15.164  34.775  37.479  0.00  0.00           C
ATOM   2915  CG  GLU X 374      14.444  35.393  38.699  0.00  0.00           C
ATOM   2916  CD  GLU X 374      14.851  36.841  39.029  0.00  0.00           C
ATOM   2917  OE1 GLU X 374      14.396  37.383  40.067  0.00  0.00           O
ATOM   2918  OE2 GLU X 374      15.614  37.473  38.261  0.00  0.00           O
ATOM   2919  C   GLU X 374      17.250  33.688  36.488  0.00  0.00           C
ATOM   2920  O   GLU X 374      16.726  32.746  35.881  0.00  0.00           O
ATOM   2921  N   LEU X 375      18.407  34.236  36.091  0.00  0.00           N
ATOM   2922  CA  LEU X 375      19.261  33.760  34.995  0.00  0.00           C
ATOM   2923  CB  LEU X 375      19.662  34.990  34.150  0.00  0.00           C
ATOM   2924  CG  LEU X 375      20.444  34.712  32.849  0.00  0.00           C
ATOM   2925  CD1 LEU X 375      19.702  33.769  31.899  0.00  0.00           C
ATOM   2926  CD2 LEU X 375      20.688  36.032  32.114  0.00  0.00           C
ATOM   2927  C   LEU X 375      20.472  32.942  35.498  0.00  0.00           C
ATOM   2928  O   LEU X 375      21.146  32.293  34.700  0.00  0.00           O
ATOM   2929  N   ILE X 376      20.756  32.935  36.809  0.00  0.00           N
ATOM   2930  CA  ILE X 376      21.934  32.261  37.384  0.00  0.00           C
ATOM   2931  CB  ILE X 376      22.111  32.635  38.879  0.00  0.00           C
ATOM   2932  CG2 ILE X 376      23.206  31.803  39.566  0.00  0.00           C
ATOM   2933  CG1 ILE X 376      22.400  34.141  39.083  0.00  0.00           C
ATOM   2934  CD1 ILE X 376      23.681  34.668  38.421  0.00  0.00           C
ATOM   2935  C   ILE X 376      21.961  30.741  37.119  0.00  0.00           C
ATOM   2936  O   ILE X 376      23.017  30.260  36.696  0.00  0.00           O
ATOM   2937  N   PRO X 377      20.868  29.963  37.281  0.00  0.00           N
ATOM   2938  CD  PRO X 377      19.644  30.307  37.996  0.00  0.00           C
ATOM   2939  CG  PRO X 377      18.962  28.981  38.327  0.00  0.00           C
ATOM   2940  CB  PRO X 377      19.439  28.052  37.214  0.00  0.00           C
ATOM   2941  CA  PRO X 377      20.861  28.543  36.922  0.00  0.00           C
ATOM   2942  C   PRO X 377      21.278  28.256  35.469  0.00  0.00           C
ATOM   2943  O   PRO X 377      22.152  27.416  35.239  0.00  0.00           O
ATOM   2944  N   GLU X 378      20.718  28.971  34.489  0.00  0.00           N
ATOM   2945  CA  GLU X 378      21.022  28.766  33.064  0.00  0.00           C
ATOM   2946  CB  GLU X 378      19.903  29.358  32.190  0.00  0.00           C
ATOM   2947  CG  GLU X 378      18.764  28.366  31.905  0.00  0.00           C
ATOM   2948  CD  GLU X 378      18.041  27.837  33.153  0.00  0.00           C
ATOM   2949  OE1 GLU X 378      17.098  28.520  33.632  0.00  0.00           O
ATOM   2950  OE2 GLU X 378      18.349  26.705  33.611  0.00  0.00           O
ATOM   2951  C   GLU X 378      22.396  29.330  32.665  0.00  0.00           C
ATOM   2952  O   GLU X 378      23.119  28.691  31.900  0.00  0.00           O
ATOM   2953  N   ALA X 379      22.815  30.465  33.234  0.00  0.00           N
ATOM   2954  CA  ALA X 379      24.170  30.988  33.054  0.00  0.00           C
ATOM   2955  CB  ALA X 379      24.252  32.378  33.695  0.00  0.00           C
ATOM   2956  C   ALA X 379      25.234  30.032  33.628  0.00  0.00           C
ATOM   2957  O   ALA X 379      26.325  29.914  33.065  0.00  0.00           O
ATOM   2958  N   THR X 380      24.916  29.310  34.708  0.00  0.00           N
ATOM   2959  CA  THR X 380      25.792  28.268  35.267  0.00  0.00           C
ATOM   2960  CB  THR X 380      25.384  27.887  36.702  0.00  0.00           C
ATOM   2961  CG2 THR X 380      26.458  27.049  37.389  0.00  0.00           C
ATOM   2962  OG1 THR X 380      25.239  29.029  37.514  0.00  0.00           O
ATOM   2963  C   THR X 380      25.828  27.033  34.356  0.00  0.00           C
ATOM   2964  O   THR X 380      26.909  26.522  34.074  0.00  0.00           O
ATOM   2965  N   GLU X 381      24.683  26.590  33.819  0.00  0.00           N
ATOM   2966  CA  GLU X 381      24.604  25.475  32.856  0.00  0.00           C
ATOM   2967  CB  GLU X 381      23.126  25.205  32.502  0.00  0.00           C
ATOM   2968  CG  GLU X 381      22.872  24.216  31.345  0.00  0.00           C
ATOM   2969  CD  GLU X 381      23.322  22.774  31.610  0.00  0.00           C
ATOM   2970  OE1 GLU X 381      23.339  21.955  30.653  0.00  0.00           O
ATOM   2971  OE2 GLU X 381      23.568  22.404  32.782  0.00  0.00           O
ATOM   2972  C   GLU X 381      25.438  25.737  31.594  0.00  0.00           C
ATOM   2973  O   GLU X 381      26.246  24.892  31.210  0.00  0.00           O
ATOM   2974  N   LYS X 382      25.301  26.918  30.975  0.00  0.00           N
ATOM   2975  CA  LYS X 382      26.035  27.250  29.741  0.00  0.00           C
ATOM   2976  CB  LYS X 382      25.468  28.533  29.108  0.00  0.00           C
ATOM   2977  CG  LYS X 382      24.069  28.285  28.517  0.00  0.00           C
ATOM   2978  CD  LYS X 382      23.572  29.478  27.692  0.00  0.00           C
ATOM   2979  CE  LYS X 382      22.230  29.122  27.044  0.00  0.00           C
ATOM   2980  NZ  LYS X 382      21.761  30.183  26.125  0.00  0.00           N
ATOM   2981  C   LYS X 382      27.552  27.324  29.937  0.00  0.00           C
ATOM   2982  O   LYS X 382      28.295  27.099  28.975  0.00  0.00           O
ATOM   2983  N   TYR X 383      28.033  27.573  31.158  0.00  0.00           N
ATOM   2984  CA  TYR X 383      29.468  27.598  31.459  0.00  0.00           C
ATOM   2985  CB  TYR X 383      29.782  28.727  32.451  0.00  0.00           C
ATOM   2986  CG  TYR X 383      31.111  29.391  32.144  0.00  0.00           C
ATOM   2987  CD1 TYR X 383      32.316  28.731  32.449  0.00  0.00           C
ATOM   2988  CE1 TYR X 383      33.543  29.282  32.043  0.00  0.00           C
ATOM   2989  CZ  TYR X 383      33.575  30.505  31.340  0.00  0.00           C
ATOM   2990  OH  TYR X 383      34.757  31.012  30.906  0.00  0.00           O
ATOM   2991  CE2 TYR X 383      32.372  31.189  31.072  0.00  0.00           C
ATOM   2992  CD2 TYR X 383      31.142  30.625  31.463  0.00  0.00           C
ATOM   2993  C   TYR X 383      30.021  26.240  31.928  0.00  0.00           C
ATOM   2994  O   TYR X 383      31.108  25.853  31.500  0.00  0.00           O
ATOM   2995  N   LEU X 384      29.284  25.498  32.767  0.00  0.00           N
ATOM   2996  CA  LEU X 384      29.738  24.234  33.374  0.00  0.00           C
ATOM   2997  CB  LEU X 384      29.337  24.186  34.866  0.00  0.00           C
ATOM   2998  CG  LEU X 384      29.752  25.392  35.737  0.00  0.00           C
ATOM   2999  CD1 LEU X 384      29.504  25.073  37.213  0.00  0.00           C
ATOM   3000  CD2 LEU X 384      31.226  25.776  35.612  0.00  0.00           C
ATOM   3001  C   LEU X 384      29.300  22.965  32.605  0.00  0.00           C
ATOM   3002  O   LEU X 384      29.591  21.848  33.041  0.00  0.00           O
ATOM   3003  N   GLY X 385      28.602  23.116  31.475  0.00  0.00           N
ATOM   3004  CA  GLY X 385      28.221  22.034  30.561  0.00  0.00           C
ATOM   3005  C   GLY X 385      29.381  21.423  29.754  0.00  0.00           C
ATOM   3006  O   GLY X 385      30.548  21.790  29.903  0.00  0.00           O
ATOM   3007  N   GLY X 386      29.062  20.450  28.893  0.00  0.00           N
ATOM   3008  CA  GLY X 386      30.018  19.690  28.064  0.00  0.00           C
ATOM   3009  C   GLY X 386      30.729  18.538  28.793  0.00  0.00           C
ATOM   3010  O   GLY X 386      31.331  17.673  28.150  0.00  0.00           O
ATOM   3011  N   THR X 387      30.596  18.496  30.120  0.00  0.00           N
ATOM   3012  CA  THR X 387      31.079  17.464  31.048  0.00  0.00           C
ATOM   3013  CB  THR X 387      32.265  18.006  31.871  0.00  0.00           C
ATOM   3014  CG2 THR X 387      31.883  19.135  32.832  0.00  0.00           C
ATOM   3015  OG1 THR X 387      32.835  16.981  32.649  0.00  0.00           O
ATOM   3016  C   THR X 387      29.943  17.004  31.971  0.00  0.00           C
ATOM   3017  O   THR X 387      28.906  17.667  32.071  0.00  0.00           O
ATOM   3018  N   ASP X 388      30.151  15.899  32.686  0.00  0.00           N
ATOM   3019  CA  ASP X 388      29.306  15.462  33.805  0.00  0.00           C
ATOM   3020  CB  ASP X 388      28.447  14.279  33.337  0.00  0.00           C
ATOM   3021  CG  ASP X 388      27.251  14.006  34.248  0.00  0.00           C
ATOM   3022  OD1 ASP X 388      26.492  14.951  34.574  0.00  0.00           O
ATOM   3023  OD2 ASP X 388      26.994  12.818  34.551  0.00  0.00           O
ATOM   3024  C   ASP X 388      30.114  15.176  35.092  0.00  0.00           C
ATOM   3025  O   ASP X 388      29.583  14.611  36.052  0.00  0.00           O
ATOM   3026  N   ASP X 389      31.391  15.582  35.136  0.00  0.00           N
ATOM   3027  CA  ASP X 389      32.313  15.351  36.255  0.00  0.00           C
ATOM   3028  CB  ASP X 389      33.622  14.758  35.721  0.00  0.00           C
ATOM   3029  CG  ASP X 389      34.534  14.334  36.871  0.00  0.00           C
ATOM   3030  OD1 ASP X 389      34.478  13.147  37.272  0.00  0.00           O
ATOM   3031  OD2 ASP X 389      35.274  15.188  37.404  0.00  0.00           O
ATOM   3032  C   ASP X 389      32.575  16.628  37.075  0.00  0.00           C
ATOM   3033  O   ASP X 389      32.922  17.678  36.536  0.00  0.00           O
ATOM   3034  N   THR X 390      32.441  16.550  38.400  0.00  0.00           N
ATOM   3035  CA  THR X 390      32.535  17.716  39.293  0.00  0.00           C
ATOM   3036  CB  THR X 390      31.721  17.546  40.588  0.00  0.00           C
ATOM   3037  CG2 THR X 390      30.240  17.680  40.273  0.00  0.00           C
ATOM   3038  OG1 THR X 390      31.871  16.280  41.195  0.00  0.00           O
ATOM   3039  C   THR X 390      33.958  18.187  39.577  0.00  0.00           C
ATOM   3040  O   THR X 390      34.130  19.329  39.999  0.00  0.00           O
ATOM   3041  N   VAL X 391      34.994  17.399  39.272  0.00  0.00           N
ATOM   3042  CA  VAL X 391      36.374  17.913  39.230  0.00  0.00           C
ATOM   3043  CB  VAL X 391      37.412  16.777  39.229  0.00  0.00           C
ATOM   3044  CG1 VAL X 391      38.831  17.321  39.366  0.00  0.00           C
ATOM   3045  CG2 VAL X 391      37.192  15.774  40.370  0.00  0.00           C
ATOM   3046  C   VAL X 391      36.540  18.799  37.994  0.00  0.00           C
ATOM   3047  O   VAL X 391      37.032  19.924  38.103  0.00  0.00           O
ATOM   3048  N   LYS X 392      36.034  18.359  36.831  0.00  0.00           N
ATOM   3049  CA  LYS X 392      36.045  19.178  35.608  0.00  0.00           C
ATOM   3050  CB  LYS X 392      35.707  18.317  34.375  0.00  0.00           C
ATOM   3051  CG  LYS X 392      35.781  19.083  33.037  0.00  0.00           C
ATOM   3052  CD  LYS X 392      37.168  19.669  32.731  0.00  0.00           C
ATOM   3053  CE  LYS X 392      37.131  20.508  31.453  0.00  0.00           C
ATOM   3054  NZ  LYS X 392      38.432  21.173  31.220  0.00  0.00           N
ATOM   3055  C   LYS X 392      35.149  20.416  35.731  0.00  0.00           C
ATOM   3056  O   LYS X 392      35.561  21.494  35.309  0.00  0.00           O
ATOM   3057  N   LYS X 393      33.981  20.330  36.384  0.00  0.00           N
ATOM   3058  CA  LYS X 393      33.161  21.522  36.689  0.00  0.00           C
ATOM   3059  CB  LYS X 393      31.754  21.155  37.198  0.00  0.00           C
ATOM   3060  CG  LYS X 393      30.886  20.459  36.130  0.00  0.00           C
ATOM   3061  CD  LYS X 393      29.454  20.223  36.638  0.00  0.00           C
ATOM   3062  CE  LYS X 393      28.611  19.344  35.699  0.00  0.00           C
ATOM   3063  NZ  LYS X 393      28.020  20.080  34.554  0.00  0.00           N
ATOM   3064  C   LYS X 393      33.869  22.510  37.634  0.00  0.00           C
ATOM   3065  O   LYS X 393      33.624  23.707  37.507  0.00  0.00           O
ATOM   3066  N   LYS X 394      34.803  22.072  38.494  0.00  0.00           N
ATOM   3067  CA  LYS X 394      35.658  22.983  39.284  0.00  0.00           C
ATOM   3068  CB  LYS X 394      36.321  22.227  40.457  0.00  0.00           C
ATOM   3069  CG  LYS X 394      36.765  23.166  41.598  0.00  0.00           C
ATOM   3070  CD  LYS X 394      38.238  23.604  41.544  0.00  0.00           C
ATOM   3071  CE  LYS X 394      39.146  22.535  42.163  0.00  0.00           C
ATOM   3072  NZ  LYS X 394      40.553  22.984  42.267  0.00  0.00           N
ATOM   3073  C   LYS X 394      36.665  23.735  38.406  0.00  0.00           C
ATOM   3074  O   LYS X 394      36.778  24.952  38.529  0.00  0.00           O
ATOM   3075  N   ASP X 395      37.317  23.057  37.459  0.00  0.00           N
ATOM   3076  CA  ASP X 395      38.162  23.704  36.436  0.00  0.00           C
ATOM   3077  CB  ASP X 395      38.869  22.623  35.598  0.00  0.00           C
ATOM   3078  CG  ASP X 395      39.495  23.197  34.324  0.00  0.00           C
ATOM   3079  OD1 ASP X 395      40.485  23.958  34.405  0.00  0.00           O
ATOM   3080  OD2 ASP X 395      38.952  22.964  33.222  0.00  0.00           O
ATOM   3081  C   ASP X 395      37.368  24.682  35.542  0.00  0.00           C
ATOM   3082  O   ASP X 395      37.866  25.764  35.214  0.00  0.00           O
ATOM   3083  N   LEU X 396      36.127  24.347  35.177  0.00  0.00           N
ATOM   3084  CA  LEU X 396      35.237  25.239  34.422  0.00  0.00           C
ATOM   3085  CB  LEU X 396      34.049  24.435  33.859  0.00  0.00           C
ATOM   3086  CG  LEU X 396      34.415  23.401  32.775  0.00  0.00           C
ATOM   3087  CD1 LEU X 396      33.210  22.510  32.471  0.00  0.00           C
ATOM   3088  CD2 LEU X 396      34.833  24.060  31.463  0.00  0.00           C
ATOM   3089  C   LEU X 396      34.771  26.443  35.264  0.00  0.00           C
ATOM   3090  O   LEU X 396      34.657  27.542  34.730  0.00  0.00           O
ATOM   3091  N   PHE X 397      34.572  26.294  36.578  0.00  0.00           N
ATOM   3092  CA  PHE X 397      34.243  27.418  37.467  0.00  0.00           C
ATOM   3093  CB  PHE X 397      33.679  26.883  38.788  0.00  0.00           C
ATOM   3094  CG  PHE X 397      33.099  27.966  39.681  0.00  0.00           C
ATOM   3095  CD1 PHE X 397      31.778  28.410  39.479  0.00  0.00           C
ATOM   3096  CE1 PHE X 397      31.238  29.421  40.295  0.00  0.00           C
ATOM   3097  CZ  PHE X 397      32.019  29.995  41.313  0.00  0.00           C
ATOM   3098  CE2 PHE X 397      33.338  29.553  41.519  0.00  0.00           C
ATOM   3099  CD2 PHE X 397      33.878  28.540  40.704  0.00  0.00           C
ATOM   3100  C   PHE X 397      35.438  28.359  37.702  0.00  0.00           C
ATOM   3101  O   PHE X 397      35.268  29.578  37.720  0.00  0.00           O
ATOM   3102  N   LEU X 398      36.660  27.820  37.794  0.00  0.00           N
ATOM   3103  CA  LEU X 398      37.894  28.621  37.817  0.00  0.00           C
ATOM   3104  CB  LEU X 398      39.086  27.714  38.177  0.00  0.00           C
ATOM   3105  CG  LEU X 398      39.096  27.221  39.638  0.00  0.00           C
ATOM   3106  CD1 LEU X 398      40.211  26.191  39.823  0.00  0.00           C
ATOM   3107  CD2 LEU X 398      39.330  28.356  40.637  0.00  0.00           C
ATOM   3108  C   LEU X 398      38.137  29.374  36.494  0.00  0.00           C
ATOM   3109  O   LEU X 398      38.816  30.399  36.486  0.00  0.00           O
ATOM   3110  N   ASP X 399      37.553  28.915  35.383  0.00  0.00           N
ATOM   3111  CA  ASP X 399      37.512  29.648  34.111  0.00  0.00           C
ATOM   3112  CB  ASP X 399      37.478  28.620  32.973  0.00  0.00           C
ATOM   3113  CG  ASP X 399      37.595  29.255  31.591  0.00  0.00           C
ATOM   3114  OD1 ASP X 399      36.654  29.147  30.769  0.00  0.00           O
ATOM   3115  OD2 ASP X 399      38.664  29.812  31.254  0.00  0.00           O
ATOM   3116  C   ASP X 399      36.351  30.664  34.046  0.00  0.00           C
ATOM   3117  O   ASP X 399      36.493  31.714  33.425  0.00  0.00           O
ATOM   3118  N   LEU X 400      35.233  30.403  34.736  0.00  0.00           N
ATOM   3119  CA  LEU X 400      34.068  31.297  34.844  0.00  0.00           C
ATOM   3120  CB  LEU X 400      32.934  30.523  35.555  0.00  0.00           C
ATOM   3121  CG  LEU X 400      31.504  31.092  35.446  0.00  0.00           C
ATOM   3122  CD1 LEU X 400      30.523  30.048  35.991  0.00  0.00           C
ATOM   3123  CD2 LEU X 400      31.267  32.368  36.259  0.00  0.00           C
ATOM   3124  C   LEU X 400      34.430  32.609  35.554  0.00  0.00           C
ATOM   3125  O   LEU X 400      34.086  33.685  35.066  0.00  0.00           O
ATOM   3126  N   ILE X 401      35.171  32.547  36.665  0.00  0.00           N
ATOM   3127  CA  ILE X 401      35.578  33.736  37.445  0.00  0.00           C
ATOM   3128  CB  ILE X 401      35.761  33.388  38.942  0.00  0.00           C
ATOM   3129  CG2 ILE X 401      34.446  32.832  39.524  0.00  0.00           C
ATOM   3130  CG1 ILE X 401      36.953  32.433  39.185  0.00  0.00           C
ATOM   3131  CD1 ILE X 401      37.268  32.198  40.668  0.00  0.00           C
ATOM   3132  C   ILE X 401      36.811  34.475  36.886  0.00  0.00           C
ATOM   3133  O   ILE X 401      37.209  35.508  37.431  0.00  0.00           O
ATOM   3134  N   ALA X 402      37.440  33.955  35.828  0.00  0.00           N
ATOM   3135  CA  ALA X 402      38.812  34.301  35.460  0.00  0.00           C
ATOM   3136  CB  ALA X 402      39.274  33.323  34.380  0.00  0.00           C
ATOM   3137  C   ALA X 402      39.030  35.759  35.012  0.00  0.00           C
ATOM   3138  O   ALA X 402      40.093  36.322  35.289  0.00  0.00           O
ATOM   3139  N   ASP X 403      38.061  36.376  34.332  0.00  0.00           N
ATOM   3140  CA  ASP X 403      38.131  37.742  33.780  0.00  0.00           C
ATOM   3141  CB  ASP X 403      38.582  37.663  32.311  0.00  0.00           C
ATOM   3142  CG  ASP X 403      40.081  37.391  32.190  0.00  0.00           C
ATOM   3143  OD1 ASP X 403      40.509  36.255  31.873  0.00  0.00           O
ATOM   3144  OD2 ASP X 403      40.888  38.325  32.387  0.00  0.00           O
ATOM   3145  C   ASP X 403      36.823  38.558  33.916  0.00  0.00           C
ATOM   3146  O   ASP X 403      36.838  39.766  33.674  0.00  0.00           O
ATOM   3147  N   VAL X 404      35.705  37.945  34.314  0.00  0.00           N
ATOM   3148  CA  VAL X 404      34.361  38.556  34.390  0.00  0.00           C
ATOM   3149  CB  VAL X 404      33.344  37.480  34.842  0.00  0.00           C
ATOM   3150  CG1 VAL X 404      33.592  36.945  36.259  0.00  0.00           C
ATOM   3151  CG2 VAL X 404      31.893  37.961  34.765  0.00  0.00           C
ATOM   3152  C   VAL X 404      34.258  39.829  35.254  0.00  0.00           C
ATOM   3153  O   VAL X 404      33.518  40.747  34.888  0.00  0.00           O
ATOM   3154  N   MET X 405      34.985  39.924  36.375  0.00  0.00           N
ATOM   3155  CA  MET X 405      34.873  41.053  37.320  0.00  0.00           C
ATOM   3156  CB  MET X 405      35.124  40.590  38.767  0.00  0.00           C
ATOM   3157  CG  MET X 405      34.189  39.461  39.206  0.00  0.00           C
ATOM   3158  SD  MET X 405      34.142  39.171  40.996  0.00  0.00           S
ATOM   3159  CE  MET X 405      33.019  37.751  41.015  0.00  0.00           C
ATOM   3160  C   MET X 405      35.819  42.215  36.994  0.00  0.00           C
ATOM   3161  O   MET X 405      35.508  43.364  37.314  0.00  0.00           O
ATOM   3162  N   PHE X 406      36.968  41.918  36.373  0.00  0.00           N
ATOM   3163  CA  PHE X 406      38.078  42.867  36.194  0.00  0.00           C
ATOM   3164  CB  PHE X 406      39.210  42.536  37.189  0.00  0.00           C
ATOM   3165  CG  PHE X 406      38.797  42.244  38.625  0.00  0.00           C
ATOM   3166  CD1 PHE X 406      37.992  43.152  39.339  0.00  0.00           C
ATOM   3167  CE1 PHE X 406      37.608  42.875  40.663  0.00  0.00           C
ATOM   3168  CZ  PHE X 406      38.034  41.688  41.283  0.00  0.00           C
ATOM   3169  CE2 PHE X 406      38.843  40.780  40.579  0.00  0.00           C
ATOM   3170  CD2 PHE X 406      39.223  41.057  39.254  0.00  0.00           C
ATOM   3171  C   PHE X 406      38.634  42.882  34.762  0.00  0.00           C
ATOM   3172  O   PHE X 406      38.777  43.948  34.163  0.00  0.00           O
ATOM   3173  N   GLY X 407      38.940  41.713  34.190  0.00  0.00           N
ATOM   3174  CA  GLY X 407      39.619  41.588  32.897  0.00  0.00           C
ATOM   3175  C   GLY X 407      38.789  42.063  31.706  0.00  0.00           C
ATOM   3176  O   GLY X 407      39.241  42.922  30.952  0.00  0.00           O
ATOM   3177  N   VAL X 408      37.559  41.561  31.563  0.00  0.00           N
ATOM   3178  CA  VAL X 408      36.623  41.992  30.510  0.00  0.00           C
ATOM   3179  CB  VAL X 408      35.346  41.123  30.466  0.00  0.00           C
ATOM   3180  CG1 VAL X 408      34.335  41.641  29.431  0.00  0.00           C
ATOM   3181  CG2 VAL X 408      35.681  39.674  30.093  0.00  0.00           C
ATOM   3182  C   VAL X 408      36.309  43.491  30.619  0.00  0.00           C
ATOM   3183  O   VAL X 408      36.570  44.197  29.642  0.00  0.00           O
ATOM   3184  N   PRO X 409      35.819  44.038  31.755  0.00  0.00           N
ATOM   3185  CD  PRO X 409      35.390  43.362  32.975  0.00  0.00           C
ATOM   3186  CG  PRO X 409      35.281  44.451  34.035  0.00  0.00           C
ATOM   3187  CB  PRO X 409      34.901  45.689  33.229  0.00  0.00           C
ATOM   3188  CA  PRO X 409      35.540  45.474  31.853  0.00  0.00           C
ATOM   3189  C   PRO X 409      36.777  46.359  31.615  0.00  0.00           C
ATOM   3190  O   PRO X 409      36.645  47.419  31.001  0.00  0.00           O
ATOM   3191  N   SER X 410      37.983  45.913  31.987  0.00  0.00           N
ATOM   3192  CA  SER X 410      39.233  46.637  31.688  0.00  0.00           C
ATOM   3193  CB  SER X 410      40.399  46.088  32.515  0.00  0.00           C
ATOM   3194  OG  SER X 410      40.113  46.232  33.896  0.00  0.00           O
ATOM   3195  C   SER X 410      39.601  46.667  30.192  0.00  0.00           C
ATOM   3196  O   SER X 410      40.382  47.521  29.783  0.00  0.00           O
ATOM   3197  N   VAL X 411      39.004  45.814  29.349  0.00  0.00           N
ATOM   3198  CA  VAL X 411      39.034  45.965  27.879  0.00  0.00           C
ATOM   3199  CB  VAL X 411      39.019  44.591  27.172  0.00  0.00           C
ATOM   3200  CG1 VAL X 411      39.032  44.723  25.642  0.00  0.00           C
ATOM   3201  CG2 VAL X 411      40.247  43.757  27.564  0.00  0.00           C
ATOM   3202  C   VAL X 411      37.894  46.873  27.393  0.00  0.00           C
ATOM   3203  O   VAL X 411      38.108  47.705  26.513  0.00  0.00           O
ATOM   3204  N   ILE X 412      36.696  46.785  27.987  0.00  0.00           N
ATOM   3205  CA  ILE X 412      35.540  47.618  27.598  0.00  0.00           C
ATOM   3206  CB  ILE X 412      34.243  47.142  28.296  0.00  0.00           C
ATOM   3207  CG2 ILE X 412      33.044  48.031  27.923  0.00  0.00           C
ATOM   3208  CG1 ILE X 412      33.891  45.667  27.989  0.00  0.00           C
ATOM   3209  CD1 ILE X 412      33.885  45.269  26.506  0.00  0.00           C
ATOM   3210  C   ILE X 412      35.794  49.118  27.820  0.00  0.00           C
ATOM   3211  O   ILE X 412      35.420  49.928  26.970  0.00  0.00           O
ATOM   3212  N   VAL X 413      36.492  49.511  28.894  0.00  0.00           N
ATOM   3213  CA  VAL X 413      36.873  50.922  29.100  0.00  0.00           C
ATOM   3214  CB  VAL X 413      37.496  51.149  30.492  0.00  0.00           C
ATOM   3215  CG1 VAL X 413      38.848  50.463  30.703  0.00  0.00           C
ATOM   3216  CG2 VAL X 413      37.643  52.640  30.806  0.00  0.00           C
ATOM   3217  C   VAL X 413      37.757  51.447  27.959  0.00  0.00           C
ATOM   3218  O   VAL X 413      37.502  52.537  27.450  0.00  0.00           O
ATOM   3219  N   ALA X 414      38.717  50.649  27.477  0.00  0.00           N
ATOM   3220  CA  ALA X 414      39.557  51.006  26.333  0.00  0.00           C
ATOM   3221  CB  ALA X 414      40.734  50.027  26.259  0.00  0.00           C
ATOM   3222  C   ALA X 414      38.754  51.050  25.020  0.00  0.00           C
ATOM   3223  O   ALA X 414      38.900  51.996  24.246  0.00  0.00           O
ATOM   3224  N   ARG X 415      37.843  50.091  24.793  0.00  0.00           N
ATOM   3225  CA  ARG X 415      36.921  50.087  23.638  0.00  0.00           C
ATOM   3226  CB  ARG X 415      36.026  48.837  23.679  0.00  0.00           C
ATOM   3227  CG  ARG X 415      36.763  47.570  23.234  0.00  0.00           C
ATOM   3228  CD  ARG X 415      35.783  46.425  22.945  0.00  0.00           C
ATOM   3229  NE  ARG X 415      36.479  45.303  22.296  0.00  0.00           N
ATOM   3230  CZ  ARG X 415      35.935  44.213  21.789  0.00  0.00           C
ATOM   3231  NH1 ARG X 415      34.662  43.940  21.834  0.00  0.00           N
ATOM   3232  NH2 ARG X 415      36.697  43.339  21.213  0.00  0.00           N
ATOM   3233  C   ARG X 415      36.047  51.342  23.565  0.00  0.00           C
ATOM   3234  O   ARG X 415      35.865  51.893  22.479  0.00  0.00           O
ATOM   3235  N   ASN X 416      35.544  51.814  24.706  0.00  0.00           N
ATOM   3236  CA  ASN X 416      34.704  53.012  24.791  0.00  0.00           C
ATOM   3237  CB  ASN X 416      33.844  52.914  26.067  0.00  0.00           C
ATOM   3238  CG  ASN X 416      32.814  51.787  26.030  0.00  0.00           C
ATOM   3239  OD1 ASN X 416      32.475  51.221  24.996  0.00  0.00           O
ATOM   3240  ND2 ASN X 416      32.249  51.436  27.164  0.00  0.00           N
ATOM   3241  C   ASN X 416      35.528  54.318  24.698  0.00  0.00           C
ATOM   3242  O   ASN X 416      35.073  55.278  24.079  0.00  0.00           O
ATOM   3243  N   HIE X 417      36.761  54.343  25.222  0.00  0.00           N
ATOM   3244  CA  HIE X 417      37.716  55.459  25.060  0.00  0.00           C
ATOM   3245  CB  HIE X 417      38.915  55.190  25.989  0.00  0.00           C
ATOM   3246  CG  HIE X 417      39.848  56.356  26.201  0.00  0.00           C
ATOM   3247  ND1 HIE X 417      39.622  57.410  27.088  0.00  0.00           N
ATOM   3248  CE1 HIE X 417      40.710  58.190  27.022  0.00  0.00           C
ATOM   3249  NE2 HIE X 417      41.604  57.669  26.167  0.00  0.00           N
ATOM   3250  CD2 HIE X 417      41.079  56.515  25.634  0.00  0.00           C
ATOM   3251  C   HIE X 417      38.142  55.634  23.587  0.00  0.00           C
ATOM   3252  O   HIE X 417      38.132  56.742  23.047  0.00  0.00           O
ATOM   3253  N   ARG X 418      38.391  54.514  22.895  0.00  0.00           N
ATOM   3254  CA  ARG X 418      38.614  54.426  21.440  0.00  0.00           C
ATOM   3255  CB  ARG X 418      39.003  52.968  21.134  0.00  0.00           C
ATOM   3256  CG  ARG X 418      39.294  52.671  19.657  0.00  0.00           C
ATOM   3257  CD  ARG X 418      39.753  51.216  19.477  0.00  0.00           C
ATOM   3258  NE  ARG X 418      38.682  50.220  19.664  0.00  0.00           N
ATOM   3259  CZ  ARG X 418      38.832  48.908  19.581  0.00  0.00           C
ATOM   3260  NH1 ARG X 418      39.966  48.320  19.345  0.00  0.00           N
ATOM   3261  NH2 ARG X 418      37.831  48.100  19.741  0.00  0.00           N
ATOM   3262  C   ARG X 418      37.401  54.898  20.629  0.00  0.00           C
ATOM   3263  O   ARG X 418      37.551  55.639  19.659  0.00  0.00           O
ATOM   3264  N   ASP X 419      36.187  54.557  21.062  0.00  0.00           N
ATOM   3265  CA  ASP X 419      34.936  55.001  20.423  0.00  0.00           C
ATOM   3266  CB  ASP X 419      33.781  54.128  20.936  0.00  0.00           C
ATOM   3267  CG  ASP X 419      32.558  54.173  20.022  0.00  0.00           C
ATOM   3268  OD1 ASP X 419      32.678  53.779  18.838  0.00  0.00           O
ATOM   3269  OD2 ASP X 419      31.453  54.502  20.503  0.00  0.00           O
ATOM   3270  C   ASP X 419      34.648  56.509  20.614  0.00  0.00           C
ATOM   3271  O   ASP X 419      33.862  57.092  19.864  0.00  0.00           O
ATOM   3272  N   ALA X 420      35.324  57.159  21.570  0.00  0.00           N
ATOM   3273  CA  ALA X 420      35.361  58.616  21.735  0.00  0.00           C
ATOM   3274  CB  ALA X 420      35.486  58.921  23.232  0.00  0.00           C
ATOM   3275  C   ALA X 420      36.464  59.314  20.902  0.00  0.00           C
ATOM   3276  O   ALA X 420      36.476  60.548  20.813  0.00  0.00           O
ATOM   3277  N   GLY X 421      37.371  58.546  20.282  0.00  0.00           N
ATOM   3278  CA  GLY X 421      38.465  59.030  19.428  0.00  0.00           C
ATOM   3279  C   GLY X 421      39.767  59.382  20.159  0.00  0.00           C
ATOM   3280  O   GLY X 421      40.568  60.152  19.620  0.00  0.00           O
ATOM   3281  N   ALA X 422      39.977  58.859  21.373  0.00  0.00           N
ATOM   3282  CA  ALA X 422      41.166  59.109  22.190  0.00  0.00           C
ATOM   3283  CB  ALA X 422      40.694  59.471  23.599  0.00  0.00           C
ATOM   3284  C   ALA X 422      42.149  57.905  22.160  0.00  0.00           C
ATOM   3285  O   ALA X 422      41.686  56.761  22.222  0.00  0.00           O
ATOM   3286  N   PRO X 423      43.485  58.105  22.059  0.00  0.00           N
ATOM   3287  CD  PRO X 423      44.177  59.389  21.975  0.00  0.00           C
ATOM   3288  CG  PRO X 423      45.451  59.123  21.178  0.00  0.00           C
ATOM   3289  CB  PRO X 423      45.804  57.696  21.582  0.00  0.00           C
ATOM   3290  CA  PRO X 423      44.438  57.021  21.758  0.00  0.00           C
ATOM   3291  C   PRO X 423      44.508  55.889  22.800  0.00  0.00           C
ATOM   3292  O   PRO X 423      44.365  56.123  24.002  0.00  0.00           O
ATOM   3293  N   THR X 424      44.789  54.661  22.348  0.00  0.00           N
ATOM   3294  CA  THR X 424      44.828  53.451  23.197  0.00  0.00           C
ATOM   3295  CB  THR X 424      43.529  52.628  23.105  0.00  0.00           C
ATOM   3296  CG2 THR X 424      42.352  53.289  23.817  0.00  0.00           C
ATOM   3297  OG1 THR X 424      43.148  52.390  21.769  0.00  0.00           O
ATOM   3298  C   THR X 424      46.022  52.529  22.915  0.00  0.00           C
ATOM   3299  O   THR X 424      46.410  52.306  21.762  0.00  0.00           O
ATOM   3300  N   TYR X 425      46.572  51.957  23.993  0.00  0.00           N
ATOM   3301  CA  TYR X 425      47.633  50.940  24.000  0.00  0.00           C
ATOM   3302  CB  TYR X 425      48.986  51.591  24.336  0.00  0.00           C
ATOM   3303  CG  TYR X 425      49.631  52.371  23.207  0.00  0.00           C
ATOM   3304  CD1 TYR X 425      49.339  53.738  23.023  0.00  0.00           C
ATOM   3305  CE1 TYR X 425      49.945  54.456  21.973  0.00  0.00           C
ATOM   3306  CZ  TYR X 425      50.860  53.808  21.115  0.00  0.00           C
ATOM   3307  OH  TYR X 425      51.410  54.474  20.067  0.00  0.00           O
ATOM   3308  CE2 TYR X 425      51.165  52.444  21.312  0.00  0.00           C
ATOM   3309  CD2 TYR X 425      50.545  51.727  22.351  0.00  0.00           C
ATOM   3310  C   TYR X 425      47.314  49.852  25.041  0.00  0.00           C
ATOM   3311  O   TYR X 425      47.051  50.163  26.202  0.00  0.00           O
ATOM   3312  N   MET X 426      47.376  48.573  24.658  0.00  0.00           N
ATOM   3313  CA  MET X 426      47.027  47.446  25.541  0.00  0.00           C
ATOM   3314  CB  MET X 426      45.825  46.673  24.973  0.00  0.00           C
ATOM   3315  CG  MET X 426      44.578  47.539  24.730  0.00  0.00           C
ATOM   3316  SD  MET X 426      43.892  48.416  26.161  0.00  0.00           S
ATOM   3317  CE  MET X 426      43.170  47.050  27.111  0.00  0.00           C
ATOM   3318  C   MET X 426      48.221  46.508  25.765  0.00  0.00           C
ATOM   3319  O   MET X 426      49.014  46.283  24.844  0.00  0.00           O
ATOM   3320  N   TYR X 427      48.333  45.932  26.966  0.00  0.00           N
ATOM   3321  CA  TYR X 427      49.336  44.914  27.303  0.00  0.00           C
ATOM   3322  CB  TYR X 427      50.585  45.543  27.943  0.00  0.00           C
ATOM   3323  CG  TYR X 427      50.427  46.325  29.247  0.00  0.00           C
ATOM   3324  CD1 TYR X 427      50.930  45.796  30.455  0.00  0.00           C
ATOM   3325  CE1 TYR X 427      50.905  46.569  31.634  0.00  0.00           C
ATOM   3326  CZ  TYR X 427      50.377  47.875  31.623  0.00  0.00           C
ATOM   3327  OH  TYR X 427      50.336  48.622  32.758  0.00  0.00           O
ATOM   3328  CE2 TYR X 427      49.849  48.393  30.427  0.00  0.00           C
ATOM   3329  CD2 TYR X 427      49.867  47.620  29.249  0.00  0.00           C
ATOM   3330  C   TYR X 427      48.772  43.785  28.172  0.00  0.00           C
ATOM   3331  O   TYR X 427      47.847  43.991  28.951  0.00  0.00           O
ATOM   3332  N   GLU X 428      49.340  42.584  28.053  0.00  0.00           N
ATOM   3333  CA  GLU X 428      48.959  41.402  28.834  0.00  0.00           C
ATOM   3334  CB  GLU X 428      48.125  40.451  27.956  0.00  0.00           C
ATOM   3335  CG  GLU X 428      47.463  39.315  28.751  0.00  0.00           C
ATOM   3336  CD  GLU X 428      46.834  38.266  27.823  0.00  0.00           C
ATOM   3337  OE1 GLU X 428      45.593  38.087  27.818  0.00  0.00           O
ATOM   3338  OE2 GLU X 428      47.590  37.559  27.117  0.00  0.00           O
ATOM   3339  C   GLU X 428      50.207  40.707  29.404  0.00  0.00           C
ATOM   3340  O   GLU X 428      51.085  40.281  28.647  0.00  0.00           O
ATOM   3341  N   PHE X 429      50.293  40.565  30.729  0.00  0.00           N
ATOM   3342  CA  PHE X 429      51.406  39.869  31.390  0.00  0.00           C
ATOM   3343  CB  PHE X 429      51.486  40.267  32.871  0.00  0.00           C
ATOM   3344  CG  PHE X 429      52.021  41.664  33.113  0.00  0.00           C
ATOM   3345  CD1 PHE X 429      51.173  42.683  33.585  0.00  0.00           C
ATOM   3346  CE1 PHE X 429      51.696  43.961  33.849  0.00  0.00           C
ATOM   3347  CZ  PHE X 429      53.058  44.231  33.629  0.00  0.00           C
ATOM   3348  CE2 PHE X 429      53.904  43.218  33.146  0.00  0.00           C
ATOM   3349  CD2 PHE X 429      53.387  41.935  32.894  0.00  0.00           C
ATOM   3350  C   PHE X 429      51.298  38.345  31.247  0.00  0.00           C
ATOM   3351  O   PHE X 429      50.211  37.781  31.373  0.00  0.00           O
ATOM   3352  N   GLN X 430      52.432  37.671  31.036  0.00  0.00           N
ATOM   3353  CA  GLN X 430      52.510  36.222  30.782  0.00  0.00           C
ATOM   3354  CB  GLN X 430      53.185  35.987  29.417  0.00  0.00           C
ATOM   3355  CG  GLN X 430      52.588  36.797  28.253  0.00  0.00           C
ATOM   3356  CD  GLN X 430      51.090  36.588  28.055  0.00  0.00           C
ATOM   3357  OE1 GLN X 430      50.576  35.478  28.097  0.00  0.00           O
ATOM   3358  NE2 GLN X 430      50.335  37.633  27.814  0.00  0.00           N
ATOM   3359  C   GLN X 430      53.254  35.428  31.875  0.00  0.00           C
ATOM   3360  O   GLN X 430      53.114  34.204  31.936  0.00  0.00           O
ATOM   3361  N   TYR X 431      54.043  36.101  32.719  0.00  0.00           N
ATOM   3362  CA  TYR X 431      54.867  35.509  33.781  0.00  0.00           C
ATOM   3363  CB  TYR X 431      56.197  35.029  33.168  0.00  0.00           C
ATOM   3364  CG  TYR X 431      57.294  34.670  34.158  0.00  0.00           C
ATOM   3365  CD1 TYR X 431      58.368  35.560  34.363  0.00  0.00           C
ATOM   3366  CE1 TYR X 431      59.404  35.227  35.258  0.00  0.00           C
ATOM   3367  CZ  TYR X 431      59.369  34.004  35.960  0.00  0.00           C
ATOM   3368  OH  TYR X 431      60.359  33.687  36.840  0.00  0.00           O
ATOM   3369  CE2 TYR X 431      58.286  33.120  35.764  0.00  0.00           C
ATOM   3370  CD2 TYR X 431      57.252  33.451  34.864  0.00  0.00           C
ATOM   3371  C   TYR X 431      55.133  36.531  34.900  0.00  0.00           C
ATOM   3372  O   TYR X 431      55.294  37.724  34.631  0.00  0.00           O
ATOM   3373  N   ARG X 432      55.244  36.053  36.146  0.00  0.00           N
ATOM   3374  CA  ARG X 432      55.665  36.827  37.327  0.00  0.00           C
ATOM   3375  CB  ARG X 432      54.548  36.790  38.386  0.00  0.00           C
ATOM   3376  CG  ARG X 432      53.384  37.737  38.053  0.00  0.00           C
ATOM   3377  CD  ARG X 432      52.097  37.324  38.779  0.00  0.00           C
ATOM   3378  NE  ARG X 432      51.089  38.388  38.710  0.00  0.00           N
ATOM   3379  CZ  ARG X 432      49.887  38.425  39.245  0.00  0.00           C
ATOM   3380  NH1 ARG X 432      49.192  39.511  39.125  0.00  0.00           N
ATOM   3381  NH2 ARG X 432      49.370  37.440  39.914  0.00  0.00           N
ATOM   3382  C   ARG X 432      56.983  36.261  37.886  0.00  0.00           C
ATOM   3383  O   ARG X 432      57.004  35.076  38.238  0.00  0.00           O
ATOM   3384  N   PRO X 433      58.058  37.070  38.012  0.00  0.00           N
ATOM   3385  CD  PRO X 433      58.231  38.372  37.382  0.00  0.00           C
ATOM   3386  CG  PRO X 433      59.737  38.634  37.358  0.00  0.00           C
ATOM   3387  CB  PRO X 433      60.225  37.897  38.605  0.00  0.00           C
ATOM   3388  CA  PRO X 433      59.345  36.646  38.566  0.00  0.00           C
ATOM   3389  C   PRO X 433      59.260  35.896  39.901  0.00  0.00           C
ATOM   3390  O   PRO X 433      58.416  36.177  40.759  0.00  0.00           O
ATOM   3391  N   SER X 434      60.119  34.890  40.036  0.00  0.00           N
ATOM   3392  CA  SER X 434      59.942  33.707  40.890  0.00  0.00           C
ATOM   3393  CB  SER X 434      60.568  32.481  40.205  0.00  0.00           C
ATOM   3394  OG  SER X 434      59.855  32.150  39.018  0.00  0.00           O
ATOM   3395  C   SER X 434      60.397  33.866  42.351  0.00  0.00           C
ATOM   3396  O   SER X 434      60.728  32.873  43.002  0.00  0.00           O
ATOM   3397  N   PHE X 435      60.362  35.085  42.897  0.00  0.00           N
ATOM   3398  CA  PHE X 435      60.641  35.379  44.312  0.00  0.00           C
ATOM   3399  CB  PHE X 435      60.434  36.880  44.572  0.00  0.00           C
ATOM   3400  CG  PHE X 435      61.391  37.795  43.828  0.00  0.00           C
ATOM   3401  CD1 PHE X 435      62.699  37.983  44.311  0.00  0.00           C
ATOM   3402  CE1 PHE X 435      63.586  38.841  43.638  0.00  0.00           C
ATOM   3403  CZ  PHE X 435      63.166  39.523  42.486  0.00  0.00           C
ATOM   3404  CE2 PHE X 435      61.862  39.336  41.995  0.00  0.00           C
ATOM   3405  CD2 PHE X 435      60.975  38.472  42.664  0.00  0.00           C
ATOM   3406  C   PHE X 435      59.795  34.531  45.292  0.00  0.00           C
ATOM   3407  O   PHE X 435      58.687  34.097  44.968  0.00  0.00           O
ATOM   3408  N   SER X 436      60.304  34.300  46.503  0.00  0.00           N
ATOM   3409  CA  SER X 436      59.662  33.483  47.546  0.00  0.00           C
ATOM   3410  CB  SER X 436      60.732  32.947  48.502  0.00  0.00           C
ATOM   3411  OG  SER X 436      61.400  31.840  47.929  0.00  0.00           O
ATOM   3412  C   SER X 436      58.577  34.222  48.346  0.00  0.00           C
ATOM   3413  O   SER X 436      58.536  35.454  48.407  0.00  0.00           O
ATOM   3414  N   SER X 437      57.688  33.460  48.989  0.00  0.00           N
ATOM   3415  CA  SER X 437      56.636  33.933  49.907  0.00  0.00           C
ATOM   3416  CB  SER X 437      55.419  34.407  49.103  0.00  0.00           C
ATOM   3417  OG  SER X 437      55.736  35.557  48.341  0.00  0.00           O
ATOM   3418  C   SER X 437      56.172  32.831  50.878  0.00  0.00           C
ATOM   3419  O   SER X 437      56.202  31.643  50.539  0.00  0.00           O
ATOM   3420  N   ASP X 438      55.683  33.227  52.059  0.00  0.00           N
ATOM   3421  CA  ASP X 438      55.001  32.360  53.037  0.00  0.00           C
ATOM   3422  CB  ASP X 438      55.786  32.335  54.363  0.00  0.00           C
ATOM   3423  CG  ASP X 438      55.167  31.396  55.407  0.00  0.00           C
ATOM   3424  OD1 ASP X 438      54.946  30.202  55.097  0.00  0.00           O
ATOM   3425  OD2 ASP X 438      54.935  31.824  56.564  0.00  0.00           O
ATOM   3426  C   ASP X 438      53.545  32.793  53.264  0.00  0.00           C
ATOM   3427  O   ASP X 438      52.630  31.978  53.131  0.00  0.00           O
ATOM   3428  N   MET X 439      53.315  34.077  53.556  0.00  0.00           N
ATOM   3429  CA  MET X 439      51.990  34.619  53.882  0.00  0.00           C
ATOM   3430  CB  MET X 439      52.168  36.000  54.548  0.00  0.00           C
ATOM   3431  CG  MET X 439      50.856  36.757  54.801  0.00  0.00           C
ATOM   3432  SD  MET X 439      49.631  35.889  55.820  0.00  0.00           S
ATOM   3433  CE  MET X 439      48.249  37.058  55.680  0.00  0.00           C
ATOM   3434  C   MET X 439      51.053  34.688  52.666  0.00  0.00           C
ATOM   3435  O   MET X 439      49.903  34.247  52.764  0.00  0.00           O
ATOM   3436  N   LYS X 440      51.514  35.242  51.534  0.00  0.00           N
ATOM   3437  CA  LYS X 440      50.633  35.639  50.414  0.00  0.00           C
ATOM   3438  CB  LYS X 440      51.130  36.977  49.830  0.00  0.00           C
ATOM   3439  CG  LYS X 440      52.275  36.843  48.815  0.00  0.00           C
ATOM   3440  CD  LYS X 440      52.958  38.199  48.590  0.00  0.00           C
ATOM   3441  CE  LYS X 440      53.850  38.210  47.343  0.00  0.00           C
ATOM   3442  NZ  LYS X 440      53.064  38.510  46.121  0.00  0.00           N
ATOM   3443  C   LYS X 440      50.386  34.529  49.361  0.00  0.00           C
ATOM   3444  O   LYS X 440      51.160  33.568  49.303  0.00  0.00           O
ATOM   3445  N   PRO X 441      49.356  34.652  48.492  0.00  0.00           N
ATOM   3446  CD  PRO X 441      48.289  35.644  48.584  0.00  0.00           C
ATOM   3447  CG  PRO X 441      47.046  34.989  47.995  0.00  0.00           C
ATOM   3448  CB  PRO X 441      47.629  34.084  46.918  0.00  0.00           C
ATOM   3449  CA  PRO X 441      48.979  33.635  47.494  0.00  0.00           C
ATOM   3450  C   PRO X 441      49.976  33.366  46.350  0.00  0.00           C
ATOM   3451  O   PRO X 441      49.736  32.468  45.541  0.00  0.00           O
ATOM   3452  N   LYS X 442      51.095  34.103  46.256  0.00  0.00           N
ATOM   3453  CA  LYS X 442      52.160  33.885  45.251  0.00  0.00           C
ATOM   3454  CB  LYS X 442      53.328  34.838  45.558  0.00  0.00           C
ATOM   3455  CG  LYS X 442      54.420  34.833  44.474  0.00  0.00           C
ATOM   3456  CD  LYS X 442      55.577  35.769  44.857  0.00  0.00           C
ATOM   3457  CE  LYS X 442      56.664  35.918  43.785  0.00  0.00           C
ATOM   3458  NZ  LYS X 442      56.149  36.376  42.483  0.00  0.00           N
ATOM   3459  C   LYS X 442      52.645  32.429  45.200  0.00  0.00           C
ATOM   3460  O   LYS X 442      52.935  31.917  44.122  0.00  0.00           O
ATOM   3461  N   THR X 443      52.643  31.747  46.347  0.00  0.00           N
ATOM   3462  CA  THR X 443      52.974  30.319  46.509  0.00  0.00           C
ATOM   3463  CB  THR X 443      52.646  29.873  47.941  0.00  0.00           C
ATOM   3464  CG2 THR X 443      53.536  30.545  48.982  0.00  0.00           C
ATOM   3465  OG1 THR X 443      51.313  30.215  48.251  0.00  0.00           O
ATOM   3466  C   THR X 443      52.212  29.385  45.560  0.00  0.00           C
ATOM   3467  O   THR X 443      52.756  28.356  45.146  0.00  0.00           O
ATOM   3468  N   VAL X 444      50.980  29.754  45.192  0.00  0.00           N
ATOM   3469  CA  VAL X 444      50.055  29.001  44.327  0.00  0.00           C
ATOM   3470  CB  VAL X 444      48.816  28.520  45.118  0.00  0.00           C
ATOM   3471  CG1 VAL X 444      49.212  27.542  46.231  0.00  0.00           C
ATOM   3472  CG2 VAL X 444      48.009  29.668  45.738  0.00  0.00           C
ATOM   3473  C   VAL X 444      49.689  29.760  43.041  0.00  0.00           C
ATOM   3474  O   VAL X 444      48.686  29.440  42.399  0.00  0.00           O
ATOM   3475  N   ILE X 445      50.499  30.754  42.650  0.00  0.00           N
ATOM   3476  CA  ILE X 445      50.431  31.515  41.383  0.00  0.00           C
ATOM   3477  CB  ILE X 445      51.315  30.891  40.266  0.00  0.00           C
ATOM   3478  CG2 ILE X 445      52.794  31.045  40.674  0.00  0.00           C
ATOM   3479  CG1 ILE X 445      51.096  29.398  39.917  0.00  0.00           C
ATOM   3480  CD1 ILE X 445      49.781  29.081  39.202  0.00  0.00           C
ATOM   3481  C   ILE X 445      49.017  31.977  40.963  0.00  0.00           C
ATOM   3482  O   ILE X 445      48.618  31.894  39.800  0.00  0.00           O
ATOM   3483  N   GLY X 446      48.249  32.468  41.940  0.00  0.00           N
ATOM   3484  CA  GLY X 446      46.901  33.034  41.771  0.00  0.00           C
ATOM   3485  C   GLY X 446      46.701  34.363  42.509  0.00  0.00           C
ATOM   3486  O   GLY X 446      45.591  34.673  42.942  0.00  0.00           O
ATOM   3487  N   ASP X 447      47.783  35.112  42.735  0.00  0.00           N
ATOM   3488  CA  ASP X 447      47.803  36.314  43.579  0.00  0.00           C
ATOM   3489  CB  ASP X 447      49.241  36.502  44.102  0.00  0.00           C
ATOM   3490  CG  ASP X 447      49.371  37.345  45.377  0.00  0.00           C
ATOM   3491  OD1 ASP X 447      50.508  37.456  45.890  0.00  0.00           O
ATOM   3492  OD2 ASP X 447      48.356  37.879  45.882  0.00  0.00           O
ATOM   3493  C   ASP X 447      47.269  37.562  42.845  0.00  0.00           C
ATOM   3494  O   ASP X 447      47.213  37.604  41.616  0.00  0.00           O
ATOM   3495  N   HIP X 448      46.911  38.606  43.592  0.00  0.00           N
ATOM   3496  CA  HIP X 448      46.547  39.924  43.050  0.00  0.00           C
ATOM   3497  CB  HIP X 448      45.417  40.521  43.916  0.00  0.00           C
ATOM   3498  CG  HIP X 448      45.014  41.909  43.605  0.00  0.00           C
ATOM   3499  ND1 HIP X 448      44.859  42.468  42.326  0.00  0.00           N
ATOM   3500  CE1 HIP X 448      44.389  43.760  42.472  0.00  0.00           C
ATOM   3501  NE2 HIP X 448      44.231  44.024  43.813  0.00  0.00           N
ATOM   3502  CD2 HIP X 448      44.619  42.889  44.524  0.00  0.00           C
ATOM   3503  C   HIP X 448      47.799  40.824  42.984  0.00  0.00           C
ATOM   3504  O   HIP X 448      48.565  40.845  43.942  0.00  0.00           O
ATOM   3505  N   GLY X 449      48.029  41.561  41.893  0.00  0.00           N
ATOM   3506  CA  GLY X 449      49.019  42.651  41.787  0.00  0.00           C
ATOM   3507  C   GLY X 449      50.497  42.289  42.024  0.00  0.00           C
ATOM   3508  O   GLY X 449      51.314  43.177  42.272  0.00  0.00           O
ATOM   3509  N   ASP X 450      50.865  41.007  41.941  0.00  0.00           N
ATOM   3510  CA  ASP X 450      52.213  40.476  42.232  0.00  0.00           C
ATOM   3511  CB  ASP X 450      52.085  38.943  42.308  0.00  0.00           C
ATOM   3512  CG  ASP X 450      53.386  38.169  42.543  0.00  0.00           C
ATOM   3513  OD1 ASP X 450      54.064  38.390  43.569  0.00  0.00           O
ATOM   3514  OD2 ASP X 450      53.708  37.266  41.739  0.00  0.00           O
ATOM   3515  C   ASP X 450      53.308  40.971  41.252  0.00  0.00           C
ATOM   3516  O   ASP X 450      54.501  40.768  41.485  0.00  0.00           O
ATOM   3517  N   GLU X 451      52.938  41.700  40.190  0.00  0.00           N
ATOM   3518  CA  GLU X 451      53.872  42.459  39.351  0.00  0.00           C
ATOM   3519  CB  GLU X 451      53.125  43.193  38.222  0.00  0.00           C
ATOM   3520  CG  GLU X 451      52.634  42.291  37.080  0.00  0.00           C
ATOM   3521  CD  GLU X 451      51.417  41.426  37.420  0.00  0.00           C
ATOM   3522  OE1 GLU X 451      50.623  41.771  38.324  0.00  0.00           O
ATOM   3523  OE2 GLU X 451      51.229  40.357  36.797  0.00  0.00           O
ATOM   3524  C   GLU X 451      54.695  43.498  40.136  0.00  0.00           C
ATOM   3525  O   GLU X 451      55.868  43.693  39.813  0.00  0.00           O
ATOM   3526  N   LEU X 452      54.155  44.150  41.174  0.00  0.00           N
ATOM   3527  CA  LEU X 452      54.913  45.180  41.908  0.00  0.00           C
ATOM   3528  CB  LEU X 452      53.962  46.162  42.615  0.00  0.00           C
ATOM   3529  CG  LEU X 452      53.028  46.943  41.668  0.00  0.00           C
ATOM   3530  CD1 LEU X 452      52.167  47.898  42.491  0.00  0.00           C
ATOM   3531  CD2 LEU X 452      53.792  47.774  40.633  0.00  0.00           C
ATOM   3532  C   LEU X 452      55.979  44.581  42.847  0.00  0.00           C
ATOM   3533  O   LEU X 452      57.058  45.156  43.012  0.00  0.00           O
ATOM   3534  N   PHE X 453      55.725  43.381  43.370  0.00  0.00           N
ATOM   3535  CA  PHE X 453      56.663  42.561  44.145  0.00  0.00           C
ATOM   3536  CB  PHE X 453      55.819  41.513  44.888  0.00  0.00           C
ATOM   3537  CG  PHE X 453      56.564  40.616  45.856  0.00  0.00           C
ATOM   3538  CD1 PHE X 453      56.884  41.095  47.139  0.00  0.00           C
ATOM   3539  CE1 PHE X 453      57.511  40.250  48.068  0.00  0.00           C
ATOM   3540  CZ  PHE X 453      57.831  38.928  47.717  0.00  0.00           C
ATOM   3541  CE2 PHE X 453      57.526  38.449  46.432  0.00  0.00           C
ATOM   3542  CD2 PHE X 453      56.890  39.292  45.501  0.00  0.00           C
ATOM   3543  C   PHE X 453      57.745  41.879  43.284  0.00  0.00           C
ATOM   3544  O   PHE X 453      58.781  41.467  43.814  0.00  0.00           O
ATOM   3545  N   SER X 454      57.505  41.743  41.970  0.00  0.00           N
ATOM   3546  CA  SER X 454      58.254  40.812  41.105  0.00  0.00           C
ATOM   3547  CB  SER X 454      57.355  39.634  40.702  0.00  0.00           C
ATOM   3548  OG  SER X 454      56.653  39.097  41.803  0.00  0.00           O
ATOM   3549  C   SER X 454      58.853  41.431  39.834  0.00  0.00           C
ATOM   3550  O   SER X 454      59.995  41.138  39.500  0.00  0.00           O
ATOM   3551  N   VAL X 455      58.110  42.270  39.107  0.00  0.00           N
ATOM   3552  CA  VAL X 455      58.509  42.874  37.814  0.00  0.00           C
ATOM   3553  CB  VAL X 455      57.332  42.859  36.807  0.00  0.00           C
ATOM   3554  CG1 VAL X 455      57.740  43.390  35.424  0.00  0.00           C
ATOM   3555  CG2 VAL X 455      56.769  41.449  36.586  0.00  0.00           C
ATOM   3556  C   VAL X 455      59.018  44.308  37.990  0.00  0.00           C
ATOM   3557  O   VAL X 455      59.949  44.721  37.302  0.00  0.00           O
ATOM   3558  N   PHE X 456      58.435  45.072  38.918  0.00  0.00           N
ATOM   3559  CA  PHE X 456      58.724  46.496  39.130  0.00  0.00           C
ATOM   3560  CB  PHE X 456      57.555  47.103  39.921  0.00  0.00           C
ATOM   3561  CG  PHE X 456      57.667  48.584  40.234  0.00  0.00           C
ATOM   3562  CD1 PHE X 456      57.681  49.023  41.573  0.00  0.00           C
ATOM   3563  CE1 PHE X 456      57.820  50.391  41.866  0.00  0.00           C
ATOM   3564  CZ  PHE X 456      57.945  51.325  40.824  0.00  0.00           C
ATOM   3565  CE2 PHE X 456      57.902  50.893  39.486  0.00  0.00           C
ATOM   3566  CD2 PHE X 456      57.756  49.526  39.191  0.00  0.00           C
ATOM   3567  C   PHE X 456      60.101  46.726  39.790  0.00  0.00           C
ATOM   3568  O   PHE X 456      60.204  46.980  40.993  0.00  0.00           O
ATOM   3569  N   GLY X 457      61.176  46.613  39.006  0.00  0.00           N
ATOM   3570  CA  GLY X 457      62.575  46.868  39.391  0.00  0.00           C
ATOM   3571  C   GLY X 457      63.236  45.776  40.243  0.00  0.00           C
ATOM   3572  O   GLY X 457      64.446  45.583  40.155  0.00  0.00           O
ATOM   3573  N   ALA X 458      62.451  45.010  41.007  0.00  0.00           N
ATOM   3574  CA  ALA X 458      62.925  43.969  41.922  0.00  0.00           C
ATOM   3575  CB  ALA X 458      61.719  43.150  42.403  0.00  0.00           C
ATOM   3576  C   ALA X 458      64.048  43.055  41.372  0.00  0.00           C
ATOM   3577  O   ALA X 458      65.010  42.837  42.114  0.00  0.00           O
ATOM   3578  N   PRO X 459      64.021  42.574  40.104  0.00  0.00           N
ATOM   3579  CD  PRO X 459      62.942  42.677  39.128  0.00  0.00           C
ATOM   3580  CG  PRO X 459      63.084  41.452  38.232  0.00  0.00           C
ATOM   3581  CB  PRO X 459      64.602  41.332  38.145  0.00  0.00           C
ATOM   3582  CA  PRO X 459      65.049  41.675  39.570  0.00  0.00           C
ATOM   3583  C   PRO X 459      66.486  42.214  39.575  0.00  0.00           C
ATOM   3584  O   PRO X 459      67.417  41.414  39.500  0.00  0.00           O
ATOM   3585  N   PHE X 460      66.680  43.533  39.678  0.00  0.00           N
ATOM   3586  CA  PHE X 460      67.996  44.169  39.815  0.00  0.00           C
ATOM   3587  CB  PHE X 460      68.355  44.904  38.513  0.00  0.00           C
ATOM   3588  CG  PHE X 460      67.429  46.039  38.109  0.00  0.00           C
ATOM   3589  CD1 PHE X 460      66.369  45.807  37.213  0.00  0.00           C
ATOM   3590  CE1 PHE X 460      65.540  46.868  36.807  0.00  0.00           C
ATOM   3591  CZ  PHE X 460      65.774  48.169  37.284  0.00  0.00           C
ATOM   3592  CE2 PHE X 460      66.828  48.404  38.183  0.00  0.00           C
ATOM   3593  CD2 PHE X 460      67.649  47.340  38.597  0.00  0.00           C
ATOM   3594  C   PHE X 460      68.132  45.046  41.076  0.00  0.00           C
ATOM   3595  O   PHE X 460      69.083  45.823  41.185  0.00  0.00           O
ATOM   3596  N   LEU X 461      67.205  44.931  42.038  0.00  0.00           N
ATOM   3597  CA  LEU X 461      67.202  45.708  43.289  0.00  0.00           C
ATOM   3598  CB  LEU X 461      66.000  46.673  43.290  0.00  0.00           C
ATOM   3599  CG  LEU X 461      66.015  47.745  42.181  0.00  0.00           C
ATOM   3600  CD1 LEU X 461      64.734  48.577  42.262  0.00  0.00           C
ATOM   3601  CD2 LEU X 461      67.209  48.698  42.286  0.00  0.00           C
ATOM   3602  C   LEU X 461      67.236  44.842  44.564  0.00  0.00           C
ATOM   3603  O   LEU X 461      67.748  45.309  45.586  0.00  0.00           O
ATOM   3604  N   LYS X 462      66.771  43.585  44.508  0.00  0.00           N
ATOM   3605  CA  LYS X 462      66.879  42.587  45.593  0.00  0.00           C
ATOM   3606  CB  LYS X 462      65.538  42.491  46.352  0.00  0.00           C
ATOM   3607  CG  LYS X 462      64.392  41.836  45.563  0.00  0.00           C
ATOM   3608  CD  LYS X 462      63.044  41.972  46.291  0.00  0.00           C
ATOM   3609  CE  LYS X 462      61.986  41.053  45.662  0.00  0.00           C
ATOM   3610  NZ  LYS X 462      60.610  41.443  46.057  0.00  0.00           N
ATOM   3611  C   LYS X 462      67.395  41.241  45.066  0.00  0.00           C
ATOM   3612  O   LYS X 462      67.343  40.996  43.861  0.00  0.00           O
ATOM   3613  N   GLU X 463      67.933  40.380  45.932  0.00  0.00           N
ATOM   3614  CA  GLU X 463      68.459  39.067  45.516  0.00  0.00           C
ATOM   3615  CB  GLU X 463      69.557  38.562  46.469  0.00  0.00           C
ATOM   3616  CG  GLU X 463      70.826  39.430  46.467  0.00  0.00           C
ATOM   3617  CD  GLU X 463      72.039  38.739  47.119  0.00  0.00           C
ATOM   3618  OE1 GLU X 463      73.191  39.083  46.752  0.00  0.00           O
ATOM   3619  OE2 GLU X 463      71.883  37.839  47.982  0.00  0.00           O
ATOM   3620  C   GLU X 463      67.328  38.030  45.388  0.00  0.00           C
ATOM   3621  O   GLU X 463      66.581  37.807  46.348  0.00  0.00           O
ATOM   3622  N   GLY X 464      67.223  37.395  44.214  0.00  0.00           N
ATOM   3623  CA  GLY X 464      66.187  36.408  43.875  0.00  0.00           C
ATOM   3624  C   GLY X 464      65.847  36.259  42.376  0.00  0.00           C
ATOM   3625  O   GLY X 464      64.771  35.747  42.057  0.00  0.00           O
ATOM   3626  N   ALA X 465      66.687  36.723  41.436  0.00  0.00           N
ATOM   3627  CA  ALA X 465      66.323  36.816  40.011  0.00  0.00           C
ATOM   3628  CB  ALA X 465      65.708  38.198  39.778  0.00  0.00           C
ATOM   3629  C   ALA X 465      67.452  36.530  38.995  0.00  0.00           C
ATOM   3630  O   ALA X 465      68.638  36.424  39.330  0.00  0.00           O
ATOM   3631  N   SER X 466      67.064  36.404  37.723  0.00  0.00           N
ATOM   3632  CA  SER X 466      67.894  35.945  36.597  0.00  0.00           C
ATOM   3633  CB  SER X 466      67.363  34.587  36.125  0.00  0.00           C
ATOM   3634  OG  SER X 466      66.066  34.720  35.568  0.00  0.00           O
ATOM   3635  C   SER X 466      67.978  36.942  35.425  0.00  0.00           C
ATOM   3636  O   SER X 466      67.215  37.906  35.353  0.00  0.00           O
ATOM   3637  N   GLU X 467      68.904  36.712  34.485  0.00  0.00           N
ATOM   3638  CA  GLU X 467      69.221  37.650  33.390  0.00  0.00           C
ATOM   3639  CB  GLU X 467      70.340  37.078  32.491  0.00  0.00           C
ATOM   3640  CG  GLU X 467      70.067  35.683  31.896  0.00  0.00           C
ATOM   3641  CD  GLU X 467      70.928  35.416  30.656  0.00  0.00           C
ATOM   3642  OE1 GLU X 467      72.161  35.217  30.773  0.00  0.00           O
ATOM   3643  OE2 GLU X 467      70.378  35.421  29.525  0.00  0.00           O
ATOM   3644  C   GLU X 467      68.017  38.104  32.536  0.00  0.00           C
ATOM   3645  O   GLU X 467      67.915  39.286  32.204  0.00  0.00           O
ATOM   3646  N   GLU X 468      67.069  37.220  32.208  0.00  0.00           N
ATOM   3647  CA  GLU X 468      65.893  37.585  31.404  0.00  0.00           C
ATOM   3648  CB  GLU X 468      65.236  36.304  30.872  0.00  0.00           C
ATOM   3649  CG  GLU X 468      64.301  36.515  29.676  0.00  0.00           C
ATOM   3650  CD  GLU X 468      65.078  36.934  28.427  0.00  0.00           C
ATOM   3651  OE1 GLU X 468      65.152  38.144  28.108  0.00  0.00           O
ATOM   3652  OE2 GLU X 468      65.706  36.054  27.786  0.00  0.00           O
ATOM   3653  C   GLU X 468      64.883  38.428  32.195  0.00  0.00           C
ATOM   3654  O   GLU X 468      64.163  39.241  31.617  0.00  0.00           O
ATOM   3655  N   GLU X 469      64.862  38.277  33.522  0.00  0.00           N
ATOM   3656  CA  GLU X 469      64.010  39.035  34.444  0.00  0.00           C
ATOM   3657  CB  GLU X 469      63.848  38.252  35.763  0.00  0.00           C
ATOM   3658  CG  GLU X 469      63.232  36.859  35.541  0.00  0.00           C
ATOM   3659  CD  GLU X 469      63.234  35.992  36.805  0.00  0.00           C
ATOM   3660  OE1 GLU X 469      62.156  35.507  37.210  0.00  0.00           O
ATOM   3661  OE2 GLU X 469      64.327  35.732  37.370  0.00  0.00           O
ATOM   3662  C   GLU X 469      64.581  40.446  34.675  0.00  0.00           C
ATOM   3663  O   GLU X 469      63.826  41.414  34.806  0.00  0.00           O
ATOM   3664  N   ILE X 470      65.911  40.594  34.629  0.00  0.00           N
ATOM   3665  CA  ILE X 470      66.595  41.895  34.574  0.00  0.00           C
ATOM   3666  CB  ILE X 470      68.109  41.736  34.849  0.00  0.00           C
ATOM   3667  CG2 ILE X 470      68.849  43.068  34.615  0.00  0.00           C
ATOM   3668  CG1 ILE X 470      68.299  41.251  36.305  0.00  0.00           C
ATOM   3669  CD1 ILE X 470      69.753  41.025  36.729  0.00  0.00           C
ATOM   3670  C   ILE X 470      66.302  42.597  33.241  0.00  0.00           C
ATOM   3671  O   ILE X 470      65.851  43.744  33.249  0.00  0.00           O
ATOM   3672  N   ARG X 471      66.462  41.904  32.100  0.00  0.00           N
ATOM   3673  CA  ARG X 471      66.093  42.452  30.780  0.00  0.00           C
ATOM   3674  CB  ARG X 471      66.398  41.445  29.655  0.00  0.00           C
ATOM   3675  CG  ARG X 471      67.900  41.357  29.338  0.00  0.00           C
ATOM   3676  CD  ARG X 471      68.173  40.519  28.080  0.00  0.00           C
ATOM   3677  NE  ARG X 471      67.840  39.096  28.258  0.00  0.00           N
ATOM   3678  CZ  ARG X 471      68.668  38.125  28.594  0.00  0.00           C
ATOM   3679  NH1 ARG X 471      68.249  36.900  28.633  0.00  0.00           N
ATOM   3680  NH2 ARG X 471      69.921  38.301  28.904  0.00  0.00           N
ATOM   3681  C   ARG X 471      64.625  42.882  30.731  0.00  0.00           C
ATOM   3682  O   ARG X 471      64.341  43.976  30.241  0.00  0.00           O
ATOM   3683  N   LEU X 472      63.719  42.071  31.284  0.00  0.00           N
ATOM   3684  CA  LEU X 472      62.277  42.330  31.338  0.00  0.00           C
ATOM   3685  CB  LEU X 472      61.566  41.066  31.861  0.00  0.00           C
ATOM   3686  CG  LEU X 472      60.037  41.173  31.987  0.00  0.00           C
ATOM   3687  CD1 LEU X 472      59.383  41.531  30.655  0.00  0.00           C
ATOM   3688  CD2 LEU X 472      59.474  39.835  32.470  0.00  0.00           C
ATOM   3689  C   LEU X 472      61.934  43.554  32.194  0.00  0.00           C
ATOM   3690  O   LEU X 472      61.214  44.437  31.738  0.00  0.00           O
ATOM   3691  N   SER X 473      62.454  43.634  33.419  0.00  0.00           N
ATOM   3692  CA  SER X 473      62.146  44.735  34.346  0.00  0.00           C
ATOM   3693  CB  SER X 473      62.612  44.396  35.764  0.00  0.00           C
ATOM   3694  OG  SER X 473      63.950  43.947  35.782  0.00  0.00           O
ATOM   3695  C   SER X 473      62.704  46.082  33.869  0.00  0.00           C
ATOM   3696  O   SER X 473      61.975  47.078  33.885  0.00  0.00           O
ATOM   3697  N   LYS X 474      63.939  46.116  33.343  0.00  0.00           N
ATOM   3698  CA  LYS X 474      64.511  47.321  32.709  0.00  0.00           C
ATOM   3699  CB  LYS X 474      65.994  47.093  32.359  0.00  0.00           C
ATOM   3700  CG  LYS X 474      66.887  47.005  33.609  0.00  0.00           C
ATOM   3701  CD  LYS X 474      68.363  46.793  33.239  0.00  0.00           C
ATOM   3702  CE  LYS X 474      69.228  46.570  34.487  0.00  0.00           C
ATOM   3703  NZ  LYS X 474      69.587  47.826  35.184  0.00  0.00           N
ATOM   3704  C   LYS X 474      63.711  47.751  31.471  0.00  0.00           C
ATOM   3705  O   LYS X 474      63.447  48.945  31.308  0.00  0.00           O
ATOM   3706  N   MET X 475      63.267  46.793  30.650  0.00  0.00           N
ATOM   3707  CA  MET X 475      62.417  47.025  29.472  0.00  0.00           C
ATOM   3708  CB  MET X 475      62.310  45.720  28.668  0.00  0.00           C
ATOM   3709  CG  MET X 475      61.262  45.750  27.552  0.00  0.00           C
ATOM   3710  SD  MET X 475      61.396  44.399  26.349  0.00  0.00           S
ATOM   3711  CE  MET X 475      61.213  42.942  27.415  0.00  0.00           C
ATOM   3712  C   MET X 475      61.032  47.572  29.838  0.00  0.00           C
ATOM   3713  O   MET X 475      60.592  48.541  29.226  0.00  0.00           O
ATOM   3714  N   VAL X 476      60.362  47.007  30.847  0.00  0.00           N
ATOM   3715  CA  VAL X 476      59.062  47.489  31.349  0.00  0.00           C
ATOM   3716  CB  VAL X 476      58.524  46.534  32.438  0.00  0.00           C
ATOM   3717  CG1 VAL X 476      57.416  47.132  33.311  0.00  0.00           C
ATOM   3718  CG2 VAL X 476      57.954  45.272  31.776  0.00  0.00           C
ATOM   3719  C   VAL X 476      59.178  48.936  31.833  0.00  0.00           C
ATOM   3720  O   VAL X 476      58.440  49.799  31.362  0.00  0.00           O
ATOM   3721  N   MET X 477      60.169  49.246  32.673  0.00  0.00           N
ATOM   3722  CA  MET X 477      60.404  50.622  33.130  0.00  0.00           C
ATOM   3723  CB  MET X 477      61.499  50.618  34.204  0.00  0.00           C
ATOM   3724  CG  MET X 477      60.957  50.099  35.537  0.00  0.00           C
ATOM   3725  SD  MET X 477      62.209  50.009  36.842  0.00  0.00           S
ATOM   3726  CE  MET X 477      61.119  49.969  38.285  0.00  0.00           C
ATOM   3727  C   MET X 477      60.741  51.584  31.975  0.00  0.00           C
ATOM   3728  O   MET X 477      60.294  52.731  31.992  0.00  0.00           O
ATOM   3729  N   LYS X 478      61.450  51.125  30.933  0.00  0.00           N
ATOM   3730  CA  LYS X 478      61.767  51.926  29.737  0.00  0.00           C
ATOM   3731  CB  LYS X 478      62.916  51.253  28.971  0.00  0.00           C
ATOM   3732  CG  LYS X 478      63.395  52.113  27.792  0.00  0.00           C
ATOM   3733  CD  LYS X 478      64.610  51.504  27.080  0.00  0.00           C
ATOM   3734  CE  LYS X 478      65.898  51.485  27.916  0.00  0.00           C
ATOM   3735  NZ  LYS X 478      66.365  52.848  28.266  0.00  0.00           N
ATOM   3736  C   LYS X 478      60.542  52.187  28.850  0.00  0.00           C
ATOM   3737  O   LYS X 478      60.325  53.329  28.452  0.00  0.00           O
ATOM   3738  N   PHE X 479      59.715  51.173  28.585  0.00  0.00           N
ATOM   3739  CA  PHE X 479      58.435  51.331  27.881  0.00  0.00           C
ATOM   3740  CB  PHE X 479      57.725  49.969  27.766  0.00  0.00           C
ATOM   3741  CG  PHE X 479      58.108  49.009  26.649  0.00  0.00           C
ATOM   3742  CD1 PHE X 479      58.136  49.440  25.310  0.00  0.00           C
ATOM   3743  CE1 PHE X 479      58.295  48.519  24.260  0.00  0.00           C
ATOM   3744  CZ  PHE X 479      58.429  47.151  24.544  0.00  0.00           C
ATOM   3745  CE2 PHE X 479      58.420  46.710  25.878  0.00  0.00           C
ATOM   3746  CD2 PHE X 479      58.256  47.635  26.927  0.00  0.00           C
ATOM   3747  C   PHE X 479      57.505  52.309  28.625  0.00  0.00           C
ATOM   3748  O   PHE X 479      56.947  53.221  28.012  0.00  0.00           O
ATOM   3749  N   TRP X 480      57.370  52.152  29.950  0.00  0.00           N
ATOM   3750  CA  TRP X 480      56.543  53.023  30.794  0.00  0.00           C
ATOM   3751  CB  TRP X 480      56.514  52.496  32.241  0.00  0.00           C
ATOM   3752  CG  TRP X 480      55.521  51.424  32.626  0.00  0.00           C
ATOM   3753  CD1 TRP X 480      54.817  51.447  33.785  0.00  0.00           C
ATOM   3754  NE1 TRP X 480      54.068  50.296  33.907  0.00  0.00           N
ATOM   3755  CE2 TRP X 480      54.250  49.457  32.840  0.00  0.00           C
ATOM   3756  CZ2 TRP X 480      53.749  48.180  32.563  0.00  0.00           C
ATOM   3757  CH2 TRP X 480      54.111  47.546  31.366  0.00  0.00           C
ATOM   3758  CZ3 TRP X 480      54.967  48.205  30.470  0.00  0.00           C
ATOM   3759  CE3 TRP X 480      55.462  49.491  30.767  0.00  0.00           C
ATOM   3760  CD2 TRP X 480      55.144  50.156  31.974  0.00  0.00           C
ATOM   3761  C   TRP X 480      57.068  54.467  30.760  0.00  0.00           C
ATOM   3762  O   TRP X 480      56.280  55.398  30.601  0.00  0.00           O
ATOM   3763  N   ALA X 481      58.390  54.664  30.836  0.00  0.00           N
ATOM   3764  CA  ALA X 481      59.023  55.978  30.722  0.00  0.00           C
ATOM   3765  CB  ALA X 481      60.520  55.827  31.007  0.00  0.00           C
ATOM   3766  C   ALA X 481      58.783  56.639  29.353  0.00  0.00           C
ATOM   3767  O   ALA X 481      58.423  57.815  29.304  0.00  0.00           O
ATOM   3768  N   ASN X 482      58.913  55.893  28.251  0.00  0.00           N
ATOM   3769  CA  ASN X 482      58.630  56.388  26.899  0.00  0.00           C
ATOM   3770  CB  ASN X 482      58.987  55.292  25.878  0.00  0.00           C
ATOM   3771  CG  ASN X 482      60.469  54.991  25.684  0.00  0.00           C
ATOM   3772  OD1 ASN X 482      61.375  55.653  26.180  0.00  0.00           O
ATOM   3773  ND2 ASN X 482      60.757  53.968  24.916  0.00  0.00           N
ATOM   3774  C   ASN X 482      57.160  56.842  26.757  0.00  0.00           C
ATOM   3775  O   ASN X 482      56.888  57.946  26.276  0.00  0.00           O
ATOM   3776  N   PHE X 483      56.199  56.050  27.253  0.00  0.00           N
ATOM   3777  CA  PHE X 483      54.786  56.446  27.247  0.00  0.00           C
ATOM   3778  CB  PHE X 483      53.898  55.254  27.621  0.00  0.00           C
ATOM   3779  CG  PHE X 483      52.418  55.592  27.595  0.00  0.00           C
ATOM   3780  CD1 PHE X 483      51.718  55.633  26.375  0.00  0.00           C
ATOM   3781  CE1 PHE X 483      50.354  55.975  26.349  0.00  0.00           C
ATOM   3782  CZ  PHE X 483      49.686  56.280  27.548  0.00  0.00           C
ATOM   3783  CE2 PHE X 483      50.383  56.250  28.766  0.00  0.00           C
ATOM   3784  CD2 PHE X 483      51.746  55.907  28.790  0.00  0.00           C
ATOM   3785  C   PHE X 483      54.521  57.662  28.151  0.00  0.00           C
ATOM   3786  O   PHE X 483      53.883  58.621  27.714  0.00  0.00           O
ATOM   3787  N   ALA X 484      55.074  57.689  29.368  0.00  0.00           N
ATOM   3788  CA  ALA X 484      54.947  58.824  30.284  0.00  0.00           C
ATOM   3789  CB  ALA X 484      55.530  58.426  31.646  0.00  0.00           C
ATOM   3790  C   ALA X 484      55.598  60.115  29.744  0.00  0.00           C
ATOM   3791  O   ALA X 484      55.157  61.214  30.088  0.00  0.00           O
ATOM   3792  N   ARG X 485      56.603  60.005  28.862  0.00  0.00           N
ATOM   3793  CA  ARG X 485      57.270  61.127  28.181  0.00  0.00           C
ATOM   3794  CB  ARG X 485      58.675  60.663  27.749  0.00  0.00           C
ATOM   3795  CG  ARG X 485      59.557  61.784  27.167  0.00  0.00           C
ATOM   3796  CD  ARG X 485      60.917  61.268  26.677  0.00  0.00           C
ATOM   3797  NE  ARG X 485      61.680  60.562  27.728  0.00  0.00           N
ATOM   3798  CZ  ARG X 485      61.947  59.270  27.794  0.00  0.00           C
ATOM   3799  NH1 ARG X 485      62.623  58.787  28.793  0.00  0.00           N
ATOM   3800  NH2 ARG X 485      61.562  58.416  26.892  0.00  0.00           N
ATOM   3801  C   ARG X 485      56.480  61.691  26.999  0.00  0.00           C
ATOM   3802  O   ARG X 485      56.499  62.905  26.801  0.00  0.00           O
ATOM   3803  N   ASN X 486      55.833  60.832  26.207  0.00  0.00           N
ATOM   3804  CA  ASN X 486      55.449  61.168  24.828  0.00  0.00           C
ATOM   3805  CB  ASN X 486      56.643  60.723  23.967  0.00  0.00           C
ATOM   3806  CG  ASN X 486      56.510  61.041  22.490  0.00  0.00           C
ATOM   3807  OD1 ASN X 486      56.210  62.166  22.099  0.00  0.00           O
ATOM   3808  ND2 ASN X 486      56.756  60.066  21.653  0.00  0.00           N
ATOM   3809  C   ASN X 486      54.115  60.548  24.336  0.00  0.00           C
ATOM   3810  O   ASN X 486      53.685  60.823  23.213  0.00  0.00           O
ATOM   3811  N   GLY X 487      53.441  59.716  25.136  0.00  0.00           N
ATOM   3812  CA  GLY X 487      52.166  59.079  24.767  0.00  0.00           C
ATOM   3813  C   GLY X 487      52.275  57.873  23.820  0.00  0.00           C
ATOM   3814  O   GLY X 487      51.260  57.433  23.285  0.00  0.00           O
ATOM   3815  N   ASN X 488      53.482  57.330  23.625  0.00  0.00           N
ATOM   3816  CA  ASN X 488      53.759  56.094  22.882  0.00  0.00           C
ATOM   3817  CB  ASN X 488      54.072  56.473  21.419  0.00  0.00           C
ATOM   3818  CG  ASN X 488      54.423  55.308  20.503  0.00  0.00           C
ATOM   3819  OD1 ASN X 488      54.636  54.176  20.915  0.00  0.00           O
ATOM   3820  ND2 ASN X 488      54.519  55.561  19.224  0.00  0.00           N
ATOM   3821  C   ASN X 488      54.935  55.356  23.565  0.00  0.00           C
ATOM   3822  O   ASN X 488      55.981  55.981  23.762  0.00  0.00           O
ATOM   3823  N   PRO X 489      54.815  54.068  23.945  0.00  0.00           N
ATOM   3824  CD  PRO X 489      53.632  53.226  23.814  0.00  0.00           C
ATOM   3825  CG  PRO X 489      54.072  51.819  24.197  0.00  0.00           C
ATOM   3826  CB  PRO X 489      55.212  52.078  25.178  0.00  0.00           C
ATOM   3827  CA  PRO X 489      55.892  53.334  24.618  0.00  0.00           C
ATOM   3828  C   PRO X 489      57.087  52.987  23.704  0.00  0.00           C
ATOM   3829  O   PRO X 489      58.178  52.706  24.204  0.00  0.00           O
ATOM   3830  N   ASN X 490      56.922  53.002  22.377  0.00  0.00           N
ATOM   3831  CA  ASN X 490      57.949  52.561  21.428  0.00  0.00           C
ATOM   3832  CB  ASN X 490      57.341  52.479  20.017  0.00  0.00           C
ATOM   3833  CG  ASN X 490      56.403  51.297  19.878  0.00  0.00           C
ATOM   3834  OD1 ASN X 490      56.847  50.166  19.738  0.00  0.00           O
ATOM   3835  ND2 ASN X 490      55.113  51.503  19.961  0.00  0.00           N
ATOM   3836  C   ASN X 490      59.226  53.425  21.451  0.00  0.00           C
ATOM   3837  O   ASN X 490      59.186  54.631  21.715  0.00  0.00           O
ATOM   3838  N   GLY X 491      60.370  52.809  21.145  0.00  0.00           N
ATOM   3839  CA  GLY X 491      61.671  53.485  21.115  0.00  0.00           C
ATOM   3840  C   GLY X 491      62.835  52.577  20.710  0.00  0.00           C
ATOM   3841  O   GLY X 491      62.639  51.490  20.159  0.00  0.00           O
ATOM   3842  N   GLU X 492      64.058  53.031  20.973  0.00  0.00           N
ATOM   3843  CA  GLU X 492      65.298  52.285  20.724  0.00  0.00           C
ATOM   3844  CB  GLU X 492      66.515  53.227  20.610  0.00  0.00           C
ATOM   3845  CG  GLU X 492      66.896  54.019  21.873  0.00  0.00           C
ATOM   3846  CD  GLU X 492      65.831  55.026  22.313  0.00  0.00           C
ATOM   3847  OE1 GLU X 492      65.566  55.111  23.539  0.00  0.00           O
ATOM   3848  OE2 GLU X 492      65.231  55.707  21.444  0.00  0.00           O
ATOM   3849  C   GLU X 492      65.521  51.165  21.751  0.00  0.00           C
ATOM   3850  O   GLU X 492      65.187  51.319  22.932  0.00  0.00           O
ATOM   3851  N   GLY X 493      66.103  50.047  21.309  0.00  0.00           N
ATOM   3852  CA  GLY X 493      66.376  48.858  22.121  0.00  0.00           C
ATOM   3853  C   GLY X 493      65.132  48.138  22.659  0.00  0.00           C
ATOM   3854  O   GLY X 493      65.171  47.647  23.790  0.00  0.00           O
ATOM   3855  N   LEU X 494      64.024  48.111  21.910  0.00  0.00           N
ATOM   3856  CA  LEU X 494      62.719  47.600  22.355  0.00  0.00           C
ATOM   3857  CB  LEU X 494      61.833  48.791  22.776  0.00  0.00           C
ATOM   3858  CG  LEU X 494      62.261  49.526  24.059  0.00  0.00           C
ATOM   3859  CD1 LEU X 494      61.430  50.797  24.208  0.00  0.00           C
ATOM   3860  CD2 LEU X 494      62.063  48.671  25.311  0.00  0.00           C
ATOM   3861  C   LEU X 494      61.979  46.795  21.261  0.00  0.00           C
ATOM   3862  O   LEU X 494      62.061  47.146  20.080  0.00  0.00           O
ATOM   3863  N   PRO X 495      61.166  45.785  21.634  0.00  0.00           N
ATOM   3864  CD  PRO X 495      61.195  45.070  22.901  0.00  0.00           C
ATOM   3865  CG  PRO X 495      60.477  43.749  22.641  0.00  0.00           C
ATOM   3866  CB  PRO X 495      59.428  44.137  21.600  0.00  0.00           C
ATOM   3867  CA  PRO X 495      60.129  45.219  20.766  0.00  0.00           C
ATOM   3868  C   PRO X 495      59.127  46.275  20.259  0.00  0.00           C
ATOM   3869  O   PRO X 495      58.991  47.360  20.834  0.00  0.00           O
ATOM   3870  N   HIE X 496      58.398  45.957  19.188  0.00  0.00           N
ATOM   3871  CA  HIE X 496      57.335  46.806  18.635  0.00  0.00           C
ATOM   3872  CB  HIE X 496      57.182  46.498  17.139  0.00  0.00           C
ATOM   3873  CG  HIE X 496      56.137  47.321  16.427  0.00  0.00           C
ATOM   3874  ND1 HIE X 496      56.399  48.435  15.626  0.00  0.00           N
ATOM   3875  CE1 HIE X 496      55.205  48.833  15.155  0.00  0.00           C
ATOM   3876  NE2 HIE X 496      54.229  48.018  15.588  0.00  0.00           N
ATOM   3877  CD2 HIE X 496      54.797  47.056  16.395  0.00  0.00           C
ATOM   3878  C   HIE X 496      56.024  46.598  19.406  0.00  0.00           C
ATOM   3879  O   HIE X 496      55.471  45.496  19.402  0.00  0.00           O
ATOM   3880  N   TRP X 497      55.515  47.647  20.052  0.00  0.00           N
ATOM   3881  CA  TRP X 497      54.248  47.632  20.788  0.00  0.00           C
ATOM   3882  CB  TRP X 497      54.418  48.401  22.106  0.00  0.00           C
ATOM   3883  CG  TRP X 497      53.319  48.305  23.130  0.00  0.00           C
ATOM   3884  CD1 TRP X 497      51.991  48.153  22.906  0.00  0.00           C
ATOM   3885  NE1 TRP X 497      51.302  48.145  24.098  0.00  0.00           N
ATOM   3886  CE2 TRP X 497      52.142  48.381  25.157  0.00  0.00           C
ATOM   3887  CZ2 TRP X 497      51.917  48.557  26.525  0.00  0.00           C
ATOM   3888  CH2 TRP X 497      53.013  48.661  27.393  0.00  0.00           C
ATOM   3889  CZ3 TRP X 497      54.315  48.613  26.868  0.00  0.00           C
ATOM   3890  CE3 TRP X 497      54.531  48.508  25.481  0.00  0.00           C
ATOM   3891  CD2 TRP X 497      53.447  48.396  24.584  0.00  0.00           C
ATOM   3892  C   TRP X 497      53.125  48.205  19.902  0.00  0.00           C
ATOM   3893  O   TRP X 497      53.188  49.386  19.546  0.00  0.00           O
ATOM   3894  N   PRO X 498      52.098  47.409  19.543  0.00  0.00           N
ATOM   3895  CD  PRO X 498      51.916  46.006  19.899  0.00  0.00           C
ATOM   3896  CG  PRO X 498      50.528  45.626  19.396  0.00  0.00           C
ATOM   3897  CB  PRO X 498      50.355  46.546  18.190  0.00  0.00           C
ATOM   3898  CA  PRO X 498      51.019  47.843  18.657  0.00  0.00           C
ATOM   3899  C   PRO X 498      49.999  48.778  19.330  0.00  0.00           C
ATOM   3900  O   PRO X 498      49.712  48.666  20.523  0.00  0.00           O
ATOM   3901  N   GLU X 499      49.388  49.659  18.541  0.00  0.00           N
ATOM   3902  CA  GLU X 499      48.222  50.451  18.958  0.00  0.00           C
ATOM   3903  CB  GLU X 499      48.064  51.684  18.056  0.00  0.00           C
ATOM   3904  CG  GLU X 499      49.199  52.696  18.220  0.00  0.00           C
ATOM   3905  CD  GLU X 499      49.017  53.899  17.293  0.00  0.00           C
ATOM   3906  OE1 GLU X 499      49.384  53.804  16.095  0.00  0.00           O
ATOM   3907  OE2 GLU X 499      48.491  54.945  17.753  0.00  0.00           O
ATOM   3908  C   GLU X 499      46.925  49.622  18.927  0.00  0.00           C
ATOM   3909  O   GLU X 499      46.756  48.747  18.071  0.00  0.00           O
ATOM   3910  N   TYR X 500      45.971  49.953  19.805  0.00  0.00           N
ATOM   3911  CA  TYR X 500      44.635  49.327  19.874  0.00  0.00           C
ATOM   3912  CB  TYR X 500      44.331  49.044  21.358  0.00  0.00           C
ATOM   3913  CG  TYR X 500      43.056  48.270  21.666  0.00  0.00           C
ATOM   3914  CD1 TYR X 500      43.006  46.884  21.423  0.00  0.00           C
ATOM   3915  CE1 TYR X 500      41.839  46.152  21.718  0.00  0.00           C
ATOM   3916  CZ  TYR X 500      40.710  46.806  22.251  0.00  0.00           C
ATOM   3917  OH  TYR X 500      39.560  46.106  22.438  0.00  0.00           O
ATOM   3918  CE2 TYR X 500      40.770  48.187  22.537  0.00  0.00           C
ATOM   3919  CD2 TYR X 500      41.940  48.917  22.238  0.00  0.00           C
ATOM   3920  C   TYR X 500      43.541  50.161  19.167  0.00  0.00           C
ATOM   3921  O   TYR X 500      42.371  49.783  19.141  0.00  0.00           O
ATOM   3922  N   ASN X 501      43.901  51.306  18.574  0.00  0.00           N
ATOM   3923  CA  ASN X 501      42.971  52.335  18.094  0.00  0.00           C
ATOM   3924  CB  ASN X 501      43.751  53.634  17.817  0.00  0.00           C
ATOM   3925  CG  ASN X 501      44.704  53.550  16.632  0.00  0.00           C
ATOM   3926  OD1 ASN X 501      45.446  52.595  16.465  0.00  0.00           O
ATOM   3927  ND2 ASN X 501      44.725  54.525  15.759  0.00  0.00           N
ATOM   3928  C   ASN X 501      42.096  51.953  16.882  0.00  0.00           C
ATOM   3929  O   ASN X 501      41.088  52.624  16.654  0.00  0.00           O
ATOM   3930  N   GLN X 502      42.447  50.922  16.107  0.00  0.00           N
ATOM   3931  CA  GLN X 502      41.691  50.466  14.923  0.00  0.00           C
ATOM   3932  CB  GLN X 502      42.333  51.050  13.645  0.00  0.00           C
ATOM   3933  CG  GLN X 502      42.112  52.573  13.524  0.00  0.00           C
ATOM   3934  CD  GLN X 502      42.680  53.209  12.256  0.00  0.00           C
ATOM   3935  OE1 GLN X 502      43.452  52.626  11.500  0.00  0.00           O
ATOM   3936  NE2 GLN X 502      42.324  54.441  11.967  0.00  0.00           N
ATOM   3937  C   GLN X 502      41.543  48.931  14.831  0.00  0.00           C
ATOM   3938  O   GLN X 502      40.576  48.445  14.234  0.00  0.00           O
ATOM   3939  N   LYS X 503      42.438  48.155  15.458  0.00  0.00           N
ATOM   3940  CA  LYS X 503      42.389  46.683  15.561  0.00  0.00           C
ATOM   3941  CB  LYS X 503      43.431  46.037  14.633  0.00  0.00           C
ATOM   3942  CG  LYS X 503      43.279  46.412  13.154  0.00  0.00           C
ATOM   3943  CD  LYS X 503      44.203  45.577  12.252  0.00  0.00           C
ATOM   3944  CE  LYS X 503      43.736  44.121  12.095  0.00  0.00           C
ATOM   3945  NZ  LYS X 503      44.764  43.300  11.415  0.00  0.00           N
ATOM   3946  C   LYS X 503      42.617  46.210  16.999  0.00  0.00           C
ATOM   3947  O   LYS X 503      43.090  46.961  17.848  0.00  0.00           O
ATOM   3948  N   GLU X 504      42.314  44.945  17.280  0.00  0.00           N
ATOM   3949  CA  GLU X 504      42.412  44.343  18.621  0.00  0.00           C
ATOM   3950  CB  GLU X 504      41.421  43.169  18.729  0.00  0.00           C
ATOM   3951  CG  GLU X 504      39.946  43.545  18.533  0.00  0.00           C
ATOM   3952  CD  GLU X 504      39.421  44.457  19.645  0.00  0.00           C
ATOM   3953  OE1 GLU X 504      39.362  44.014  20.820  0.00  0.00           O
ATOM   3954  OE2 GLU X 504      39.032  45.611  19.345  0.00  0.00           O
ATOM   3955  C   GLU X 504      43.851  43.948  19.052  0.00  0.00           C
ATOM   3956  O   GLU X 504      44.051  42.905  19.684  0.00  0.00           O
ATOM   3957  N   GLY X 505      44.853  44.756  18.691  0.00  0.00           N
ATOM   3958  CA  GLY X 505      46.283  44.503  18.917  0.00  0.00           C
ATOM   3959  C   GLY X 505      46.760  44.798  20.346  0.00  0.00           C
ATOM   3960  O   GLY X 505      46.272  45.721  20.997  0.00  0.00           O
ATOM   3961  N   TYR X 506      47.729  44.021  20.843  0.00  0.00           N
ATOM   3962  CA  TYR X 506      48.320  44.196  22.179  0.00  0.00           C
ATOM   3963  CB  TYR X 506      47.398  43.571  23.242  0.00  0.00           C
ATOM   3964  CG  TYR X 506      47.287  42.056  23.242  0.00  0.00           C
ATOM   3965  CD1 TYR X 506      46.522  41.397  22.257  0.00  0.00           C
ATOM   3966  CE1 TYR X 506      46.355  40.000  22.306  0.00  0.00           C
ATOM   3967  CZ  TYR X 506      46.941  39.258  23.352  0.00  0.00           C
ATOM   3968  OH  TYR X 506      46.787  37.910  23.428  0.00  0.00           O
ATOM   3969  CE2 TYR X 506      47.694  39.917  24.342  0.00  0.00           C
ATOM   3970  CD2 TYR X 506      47.878  41.311  24.283  0.00  0.00           C
ATOM   3971  C   TYR X 506      49.746  43.624  22.278  0.00  0.00           C
ATOM   3972  O   TYR X 506      50.182  42.861  21.413  0.00  0.00           O
ATOM   3973  N   LEU X 507      50.481  43.978  23.339  0.00  0.00           N
ATOM   3974  CA  LEU X 507      51.796  43.398  23.655  0.00  0.00           C
ATOM   3975  CB  LEU X 507      52.768  44.531  24.051  0.00  0.00           C
ATOM   3976  CG  LEU X 507      54.247  44.094  24.119  0.00  0.00           C
ATOM   3977  CD1 LEU X 507      54.859  43.906  22.729  0.00  0.00           C
ATOM   3978  CD2 LEU X 507      55.097  45.149  24.823  0.00  0.00           C
ATOM   3979  C   LEU X 507      51.678  42.308  24.740  0.00  0.00           C
ATOM   3980  O   LEU X 507      51.132  42.555  25.815  0.00  0.00           O
ATOM   3981  N   GLN X 508      52.221  41.115  24.489  0.00  0.00           N
ATOM   3982  CA  GLN X 508      52.388  40.052  25.486  0.00  0.00           C
ATOM   3983  CB  GLN X 508      52.281  38.664  24.829  0.00  0.00           C
ATOM   3984  CG  GLN X 508      50.845  38.330  24.408  0.00  0.00           C
ATOM   3985  CD  GLN X 508      50.655  36.894  23.917  0.00  0.00           C
ATOM   3986  OE1 GLN X 508      51.557  36.061  23.898  0.00  0.00           O
ATOM   3987  NE2 GLN X 508      49.456  36.540  23.520  0.00  0.00           N
ATOM   3988  C   GLN X 508      53.739  40.214  26.194  0.00  0.00           C
ATOM   3989  O   GLN X 508      54.788  40.005  25.580  0.00  0.00           O
ATOM   3990  N   ILE X 509      53.723  40.560  27.483  0.00  0.00           N
ATOM   3991  CA  ILE X 509      54.916  40.904  28.275  0.00  0.00           C
ATOM   3992  CB  ILE X 509      54.668  42.211  29.069  0.00  0.00           C
ATOM   3993  CG2 ILE X 509      55.868  42.538  29.974  0.00  0.00           C
ATOM   3994  CG1 ILE X 509      54.384  43.377  28.089  0.00  0.00           C
ATOM   3995  CD1 ILE X 509      54.193  44.747  28.753  0.00  0.00           C
ATOM   3996  C   ILE X 509      55.347  39.722  29.160  0.00  0.00           C
ATOM   3997  O   ILE X 509      54.564  39.221  29.969  0.00  0.00           O
ATOM   3998  N   GLY X 510      56.604  39.296  29.020  0.00  0.00           N
ATOM   3999  CA  GLY X 510      57.181  38.120  29.684  0.00  0.00           C
ATOM   4000  C   GLY X 510      58.624  37.849  29.240  0.00  0.00           C
ATOM   4001  O   GLY X 510      59.260  38.707  28.629  0.00  0.00           O
ATOM   4002  N   ALA X 511      59.146  36.651  29.513  0.00  0.00           N
ATOM   4003  CA  ALA X 511      60.507  36.237  29.139  0.00  0.00           C
ATOM   4004  CB  ALA X 511      60.756  34.852  29.749  0.00  0.00           C
ATOM   4005  C   ALA X 511      60.763  36.225  27.613  0.00  0.00           C
ATOM   4006  O   ALA X 511      61.914  36.290  27.174  0.00  0.00           O
ATOM   4007  N   ASN X 512      59.695  36.165  26.810  0.00  0.00           N
ATOM   4008  CA  ASN X 512      59.714  36.310  25.356  0.00  0.00           C
ATOM   4009  CB  ASN X 512      59.486  34.912  24.751  0.00  0.00           C
ATOM   4010  CG  ASN X 512      59.703  34.845  23.251  0.00  0.00           C
ATOM   4011  OD1 ASN X 512      59.858  35.839  22.555  0.00  0.00           O
ATOM   4012  ND2 ASN X 512      59.734  33.656  22.706  0.00  0.00           N
ATOM   4013  C   ASN X 512      58.690  37.385  24.934  0.00  0.00           C
ATOM   4014  O   ASN X 512      57.607  37.077  24.417  0.00  0.00           O
ATOM   4015  N   THR X 513      58.982  38.654  25.251  0.00  0.00           N
ATOM   4016  CA  THR X 513      58.068  39.791  25.018  0.00  0.00           C
ATOM   4017  CB  THR X 513      58.554  41.057  25.739  0.00  0.00           C
ATOM   4018  CG2 THR X 513      57.713  42.299  25.440  0.00  0.00           C
ATOM   4019  OG1 THR X 513      58.438  40.858  27.132  0.00  0.00           O
ATOM   4020  C   THR X 513      57.846  40.039  23.522  0.00  0.00           C
ATOM   4021  O   THR X 513      58.805  40.129  22.757  0.00  0.00           O
ATOM   4022  N   GLN X 514      56.579  40.113  23.097  0.00  0.00           N
ATOM   4023  CA  GLN X 514      56.175  40.026  21.684  0.00  0.00           C
ATOM   4024  CB  GLN X 514      56.194  38.540  21.264  0.00  0.00           C
ATOM   4025  CG  GLN X 514      55.155  37.691  22.022  0.00  0.00           C
ATOM   4026  CD  GLN X 514      55.264  36.209  21.704  0.00  0.00           C
ATOM   4027  OE1 GLN X 514      54.524  35.678  20.884  0.00  0.00           O
ATOM   4028  NE2 GLN X 514      56.181  35.497  22.324  0.00  0.00           N
ATOM   4029  C   GLN X 514      54.777  40.620  21.426  0.00  0.00           C
ATOM   4030  O   GLN X 514      53.945  40.667  22.332  0.00  0.00           O
ATOM   4031  N   ALA X 515      54.474  41.005  20.185  0.00  0.00           N
ATOM   4032  CA  ALA X 515      53.142  41.458  19.773  0.00  0.00           C
ATOM   4033  CB  ALA X 515      53.279  42.282  18.486  0.00  0.00           C
ATOM   4034  C   ALA X 515      52.132  40.299  19.615  0.00  0.00           C
ATOM   4035  O   ALA X 515      52.518  39.149  19.361  0.00  0.00           O
ATOM   4036  N   ALA X 516      50.842  40.616  19.749  0.00  0.00           N
ATOM   4037  CA  ALA X 516      49.691  39.718  19.605  0.00  0.00           C
ATOM   4038  CB  ALA X 516      49.472  39.038  20.962  0.00  0.00           C
ATOM   4039  C   ALA X 516      48.428  40.488  19.146  0.00  0.00           C
ATOM   4040  O   ALA X 516      48.448  41.720  19.038  0.00  0.00           O
ATOM   4041  N   GLN X 517      47.328  39.779  18.864  0.00  0.00           N
ATOM   4042  CA  GLN X 517      46.050  40.360  18.417  0.00  0.00           C
ATOM   4043  CB  GLN X 517      46.061  40.502  16.886  0.00  0.00           C
ATOM   4044  CG  GLN X 517      45.819  39.185  16.133  0.00  0.00           C
ATOM   4045  CD  GLN X 517      46.087  39.314  14.641  0.00  0.00           C
ATOM   4046  OE1 GLN X 517      46.910  38.595  14.088  0.00  0.00           O
ATOM   4047  NE2 GLN X 517      45.410  40.189  13.935  0.00  0.00           N
ATOM   4048  C   GLN X 517      44.802  39.591  18.895  0.00  0.00           C
ATOM   4049  O   GLN X 517      44.894  38.455  19.372  0.00  0.00           O
ATOM   4050  N   LYS X 518      43.620  40.203  18.737  0.00  0.00           N
ATOM   4051  CA  LYS X 518      42.314  39.699  19.215  0.00  0.00           C
ATOM   4052  CB  LYS X 518      41.873  38.476  18.371  0.00  0.00           C
ATOM   4053  CG  LYS X 518      40.380  38.498  17.994  0.00  0.00           C
ATOM   4054  CD  LYS X 518      40.010  37.258  17.159  0.00  0.00           C
ATOM   4055  CE  LYS X 518      38.507  37.092  16.874  0.00  0.00           C
ATOM   4056  NZ  LYS X 518      37.911  38.264  16.190  0.00  0.00           N
ATOM   4057  C   LYS X 518      42.282  39.539  20.748  0.00  0.00           C
ATOM   4058  O   LYS X 518      41.929  38.490  21.284  0.00  0.00           O
ATOM   4059  N   LEU X 519      42.724  40.588  21.453  0.00  0.00           N
ATOM   4060  CA  LEU X 519      42.841  40.690  22.921  0.00  0.00           C
ATOM   4061  CB  LEU X 519      43.014  42.190  23.246  0.00  0.00           C
ATOM   4062  CG  LEU X 519      43.065  42.559  24.743  0.00  0.00           C
ATOM   4063  CD1 LEU X 519      44.272  41.964  25.466  0.00  0.00           C
ATOM   4064  CD2 LEU X 519      43.144  44.077  24.877  0.00  0.00           C
ATOM   4065  C   LEU X 519      41.632  40.104  23.682  0.00  0.00           C
ATOM   4066  O   LEU X 519      40.503  40.558  23.476  0.00  0.00           O
ATOM   4067  N   LYS X 520      41.879  39.139  24.584  0.00  0.00           N
ATOM   4068  CA  LYS X 520      40.898  38.486  25.485  0.00  0.00           C
ATOM   4069  CB  LYS X 520      40.611  39.399  26.700  0.00  0.00           C
ATOM   4070  CG  LYS X 520      41.749  39.460  27.729  0.00  0.00           C
ATOM   4071  CD  LYS X 520      41.834  38.184  28.586  0.00  0.00           C
ATOM   4072  CE  LYS X 520      42.872  38.393  29.690  0.00  0.00           C
ATOM   4073  NZ  LYS X 520      42.883  37.292  30.673  0.00  0.00           N
ATOM   4074  C   LYS X 520      39.618  37.958  24.811  0.00  0.00           C
ATOM   4075  O   LYS X 520      38.590  37.802  25.469  0.00  0.00           O
ATOM   4076  N   ASP X 521      39.653  37.665  23.513  0.00  0.00           N
ATOM   4077  CA  ASP X 521      38.463  37.368  22.705  0.00  0.00           C
ATOM   4078  CB  ASP X 521      38.915  37.155  21.263  0.00  0.00           C
ATOM   4079  CG  ASP X 521      37.737  36.954  20.316  0.00  0.00           C
ATOM   4080  OD1 ASP X 521      37.025  37.946  20.039  0.00  0.00           O
ATOM   4081  OD2 ASP X 521      37.541  35.813  19.844  0.00  0.00           O
ATOM   4082  C   ASP X 521      37.618  36.181  23.202  0.00  0.00           C
ATOM   4083  O   ASP X 521      36.391  36.246  23.121  0.00  0.00           O
ATOM   4084  N   LYS X 522      38.226  35.134  23.778  0.00  0.00           N
ATOM   4085  CA  LYS X 522      37.515  34.027  24.453  0.00  0.00           C
ATOM   4086  CB  LYS X 522      38.570  33.071  25.049  0.00  0.00           C
ATOM   4087  CG  LYS X 522      37.958  31.981  25.944  0.00  0.00           C
ATOM   4088  CD  LYS X 522      39.018  31.101  26.611  0.00  0.00           C
ATOM   4089  CE  LYS X 522      38.434  30.201  27.711  0.00  0.00           C
ATOM   4090  NZ  LYS X 522      37.796  30.970  28.809  0.00  0.00           N
ATOM   4091  C   LYS X 522      36.545  34.522  25.536  0.00  0.00           C
ATOM   4092  O   LYS X 522      35.484  33.936  25.747  0.00  0.00           O
ATOM   4093  N   GLU X 523      36.916  35.583  26.248  0.00  0.00           N
ATOM   4094  CA  GLU X 523      36.149  36.129  27.371  0.00  0.00           C
ATOM   4095  CB  GLU X 523      37.098  36.560  28.512  0.00  0.00           C
ATOM   4096  CG  GLU X 523      38.357  35.695  28.744  0.00  0.00           C
ATOM   4097  CD  GLU X 523      38.110  34.206  29.036  0.00  0.00           C
ATOM   4098  OE1 GLU X 523      39.107  33.446  29.142  0.00  0.00           O
ATOM   4099  OE2 GLU X 523      36.944  33.760  29.149  0.00  0.00           O
ATOM   4100  C   GLU X 523      35.256  37.292  26.905  0.00  0.00           C
ATOM   4101  O   GLU X 523      34.064  37.337  27.211  0.00  0.00           O
ATOM   4102  N   VAL X 524      35.812  38.213  26.110  0.00  0.00           N
ATOM   4103  CA  VAL X 524      35.131  39.433  25.650  0.00  0.00           C
ATOM   4104  CB  VAL X 524      36.142  40.417  25.021  0.00  0.00           C
ATOM   4105  CG1 VAL X 524      35.471  41.670  24.445  0.00  0.00           C
ATOM   4106  CG2 VAL X 524      37.159  40.902  26.066  0.00  0.00           C
ATOM   4107  C   VAL X 524      33.979  39.112  24.693  0.00  0.00           C
ATOM   4108  O   VAL X 524      32.892  39.669  24.861  0.00  0.00           O
ATOM   4109  N   ALA X 525      34.151  38.180  23.747  0.00  0.00           N
ATOM   4110  CA  ALA X 525      33.083  37.791  22.815  0.00  0.00           C
ATOM   4111  CB  ALA X 525      33.692  36.980  21.666  0.00  0.00           C
ATOM   4112  C   ALA X 525      31.934  37.016  23.494  0.00  0.00           C
ATOM   4113  O   ALA X 525      30.833  36.938  22.936  0.00  0.00           O
ATOM   4114  N   PHE X 526      32.166  36.478  24.697  0.00  0.00           N
ATOM   4115  CA  PHE X 526      31.155  35.802  25.506  0.00  0.00           C
ATOM   4116  CB  PHE X 526      31.810  34.651  26.284  0.00  0.00           C
ATOM   4117  CG  PHE X 526      30.812  33.830  27.074  0.00  0.00           C
ATOM   4118  CD1 PHE X 526      30.003  32.886  26.413  0.00  0.00           C
ATOM   4119  CE1 PHE X 526      29.056  32.138  27.134  0.00  0.00           C
ATOM   4120  CZ  PHE X 526      28.910  32.339  28.516  0.00  0.00           C
ATOM   4121  CE2 PHE X 526      29.713  33.284  29.179  0.00  0.00           C
ATOM   4122  CD2 PHE X 526      30.665  34.027  28.460  0.00  0.00           C
ATOM   4123  C   PHE X 526      30.405  36.785  26.418  0.00  0.00           C
ATOM   4124  O   PHE X 526      29.200  36.987  26.260  0.00  0.00           O
ATOM   4125  N   TRP X 527      31.109  37.443  27.344  0.00  0.00           N
ATOM   4126  CA  TRP X 527      30.473  38.227  28.410  0.00  0.00           C
ATOM   4127  CB  TRP X 527      31.498  38.522  29.509  0.00  0.00           C
ATOM   4128  CG  TRP X 527      31.877  37.333  30.342  0.00  0.00           C
ATOM   4129  CD1 TRP X 527      33.035  36.639  30.257  0.00  0.00           C
ATOM   4130  NE1 TRP X 527      33.022  35.593  31.155  0.00  0.00           N
ATOM   4131  CE2 TRP X 527      31.853  35.561  31.882  0.00  0.00           C
ATOM   4132  CZ2 TRP X 527      31.378  34.716  32.895  0.00  0.00           C
ATOM   4133  CH2 TRP X 527      30.122  34.976  33.469  0.00  0.00           C
ATOM   4134  CZ3 TRP X 527      29.362  36.074  33.023  0.00  0.00           C
ATOM   4135  CE3 TRP X 527      29.844  36.907  31.992  0.00  0.00           C
ATOM   4136  CD2 TRP X 527      31.102  36.673  31.394  0.00  0.00           C
ATOM   4137  C   TRP X 527      29.770  39.500  27.914  0.00  0.00           C
ATOM   4138  O   TRP X 527      28.763  39.897  28.497  0.00  0.00           O
ATOM   4139  N   THR X 528      30.200  40.098  26.796  0.00  0.00           N
ATOM   4140  CA  THR X 528      29.509  41.264  26.197  0.00  0.00           C
ATOM   4141  CB  THR X 528      30.318  41.897  25.057  0.00  0.00           C
ATOM   4142  CG2 THR X 528      31.585  42.583  25.553  0.00  0.00           C
ATOM   4143  OG1 THR X 528      30.682  40.917  24.112  0.00  0.00           O
ATOM   4144  C   THR X 528      28.103  40.952  25.668  0.00  0.00           C
ATOM   4145  O   THR X 528      27.283  41.864  25.577  0.00  0.00           O
ATOM   4146  N   ASN X 529      27.798  39.684  25.364  0.00  0.00           N
ATOM   4147  CA  ASN X 529      26.446  39.220  25.029  0.00  0.00           C
ATOM   4148  CB  ASN X 529      26.597  38.004  24.091  0.00  0.00           C
ATOM   4149  CG  ASN X 529      25.275  37.444  23.588  0.00  0.00           C
ATOM   4150  OD1 ASN X 529      24.710  36.520  24.161  0.00  0.00           O
ATOM   4151  ND2 ASN X 529      24.756  37.931  22.489  0.00  0.00           N
ATOM   4152  C   ASN X 529      25.615  38.909  26.295  0.00  0.00           C
ATOM   4153  O   ASN X 529      24.388  38.933  26.251  0.00  0.00           O
ATOM   4154  N   LEU X 530      26.261  38.647  27.439  0.00  0.00           N
ATOM   4155  CA  LEU X 530      25.607  38.224  28.685  0.00  0.00           C
ATOM   4156  CB  LEU X 530      26.450  37.077  29.278  0.00  0.00           C
ATOM   4157  CG  LEU X 530      25.881  36.388  30.534  0.00  0.00           C
ATOM   4158  CD1 LEU X 530      24.427  35.928  30.393  0.00  0.00           C
ATOM   4159  CD2 LEU X 530      26.715  35.145  30.848  0.00  0.00           C
ATOM   4160  C   LEU X 530      25.332  39.387  29.663  0.00  0.00           C
ATOM   4161  O   LEU X 530      24.323  39.363  30.364  0.00  0.00           O
ATOM   4162  N   PHE X 531      26.149  40.447  29.673  0.00  0.00           N
ATOM   4163  CA  PHE X 531      25.919  41.648  30.501  0.00  0.00           C
ATOM   4164  CB  PHE X 531      27.220  42.464  30.609  0.00  0.00           C
ATOM   4165  CG  PHE X 531      28.434  41.821  31.266  0.00  0.00           C
ATOM   4166  CD1 PHE X 531      28.311  40.879  32.310  0.00  0.00           C
ATOM   4167  CE1 PHE X 531      29.460  40.360  32.933  0.00  0.00           C
ATOM   4168  CZ  PHE X 531      30.737  40.786  32.528  0.00  0.00           C
ATOM   4169  CE2 PHE X 531      30.866  41.737  31.503  0.00  0.00           C
ATOM   4170  CD2 PHE X 531      29.718  42.251  30.875  0.00  0.00           C
ATOM   4171  C   PHE X 531      24.774  42.563  30.003  0.00  0.00           C
ATOM   4172  O   PHE X 531      24.382  43.492  30.717  0.00  0.00           O
ATOM   4173  N   ALA X 532      24.232  42.325  28.804  0.00  0.00           N
ATOM   4174  CA  ALA X 532      23.155  43.109  28.188  0.00  0.00           C
ATOM   4175  CB  ALA X 532      23.234  42.897  26.673  0.00  0.00           C
ATOM   4176  C   ALA X 532      21.756  42.750  28.737  0.00  0.00           C
ATOM   4177  O   ALA X 532      21.514  41.600  29.120  0.00  0.00           O
ATOM   4178  N   LYS X 533      20.824  43.715  28.778  0.00  0.00           N
ATOM   4179  CA  LYS X 533      19.450  43.550  29.304  0.00  0.00           C
ATOM   4180  CB  LYS X 533      19.190  44.500  30.496  0.00  0.00           C
ATOM   4181  CG  LYS X 533      19.803  44.010  31.820  0.00  0.00           C
ATOM   4182  CD  LYS X 533      21.275  44.396  32.012  0.00  0.00           C
ATOM   4183  CE  LYS X 533      21.876  43.555  33.139  0.00  0.00           C
ATOM   4184  NZ  LYS X 533      23.313  43.847  33.317  0.00  0.00           N
ATOM   4185  C   LYS X 533      18.362  43.667  28.240  0.00  0.00           C
ATOM   4186  O   LYS X 533      18.615  44.147  27.112  0.00  0.00           O
ATOM   4187  OXT LYS X 533      17.220  43.261  28.552  0.00  0.00           O
END
