# Supplementary material for: Insights into the Degradation of Polymer–Drug Conjugates by an Overexpressed Enzyme in Cancer Cells
Source: J Med Chem. 2023 Feb 14;66(4):2761–72. doi: 10.1021/acs.jmedchem.2c01781 (PMC9969400; doi:10.1021/acs.jmedchem.2c01781)
Supplement: Supplementary file 2 — jm2c01781_si_002.zip [file jm2c01781_si_002.zip › 7b-TI1.pdb]

CRYST1   87.082   87.082   87.082 109.47 109.47 109.47 P 1           1
ATOM      1  N   SER X   1      84.866  43.216  41.733  1.00  0.00           N
ATOM      2  CA  SER X   1      83.656  43.300  42.575  1.00  0.00           C
ATOM      3  CB  SER X   1      82.828  44.538  42.229  1.00  0.00           C
ATOM      4  OG  SER X   1      83.652  45.689  42.239  1.00  0.00           O
ATOM      5  C   SER X   1      82.807  42.043  42.431  1.00  0.00           C
ATOM      6  O   SER X   1      82.869  41.394  41.387  1.00  0.00           O
ATOM      7  N   SER X   2      82.016  41.677  43.448  1.00  0.00           N
ATOM      8  CA  SER X   2      81.110  40.508  43.409  1.00  0.00           C
ATOM      9  CB  SER X   2      81.815  39.273  43.987  1.00  0.00           C
ATOM     10  OG  SER X   2      81.997  39.386  45.384  1.00  0.00           O
ATOM     11  C   SER X   2      79.747  40.747  44.101  1.00  0.00           C
ATOM     12  O   SER X   2      79.613  41.713  44.864  1.00  0.00           O
ATOM     13  N   PRO X   3      78.708  39.919  43.850  1.00  0.00           N
ATOM     14  CD  PRO X   3      78.684  38.828  42.880  1.00  0.00           C
ATOM     15  CG  PRO X   3      77.264  38.818  42.329  1.00  0.00           C
ATOM     16  CB  PRO X   3      76.445  39.175  43.566  1.00  0.00           C
ATOM     17  CA  PRO X   3      77.332  40.190  44.298  1.00  0.00           C
ATOM     18  C   PRO X   3      77.104  40.147  45.831  1.00  0.00           C
ATOM     19  O   PRO X   3      77.869  39.490  46.552  1.00  0.00           O
ATOM     20  N   PRO X   4      76.060  40.832  46.347  1.00  0.00           N
ATOM     21  CD  PRO X   4      75.119  41.648  45.586  1.00  0.00           C
ATOM     22  CG  PRO X   4      74.156  42.265  46.599  1.00  0.00           C
ATOM     23  CB  PRO X   4      74.981  42.283  47.887  1.00  0.00           C
ATOM     24  CA  PRO X   4      75.799  40.992  47.781  1.00  0.00           C
ATOM     25  C   PRO X   4      75.049  39.806  48.415  1.00  0.00           C
ATOM     26  O   PRO X   4      74.222  39.154  47.772  1.00  0.00           O
ATOM     27  N   VAL X   5      75.292  39.578  49.712  1.00  0.00           N
ATOM     28  CA  VAL X   5      74.653  38.524  50.524  1.00  0.00           C
ATOM     29  CB  VAL X   5      75.613  37.337  50.768  1.00  0.00           C
ATOM     30  CG1 VAL X   5      74.991  36.230  51.632  1.00  0.00           C
ATOM     31  CG2 VAL X   5      76.055  36.683  49.450  1.00  0.00           C
ATOM     32  C   VAL X   5      74.149  39.100  51.853  1.00  0.00           C
ATOM     33  O   VAL X   5      74.876  39.824  52.537  1.00  0.00           O
ATOM     34  N   VAL X   6      72.917  38.763  52.241  1.00  0.00           N
ATOM     35  CA  VAL X   6      72.243  39.241  53.467  1.00  0.00           C
ATOM     36  CB  VAL X   6      70.994  40.076  53.106  1.00  0.00           C
ATOM     37  CG1 VAL X   6      70.210  40.517  54.343  1.00  0.00           C
ATOM     38  CG2 VAL X   6      71.381  41.353  52.351  1.00  0.00           C
ATOM     39  C   VAL X   6      71.892  38.061  54.381  1.00  0.00           C
ATOM     40  O   VAL X   6      71.552  36.985  53.894  1.00  0.00           O
ATOM     41  N   ASP X   7      71.968  38.249  55.701  1.00  0.00           N
ATOM     42  CA  ASP X   7      71.677  37.223  56.710  1.00  0.00           C
ATOM     43  CB  ASP X   7      72.792  37.243  57.765  1.00  0.00           C
ATOM     44  CG  ASP X   7      72.627  36.146  58.814  1.00  0.00           C
ATOM     45  OD1 ASP X   7      72.748  34.957  58.445  1.00  0.00           O
ATOM     46  OD2 ASP X   7      72.416  36.467  60.011  1.00  0.00           O
ATOM     47  C   ASP X   7      70.294  37.390  57.361  1.00  0.00           C
ATOM     48  O   ASP X   7      69.886  38.498  57.712  1.00  0.00           O
ATOM     49  N   THR X   8      69.594  36.274  57.574  1.00  0.00           N
ATOM     50  CA  THR X   8      68.342  36.202  58.343  1.00  0.00           C
ATOM     51  CB  THR X   8      67.094  36.109  57.442  1.00  0.00           C
ATOM     52  CG2 THR X   8      67.048  37.131  56.305  1.00  0.00           C
ATOM     53  OG1 THR X   8      66.958  34.822  56.884  1.00  0.00           O
ATOM     54  C   THR X   8      68.353  35.001  59.289  1.00  0.00           C
ATOM     55  O   THR X   8      69.105  34.044  59.083  1.00  0.00           O
ATOM     56  N   VAL X   9      67.455  34.997  60.274  1.00  0.00           N
ATOM     57  CA  VAL X   9      67.235  33.899  61.234  1.00  0.00           C
ATOM     58  CB  VAL X   9      66.182  34.362  62.266  1.00  0.00           C
ATOM     59  CG1 VAL X   9      64.758  34.429  61.692  1.00  0.00           C
ATOM     60  CG2 VAL X   9      66.175  33.507  63.532  1.00  0.00           C
ATOM     61  C   VAL X   9      66.863  32.557  60.569  1.00  0.00           C
ATOM     62  O   VAL X   9      66.996  31.501  61.195  1.00  0.00           O
ATOM     63  N   HIE X  10      66.442  32.587  59.297  1.00  0.00           N
ATOM     64  CA  HIE X  10      66.112  31.427  58.454  1.00  0.00           C
ATOM     65  CB  HIE X  10      64.965  31.826  57.511  1.00  0.00           C
ATOM     66  CG  HIE X  10      63.730  32.356  58.193  1.00  0.00           C
ATOM     67  ND1 HIE X  10      62.720  31.570  58.751  1.00  0.00           N
ATOM     68  CE1 HIE X  10      61.821  32.434  59.251  1.00  0.00           C
ATOM     69  NE2 HIE X  10      62.218  33.701  59.048  1.00  0.00           N
ATOM     70  CD2 HIE X  10      63.418  33.673  58.372  1.00  0.00           C
ATOM     71  C   HIE X  10      67.303  30.900  57.624  1.00  0.00           C
ATOM     72  O   HIE X  10      67.265  29.775  57.123  1.00  0.00           O
ATOM     73  N   GLY X  11      68.354  31.708  57.461  1.00  0.00           N
ATOM     74  CA  GLY X  11      69.491  31.477  56.564  1.00  0.00           C
ATOM     75  C   GLY X  11      69.885  32.743  55.790  1.00  0.00           C
ATOM     76  O   GLY X  11      69.318  33.821  55.998  1.00  0.00           O
ATOM     77  N   LYS X  12      70.862  32.631  54.887  1.00  0.00           N
ATOM     78  CA  LYS X  12      71.356  33.750  54.063  1.00  0.00           C
ATOM     79  CB  LYS X  12      72.889  33.675  53.977  1.00  0.00           C
ATOM     80  CG  LYS X  12      73.540  34.100  55.302  1.00  0.00           C
ATOM     81  CD  LYS X  12      75.042  33.796  55.329  1.00  0.00           C
ATOM     82  CE  LYS X  12      75.712  34.284  56.620  1.00  0.00           C
ATOM     83  NZ  LYS X  12      75.133  33.668  57.837  1.00  0.00           N
ATOM     84  C   LYS X  12      70.699  33.803  52.680  1.00  0.00           C
ATOM     85  O   LYS X  12      70.300  32.772  52.140  1.00  0.00           O
ATOM     86  N   VAL X  13      70.631  34.994  52.082  1.00  0.00           N
ATOM     87  CA  VAL X  13      70.160  35.212  50.701  1.00  0.00           C
ATOM     88  CB  VAL X  13      68.799  35.935  50.619  1.00  0.00           C
ATOM     89  CG1 VAL X  13      67.689  35.114  51.281  1.00  0.00           C
ATOM     90  CG2 VAL X  13      68.790  37.335  51.246  1.00  0.00           C
ATOM     91  C   VAL X  13      71.204  35.917  49.833  1.00  0.00           C
ATOM     92  O   VAL X  13      71.819  36.891  50.262  1.00  0.00           O
ATOM     93  N   LEU X  14      71.381  35.433  48.603  1.00  0.00           N
ATOM     94  CA  LEU X  14      72.225  36.001  47.547  1.00  0.00           C
ATOM     95  CB  LEU X  14      72.959  34.842  46.843  1.00  0.00           C
ATOM     96  CG  LEU X  14      73.692  35.188  45.532  1.00  0.00           C
ATOM     97  CD1 LEU X  14      74.861  36.146  45.758  1.00  0.00           C
ATOM     98  CD2 LEU X  14      74.251  33.906  44.913  1.00  0.00           C
ATOM     99  C   LEU X  14      71.362  36.818  46.578  1.00  0.00           C
ATOM    100  O   LEU X  14      70.414  36.287  45.995  1.00  0.00           O
ATOM    101  N   GLY X  15      71.707  38.094  46.403  1.00  0.00           N
ATOM    102  CA  GLY X  15      71.041  39.013  45.477  1.00  0.00           C
ATOM    103  C   GLY X  15      71.921  39.407  44.291  1.00  0.00           C
ATOM    104  O   GLY X  15      72.922  38.755  43.983  1.00  0.00           O
ATOM    105  N   LYS X  16      71.554  40.515  43.641  1.00  0.00           N
ATOM    106  CA  LYS X  16      72.333  41.158  42.568  1.00  0.00           C
ATOM    107  CB  LYS X  16      71.684  40.897  41.195  1.00  0.00           C
ATOM    108  CG  LYS X  16      70.243  41.419  41.080  1.00  0.00           C
ATOM    109  CD  LYS X  16      69.751  41.362  39.629  1.00  0.00           C
ATOM    110  CE  LYS X  16      68.365  42.003  39.540  1.00  0.00           C
ATOM    111  NZ  LYS X  16      67.991  42.317  38.145  1.00  0.00           N
ATOM    112  C   LYS X  16      72.572  42.647  42.841  1.00  0.00           C
ATOM    113  O   LYS X  16      71.774  43.291  43.523  1.00  0.00           O
ATOM    114  N   PHE X  17      73.668  43.181  42.306  1.00  0.00           N
ATOM    115  CA  PHE X  17      74.065  44.594  42.376  1.00  0.00           C
ATOM    116  CB  PHE X  17      75.586  44.650  42.606  1.00  0.00           C
ATOM    117  CG  PHE X  17      76.156  46.013  42.956  1.00  0.00           C
ATOM    118  CD1 PHE X  17      76.616  46.269  44.263  1.00  0.00           C
ATOM    119  CE1 PHE X  17      77.205  47.506  44.580  1.00  0.00           C
ATOM    120  CZ  PHE X  17      77.325  48.501  43.595  1.00  0.00           C
ATOM    121  CE2 PHE X  17      76.861  48.252  42.292  1.00  0.00           C
ATOM    122  CD2 PHE X  17      76.289  47.009  41.969  1.00  0.00           C
ATOM    123  C   PHE X  17      73.652  45.310  41.080  1.00  0.00           C
ATOM    124  O   PHE X  17      73.998  44.847  39.992  1.00  0.00           O
ATOM    125  N   VAL X  18      72.916  46.422  41.171  1.00  0.00           N
ATOM    126  CA  VAL X  18      72.274  47.089  40.021  1.00  0.00           C
ATOM    127  CB  VAL X  18      70.786  46.672  39.915  1.00  0.00           C
ATOM    128  CG1 VAL X  18      70.134  47.180  38.623  1.00  0.00           C
ATOM    129  CG2 VAL X  18      70.619  45.143  39.918  1.00  0.00           C
ATOM    130  C   VAL X  18      72.422  48.615  40.102  1.00  0.00           C
ATOM    131  O   VAL X  18      72.408  49.206  41.182  1.00  0.00           O
ATOM    132  N   SER X  19      72.557  49.268  38.946  1.00  0.00           N
ATOM    133  CA  SER X  19      72.667  50.728  38.818  1.00  0.00           C
ATOM    134  CB  SER X  19      74.131  51.169  38.924  1.00  0.00           C
ATOM    135  OG  SER X  19      74.915  50.616  37.879  1.00  0.00           O
ATOM    136  C   SER X  19      72.082  51.239  37.498  1.00  0.00           C
ATOM    137  O   SER X  19      72.068  50.514  36.499  1.00  0.00           O
ATOM    138  N   LEU X  20      71.642  52.499  37.472  1.00  0.00           N
ATOM    139  CA  LEU X  20      71.119  53.187  36.282  1.00  0.00           C
ATOM    140  CB  LEU X  20      69.581  53.261  36.359  1.00  0.00           C
ATOM    141  CG  LEU X  20      68.830  51.925  36.191  1.00  0.00           C
ATOM    142  CD1 LEU X  20      67.331  52.165  36.389  1.00  0.00           C
ATOM    143  CD2 LEU X  20      69.025  51.300  34.808  1.00  0.00           C
ATOM    144  C   LEU X  20      71.744  54.585  36.128  1.00  0.00           C
ATOM    145  O   LEU X  20      72.137  55.219  37.111  1.00  0.00           O
ATOM    146  N   GLU X  21      71.837  55.075  34.891  1.00  0.00           N
ATOM    147  CA  GLU X  21      72.419  56.384  34.559  1.00  0.00           C
ATOM    148  CB  GLU X  21      72.523  56.512  33.031  1.00  0.00           C
ATOM    149  CG  GLU X  21      73.369  57.701  32.560  1.00  0.00           C
ATOM    150  CD  GLU X  21      73.142  57.983  31.071  1.00  0.00           C
ATOM    151  OE1 GLU X  21      73.308  57.053  30.243  1.00  0.00           O
ATOM    152  OE2 GLU X  21      72.793  59.145  30.736  1.00  0.00           O
ATOM    153  C   GLU X  21      71.591  57.548  35.137  1.00  0.00           C
ATOM    154  O   GLU X  21      70.357  57.543  35.073  1.00  0.00           O
ATOM    155  N   GLY X  22      72.269  58.568  35.671  1.00  0.00           N
ATOM    156  CA  GLY X  22      71.652  59.795  36.192  1.00  0.00           C
ATOM    157  C   GLY X  22      71.012  59.670  37.581  1.00  0.00           C
ATOM    158  O   GLY X  22      70.472  60.653  38.085  1.00  0.00           O
ATOM    159  N   PHE X  23      71.076  58.495  38.217  1.00  0.00           N
ATOM    160  CA  PHE X  23      70.596  58.277  39.587  1.00  0.00           C
ATOM    161  CB  PHE X  23      69.985  56.879  39.718  1.00  0.00           C
ATOM    162  CG  PHE X  23      68.620  56.749  39.075  1.00  0.00           C
ATOM    163  CD1 PHE X  23      68.498  56.328  37.740  1.00  0.00           C
ATOM    164  CE1 PHE X  23      67.226  56.174  37.162  1.00  0.00           C
ATOM    165  CZ  PHE X  23      66.073  56.464  37.912  1.00  0.00           C
ATOM    166  CE2 PHE X  23      66.192  56.914  39.239  1.00  0.00           C
ATOM    167  CD2 PHE X  23      67.465  57.054  39.819  1.00  0.00           C
ATOM    168  C   PHE X  23      71.689  58.504  40.640  1.00  0.00           C
ATOM    169  O   PHE X  23      72.880  58.309  40.370  1.00  0.00           O
ATOM    170  N   ALA X  24      71.283  58.868  41.859  1.00  0.00           N
ATOM    171  CA  ALA X  24      72.184  59.233  42.950  1.00  0.00           C
ATOM    172  CB  ALA X  24      71.355  59.906  44.052  1.00  0.00           C
ATOM    173  C   ALA X  24      73.019  58.063  43.509  1.00  0.00           C
ATOM    174  O   ALA X  24      74.157  58.294  43.932  1.00  0.00           O
ATOM    175  N   GLN X  25      72.510  56.822  43.519  1.00  0.00           N
ATOM    176  CA  GLN X  25      73.234  55.674  44.097  1.00  0.00           C
ATOM    177  CB  GLN X  25      73.020  55.666  45.622  1.00  0.00           C
ATOM    178  CG  GLN X  25      71.559  55.478  46.066  1.00  0.00           C
ATOM    179  CD  GLN X  25      71.367  55.640  47.570  1.00  0.00           C
ATOM    180  OE1 GLN X  25      72.282  55.900  48.343  1.00  0.00           O
ATOM    181  NE2 GLN X  25      70.157  55.513  48.057  1.00  0.00           N
ATOM    182  C   GLN X  25      72.899  54.294  43.485  1.00  0.00           C
ATOM    183  O   GLN X  25      71.800  54.114  42.952  1.00  0.00           O
ATOM    184  N   PRO X  26      73.812  53.301  43.579  1.00  0.00           N
ATOM    185  CD  PRO X  26      75.212  53.451  43.969  1.00  0.00           C
ATOM    186  CG  PRO X  26      75.810  52.043  43.992  1.00  0.00           C
ATOM    187  CB  PRO X  26      74.932  51.281  43.002  1.00  0.00           C
ATOM    188  CA  PRO X  26      73.551  51.903  43.228  1.00  0.00           C
ATOM    189  C   PRO X  26      72.762  51.153  44.318  1.00  0.00           C
ATOM    190  O   PRO X  26      72.804  51.499  45.506  1.00  0.00           O
ATOM    191  N   VAL X  27      72.056  50.098  43.904  1.00  0.00           N
ATOM    192  CA  VAL X  27      71.029  49.374  44.674  1.00  0.00           C
ATOM    193  CB  VAL X  27      69.632  49.778  44.151  1.00  0.00           C
ATOM    194  CG1 VAL X  27      68.463  48.950  44.700  1.00  0.00           C
ATOM    195  CG2 VAL X  27      69.328  51.248  44.481  1.00  0.00           C
ATOM    196  C   VAL X  27      71.247  47.858  44.576  1.00  0.00           C
ATOM    197  O   VAL X  27      71.554  47.323  43.513  1.00  0.00           O
ATOM    198  N   ALA X  28      71.068  47.156  45.692  1.00  0.00           N
ATOM    199  CA  ALA X  28      71.000  45.702  45.757  1.00  0.00           C
ATOM    200  CB  ALA X  28      71.680  45.233  47.047  1.00  0.00           C
ATOM    201  C   ALA X  28      69.538  45.231  45.660  1.00  0.00           C
ATOM    202  O   ALA X  28      68.639  45.832  46.257  1.00  0.00           O
ATOM    203  N   ILE X  29      69.306  44.149  44.911  1.00  0.00           N
ATOM    204  CA  ILE X  29      67.971  43.593  44.644  1.00  0.00           C
ATOM    205  CB  ILE X  29      67.547  43.822  43.171  1.00  0.00           C
ATOM    206  CG2 ILE X  29      66.092  43.355  42.975  1.00  0.00           C
ATOM    207  CG1 ILE X  29      67.728  45.301  42.746  1.00  0.00           C
ATOM    208  CD1 ILE X  29      67.216  45.637  41.338  1.00  0.00           C
ATOM    209  C   ILE X  29      67.931  42.108  45.023  1.00  0.00           C
ATOM    210  O   ILE X  29      68.835  41.348  44.662  1.00  0.00           O
ATOM    211  N   PHE X  30      66.860  41.709  45.715  1.00  0.00           N
ATOM    212  CA  PHE X  30      66.582  40.340  46.158  1.00  0.00           C
ATOM    213  CB  PHE X  30      66.845  40.215  47.671  1.00  0.00           C
ATOM    214  CG  PHE X  30      68.201  40.714  48.146  1.00  0.00           C
ATOM    215  CD1 PHE X  30      68.394  42.087  48.404  1.00  0.00           C
ATOM    216  CE1 PHE X  30      69.651  42.561  48.816  1.00  0.00           C
ATOM    217  CZ  PHE X  30      70.718  41.662  48.988  1.00  0.00           C
ATOM    218  CE2 PHE X  30      70.522  40.287  48.768  1.00  0.00           C
ATOM    219  CD2 PHE X  30      69.266  39.814  48.341  1.00  0.00           C
ATOM    220  C   PHE X  30      65.122  39.988  45.824  1.00  0.00           C
ATOM    221  O   PHE X  30      64.206  40.695  46.239  1.00  0.00           O
ATOM    222  N   LEU X  31      64.882  38.916  45.069  1.00  0.00           N
ATOM    223  CA  LEU X  31      63.569  38.555  44.519  1.00  0.00           C
ATOM    224  CB  LEU X  31      63.599  38.672  42.980  1.00  0.00           C
ATOM    225  CG  LEU X  31      64.007  40.041  42.402  1.00  0.00           C
ATOM    226  CD1 LEU X  31      63.992  39.983  40.876  1.00  0.00           C
ATOM    227  CD2 LEU X  31      63.077  41.176  42.825  1.00  0.00           C
ATOM    228  C   LEU X  31      63.143  37.138  44.934  1.00  0.00           C
ATOM    229  O   LEU X  31      63.934  36.198  44.856  1.00  0.00           O
ATOM    230  N   GLY X  32      61.875  36.959  45.304  1.00  0.00           N
ATOM    231  CA  GLY X  32      61.269  35.643  45.534  1.00  0.00           C
ATOM    232  C   GLY X  32      61.671  34.945  46.837  1.00  0.00           C
ATOM    233  O   GLY X  32      61.896  33.732  46.837  1.00  0.00           O
ATOM    234  N   ILE X  33      61.751  35.679  47.949  1.00  0.00           N
ATOM    235  CA  ILE X  33      61.970  35.111  49.292  1.00  0.00           C
ATOM    236  CB  ILE X  33      62.658  36.138  50.226  1.00  0.00           C
ATOM    237  CG2 ILE X  33      62.979  35.473  51.580  1.00  0.00           C
ATOM    238  CG1 ILE X  33      63.943  36.734  49.595  1.00  0.00           C
ATOM    239  CD1 ILE X  33      64.595  37.851  50.423  1.00  0.00           C
ATOM    240  C   ILE X  33      60.611  34.649  49.867  1.00  0.00           C
ATOM    241  O   ILE X  33      59.674  35.449  49.857  1.00  0.00           O
ATOM    242  N   PRO X  34      60.445  33.397  50.343  1.00  0.00           N
ATOM    243  CD  PRO X  34      61.409  32.307  50.295  1.00  0.00           C
ATOM    244  CG  PRO X  34      60.820  31.179  51.141  1.00  0.00           C
ATOM    245  CB  PRO X  34      59.312  31.420  51.077  1.00  0.00           C
ATOM    246  CA  PRO X  34      59.196  32.944  50.965  1.00  0.00           C
ATOM    247  C   PRO X  34      59.002  33.572  52.348  1.00  0.00           C
ATOM    248  O   PRO X  34      59.945  33.607  53.139  1.00  0.00           O
ATOM    249  N   PHE X  35      57.778  33.996  52.679  1.00  0.00           N
ATOM    250  CA  PHE X  35      57.450  34.532  54.014  1.00  0.00           C
ATOM    251  CB  PHE X  35      56.889  35.955  53.885  1.00  0.00           C
ATOM    252  CG  PHE X  35      55.540  36.073  53.202  1.00  0.00           C
ATOM    253  CD1 PHE X  35      54.360  35.787  53.917  1.00  0.00           C
ATOM    254  CE1 PHE X  35      53.107  35.919  53.295  1.00  0.00           C
ATOM    255  CZ  PHE X  35      53.029  36.360  51.963  1.00  0.00           C
ATOM    256  CE2 PHE X  35      54.203  36.651  51.247  1.00  0.00           C
ATOM    257  CD2 PHE X  35      55.458  36.503  51.864  1.00  0.00           C
ATOM    258  C   PHE X  35      56.549  33.615  54.863  1.00  0.00           C
ATOM    259  O   PHE X  35      56.358  33.876  56.052  1.00  0.00           O
ATOM    260  N   ALA X  36      56.006  32.539  54.285  1.00  0.00           N
ATOM    261  CA  ALA X  36      55.110  31.585  54.944  1.00  0.00           C
ATOM    262  CB  ALA X  36      53.675  32.111  54.804  1.00  0.00           C
ATOM    263  C   ALA X  36      55.246  30.166  54.353  1.00  0.00           C
ATOM    264  O   ALA X  36      55.914  29.965  53.334  1.00  0.00           O
ATOM    265  N   LYS X  37      54.607  29.177  54.987  1.00  0.00           N
ATOM    266  CA  LYS X  37      54.478  27.792  54.497  1.00  0.00           C
ATOM    267  CB  LYS X  37      53.936  26.937  55.656  1.00  0.00           C
ATOM    268  CG  LYS X  37      54.065  25.429  55.409  1.00  0.00           C
ATOM    269  CD  LYS X  37      53.609  24.632  56.631  1.00  0.00           C
ATOM    270  CE  LYS X  37      53.898  23.147  56.415  1.00  0.00           C
ATOM    271  NZ  LYS X  37      53.582  22.348  57.619  1.00  0.00           N
ATOM    272  C   LYS X  37      53.551  27.719  53.262  1.00  0.00           C
ATOM    273  O   LYS X  37      52.590  28.491  53.219  1.00  0.00           O
ATOM    274  N   PRO X  38      53.758  26.798  52.294  1.00  0.00           N
ATOM    275  CD  PRO X  38      54.904  25.903  52.154  1.00  0.00           C
ATOM    276  CG  PRO X  38      54.905  25.443  50.698  1.00  0.00           C
ATOM    277  CB  PRO X  38      53.423  25.469  50.332  1.00  0.00           C
ATOM    278  CA  PRO X  38      52.867  26.650  51.138  1.00  0.00           C
ATOM    279  C   PRO X  38      51.394  26.419  51.551  1.00  0.00           C
ATOM    280  O   PRO X  38      51.110  25.441  52.253  1.00  0.00           O
ATOM    281  N   PRO X  39      50.432  27.266  51.126  1.00  0.00           N
ATOM    282  CD  PRO X  39      50.642  28.465  50.321  1.00  0.00           C
ATOM    283  CG  PRO X  39      49.279  29.146  50.202  1.00  0.00           C
ATOM    284  CB  PRO X  39      48.578  28.697  51.482  1.00  0.00           C
ATOM    285  CA  PRO X  39      49.044  27.244  51.607  1.00  0.00           C
ATOM    286  C   PRO X  39      48.153  26.226  50.859  1.00  0.00           C
ATOM    287  O   PRO X  39      47.000  26.506  50.528  1.00  0.00           O
ATOM    288  N   LEU X  40      48.705  25.044  50.568  1.00  0.00           N
ATOM    289  CA  LEU X  40      48.061  23.953  49.829  1.00  0.00           C
ATOM    290  CB  LEU X  40      49.057  23.391  48.793  1.00  0.00           C
ATOM    291  CG  LEU X  40      50.381  22.789  49.309  1.00  0.00           C
ATOM    292  CD1 LEU X  40      50.212  21.438  50.005  1.00  0.00           C
ATOM    293  CD2 LEU X  40      51.320  22.582  48.119  1.00  0.00           C
ATOM    294  C   LEU X  40      47.412  22.908  50.760  1.00  0.00           C
ATOM    295  O   LEU X  40      47.591  22.948  51.983  1.00  0.00           O
ATOM    296  N   GLY X  41      46.642  21.971  50.197  1.00  0.00           N
ATOM    297  CA  GLY X  41      45.971  20.911  50.956  1.00  0.00           C
ATOM    298  C   GLY X  41      45.071  21.462  52.082  1.00  0.00           C
ATOM    299  O   GLY X  41      44.274  22.368  51.825  1.00  0.00           O
ATOM    300  N   PRO X  42      45.203  20.983  53.337  1.00  0.00           N
ATOM    301  CD  PRO X  42      45.962  19.796  53.713  1.00  0.00           C
ATOM    302  CG  PRO X  42      45.332  19.299  55.008  1.00  0.00           C
ATOM    303  CB  PRO X  42      44.886  20.598  55.669  1.00  0.00           C
ATOM    304  CA  PRO X  42      44.437  21.475  54.494  1.00  0.00           C
ATOM    305  C   PRO X  42      44.588  22.973  54.840  1.00  0.00           C
ATOM    306  O   PRO X  42      43.803  23.487  55.646  1.00  0.00           O
ATOM    307  N   LEU X  43      45.560  23.686  54.248  1.00  0.00           N
ATOM    308  CA  LEU X  43      45.755  25.139  54.406  1.00  0.00           C
ATOM    309  CB  LEU X  43      47.261  25.463  54.473  1.00  0.00           C
ATOM    310  CG  LEU X  43      48.041  24.776  55.613  1.00  0.00           C
ATOM    311  CD1 LEU X  43      49.482  25.290  55.628  1.00  0.00           C
ATOM    312  CD2 LEU X  43      47.441  25.040  56.995  1.00  0.00           C
ATOM    313  C   LEU X  43      45.021  25.985  53.340  1.00  0.00           C
ATOM    314  O   LEU X  43      44.991  27.217  53.434  1.00  0.00           O
ATOM    315  N   ARG X  44      44.376  25.345  52.353  1.00  0.00           N
ATOM    316  CA  ARG X  44      43.424  26.003  51.445  1.00  0.00           C
ATOM    317  CB  ARG X  44      43.007  25.046  50.319  1.00  0.00           C
ATOM    318  CG  ARG X  44      44.127  24.687  49.334  1.00  0.00           C
ATOM    319  CD  ARG X  44      43.667  23.489  48.496  1.00  0.00           C
ATOM    320  NE  ARG X  44      44.491  23.286  47.296  1.00  0.00           N
ATOM    321  CZ  ARG X  44      44.291  22.367  46.373  1.00  0.00           C
ATOM    322  NH1 ARG X  44      43.442  21.391  46.527  1.00  0.00           N
ATOM    323  NH2 ARG X  44      44.941  22.443  45.254  1.00  0.00           N
ATOM    324  C   ARG X  44      42.187  26.430  52.238  1.00  0.00           C
ATOM    325  O   ARG X  44      41.554  25.598  52.886  1.00  0.00           O
ATOM    326  N   PHE X  45      41.807  27.704  52.139  1.00  0.00           N
ATOM    327  CA  PHE X  45      40.685  28.288  52.894  1.00  0.00           C
ATOM    328  CB  PHE X  45      39.324  27.696  52.442  1.00  0.00           C
ATOM    329  CG  PHE X  45      39.268  27.062  51.056  1.00  0.00           C
ATOM    330  CD1 PHE X  45      39.650  27.791  49.914  1.00  0.00           C
ATOM    331  CE1 PHE X  45      39.657  27.176  48.649  1.00  0.00           C
ATOM    332  CZ  PHE X  45      39.268  25.831  48.515  1.00  0.00           C
ATOM    333  CE2 PHE X  45      38.877  25.102  49.650  1.00  0.00           C
ATOM    334  CD2 PHE X  45      38.878  25.716  50.916  1.00  0.00           C
ATOM    335  C   PHE X  45      40.909  28.264  54.427  1.00  0.00           C
ATOM    336  O   PHE X  45      39.984  27.990  55.199  1.00  0.00           O
ATOM    337  N   THR X  46      42.157  28.496  54.854  1.00  0.00           N
ATOM    338  CA  THR X  46      42.642  28.390  56.248  1.00  0.00           C
ATOM    339  CB  THR X  46      42.986  26.917  56.619  1.00  0.00           C
ATOM    340  CG2 THR X  46      42.148  26.388  57.784  1.00  0.00           C
ATOM    341  OG1 THR X  46      42.727  26.010  55.566  1.00  0.00           O
ATOM    342  C   THR X  46      43.875  29.304  56.471  1.00  0.00           C
ATOM    343  O   THR X  46      44.488  29.755  55.487  1.00  0.00           O
ATOM    344  N   PRO X  47      44.274  29.607  57.729  1.00  0.00           N
ATOM    345  CD  PRO X  47      43.593  29.275  58.974  1.00  0.00           C
ATOM    346  CG  PRO X  47      44.045  30.314  59.998  1.00  0.00           C
ATOM    347  CB  PRO X  47      45.479  30.576  59.566  1.00  0.00           C
ATOM    348  CA  PRO X  47      45.416  30.476  58.036  1.00  0.00           C
ATOM    349  C   PRO X  47      46.764  29.962  57.498  1.00  0.00           C
ATOM    350  O   PRO X  47      47.013  28.752  57.546  1.00  0.00           O
ATOM    351  N   PRO X  48      47.673  30.852  57.055  1.00  0.00           N
ATOM    352  CD  PRO X  48      47.521  32.302  56.985  1.00  0.00           C
ATOM    353  CG  PRO X  48      48.892  32.868  56.610  1.00  0.00           C
ATOM    354  CB  PRO X  48      49.593  31.687  55.937  1.00  0.00           C
ATOM    355  CA  PRO X  48      49.034  30.474  56.689  1.00  0.00           C
ATOM    356  C   PRO X  48      49.860  30.128  57.941  1.00  0.00           C
ATOM    357  O   PRO X  48      49.773  30.805  58.971  1.00  0.00           O
ATOM    358  N   GLN X  49      50.692  29.088  57.851  1.00  0.00           N
ATOM    359  CA  GLN X  49      51.663  28.730  58.896  1.00  0.00           C
ATOM    360  CB  GLN X  49      51.809  27.200  58.983  1.00  0.00           C
ATOM    361  CG  GLN X  49      50.555  26.525  59.569  1.00  0.00           C
ATOM    362  CD  GLN X  49      50.693  25.010  59.702  1.00  0.00           C
ATOM    363  OE1 GLN X  49      51.404  24.345  58.962  1.00  0.00           O
ATOM    364  NE2 GLN X  49      50.018  24.387  60.640  1.00  0.00           N
ATOM    365  C   GLN X  49      53.018  29.436  58.656  1.00  0.00           C
ATOM    366  O   GLN X  49      53.328  29.755  57.502  1.00  0.00           O
ATOM    367  N   PRO X  50      53.844  29.681  59.695  1.00  0.00           N
ATOM    368  CD  PRO X  50      53.572  29.463  61.113  1.00  0.00           C
ATOM    369  CG  PRO X  50      54.407  30.504  61.854  1.00  0.00           C
ATOM    370  CB  PRO X  50      55.642  30.633  60.967  1.00  0.00           C
ATOM    371  CA  PRO X  50      55.098  30.426  59.548  1.00  0.00           C
ATOM    372  C   PRO X  50      56.142  29.747  58.647  1.00  0.00           C
ATOM    373  O   PRO X  50      56.111  28.532  58.409  1.00  0.00           O
ATOM    374  N   ALA X  51      57.113  30.533  58.183  1.00  0.00           N
ATOM    375  CA  ALA X  51      58.280  30.044  57.450  1.00  0.00           C
ATOM    376  CB  ALA X  51      59.067  31.250  56.933  1.00  0.00           C
ATOM    377  C   ALA X  51      59.169  29.102  58.296  1.00  0.00           C
ATOM    378  O   ALA X  51      59.203  29.188  59.529  1.00  0.00           O
ATOM    379  N   GLU X  52      59.910  28.216  57.627  1.00  0.00           N
ATOM    380  CA  GLU X  52      60.928  27.337  58.222  1.00  0.00           C
ATOM    381  CB  GLU X  52      60.450  25.870  58.212  1.00  0.00           C
ATOM    382  CG  GLU X  52      60.453  25.160  56.849  1.00  0.00           C
ATOM    383  CD  GLU X  52      60.024  23.695  57.016  1.00  0.00           C
ATOM    384  OE1 GLU X  52      60.826  22.892  57.555  1.00  0.00           O
ATOM    385  OE2 GLU X  52      58.869  23.341  56.670  1.00  0.00           O
ATOM    386  C   GLU X  52      62.304  27.561  57.553  1.00  0.00           C
ATOM    387  O   GLU X  52      62.353  28.006  56.399  1.00  0.00           O
ATOM    388  N   PRO X  53      63.427  27.308  58.252  1.00  0.00           N
ATOM    389  CD  PRO X  53      63.528  26.730  59.587  1.00  0.00           C
ATOM    390  CG  PRO X  53      65.013  26.449  59.805  1.00  0.00           C
ATOM    391  CB  PRO X  53      65.677  27.558  58.997  1.00  0.00           C
ATOM    392  CA  PRO X  53      64.753  27.699  57.780  1.00  0.00           C
ATOM    393  C   PRO X  53      65.248  26.872  56.584  1.00  0.00           C
ATOM    394  O   PRO X  53      64.788  25.757  56.317  1.00  0.00           O
ATOM    395  N   TRP X  54      66.251  27.407  55.889  1.00  0.00           N
ATOM    396  CA  TRP X  54      67.045  26.700  54.876  1.00  0.00           C
ATOM    397  CB  TRP X  54      66.810  27.348  53.505  1.00  0.00           C
ATOM    398  CG  TRP X  54      67.273  28.768  53.394  1.00  0.00           C
ATOM    399  CD1 TRP X  54      68.508  29.158  53.016  1.00  0.00           C
ATOM    400  NE1 TRP X  54      68.604  30.532  53.084  1.00  0.00           N
ATOM    401  CE2 TRP X  54      67.419  31.105  53.477  1.00  0.00           C
ATOM    402  CZ2 TRP X  54      67.025  32.432  53.685  1.00  0.00           C
ATOM    403  CH2 TRP X  54      65.695  32.700  54.046  1.00  0.00           C
ATOM    404  CZ3 TRP X  54      64.789  31.637  54.207  1.00  0.00           C
ATOM    405  CE3 TRP X  54      65.207  30.302  54.037  1.00  0.00           C
ATOM    406  CD2 TRP X  54      66.534  30.001  53.661  1.00  0.00           C
ATOM    407  C   TRP X  54      68.540  26.632  55.238  1.00  0.00           C
ATOM    408  O   TRP X  54      69.210  25.691  54.816  1.00  0.00           O
ATOM    409  N   SER X  55      69.053  27.563  56.054  1.00  0.00           N
ATOM    410  CA  SER X  55      70.393  27.528  56.679  1.00  0.00           C
ATOM    411  CB  SER X  55      70.465  26.421  57.746  1.00  0.00           C
ATOM    412  OG  SER X  55      69.376  26.509  58.653  1.00  0.00           O
ATOM    413  C   SER X  55      71.617  27.502  55.733  1.00  0.00           C
ATOM    414  O   SER X  55      72.701  27.074  56.145  1.00  0.00           O
ATOM    415  N   PHE X  56      71.488  27.995  54.496  1.00  0.00           N
ATOM    416  CA  PHE X  56      72.595  28.205  53.538  1.00  0.00           C
ATOM    417  CB  PHE X  56      72.716  26.991  52.593  1.00  0.00           C
ATOM    418  CG  PHE X  56      71.671  26.888  51.492  1.00  0.00           C
ATOM    419  CD1 PHE X  56      71.933  27.404  50.209  1.00  0.00           C
ATOM    420  CE1 PHE X  56      70.958  27.326  49.197  1.00  0.00           C
ATOM    421  CZ  PHE X  56      69.716  26.726  49.459  1.00  0.00           C
ATOM    422  CE2 PHE X  56      69.463  26.176  50.727  1.00  0.00           C
ATOM    423  CD2 PHE X  56      70.445  26.245  51.732  1.00  0.00           C
ATOM    424  C   PHE X  56      72.434  29.533  52.766  1.00  0.00           C
ATOM    425  O   PHE X  56      71.426  30.217  52.934  1.00  0.00           O
ATOM    426  N   VAL X  57      73.389  29.915  51.908  1.00  0.00           N
ATOM    427  CA  VAL X  57      73.256  31.076  50.996  1.00  0.00           C
ATOM    428  CB  VAL X  57      74.641  31.582  50.529  1.00  0.00           C
ATOM    429  CG1 VAL X  57      74.522  32.768  49.562  1.00  0.00           C
ATOM    430  CG2 VAL X  57      75.502  32.074  51.700  1.00  0.00           C
ATOM    431  C   VAL X  57      72.337  30.735  49.806  1.00  0.00           C
ATOM    432  O   VAL X  57      72.785  30.175  48.803  1.00  0.00           O
ATOM    433  N   LYS X  58      71.046  31.069  49.911  1.00  0.00           N
ATOM    434  CA  LYS X  58      69.994  30.765  48.918  1.00  0.00           C
ATOM    435  CB  LYS X  58      68.709  30.422  49.692  1.00  0.00           C
ATOM    436  CG  LYS X  58      67.538  29.922  48.833  1.00  0.00           C
ATOM    437  CD  LYS X  58      66.444  29.306  49.721  1.00  0.00           C
ATOM    438  CE  LYS X  58      65.252  28.855  48.870  1.00  0.00           C
ATOM    439  NZ  LYS X  58      64.342  27.959  49.624  1.00  0.00           N
ATOM    440  C   LYS X  58      69.826  31.892  47.890  1.00  0.00           C
ATOM    441  O   LYS X  58      69.869  33.068  48.240  1.00  0.00           O
ATOM    442  N   ASN X  59      69.660  31.558  46.613  1.00  0.00           N
ATOM    443  CA  ASN X  59      69.629  32.525  45.514  1.00  0.00           C
ATOM    444  CB  ASN X  59      70.114  31.842  44.227  1.00  0.00           C
ATOM    445  CG  ASN X  59      70.243  32.846  43.098  1.00  0.00           C
ATOM    446  OD1 ASN X  59      71.230  33.553  42.986  1.00  0.00           O
ATOM    447  ND2 ASN X  59      69.231  33.003  42.281  1.00  0.00           N
ATOM    448  C   ASN X  59      68.256  33.200  45.342  1.00  0.00           C
ATOM    449  O   ASN X  59      67.213  32.542  45.326  1.00  0.00           O
ATOM    450  N   ALA X  60      68.278  34.520  45.155  1.00  0.00           N
ATOM    451  CA  ALA X  60      67.105  35.379  45.035  1.00  0.00           C
ATOM    452  CB  ALA X  60      66.848  35.989  46.426  1.00  0.00           C
ATOM    453  C   ALA X  60      67.298  36.431  43.918  1.00  0.00           C
ATOM    454  O   ALA X  60      67.210  37.632  44.174  1.00  0.00           O
ATOM    455  N   THR X  61      67.617  36.013  42.684  1.00  0.00           N
ATOM    456  CA  THR X  61      68.010  36.945  41.599  1.00  0.00           C
ATOM    457  CB  THR X  61      69.379  36.596  40.991  1.00  0.00           C
ATOM    458  CG2 THR X  61      70.494  36.696  42.032  1.00  0.00           C
ATOM    459  OG1 THR X  61      69.403  35.303  40.423  1.00  0.00           O
ATOM    460  C   THR X  61      66.966  37.162  40.498  1.00  0.00           C
ATOM    461  O   THR X  61      67.083  38.149  39.770  1.00  0.00           O
ATOM    462  N   SER X  62      65.936  36.318  40.379  1.00  0.00           N
ATOM    463  CA  SER X  62      64.798  36.492  39.451  1.00  0.00           C
ATOM    464  CB  SER X  62      64.953  35.580  38.226  1.00  0.00           C
ATOM    465  OG  SER X  62      66.168  35.836  37.534  1.00  0.00           O
ATOM    466  C   SER X  62      63.449  36.261  40.162  1.00  0.00           C
ATOM    467  O   SER X  62      63.415  35.732  41.276  1.00  0.00           O
ATOM    468  N   TYR X  63      62.335  36.696  39.555  1.00  0.00           N
ATOM    469  CA  TYR X  63      61.018  36.761  40.216  1.00  0.00           C
ATOM    470  CB  TYR X  63      59.988  37.441  39.289  1.00  0.00           C
ATOM    471  CG  TYR X  63      59.994  38.963  39.272  1.00  0.00           C
ATOM    472  CD1 TYR X  63      60.902  39.659  38.451  1.00  0.00           C
ATOM    473  CE1 TYR X  63      60.889  41.067  38.421  1.00  0.00           C
ATOM    474  CZ  TYR X  63      59.970  41.792  39.204  1.00  0.00           C
ATOM    475  OH  TYR X  63      60.009  43.151  39.167  1.00  0.00           O
ATOM    476  CE2 TYR X  63      59.033  41.098  40.001  1.00  0.00           C
ATOM    477  CD2 TYR X  63      59.048  39.687  40.032  1.00  0.00           C
ATOM    478  C   TYR X  63      60.475  35.384  40.681  1.00  0.00           C
ATOM    479  O   TYR X  63      60.774  34.360  40.056  1.00  0.00           O
ATOM    480  N   PRO X  64      59.638  35.349  41.741  1.00  0.00           N
ATOM    481  CD  PRO X  64      59.291  36.477  42.601  1.00  0.00           C
ATOM    482  CG  PRO X  64      58.148  36.004  43.499  1.00  0.00           C
ATOM    483  CB  PRO X  64      58.325  34.486  43.521  1.00  0.00           C
ATOM    484  CA  PRO X  64      58.824  34.182  42.104  1.00  0.00           C
ATOM    485  C   PRO X  64      57.639  33.994  41.131  1.00  0.00           C
ATOM    486  O   PRO X  64      57.311  34.925  40.390  1.00  0.00           O
ATOM    487  N   PRO X  65      56.959  32.830  41.134  1.00  0.00           N
ATOM    488  CD  PRO X  65      57.277  31.625  41.889  1.00  0.00           C
ATOM    489  CG  PRO X  65      56.072  30.699  41.727  1.00  0.00           C
ATOM    490  CB  PRO X  65      55.519  31.096  40.359  1.00  0.00           C
ATOM    491  CA  PRO X  65      55.771  32.606  40.313  1.00  0.00           C
ATOM    492  C   PRO X  65      54.543  33.408  40.783  1.00  0.00           C
ATOM    493  O   PRO X  65      54.419  33.783  41.953  1.00  0.00           O
ATOM    494  N   MET X  66      53.607  33.640  39.859  1.00  0.00           N
ATOM    495  CA  MET X  66      52.329  34.324  40.114  1.00  0.00           C
ATOM    496  CB  MET X  66      51.695  34.754  38.778  1.00  0.00           C
ATOM    497  CG  MET X  66      51.271  33.560  37.906  1.00  0.00           C
ATOM    498  SD  MET X  66      50.714  33.964  36.227  1.00  0.00           S
ATOM    499  CE  MET X  66      52.245  34.612  35.502  1.00  0.00           C
ATOM    500  C   MET X  66      51.342  33.498  40.962  1.00  0.00           C
ATOM    501  O   MET X  66      51.309  32.267  40.874  1.00  0.00           O
ATOM    502  N   CYS X  67      50.511  34.192  41.749  1.00  0.00           N
ATOM    503  CA  CYS X  67      49.477  33.601  42.606  1.00  0.00           C
ATOM    504  CB  CYS X  67      49.272  34.510  43.832  1.00  0.00           C
ATOM    505  SG  CYS X  67      48.587  36.123  43.368  1.00  0.00           S
ATOM    506  C   CYS X  67      48.157  33.273  41.873  1.00  0.00           C
ATOM    507  O   CYS X  67      48.025  33.446  40.661  1.00  0.00           O
ATOM    508  N   THR X  68      47.176  32.783  42.632  1.00  0.00           N
ATOM    509  CA  THR X  68      45.986  32.030  42.199  1.00  0.00           C
ATOM    510  CB  THR X  68      45.330  31.396  43.442  1.00  0.00           C
ATOM    511  CG2 THR X  68      46.244  30.339  44.066  1.00  0.00           C
ATOM    512  OG1 THR X  68      45.106  32.356  44.458  1.00  0.00           O
ATOM    513  C   THR X  68      44.963  32.818  41.360  1.00  0.00           C
ATOM    514  O   THR X  68      43.928  33.265  41.860  1.00  0.00           O
ATOM    515  N   GLN X  69      45.225  32.935  40.055  1.00  0.00           N
ATOM    516  CA  GLN X  69      44.365  33.564  39.035  1.00  0.00           C
ATOM    517  CB  GLN X  69      44.896  34.980  38.767  1.00  0.00           C
ATOM    518  CG  GLN X  69      46.272  35.038  38.077  1.00  0.00           C
ATOM    519  CD  GLN X  69      47.032  36.255  38.576  1.00  0.00           C
ATOM    520  OE1 GLN X  69      46.876  37.362  38.084  1.00  0.00           O
ATOM    521  NE2 GLN X  69      47.784  36.110  39.640  1.00  0.00           N
ATOM    522  C   GLN X  69      44.255  32.708  37.753  1.00  0.00           C
ATOM    523  O   GLN X  69      44.691  31.556  37.744  1.00  0.00           O
ATOM    524  N   ASP X  70      43.666  33.235  36.676  1.00  0.00           N
ATOM    525  CA  ASP X  70      43.684  32.588  35.354  1.00  0.00           C
ATOM    526  CB  ASP X  70      42.633  33.250  34.450  1.00  0.00           C
ATOM    527  CG  ASP X  70      42.611  32.658  33.041  1.00  0.00           C
ATOM    528  OD1 ASP X  70      43.446  33.037  32.189  1.00  0.00           O
ATOM    529  OD2 ASP X  70      41.761  31.783  32.763  1.00  0.00           O
ATOM    530  C   ASP X  70      45.098  32.649  34.729  1.00  0.00           C
ATOM    531  O   ASP X  70      45.682  33.735  34.682  1.00  0.00           O
ATOM    532  N   PRO X  71      45.677  31.531  34.240  1.00  0.00           N
ATOM    533  CD  PRO X  71      45.106  30.193  34.213  1.00  0.00           C
ATOM    534  CG  PRO X  71      46.089  29.329  33.422  1.00  0.00           C
ATOM    535  CB  PRO X  71      47.434  30.025  33.613  1.00  0.00           C
ATOM    536  CA  PRO X  71      47.076  31.502  33.808  1.00  0.00           C
ATOM    537  C   PRO X  71      47.346  32.332  32.548  1.00  0.00           C
ATOM    538  O   PRO X  71      48.365  33.020  32.495  1.00  0.00           O
ATOM    539  N   LYS X  72      46.449  32.339  31.551  1.00  0.00           N
ATOM    540  CA  LYS X  72      46.608  33.181  30.352  1.00  0.00           C
ATOM    541  CB  LYS X  72      45.569  32.778  29.296  1.00  0.00           C
ATOM    542  CG  LYS X  72      45.631  33.685  28.058  1.00  0.00           C
ATOM    543  CD  LYS X  72      44.817  33.141  26.879  1.00  0.00           C
ATOM    544  CE  LYS X  72      43.322  33.086  27.196  1.00  0.00           C
ATOM    545  NZ  LYS X  72      42.549  32.728  25.990  1.00  0.00           N
ATOM    546  C   LYS X  72      46.527  34.668  30.700  1.00  0.00           C
ATOM    547  O   LYS X  72      47.368  35.452  30.258  1.00  0.00           O
ATOM    548  N   ALA X  73      45.571  35.051  31.544  1.00  0.00           N
ATOM    549  CA  ALA X  73      45.454  36.430  32.002  1.00  0.00           C
ATOM    550  CB  ALA X  73      44.110  36.587  32.718  1.00  0.00           C
ATOM    551  C   ALA X  73      46.670  36.844  32.863  1.00  0.00           C
ATOM    552  O   ALA X  73      47.203  37.937  32.686  1.00  0.00           O
ATOM    553  N   GLY X  74      47.185  35.952  33.716  1.00  0.00           N
ATOM    554  CA  GLY X  74      48.407  36.163  34.501  1.00  0.00           C
ATOM    555  C   GLY X  74      49.692  36.272  33.661  1.00  0.00           C
ATOM    556  O   GLY X  74      50.565  37.090  33.969  1.00  0.00           O
ATOM    557  N   GLN X  75      49.802  35.522  32.557  1.00  0.00           N
ATOM    558  CA  GLN X  75      50.894  35.663  31.581  1.00  0.00           C
ATOM    559  CB  GLN X  75      50.780  34.590  30.487  1.00  0.00           C
ATOM    560  CG  GLN X  75      51.255  33.195  30.911  1.00  0.00           C
ATOM    561  CD  GLN X  75      50.965  32.143  29.842  1.00  0.00           C
ATOM    562  OE1 GLN X  75      50.683  32.430  28.680  1.00  0.00           O
ATOM    563  NE2 GLN X  75      51.048  30.878  30.179  1.00  0.00           N
ATOM    564  C   GLN X  75      50.889  37.042  30.905  1.00  0.00           C
ATOM    565  O   GLN X  75      51.953  37.649  30.760  1.00  0.00           O
ATOM    566  N   LEU X  76      49.711  37.537  30.509  1.00  0.00           N
ATOM    567  CA  LEU X  76      49.543  38.838  29.848  1.00  0.00           C
ATOM    568  CB  LEU X  76      48.169  38.871  29.151  1.00  0.00           C
ATOM    569  CG  LEU X  76      48.045  37.932  27.933  1.00  0.00           C
ATOM    570  CD1 LEU X  76      46.587  37.871  27.473  1.00  0.00           C
ATOM    571  CD2 LEU X  76      48.891  38.400  26.746  1.00  0.00           C
ATOM    572  C   LEU X  76      49.725  40.008  30.831  1.00  0.00           C
ATOM    573  O   LEU X  76      50.431  40.965  30.514  1.00  0.00           O
ATOM    574  N   LEU X  77      49.196  39.897  32.057  1.00  0.00           N
ATOM    575  CA  LEU X  77      49.489  40.792  33.188  1.00  0.00           C
ATOM    576  CB  LEU X  77      48.875  40.157  34.456  1.00  0.00           C
ATOM    577  CG  LEU X  77      49.151  40.900  35.780  1.00  0.00           C
ATOM    578  CD1 LEU X  77      48.133  42.010  36.010  1.00  0.00           C
ATOM    579  CD2 LEU X  77      49.056  39.941  36.965  1.00  0.00           C
ATOM    580  C   LEU X  77      51.009  40.981  33.353  1.00  0.00           C
ATOM    581  O   LEU X  77      51.507  42.105  33.435  1.00  0.00           O
ATOM    582  N   SER X  78      51.746  39.867  33.330  1.00  0.00           N
ATOM    583  CA  SER X  78      53.189  39.800  33.588  1.00  0.00           C
ATOM    584  CB  SER X  78      53.572  38.394  34.067  1.00  0.00           C
ATOM    585  OG  SER X  78      52.783  38.032  35.190  1.00  0.00           O
ATOM    586  C   SER X  78      54.079  40.256  32.417  1.00  0.00           C
ATOM    587  O   SER X  78      55.302  40.155  32.524  1.00  0.00           O
ATOM    588  N   GLU X  79      53.505  40.790  31.332  1.00  0.00           N
ATOM    589  CA  GLU X  79      54.229  41.481  30.245  1.00  0.00           C
ATOM    590  CB  GLU X  79      54.259  40.610  28.977  1.00  0.00           C
ATOM    591  CG  GLU X  79      55.233  39.434  29.103  1.00  0.00           C
ATOM    592  CD  GLU X  79      55.358  38.668  27.783  1.00  0.00           C
ATOM    593  OE1 GLU X  79      54.727  37.594  27.636  1.00  0.00           O
ATOM    594  OE2 GLU X  79      56.150  39.085  26.899  1.00  0.00           O
ATOM    595  C   GLU X  79      53.645  42.867  29.900  1.00  0.00           C
ATOM    596  O   GLU X  79      54.405  43.796  29.606  1.00  0.00           O
ATOM    597  N   LEU X  80      52.318  43.028  29.969  1.00  0.00           N
ATOM    598  CA  LEU X  80      51.587  44.202  29.469  1.00  0.00           C
ATOM    599  CB  LEU X  80      50.471  43.730  28.514  1.00  0.00           C
ATOM    600  CG  LEU X  80      50.917  42.819  27.352  1.00  0.00           C
ATOM    601  CD1 LEU X  80      49.694  42.440  26.518  1.00  0.00           C
ATOM    602  CD2 LEU X  80      51.935  43.497  26.433  1.00  0.00           C
ATOM    603  C   LEU X  80      51.016  45.112  30.573  1.00  0.00           C
ATOM    604  O   LEU X  80      50.613  46.234  30.275  1.00  0.00           O
ATOM    605  N   PHE X  81      51.000  44.670  31.835  1.00  0.00           N
ATOM    606  CA  PHE X  81      50.605  45.465  33.015  1.00  0.00           C
ATOM    607  CB  PHE X  81      49.276  44.937  33.583  1.00  0.00           C
ATOM    608  CG  PHE X  81      48.047  45.215  32.734  1.00  0.00           C
ATOM    609  CD1 PHE X  81      47.224  46.319  33.033  1.00  0.00           C
ATOM    610  CE1 PHE X  81      46.058  46.561  32.284  1.00  0.00           C
ATOM    611  CZ  PHE X  81      45.715  45.705  31.223  1.00  0.00           C
ATOM    612  CE2 PHE X  81      46.544  44.613  30.909  1.00  0.00           C
ATOM    613  CD2 PHE X  81      47.700  44.361  31.669  1.00  0.00           C
ATOM    614  C   PHE X  81      51.728  45.515  34.075  1.00  0.00           C
ATOM    615  O   PHE X  81      51.487  45.786  35.254  1.00  0.00           O
ATOM    616  N   THR X  82      52.971  45.248  33.660  1.00  0.00           N
ATOM    617  CA  THR X  82      54.160  45.209  34.524  1.00  0.00           C
ATOM    618  CB  THR X  82      54.845  43.832  34.469  1.00  0.00           C
ATOM    619  CG2 THR X  82      55.441  43.519  33.101  1.00  0.00           C
ATOM    620  OG1 THR X  82      55.906  43.778  35.396  1.00  0.00           O
ATOM    621  C   THR X  82      55.151  46.339  34.236  1.00  0.00           C
ATOM    622  O   THR X  82      55.172  46.926  33.152  1.00  0.00           O
ATOM    623  N   ASN X  83      56.001  46.607  35.225  1.00  0.00           N
ATOM    624  CA  ASN X  83      57.080  47.590  35.222  1.00  0.00           C
ATOM    625  CB  ASN X  83      56.825  48.540  36.406  1.00  0.00           C
ATOM    626  CG  ASN X  83      55.494  49.270  36.294  1.00  0.00           C
ATOM    627  OD1 ASN X  83      55.392  50.326  35.690  1.00  0.00           O
ATOM    628  ND2 ASN X  83      54.427  48.724  36.832  1.00  0.00           N
ATOM    629  C   ASN X  83      58.483  46.928  35.249  1.00  0.00           C
ATOM    630  O   ASN X  83      59.494  47.626  35.384  1.00  0.00           O
ATOM    631  N   ARG X  84      58.559  45.589  35.146  1.00  0.00           N
ATOM    632  CA  ARG X  84      59.797  44.791  35.273  1.00  0.00           C
ATOM    633  CB  ARG X  84      59.458  43.365  35.770  1.00  0.00           C
ATOM    634  CG  ARG X  84      58.926  42.458  34.647  1.00  0.00           C
ATOM    635  CD  ARG X  84      58.454  41.073  35.110  1.00  0.00           C
ATOM    636  NE  ARG X  84      57.903  40.322  33.962  1.00  0.00           N
ATOM    637  CZ  ARG X  84      58.587  39.847  32.936  1.00  0.00           C
ATOM    638  NH1 ARG X  84      59.883  39.757  32.928  1.00  0.00           N
ATOM    639  NH2 ARG X  84      57.957  39.483  31.865  1.00  0.00           N
ATOM    640  C   ARG X  84      60.654  44.738  33.996  1.00  0.00           C
ATOM    641  O   ARG X  84      60.128  44.741  32.879  1.00  0.00           O
ATOM    642  N   LYS X  85      61.957  44.519  34.184  1.00  0.00           N
ATOM    643  CA  LYS X  85      62.931  44.083  33.166  1.00  0.00           C
ATOM    644  CB  LYS X  85      64.024  45.158  33.036  1.00  0.00           C
ATOM    645  CG  LYS X  85      64.945  44.925  31.828  1.00  0.00           C
ATOM    646  CD  LYS X  85      65.894  46.113  31.630  1.00  0.00           C
ATOM    647  CE  LYS X  85      66.758  45.895  30.385  1.00  0.00           C
ATOM    648  NZ  LYS X  85      67.592  47.082  30.091  1.00  0.00           N
ATOM    649  C   LYS X  85      63.508  42.690  33.465  1.00  0.00           C
ATOM    650  O   LYS X  85      63.828  41.962  32.531  1.00  0.00           O
ATOM    651  N   GLU X  86      63.589  42.292  34.736  1.00  0.00           N
ATOM    652  CA  GLU X  86      64.077  40.969  35.156  1.00  0.00           C
ATOM    653  CB  GLU X  86      64.481  41.036  36.642  1.00  0.00           C
ATOM    654  CG  GLU X  86      65.140  39.776  37.221  1.00  0.00           C
ATOM    655  CD  GLU X  86      66.449  39.390  36.525  1.00  0.00           C
ATOM    656  OE1 GLU X  86      67.327  40.273  36.351  1.00  0.00           O
ATOM    657  OE2 GLU X  86      66.622  38.185  36.211  1.00  0.00           O
ATOM    658  C   GLU X  86      63.048  39.853  34.877  1.00  0.00           C
ATOM    659  O   GLU X  86      61.834  40.078  34.906  1.00  0.00           O
ATOM    660  N   ASN X  87      63.541  38.641  34.607  1.00  0.00           N
ATOM    661  CA  ASN X  87      62.751  37.483  34.180  1.00  0.00           C
ATOM    662  CB  ASN X  87      63.740  36.424  33.660  1.00  0.00           C
ATOM    663  CG  ASN X  87      63.091  35.452  32.697  1.00  0.00           C
ATOM    664  OD1 ASN X  87      62.670  34.361  33.062  1.00  0.00           O
ATOM    665  ND2 ASN X  87      62.988  35.827  31.447  1.00  0.00           N
ATOM    666  C   ASN X  87      61.823  36.903  35.275  1.00  0.00           C
ATOM    667  O   ASN X  87      62.130  36.971  36.469  1.00  0.00           O
ATOM    668  N   ILE X  88      60.720  36.271  34.850  1.00  0.00           N
ATOM    669  CA  ILE X  88      59.767  35.525  35.696  1.00  0.00           C
ATOM    670  CB  ILE X  88      58.493  36.371  35.955  1.00  0.00           C
ATOM    671  CG2 ILE X  88      57.701  36.693  34.673  1.00  0.00           C
ATOM    672  CG1 ILE X  88      57.600  35.676  37.006  1.00  0.00           C
ATOM    673  CD1 ILE X  88      56.435  36.530  37.504  1.00  0.00           C
ATOM    674  C   ILE X  88      59.440  34.132  35.101  1.00  0.00           C
ATOM    675  O   ILE X  88      59.281  34.028  33.877  1.00  0.00           O
ATOM    676  N   PRO X  89      59.309  33.059  35.914  1.00  0.00           N
ATOM    677  CD  PRO X  89      59.693  32.976  37.321  1.00  0.00           C
ATOM    678  CG  PRO X  89      59.938  31.496  37.602  1.00  0.00           C
ATOM    679  CB  PRO X  89      58.934  30.818  36.678  1.00  0.00           C
ATOM    680  CA  PRO X  89      58.942  31.720  35.439  1.00  0.00           C
ATOM    681  C   PRO X  89      57.594  31.641  34.706  1.00  0.00           C
ATOM    682  O   PRO X  89      56.599  32.266  35.097  1.00  0.00           O
ATOM    683  N   LEU X  90      57.540  30.798  33.672  1.00  0.00           N
ATOM    684  CA  LEU X  90      56.331  30.499  32.899  1.00  0.00           C
ATOM    685  CB  LEU X  90      56.745  30.235  31.437  1.00  0.00           C
ATOM    686  CG  LEU X  90      55.586  30.097  30.433  1.00  0.00           C
ATOM    687  CD1 LEU X  90      54.669  31.320  30.398  1.00  0.00           C
ATOM    688  CD2 LEU X  90      56.166  29.922  29.031  1.00  0.00           C
ATOM    689  C   LEU X  90      55.526  29.373  33.576  1.00  0.00           C
ATOM    690  O   LEU X  90      55.549  28.220  33.135  1.00  0.00           O
ATOM    691  N   LYS X  91      54.873  29.714  34.696  1.00  0.00           N
ATOM    692  CA  LYS X  91      54.084  28.842  35.598  1.00  0.00           C
ATOM    693  CB  LYS X  91      54.992  28.280  36.716  1.00  0.00           C
ATOM    694  CG  LYS X  91      56.165  27.433  36.204  1.00  0.00           C
ATOM    695  CD  LYS X  91      57.020  26.890  37.354  1.00  0.00           C
ATOM    696  CE  LYS X  91      58.234  26.196  36.738  1.00  0.00           C
ATOM    697  NZ  LYS X  91      59.253  25.843  37.747  1.00  0.00           N
ATOM    698  C   LYS X  91      52.926  29.611  36.259  1.00  0.00           C
ATOM    699  O   LYS X  91      52.956  30.844  36.293  1.00  0.00           O
ATOM    700  N   LEU X  92      51.970  28.889  36.848  1.00  0.00           N
ATOM    701  CA  LEU X  92      50.967  29.378  37.808  1.00  0.00           C
ATOM    702  CB  LEU X  92      49.579  29.359  37.130  1.00  0.00           C
ATOM    703  CG  LEU X  92      48.378  29.556  38.079  1.00  0.00           C
ATOM    704  CD1 LEU X  92      48.354  30.944  38.716  1.00  0.00           C
ATOM    705  CD2 LEU X  92      47.067  29.364  37.324  1.00  0.00           C
ATOM    706  C   LEU X  92      51.003  28.499  39.073  1.00  0.00           C
ATOM    707  O   LEU X  92      50.978  27.269  38.961  1.00  0.00           O
ATOM    708  N   SER X  93      51.016  29.109  40.263  1.00  0.00           N
ATOM    709  CA  SER X  93      51.197  28.399  41.539  1.00  0.00           C
ATOM    710  CB  SER X  93      52.612  28.645  42.077  1.00  0.00           C
ATOM    711  OG  SER X  93      53.583  28.115  41.193  1.00  0.00           O
ATOM    712  C   SER X  93      50.165  28.791  42.601  1.00  0.00           C
ATOM    713  O   SER X  93      49.716  29.933  42.674  1.00  0.00           O
ATOM    714  N   GLU X  94      49.807  27.833  43.462  1.00  0.00           N
ATOM    715  CA  GLU X  94      49.149  28.105  44.752  1.00  0.00           C
ATOM    716  CB  GLU X  94      48.040  27.073  45.026  1.00  0.00           C
ATOM    717  CG  GLU X  94      48.569  25.694  45.441  1.00  0.00           C
ATOM    718  CD  GLU X  94      47.500  24.603  45.346  1.00  0.00           C
ATOM    719  OE1 GLU X  94      46.371  24.789  45.861  1.00  0.00           O
ATOM    720  OE2 GLU X  94      47.785  23.540  44.745  1.00  0.00           O
ATOM    721  C   GLU X  94      50.172  28.226  45.898  1.00  0.00           C
ATOM    722  O   GLU X  94      49.948  28.979  46.845  1.00  0.00           O
ATOM    723  N   ASP X  95      51.344  27.590  45.769  1.00  0.00           N
ATOM    724  CA  ASP X  95      52.546  27.976  46.514  1.00  0.00           C
ATOM    725  CB  ASP X  95      53.601  26.863  46.440  1.00  0.00           C
ATOM    726  CG  ASP X  95      54.897  27.306  47.123  1.00  0.00           C
ATOM    727  OD1 ASP X  95      55.984  27.165  46.516  1.00  0.00           O
ATOM    728  OD2 ASP X  95      54.835  27.868  48.238  1.00  0.00           O
ATOM    729  C   ASP X  95      53.080  29.313  45.971  1.00  0.00           C
ATOM    730  O   ASP X  95      53.846  29.348  45.004  1.00  0.00           O
ATOM    731  N   CYS X  96      52.625  30.417  46.565  1.00  0.00           N
ATOM    732  CA  CYS X  96      52.773  31.765  46.012  1.00  0.00           C
ATOM    733  CB  CYS X  96      51.513  32.073  45.192  1.00  0.00           C
ATOM    734  SG  CYS X  96      50.031  32.131  46.249  1.00  0.00           S
ATOM    735  C   CYS X  96      53.087  32.875  47.042  1.00  0.00           C
ATOM    736  O   CYS X  96      53.194  34.040  46.649  1.00  0.00           O
ATOM    737  N   LEU X  97      53.276  32.542  48.326  1.00  0.00           N
ATOM    738  CA  LEU X  97      53.516  33.489  49.429  1.00  0.00           C
ATOM    739  CB  LEU X  97      52.966  32.905  50.749  1.00  0.00           C
ATOM    740  CG  LEU X  97      51.463  32.555  50.729  1.00  0.00           C
ATOM    741  CD1 LEU X  97      51.020  32.052  52.105  1.00  0.00           C
ATOM    742  CD2 LEU X  97      50.577  33.747  50.361  1.00  0.00           C
ATOM    743  C   LEU X  97      54.995  33.925  49.507  1.00  0.00           C
ATOM    744  O   LEU X  97      55.744  33.565  50.423  1.00  0.00           O
ATOM    745  N   TYR X  98      55.403  34.703  48.501  1.00  0.00           N
ATOM    746  CA  TYR X  98      56.759  35.223  48.296  1.00  0.00           C
ATOM    747  CB  TYR X  98      57.335  34.656  46.985  1.00  0.00           C
ATOM    748  CG  TYR X  98      57.501  33.145  46.965  1.00  0.00           C
ATOM    749  CD1 TYR X  98      56.474  32.318  46.471  1.00  0.00           C
ATOM    750  CE1 TYR X  98      56.587  30.915  46.552  1.00  0.00           C
ATOM    751  CZ  TYR X  98      57.747  30.330  47.102  1.00  0.00           C
ATOM    752  OH  TYR X  98      57.859  28.982  47.252  1.00  0.00           O
ATOM    753  CE2 TYR X  98      58.801  31.160  47.532  1.00  0.00           C
ATOM    754  CD2 TYR X  98      58.677  32.560  47.466  1.00  0.00           C
ATOM    755  C   TYR X  98      56.797  36.763  48.298  1.00  0.00           C
ATOM    756  O   TYR X  98      55.786  37.424  48.047  1.00  0.00           O
ATOM    757  N   LEU X  99      57.978  37.335  48.557  1.00  0.00           N
ATOM    758  CA  LEU X  99      58.241  38.778  48.524  1.00  0.00           C
ATOM    759  CB  LEU X  99      58.063  39.370  49.942  1.00  0.00           C
ATOM    760  CG  LEU X  99      58.971  38.856  51.079  1.00  0.00           C
ATOM    761  CD1 LEU X  99      60.398  39.405  51.009  1.00  0.00           C
ATOM    762  CD2 LEU X  99      58.388  39.311  52.420  1.00  0.00           C
ATOM    763  C   LEU X  99      59.571  39.151  47.836  1.00  0.00           C
ATOM    764  O   LEU X  99      60.460  38.313  47.661  1.00  0.00           O
ATOM    765  N   ASN X 100      59.685  40.425  47.451  1.00  0.00           N
ATOM    766  CA  ASN X 100      60.834  41.053  46.783  1.00  0.00           C
ATOM    767  CB  ASN X 100      60.404  41.528  45.382  1.00  0.00           C
ATOM    768  CG  ASN X 100      59.967  40.439  44.418  1.00  0.00           C
ATOM    769  OD1 ASN X 100      60.288  39.266  44.536  1.00  0.00           O
ATOM    770  ND2 ASN X 100      59.241  40.810  43.391  1.00  0.00           N
ATOM    771  C   ASN X 100      61.325  42.268  47.595  1.00  0.00           C
ATOM    772  O   ASN X 100      60.500  42.940  48.211  1.00  0.00           O
ATOM    773  N   ILE X 101      62.626  42.587  47.565  1.00  0.00           N
ATOM    774  CA  ILE X 101      63.259  43.686  48.322  1.00  0.00           C
ATOM    775  CB  ILE X 101      63.933  43.159  49.622  1.00  0.00           C
ATOM    776  CG2 ILE X 101      64.511  44.332  50.444  1.00  0.00           C
ATOM    777  CG1 ILE X 101      62.952  42.326  50.486  1.00  0.00           C
ATOM    778  CD1 ILE X 101      63.552  41.724  51.763  1.00  0.00           C
ATOM    779  C   ILE X 101      64.277  44.449  47.449  1.00  0.00           C
ATOM    780  O   ILE X 101      65.102  43.841  46.764  1.00  0.00           O
ATOM    781  N   TYR X 102      64.256  45.784  47.537  1.00  0.00           N
ATOM    782  CA  TYR X 102      65.181  46.726  46.891  1.00  0.00           C
ATOM    783  CB  TYR X 102      64.437  47.554  45.820  1.00  0.00           C
ATOM    784  CG  TYR X 102      63.609  46.762  44.820  1.00  0.00           C
ATOM    785  CD1 TYR X 102      62.320  46.309  45.170  1.00  0.00           C
ATOM    786  CE1 TYR X 102      61.582  45.507  44.280  1.00  0.00           C
ATOM    787  CZ  TYR X 102      62.130  45.160  43.029  1.00  0.00           C
ATOM    788  OH  TYR X 102      61.445  44.335  42.195  1.00  0.00           O
ATOM    789  CE2 TYR X 102      63.386  45.676  42.645  1.00  0.00           C
ATOM    790  CD2 TYR X 102      64.121  46.476  43.540  1.00  0.00           C
ATOM    791  C   TYR X 102      65.779  47.664  47.955  1.00  0.00           C
ATOM    792  O   TYR X 102      65.030  48.287  48.711  1.00  0.00           O
ATOM    793  N   THR X 103      67.109  47.782  48.040  1.00  0.00           N
ATOM    794  CA  THR X 103      67.795  48.594  49.073  1.00  0.00           C
ATOM    795  CB  THR X 103      67.946  47.783  50.375  1.00  0.00           C
ATOM    796  CG2 THR X 103      68.654  46.437  50.197  1.00  0.00           C
ATOM    797  OG1 THR X 103      68.649  48.517  51.352  1.00  0.00           O
ATOM    798  C   THR X 103      69.162  49.119  48.591  1.00  0.00           C
ATOM    799  O   THR X 103      69.825  48.424  47.823  1.00  0.00           O
ATOM    800  N   PRO X 104      69.628  50.323  48.988  1.00  0.00           N
ATOM    801  CD  PRO X 104      68.894  51.329  49.742  1.00  0.00           C
ATOM    802  CG  PRO X 104      69.632  52.635  49.482  1.00  0.00           C
ATOM    803  CB  PRO X 104      71.086  52.190  49.316  1.00  0.00           C
ATOM    804  CA  PRO X 104      70.944  50.849  48.591  1.00  0.00           C
ATOM    805  C   PRO X 104      72.109  49.888  48.902  1.00  0.00           C
ATOM    806  O   PRO X 104      72.147  49.272  49.967  1.00  0.00           O
ATOM    807  N   ALA X 105      73.062  49.748  47.976  1.00  0.00           N
ATOM    808  CA  ALA X 105      73.970  48.594  47.893  1.00  0.00           C
ATOM    809  CB  ALA X 105      74.463  48.482  46.444  1.00  0.00           C
ATOM    810  C   ALA X 105      75.137  48.515  48.915  1.00  0.00           C
ATOM    811  O   ALA X 105      76.084  47.749  48.706  1.00  0.00           O
ATOM    812  N   ASP X 106      75.094  49.262  50.022  1.00  0.00           N
ATOM    813  CA  ASP X 106      76.081  49.216  51.116  1.00  0.00           C
ATOM    814  CB  ASP X 106      76.698  50.614  51.307  1.00  0.00           C
ATOM    815  CG  ASP X 106      77.897  50.634  52.264  1.00  0.00           C
ATOM    816  OD1 ASP X 106      78.353  51.743  52.625  1.00  0.00           O
ATOM    817  OD2 ASP X 106      78.470  49.569  52.593  1.00  0.00           O
ATOM    818  C   ASP X 106      75.425  48.659  52.391  1.00  0.00           C
ATOM    819  O   ASP X 106      74.875  49.415  53.196  1.00  0.00           O
ATOM    820  N   LEU X 107      75.424  47.327  52.535  1.00  0.00           N
ATOM    821  CA  LEU X 107      74.585  46.595  53.495  1.00  0.00           C
ATOM    822  CB  LEU X 107      73.773  45.528  52.737  1.00  0.00           C
ATOM    823  CG  LEU X 107      72.782  46.060  51.692  1.00  0.00           C
ATOM    824  CD1 LEU X 107      72.161  44.882  50.940  1.00  0.00           C
ATOM    825  CD2 LEU X 107      71.659  46.858  52.349  1.00  0.00           C
ATOM    826  C   LEU X 107      75.341  45.935  54.656  1.00  0.00           C
ATOM    827  O   LEU X 107      74.700  45.563  55.638  1.00  0.00           O
ATOM    828  N   THR X 108      76.670  45.802  54.599  1.00  0.00           N
ATOM    829  CA  THR X 108      77.458  45.201  55.703  1.00  0.00           C
ATOM    830  CB  THR X 108      78.931  45.000  55.323  1.00  0.00           C
ATOM    831  CG2 THR X 108      79.102  44.018  54.169  1.00  0.00           C
ATOM    832  OG1 THR X 108      79.502  46.236  54.944  1.00  0.00           O
ATOM    833  C   THR X 108      77.423  46.044  56.977  1.00  0.00           C
ATOM    834  O   THR X 108      77.505  45.509  58.079  1.00  0.00           O
ATOM    835  N   LYS X 109      77.289  47.366  56.833  1.00  0.00           N
ATOM    836  CA  LYS X 109      77.075  48.320  57.927  1.00  0.00           C
ATOM    837  CB  LYS X 109      77.482  49.731  57.461  1.00  0.00           C
ATOM    838  CG  LYS X 109      76.535  50.292  56.386  1.00  0.00           C
ATOM    839  CD  LYS X 109      77.049  51.612  55.813  1.00  0.00           C
ATOM    840  CE  LYS X 109      76.012  52.142  54.823  1.00  0.00           C
ATOM    841  NZ  LYS X 109      76.537  53.287  54.053  1.00  0.00           N
ATOM    842  C   LYS X 109      75.629  48.273  58.431  1.00  0.00           C
ATOM    843  O   LYS X 109      74.710  47.954  57.672  1.00  0.00           O
ATOM    844  N   LYS X 110      75.408  48.675  59.681  1.00  0.00           N
ATOM    845  CA  LYS X 110      74.071  48.920  60.235  1.00  0.00           C
ATOM    846  CB  LYS X 110      74.198  49.170  61.744  1.00  0.00           C
ATOM    847  CG  LYS X 110      72.920  48.826  62.519  1.00  0.00           C
ATOM    848  CD  LYS X 110      72.968  49.464  63.914  1.00  0.00           C
ATOM    849  CE  LYS X 110      71.965  48.828  64.874  1.00  0.00           C
ATOM    850  NZ  LYS X 110      72.509  47.596  65.488  1.00  0.00           N
ATOM    851  C   LYS X 110      73.432  50.120  59.528  1.00  0.00           C
ATOM    852  O   LYS X 110      74.096  51.142  59.341  1.00  0.00           O
ATOM    853  N   ASN X 111      72.160  50.031  59.146  1.00  0.00           N
ATOM    854  CA  ASN X 111      71.404  51.177  58.628  1.00  0.00           C
ATOM    855  CB  ASN X 111      71.611  51.298  57.099  1.00  0.00           C
ATOM    856  CG  ASN X 111      71.421  52.718  56.587  1.00  0.00           C
ATOM    857  OD1 ASN X 111      70.945  53.601  57.288  1.00  0.00           O
ATOM    858  ND2 ASN X 111      71.797  53.011  55.366  1.00  0.00           N
ATOM    859  C   ASN X 111      69.924  51.123  59.057  1.00  0.00           C
ATOM    860  O   ASN X 111      69.392  50.055  59.366  1.00  0.00           O
ATOM    861  N   ARG X 112      69.278  52.292  59.117  1.00  0.00           N
ATOM    862  CA  ARG X 112      67.909  52.521  59.611  1.00  0.00           C
ATOM    863  CB  ARG X 112      67.967  53.024  61.077  1.00  0.00           C
ATOM    864  CG  ARG X 112      68.350  51.936  62.096  1.00  0.00           C
ATOM    865  CD  ARG X 112      68.496  52.520  63.512  1.00  0.00           C
ATOM    866  NE  ARG X 112      68.775  51.467  64.511  1.00  0.00           N
ATOM    867  CZ  ARG X 112      69.324  51.614  65.705  1.00  0.00           C
ATOM    868  NH1 ARG X 112      69.504  50.589  66.486  1.00  0.00           N
ATOM    869  NH2 ARG X 112      69.712  52.773  66.150  1.00  0.00           N
ATOM    870  C   ARG X 112      67.152  53.471  58.665  1.00  0.00           C
ATOM    871  O   ARG X 112      66.677  54.528  59.082  1.00  0.00           O
ATOM    872  N   LEU X 113      67.071  53.111  57.382  1.00  0.00           N
ATOM    873  CA  LEU X 113      66.335  53.856  56.347  1.00  0.00           C
ATOM    874  CB  LEU X 113      66.808  53.405  54.951  1.00  0.00           C
ATOM    875  CG  LEU X 113      68.300  53.605  54.636  1.00  0.00           C
ATOM    876  CD1 LEU X 113      68.591  53.094  53.224  1.00  0.00           C
ATOM    877  CD2 LEU X 113      68.715  55.074  54.711  1.00  0.00           C
ATOM    878  C   LEU X 113      64.808  53.641  56.455  1.00  0.00           C
ATOM    879  O   LEU X 113      64.387  52.572  56.901  1.00  0.00           O
ATOM    880  N   PRO X 114      63.955  54.575  55.990  1.00  0.00           N
ATOM    881  CD  PRO X 114      64.273  55.926  55.560  1.00  0.00           C
ATOM    882  CG  PRO X 114      62.949  56.686  55.630  1.00  0.00           C
ATOM    883  CB  PRO X 114      61.896  55.623  55.326  1.00  0.00           C
ATOM    884  CA  PRO X 114      62.517  54.328  55.862  1.00  0.00           C
ATOM    885  C   PRO X 114      62.217  53.147  54.928  1.00  0.00           C
ATOM    886  O   PRO X 114      62.942  52.912  53.956  1.00  0.00           O
ATOM    887  N   VAL X 115      61.127  52.430  55.202  1.00  0.00           N
ATOM    888  CA  VAL X 115      60.691  51.242  54.447  1.00  0.00           C
ATOM    889  CB  VAL X 115      60.639  50.001  55.364  1.00  0.00           C
ATOM    890  CG1 VAL X 115      60.317  48.718  54.583  1.00  0.00           C
ATOM    891  CG2 VAL X 115      61.953  49.770  56.125  1.00  0.00           C
ATOM    892  C   VAL X 115      59.316  51.493  53.826  1.00  0.00           C
ATOM    893  O   VAL X 115      58.440  52.028  54.498  1.00  0.00           O
ATOM    894  N   MET X 116      59.079  51.061  52.586  1.00  0.00           N
ATOM    895  CA  MET X 116      57.745  51.054  51.968  1.00  0.00           C
ATOM    896  CB  MET X 116      57.673  52.130  50.874  1.00  0.00           C
ATOM    897  CG  MET X 116      56.228  52.374  50.417  1.00  0.00           C
ATOM    898  SD  MET X 116      56.029  53.616  49.107  1.00  0.00           S
ATOM    899  CE  MET X 116      56.420  55.142  50.002  1.00  0.00           C
ATOM    900  C   MET X 116      57.381  49.656  51.448  1.00  0.00           C
ATOM    901  O   MET X 116      58.170  49.038  50.736  1.00  0.00           O
ATOM    902  N   VAL X 117      56.187  49.163  51.794  1.00  0.00           N
ATOM    903  CA  VAL X 117      55.688  47.819  51.448  1.00  0.00           C
ATOM    904  CB  VAL X 117      55.320  47.009  52.711  1.00  0.00           C
ATOM    905  CG1 VAL X 117      54.992  45.553  52.350  1.00  0.00           C
ATOM    906  CG2 VAL X 117      56.455  46.985  53.746  1.00  0.00           C
ATOM    907  C   VAL X 117      54.485  47.930  50.509  1.00  0.00           C
ATOM    908  O   VAL X 117      53.486  48.559  50.857  1.00  0.00           O
ATOM    909  N   TRP X 118      54.588  47.336  49.318  1.00  0.00           N
ATOM    910  CA  TRP X 118      53.624  47.459  48.221  1.00  0.00           C
ATOM    911  CB  TRP X 118      54.365  47.724  46.896  1.00  0.00           C
ATOM    912  CG  TRP X 118      55.141  49.007  46.752  1.00  0.00           C
ATOM    913  CD1 TRP X 118      55.298  49.969  47.689  1.00  0.00           C
ATOM    914  NE1 TRP X 118      56.043  51.012  47.178  1.00  0.00           N
ATOM    915  CE2 TRP X 118      56.434  50.769  45.883  1.00  0.00           C
ATOM    916  CZ2 TRP X 118      57.192  51.504  44.959  1.00  0.00           C
ATOM    917  CH2 TRP X 118      57.404  50.973  43.676  1.00  0.00           C
ATOM    918  CZ3 TRP X 118      56.849  49.727  43.337  1.00  0.00           C
ATOM    919  CE3 TRP X 118      56.086  49.000  44.276  1.00  0.00           C
ATOM    920  CD2 TRP X 118      55.865  49.497  45.578  1.00  0.00           C
ATOM    921  C   TRP X 118      52.715  46.226  48.098  1.00  0.00           C
ATOM    922  O   TRP X 118      53.193  45.093  47.989  1.00  0.00           O
ATOM    923  N   ILE X 119      51.403  46.474  48.059  1.00  0.00           N
ATOM    924  CA  ILE X 119      50.322  45.485  47.959  1.00  0.00           C
ATOM    925  CB  ILE X 119      49.299  45.686  49.108  1.00  0.00           C
ATOM    926  CG2 ILE X 119      48.245  44.562  49.067  1.00  0.00           C
ATOM    927  CG1 ILE X 119      49.980  45.737  50.500  1.00  0.00           C
ATOM    928  CD1 ILE X 119      49.032  46.058  51.663  1.00  0.00           C
ATOM    929  C   ILE X 119      49.649  45.605  46.581  1.00  0.00           C
ATOM    930  O   ILE X 119      49.129  46.665  46.224  1.00  0.00           O
ATOM    931  N   HID X 120      49.644  44.519  45.804  1.00  0.00           N
ATOM    932  CA  HID X 120      49.064  44.499  44.455  1.00  0.00           C
ATOM    933  CB  HID X 120      49.677  43.343  43.640  1.00  0.00           C
ATOM    934  CG  HID X 120      49.396  41.953  44.167  1.00  0.00           C
ATOM    935  ND1 HID X 120      48.199  41.274  44.098  1.00  0.00           N
ATOM    936  CE1 HID X 120      48.379  40.051  44.621  1.00  0.00           C
ATOM    937  NE2 HID X 120      49.648  39.900  45.032  1.00  0.00           N
ATOM    938  CD2 HID X 120      50.301  41.105  44.749  1.00  0.00           C
ATOM    939  C   HID X 120      47.522  44.480  44.447  1.00  0.00           C
ATOM    940  O   HID X 120      46.877  44.083  45.419  1.00  0.00           O
ATOM    941  N   GLY X 121      46.936  44.876  43.312  1.00  0.00           N
ATOM    942  CA  GLY X 121      45.509  44.783  43.019  1.00  0.00           C
ATOM    943  C   GLY X 121      45.034  43.330  42.874  1.00  0.00           C
ATOM    944  O   GLY X 121      45.787  42.368  43.014  1.00  0.00           O
ATOM    945  N   GLY X 122      43.698  43.132  42.573  1.00  0.00           N
ATOM    946  CA  GLY X 122      43.196  41.747  42.558  1.00  0.00           C
ATOM    947  C   GLY X 122      41.726  41.631  42.914  1.00  0.00           C
ATOM    948  O   GLY X 122      41.323  40.968  43.865  1.00  0.00           O
ATOM    949  N   GLY X 123      40.819  42.221  42.045  1.00  0.00           N
ATOM    950  CA  GLY X 123      39.371  42.070  42.211  1.00  0.00           C
ATOM    951  C   GLY X 123      38.914  40.730  41.614  1.00  0.00           C
ATOM    952  O   GLY X 123      38.312  40.716  40.543  1.00  0.00           O
ATOM    953  N   LEU X 124      39.209  39.614  42.292  1.00  0.00           N
ATOM    954  CA  LEU X 124      38.952  38.209  41.920  1.00  0.00           C
ATOM    955  CB  LEU X 124      37.424  37.966  41.951  1.00  0.00           C
ATOM    956  CG  LEU X 124      36.976  36.490  41.875  1.00  0.00           C
ATOM    957  CD1 LEU X 124      35.632  36.324  42.590  1.00  0.00           C
ATOM    958  CD2 LEU X 124      36.771  36.005  40.436  1.00  0.00           C
ATOM    959  C   LEU X 124      39.664  37.688  40.648  1.00  0.00           C
ATOM    960  O   LEU X 124      40.130  36.548  40.656  1.00  0.00           O
ATOM    961  N   MET X 125      39.770  38.480  39.573  1.00  0.00           N
ATOM    962  CA  MET X 125      40.141  37.985  38.237  1.00  0.00           C
ATOM    963  CB  MET X 125      39.385  38.790  37.167  1.00  0.00           C
ATOM    964  CG  MET X 125      39.637  38.272  35.744  1.00  0.00           C
ATOM    965  SD  MET X 125      38.537  38.978  34.485  1.00  0.00           S
ATOM    966  CE  MET X 125      37.088  37.902  34.697  1.00  0.00           C
ATOM    967  C   MET X 125      41.655  37.913  37.962  1.00  0.00           C
ATOM    968  O   MET X 125      42.104  36.876  37.471  1.00  0.00           O
ATOM    969  N   VAL X 126      42.430  38.971  38.251  1.00  0.00           N
ATOM    970  CA  VAL X 126      43.902  39.028  38.050  1.00  0.00           C
ATOM    971  CB  VAL X 126      44.318  39.426  36.614  1.00  0.00           C
ATOM    972  CG1 VAL X 126      44.290  38.248  35.645  1.00  0.00           C
ATOM    973  CG2 VAL X 126      43.496  40.577  36.018  1.00  0.00           C
ATOM    974  C   VAL X 126      44.603  40.005  39.001  1.00  0.00           C
ATOM    975  O   VAL X 126      44.054  41.051  39.341  1.00  0.00           O
ATOM    976  N   GLY X 127      45.842  39.687  39.376  1.00  0.00           N
ATOM    977  CA  GLY X 127      46.740  40.499  40.202  1.00  0.00           C
ATOM    978  C   GLY X 127      47.911  39.666  40.737  1.00  0.00           C
ATOM    979  O   GLY X 127      47.718  38.519  41.126  1.00  0.00           O
ATOM    980  N   ALA X 128      49.135  40.200  40.727  1.00  0.00           N
ATOM    981  CA  ALA X 128      50.335  39.482  41.177  1.00  0.00           C
ATOM    982  CB  ALA X 128      50.767  38.496  40.078  1.00  0.00           C
ATOM    983  C   ALA X 128      51.495  40.443  41.485  1.00  0.00           C
ATOM    984  O   ALA X 128      51.536  41.566  40.974  1.00  0.00           O
ATOM    985  N   ALA X 129      52.498  39.970  42.232  1.00  0.00           N
ATOM    986  CA  ALA X 129      53.743  40.708  42.485  1.00  0.00           C
ATOM    987  CB  ALA X 129      54.443  40.086  43.697  1.00  0.00           C
ATOM    988  C   ALA X 129      54.678  40.796  41.256  1.00  0.00           C
ATOM    989  O   ALA X 129      55.677  41.513  41.286  1.00  0.00           O
ATOM    990  N   SER X 130      54.335  40.132  40.144  1.00  0.00           N
ATOM    991  CA  SER X 130      55.027  40.231  38.848  1.00  0.00           C
ATOM    992  CB  SER X 130      54.475  39.159  37.903  1.00  0.00           C
ATOM    993  OG  SER X 130      53.122  39.411  37.582  1.00  0.00           O
ATOM    994  C   SER X 130      54.910  41.604  38.168  1.00  0.00           C
ATOM    995  O   SER X 130      55.485  41.818  37.099  1.00  0.00           O
ATOM    996  N   THR X 131      54.150  42.532  38.756  1.00  0.00           N
ATOM    997  CA  THR X 131      53.755  43.821  38.170  1.00  0.00           C
ATOM    998  CB  THR X 131      52.306  44.153  38.564  1.00  0.00           C
ATOM    999  CG2 THR X 131      51.312  43.200  37.899  1.00  0.00           C
ATOM   1000  OG1 THR X 131      52.143  44.051  39.960  1.00  0.00           O
ATOM   1001  C   THR X 131      54.674  44.995  38.530  1.00  0.00           C
ATOM   1002  O   THR X 131      54.704  45.980  37.787  1.00  0.00           O
ATOM   1003  N   TYR X 132      55.452  44.908  39.616  1.00  0.00           N
ATOM   1004  CA  TYR X 132      56.169  46.057  40.195  1.00  0.00           C
ATOM   1005  CB  TYR X 132      55.603  46.386  41.584  1.00  0.00           C
ATOM   1006  CG  TYR X 132      54.110  46.661  41.673  1.00  0.00           C
ATOM   1007  CD1 TYR X 132      53.434  47.350  40.645  1.00  0.00           C
ATOM   1008  CE1 TYR X 132      52.041  47.534  40.715  1.00  0.00           C
ATOM   1009  CZ  TYR X 132      51.322  47.069  41.837  1.00  0.00           C
ATOM   1010  OH  TYR X 132      49.972  47.205  41.881  1.00  0.00           O
ATOM   1011  CE2 TYR X 132      52.009  46.454  42.904  1.00  0.00           C
ATOM   1012  CD2 TYR X 132      53.397  46.240  42.813  1.00  0.00           C
ATOM   1013  C   TYR X 132      57.690  45.884  40.292  1.00  0.00           C
ATOM   1014  O   TYR X 132      58.207  44.773  40.461  1.00  0.00           O
ATOM   1015  N   ASP X 133      58.390  47.017  40.244  1.00  0.00           N
ATOM   1016  CA  ASP X 133      59.832  47.172  40.454  1.00  0.00           C
ATOM   1017  CB  ASP X 133      60.523  47.138  39.082  1.00  0.00           C
ATOM   1018  CG  ASP X 133      62.042  47.089  39.208  1.00  0.00           C
ATOM   1019  OD1 ASP X 133      62.644  48.095  39.639  1.00  0.00           O
ATOM   1020  OD2 ASP X 133      62.627  46.031  38.873  1.00  0.00           O
ATOM   1021  C   ASP X 133      60.140  48.484  41.215  1.00  0.00           C
ATOM   1022  O   ASP X 133      59.653  49.557  40.838  1.00  0.00           O
ATOM   1023  N   GLY X 134      60.946  48.406  42.281  1.00  0.00           N
ATOM   1024  CA  GLY X 134      61.241  49.517  43.200  1.00  0.00           C
ATOM   1025  C   GLY X 134      62.609  50.195  43.030  1.00  0.00           C
ATOM   1026  O   GLY X 134      62.942  51.077  43.827  1.00  0.00           O
ATOM   1027  N   LEU X 135      63.413  49.797  42.035  1.00  0.00           N
ATOM   1028  CA  LEU X 135      64.807  50.236  41.863  1.00  0.00           C
ATOM   1029  CB  LEU X 135      65.354  49.561  40.587  1.00  0.00           C
ATOM   1030  CG  LEU X 135      66.713  50.047  40.050  1.00  0.00           C
ATOM   1031  CD1 LEU X 135      67.845  49.877  41.057  1.00  0.00           C
ATOM   1032  CD2 LEU X 135      67.062  49.254  38.790  1.00  0.00           C
ATOM   1033  C   LEU X 135      64.966  51.767  41.824  1.00  0.00           C
ATOM   1034  O   LEU X 135      65.828  52.305  42.522  1.00  0.00           O
ATOM   1035  N   ALA X 136      64.133  52.480  41.060  1.00  0.00           N
ATOM   1036  CA  ALA X 136      64.296  53.921  40.848  1.00  0.00           C
ATOM   1037  CB  ALA X 136      63.326  54.362  39.745  1.00  0.00           C
ATOM   1038  C   ALA X 136      64.100  54.745  42.135  1.00  0.00           C
ATOM   1039  O   ALA X 136      64.800  55.737  42.352  1.00  0.00           O
ATOM   1040  N   LEU X 137      63.191  54.319  43.021  1.00  0.00           N
ATOM   1041  CA  LEU X 137      62.902  55.024  44.272  1.00  0.00           C
ATOM   1042  CB  LEU X 137      61.534  54.549  44.799  1.00  0.00           C
ATOM   1043  CG  LEU X 137      61.011  55.331  46.020  1.00  0.00           C
ATOM   1044  CD1 LEU X 137      60.754  56.808  45.707  1.00  0.00           C
ATOM   1045  CD2 LEU X 137      59.693  54.719  46.498  1.00  0.00           C
ATOM   1046  C   LEU X 137      64.038  54.853  45.296  1.00  0.00           C
ATOM   1047  O   LEU X 137      64.447  55.827  45.931  1.00  0.00           O
ATOM   1048  N   ALA X 138      64.610  53.648  45.402  1.00  0.00           N
ATOM   1049  CA  ALA X 138      65.789  53.390  46.235  1.00  0.00           C
ATOM   1050  CB  ALA X 138      65.989  51.870  46.323  1.00  0.00           C
ATOM   1051  C   ALA X 138      67.050  54.108  45.704  1.00  0.00           C
ATOM   1052  O   ALA X 138      67.850  54.631  46.489  1.00  0.00           O
ATOM   1053  N   ALA X 139      67.203  54.181  44.376  1.00  0.00           N
ATOM   1054  CA  ALA X 139      68.331  54.824  43.698  1.00  0.00           C
ATOM   1055  CB  ALA X 139      68.375  54.300  42.258  1.00  0.00           C
ATOM   1056  C   ALA X 139      68.296  56.367  43.739  1.00  0.00           C
ATOM   1057  O   ALA X 139      69.355  56.988  43.639  1.00  0.00           O
ATOM   1058  N   HIE X 140      67.114  56.983  43.908  1.00  0.00           N
ATOM   1059  CA  HIE X 140      66.940  58.446  43.998  1.00  0.00           C
ATOM   1060  CB  HIE X 140      65.755  58.882  43.114  1.00  0.00           C
ATOM   1061  CG  HIE X 140      65.569  60.382  42.998  1.00  0.00           C
ATOM   1062  ND1 HIE X 140      66.581  61.336  43.130  1.00  0.00           N
ATOM   1063  CE1 HIE X 140      66.007  62.526  42.897  1.00  0.00           C
ATOM   1064  NE2 HIE X 140      64.700  62.372  42.628  1.00  0.00           N
ATOM   1065  CD2 HIE X 140      64.404  61.025  42.685  1.00  0.00           C
ATOM   1066  C   HIE X 140      66.766  58.967  45.432  1.00  0.00           C
ATOM   1067  O   HIE X 140      67.427  59.930  45.822  1.00  0.00           O
ATOM   1068  N   GLU X 141      65.892  58.348  46.234  1.00  0.00           N
ATOM   1069  CA  GLU X 141      65.401  58.922  47.502  1.00  0.00           C
ATOM   1070  CB  GLU X 141      63.892  59.223  47.393  1.00  0.00           C
ATOM   1071  CG  GLU X 141      63.639  60.664  46.931  1.00  0.00           C
ATOM   1072  CD  GLU X 141      64.085  61.660  48.008  1.00  0.00           C
ATOM   1073  OE1 GLU X 141      63.318  61.922  48.962  1.00  0.00           O
ATOM   1074  OE2 GLU X 141      65.233  62.167  47.958  1.00  0.00           O
ATOM   1075  C   GLU X 141      65.782  58.155  48.777  1.00  0.00           C
ATOM   1076  O   GLU X 141      65.356  58.520  49.877  1.00  0.00           O
ATOM   1077  N   ASN X 142      66.671  57.166  48.649  1.00  0.00           N
ATOM   1078  CA  ASN X 142      67.379  56.551  49.774  1.00  0.00           C
ATOM   1079  CB  ASN X 142      68.379  57.590  50.326  1.00  0.00           C
ATOM   1080  CG  ASN X 142      69.446  56.991  51.212  1.00  0.00           C
ATOM   1081  OD1 ASN X 142      69.877  55.863  51.016  1.00  0.00           O
ATOM   1082  ND2 ASN X 142      69.946  57.753  52.153  1.00  0.00           N
ATOM   1083  C   ASN X 142      66.442  55.905  50.817  1.00  0.00           C
ATOM   1084  O   ASN X 142      66.485  56.214  52.010  1.00  0.00           O
ATOM   1085  N   VAL X 143      65.571  55.017  50.336  1.00  0.00           N
ATOM   1086  CA  VAL X 143      64.605  54.221  51.113  1.00  0.00           C
ATOM   1087  CB  VAL X 143      63.163  54.756  50.955  1.00  0.00           C
ATOM   1088  CG1 VAL X 143      63.019  56.166  51.537  1.00  0.00           C
ATOM   1089  CG2 VAL X 143      62.681  54.781  49.497  1.00  0.00           C
ATOM   1090  C   VAL X 143      64.674  52.747  50.700  1.00  0.00           C
ATOM   1091  O   VAL X 143      65.190  52.427  49.627  1.00  0.00           O
ATOM   1092  N   VAL X 144      64.139  51.854  51.533  1.00  0.00           N
ATOM   1093  CA  VAL X 144      63.970  50.425  51.219  1.00  0.00           C
ATOM   1094  CB  VAL X 144      64.243  49.549  52.458  1.00  0.00           C
ATOM   1095  CG1 VAL X 144      64.108  48.052  52.153  1.00  0.00           C
ATOM   1096  CG2 VAL X 144      65.657  49.791  53.002  1.00  0.00           C
ATOM   1097  C   VAL X 144      62.563  50.187  50.666  1.00  0.00           C
ATOM   1098  O   VAL X 144      61.584  50.664  51.240  1.00  0.00           O
ATOM   1099  N   VAL X 145      62.445  49.429  49.575  1.00  0.00           N
ATOM   1100  CA  VAL X 145      61.156  49.084  48.945  1.00  0.00           C
ATOM   1101  CB  VAL X 145      61.049  49.632  47.505  1.00  0.00           C
ATOM   1102  CG1 VAL X 145      59.650  49.403  46.916  1.00  0.00           C
ATOM   1103  CG2 VAL X 145      61.336  51.139  47.444  1.00  0.00           C
ATOM   1104  C   VAL X 145      60.946  47.572  48.985  1.00  0.00           C
ATOM   1105  O   VAL X 145      61.878  46.811  48.728  1.00  0.00           O
ATOM   1106  N   VAL X 146      59.727  47.135  49.299  1.00  0.00           N
ATOM   1107  CA  VAL X 146      59.330  45.723  49.401  1.00  0.00           C
ATOM   1108  CB  VAL X 146      59.129  45.312  50.877  1.00  0.00           C
ATOM   1109  CG1 VAL X 146      58.806  43.819  51.037  1.00  0.00           C
ATOM   1110  CG2 VAL X 146      60.361  45.612  51.744  1.00  0.00           C
ATOM   1111  C   VAL X 146      58.046  45.485  48.603  1.00  0.00           C
ATOM   1112  O   VAL X 146      57.104  46.263  48.727  1.00  0.00           O
ATOM   1113  N   THR X 147      57.962  44.392  47.844  1.00  0.00           N
ATOM   1114  CA  THR X 147      56.716  43.934  47.189  1.00  0.00           C
ATOM   1115  CB  THR X 147      56.889  43.723  45.674  1.00  0.00           C
ATOM   1116  CG2 THR X 147      55.544  43.590  44.960  1.00  0.00           C
ATOM   1117  OG1 THR X 147      57.573  44.786  45.054  1.00  0.00           O
ATOM   1118  C   THR X 147      56.278  42.609  47.804  1.00  0.00           C
ATOM   1119  O   THR X 147      57.114  41.715  47.924  1.00  0.00           O
ATOM   1120  N   ILE X 148      54.996  42.448  48.150  1.00  0.00           N
ATOM   1121  CA  ILE X 148      54.450  41.195  48.712  1.00  0.00           C
ATOM   1122  CB  ILE X 148      53.977  41.383  50.176  1.00  0.00           C
ATOM   1123  CG2 ILE X 148      55.147  41.879  51.049  1.00  0.00           C
ATOM   1124  CG1 ILE X 148      52.750  42.316  50.310  1.00  0.00           C
ATOM   1125  CD1 ILE X 148      52.134  42.303  51.716  1.00  0.00           C
ATOM   1126  C   ILE X 148      53.356  40.589  47.819  1.00  0.00           C
ATOM   1127  O   ILE X 148      52.674  41.314  47.093  1.00  0.00           O
ATOM   1128  N   GLN X 149      53.174  39.265  47.885  1.00  0.00           N
ATOM   1129  CA  GLN X 149      52.138  38.524  47.153  1.00  0.00           C
ATOM   1130  CB  GLN X 149      52.818  37.600  46.129  1.00  0.00           C
ATOM   1131  CG  GLN X 149      51.821  37.004  45.126  1.00  0.00           C
ATOM   1132  CD  GLN X 149      52.516  36.422  43.902  1.00  0.00           C
ATOM   1133  OE1 GLN X 149      52.485  36.991  42.818  1.00  0.00           O
ATOM   1134  NE2 GLN X 149      53.160  35.285  44.040  1.00  0.00           N
ATOM   1135  C   GLN X 149      51.207  37.753  48.104  1.00  0.00           C
ATOM   1136  O   GLN X 149      51.670  37.186  49.091  1.00  0.00           O
ATOM   1137  N   TYR X 150      49.904  37.719  47.807  1.00  0.00           N
ATOM   1138  CA  TYR X 150      48.867  37.078  48.635  1.00  0.00           C
ATOM   1139  CB  TYR X 150      48.146  38.147  49.481  1.00  0.00           C
ATOM   1140  CG  TYR X 150      47.406  39.239  48.720  1.00  0.00           C
ATOM   1141  CD1 TYR X 150      48.103  40.347  48.197  1.00  0.00           C
ATOM   1142  CE1 TYR X 150      47.413  41.354  47.490  1.00  0.00           C
ATOM   1143  CZ  TYR X 150      46.016  41.266  47.316  1.00  0.00           C
ATOM   1144  OH  TYR X 150      45.341  42.217  46.618  1.00  0.00           O
ATOM   1145  CE2 TYR X 150      45.315  40.176  47.872  1.00  0.00           C
ATOM   1146  CD2 TYR X 150      46.007  39.162  48.563  1.00  0.00           C
ATOM   1147  C   TYR X 150      47.889  36.230  47.798  1.00  0.00           C
ATOM   1148  O   TYR X 150      47.832  36.369  46.571  1.00  0.00           O
ATOM   1149  N   ARG X 151      47.128  35.328  48.444  1.00  0.00           N
ATOM   1150  CA  ARG X 151      46.140  34.465  47.766  1.00  0.00           C
ATOM   1151  CB  ARG X 151      45.616  33.389  48.734  1.00  0.00           C
ATOM   1152  CG  ARG X 151      46.658  32.301  49.039  1.00  0.00           C
ATOM   1153  CD  ARG X 151      46.153  31.307  50.095  1.00  0.00           C
ATOM   1154  NE  ARG X 151      46.257  31.838  51.468  1.00  0.00           N
ATOM   1155  CZ  ARG X 151      45.888  31.230  52.583  1.00  0.00           C
ATOM   1156  NH1 ARG X 151      45.336  30.050  52.601  1.00  0.00           N
ATOM   1157  NH2 ARG X 151      46.079  31.780  53.738  1.00  0.00           N
ATOM   1158  C   ARG X 151      44.971  35.274  47.191  1.00  0.00           C
ATOM   1159  O   ARG X 151      44.409  36.134  47.868  1.00  0.00           O
ATOM   1160  N   LEU X 152      44.556  34.934  45.969  1.00  0.00           N
ATOM   1161  CA  LEU X 152      43.404  35.523  45.272  1.00  0.00           C
ATOM   1162  CB  LEU X 152      43.865  36.227  43.979  1.00  0.00           C
ATOM   1163  CG  LEU X 152      44.743  37.480  44.169  1.00  0.00           C
ATOM   1164  CD1 LEU X 152      45.020  38.102  42.801  1.00  0.00           C
ATOM   1165  CD2 LEU X 152      44.072  38.555  45.028  1.00  0.00           C
ATOM   1166  C   LEU X 152      42.305  34.488  44.984  1.00  0.00           C
ATOM   1167  O   LEU X 152      42.551  33.278  44.976  1.00  0.00           O
ATOM   1168  N   GLY X 153      41.084  34.976  44.745  1.00  0.00           N
ATOM   1169  CA  GLY X 153      39.921  34.149  44.423  1.00  0.00           C
ATOM   1170  C   GLY X 153      39.525  33.194  45.554  1.00  0.00           C
ATOM   1171  O   GLY X 153      39.656  33.518  46.738  1.00  0.00           O
ATOM   1172  N   ILE X 154      39.054  31.995  45.197  1.00  0.00           N
ATOM   1173  CA  ILE X 154      38.540  31.000  46.151  1.00  0.00           C
ATOM   1174  CB  ILE X 154      37.965  29.775  45.392  1.00  0.00           C
ATOM   1175  CG2 ILE X 154      39.049  28.884  44.756  1.00  0.00           C
ATOM   1176  CG1 ILE X 154      37.020  28.968  46.308  1.00  0.00           C
ATOM   1177  CD1 ILE X 154      36.325  27.780  45.630  1.00  0.00           C
ATOM   1178  C   ILE X 154      39.583  30.639  47.223  1.00  0.00           C
ATOM   1179  O   ILE X 154      39.246  30.604  48.404  1.00  0.00           O
ATOM   1180  N   TRP X 155      40.862  30.490  46.846  1.00  0.00           N
ATOM   1181  CA  TRP X 155      41.980  30.214  47.763  1.00  0.00           C
ATOM   1182  CB  TRP X 155      43.292  30.124  46.964  1.00  0.00           C
ATOM   1183  CG  TRP X 155      43.565  28.857  46.206  1.00  0.00           C
ATOM   1184  CD1 TRP X 155      44.332  27.835  46.658  1.00  0.00           C
ATOM   1185  NE1 TRP X 155      44.477  26.881  45.671  1.00  0.00           N
ATOM   1186  CE2 TRP X 155      43.813  27.240  44.520  1.00  0.00           C
ATOM   1187  CZ2 TRP X 155      43.697  26.635  43.260  1.00  0.00           C
ATOM   1188  CH2 TRP X 155      42.942  27.273  42.261  1.00  0.00           C
ATOM   1189  CZ3 TRP X 155      42.343  28.517  42.529  1.00  0.00           C
ATOM   1190  CE3 TRP X 155      42.489  29.128  43.790  1.00  0.00           C
ATOM   1191  CD2 TRP X 155      43.211  28.499  44.829  1.00  0.00           C
ATOM   1192  C   TRP X 155      42.148  31.272  48.868  1.00  0.00           C
ATOM   1193  O   TRP X 155      42.542  30.917  49.980  1.00  0.00           O
ATOM   1194  N   GLY X 156      41.880  32.549  48.567  1.00  0.00           N
ATOM   1195  CA  GLY X 156      42.099  33.682  49.477  1.00  0.00           C
ATOM   1196  C   GLY X 156      40.860  34.158  50.241  1.00  0.00           C
ATOM   1197  O   GLY X 156      41.008  34.773  51.298  1.00  0.00           O
ATOM   1198  N   PHE X 157      39.649  33.882  49.739  1.00  0.00           N
ATOM   1199  CA  PHE X 157      38.425  34.534  50.237  1.00  0.00           C
ATOM   1200  CB  PHE X 157      38.075  35.701  49.296  1.00  0.00           C
ATOM   1201  CG  PHE X 157      39.189  36.731  49.175  1.00  0.00           C
ATOM   1202  CD1 PHE X 157      39.473  37.591  50.254  1.00  0.00           C
ATOM   1203  CE1 PHE X 157      40.558  38.485  50.179  1.00  0.00           C
ATOM   1204  CZ  PHE X 157      41.364  38.520  49.030  1.00  0.00           C
ATOM   1205  CE2 PHE X 157      41.082  37.666  47.951  1.00  0.00           C
ATOM   1206  CD2 PHE X 157      39.994  36.776  48.020  1.00  0.00           C
ATOM   1207  C   PHE X 157      37.224  33.604  50.496  1.00  0.00           C
ATOM   1208  O   PHE X 157      36.203  34.075  51.004  1.00  0.00           O
ATOM   1209  N   PHE X 158      37.316  32.296  50.221  1.00  0.00           N
ATOM   1210  CA  PHE X 158      36.275  31.332  50.612  1.00  0.00           C
ATOM   1211  CB  PHE X 158      36.498  29.996  49.894  1.00  0.00           C
ATOM   1212  CG  PHE X 158      35.434  28.946  50.163  1.00  0.00           C
ATOM   1213  CD1 PHE X 158      34.322  28.828  49.307  1.00  0.00           C
ATOM   1214  CE1 PHE X 158      33.340  27.853  49.558  1.00  0.00           C
ATOM   1215  CZ  PHE X 158      33.458  26.999  50.668  1.00  0.00           C
ATOM   1216  CE2 PHE X 158      34.558  27.121  51.532  1.00  0.00           C
ATOM   1217  CD2 PHE X 158      35.546  28.088  51.276  1.00  0.00           C
ATOM   1218  C   PHE X 158      36.231  31.116  52.132  1.00  0.00           C
ATOM   1219  O   PHE X 158      37.270  30.952  52.773  1.00  0.00           O
ATOM   1220  N   SER X 159      35.026  31.071  52.704  1.00  0.00           N
ATOM   1221  CA  SER X 159      34.795  30.760  54.120  1.00  0.00           C
ATOM   1222  CB  SER X 159      35.077  31.998  54.981  1.00  0.00           C
ATOM   1223  OG  SER X 159      34.045  32.962  54.924  1.00  0.00           O
ATOM   1224  C   SER X 159      33.378  30.236  54.382  1.00  0.00           C
ATOM   1225  O   SER X 159      32.465  30.453  53.581  1.00  0.00           O
ATOM   1226  N   THR X 160      33.179  29.568  55.518  1.00  0.00           N
ATOM   1227  CA  THR X 160      31.854  29.177  56.037  1.00  0.00           C
ATOM   1228  CB  THR X 160      31.833  27.697  56.449  1.00  0.00           C
ATOM   1229  CG2 THR X 160      32.129  26.763  55.275  1.00  0.00           C
ATOM   1230  OG1 THR X 160      32.800  27.472  57.447  1.00  0.00           O
ATOM   1231  C   THR X 160      31.422  30.030  57.232  1.00  0.00           C
ATOM   1232  O   THR X 160      30.230  30.089  57.546  1.00  0.00           O
ATOM   1233  N   GLY X 161      32.364  30.700  57.905  1.00  0.00           N
ATOM   1234  CA  GLY X 161      32.115  31.460  59.134  1.00  0.00           C
ATOM   1235  C   GLY X 161      31.947  30.586  60.382  1.00  0.00           C
ATOM   1236  O   GLY X 161      31.431  31.067  61.394  1.00  0.00           O
ATOM   1237  N   ASP X 162      32.353  29.318  60.305  1.00  0.00           N
ATOM   1238  CA  ASP X 162      32.549  28.399  61.432  1.00  0.00           C
ATOM   1239  CB  ASP X 162      31.648  27.164  61.255  1.00  0.00           C
ATOM   1240  CG  ASP X 162      31.580  26.278  62.508  1.00  0.00           C
ATOM   1241  OD1 ASP X 162      31.232  26.811  63.592  1.00  0.00           O
ATOM   1242  OD2 ASP X 162      31.828  25.055  62.409  1.00  0.00           O
ATOM   1243  C   ASP X 162      34.038  28.016  61.517  1.00  0.00           C
ATOM   1244  O   ASP X 162      34.800  28.235  60.575  1.00  0.00           O
ATOM   1245  N   GLU X 163      34.468  27.432  62.633  1.00  0.00           N
ATOM   1246  CA  GLU X 163      35.883  27.175  62.943  1.00  0.00           C
ATOM   1247  CB  GLU X 163      35.980  26.473  64.304  1.00  0.00           C
ATOM   1248  CG  GLU X 163      35.167  25.174  64.420  1.00  0.00           C
ATOM   1249  CD  GLU X 163      35.140  24.650  65.858  1.00  0.00           C
ATOM   1250  OE1 GLU X 163      35.474  23.463  66.080  1.00  0.00           O
ATOM   1251  OE2 GLU X 163      34.733  25.389  66.789  1.00  0.00           O
ATOM   1252  C   GLU X 163      36.697  26.425  61.871  1.00  0.00           C
ATOM   1253  O   GLU X 163      37.897  26.679  61.759  1.00  0.00           O
ATOM   1254  N   HID X 164      36.081  25.571  61.045  1.00  0.00           N
ATOM   1255  CA  HID X 164      36.764  24.861  59.951  1.00  0.00           C
ATOM   1256  CB  HID X 164      35.915  23.651  59.525  1.00  0.00           C
ATOM   1257  CG  HID X 164      34.493  23.978  59.133  1.00  0.00           C
ATOM   1258  ND1 HID X 164      33.370  23.706  59.877  1.00  0.00           N
ATOM   1259  CE1 HID X 164      32.301  24.162  59.211  1.00  0.00           C
ATOM   1260  NE2 HID X 164      32.674  24.721  58.048  1.00  0.00           N
ATOM   1261  CD2 HID X 164      34.069  24.600  57.989  1.00  0.00           C
ATOM   1262  C   HID X 164      37.136  25.756  58.747  1.00  0.00           C
ATOM   1263  O   HID X 164      37.994  25.373  57.947  1.00  0.00           O
ATOM   1264  N   SER X 165      36.508  26.931  58.594  1.00  0.00           N
ATOM   1265  CA  SER X 165      36.925  27.977  57.647  1.00  0.00           C
ATOM   1266  CB  SER X 165      36.568  27.574  56.208  1.00  0.00           C
ATOM   1267  OG  SER X 165      37.257  28.390  55.280  1.00  0.00           O
ATOM   1268  C   SER X 165      36.304  29.337  58.022  1.00  0.00           C
ATOM   1269  O   SER X 165      35.244  29.723  57.516  1.00  0.00           O
ATOM   1270  N   ARG X 166      36.961  30.078  58.927  1.00  0.00           N
ATOM   1271  CA  ARG X 166      36.450  31.352  59.486  1.00  0.00           C
ATOM   1272  CB  ARG X 166      37.249  31.754  60.737  1.00  0.00           C
ATOM   1273  CG  ARG X 166      37.133  30.735  61.881  1.00  0.00           C
ATOM   1274  CD  ARG X 166      37.830  31.276  63.135  1.00  0.00           C
ATOM   1275  NE  ARG X 166      37.846  30.291  64.230  1.00  0.00           N
ATOM   1276  CZ  ARG X 166      36.907  30.090  65.135  1.00  0.00           C
ATOM   1277  NH1 ARG X 166      37.092  29.237  66.099  1.00  0.00           N
ATOM   1278  NH2 ARG X 166      35.755  30.694  65.104  1.00  0.00           N
ATOM   1279  C   ARG X 166      36.403  32.511  58.478  1.00  0.00           C
ATOM   1280  O   ARG X 166      35.372  33.176  58.386  1.00  0.00           O
ATOM   1281  N   GLY X 167      37.467  32.722  57.699  1.00  0.00           N
ATOM   1282  CA  GLY X 167      37.549  33.690  56.593  1.00  0.00           C
ATOM   1283  C   GLY X 167      38.691  34.705  56.695  1.00  0.00           C
ATOM   1284  O   GLY X 167      39.530  34.630  57.593  1.00  0.00           O
ATOM   1285  N   ASN X 168      38.714  35.663  55.761  1.00  0.00           N
ATOM   1286  CA  ASN X 168      39.719  36.730  55.651  1.00  0.00           C
ATOM   1287  CB  ASN X 168      39.524  37.765  56.784  1.00  0.00           C
ATOM   1288  CG  ASN X 168      38.178  38.469  56.759  1.00  0.00           C
ATOM   1289  OD1 ASN X 168      37.599  38.757  55.719  1.00  0.00           O
ATOM   1290  ND2 ASN X 168      37.639  38.789  57.910  1.00  0.00           N
ATOM   1291  C   ASN X 168      41.174  36.216  55.507  1.00  0.00           C
ATOM   1292  O   ASN X 168      42.061  36.591  56.281  1.00  0.00           O
ATOM   1293  N   TRP X 169      41.433  35.323  54.540  1.00  0.00           N
ATOM   1294  CA  TRP X 169      42.754  34.691  54.370  1.00  0.00           C
ATOM   1295  CB  TRP X 169      42.636  33.299  53.739  1.00  0.00           C
ATOM   1296  CG  TRP X 169      41.507  32.463  54.241  1.00  0.00           C
ATOM   1297  CD1 TRP X 169      40.499  31.971  53.489  1.00  0.00           C
ATOM   1298  NE1 TRP X 169      39.624  31.272  54.293  1.00  0.00           N
ATOM   1299  CE2 TRP X 169      40.043  31.264  55.606  1.00  0.00           C
ATOM   1300  CZ2 TRP X 169      39.530  30.684  56.771  1.00  0.00           C
ATOM   1301  CH2 TRP X 169      40.154  30.946  58.001  1.00  0.00           C
ATOM   1302  CZ3 TRP X 169      41.274  31.788  58.047  1.00  0.00           C
ATOM   1303  CE3 TRP X 169      41.824  32.314  56.865  1.00  0.00           C
ATOM   1304  CD2 TRP X 169      41.223  32.061  55.613  1.00  0.00           C
ATOM   1305  C   TRP X 169      43.743  35.554  53.587  1.00  0.00           C
ATOM   1306  O   TRP X 169      44.872  35.720  54.036  1.00  0.00           O
ATOM   1307  N   GLY X 170      43.323  36.161  52.471  1.00  0.00           N
ATOM   1308  CA  GLY X 170      44.176  37.073  51.695  1.00  0.00           C
ATOM   1309  C   GLY X 170      44.643  38.292  52.505  1.00  0.00           C
ATOM   1310  O   GLY X 170      45.762  38.766  52.327  1.00  0.00           O
ATOM   1311  N   HIE X 171      43.828  38.753  53.461  1.00  0.00           N
ATOM   1312  CA  HIE X 171      44.188  39.796  54.430  1.00  0.00           C
ATOM   1313  CB  HIE X 171      42.927  40.264  55.183  1.00  0.00           C
ATOM   1314  CG  HIE X 171      41.657  40.359  54.371  1.00  0.00           C
ATOM   1315  ND1 HIE X 171      40.898  39.259  53.960  1.00  0.00           N
ATOM   1316  CE1 HIE X 171      39.776  39.766  53.427  1.00  0.00           C
ATOM   1317  NE2 HIE X 171      39.812  41.107  53.444  1.00  0.00           N
ATOM   1318  CD2 HIE X 171      40.988  41.503  54.045  1.00  0.00           C
ATOM   1319  C   HIE X 171      45.234  39.299  55.442  1.00  0.00           C
ATOM   1320  O   HIE X 171      46.167  40.024  55.783  1.00  0.00           O
ATOM   1321  N   LEU X 172      45.101  38.054  55.913  1.00  0.00           N
ATOM   1322  CA  LEU X 172      46.032  37.443  56.865  1.00  0.00           C
ATOM   1323  CB  LEU X 172      45.347  36.229  57.515  1.00  0.00           C
ATOM   1324  CG  LEU X 172      46.179  35.535  58.610  1.00  0.00           C
ATOM   1325  CD1 LEU X 172      46.552  36.459  59.773  1.00  0.00           C
ATOM   1326  CD2 LEU X 172      45.364  34.383  59.188  1.00  0.00           C
ATOM   1327  C   LEU X 172      47.381  37.086  56.219  1.00  0.00           C
ATOM   1328  O   LEU X 172      48.410  37.210  56.877  1.00  0.00           O
ATOM   1329  N   ASP X 173      47.404  36.731  54.932  1.00  0.00           N
ATOM   1330  CA  ASP X 173      48.641  36.567  54.155  1.00  0.00           C
ATOM   1331  CB  ASP X 173      48.315  36.175  52.701  1.00  0.00           C
ATOM   1332  CG  ASP X 173      47.694  34.789  52.493  1.00  0.00           C
ATOM   1333  OD1 ASP X 173      47.706  33.938  53.411  1.00  0.00           O
ATOM   1334  OD2 ASP X 173      47.210  34.536  51.365  1.00  0.00           O
ATOM   1335  C   ASP X 173      49.467  37.869  54.159  1.00  0.00           C
ATOM   1336  O   ASP X 173      50.674  37.844  54.406  1.00  0.00           O
ATOM   1337  N   GLN X 174      48.813  39.025  53.967  1.00  0.00           N
ATOM   1338  CA  GLN X 174      49.464  40.341  54.035  1.00  0.00           C
ATOM   1339  CB  GLN X 174      48.491  41.447  53.585  1.00  0.00           C
ATOM   1340  CG  GLN X 174      48.029  41.343  52.117  1.00  0.00           C
ATOM   1341  CD  GLN X 174      46.898  42.321  51.786  1.00  0.00           C
ATOM   1342  OE1 GLN X 174      46.639  43.283  52.491  1.00  0.00           O
ATOM   1343  NE2 GLN X 174      46.186  42.132  50.695  1.00  0.00           N
ATOM   1344  C   GLN X 174      50.008  40.642  55.446  1.00  0.00           C
ATOM   1345  O   GLN X 174      51.119  41.154  55.580  1.00  0.00           O
ATOM   1346  N   VAL X 175      49.275  40.281  56.508  1.00  0.00           N
ATOM   1347  CA  VAL X 175      49.738  40.425  57.905  1.00  0.00           C
ATOM   1348  CB  VAL X 175      48.571  40.204  58.891  1.00  0.00           C
ATOM   1349  CG1 VAL X 175      49.019  40.143  60.357  1.00  0.00           C
ATOM   1350  CG2 VAL X 175      47.547  41.343  58.778  1.00  0.00           C
ATOM   1351  C   VAL X 175      50.929  39.503  58.209  1.00  0.00           C
ATOM   1352  O   VAL X 175      51.902  39.945  58.823  1.00  0.00           O
ATOM   1353  N   ALA X 176      50.912  38.256  57.732  1.00  0.00           N
ATOM   1354  CA  ALA X 176      52.021  37.312  57.888  1.00  0.00           C
ATOM   1355  CB  ALA X 176      51.566  35.938  57.380  1.00  0.00           C
ATOM   1356  C   ALA X 176      53.300  37.797  57.174  1.00  0.00           C
ATOM   1357  O   ALA X 176      54.399  37.658  57.726  1.00  0.00           O
ATOM   1358  N   ALA X 177      53.157  38.427  56.001  1.00  0.00           N
ATOM   1359  CA  ALA X 177      54.248  39.095  55.291  1.00  0.00           C
ATOM   1360  CB  ALA X 177      53.766  39.490  53.891  1.00  0.00           C
ATOM   1361  C   ALA X 177      54.773  40.322  56.056  1.00  0.00           C
ATOM   1362  O   ALA X 177      55.983  40.467  56.223  1.00  0.00           O
ATOM   1363  N   LEU X 178      53.887  41.180  56.580  1.00  0.00           N
ATOM   1364  CA  LEU X 178      54.274  42.344  57.391  1.00  0.00           C
ATOM   1365  CB  LEU X 178      53.031  43.195  57.716  1.00  0.00           C
ATOM   1366  CG  LEU X 178      52.509  44.030  56.530  1.00  0.00           C
ATOM   1367  CD1 LEU X 178      51.131  44.604  56.866  1.00  0.00           C
ATOM   1368  CD2 LEU X 178      53.437  45.203  56.199  1.00  0.00           C
ATOM   1369  C   LEU X 178      55.023  41.936  58.671  1.00  0.00           C
ATOM   1370  O   LEU X 178      55.987  42.605  59.042  1.00  0.00           O
ATOM   1371  N   ARG X 179      54.660  40.808  59.298  1.00  0.00           N
ATOM   1372  CA  ARG X 179      55.430  40.210  60.404  1.00  0.00           C
ATOM   1373  CB  ARG X 179      54.642  39.058  61.049  1.00  0.00           C
ATOM   1374  CG  ARG X 179      53.555  39.597  61.983  1.00  0.00           C
ATOM   1375  CD  ARG X 179      52.861  38.459  62.742  1.00  0.00           C
ATOM   1376  NE  ARG X 179      52.087  38.990  63.875  1.00  0.00           N
ATOM   1377  CZ  ARG X 179      52.571  39.399  65.033  1.00  0.00           C
ATOM   1378  NH1 ARG X 179      51.819  39.993  65.903  1.00  0.00           N
ATOM   1379  NH2 ARG X 179      53.817  39.265  65.375  1.00  0.00           N
ATOM   1380  C   ARG X 179      56.824  39.749  59.974  1.00  0.00           C
ATOM   1381  O   ARG X 179      57.788  40.020  60.686  1.00  0.00           O
ATOM   1382  N   TRP X 180      56.961  39.123  58.802  1.00  0.00           N
ATOM   1383  CA  TRP X 180      58.275  38.743  58.265  1.00  0.00           C
ATOM   1384  CB  TRP X 180      58.103  37.848  57.029  1.00  0.00           C
ATOM   1385  CG  TRP X 180      59.334  37.100  56.602  1.00  0.00           C
ATOM   1386  CD1 TRP X 180      59.560  35.783  56.821  1.00  0.00           C
ATOM   1387  NE1 TRP X 180      60.783  35.421  56.290  1.00  0.00           N
ATOM   1388  CE2 TRP X 180      61.431  36.500  55.731  1.00  0.00           C
ATOM   1389  CZ2 TRP X 180      62.680  36.646  55.111  1.00  0.00           C
ATOM   1390  CH2 TRP X 180      63.056  37.905  54.612  1.00  0.00           C
ATOM   1391  CZ3 TRP X 180      62.172  38.993  54.727  1.00  0.00           C
ATOM   1392  CE3 TRP X 180      60.918  38.834  55.350  1.00  0.00           C
ATOM   1393  CD2 TRP X 180      60.516  37.587  55.883  1.00  0.00           C
ATOM   1394  C   TRP X 180      59.141  39.980  57.969  1.00  0.00           C
ATOM   1395  O   TRP X 180      60.322  39.994  58.310  1.00  0.00           O
ATOM   1396  N   VAL X 181      58.559  41.050  57.412  1.00  0.00           N
ATOM   1397  CA  VAL X 181      59.248  42.336  57.184  1.00  0.00           C
ATOM   1398  CB  VAL X 181      58.371  43.301  56.356  1.00  0.00           C
ATOM   1399  CG1 VAL X 181      58.970  44.710  56.229  1.00  0.00           C
ATOM   1400  CG2 VAL X 181      58.187  42.773  54.927  1.00  0.00           C
ATOM   1401  C   VAL X 181      59.696  42.960  58.511  1.00  0.00           C
ATOM   1402  O   VAL X 181      60.878  43.259  58.660  1.00  0.00           O
ATOM   1403  N   GLN X 182      58.804  43.085  59.501  1.00  0.00           N
ATOM   1404  CA  GLN X 182      59.141  43.571  60.850  1.00  0.00           C
ATOM   1405  CB  GLN X 182      57.894  43.458  61.755  1.00  0.00           C
ATOM   1406  CG  GLN X 182      56.973  44.688  61.670  1.00  0.00           C
ATOM   1407  CD  GLN X 182      57.595  45.929  62.308  1.00  0.00           C
ATOM   1408  OE1 GLN X 182      58.429  45.854  63.200  1.00  0.00           O
ATOM   1409  NE2 GLN X 182      57.228  47.113  61.879  1.00  0.00           N
ATOM   1410  C   GLN X 182      60.312  42.799  61.482  1.00  0.00           C
ATOM   1411  O   GLN X 182      61.164  43.389  62.152  1.00  0.00           O
ATOM   1412  N   ASP X 183      60.383  41.486  61.267  1.00  0.00           N
ATOM   1413  CA  ASP X 183      61.386  40.616  61.882  1.00  0.00           C
ATOM   1414  CB  ASP X 183      60.748  39.232  62.069  1.00  0.00           C
ATOM   1415  CG  ASP X 183      61.537  38.350  63.032  1.00  0.00           C
ATOM   1416  OD1 ASP X 183      61.798  38.791  64.177  1.00  0.00           O
ATOM   1417  OD2 ASP X 183      61.871  37.200  62.663  1.00  0.00           O
ATOM   1418  C   ASP X 183      62.737  40.554  61.136  1.00  0.00           C
ATOM   1419  O   ASP X 183      63.726  40.129  61.739  1.00  0.00           O
ATOM   1420  N   ASN X 184      62.820  40.988  59.868  1.00  0.00           N
ATOM   1421  CA  ASN X 184      64.015  40.804  59.019  1.00  0.00           C
ATOM   1422  CB  ASN X 184      63.736  39.682  58.000  1.00  0.00           C
ATOM   1423  CG  ASN X 184      63.478  38.338  58.650  1.00  0.00           C
ATOM   1424  OD1 ASN X 184      64.392  37.641  59.060  1.00  0.00           O
ATOM   1425  ND2 ASN X 184      62.235  37.963  58.798  1.00  0.00           N
ATOM   1426  C   ASN X 184      64.528  42.055  58.273  1.00  0.00           C
ATOM   1427  O   ASN X 184      65.670  42.040  57.811  1.00  0.00           O
ATOM   1428  N   ILE X 185      63.742  43.128  58.110  1.00  0.00           N
ATOM   1429  CA  ILE X 185      64.117  44.253  57.226  1.00  0.00           C
ATOM   1430  CB  ILE X 185      62.898  45.163  56.955  1.00  0.00           C
ATOM   1431  CG2 ILE X 185      62.603  46.111  58.132  1.00  0.00           C
ATOM   1432  CG1 ILE X 185      63.015  45.965  55.641  1.00  0.00           C
ATOM   1433  CD1 ILE X 185      62.992  45.082  54.384  1.00  0.00           C
ATOM   1434  C   ILE X 185      65.356  45.034  57.701  1.00  0.00           C
ATOM   1435  O   ILE X 185      66.043  45.651  56.883  1.00  0.00           O
ATOM   1436  N   ALA X 186      65.703  44.948  58.988  1.00  0.00           N
ATOM   1437  CA  ALA X 186      66.947  45.492  59.531  1.00  0.00           C
ATOM   1438  CB  ALA X 186      66.954  45.247  61.042  1.00  0.00           C
ATOM   1439  C   ALA X 186      68.209  44.923  58.848  1.00  0.00           C
ATOM   1440  O   ALA X 186      69.146  45.679  58.578  1.00  0.00           O
ATOM   1441  N   SER X 187      68.213  43.641  58.455  1.00  0.00           N
ATOM   1442  CA  SER X 187      69.317  43.026  57.692  1.00  0.00           C
ATOM   1443  CB  SER X 187      69.085  41.520  57.524  1.00  0.00           C
ATOM   1444  OG  SER X 187      68.962  40.844  58.759  1.00  0.00           O
ATOM   1445  C   SER X 187      69.503  43.641  56.293  1.00  0.00           C
ATOM   1446  O   SER X 187      70.587  43.559  55.712  1.00  0.00           O
ATOM   1447  N   PHE X 188      68.461  44.288  55.761  1.00  0.00           N
ATOM   1448  CA  PHE X 188      68.442  44.986  54.471  1.00  0.00           C
ATOM   1449  CB  PHE X 188      67.174  44.579  53.696  1.00  0.00           C
ATOM   1450  CG  PHE X 188      67.054  43.089  53.416  1.00  0.00           C
ATOM   1451  CD1 PHE X 188      66.459  42.234  54.365  1.00  0.00           C
ATOM   1452  CE1 PHE X 188      66.362  40.854  54.117  1.00  0.00           C
ATOM   1453  CZ  PHE X 188      66.854  40.321  52.914  1.00  0.00           C
ATOM   1454  CE2 PHE X 188      67.445  41.169  51.960  1.00  0.00           C
ATOM   1455  CD2 PHE X 188      67.545  42.550  52.210  1.00  0.00           C
ATOM   1456  C   PHE X 188      68.583  46.517  54.626  1.00  0.00           C
ATOM   1457  O   PHE X 188      68.332  47.260  53.676  1.00  0.00           O
ATOM   1458  N   GLY X 189      68.973  47.001  55.812  1.00  0.00           N
ATOM   1459  CA  GLY X 189      69.205  48.423  56.105  1.00  0.00           C
ATOM   1460  C   GLY X 189      67.949  49.246  56.424  1.00  0.00           C
ATOM   1461  O   GLY X 189      68.034  50.471  56.530  1.00  0.00           O
ATOM   1462  N   GLY X 190      66.786  48.604  56.567  1.00  0.00           N
ATOM   1463  CA  GLY X 190      65.525  49.267  56.901  1.00  0.00           C
ATOM   1464  C   GLY X 190      65.343  49.519  58.401  1.00  0.00           C
ATOM   1465  O   GLY X 190      65.873  48.793  59.244  1.00  0.00           O
ATOM   1466  N   ASN X 191      64.551  50.534  58.744  1.00  0.00           N
ATOM   1467  CA  ASN X 191      64.055  50.785  60.092  1.00  0.00           C
ATOM   1468  CB  ASN X 191      64.020  52.306  60.356  1.00  0.00           C
ATOM   1469  CG  ASN X 191      63.647  52.635  61.793  1.00  0.00           C
ATOM   1470  OD1 ASN X 191      63.522  51.756  62.636  1.00  0.00           O
ATOM   1471  ND2 ASN X 191      63.468  53.889  62.129  1.00  0.00           N
ATOM   1472  C   ASN X 191      62.660  50.144  60.268  1.00  0.00           C
ATOM   1473  O   ASN X 191      61.685  50.689  59.743  1.00  0.00           O
ATOM   1474  N   PRO X 192      62.508  49.045  61.036  1.00  0.00           N
ATOM   1475  CD  PRO X 192      63.559  48.249  61.659  1.00  0.00           C
ATOM   1476  CG  PRO X 192      62.856  47.374  62.691  1.00  0.00           C
ATOM   1477  CB  PRO X 192      61.468  47.172  62.091  1.00  0.00           C
ATOM   1478  CA  PRO X 192      61.189  48.491  61.361  1.00  0.00           C
ATOM   1479  C   PRO X 192      60.304  49.447  62.188  1.00  0.00           C
ATOM   1480  O   PRO X 192      59.103  49.214  62.294  1.00  0.00           O
ATOM   1481  N   GLY X 193      60.860  50.541  62.724  1.00  0.00           N
ATOM   1482  CA  GLY X 193      60.133  51.645  63.361  1.00  0.00           C
ATOM   1483  C   GLY X 193      59.676  52.777  62.425  1.00  0.00           C
ATOM   1484  O   GLY X 193      59.212  53.800  62.929  1.00  0.00           O
ATOM   1485  N   SER X 194      59.834  52.647  61.099  1.00  0.00           N
ATOM   1486  CA  SER X 194      59.424  53.664  60.111  1.00  0.00           C
ATOM   1487  CB  SER X 194      60.551  54.691  59.919  1.00  0.00           C
ATOM   1488  OG  SER X 194      60.064  55.848  59.263  1.00  0.00           O
ATOM   1489  C   SER X 194      58.970  53.034  58.779  1.00  0.00           C
ATOM   1490  O   SER X 194      59.590  53.214  57.724  1.00  0.00           O
ATOM   1491  N   VAL X 195      57.876  52.265  58.827  1.00  0.00           N
ATOM   1492  CA  VAL X 195      57.340  51.475  57.702  1.00  0.00           C
ATOM   1493  CB  VAL X 195      57.113  50.003  58.115  1.00  0.00           C
ATOM   1494  CG1 VAL X 195      56.772  49.129  56.900  1.00  0.00           C
ATOM   1495  CG2 VAL X 195      58.335  49.383  58.811  1.00  0.00           C
ATOM   1496  C   VAL X 195      56.045  52.077  57.135  1.00  0.00           C
ATOM   1497  O   VAL X 195      55.054  52.241  57.843  1.00  0.00           O
ATOM   1498  N   THR X 196      56.008  52.342  55.832  1.00  0.00           N
ATOM   1499  CA  THR X 196      54.810  52.752  55.084  1.00  0.00           C
ATOM   1500  CB  THR X 196      55.178  53.804  54.024  1.00  0.00           C
ATOM   1501  CG2 THR X 196      53.969  54.284  53.218  1.00  0.00           C
ATOM   1502  OG1 THR X 196      55.719  54.955  54.624  1.00  0.00           O
ATOM   1503  C   THR X 196      54.155  51.545  54.408  1.00  0.00           C
ATOM   1504  O   THR X 196      54.833  50.813  53.688  1.00  0.00           O
ATOM   1505  N   ILE X 197      52.839  51.362  54.564  1.00  0.00           N
ATOM   1506  CA  ILE X 197      52.049  50.444  53.721  1.00  0.00           C
ATOM   1507  CB  ILE X 197      51.011  49.621  54.520  1.00  0.00           C
ATOM   1508  CG2 ILE X 197      51.757  48.645  55.446  1.00  0.00           C
ATOM   1509  CG1 ILE X 197      49.998  50.492  55.298  1.00  0.00           C
ATOM   1510  CD1 ILE X 197      48.806  49.706  55.858  1.00  0.00           C
ATOM   1511  C   ILE X 197      51.420  51.194  52.540  1.00  0.00           C
ATOM   1512  O   ILE X 197      50.950  52.322  52.687  1.00  0.00           O
ATOM   1513  N   PHE X 198      51.421  50.568  51.366  1.00  0.00           N
ATOM   1514  CA  PHE X 198      51.013  51.155  50.089  1.00  0.00           C
ATOM   1515  CB  PHE X 198      52.294  51.614  49.371  1.00  0.00           C
ATOM   1516  CG  PHE X 198      52.155  52.001  47.911  1.00  0.00           C
ATOM   1517  CD1 PHE X 198      52.106  53.357  47.540  1.00  0.00           C
ATOM   1518  CE1 PHE X 198      52.039  53.716  46.185  1.00  0.00           C
ATOM   1519  CZ  PHE X 198      52.015  52.722  45.192  1.00  0.00           C
ATOM   1520  CE2 PHE X 198      52.060  51.366  45.553  1.00  0.00           C
ATOM   1521  CD2 PHE X 198      52.136  51.009  46.909  1.00  0.00           C
ATOM   1522  C   PHE X 198      50.239  50.123  49.260  1.00  0.00           C
ATOM   1523  O   PHE X 198      50.641  48.959  49.209  1.00  0.00           O
ATOM   1524  N   GLY X 199      49.170  50.527  48.567  1.00  0.00           N
ATOM   1525  CA  GLY X 199      48.430  49.610  47.697  1.00  0.00           C
ATOM   1526  C   GLY X 199      47.639  50.262  46.565  1.00  0.00           C
ATOM   1527  O   GLY X 199      47.130  51.372  46.698  1.00  0.00           O
ATOM   1528  N   GLU X 200      47.508  49.525  45.460  1.00  0.00           N
ATOM   1529  CA  GLU X 200      46.798  49.904  44.224  1.00  0.00           C
ATOM   1530  CB  GLU X 200      47.784  49.786  43.037  1.00  0.00           C
ATOM   1531  CG  GLU X 200      47.841  51.008  42.105  1.00  0.00           C
ATOM   1532  CD  GLU X 200      46.658  51.125  41.141  1.00  0.00           C
ATOM   1533  OE1 GLU X 200      45.531  50.712  41.493  1.00  0.00           O
ATOM   1534  OE2 GLU X 200      46.834  51.636  40.014  1.00  0.00           O
ATOM   1535  C   GLU X 200      45.563  48.992  44.043  1.00  0.00           C
ATOM   1536  O   GLU X 200      45.657  47.791  44.327  1.00  0.00           O
ATOM   1537  C1  MOL X 201      48.319  44.943  40.049  1.00  0.00           C
ATOM   1538  C2  MOL X 201      47.297  45.880  39.373  1.00  0.00           C
ATOM   1539  C3  MOL X 201      47.664  47.394  39.492  1.00  0.00           C
ATOM   1540  C4  MOL X 201      46.979  48.326  38.456  1.00  0.00           C
ATOM   1541  C5  MOL X 201      46.846  47.644  37.075  1.00  0.00           C
ATOM   1542  C6  MOL X 201      46.293  46.210  37.165  1.00  0.00           C
ATOM   1543  O1  MOL X 201      47.210  45.468  37.992  1.00  0.00           O
ATOM   1544  O2  MOL X 201      44.977  46.229  37.760  1.00  0.00           O
ATOM   1545  C7  MOL X 201      44.319  44.942  37.836  1.00  0.00           C
ATOM   1546  C8  MOL X 201      43.409  44.933  39.102  1.00  0.00           C
ATOM   1547  C9  MOL X 201      41.965  45.362  38.852  1.00  0.00           C
ATOM   1548  C10 MOL X 201      41.651  45.978  37.477  1.00  0.00           C
ATOM   1549  C11 MOL X 201      42.310  45.250  36.307  1.00  0.00           C
ATOM   1550  C12 MOL X 201      43.586  44.700  36.504  1.00  0.00           C
ATOM   1551  C13 MOL X 201      44.202  44.010  35.440  1.00  0.00           C
ATOM   1552  C14 MOL X 201      43.585  43.891  34.168  1.00  0.00           C
ATOM   1553  C15 MOL X 201      42.347  44.542  33.949  1.00  0.00           C
ATOM   1554  C16 MOL X 201      41.708  45.196  35.029  1.00  0.00           C
ATOM   1555  O3  MOL X 201      40.494  45.793  34.844  1.00  0.00           O
ATOM   1556  C17 MOL X 201      41.739  44.553  32.570  1.00  0.00           C
ATOM   1557  O4  MOL X 201      40.769  45.255  32.318  1.00  0.00           O
ATOM   1558  C18 MOL X 201      42.354  43.717  31.487  1.00  0.00           C
ATOM   1559  C19 MOL X 201      43.547  42.994  31.715  1.00  0.00           C
ATOM   1560  C20 MOL X 201      44.241  43.089  33.056  1.00  0.00           C
ATOM   1561  O5  MOL X 201      45.304  42.523  33.265  1.00  0.00           O
ATOM   1562  C21 MOL X 201      44.059  42.194  30.659  1.00  0.00           C
ATOM   1563  C22 MOL X 201      43.411  42.137  29.416  1.00  0.00           C
ATOM   1564  C23 MOL X 201      42.241  42.871  29.194  1.00  0.00           C
ATOM   1565  C24 MOL X 201      41.718  43.657  30.227  1.00  0.00           C
ATOM   1566  O6  MOL X 201      45.197  41.440  30.791  1.00  0.00           O
ATOM   1567  C25 MOL X 201      45.071  40.079  31.228  1.00  0.00           C
ATOM   1568  O7  MOL X 201      45.429  43.464  35.656  1.00  0.00           O
ATOM   1569  C26 MOL X 201      41.018  44.138  39.043  1.00  0.00           C
ATOM   1570  O8  MOL X 201      40.044  44.148  39.770  1.00  0.00           O
ATOM   1571  C27 MOL X 201      41.329  42.851  38.283  1.00  0.00           C
ATOM   1572  O9  MOL X 201      40.668  41.751  38.908  1.00  0.00           O
ATOM   1573  O10 MOL X 201      41.568  46.434  39.707  1.00  0.00           O
ATOM   1574  N1  MOL X 201      47.817  49.551  38.319  1.00  0.00           N
ATOM   1575  O11 MOL X 201      49.046  47.674  39.305  1.00  0.00           O
ATOM   1576  C28 MOL X 201      41.584  46.446  41.187  1.00  0.00           C
ATOM   1577  O12 MOL X 201      42.324  45.593  41.768  1.00  0.00           O
ATOM   1578  C29 MOL X 201      40.062  46.549  41.469  1.00  0.00           C
ATOM   1579  O13 MOL X 201      39.859  46.781  42.902  1.00  0.00           O
ATOM   1580  C30 MOL X 201      38.859  46.093  43.520  1.00  0.00           C
ATOM   1581  C31 MOL X 201      38.771  46.540  44.944  1.00  0.00           C
ATOM   1582  O14 MOL X 201      38.184  45.254  42.961  1.00  0.00           O
ATOM   1583  O15 MOL X 201      37.422  46.920  45.260  1.00  0.00           O
ATOM   1584  N2  MOL X 201      44.405  49.540  43.639  1.00  0.00           N
ATOM   1585  C32 MOL X 201      43.153  48.810  43.284  1.00  0.00           C
ATOM   1586  C33 MOL X 201      43.336  48.077  41.941  1.00  0.00           C
ATOM   1587  O16 MOL X 201      42.041  47.860  41.371  1.00  0.00           O
ATOM   1588  C34 MOL X 201      42.693  47.985  44.474  1.00  0.00           C
ATOM   1589  O17 MOL X 201      42.460  48.547  45.548  1.00  0.00           O
ATOM   1590  N   ALA X 202      42.658  46.598  44.400  1.00  0.00           N
ATOM   1591  CA  ALA X 202      42.242  45.846  45.598  1.00  0.00           C
ATOM   1592  CB  ALA X 202      41.948  44.390  45.222  1.00  0.00           C
ATOM   1593  C   ALA X 202      43.278  45.932  46.748  1.00  0.00           C
ATOM   1594  O   ALA X 202      42.898  45.793  47.910  1.00  0.00           O
ATOM   1595  N   GLY X 203      44.551  46.225  46.465  1.00  0.00           N
ATOM   1596  CA  GLY X 203      45.550  46.549  47.488  1.00  0.00           C
ATOM   1597  C   GLY X 203      45.273  47.896  48.167  1.00  0.00           C
ATOM   1598  O   GLY X 203      45.426  48.020  49.379  1.00  0.00           O
ATOM   1599  N   GLY X 204      44.775  48.884  47.418  1.00  0.00           N
ATOM   1600  CA  GLY X 204      44.373  50.197  47.939  1.00  0.00           C
ATOM   1601  C   GLY X 204      43.180  50.118  48.895  1.00  0.00           C
ATOM   1602  O   GLY X 204      43.164  50.812  49.913  1.00  0.00           O
ATOM   1603  N   GLU X 205      42.244  49.199  48.630  1.00  0.00           N
ATOM   1604  CA  GLU X 205      41.152  48.840  49.548  1.00  0.00           C
ATOM   1605  CB  GLU X 205      39.955  48.311  48.730  1.00  0.00           C
ATOM   1606  CG  GLU X 205      38.708  48.071  49.599  1.00  0.00           C
ATOM   1607  CD  GLU X 205      37.407  47.874  48.813  1.00  0.00           C
ATOM   1608  OE1 GLU X 205      36.316  48.032  49.411  1.00  0.00           O
ATOM   1609  OE2 GLU X 205      37.437  47.579  47.599  1.00  0.00           O
ATOM   1610  C   GLU X 205      41.592  47.877  50.674  1.00  0.00           C
ATOM   1611  O   GLU X 205      40.964  47.849  51.731  1.00  0.00           O
ATOM   1612  N   SER X 206      42.697  47.137  50.520  1.00  0.00           N
ATOM   1613  CA  SER X 206      43.277  46.335  51.616  1.00  0.00           C
ATOM   1614  CB  SER X 206      44.345  45.357  51.106  1.00  0.00           C
ATOM   1615  OG  SER X 206      43.823  44.445  50.155  1.00  0.00           O
ATOM   1616  C   SER X 206      43.881  47.230  52.709  1.00  0.00           C
ATOM   1617  O   SER X 206      43.695  46.972  53.899  1.00  0.00           O
ATOM   1618  N   VAL X 207      44.534  48.335  52.324  1.00  0.00           N
ATOM   1619  CA  VAL X 207      45.125  49.317  53.256  1.00  0.00           C
ATOM   1620  CB  VAL X 207      45.861  50.426  52.467  1.00  0.00           C
ATOM   1621  CG1 VAL X 207      46.278  51.625  53.327  1.00  0.00           C
ATOM   1622  CG2 VAL X 207      47.142  49.863  51.834  1.00  0.00           C
ATOM   1623  C   VAL X 207      44.089  49.893  54.234  1.00  0.00           C
ATOM   1624  O   VAL X 207      44.394  50.030  55.421  1.00  0.00           O
ATOM   1625  N   SER X 208      42.849  50.151  53.798  1.00  0.00           N
ATOM   1626  CA  SER X 208      41.799  50.656  54.698  1.00  0.00           C
ATOM   1627  CB  SER X 208      40.667  51.345  53.934  1.00  0.00           C
ATOM   1628  OG  SER X 208      40.005  50.464  53.056  1.00  0.00           O
ATOM   1629  C   SER X 208      41.269  49.610  55.694  1.00  0.00           C
ATOM   1630  O   SER X 208      40.760  49.990  56.748  1.00  0.00           O
ATOM   1631  N   VAL X 209      41.461  48.305  55.443  1.00  0.00           N
ATOM   1632  CA  VAL X 209      41.226  47.248  56.451  1.00  0.00           C
ATOM   1633  CB  VAL X 209      41.102  45.838  55.826  1.00  0.00           C
ATOM   1634  CG1 VAL X 209      40.648  44.807  56.871  1.00  0.00           C
ATOM   1635  CG2 VAL X 209      40.091  45.791  54.678  1.00  0.00           C
ATOM   1636  C   VAL X 209      42.347  47.244  57.492  1.00  0.00           C
ATOM   1637  O   VAL X 209      42.079  47.166  58.692  1.00  0.00           O
ATOM   1638  N   LEU X 210      43.605  47.368  57.057  1.00  0.00           N
ATOM   1639  CA  LEU X 210      44.777  47.310  57.941  1.00  0.00           C
ATOM   1640  CB  LEU X 210      46.061  47.299  57.085  1.00  0.00           C
ATOM   1641  CG  LEU X 210      46.263  46.024  56.238  1.00  0.00           C
ATOM   1642  CD1 LEU X 210      47.446  46.207  55.287  1.00  0.00           C
ATOM   1643  CD2 LEU X 210      46.547  44.790  57.101  1.00  0.00           C
ATOM   1644  C   LEU X 210      44.784  48.446  58.982  1.00  0.00           C
ATOM   1645  O   LEU X 210      45.127  48.210  60.142  1.00  0.00           O
ATOM   1646  N   VAL X 211      44.335  49.656  58.627  1.00  0.00           N
ATOM   1647  CA  VAL X 211      44.209  50.778  59.586  1.00  0.00           C
ATOM   1648  CB  VAL X 211      44.245  52.160  58.897  1.00  0.00           C
ATOM   1649  CG1 VAL X 211      45.532  52.356  58.086  1.00  0.00           C
ATOM   1650  CG2 VAL X 211      43.041  52.393  57.983  1.00  0.00           C
ATOM   1651  C   VAL X 211      42.997  50.675  60.529  1.00  0.00           C
ATOM   1652  O   VAL X 211      42.909  51.473  61.462  1.00  0.00           O
ATOM   1653  N   LEU X 212      42.080  49.717  60.323  1.00  0.00           N
ATOM   1654  CA  LEU X 212      40.870  49.523  61.144  1.00  0.00           C
ATOM   1655  CB  LEU X 212      39.618  49.637  60.249  1.00  0.00           C
ATOM   1656  CG  LEU X 212      39.170  51.080  59.948  1.00  0.00           C
ATOM   1657  CD1 LEU X 212      38.019  51.066  58.940  1.00  0.00           C
ATOM   1658  CD2 LEU X 212      38.665  51.794  61.207  1.00  0.00           C
ATOM   1659  C   LEU X 212      40.839  48.211  61.947  1.00  0.00           C
ATOM   1660  O   LEU X 212      40.205  48.184  63.000  1.00  0.00           O
ATOM   1661  N   SER X 213      41.500  47.139  61.501  1.00  0.00           N
ATOM   1662  CA  SER X 213      41.537  45.854  62.221  1.00  0.00           C
ATOM   1663  CB  SER X 213      42.190  44.775  61.349  1.00  0.00           C
ATOM   1664  OG  SER X 213      42.436  43.603  62.108  1.00  0.00           O
ATOM   1665  C   SER X 213      42.301  45.966  63.557  1.00  0.00           C
ATOM   1666  O   SER X 213      43.446  46.435  63.547  1.00  0.00           O
ATOM   1667  N   PRO X 214      41.749  45.478  64.691  1.00  0.00           N
ATOM   1668  CD  PRO X 214      40.365  45.052  64.869  1.00  0.00           C
ATOM   1669  CG  PRO X 214      40.094  45.142  66.369  1.00  0.00           C
ATOM   1670  CB  PRO X 214      41.458  44.828  66.976  1.00  0.00           C
ATOM   1671  CA  PRO X 214      42.460  45.422  65.977  1.00  0.00           C
ATOM   1672  C   PRO X 214      43.747  44.579  65.962  1.00  0.00           C
ATOM   1673  O   PRO X 214      44.635  44.805  66.787  1.00  0.00           O
ATOM   1674  N   LEU X 215      43.858  43.624  65.030  1.00  0.00           N
ATOM   1675  CA  LEU X 215      44.993  42.703  64.904  1.00  0.00           C
ATOM   1676  CB  LEU X 215      44.462  41.413  64.241  1.00  0.00           C
ATOM   1677  CG  LEU X 215      45.467  40.247  64.157  1.00  0.00           C
ATOM   1678  CD1 LEU X 215      45.904  39.760  65.540  1.00  0.00           C
ATOM   1679  CD2 LEU X 215      44.823  39.068  63.423  1.00  0.00           C
ATOM   1680  C   LEU X 215      46.169  43.313  64.118  1.00  0.00           C
ATOM   1681  O   LEU X 215      47.326  42.994  64.385  1.00  0.00           O
ATOM   1682  N   ALA X 216      45.887  44.205  63.164  1.00  0.00           N
ATOM   1683  CA  ALA X 216      46.876  44.753  62.228  1.00  0.00           C
ATOM   1684  CB  ALA X 216      46.145  45.087  60.923  1.00  0.00           C
ATOM   1685  C   ALA X 216      47.693  45.950  62.771  1.00  0.00           C
ATOM   1686  O   ALA X 216      48.560  46.479  62.069  1.00  0.00           O
ATOM   1687  N   LYS X 217      47.435  46.391  64.010  1.00  0.00           N
ATOM   1688  CA  LYS X 217      48.213  47.435  64.701  1.00  0.00           C
ATOM   1689  CB  LYS X 217      47.363  48.062  65.821  1.00  0.00           C
ATOM   1690  CG  LYS X 217      47.178  47.142  67.038  1.00  0.00           C
ATOM   1691  CD  LYS X 217      46.170  47.731  68.033  1.00  0.00           C
ATOM   1692  CE  LYS X 217      46.223  46.974  69.365  1.00  0.00           C
ATOM   1693  NZ  LYS X 217      45.382  45.757  69.380  1.00  0.00           N
ATOM   1694  C   LYS X 217      49.570  46.903  65.194  1.00  0.00           C
ATOM   1695  O   LYS X 217      49.710  45.705  65.434  1.00  0.00           O
ATOM   1696  N   ASN X 218      50.534  47.800  65.405  1.00  0.00           N
ATOM   1697  CA  ASN X 218      51.926  47.518  65.802  1.00  0.00           C
ATOM   1698  CB  ASN X 218      52.029  46.802  67.167  1.00  0.00           C
ATOM   1699  CG  ASN X 218      51.300  47.461  68.322  1.00  0.00           C
ATOM   1700  OD1 ASN X 218      50.574  48.442  68.210  1.00  0.00           O
ATOM   1701  ND2 ASN X 218      51.476  46.929  69.501  1.00  0.00           N
ATOM   1702  C   ASN X 218      52.789  46.872  64.694  1.00  0.00           C
ATOM   1703  O   ASN X 218      53.701  46.094  64.986  1.00  0.00           O
ATOM   1704  N   LEU X 219      52.506  47.177  63.422  1.00  0.00           N
ATOM   1705  CA  LEU X 219      53.228  46.652  62.249  1.00  0.00           C
ATOM   1706  CB  LEU X 219      52.312  45.668  61.491  1.00  0.00           C
ATOM   1707  CG  LEU X 219      51.901  44.401  62.269  1.00  0.00           C
ATOM   1708  CD1 LEU X 219      50.883  43.603  61.452  1.00  0.00           C
ATOM   1709  CD2 LEU X 219      53.088  43.477  62.554  1.00  0.00           C
ATOM   1710  C   LEU X 219      53.744  47.749  61.295  1.00  0.00           C
ATOM   1711  O   LEU X 219      54.706  47.501  60.567  1.00  0.00           O
ATOM   1712  N   PHE X 220      53.128  48.938  61.279  1.00  0.00           N
ATOM   1713  CA  PHE X 220      53.458  50.032  60.348  1.00  0.00           C
ATOM   1714  CB  PHE X 220      52.721  49.794  59.014  1.00  0.00           C
ATOM   1715  CG  PHE X 220      51.215  49.661  59.136  1.00  0.00           C
ATOM   1716  CD1 PHE X 220      50.619  48.385  59.145  1.00  0.00           C
ATOM   1717  CE1 PHE X 220      49.233  48.255  59.336  1.00  0.00           C
ATOM   1718  CZ  PHE X 220      48.439  49.401  59.510  1.00  0.00           C
ATOM   1719  CE2 PHE X 220      49.027  50.676  59.473  1.00  0.00           C
ATOM   1720  CD2 PHE X 220      50.412  50.807  59.280  1.00  0.00           C
ATOM   1721  C   PHE X 220      53.188  51.441  60.923  1.00  0.00           C
ATOM   1722  O   PHE X 220      52.683  51.597  62.038  1.00  0.00           O
ATOM   1723  N   HIE X 221      53.557  52.470  60.153  1.00  0.00           N
ATOM   1724  CA  HIE X 221      53.779  53.853  60.609  1.00  0.00           C
ATOM   1725  CB  HIE X 221      55.296  54.056  60.783  1.00  0.00           C
ATOM   1726  CG  HIE X 221      55.916  53.035  61.705  1.00  0.00           C
ATOM   1727  ND1 HIE X 221      56.301  51.746  61.324  1.00  0.00           N
ATOM   1728  CE1 HIE X 221      56.614  51.110  62.462  1.00  0.00           C
ATOM   1729  NE2 HIE X 221      56.472  51.929  63.513  1.00  0.00           N
ATOM   1730  CD2 HIE X 221      56.028  53.150  63.058  1.00  0.00           C
ATOM   1731  C   HIE X 221      53.201  54.927  59.675  1.00  0.00           C
ATOM   1732  O   HIE X 221      53.021  56.068  60.097  1.00  0.00           O
ATOM   1733  N   ARG X 222      52.910  54.598  58.410  1.00  0.00           N
ATOM   1734  CA  ARG X 222      52.173  55.437  57.437  1.00  0.00           C
ATOM   1735  CB  ARG X 222      53.124  56.294  56.574  1.00  0.00           C
ATOM   1736  CG  ARG X 222      53.942  57.385  57.283  1.00  0.00           C
ATOM   1737  CD  ARG X 222      55.291  56.881  57.825  1.00  0.00           C
ATOM   1738  NE  ARG X 222      56.084  57.949  58.462  1.00  0.00           N
ATOM   1739  CZ  ARG X 222      55.804  58.606  59.577  1.00  0.00           C
ATOM   1740  NH1 ARG X 222      54.742  58.367  60.292  1.00  0.00           N
ATOM   1741  NH2 ARG X 222      56.603  59.543  59.989  1.00  0.00           N
ATOM   1742  C   ARG X 222      51.334  54.551  56.508  1.00  0.00           C
ATOM   1743  O   ARG X 222      51.666  53.378  56.330  1.00  0.00           O
ATOM   1744  N   ALA X 223      50.295  55.109  55.887  1.00  0.00           N
ATOM   1745  CA  ALA X 223      49.424  54.409  54.938  1.00  0.00           C
ATOM   1746  CB  ALA X 223      48.107  54.085  55.655  1.00  0.00           C
ATOM   1747  C   ALA X 223      49.188  55.208  53.639  1.00  0.00           C
ATOM   1748  O   ALA X 223      49.008  56.426  53.683  1.00  0.00           O
ATOM   1749  N   ILE X 224      49.150  54.519  52.491  1.00  0.00           N
ATOM   1750  CA  ILE X 224      48.846  55.083  51.164  1.00  0.00           C
ATOM   1751  CB  ILE X 224      50.131  55.296  50.316  1.00  0.00           C
ATOM   1752  CG2 ILE X 224      49.753  55.951  48.968  1.00  0.00           C
ATOM   1753  CG1 ILE X 224      51.199  56.141  51.052  1.00  0.00           C
ATOM   1754  CD1 ILE X 224      52.543  56.267  50.318  1.00  0.00           C
ATOM   1755  C   ILE X 224      47.856  54.175  50.411  1.00  0.00           C
ATOM   1756  O   ILE X 224      48.143  52.997  50.192  1.00  0.00           O
ATOM   1757  N   SER X 225      46.735  54.735  49.948  1.00  0.00           N
ATOM   1758  CA  SER X 225      45.856  54.112  48.941  1.00  0.00           C
ATOM   1759  CB  SER X 225      44.392  54.113  49.402  1.00  0.00           C
ATOM   1760  OG  SER X 225      44.184  53.310  50.558  1.00  0.00           O
ATOM   1761  C   SER X 225      46.013  54.871  47.616  1.00  0.00           C
ATOM   1762  O   SER X 225      45.687  56.055  47.542  1.00  0.00           O
ATOM   1763  N   GLU X 226      46.566  54.219  46.591  1.00  0.00           N
ATOM   1764  CA  GLU X 226      47.147  54.881  45.412  1.00  0.00           C
ATOM   1765  CB  GLU X 226      48.404  54.094  44.986  1.00  0.00           C
ATOM   1766  CG  GLU X 226      49.124  54.602  43.726  1.00  0.00           C
ATOM   1767  CD  GLU X 226      49.704  56.010  43.893  1.00  0.00           C
ATOM   1768  OE1 GLU X 226      48.931  56.989  43.738  1.00  0.00           O
ATOM   1769  OE2 GLU X 226      50.918  56.130  44.169  1.00  0.00           O
ATOM   1770  C   GLU X 226      46.160  55.064  44.242  1.00  0.00           C
ATOM   1771  O   GLU X 226      45.559  54.102  43.758  1.00  0.00           O
ATOM   1772  N   SER X 227      46.072  56.303  43.736  1.00  0.00           N
ATOM   1773  CA  SER X 227      45.559  56.695  42.407  1.00  0.00           C
ATOM   1774  CB  SER X 227      46.691  56.621  41.367  1.00  0.00           C
ATOM   1775  OG  SER X 227      47.633  57.647  41.609  1.00  0.00           O
ATOM   1776  C   SER X 227      44.265  56.014  41.917  1.00  0.00           C
ATOM   1777  O   SER X 227      44.122  55.733  40.725  1.00  0.00           O
ATOM   1778  N   GLY X 228      43.290  55.774  42.797  1.00  0.00           N
ATOM   1779  CA  GLY X 228      41.992  55.206  42.422  1.00  0.00           C
ATOM   1780  C   GLY X 228      41.056  54.921  43.598  1.00  0.00           C
ATOM   1781  O   GLY X 228      40.001  55.550  43.694  1.00  0.00           O
ATOM   1782  N   VAL X 229      41.406  53.957  44.459  1.00  0.00           N
ATOM   1783  CA  VAL X 229      40.476  53.349  45.432  1.00  0.00           C
ATOM   1784  CB  VAL X 229      40.064  51.927  44.979  1.00  0.00           C
ATOM   1785  CG1 VAL X 229      38.928  51.374  45.852  1.00  0.00           C
ATOM   1786  CG2 VAL X 229      39.591  51.882  43.517  1.00  0.00           C
ATOM   1787  C   VAL X 229      41.073  53.275  46.841  1.00  0.00           C
ATOM   1788  O   VAL X 229      42.153  52.719  47.031  1.00  0.00           O
ATOM   1789  N   ALA X 230      40.319  53.749  47.840  1.00  0.00           N
ATOM   1790  CA  ALA X 230      40.592  53.529  49.266  1.00  0.00           C
ATOM   1791  CB  ALA X 230      40.761  54.893  49.948  1.00  0.00           C
ATOM   1792  C   ALA X 230      39.511  52.670  49.956  1.00  0.00           C
ATOM   1793  O   ALA X 230      39.829  51.885  50.848  1.00  0.00           O
ATOM   1794  N   LEU X 231      38.243  52.771  49.540  1.00  0.00           N
ATOM   1795  CA  LEU X 231      37.132  51.932  50.014  1.00  0.00           C
ATOM   1796  CB  LEU X 231      36.570  52.538  51.322  1.00  0.00           C
ATOM   1797  CG  LEU X 231      35.419  51.756  51.990  1.00  0.00           C
ATOM   1798  CD1 LEU X 231      35.855  50.357  52.424  1.00  0.00           C
ATOM   1799  CD2 LEU X 231      34.912  52.492  53.229  1.00  0.00           C
ATOM   1800  C   LEU X 231      36.047  51.814  48.929  1.00  0.00           C
ATOM   1801  O   LEU X 231      35.854  52.739  48.143  1.00  0.00           O
ATOM   1802  N   THR X 232      35.309  50.701  48.910  1.00  0.00           N
ATOM   1803  CA  THR X 232      34.096  50.510  48.094  1.00  0.00           C
ATOM   1804  CB  THR X 232      34.350  49.591  46.885  1.00  0.00           C
ATOM   1805  CG2 THR X 232      35.553  49.997  46.043  1.00  0.00           C
ATOM   1806  OG1 THR X 232      34.522  48.248  47.278  1.00  0.00           O
ATOM   1807  C   THR X 232      32.943  49.942  48.929  1.00  0.00           C
ATOM   1808  O   THR X 232      33.150  49.439  50.038  1.00  0.00           O
ATOM   1809  N   SER X 233      31.730  49.940  48.372  1.00  0.00           N
ATOM   1810  CA  SER X 233      30.585  49.168  48.882  1.00  0.00           C
ATOM   1811  CB  SER X 233      29.297  50.006  48.809  1.00  0.00           C
ATOM   1812  OG  SER X 233      29.457  51.285  49.412  1.00  0.00           O
ATOM   1813  C   SER X 233      30.430  47.816  48.150  1.00  0.00           C
ATOM   1814  O   SER X 233      29.309  47.339  47.979  1.00  0.00           O
ATOM   1815  N   VAL X 234      31.528  47.222  47.648  1.00  0.00           N
ATOM   1816  CA  VAL X 234      31.497  46.147  46.627  1.00  0.00           C
ATOM   1817  CB  VAL X 234      32.012  46.694  45.270  1.00  0.00           C
ATOM   1818  CG1 VAL X 234      31.810  45.712  44.109  1.00  0.00           C
ATOM   1819  CG2 VAL X 234      31.293  47.988  44.853  1.00  0.00           C
ATOM   1820  C   VAL X 234      32.274  44.880  47.027  1.00  0.00           C
ATOM   1821  O   VAL X 234      31.879  43.782  46.634  1.00  0.00           O
ATOM   1822  N   LEU X 235      33.352  44.988  47.813  1.00  0.00           N
ATOM   1823  CA  LEU X 235      34.239  43.870  48.181  1.00  0.00           C
ATOM   1824  CB  LEU X 235      35.682  44.411  48.265  1.00  0.00           C
ATOM   1825  CG  LEU X 235      36.769  43.358  48.559  1.00  0.00           C
ATOM   1826  CD1 LEU X 235      36.888  42.316  47.444  1.00  0.00           C
ATOM   1827  CD2 LEU X 235      38.122  44.055  48.707  1.00  0.00           C
ATOM   1828  C   LEU X 235      33.818  43.149  49.477  1.00  0.00           C
ATOM   1829  O   LEU X 235      33.981  41.930  49.575  1.00  0.00           O
ATOM   1830  N   VAL X 236      33.269  43.867  50.459  1.00  0.00           N
ATOM   1831  CA  VAL X 236      32.773  43.303  51.733  1.00  0.00           C
ATOM   1832  CB  VAL X 236      32.931  44.337  52.871  1.00  0.00           C
ATOM   1833  CG1 VAL X 236      32.037  45.573  52.708  1.00  0.00           C
ATOM   1834  CG2 VAL X 236      32.674  43.739  54.259  1.00  0.00           C
ATOM   1835  C   VAL X 236      31.342  42.751  51.619  1.00  0.00           C
ATOM   1836  O   VAL X 236      30.545  43.251  50.822  1.00  0.00           O
ATOM   1837  N   LYS X 237      30.996  41.735  52.424  1.00  0.00           N
ATOM   1838  CA  LYS X 237      29.623  41.219  52.584  1.00  0.00           C
ATOM   1839  CB  LYS X 237      29.500  39.858  51.867  1.00  0.00           C
ATOM   1840  CG  LYS X 237      28.060  39.325  51.749  1.00  0.00           C
ATOM   1841  CD  LYS X 237      27.231  40.060  50.681  1.00  0.00           C
ATOM   1842  CE  LYS X 237      25.731  39.724  50.712  1.00  0.00           C
ATOM   1843  NZ  LYS X 237      25.451  38.273  50.607  1.00  0.00           N
ATOM   1844  C   LYS X 237      29.225  41.131  54.066  1.00  0.00           C
ATOM   1845  O   LYS X 237      30.024  40.718  54.908  1.00  0.00           O
ATOM   1846  N   LYS X 238      27.975  41.488  54.381  1.00  0.00           N
ATOM   1847  CA  LYS X 238      27.376  41.438  55.726  1.00  0.00           C
ATOM   1848  CB  LYS X 238      26.373  42.601  55.856  1.00  0.00           C
ATOM   1849  CG  LYS X 238      25.880  42.854  57.292  1.00  0.00           C
ATOM   1850  CD  LYS X 238      24.865  44.006  57.361  1.00  0.00           C
ATOM   1851  CE  LYS X 238      25.500  45.378  57.097  1.00  0.00           C
ATOM   1852  NZ  LYS X 238      24.466  46.423  56.911  1.00  0.00           N
ATOM   1853  C   LYS X 238      26.732  40.074  56.014  1.00  0.00           C
ATOM   1854  O   LYS X 238      26.111  39.467  55.135  1.00  0.00           O
ATOM   1855  N   GLY X 239      26.820  39.628  57.265  1.00  0.00           N
ATOM   1856  CA  GLY X 239      26.128  38.447  57.780  1.00  0.00           C
ATOM   1857  C   GLY X 239      26.684  37.107  57.294  1.00  0.00           C
ATOM   1858  O   GLY X 239      27.873  36.971  56.999  1.00  0.00           O
ATOM   1859  N   ASP X 240      25.809  36.105  57.240  1.00  0.00           N
ATOM   1860  CA  ASP X 240      26.145  34.711  56.951  1.00  0.00           C
ATOM   1861  CB  ASP X 240      24.910  33.848  57.265  1.00  0.00           C
ATOM   1862  CG  ASP X 240      25.165  32.340  57.321  1.00  0.00           C
ATOM   1863  OD1 ASP X 240      26.339  31.902  57.263  1.00  0.00           O
ATOM   1864  OD2 ASP X 240      24.173  31.598  57.515  1.00  0.00           O
ATOM   1865  C   ASP X 240      26.614  34.501  55.501  1.00  0.00           C
ATOM   1866  O   ASP X 240      26.007  35.011  54.553  1.00  0.00           O
ATOM   1867  N   VAL X 241      27.667  33.701  55.322  1.00  0.00           N
ATOM   1868  CA  VAL X 241      28.188  33.265  54.013  1.00  0.00           C
ATOM   1869  CB  VAL X 241      29.595  33.835  53.739  1.00  0.00           C
ATOM   1870  CG1 VAL X 241      29.562  35.367  53.659  1.00  0.00           C
ATOM   1871  CG2 VAL X 241      30.623  33.405  54.791  1.00  0.00           C
ATOM   1872  C   VAL X 241      28.140  31.746  53.809  1.00  0.00           C
ATOM   1873  O   VAL X 241      28.517  31.267  52.738  1.00  0.00           O
ATOM   1874  N   LYS X 242      27.622  30.961  54.769  1.00  0.00           N
ATOM   1875  CA  LYS X 242      27.423  29.513  54.577  1.00  0.00           C
ATOM   1876  CB  LYS X 242      27.106  28.814  55.908  1.00  0.00           C
ATOM   1877  CG  LYS X 242      27.008  27.274  55.830  1.00  0.00           C
ATOM   1878  CD  LYS X 242      25.600  26.760  55.486  1.00  0.00           C
ATOM   1879  CE  LYS X 242      25.505  25.234  55.556  1.00  0.00           C
ATOM   1880  NZ  LYS X 242      24.128  24.768  55.269  1.00  0.00           N
ATOM   1881  C   LYS X 242      26.426  29.187  53.456  1.00  0.00           C
ATOM   1882  O   LYS X 242      26.728  28.254  52.717  1.00  0.00           O
ATOM   1883  N   PRO X 243      25.324  29.932  53.226  1.00  0.00           N
ATOM   1884  CD  PRO X 243      24.678  30.859  54.146  1.00  0.00           C
ATOM   1885  CG  PRO X 243      23.222  30.943  53.693  1.00  0.00           C
ATOM   1886  CB  PRO X 243      23.332  30.733  52.184  1.00  0.00           C
ATOM   1887  CA  PRO X 243      24.473  29.720  52.052  1.00  0.00           C
ATOM   1888  C   PRO X 243      25.224  29.858  50.717  1.00  0.00           C
ATOM   1889  O   PRO X 243      24.983  29.075  49.800  1.00  0.00           O
ATOM   1890  N   LEU X 244      26.194  30.777  50.620  1.00  0.00           N
ATOM   1891  CA  LEU X 244      27.093  30.876  49.463  1.00  0.00           C
ATOM   1892  CB  LEU X 244      27.771  32.258  49.462  1.00  0.00           C
ATOM   1893  CG  LEU X 244      28.780  32.489  48.319  1.00  0.00           C
ATOM   1894  CD1 LEU X 244      28.147  32.358  46.932  1.00  0.00           C
ATOM   1895  CD2 LEU X 244      29.371  33.893  48.436  1.00  0.00           C
ATOM   1896  C   LEU X 244      28.114  29.726  49.422  1.00  0.00           C
ATOM   1897  O   LEU X 244      28.366  29.178  48.354  1.00  0.00           O
ATOM   1898  N   ALA X 245      28.679  29.318  50.561  1.00  0.00           N
ATOM   1899  CA  ALA X 245      29.602  28.181  50.628  1.00  0.00           C
ATOM   1900  CB  ALA X 245      30.197  28.120  52.039  1.00  0.00           C
ATOM   1901  C   ALA X 245      28.928  26.849  50.235  1.00  0.00           C
ATOM   1902  O   ALA X 245      29.524  26.039  49.529  1.00  0.00           O
ATOM   1903  N   GLU X 246      27.670  26.653  50.637  1.00  0.00           N
ATOM   1904  CA  GLU X 246      26.789  25.555  50.223  1.00  0.00           C
ATOM   1905  CB  GLU X 246      25.479  25.671  51.030  1.00  0.00           C
ATOM   1906  CG  GLU X 246      24.436  24.585  50.737  1.00  0.00           C
ATOM   1907  CD  GLU X 246      23.097  24.905  51.419  1.00  0.00           C
ATOM   1908  OE1 GLU X 246      22.100  25.178  50.705  1.00  0.00           O
ATOM   1909  OE2 GLU X 246      23.022  24.883  52.674  1.00  0.00           O
ATOM   1910  C   GLU X 246      26.535  25.608  48.708  1.00  0.00           C
ATOM   1911  O   GLU X 246      26.712  24.608  48.013  1.00  0.00           O
ATOM   1912  N   GLN X 247      26.202  26.789  48.176  1.00  0.00           N
ATOM   1913  CA  GLN X 247      25.985  26.995  46.743  1.00  0.00           C
ATOM   1914  CB  GLN X 247      25.475  28.429  46.530  1.00  0.00           C
ATOM   1915  CG  GLN X 247      24.744  28.630  45.200  1.00  0.00           C
ATOM   1916  CD  GLN X 247      23.299  28.142  45.222  1.00  0.00           C
ATOM   1917  OE1 GLN X 247      22.911  27.220  45.931  1.00  0.00           O
ATOM   1918  NE2 GLN X 247      22.435  28.744  44.440  1.00  0.00           N
ATOM   1919  C   GLN X 247      27.251  26.723  45.910  1.00  0.00           C
ATOM   1920  O   GLN X 247      27.164  26.109  44.846  1.00  0.00           O
ATOM   1921  N   ILE X 248      28.434  27.105  46.406  1.00  0.00           N
ATOM   1922  CA  ILE X 248      29.734  26.824  45.776  1.00  0.00           C
ATOM   1923  CB  ILE X 248      30.833  27.735  46.376  1.00  0.00           C
ATOM   1924  CG2 ILE X 248      32.249  27.263  45.985  1.00  0.00           C
ATOM   1925  CG1 ILE X 248      30.616  29.194  45.905  1.00  0.00           C
ATOM   1926  CD1 ILE X 248      31.482  30.229  46.639  1.00  0.00           C
ATOM   1927  C   ILE X 248      30.076  25.328  45.865  1.00  0.00           C
ATOM   1928  O   ILE X 248      30.514  24.750  44.871  1.00  0.00           O
ATOM   1929  N   ALA X 249      29.818  24.665  46.996  1.00  0.00           N
ATOM   1930  CA  ALA X 249      30.002  23.217  47.131  1.00  0.00           C
ATOM   1931  CB  ALA X 249      29.753  22.827  48.593  1.00  0.00           C
ATOM   1932  C   ALA X 249      29.103  22.430  46.157  1.00  0.00           C
ATOM   1933  O   ALA X 249      29.560  21.484  45.516  1.00  0.00           O
ATOM   1934  N   ILE X 250      27.851  22.854  45.965  1.00  0.00           N
ATOM   1935  CA  ILE X 250      26.919  22.253  44.993  1.00  0.00           C
ATOM   1936  CB  ILE X 250      25.473  22.667  45.344  1.00  0.00           C
ATOM   1937  CG2 ILE X 250      24.461  22.243  44.264  1.00  0.00           C
ATOM   1938  CG1 ILE X 250      25.100  22.025  46.699  1.00  0.00           C
ATOM   1939  CD1 ILE X 250      23.866  22.639  47.355  1.00  0.00           C
ATOM   1940  C   ILE X 250      27.321  22.598  43.551  1.00  0.00           C
ATOM   1941  O   ILE X 250      27.247  21.736  42.675  1.00  0.00           O
ATOM   1942  N   THR X 251      27.850  23.804  43.318  1.00  0.00           N
ATOM   1943  CA  THR X 251      28.461  24.226  42.043  1.00  0.00           C
ATOM   1944  CB  THR X 251      28.795  25.731  42.086  1.00  0.00           C
ATOM   1945  CG2 THR X 251      29.506  26.276  40.851  1.00  0.00           C
ATOM   1946  OG1 THR X 251      27.602  26.477  42.220  1.00  0.00           O
ATOM   1947  C   THR X 251      29.703  23.392  41.696  1.00  0.00           C
ATOM   1948  O   THR X 251      29.953  23.138  40.521  1.00  0.00           O
ATOM   1949  N   ALA X 252      30.451  22.895  42.684  1.00  0.00           N
ATOM   1950  CA  ALA X 252      31.541  21.937  42.479  1.00  0.00           C
ATOM   1951  CB  ALA X 252      32.538  22.115  43.629  1.00  0.00           C
ATOM   1952  C   ALA X 252      31.061  20.471  42.352  1.00  0.00           C
ATOM   1953  O   ALA X 252      31.794  19.621  41.841  1.00  0.00           O
ATOM   1954  N   GLY X 253      29.841  20.159  42.802  1.00  0.00           N
ATOM   1955  CA  GLY X 253      29.270  18.808  42.803  1.00  0.00           C
ATOM   1956  C   GLY X 253      29.557  17.989  44.070  1.00  0.00           C
ATOM   1957  O   GLY X 253      29.701  16.767  43.986  1.00  0.00           O
ATOM   1958  N   CYS X 254      29.686  18.637  45.230  1.00  0.00           N
ATOM   1959  CA  CYS X 254      29.984  18.006  46.523  1.00  0.00           C
ATOM   1960  CB  CYS X 254      30.970  18.899  47.295  1.00  0.00           C
ATOM   1961  SG  CYS X 254      32.500  19.157  46.344  1.00  0.00           S
ATOM   1962  C   CYS X 254      28.718  17.714  47.365  1.00  0.00           C
ATOM   1963  O   CYS X 254      27.673  18.345  47.165  1.00  0.00           O
ATOM   1964  N   LYS X 255      28.811  16.795  48.339  1.00  0.00           N
ATOM   1965  CA  LYS X 255      27.805  16.558  49.400  1.00  0.00           C
ATOM   1966  CB  LYS X 255      28.133  15.220  50.104  1.00  0.00           C
ATOM   1967  CG  LYS X 255      27.077  14.798  51.146  1.00  0.00           C
ATOM   1968  CD  LYS X 255      27.372  13.459  51.845  1.00  0.00           C
ATOM   1969  CE  LYS X 255      27.222  12.268  50.890  1.00  0.00           C
ATOM   1970  NZ  LYS X 255      27.477  10.974  51.567  1.00  0.00           N
ATOM   1971  C   LYS X 255      27.750  17.737  50.390  1.00  0.00           C
ATOM   1972  O   LYS X 255      28.793  18.265  50.778  1.00  0.00           O
ATOM   1973  N   THR X 256      26.552  18.137  50.832  1.00  0.00           N
ATOM   1974  CA  THR X 256      26.324  19.317  51.706  1.00  0.00           C
ATOM   1975  CB  THR X 256      25.716  20.502  50.935  1.00  0.00           C
ATOM   1976  CG2 THR X 256      26.695  21.080  49.916  1.00  0.00           C
ATOM   1977  OG1 THR X 256      24.530  20.127  50.265  1.00  0.00           O
ATOM   1978  C   THR X 256      25.532  19.012  52.987  1.00  0.00           C
ATOM   1979  O   THR X 256      24.892  19.894  53.568  1.00  0.00           O
ATOM   1980  N   THR X 257      25.590  17.769  53.469  1.00  0.00           N
ATOM   1981  CA  THR X 257      24.951  17.314  54.717  1.00  0.00           C
ATOM   1982  CB  THR X 257      25.106  15.788  54.856  1.00  0.00           C
ATOM   1983  CG2 THR X 257      24.384  15.218  56.073  1.00  0.00           C
ATOM   1984  OG1 THR X 257      24.534  15.176  53.719  1.00  0.00           O
ATOM   1985  C   THR X 257      25.514  18.042  55.944  1.00  0.00           C
ATOM   1986  O   THR X 257      24.741  18.435  56.827  1.00  0.00           O
ATOM   1987  N   THR X 258      26.828  18.300  55.961  1.00  0.00           N
ATOM   1988  CA  THR X 258      27.527  19.144  56.951  1.00  0.00           C
ATOM   1989  CB  THR X 258      28.168  18.317  58.083  1.00  0.00           C
ATOM   1990  CG2 THR X 258      27.116  17.611  58.933  1.00  0.00           C
ATOM   1991  OG1 THR X 258      29.038  17.322  57.591  1.00  0.00           O
ATOM   1992  C   THR X 258      28.592  20.037  56.298  1.00  0.00           C
ATOM   1993  O   THR X 258      29.280  19.635  55.351  1.00  0.00           O
ATOM   1994  N   SER X 259      28.750  21.260  56.812  1.00  0.00           N
ATOM   1995  CA  SER X 259      29.709  22.257  56.309  1.00  0.00           C
ATOM   1996  CB  SER X 259      29.484  23.612  56.994  1.00  0.00           C
ATOM   1997  OG  SER X 259      28.145  24.044  56.844  1.00  0.00           O
ATOM   1998  C   SER X 259      31.162  21.815  56.519  1.00  0.00           C
ATOM   1999  O   SER X 259      31.991  21.964  55.621  1.00  0.00           O
ATOM   2000  N   ALA X 260      31.447  21.183  57.663  1.00  0.00           N
ATOM   2001  CA  ALA X 260      32.767  20.644  57.998  1.00  0.00           C
ATOM   2002  CB  ALA X 260      32.685  20.073  59.417  1.00  0.00           C
ATOM   2003  C   ALA X 260      33.264  19.579  56.997  1.00  0.00           C
ATOM   2004  O   ALA X 260      34.464  19.495  56.728  1.00  0.00           O
ATOM   2005  N   VAL X 261      32.350  18.803  56.399  1.00  0.00           N
ATOM   2006  CA  VAL X 261      32.677  17.835  55.339  1.00  0.00           C
ATOM   2007  CB  VAL X 261      31.726  16.621  55.385  1.00  0.00           C
ATOM   2008  CG1 VAL X 261      31.940  15.649  54.219  1.00  0.00           C
ATOM   2009  CG2 VAL X 261      31.950  15.836  56.687  1.00  0.00           C
ATOM   2010  C   VAL X 261      32.714  18.506  53.963  1.00  0.00           C
ATOM   2011  O   VAL X 261      33.634  18.239  53.195  1.00  0.00           O
ATOM   2012  N   MET X 262      31.801  19.435  53.645  1.00  0.00           N
ATOM   2013  CA  MET X 262      31.782  20.052  52.305  1.00  0.00           C
ATOM   2014  CB  MET X 262      30.458  20.796  52.046  1.00  0.00           C
ATOM   2015  CG  MET X 262      30.420  22.255  52.512  1.00  0.00           C
ATOM   2016  SD  MET X 262      28.761  22.989  52.487  1.00  0.00           S
ATOM   2017  CE  MET X 262      29.150  24.644  53.116  1.00  0.00           C
ATOM   2018  C   MET X 262      33.034  20.904  52.019  1.00  0.00           C
ATOM   2019  O   MET X 262      33.503  20.935  50.881  1.00  0.00           O
ATOM   2020  N   VAL X 263      33.641  21.526  53.043  1.00  0.00           N
ATOM   2021  CA  VAL X 263      34.951  22.191  52.892  1.00  0.00           C
ATOM   2022  CB  VAL X 263      35.241  23.165  54.053  1.00  0.00           C
ATOM   2023  CG1 VAL X 263      35.543  22.472  55.386  1.00  0.00           C
ATOM   2024  CG2 VAL X 263      36.409  24.097  53.709  1.00  0.00           C
ATOM   2025  C   VAL X 263      36.091  21.188  52.670  1.00  0.00           C
ATOM   2026  O   VAL X 263      37.000  21.470  51.891  1.00  0.00           O
ATOM   2027  N   HIE X 264      36.026  19.988  53.262  1.00  0.00           N
ATOM   2028  CA  HIE X 264      37.011  18.922  53.030  1.00  0.00           C
ATOM   2029  CB  HIE X 264      36.861  17.825  54.099  1.00  0.00           C
ATOM   2030  CG  HIE X 264      37.905  16.734  54.040  1.00  0.00           C
ATOM   2031  ND1 HIE X 264      37.678  15.401  54.394  1.00  0.00           N
ATOM   2032  CE1 HIE X 264      38.840  14.760  54.176  1.00  0.00           C
ATOM   2033  NE2 HIE X 264      39.767  15.612  53.709  1.00  0.00           N
ATOM   2034  CD2 HIE X 264      39.202  16.864  53.632  1.00  0.00           C
ATOM   2035  C   HIE X 264      36.903  18.358  51.608  1.00  0.00           C
ATOM   2036  O   HIE X 264      37.925  18.126  50.959  1.00  0.00           O
ATOM   2037  N   CYS X 265      35.687  18.214  51.071  1.00  0.00           N
ATOM   2038  CA  CYS X 265      35.463  17.878  49.662  1.00  0.00           C
ATOM   2039  CB  CYS X 265      33.958  17.727  49.400  1.00  0.00           C
ATOM   2040  SG  CYS X 265      33.226  16.418  50.423  1.00  0.00           S
ATOM   2041  C   CYS X 265      36.073  18.938  48.723  1.00  0.00           C
ATOM   2042  O   CYS X 265      36.765  18.589  47.765  1.00  0.00           O
ATOM   2043  N   LEU X 266      35.888  20.232  49.018  1.00  0.00           N
ATOM   2044  CA  LEU X 266      36.487  21.326  48.240  1.00  0.00           C
ATOM   2045  CB  LEU X 266      35.848  22.665  48.658  1.00  0.00           C
ATOM   2046  CG  LEU X 266      34.397  22.858  48.171  1.00  0.00           C
ATOM   2047  CD1 LEU X 266      33.789  24.088  48.844  1.00  0.00           C
ATOM   2048  CD2 LEU X 266      34.324  23.068  46.655  1.00  0.00           C
ATOM   2049  C   LEU X 266      38.023  21.368  48.355  1.00  0.00           C
ATOM   2050  O   LEU X 266      38.701  21.576  47.351  1.00  0.00           O
ATOM   2051  N   ARG X 267      38.597  21.101  49.536  1.00  0.00           N
ATOM   2052  CA  ARG X 267      40.059  21.020  49.753  1.00  0.00           C
ATOM   2053  CB  ARG X 267      40.349  20.941  51.264  1.00  0.00           C
ATOM   2054  CG  ARG X 267      40.202  22.311  51.950  1.00  0.00           C
ATOM   2055  CD  ARG X 267      40.136  22.171  53.472  1.00  0.00           C
ATOM   2056  NE  ARG X 267      40.230  23.477  54.152  1.00  0.00           N
ATOM   2057  CZ  ARG X 267      39.789  23.776  55.359  1.00  0.00           C
ATOM   2058  NH1 ARG X 267      39.209  22.914  56.135  1.00  0.00           N
ATOM   2059  NH2 ARG X 267      39.921  24.971  55.841  1.00  0.00           N
ATOM   2060  C   ARG X 267      40.727  19.861  48.997  1.00  0.00           C
ATOM   2061  O   ARG X 267      41.922  19.951  48.708  1.00  0.00           O
ATOM   2062  N   GLN X 268      39.969  18.819  48.639  1.00  0.00           N
ATOM   2063  CA  GLN X 268      40.408  17.680  47.814  1.00  0.00           C
ATOM   2064  CB  GLN X 268      39.628  16.418  48.231  1.00  0.00           C
ATOM   2065  CG  GLN X 268      40.140  15.810  49.546  1.00  0.00           C
ATOM   2066  CD  GLN X 268      39.160  14.779  50.093  1.00  0.00           C
ATOM   2067  OE1 GLN X 268      39.300  13.570  49.936  1.00  0.00           O
ATOM   2068  NE2 GLN X 268      38.114  15.235  50.739  1.00  0.00           N
ATOM   2069  C   GLN X 268      40.298  17.910  46.291  1.00  0.00           C
ATOM   2070  O   GLN X 268      40.756  17.061  45.522  1.00  0.00           O
ATOM   2071  N   LYS X 269      39.730  19.033  45.824  1.00  0.00           N
ATOM   2072  CA  LYS X 269      39.684  19.371  44.388  1.00  0.00           C
ATOM   2073  CB  LYS X 269      38.748  20.567  44.144  1.00  0.00           C
ATOM   2074  CG  LYS X 269      37.266  20.276  44.430  1.00  0.00           C
ATOM   2075  CD  LYS X 269      36.590  19.521  43.277  1.00  0.00           C
ATOM   2076  CE  LYS X 269      35.164  19.123  43.674  1.00  0.00           C
ATOM   2077  NZ  LYS X 269      34.352  18.775  42.488  1.00  0.00           N
ATOM   2078  C   LYS X 269      41.087  19.674  43.850  1.00  0.00           C
ATOM   2079  O   LYS X 269      41.906  20.285  44.535  1.00  0.00           O
ATOM   2080  N   THR X 270      41.357  19.287  42.610  1.00  0.00           N
ATOM   2081  CA  THR X 270      42.609  19.616  41.908  1.00  0.00           C
ATOM   2082  CB  THR X 270      42.855  18.681  40.710  1.00  0.00           C
ATOM   2083  CG2 THR X 270      43.079  17.235  41.153  1.00  0.00           C
ATOM   2084  OG1 THR X 270      41.755  18.689  39.824  1.00  0.00           O
ATOM   2085  C   THR X 270      42.632  21.076  41.447  1.00  0.00           C
ATOM   2086  O   THR X 270      41.582  21.665  41.179  1.00  0.00           O
ATOM   2087  N   GLU X 271      43.823  21.663  41.275  1.00  0.00           N
ATOM   2088  CA  GLU X 271      43.986  22.999  40.659  1.00  0.00           C
ATOM   2089  CB  GLU X 271      45.472  23.290  40.393  1.00  0.00           C
ATOM   2090  CG  GLU X 271      46.370  23.433  41.624  1.00  0.00           C
ATOM   2091  CD  GLU X 271      47.820  23.641  41.167  1.00  0.00           C
ATOM   2092  OE1 GLU X 271      48.158  24.744  40.667  1.00  0.00           O
ATOM   2093  OE2 GLU X 271      48.627  22.685  41.246  1.00  0.00           O
ATOM   2094  C   GLU X 271      43.261  23.131  39.302  1.00  0.00           C
ATOM   2095  O   GLU X 271      42.814  24.217  38.930  1.00  0.00           O
ATOM   2096  N   GLU X 272      43.148  22.026  38.562  1.00  0.00           N
ATOM   2097  CA  GLU X 272      42.511  21.924  37.246  1.00  0.00           C
ATOM   2098  CB  GLU X 272      42.866  20.539  36.690  1.00  0.00           C
ATOM   2099  CG  GLU X 272      42.663  20.423  35.179  1.00  0.00           C
ATOM   2100  CD  GLU X 272      42.919  18.993  34.699  1.00  0.00           C
ATOM   2101  OE1 GLU X 272      42.261  18.040  35.182  1.00  0.00           O
ATOM   2102  OE2 GLU X 272      43.748  18.799  33.780  1.00  0.00           O
ATOM   2103  C   GLU X 272      40.979  22.083  37.296  1.00  0.00           C
ATOM   2104  O   GLU X 272      40.367  22.559  36.335  1.00  0.00           O
ATOM   2105  N   GLU X 273      40.351  21.698  38.413  1.00  0.00           N
ATOM   2106  CA  GLU X 273      38.909  21.849  38.645  1.00  0.00           C
ATOM   2107  CB  GLU X 273      38.291  20.553  39.187  1.00  0.00           C
ATOM   2108  CG  GLU X 273      38.297  19.438  38.132  1.00  0.00           C
ATOM   2109  CD  GLU X 273      37.245  18.377  38.457  1.00  0.00           C
ATOM   2110  OE1 GLU X 273      36.122  18.466  37.899  1.00  0.00           O
ATOM   2111  OE2 GLU X 273      37.520  17.483  39.296  1.00  0.00           O
ATOM   2112  C   GLU X 273      38.569  23.041  39.547  1.00  0.00           C
ATOM   2113  O   GLU X 273      37.482  23.603  39.418  1.00  0.00           O
ATOM   2114  N   LEU X 274      39.486  23.504  40.402  1.00  0.00           N
ATOM   2115  CA  LEU X 274      39.331  24.773  41.125  1.00  0.00           C
ATOM   2116  CB  LEU X 274      40.444  24.906  42.182  1.00  0.00           C
ATOM   2117  CG  LEU X 274      40.286  23.966  43.395  1.00  0.00           C
ATOM   2118  CD1 LEU X 274      41.554  23.972  44.247  1.00  0.00           C
ATOM   2119  CD2 LEU X 274      39.117  24.387  44.294  1.00  0.00           C
ATOM   2120  C   LEU X 274      39.312  25.968  40.153  1.00  0.00           C
ATOM   2121  O   LEU X 274      38.488  26.873  40.308  1.00  0.00           O
ATOM   2122  N   LEU X 275      40.139  25.941  39.100  1.00  0.00           N
ATOM   2123  CA  LEU X 275      40.125  26.943  38.025  1.00  0.00           C
ATOM   2124  CB  LEU X 275      41.409  26.751  37.198  1.00  0.00           C
ATOM   2125  CG  LEU X 275      41.616  27.769  36.063  1.00  0.00           C
ATOM   2126  CD1 LEU X 275      41.753  29.207  36.564  1.00  0.00           C
ATOM   2127  CD2 LEU X 275      42.900  27.415  35.317  1.00  0.00           C
ATOM   2128  C   LEU X 275      38.845  26.866  37.163  1.00  0.00           C
ATOM   2129  O   LEU X 275      38.235  27.895  36.864  1.00  0.00           O
ATOM   2130  N   GLU X 276      38.390  25.649  36.842  1.00  0.00           N
ATOM   2131  CA  GLU X 276      37.127  25.379  36.129  1.00  0.00           C
ATOM   2132  CB  GLU X 276      37.029  23.860  35.900  1.00  0.00           C
ATOM   2133  CG  GLU X 276      35.878  23.420  34.991  1.00  0.00           C
ATOM   2134  CD  GLU X 276      35.702  21.899  35.057  1.00  0.00           C
ATOM   2135  OE1 GLU X 276      34.673  21.430  35.604  1.00  0.00           O
ATOM   2136  OE2 GLU X 276      36.599  21.150  34.604  1.00  0.00           O
ATOM   2137  C   GLU X 276      35.900  25.868  36.922  1.00  0.00           C
ATOM   2138  O   GLU X 276      34.982  26.473  36.363  1.00  0.00           O
ATOM   2139  N   THR X 277      35.907  25.646  38.242  1.00  0.00           N
ATOM   2140  CA  THR X 277      34.855  26.082  39.175  1.00  0.00           C
ATOM   2141  CB  THR X 277      34.961  25.343  40.525  1.00  0.00           C
ATOM   2142  CG2 THR X 277      33.755  25.587  41.431  1.00  0.00           C
ATOM   2143  OG1 THR X 277      35.018  23.944  40.333  1.00  0.00           O
ATOM   2144  C   THR X 277      34.899  27.602  39.380  1.00  0.00           C
ATOM   2145  O   THR X 277      33.851  28.239  39.478  1.00  0.00           O
ATOM   2146  N   THR X 278      36.089  28.214  39.343  1.00  0.00           N
ATOM   2147  CA  THR X 278      36.257  29.680  39.364  1.00  0.00           C
ATOM   2148  CB  THR X 278      37.742  30.071  39.490  1.00  0.00           C
ATOM   2149  CG2 THR X 278      37.974  31.581  39.533  1.00  0.00           C
ATOM   2150  OG1 THR X 278      38.265  29.558  40.698  1.00  0.00           O
ATOM   2151  C   THR X 278      35.625  30.346  38.137  1.00  0.00           C
ATOM   2152  O   THR X 278      35.032  31.415  38.270  1.00  0.00           O
ATOM   2153  N   LEU X 279      35.658  29.695  36.968  1.00  0.00           N
ATOM   2154  CA  LEU X 279      34.977  30.166  35.753  1.00  0.00           C
ATOM   2155  CB  LEU X 279      35.644  29.477  34.544  1.00  0.00           C
ATOM   2156  CG  LEU X 279      35.317  30.091  33.170  1.00  0.00           C
ATOM   2157  CD1 LEU X 279      35.800  31.538  33.045  1.00  0.00           C
ATOM   2158  CD2 LEU X 279      36.009  29.276  32.079  1.00  0.00           C
ATOM   2159  C   LEU X 279      33.452  29.922  35.792  1.00  0.00           C
ATOM   2160  O   LEU X 279      32.693  30.602  35.097  1.00  0.00           O
ATOM   2161  N   LYS X 280      33.009  28.956  36.609  1.00  0.00           N
ATOM   2162  CA  LYS X 280      31.614  28.507  36.759  1.00  0.00           C
ATOM   2163  CB  LYS X 280      31.646  27.037  37.216  1.00  0.00           C
ATOM   2164  CG  LYS X 280      30.283  26.345  37.151  1.00  0.00           C
ATOM   2165  CD  LYS X 280      30.391  24.876  37.582  1.00  0.00           C
ATOM   2166  CE  LYS X 280      29.012  24.224  37.467  1.00  0.00           C
ATOM   2167  NZ  LYS X 280      28.993  22.836  37.970  1.00  0.00           N
ATOM   2168  C   LYS X 280      30.788  29.381  37.714  1.00  0.00           C
ATOM   2169  O   LYS X 280      29.606  29.610  37.452  1.00  0.00           O
ATOM   2170  N   MET X 281      31.376  29.866  38.811  1.00  0.00           N
ATOM   2171  CA  MET X 281      30.717  30.795  39.746  1.00  0.00           C
ATOM   2172  CB  MET X 281      31.328  30.679  41.155  1.00  0.00           C
ATOM   2173  CG  MET X 281      32.800  31.104  41.270  1.00  0.00           C
ATOM   2174  SD  MET X 281      33.478  30.864  42.940  1.00  0.00           S
ATOM   2175  CE  MET X 281      35.091  31.678  42.771  1.00  0.00           C
ATOM   2176  C   MET X 281      30.723  32.234  39.199  1.00  0.00           C
ATOM   2177  O   MET X 281      31.735  32.680  38.656  1.00  0.00           O
ATOM   2178  N   LYS X 282      29.600  32.960  39.302  1.00  0.00           N
ATOM   2179  CA  LYS X 282      29.394  34.237  38.586  1.00  0.00           C
ATOM   2180  CB  LYS X 282      28.093  34.182  37.759  1.00  0.00           C
ATOM   2181  CG  LYS X 282      27.965  32.979  36.802  1.00  0.00           C
ATOM   2182  CD  LYS X 282      29.158  32.810  35.846  1.00  0.00           C
ATOM   2183  CE  LYS X 282      28.885  31.729  34.794  1.00  0.00           C
ATOM   2184  NZ  LYS X 282      28.091  32.256  33.660  1.00  0.00           N
ATOM   2185  C   LYS X 282      29.416  35.457  39.515  1.00  0.00           C
ATOM   2186  O   LYS X 282      28.718  35.478  40.528  1.00  0.00           O
ATOM   2187  N   PHE X 283      30.188  36.478  39.138  1.00  0.00           N
ATOM   2188  CA  PHE X 283      30.377  37.732  39.881  1.00  0.00           C
ATOM   2189  CB  PHE X 283      31.663  37.607  40.716  1.00  0.00           C
ATOM   2190  CG  PHE X 283      31.549  36.639  41.880  1.00  0.00           C
ATOM   2191  CD1 PHE X 283      30.711  36.947  42.970  1.00  0.00           C
ATOM   2192  CE1 PHE X 283      30.590  36.052  44.047  1.00  0.00           C
ATOM   2193  CZ  PHE X 283      31.306  34.843  44.039  1.00  0.00           C
ATOM   2194  CE2 PHE X 283      32.144  34.533  42.955  1.00  0.00           C
ATOM   2195  CD2 PHE X 283      32.262  35.425  41.873  1.00  0.00           C
ATOM   2196  C   PHE X 283      30.418  38.950  38.936  1.00  0.00           C
ATOM   2197  O   PHE X 283      30.605  38.797  37.729  1.00  0.00           O
ATOM   2198  N   LEU X 284      30.240  40.162  39.476  1.00  0.00           N
ATOM   2199  CA  LEU X 284      30.146  41.458  38.766  1.00  0.00           C
ATOM   2200  CB  LEU X 284      31.531  41.904  38.247  1.00  0.00           C
ATOM   2201  CG  LEU X 284      32.625  42.070  39.318  1.00  0.00           C
ATOM   2202  CD1 LEU X 284      33.927  42.499  38.640  1.00  0.00           C
ATOM   2203  CD2 LEU X 284      32.273  43.132  40.363  1.00  0.00           C
ATOM   2204  C   LEU X 284      29.043  41.587  37.685  1.00  0.00           C
ATOM   2205  O   LEU X 284      28.936  42.634  37.039  1.00  0.00           O
ATOM   2206  N   SER X 285      28.180  40.583  37.519  1.00  0.00           N
ATOM   2207  CA  SER X 285      27.040  40.614  36.592  1.00  0.00           C
ATOM   2208  CB  SER X 285      26.399  39.232  36.504  1.00  0.00           C
ATOM   2209  OG  SER X 285      27.347  38.225  36.212  1.00  0.00           O
ATOM   2210  C   SER X 285      25.957  41.620  36.995  1.00  0.00           C
ATOM   2211  O   SER X 285      25.903  42.070  38.145  1.00  0.00           O
ATOM   2212  N   LEU X 286      25.072  41.954  36.054  1.00  0.00           N
ATOM   2213  CA  LEU X 286      23.985  42.910  36.259  1.00  0.00           C
ATOM   2214  CB  LEU X 286      24.489  44.302  35.793  1.00  0.00           C
ATOM   2215  CG  LEU X 286      23.885  45.533  36.495  1.00  0.00           C
ATOM   2216  CD1 LEU X 286      22.377  45.644  36.314  1.00  0.00           C
ATOM   2217  CD2 LEU X 286      24.228  45.573  37.985  1.00  0.00           C
ATOM   2218  C   LEU X 286      22.704  42.403  35.567  1.00  0.00           C
ATOM   2219  O   LEU X 286      22.338  42.880  34.493  1.00  0.00           O
ATOM   2220  N   ASP X 287      22.053  41.392  36.153  1.00  0.00           N
ATOM   2221  CA  ASP X 287      20.872  40.720  35.571  1.00  0.00           C
ATOM   2222  CB  ASP X 287      21.287  39.376  34.934  1.00  0.00           C
ATOM   2223  CG  ASP X 287      21.911  38.373  35.910  1.00  0.00           C
ATOM   2224  OD1 ASP X 287      21.183  37.806  36.760  1.00  0.00           O
ATOM   2225  OD2 ASP X 287      23.151  38.163  35.855  1.00  0.00           O
ATOM   2226  C   ASP X 287      19.661  40.555  36.516  1.00  0.00           C
ATOM   2227  O   ASP X 287      18.536  40.472  36.031  1.00  0.00           O
ATOM   2228  N   LEU X 288      19.839  40.549  37.844  1.00  0.00           N
ATOM   2229  CA  LEU X 288      18.780  40.350  38.859  1.00  0.00           C
ATOM   2230  CB  LEU X 288      18.078  41.695  39.164  1.00  0.00           C
ATOM   2231  CG  LEU X 288      17.367  41.777  40.536  1.00  0.00           C
ATOM   2232  CD1 LEU X 288      18.345  41.703  41.711  1.00  0.00           C
ATOM   2233  CD2 LEU X 288      16.614  43.102  40.655  1.00  0.00           C
ATOM   2234  C   LEU X 288      17.819  39.163  38.584  1.00  0.00           C
ATOM   2235  O   LEU X 288      16.622  39.219  38.895  1.00  0.00           O
ATOM   2236  N   GLN X 289      18.332  38.081  37.990  1.00  0.00           N
ATOM   2237  CA  GLN X 289      17.591  36.843  37.705  1.00  0.00           C
ATOM   2238  CB  GLN X 289      17.837  36.436  36.239  1.00  0.00           C
ATOM   2239  CG  GLN X 289      17.089  37.296  35.203  1.00  0.00           C
ATOM   2240  CD  GLN X 289      17.505  36.981  33.763  1.00  0.00           C
ATOM   2241  OE1 GLN X 289      18.442  36.234  33.499  1.00  0.00           O
ATOM   2242  NE2 GLN X 289      16.836  37.526  32.771  1.00  0.00           N
ATOM   2243  C   GLN X 289      17.935  35.685  38.670  1.00  0.00           C
ATOM   2244  O   GLN X 289      17.215  34.680  38.679  1.00  0.00           O
ATOM   2245  N   GLY X 290      19.011  35.791  39.464  1.00  0.00           N
ATOM   2246  CA  GLY X 290      19.485  34.756  40.399  1.00  0.00           C
ATOM   2247  C   GLY X 290      18.840  34.793  41.794  1.00  0.00           C
ATOM   2248  O   GLY X 290      17.960  35.614  42.073  1.00  0.00           O
ATOM   2249  N   ASP X 291      19.286  33.908  42.692  1.00  0.00           N
ATOM   2250  CA  ASP X 291      18.834  33.837  44.093  1.00  0.00           C
ATOM   2251  CB  ASP X 291      18.883  32.376  44.560  1.00  0.00           C
ATOM   2252  CG  ASP X 291      18.265  32.138  45.940  1.00  0.00           C
ATOM   2253  OD1 ASP X 291      18.864  32.552  46.958  1.00  0.00           O
ATOM   2254  OD2 ASP X 291      17.233  31.433  46.038  1.00  0.00           O
ATOM   2255  C   ASP X 291      19.668  34.750  45.027  1.00  0.00           C
ATOM   2256  O   ASP X 291      20.900  34.804  44.885  1.00  0.00           O
ATOM   2257  N   PRO X 292      19.056  35.430  46.019  1.00  0.00           N
ATOM   2258  CD  PRO X 292      17.614  35.581  46.186  1.00  0.00           C
ATOM   2259  CG  PRO X 292      17.428  36.848  47.009  1.00  0.00           C
ATOM   2260  CB  PRO X 292      18.663  36.839  47.904  1.00  0.00           C
ATOM   2261  CA  PRO X 292      19.754  36.303  46.973  1.00  0.00           C
ATOM   2262  C   PRO X 292      20.902  35.666  47.780  1.00  0.00           C
ATOM   2263  O   PRO X 292      21.725  36.406  48.330  1.00  0.00           O
ATOM   2264  N   ARG X 293      21.021  34.328  47.840  1.00  0.00           N
ATOM   2265  CA  ARG X 293      22.148  33.643  48.510  1.00  0.00           C
ATOM   2266  CB  ARG X 293      21.770  32.187  48.843  1.00  0.00           C
ATOM   2267  CG  ARG X 293      21.906  31.178  47.686  1.00  0.00           C
ATOM   2268  CD  ARG X 293      21.174  29.863  47.999  1.00  0.00           C
ATOM   2269  NE  ARG X 293      19.719  30.064  47.927  1.00  0.00           N
ATOM   2270  CZ  ARG X 293      18.750  29.334  48.440  1.00  0.00           C
ATOM   2271  NH1 ARG X 293      17.526  29.725  48.273  1.00  0.00           N
ATOM   2272  NH2 ARG X 293      18.949  28.231  49.092  1.00  0.00           N
ATOM   2273  C   ARG X 293      23.482  33.754  47.760  1.00  0.00           C
ATOM   2274  O   ARG X 293      24.534  33.721  48.393  1.00  0.00           O
ATOM   2275  N   GLU X 294      23.450  33.925  46.435  1.00  0.00           N
ATOM   2276  CA  GLU X 294      24.652  34.105  45.595  1.00  0.00           C
ATOM   2277  CB  GLU X 294      24.937  32.833  44.775  1.00  0.00           C
ATOM   2278  CG  GLU X 294      23.902  32.542  43.674  1.00  0.00           C
ATOM   2279  CD  GLU X 294      24.241  31.282  42.862  1.00  0.00           C
ATOM   2280  OE1 GLU X 294      23.302  30.575  42.416  1.00  0.00           O
ATOM   2281  OE2 GLU X 294      25.438  30.961  42.656  1.00  0.00           O
ATOM   2282  C   GLU X 294      24.644  35.375  44.726  1.00  0.00           C
ATOM   2283  O   GLU X 294      25.649  35.691  44.087  1.00  0.00           O
ATOM   2284  N   SER X 295      23.542  36.133  44.730  1.00  0.00           N
ATOM   2285  CA  SER X 295      23.435  37.438  44.065  1.00  0.00           C
ATOM   2286  CB  SER X 295      21.968  37.791  43.797  1.00  0.00           C
ATOM   2287  OG  SER X 295      21.333  36.773  43.041  1.00  0.00           O
ATOM   2288  C   SER X 295      24.134  38.526  44.894  1.00  0.00           C
ATOM   2289  O   SER X 295      23.503  39.239  45.682  1.00  0.00           O
ATOM   2290  N   GLN X 296      25.459  38.600  44.759  1.00  0.00           N
ATOM   2291  CA  GLN X 296      26.346  39.627  45.322  1.00  0.00           C
ATOM   2292  CB  GLN X 296      26.921  39.189  46.684  1.00  0.00           C
ATOM   2293  CG  GLN X 296      27.671  37.846  46.678  1.00  0.00           C
ATOM   2294  CD  GLN X 296      28.128  37.466  48.083  1.00  0.00           C
ATOM   2295  OE1 GLN X 296      27.349  36.993  48.904  1.00  0.00           O
ATOM   2296  NE2 GLN X 296      29.375  37.675  48.433  1.00  0.00           N
ATOM   2297  C   GLN X 296      27.474  39.971  44.327  1.00  0.00           C
ATOM   2298  O   GLN X 296      27.815  39.116  43.501  1.00  0.00           O
ATOM   2299  N   PRO X 297      28.072  41.181  44.376  1.00  0.00           N
ATOM   2300  CD  PRO X 297      27.660  42.330  45.177  1.00  0.00           C
ATOM   2301  CG  PRO X 297      28.097  43.560  44.386  1.00  0.00           C
ATOM   2302  CB  PRO X 297      29.369  43.069  43.701  1.00  0.00           C
ATOM   2303  CA  PRO X 297      29.066  41.601  43.386  1.00  0.00           C
ATOM   2304  C   PRO X 297      30.357  40.770  43.351  1.00  0.00           C
ATOM   2305  O   PRO X 297      30.855  40.508  42.258  1.00  0.00           O
ATOM   2306  N   LEU X 298      30.906  40.361  44.502  1.00  0.00           N
ATOM   2307  CA  LEU X 298      32.206  39.676  44.622  1.00  0.00           C
ATOM   2308  CB  LEU X 298      33.302  40.735  44.909  1.00  0.00           C
ATOM   2309  CG  LEU X 298      33.692  41.639  43.723  1.00  0.00           C
ATOM   2310  CD1 LEU X 298      34.700  42.691  44.189  1.00  0.00           C
ATOM   2311  CD2 LEU X 298      34.348  40.844  42.588  1.00  0.00           C
ATOM   2312  C   LEU X 298      32.205  38.596  45.723  1.00  0.00           C
ATOM   2313  O   LEU X 298      31.249  38.465  46.487  1.00  0.00           O
ATOM   2314  N   LEU X 299      33.314  37.853  45.818  1.00  0.00           N
ATOM   2315  CA  LEU X 299      33.740  37.095  47.001  1.00  0.00           C
ATOM   2316  CB  LEU X 299      34.059  35.648  46.573  1.00  0.00           C
ATOM   2317  CG  LEU X 299      34.527  34.718  47.710  1.00  0.00           C
ATOM   2318  CD1 LEU X 299      33.411  34.422  48.712  1.00  0.00           C
ATOM   2319  CD2 LEU X 299      35.009  33.387  47.127  1.00  0.00           C
ATOM   2320  C   LEU X 299      34.962  37.804  47.614  1.00  0.00           C
ATOM   2321  O   LEU X 299      35.918  38.099  46.891  1.00  0.00           O
ATOM   2322  N   GLY X 300      34.940  38.089  48.919  1.00  0.00           N
ATOM   2323  CA  GLY X 300      35.931  38.967  49.551  1.00  0.00           C
ATOM   2324  C   GLY X 300      35.895  38.984  51.083  1.00  0.00           C
ATOM   2325  O   GLY X 300      36.143  37.966  51.733  1.00  0.00           O
ATOM   2326  N   THR X 301      35.658  40.164  51.661  1.00  0.00           N
ATOM   2327  CA  THR X 301      35.795  40.420  53.108  1.00  0.00           C
ATOM   2328  CB  THR X 301      36.168  41.888  53.374  1.00  0.00           C
ATOM   2329  CG2 THR X 301      36.546  42.165  54.829  1.00  0.00           C
ATOM   2330  OG1 THR X 301      37.287  42.247  52.595  1.00  0.00           O
ATOM   2331  C   THR X 301      34.538  40.027  53.892  1.00  0.00           C
ATOM   2332  O   THR X 301      33.414  40.303  53.462  1.00  0.00           O
ATOM   2333  N   VAL X 302      34.743  39.416  55.061  1.00  0.00           N
ATOM   2334  CA  VAL X 302      33.721  38.889  55.990  1.00  0.00           C
ATOM   2335  CB  VAL X 302      33.590  37.357  55.812  1.00  0.00           C
ATOM   2336  CG1 VAL X 302      33.066  36.997  54.417  1.00  0.00           C
ATOM   2337  CG2 VAL X 302      34.906  36.603  56.054  1.00  0.00           C
ATOM   2338  C   VAL X 302      34.080  39.245  57.446  1.00  0.00           C
ATOM   2339  O   VAL X 302      35.077  39.930  57.677  1.00  0.00           O
ATOM   2340  N   ILE X 303      33.325  38.765  58.444  1.00  0.00           N
ATOM   2341  CA  ILE X 303      33.803  38.707  59.843  1.00  0.00           C
ATOM   2342  CB  ILE X 303      32.818  39.346  60.853  1.00  0.00           C
ATOM   2343  CG2 ILE X 303      32.756  40.864  60.602  1.00  0.00           C
ATOM   2344  CG1 ILE X 303      31.405  38.718  60.842  1.00  0.00           C
ATOM   2345  CD1 ILE X 303      30.485  39.233  61.958  1.00  0.00           C
ATOM   2346  C   ILE X 303      34.235  37.282  60.223  1.00  0.00           C
ATOM   2347  O   ILE X 303      33.463  36.328  60.099  1.00  0.00           O
ATOM   2348  N   ASP X 304      35.475  37.129  60.685  1.00  0.00           N
ATOM   2349  CA  ASP X 304      36.109  35.851  61.051  1.00  0.00           C
ATOM   2350  CB  ASP X 304      37.468  35.751  60.341  1.00  0.00           C
ATOM   2351  CG  ASP X 304      38.465  36.757  60.912  1.00  0.00           C
ATOM   2352  OD1 ASP X 304      39.194  36.399  61.866  1.00  0.00           O
ATOM   2353  OD2 ASP X 304      38.438  37.926  60.470  1.00  0.00           O
ATOM   2354  C   ASP X 304      36.261  35.658  62.576  1.00  0.00           C
ATOM   2355  O   ASP X 304      36.324  34.522  63.040  1.00  0.00           O
ATOM   2356  N   GLY X 305      36.264  36.742  63.360  1.00  0.00           N
ATOM   2357  CA  GLY X 305      36.362  36.733  64.827  1.00  0.00           C
ATOM   2358  C   GLY X 305      37.738  37.097  65.408  1.00  0.00           C
ATOM   2359  O   GLY X 305      37.819  37.460  66.589  1.00  0.00           O
ATOM   2360  N   MET X 306      38.807  37.066  64.602  1.00  0.00           N
ATOM   2361  CA  MET X 306      40.178  37.410  65.013  1.00  0.00           C
ATOM   2362  CB  MET X 306      41.111  36.196  64.878  1.00  0.00           C
ATOM   2363  CG  MET X 306      40.648  34.998  65.718  1.00  0.00           C
ATOM   2364  SD  MET X 306      41.849  33.641  65.786  1.00  0.00           S
ATOM   2365  CE  MET X 306      40.850  32.396  66.645  1.00  0.00           C
ATOM   2366  C   MET X 306      40.731  38.620  64.247  1.00  0.00           C
ATOM   2367  O   MET X 306      41.144  39.600  64.874  1.00  0.00           O
ATOM   2368  N   LEU X 307      40.703  38.602  62.910  1.00  0.00           N
ATOM   2369  CA  LEU X 307      41.148  39.729  62.078  1.00  0.00           C
ATOM   2370  CB  LEU X 307      41.632  39.178  60.720  1.00  0.00           C
ATOM   2371  CG  LEU X 307      42.530  40.131  59.904  1.00  0.00           C
ATOM   2372  CD1 LEU X 307      43.349  39.320  58.897  1.00  0.00           C
ATOM   2373  CD2 LEU X 307      41.746  41.182  59.114  1.00  0.00           C
ATOM   2374  C   LEU X 307      40.048  40.802  61.999  1.00  0.00           C
ATOM   2375  O   LEU X 307      40.337  41.984  62.201  1.00  0.00           O
ATOM   2376  N   LEU X 308      38.792  40.383  61.814  1.00  0.00           N
ATOM   2377  CA  LEU X 308      37.577  41.192  61.962  1.00  0.00           C
ATOM   2378  CB  LEU X 308      37.021  41.552  60.565  1.00  0.00           C
ATOM   2379  CG  LEU X 308      37.926  42.430  59.680  1.00  0.00           C
ATOM   2380  CD1 LEU X 308      37.295  42.603  58.298  1.00  0.00           C
ATOM   2381  CD2 LEU X 308      38.130  43.830  60.262  1.00  0.00           C
ATOM   2382  C   LEU X 308      36.521  40.425  62.781  1.00  0.00           C
ATOM   2383  O   LEU X 308      35.970  39.427  62.317  1.00  0.00           O
ATOM   2384  N   LEU X 309      36.207  40.899  63.990  1.00  0.00           N
ATOM   2385  CA  LEU X 309      35.058  40.466  64.810  1.00  0.00           C
ATOM   2386  CB  LEU X 309      35.508  40.463  66.288  1.00  0.00           C
ATOM   2387  CG  LEU X 309      34.446  40.061  67.331  1.00  0.00           C
ATOM   2388  CD1 LEU X 309      33.941  38.629  67.149  1.00  0.00           C
ATOM   2389  CD2 LEU X 309      35.043  40.173  68.735  1.00  0.00           C
ATOM   2390  C   LEU X 309      33.822  41.360  64.572  1.00  0.00           C
ATOM   2391  O   LEU X 309      32.682  40.939  64.785  1.00  0.00           O
ATOM   2392  N   LYS X 310      34.049  42.589  64.096  1.00  0.00           N
ATOM   2393  CA  LYS X 310      33.032  43.573  63.702  1.00  0.00           C
ATOM   2394  CB  LYS X 310      33.075  44.762  64.676  1.00  0.00           C
ATOM   2395  CG  LYS X 310      32.583  44.376  66.079  1.00  0.00           C
ATOM   2396  CD  LYS X 310      32.686  45.561  67.045  1.00  0.00           C
ATOM   2397  CE  LYS X 310      32.213  45.125  68.434  1.00  0.00           C
ATOM   2398  NZ  LYS X 310      32.398  46.192  69.442  1.00  0.00           N
ATOM   2399  C   LYS X 310      33.248  44.008  62.249  1.00  0.00           C
ATOM   2400  O   LYS X 310      34.367  43.980  61.740  1.00  0.00           O
ATOM   2401  N   THR X 311      32.170  44.396  61.571  1.00  0.00           N
ATOM   2402  CA  THR X 311      32.209  44.829  60.162  1.00  0.00           C
ATOM   2403  CB  THR X 311      30.802  44.904  59.539  1.00  0.00           C
ATOM   2404  CG2 THR X 311      30.141  43.534  59.439  1.00  0.00           C
ATOM   2405  OG1 THR X 311      29.931  45.727  60.282  1.00  0.00           O
ATOM   2406  C   THR X 311      32.937  46.174  59.990  1.00  0.00           C
ATOM   2407  O   THR X 311      32.991  46.965  60.937  1.00  0.00           O
ATOM   2408  N   PRO X 312      33.470  46.502  58.795  1.00  0.00           N
ATOM   2409  CD  PRO X 312      33.641  45.630  57.640  1.00  0.00           C
ATOM   2410  CG  PRO X 312      34.801  46.231  56.848  1.00  0.00           C
ATOM   2411  CB  PRO X 312      34.634  47.727  57.108  1.00  0.00           C
ATOM   2412  CA  PRO X 312      34.149  47.781  58.561  1.00  0.00           C
ATOM   2413  C   PRO X 312      33.279  49.021  58.833  1.00  0.00           C
ATOM   2414  O   PRO X 312      33.811  50.064  59.211  1.00  0.00           O
ATOM   2415  N   GLU X 313      31.950  48.929  58.711  1.00  0.00           N
ATOM   2416  CA  GLU X 313      31.031  50.007  59.110  1.00  0.00           C
ATOM   2417  CB  GLU X 313      29.661  49.822  58.436  1.00  0.00           C
ATOM   2418  CG  GLU X 313      28.937  48.501  58.743  1.00  0.00           C
ATOM   2419  CD  GLU X 313      27.522  48.456  58.145  1.00  0.00           C
ATOM   2420  OE1 GLU X 313      26.567  48.116  58.889  1.00  0.00           O
ATOM   2421  OE2 GLU X 313      27.324  48.785  56.949  1.00  0.00           O
ATOM   2422  C   GLU X 313      30.914  50.184  60.638  1.00  0.00           C
ATOM   2423  O   GLU X 313      30.791  51.313  61.114  1.00  0.00           O
ATOM   2424  N   GLU X 314      31.029  49.101  61.413  1.00  0.00           N
ATOM   2425  CA  GLU X 314      31.065  49.130  62.883  1.00  0.00           C
ATOM   2426  CB  GLU X 314      30.809  47.719  63.438  1.00  0.00           C
ATOM   2427  CG  GLU X 314      29.376  47.221  63.235  1.00  0.00           C
ATOM   2428  CD  GLU X 314      29.253  45.729  63.565  1.00  0.00           C
ATOM   2429  OE1 GLU X 314      28.720  45.394  64.646  1.00  0.00           O
ATOM   2430  OE2 GLU X 314      29.657  44.877  62.740  1.00  0.00           O
ATOM   2431  C   GLU X 314      32.416  49.647  63.401  1.00  0.00           C
ATOM   2432  O   GLU X 314      32.454  50.474  64.309  1.00  0.00           O
ATOM   2433  N   LEU X 315      33.532  49.220  62.798  1.00  0.00           N
ATOM   2434  CA  LEU X 315      34.876  49.683  63.177  1.00  0.00           C
ATOM   2435  CB  LEU X 315      35.935  48.780  62.520  1.00  0.00           C
ATOM   2436  CG  LEU X 315      35.949  47.331  63.049  1.00  0.00           C
ATOM   2437  CD1 LEU X 315      36.919  46.499  62.216  1.00  0.00           C
ATOM   2438  CD2 LEU X 315      36.397  47.246  64.511  1.00  0.00           C
ATOM   2439  C   LEU X 315      35.100  51.169  62.842  1.00  0.00           C
ATOM   2440  O   LEU X 315      35.826  51.859  63.562  1.00  0.00           O
ATOM   2441  N   GLN X 316      34.429  51.690  61.808  1.00  0.00           N
ATOM   2442  CA  GLN X 316      34.306  53.133  61.582  1.00  0.00           C
ATOM   2443  CB  GLN X 316      33.629  53.406  60.235  1.00  0.00           C
ATOM   2444  CG  GLN X 316      34.550  53.236  59.026  1.00  0.00           C
ATOM   2445  CD  GLN X 316      33.718  53.323  57.756  1.00  0.00           C
ATOM   2446  OE1 GLN X 316      33.321  54.399  57.328  1.00  0.00           O
ATOM   2447  NE2 GLN X 316      33.345  52.209  57.175  1.00  0.00           N
ATOM   2448  C   GLN X 316      33.500  53.819  62.694  1.00  0.00           C
ATOM   2449  O   GLN X 316      33.971  54.816  63.240  1.00  0.00           O
ATOM   2450  N   ALA X 317      32.320  53.303  63.055  1.00  0.00           N
ATOM   2451  CA  ALA X 317      31.425  53.928  64.037  1.00  0.00           C
ATOM   2452  CB  ALA X 317      30.066  53.231  63.941  1.00  0.00           C
ATOM   2453  C   ALA X 317      31.980  53.903  65.478  1.00  0.00           C
ATOM   2454  O   ALA X 317      31.752  54.833  66.255  1.00  0.00           O
ATOM   2455  N   GLU X 318      32.780  52.888  65.815  1.00  0.00           N
ATOM   2456  CA  GLU X 318      33.576  52.803  67.051  1.00  0.00           C
ATOM   2457  CB  GLU X 318      33.773  51.325  67.440  1.00  0.00           C
ATOM   2458  CG  GLU X 318      32.420  50.689  67.803  1.00  0.00           C
ATOM   2459  CD  GLU X 318      32.494  49.232  68.270  1.00  0.00           C
ATOM   2460  OE1 GLU X 318      31.410  48.608  68.389  1.00  0.00           O
ATOM   2461  OE2 GLU X 318      33.579  48.707  68.615  1.00  0.00           O
ATOM   2462  C   GLU X 318      34.911  53.572  66.962  1.00  0.00           C
ATOM   2463  O   GLU X 318      35.655  53.646  67.946  1.00  0.00           O
ATOM   2464  N   ARG X 319      35.202  54.171  65.795  1.00  0.00           N
ATOM   2465  CA  ARG X 319      36.394  54.975  65.466  1.00  0.00           C
ATOM   2466  CB  ARG X 319      36.264  56.390  66.075  1.00  0.00           C
ATOM   2467  CG  ARG X 319      35.138  57.252  65.472  1.00  0.00           C
ATOM   2468  CD  ARG X 319      35.456  57.698  64.037  1.00  0.00           C
ATOM   2469  NE  ARG X 319      34.460  58.658  63.527  1.00  0.00           N
ATOM   2470  CZ  ARG X 319      33.526  58.452  62.615  1.00  0.00           C
ATOM   2471  NH1 ARG X 319      33.252  57.271  62.153  1.00  0.00           N
ATOM   2472  NH2 ARG X 319      32.836  59.437  62.140  1.00  0.00           N
ATOM   2473  C   ARG X 319      37.703  54.256  65.806  1.00  0.00           C
ATOM   2474  O   ARG X 319      38.558  54.795  66.508  1.00  0.00           O
ATOM   2475  N   ASN X 320      37.867  53.029  65.308  1.00  0.00           N
ATOM   2476  CA  ASN X 320      38.990  52.143  65.651  1.00  0.00           C
ATOM   2477  CB  ASN X 320      38.533  50.681  65.462  1.00  0.00           C
ATOM   2478  CG  ASN X 320      39.369  49.738  66.309  1.00  0.00           C
ATOM   2479  OD1 ASN X 320      39.442  49.874  67.519  1.00  0.00           O
ATOM   2480  ND2 ASN X 320      40.060  48.791  65.730  1.00  0.00           N
ATOM   2481  C   ASN X 320      40.324  52.463  64.927  1.00  0.00           C
ATOM   2482  O   ASN X 320      41.304  51.728  65.078  1.00  0.00           O
ATOM   2483  N   PHE X 321      40.375  53.547  64.144  1.00  0.00           N
ATOM   2484  CA  PHE X 321      41.505  53.929  63.286  1.00  0.00           C
ATOM   2485  CB  PHE X 321      41.223  55.292  62.639  1.00  0.00           C
ATOM   2486  CG  PHE X 321      40.076  55.296  61.647  1.00  0.00           C
ATOM   2487  CD1 PHE X 321      40.313  54.939  60.306  1.00  0.00           C
ATOM   2488  CE1 PHE X 321      39.264  54.966  59.371  1.00  0.00           C
ATOM   2489  CZ  PHE X 321      37.973  55.348  59.774  1.00  0.00           C
ATOM   2490  CE2 PHE X 321      37.728  55.693  61.116  1.00  0.00           C
ATOM   2491  CD2 PHE X 321      38.780  55.676  62.050  1.00  0.00           C
ATOM   2492  C   PHE X 321      42.859  53.974  64.016  1.00  0.00           C
ATOM   2493  O   PHE X 321      42.983  54.556  65.098  1.00  0.00           O
ATOM   2494  N   HIE X 322      43.884  53.385  63.395  1.00  0.00           N
ATOM   2495  CA  HIE X 322      45.273  53.434  63.865  1.00  0.00           C
ATOM   2496  CB  HIE X 322      46.108  52.370  63.127  1.00  0.00           C
ATOM   2497  CG  HIE X 322      47.436  52.056  63.778  1.00  0.00           C
ATOM   2498  ND1 HIE X 322      47.789  52.369  65.094  1.00  0.00           N
ATOM   2499  CE1 HIE X 322      49.052  51.940  65.253  1.00  0.00           C
ATOM   2500  NE2 HIE X 322      49.487  51.348  64.129  1.00  0.00           N
ATOM   2501  CD2 HIE X 322      48.483  51.410  63.189  1.00  0.00           C
ATOM   2502  C   HIE X 322      45.870  54.847  63.732  1.00  0.00           C
ATOM   2503  O   HIE X 322      45.472  55.628  62.871  1.00  0.00           O
ATOM   2504  N   THR X 323      46.854  55.177  64.569  1.00  0.00           N
ATOM   2505  CA  THR X 323      47.382  56.539  64.798  1.00  0.00           C
ATOM   2506  CB  THR X 323      48.032  56.616  66.193  1.00  0.00           C
ATOM   2507  CG2 THR X 323      47.003  56.363  67.296  1.00  0.00           C
ATOM   2508  OG1 THR X 323      49.026  55.621  66.332  1.00  0.00           O
ATOM   2509  C   THR X 323      48.332  57.053  63.702  1.00  0.00           C
ATOM   2510  O   THR X 323      49.162  57.938  63.939  1.00  0.00           O
ATOM   2511  N   VAL X 324      48.245  56.496  62.492  1.00  0.00           N
ATOM   2512  CA  VAL X 324      49.180  56.732  61.381  1.00  0.00           C
ATOM   2513  CB  VAL X 324      49.492  55.434  60.607  1.00  0.00           C
ATOM   2514  CG1 VAL X 324      50.165  54.404  61.523  1.00  0.00           C
ATOM   2515  CG2 VAL X 324      48.266  54.782  59.953  1.00  0.00           C
ATOM   2516  C   VAL X 324      48.699  57.837  60.426  1.00  0.00           C
ATOM   2517  O   VAL X 324      47.497  57.954  60.179  1.00  0.00           O
ATOM   2518  N   PRO X 325      49.613  58.625  59.829  1.00  0.00           N
ATOM   2519  CD  PRO X 325      51.000  58.806  60.223  1.00  0.00           C
ATOM   2520  CG  PRO X 325      51.456  60.085  59.533  1.00  0.00           C
ATOM   2521  CB  PRO X 325      50.659  60.054  58.231  1.00  0.00           C
ATOM   2522  CA  PRO X 325      49.319  59.429  58.646  1.00  0.00           C
ATOM   2523  C   PRO X 325      48.737  58.570  57.515  1.00  0.00           C
ATOM   2524  O   PRO X 325      49.280  57.502  57.214  1.00  0.00           O
ATOM   2525  N   TYR X 326      47.676  59.051  56.860  1.00  0.00           N
ATOM   2526  CA  TYR X 326      47.031  58.375  55.728  1.00  0.00           C
ATOM   2527  CB  TYR X 326      45.679  57.790  56.185  1.00  0.00           C
ATOM   2528  CG  TYR X 326      44.958  56.789  55.281  1.00  0.00           C
ATOM   2529  CD1 TYR X 326      45.556  56.222  54.134  1.00  0.00           C
ATOM   2530  CE1 TYR X 326      44.861  55.287  53.346  1.00  0.00           C
ATOM   2531  CZ  TYR X 326      43.556  54.897  53.703  1.00  0.00           C
ATOM   2532  OH  TYR X 326      42.884  53.998  52.938  1.00  0.00           O
ATOM   2533  CE2 TYR X 326      42.955  55.443  54.857  1.00  0.00           C
ATOM   2534  CD2 TYR X 326      43.655  56.384  55.640  1.00  0.00           C
ATOM   2535  C   TYR X 326      46.906  59.324  54.522  1.00  0.00           C
ATOM   2536  O   TYR X 326      46.376  60.433  54.637  1.00  0.00           O
ATOM   2537  N   MET X 327      47.411  58.886  53.366  1.00  0.00           N
ATOM   2538  CA  MET X 327      47.348  59.593  52.085  1.00  0.00           C
ATOM   2539  CB  MET X 327      48.782  59.786  51.569  1.00  0.00           C
ATOM   2540  CG  MET X 327      48.909  60.858  50.486  1.00  0.00           C
ATOM   2541  SD  MET X 327      50.621  61.158  49.964  1.00  0.00           S
ATOM   2542  CE  MET X 327      50.888  59.753  48.847  1.00  0.00           C
ATOM   2543  C   MET X 327      46.458  58.823  51.096  1.00  0.00           C
ATOM   2544  O   MET X 327      46.635  57.615  50.920  1.00  0.00           O
ATOM   2545  N   VAL X 328      45.498  59.499  50.454  1.00  0.00           N
ATOM   2546  CA  VAL X 328      44.503  58.859  49.569  1.00  0.00           C
ATOM   2547  CB  VAL X 328      43.111  58.748  50.235  1.00  0.00           C
ATOM   2548  CG1 VAL X 328      43.139  57.750  51.400  1.00  0.00           C
ATOM   2549  CG2 VAL X 328      42.545  60.071  50.773  1.00  0.00           C
ATOM   2550  C   VAL X 328      44.414  59.524  48.191  1.00  0.00           C
ATOM   2551  O   VAL X 328      44.102  60.710  48.071  1.00  0.00           O
ATOM   2552  N   GLY X 329      44.673  58.736  47.145  1.00  0.00           N
ATOM   2553  CA  GLY X 329      44.529  59.127  45.744  1.00  0.00           C
ATOM   2554  C   GLY X 329      43.244  58.572  45.149  1.00  0.00           C
ATOM   2555  O   GLY X 329      43.061  57.355  45.119  1.00  0.00           O
ATOM   2556  N   ILE X 330      42.363  59.442  44.656  1.00  0.00           N
ATOM   2557  CA  ILE X 330      41.008  59.075  44.205  1.00  0.00           C
ATOM   2558  CB  ILE X 330      39.933  59.506  45.233  1.00  0.00           C
ATOM   2559  CG2 ILE X 330      40.063  58.629  46.495  1.00  0.00           C
ATOM   2560  CG1 ILE X 330      39.986  61.009  45.593  1.00  0.00           C
ATOM   2561  CD1 ILE X 330      38.834  61.451  46.506  1.00  0.00           C
ATOM   2562  C   ILE X 330      40.738  59.512  42.759  1.00  0.00           C
ATOM   2563  O   ILE X 330      39.805  60.260  42.469  1.00  0.00           O
ATOM   2564  N   ASN X 331      41.572  59.037  41.830  1.00  0.00           N
ATOM   2565  CA  ASN X 331      41.414  59.276  40.389  1.00  0.00           C
ATOM   2566  CB  ASN X 331      42.639  58.745  39.614  1.00  0.00           C
ATOM   2567  CG  ASN X 331      43.992  59.308  40.011  1.00  0.00           C
ATOM   2568  OD1 ASN X 331      44.139  60.149  40.882  1.00  0.00           O
ATOM   2569  ND2 ASN X 331      45.047  58.839  39.394  1.00  0.00           N
ATOM   2570  C   ASN X 331      40.120  58.627  39.846  1.00  0.00           C
ATOM   2571  O   ASN X 331      39.677  57.594  40.368  1.00  0.00           O
ATOM   2572  N   LYS X 332      39.538  59.194  38.778  1.00  0.00           N
ATOM   2573  CA  LYS X 332      38.285  58.713  38.140  1.00  0.00           C
ATOM   2574  CB  LYS X 332      37.071  59.531  38.635  1.00  0.00           C
ATOM   2575  CG  LYS X 332      36.755  60.890  37.976  1.00  0.00           C
ATOM   2576  CD  LYS X 332      37.954  61.829  37.829  1.00  0.00           C
ATOM   2577  CE  LYS X 332      37.501  63.276  37.612  1.00  0.00           C
ATOM   2578  NZ  LYS X 332      38.655  64.183  37.409  1.00  0.00           N
ATOM   2579  C   LYS X 332      38.348  58.560  36.613  1.00  0.00           C
ATOM   2580  O   LYS X 332      37.324  58.565  35.934  1.00  0.00           O
ATOM   2581  N   GLN X 333      39.550  58.452  36.051  1.00  0.00           N
ATOM   2582  CA  GLN X 333      39.799  58.577  34.608  1.00  0.00           C
ATOM   2583  CB  GLN X 333      41.315  58.527  34.356  1.00  0.00           C
ATOM   2584  CG  GLN X 333      42.134  59.665  34.991  1.00  0.00           C
ATOM   2585  CD  GLN X 333      41.916  61.033  34.347  1.00  0.00           C
ATOM   2586  OE1 GLN X 333      40.919  61.311  33.688  1.00  0.00           O
ATOM   2587  NE2 GLN X 333      42.833  61.952  34.525  1.00  0.00           N
ATOM   2588  C   GLN X 333      39.111  57.518  33.728  1.00  0.00           C
ATOM   2589  O   GLN X 333      38.956  57.744  32.529  1.00  0.00           O
ATOM   2590  N   GLU X 334      38.695  56.382  34.284  1.00  0.00           N
ATOM   2591  CA  GLU X 334      38.103  55.242  33.572  1.00  0.00           C
ATOM   2592  CB  GLU X 334      38.812  53.940  34.005  1.00  0.00           C
ATOM   2593  CG  GLU X 334      38.598  53.467  35.458  1.00  0.00           C
ATOM   2594  CD  GLU X 334      39.399  54.248  36.462  1.00  0.00           C
ATOM   2595  OE1 GLU X 334      40.505  53.794  36.875  1.00  0.00           O
ATOM   2596  OE2 GLU X 334      38.982  55.358  36.909  1.00  0.00           O
ATOM   2597  C   GLU X 334      36.565  55.152  33.682  1.00  0.00           C
ATOM   2598  O   GLU X 334      35.962  54.238  33.110  1.00  0.00           O
ATOM   2599  N   PHE X 335      35.917  56.082  34.400  1.00  0.00           N
ATOM   2600  CA  PHE X 335      34.502  55.970  34.791  1.00  0.00           C
ATOM   2601  CB  PHE X 335      34.098  57.173  35.668  1.00  0.00           C
ATOM   2602  CG  PHE X 335      33.598  58.406  34.928  1.00  0.00           C
ATOM   2603  CD1 PHE X 335      34.492  59.257  34.249  1.00  0.00           C
ATOM   2604  CE1 PHE X 335      34.008  60.367  33.531  1.00  0.00           C
ATOM   2605  CZ  PHE X 335      32.630  60.644  33.504  1.00  0.00           C
ATOM   2606  CE2 PHE X 335      31.733  59.800  34.182  1.00  0.00           C
ATOM   2607  CD2 PHE X 335      32.216  58.679  34.879  1.00  0.00           C
ATOM   2608  C   PHE X 335      33.542  55.789  33.599  1.00  0.00           C
ATOM   2609  O   PHE X 335      32.638  54.956  33.661  1.00  0.00           O
ATOM   2610  N   GLY X 336      33.780  56.508  32.493  1.00  0.00           N
ATOM   2611  CA  GLY X 336      32.937  56.517  31.290  1.00  0.00           C
ATOM   2612  C   GLY X 336      32.954  55.226  30.461  1.00  0.00           C
ATOM   2613  O   GLY X 336      32.221  55.125  29.476  1.00  0.00           O
ATOM   2614  N   TRP X 337      33.757  54.231  30.851  1.00  0.00           N
ATOM   2615  CA  TRP X 337      33.802  52.913  30.213  1.00  0.00           C
ATOM   2616  CB  TRP X 337      35.086  52.794  29.399  1.00  0.00           C
ATOM   2617  CG  TRP X 337      35.183  51.540  28.589  1.00  0.00           C
ATOM   2618  CD1 TRP X 337      34.608  51.362  27.381  1.00  0.00           C
ATOM   2619  NE1 TRP X 337      34.901  50.100  26.910  1.00  0.00           N
ATOM   2620  CE2 TRP X 337      35.700  49.401  27.784  1.00  0.00           C
ATOM   2621  CZ2 TRP X 337      36.298  48.133  27.726  1.00  0.00           C
ATOM   2622  CH2 TRP X 337      37.084  47.700  28.807  1.00  0.00           C
ATOM   2623  CZ3 TRP X 337      37.237  48.528  29.933  1.00  0.00           C
ATOM   2624  CE3 TRP X 337      36.644  49.805  29.974  1.00  0.00           C
ATOM   2625  CD2 TRP X 337      35.873  50.285  28.891  1.00  0.00           C
ATOM   2626  C   TRP X 337      33.698  51.769  31.222  1.00  0.00           C
ATOM   2627  O   TRP X 337      32.852  50.891  31.056  1.00  0.00           O
ATOM   2628  N   LEU X 338      34.498  51.791  32.298  1.00  0.00           N
ATOM   2629  CA  LEU X 338      34.512  50.715  33.297  1.00  0.00           C
ATOM   2630  CB  LEU X 338      35.601  51.019  34.350  1.00  0.00           C
ATOM   2631  CG  LEU X 338      35.777  49.922  35.428  1.00  0.00           C
ATOM   2632  CD1 LEU X 338      37.199  49.951  35.992  1.00  0.00           C
ATOM   2633  CD2 LEU X 338      34.845  50.100  36.635  1.00  0.00           C
ATOM   2634  C   LEU X 338      33.122  50.514  33.910  1.00  0.00           C
ATOM   2635  O   LEU X 338      32.672  49.376  34.047  1.00  0.00           O
ATOM   2636  N   ILE X 339      32.422  51.609  34.227  1.00  0.00           N
ATOM   2637  CA  ILE X 339      31.093  51.552  34.839  1.00  0.00           C
ATOM   2638  CB  ILE X 339      30.735  52.860  35.585  1.00  0.00           C
ATOM   2639  CG2 ILE X 339      29.351  52.723  36.244  1.00  0.00           C
ATOM   2640  CG1 ILE X 339      31.822  53.171  36.646  1.00  0.00           C
ATOM   2641  CD1 ILE X 339      31.620  54.495  37.389  1.00  0.00           C
ATOM   2642  C   ILE X 339      30.035  51.043  33.837  1.00  0.00           C
ATOM   2643  O   ILE X 339      29.470  49.980  34.103  1.00  0.00           O
ATOM   2644  N   PRO X 340      29.779  51.695  32.681  1.00  0.00           N
ATOM   2645  CD  PRO X 340      30.331  52.966  32.225  1.00  0.00           C
ATOM   2646  CG  PRO X 340      29.922  53.099  30.761  1.00  0.00           C
ATOM   2647  CB  PRO X 340      28.591  52.354  30.707  1.00  0.00           C
ATOM   2648  CA  PRO X 340      28.754  51.233  31.741  1.00  0.00           C
ATOM   2649  C   PRO X 340      29.078  49.875  31.099  1.00  0.00           C
ATOM   2650  O   PRO X 340      28.259  48.960  31.186  1.00  0.00           O
ATOM   2651  N   MET X 341      30.256  49.686  30.490  1.00  0.00           N
ATOM   2652  CA  MET X 341      30.551  48.452  29.747  1.00  0.00           C
ATOM   2653  CB  MET X 341      31.756  48.613  28.799  1.00  0.00           C
ATOM   2654  CG  MET X 341      31.405  49.231  27.442  1.00  0.00           C
ATOM   2655  SD  MET X 341      30.861  50.960  27.443  1.00  0.00           S
ATOM   2656  CE  MET X 341      30.996  51.271  25.661  1.00  0.00           C
ATOM   2657  C   MET X 341      30.775  47.249  30.666  1.00  0.00           C
ATOM   2658  O   MET X 341      30.249  46.176  30.376  1.00  0.00           O
ATOM   2659  N   GLN X 342      31.545  47.385  31.753  1.00  0.00           N
ATOM   2660  CA  GLN X 342      32.043  46.216  32.498  1.00  0.00           C
ATOM   2661  CB  GLN X 342      33.581  46.262  32.600  1.00  0.00           C
ATOM   2662  CG  GLN X 342      34.334  46.493  31.271  1.00  0.00           C
ATOM   2663  CD  GLN X 342      34.094  45.472  30.150  1.00  0.00           C
ATOM   2664  OE1 GLN X 342      33.407  44.462  30.269  1.00  0.00           O
ATOM   2665  NE2 GLN X 342      34.658  45.711  28.986  1.00  0.00           N
ATOM   2666  C   GLN X 342      31.366  46.003  33.864  1.00  0.00           C
ATOM   2667  O   GLN X 342      31.117  44.853  34.234  1.00  0.00           O
ATOM   2668  N   LEU X 343      31.013  47.065  34.598  1.00  0.00           N
ATOM   2669  CA  LEU X 343      30.379  46.959  35.924  1.00  0.00           C
ATOM   2670  CB  LEU X 343      30.886  48.118  36.799  1.00  0.00           C
ATOM   2671  CG  LEU X 343      30.545  48.026  38.298  1.00  0.00           C
ATOM   2672  CD1 LEU X 343      31.167  46.804  38.977  1.00  0.00           C
ATOM   2673  CD2 LEU X 343      31.066  49.278  39.006  1.00  0.00           C
ATOM   2674  C   LEU X 343      28.840  46.907  35.869  1.00  0.00           C
ATOM   2675  O   LEU X 343      28.230  46.292  36.741  1.00  0.00           O
ATOM   2676  N   MET X 344      28.213  47.520  34.859  1.00  0.00           N
ATOM   2677  CA  MET X 344      26.751  47.529  34.671  1.00  0.00           C
ATOM   2678  CB  MET X 344      26.227  48.976  34.670  1.00  0.00           C
ATOM   2679  CG  MET X 344      26.503  49.694  35.999  1.00  0.00           C
ATOM   2680  SD  MET X 344      25.806  51.366  36.132  1.00  0.00           S
ATOM   2681  CE  MET X 344      24.039  50.988  36.291  1.00  0.00           C
ATOM   2682  C   MET X 344      26.270  46.771  33.418  1.00  0.00           C
ATOM   2683  O   MET X 344      25.067  46.553  33.252  1.00  0.00           O
ATOM   2684  N   SER X 345      27.192  46.358  32.539  1.00  0.00           N
ATOM   2685  CA  SER X 345      26.908  45.668  31.269  1.00  0.00           C
ATOM   2686  CB  SER X 345      26.661  44.169  31.505  1.00  0.00           C
ATOM   2687  OG  SER X 345      27.872  43.532  31.889  1.00  0.00           O
ATOM   2688  C   SER X 345      25.823  46.353  30.418  1.00  0.00           C
ATOM   2689  O   SER X 345      24.898  45.705  29.925  1.00  0.00           O
ATOM   2690  N   TYR X 346      25.918  47.679  30.281  1.00  0.00           N
ATOM   2691  CA  TYR X 346      24.982  48.531  29.545  1.00  0.00           C
ATOM   2692  CB  TYR X 346      23.830  48.913  30.488  1.00  0.00           C
ATOM   2693  CG  TYR X 346      22.631  49.508  29.779  1.00  0.00           C
ATOM   2694  CD1 TYR X 346      22.556  50.892  29.519  1.00  0.00           C
ATOM   2695  CE1 TYR X 346      21.414  51.431  28.891  1.00  0.00           C
ATOM   2696  CZ  TYR X 346      20.342  50.586  28.530  1.00  0.00           C
ATOM   2697  OH  TYR X 346      19.239  51.101  27.931  1.00  0.00           O
ATOM   2698  CE2 TYR X 346      20.434  49.200  28.770  1.00  0.00           C
ATOM   2699  CD2 TYR X 346      21.575  48.663  29.389  1.00  0.00           C
ATOM   2700  C   TYR X 346      25.691  49.791  28.990  1.00  0.00           C
ATOM   2701  O   TYR X 346      25.906  50.751  29.734  1.00  0.00           O
ATOM   2702  N   PRO X 347      26.058  49.830  27.693  1.00  0.00           N
ATOM   2703  CD  PRO X 347      26.143  48.690  26.789  1.00  0.00           C
ATOM   2704  CG  PRO X 347      27.192  49.079  25.748  1.00  0.00           C
ATOM   2705  CB  PRO X 347      26.993  50.588  25.627  1.00  0.00           C
ATOM   2706  CA  PRO X 347      26.653  51.011  27.061  1.00  0.00           C
ATOM   2707  C   PRO X 347      25.751  52.257  27.075  1.00  0.00           C
ATOM   2708  O   PRO X 347      24.519  52.153  27.033  1.00  0.00           O
ATOM   2709  N   LEU X 348      26.380  53.438  27.068  1.00  0.00           N
ATOM   2710  CA  LEU X 348      25.755  54.770  26.988  1.00  0.00           C
ATOM   2711  CB  LEU X 348      25.896  55.490  28.347  1.00  0.00           C
ATOM   2712  CG  LEU X 348      25.175  54.803  29.527  1.00  0.00           C
ATOM   2713  CD1 LEU X 348      25.521  55.520  30.832  1.00  0.00           C
ATOM   2714  CD2 LEU X 348      23.651  54.823  29.373  1.00  0.00           C
ATOM   2715  C   LEU X 348      26.346  55.562  25.799  1.00  0.00           C
ATOM   2716  O   LEU X 348      26.702  56.742  25.902  1.00  0.00           O
ATOM   2717  N   SER X 349      26.510  54.870  24.671  1.00  0.00           N
ATOM   2718  CA  SER X 349      27.168  55.358  23.452  1.00  0.00           C
ATOM   2719  CB  SER X 349      27.948  54.209  22.806  1.00  0.00           C
ATOM   2720  OG  SER X 349      28.916  53.669  23.693  1.00  0.00           O
ATOM   2721  C   SER X 349      26.163  55.962  22.459  1.00  0.00           C
ATOM   2722  O   SER X 349      26.475  56.944  21.779  1.00  0.00           O
ATOM   2723  N   GLU X 350      24.927  55.453  22.431  1.00  0.00           N
ATOM   2724  CA  GLU X 350      23.769  56.173  21.888  1.00  0.00           C
ATOM   2725  CB  GLU X 350      22.536  55.253  21.801  1.00  0.00           C
ATOM   2726  CG  GLU X 350      22.477  54.322  20.577  1.00  0.00           C
ATOM   2727  CD  GLU X 350      23.476  53.160  20.610  1.00  0.00           C
ATOM   2728  OE1 GLU X 350      23.437  52.341  21.562  1.00  0.00           O
ATOM   2729  OE2 GLU X 350      24.299  53.047  19.668  1.00  0.00           O
ATOM   2730  C   GLU X 350      23.444  57.386  22.785  1.00  0.00           C
ATOM   2731  O   GLU X 350      23.336  57.257  24.006  1.00  0.00           O
ATOM   2732  N   GLY X 351      23.255  58.565  22.190  1.00  0.00           N
ATOM   2733  CA  GLY X 351      23.148  59.850  22.896  1.00  0.00           C
ATOM   2734  C   GLY X 351      21.856  60.112  23.685  1.00  0.00           C
ATOM   2735  O   GLY X 351      21.643  61.246  24.106  1.00  0.00           O
ATOM   2736  N   GLN X 352      20.988  59.117  23.886  1.00  0.00           N
ATOM   2737  CA  GLN X 352      19.643  59.274  24.458  1.00  0.00           C
ATOM   2738  CB  GLN X 352      18.581  59.245  23.341  1.00  0.00           C
ATOM   2739  CG  GLN X 352      18.739  60.334  22.261  1.00  0.00           C
ATOM   2740  CD  GLN X 352      19.791  60.049  21.182  1.00  0.00           C
ATOM   2741  OE1 GLN X 352      20.235  58.926  20.956  1.00  0.00           O
ATOM   2742  NE2 GLN X 352      20.234  61.067  20.478  1.00  0.00           N
ATOM   2743  C   GLN X 352      19.330  58.192  25.507  1.00  0.00           C
ATOM   2744  O   GLN X 352      19.831  57.070  25.406  1.00  0.00           O
ATOM   2745  N   LEU X 353      18.504  58.531  26.504  1.00  0.00           N
ATOM   2746  CA  LEU X 353      17.978  57.627  27.538  1.00  0.00           C
ATOM   2747  CB  LEU X 353      19.057  57.442  28.628  1.00  0.00           C
ATOM   2748  CG  LEU X 353      18.773  56.359  29.686  1.00  0.00           C
ATOM   2749  CD1 LEU X 353      18.697  54.957  29.080  1.00  0.00           C
ATOM   2750  CD2 LEU X 353      19.897  56.369  30.723  1.00  0.00           C
ATOM   2751  C   LEU X 353      16.683  58.206  28.146  1.00  0.00           C
ATOM   2752  O   LEU X 353      16.537  59.425  28.242  1.00  0.00           O
ATOM   2753  N   ASP X 354      15.761  57.351  28.589  1.00  0.00           N
ATOM   2754  CA  ASP X 354      14.509  57.746  29.260  1.00  0.00           C
ATOM   2755  CB  ASP X 354      13.307  57.227  28.463  1.00  0.00           C
ATOM   2756  CG  ASP X 354      13.161  55.712  28.566  1.00  0.00           C
ATOM   2757  OD1 ASP X 354      12.510  55.234  29.519  1.00  0.00           O
ATOM   2758  OD2 ASP X 354      13.704  54.980  27.705  1.00  0.00           O
ATOM   2759  C   ASP X 354      14.449  57.312  30.739  1.00  0.00           C
ATOM   2760  O   ASP X 354      15.147  56.384  31.156  1.00  0.00           O
ATOM   2761  N   GLN X 355      13.605  57.977  31.541  1.00  0.00           N
ATOM   2762  CA  GLN X 355      13.540  57.772  32.996  1.00  0.00           C
ATOM   2763  CB  GLN X 355      12.640  58.857  33.616  1.00  0.00           C
ATOM   2764  CG  GLN X 355      12.593  58.825  35.157  1.00  0.00           C
ATOM   2765  CD  GLN X 355      11.771  59.968  35.757  1.00  0.00           C
ATOM   2766  OE1 GLN X 355      11.208  60.814  35.077  1.00  0.00           O
ATOM   2767  NE2 GLN X 355      11.664  60.059  37.062  1.00  0.00           N
ATOM   2768  C   GLN X 355      13.078  56.357  33.387  1.00  0.00           C
ATOM   2769  O   GLN X 355      13.626  55.786  34.330  1.00  0.00           O
ATOM   2770  N   LYS X 356      12.132  55.754  32.652  1.00  0.00           N
ATOM   2771  CA  LYS X 356      11.657  54.384  32.914  1.00  0.00           C
ATOM   2772  CB  LYS X 356      10.382  54.116  32.094  1.00  0.00           C
ATOM   2773  CG  LYS X 356       9.920  52.649  32.152  1.00  0.00           C
ATOM   2774  CD  LYS X 356       8.634  52.445  31.340  1.00  0.00           C
ATOM   2775  CE  LYS X 356       8.209  50.973  31.262  1.00  0.00           C
ATOM   2776  NZ  LYS X 356       9.200  50.133  30.546  1.00  0.00           N
ATOM   2777  C   LYS X 356      12.761  53.357  32.655  1.00  0.00           C
ATOM   2778  O   LYS X 356      12.958  52.464  33.483  1.00  0.00           O
ATOM   2779  N   THR X 357      13.516  53.500  31.564  1.00  0.00           N
ATOM   2780  CA  THR X 357      14.691  52.659  31.277  1.00  0.00           C
ATOM   2781  CB  THR X 357      15.248  52.940  29.869  1.00  0.00           C
ATOM   2782  CG2 THR X 357      16.432  52.039  29.530  1.00  0.00           C
ATOM   2783  OG1 THR X 357      14.264  52.665  28.888  1.00  0.00           O
ATOM   2784  C   THR X 357      15.774  52.846  32.346  1.00  0.00           C
ATOM   2785  O   THR X 357      16.230  51.862  32.927  1.00  0.00           O
ATOM   2786  N   ALA X 358      16.128  54.093  32.679  1.00  0.00           N
ATOM   2787  CA  ALA X 358      17.140  54.407  33.690  1.00  0.00           C
ATOM   2788  CB  ALA X 358      17.299  55.931  33.742  1.00  0.00           C
ATOM   2789  C   ALA X 358      16.799  53.830  35.079  1.00  0.00           C
ATOM   2790  O   ALA X 358      17.643  53.192  35.711  1.00  0.00           O
ATOM   2791  N   MET X 359      15.550  53.991  35.535  1.00  0.00           N
ATOM   2792  CA  MET X 359      15.081  53.444  36.813  1.00  0.00           C
ATOM   2793  CB  MET X 359      13.716  54.070  37.160  1.00  0.00           C
ATOM   2794  CG  MET X 359      13.372  54.029  38.656  1.00  0.00           C
ATOM   2795  SD  MET X 359      13.041  52.415  39.424  1.00  0.00           S
ATOM   2796  CE  MET X 359      11.521  51.919  38.568  1.00  0.00           C
ATOM   2797  C   MET X 359      15.040  51.908  36.779  1.00  0.00           C
ATOM   2798  O   MET X 359      15.510  51.265  37.713  1.00  0.00           O
ATOM   2799  N   SER X 360      14.582  51.301  35.675  1.00  0.00           N
ATOM   2800  CA  SER X 360      14.560  49.835  35.513  1.00  0.00           C
ATOM   2801  CB  SER X 360      13.902  49.431  34.185  1.00  0.00           C
ATOM   2802  OG  SER X 360      12.568  49.914  34.099  1.00  0.00           O
ATOM   2803  C   SER X 360      15.964  49.213  35.593  1.00  0.00           C
ATOM   2804  O   SER X 360      16.132  48.166  36.225  1.00  0.00           O
ATOM   2805  N   LEU X 361      16.978  49.871  35.018  1.00  0.00           N
ATOM   2806  CA  LEU X 361      18.386  49.463  35.104  1.00  0.00           C
ATOM   2807  CB  LEU X 361      19.169  50.239  34.027  1.00  0.00           C
ATOM   2808  CG  LEU X 361      20.690  49.984  34.002  1.00  0.00           C
ATOM   2809  CD1 LEU X 361      21.047  48.515  33.765  1.00  0.00           C
ATOM   2810  CD2 LEU X 361      21.320  50.817  32.887  1.00  0.00           C
ATOM   2811  C   LEU X 361      18.967  49.672  36.515  1.00  0.00           C
ATOM   2812  O   LEU X 361      19.691  48.811  37.022  1.00  0.00           O
ATOM   2813  N   LEU X 362      18.626  50.775  37.190  1.00  0.00           N
ATOM   2814  CA  LEU X 362      19.078  51.029  38.562  1.00  0.00           C
ATOM   2815  CB  LEU X 362      18.858  52.514  38.905  1.00  0.00           C
ATOM   2816  CG  LEU X 362      19.719  53.011  40.084  1.00  0.00           C
ATOM   2817  CD1 LEU X 362      21.215  53.033  39.746  1.00  0.00           C
ATOM   2818  CD2 LEU X 362      19.324  54.439  40.453  1.00  0.00           C
ATOM   2819  C   LEU X 362      18.421  50.068  39.573  1.00  0.00           C
ATOM   2820  O   LEU X 362      19.081  49.614  40.505  1.00  0.00           O
ATOM   2821  N   TRP X 363      17.172  49.655  39.336  1.00  0.00           N
ATOM   2822  CA  TRP X 363      16.498  48.581  40.077  1.00  0.00           C
ATOM   2823  CB  TRP X 363      15.021  48.538  39.666  1.00  0.00           C
ATOM   2824  CG  TRP X 363      14.133  47.662  40.499  1.00  0.00           C
ATOM   2825  CD1 TRP X 363      14.102  46.307  40.484  1.00  0.00           C
ATOM   2826  NE1 TRP X 363      13.130  45.856  41.356  1.00  0.00           N
ATOM   2827  CE2 TRP X 363      12.467  46.902  41.963  1.00  0.00           C
ATOM   2828  CZ2 TRP X 363      11.405  46.966  42.877  1.00  0.00           C
ATOM   2829  CH2 TRP X 363      10.975  48.220  43.345  1.00  0.00           C
ATOM   2830  CZ3 TRP X 363      11.615  49.389  42.899  1.00  0.00           C
ATOM   2831  CE3 TRP X 363      12.665  49.317  41.962  1.00  0.00           C
ATOM   2832  CD2 TRP X 363      13.114  48.072  41.464  1.00  0.00           C
ATOM   2833  C   TRP X 363      17.183  47.226  39.856  1.00  0.00           C
ATOM   2834  O   TRP X 363      17.482  46.524  40.819  1.00  0.00           O
ATOM   2835  N   LYS X 364      17.546  46.893  38.607  1.00  0.00           N
ATOM   2836  CA  LYS X 364      18.366  45.709  38.270  1.00  0.00           C
ATOM   2837  CB  LYS X 364      18.438  45.591  36.735  1.00  0.00           C
ATOM   2838  CG  LYS X 364      18.765  44.169  36.248  1.00  0.00           C
ATOM   2839  CD  LYS X 364      18.739  44.068  34.715  1.00  0.00           C
ATOM   2840  CE  LYS X 364      19.890  44.855  34.079  1.00  0.00           C
ATOM   2841  NZ  LYS X 364      19.873  44.800  32.604  1.00  0.00           N
ATOM   2842  C   LYS X 364      19.763  45.746  38.925  1.00  0.00           C
ATOM   2843  O   LYS X 364      20.397  44.707  39.111  1.00  0.00           O
ATOM   2844  N   SER X 365      20.209  46.935  39.339  1.00  0.00           N
ATOM   2845  CA  SER X 365      21.452  47.189  40.083  1.00  0.00           C
ATOM   2846  CB  SER X 365      22.061  48.540  39.673  1.00  0.00           C
ATOM   2847  OG  SER X 365      22.155  48.681  38.267  1.00  0.00           O
ATOM   2848  C   SER X 365      21.301  47.118  41.616  1.00  0.00           C
ATOM   2849  O   SER X 365      22.264  47.411  42.324  1.00  0.00           O
ATOM   2850  N   TYR X 366      20.134  46.720  42.149  1.00  0.00           N
ATOM   2851  CA  TYR X 366      19.804  46.676  43.589  1.00  0.00           C
ATOM   2852  CB  TYR X 366      18.475  45.913  43.775  1.00  0.00           C
ATOM   2853  CG  TYR X 366      18.247  45.332  45.160  1.00  0.00           C
ATOM   2854  CD1 TYR X 366      18.346  43.941  45.363  1.00  0.00           C
ATOM   2855  CE1 TYR X 366      18.190  43.399  46.653  1.00  0.00           C
ATOM   2856  CZ  TYR X 366      17.924  44.248  47.747  1.00  0.00           C
ATOM   2857  OH  TYR X 366      17.799  43.736  49.003  1.00  0.00           O
ATOM   2858  CE2 TYR X 366      17.808  45.639  47.540  1.00  0.00           C
ATOM   2859  CD2 TYR X 366      17.975  46.181  46.250  1.00  0.00           C
ATOM   2860  C   TYR X 366      20.920  46.148  44.531  1.00  0.00           C
ATOM   2861  O   TYR X 366      21.182  46.813  45.542  1.00  0.00           O
ATOM   2862  N   PRO X 367      21.625  45.030  44.240  1.00  0.00           N
ATOM   2863  CD  PRO X 367      21.343  44.041  43.209  1.00  0.00           C
ATOM   2864  CG  PRO X 367      21.805  42.714  43.802  1.00  0.00           C
ATOM   2865  CB  PRO X 367      23.042  43.130  44.595  1.00  0.00           C
ATOM   2866  CA  PRO X 367      22.698  44.535  45.112  1.00  0.00           C
ATOM   2867  C   PRO X 367      23.944  45.436  45.129  1.00  0.00           C
ATOM   2868  O   PRO X 367      24.628  45.521  46.148  1.00  0.00           O
ATOM   2869  N   LEU X 368      24.231  46.123  44.017  1.00  0.00           N
ATOM   2870  CA  LEU X 368      25.416  46.965  43.830  1.00  0.00           C
ATOM   2871  CB  LEU X 368      25.733  47.011  42.319  1.00  0.00           C
ATOM   2872  CG  LEU X 368      26.987  47.823  41.938  1.00  0.00           C
ATOM   2873  CD1 LEU X 368      28.272  47.182  42.466  1.00  0.00           C
ATOM   2874  CD2 LEU X 368      27.090  47.928  40.417  1.00  0.00           C
ATOM   2875  C   LEU X 368      25.232  48.372  44.420  1.00  0.00           C
ATOM   2876  O   LEU X 368      26.163  48.913  45.015  1.00  0.00           O
ATOM   2877  N   VAL X 369      24.038  48.966  44.292  1.00  0.00           N
ATOM   2878  CA  VAL X 369      23.761  50.342  44.766  1.00  0.00           C
ATOM   2879  CB  VAL X 369      22.508  50.949  44.102  1.00  0.00           C
ATOM   2880  CG1 VAL X 369      22.693  51.068  42.586  1.00  0.00           C
ATOM   2881  CG2 VAL X 369      21.226  50.154  44.379  1.00  0.00           C
ATOM   2882  C   VAL X 369      23.663  50.463  46.292  1.00  0.00           C
ATOM   2883  O   VAL X 369      23.807  51.562  46.827  1.00  0.00           O
ATOM   2884  N   CYS X 370      23.456  49.347  47.000  1.00  0.00           N
ATOM   2885  CA  CYS X 370      23.408  49.261  48.470  1.00  0.00           C
ATOM   2886  CB  CYS X 370      24.823  49.454  49.044  1.00  0.00           C
ATOM   2887  SG  CYS X 370      26.004  48.299  48.279  1.00  0.00           S
ATOM   2888  C   CYS X 370      22.315  50.131  49.147  1.00  0.00           C
ATOM   2889  O   CYS X 370      22.391  50.432  50.345  1.00  0.00           O
ATOM   2890  N   ILE X 371      21.273  50.505  48.395  1.00  0.00           N
ATOM   2891  CA  ILE X 371      20.029  51.125  48.883  1.00  0.00           C
ATOM   2892  CB  ILE X 371      19.813  52.546  48.309  1.00  0.00           C
ATOM   2893  CG2 ILE X 371      20.946  53.479  48.780  1.00  0.00           C
ATOM   2894  CG1 ILE X 371      19.674  52.572  46.770  1.00  0.00           C
ATOM   2895  CD1 ILE X 371      19.096  53.891  46.237  1.00  0.00           C
ATOM   2896  C   ILE X 371      18.827  50.201  48.640  1.00  0.00           C
ATOM   2897  O   ILE X 371      18.857  49.356  47.740  1.00  0.00           O
ATOM   2898  N   ALA X 372      17.782  50.325  49.459  1.00  0.00           N
ATOM   2899  CA  ALA X 372      16.590  49.478  49.372  1.00  0.00           C
ATOM   2900  CB  ALA X 372      15.791  49.634  50.668  1.00  0.00           C
ATOM   2901  C   ALA X 372      15.740  49.791  48.124  1.00  0.00           C
ATOM   2902  O   ALA X 372      15.657  50.946  47.699  1.00  0.00           O
ATOM   2903  N   LYS X 373      15.065  48.776  47.559  1.00  0.00           N
ATOM   2904  CA  LYS X 373      14.255  48.898  46.324  1.00  0.00           C
ATOM   2905  CB  LYS X 373      13.578  47.555  46.004  1.00  0.00           C
ATOM   2906  CG  LYS X 373      14.581  46.436  45.689  1.00  0.00           C
ATOM   2907  CD  LYS X 373      13.856  45.124  45.379  1.00  0.00           C
ATOM   2908  CE  LYS X 373      14.869  43.985  45.229  1.00  0.00           C
ATOM   2909  NZ  LYS X 373      14.185  42.713  44.915  1.00  0.00           N
ATOM   2910  C   LYS X 373      13.196  50.000  46.423  1.00  0.00           C
ATOM   2911  O   LYS X 373      13.048  50.813  45.516  1.00  0.00           O
ATOM   2912  N   GLU X 374      12.561  50.095  47.588  1.00  0.00           N
ATOM   2913  CA  GLU X 374      11.577  51.116  47.969  1.00  0.00           C
ATOM   2914  CB  GLU X 374      11.042  50.765  49.375  1.00  0.00           C
ATOM   2915  CG  GLU X 374      12.111  50.761  50.486  1.00  0.00           C
ATOM   2916  CD  GLU X 374      11.739  49.844  51.662  1.00  0.00           C
ATOM   2917  OE1 GLU X 374      11.603  50.341  52.808  1.00  0.00           O
ATOM   2918  OE2 GLU X 374      11.656  48.604  51.470  1.00  0.00           O
ATOM   2919  C   GLU X 374      12.080  52.575  47.890  1.00  0.00           C
ATOM   2920  O   GLU X 374      11.261  53.498  47.896  1.00  0.00           O
ATOM   2921  N   LEU X 375      13.395  52.810  47.792  1.00  0.00           N
ATOM   2922  CA  LEU X 375      14.019  54.138  47.690  1.00  0.00           C
ATOM   2923  CB  LEU X 375      15.124  54.201  48.763  1.00  0.00           C
ATOM   2924  CG  LEU X 375      15.763  55.584  48.990  1.00  0.00           C
ATOM   2925  CD1 LEU X 375      14.759  56.623  49.494  1.00  0.00           C
ATOM   2926  CD2 LEU X 375      16.868  55.445  50.037  1.00  0.00           C
ATOM   2927  C   LEU X 375      14.551  54.463  46.277  1.00  0.00           C
ATOM   2928  O   LEU X 375      14.603  55.635  45.902  1.00  0.00           O
ATOM   2929  N   ILE X 376      14.895  53.448  45.472  1.00  0.00           N
ATOM   2930  CA  ILE X 376      15.471  53.590  44.117  1.00  0.00           C
ATOM   2931  CB  ILE X 376      15.706  52.196  43.469  1.00  0.00           C
ATOM   2932  CG2 ILE X 376      16.171  52.313  42.004  1.00  0.00           C
ATOM   2933  CG1 ILE X 376      16.752  51.400  44.287  1.00  0.00           C
ATOM   2934  CD1 ILE X 376      17.054  49.984  43.777  1.00  0.00           C
ATOM   2935  C   ILE X 376      14.670  54.538  43.192  1.00  0.00           C
ATOM   2936  O   ILE X 376      15.289  55.445  42.621  1.00  0.00           O
ATOM   2937  N   PRO X 377      13.334  54.406  43.019  1.00  0.00           N
ATOM   2938  CD  PRO X 377      12.446  53.399  43.587  1.00  0.00           C
ATOM   2939  CG  PRO X 377      11.031  53.891  43.306  1.00  0.00           C
ATOM   2940  CB  PRO X 377      11.187  54.648  41.990  1.00  0.00           C
ATOM   2941  CA  PRO X 377      12.589  55.261  42.090  1.00  0.00           C
ATOM   2942  C   PRO X 377      12.544  56.726  42.538  1.00  0.00           C
ATOM   2943  O   PRO X 377      12.732  57.621  41.714  1.00  0.00           O
ATOM   2944  N   GLU X 378      12.370  56.980  43.839  1.00  0.00           N
ATOM   2945  CA  GLU X 378      12.303  58.336  44.394  1.00  0.00           C
ATOM   2946  CB  GLU X 378      11.778  58.300  45.840  1.00  0.00           C
ATOM   2947  CG  GLU X 378      10.331  57.802  45.964  1.00  0.00           C
ATOM   2948  CD  GLU X 378       9.354  58.650  45.143  1.00  0.00           C
ATOM   2949  OE1 GLU X 378       9.153  59.844  45.473  1.00  0.00           O
ATOM   2950  OE2 GLU X 378       8.810  58.124  44.140  1.00  0.00           O
ATOM   2951  C   GLU X 378      13.659  59.046  44.349  1.00  0.00           C
ATOM   2952  O   GLU X 378      13.705  60.228  44.015  1.00  0.00           O
ATOM   2953  N   ALA X 379      14.760  58.334  44.616  1.00  0.00           N
ATOM   2954  CA  ALA X 379      16.112  58.870  44.459  1.00  0.00           C
ATOM   2955  CB  ALA X 379      17.101  57.843  45.023  1.00  0.00           C
ATOM   2956  C   ALA X 379      16.421  59.206  42.987  1.00  0.00           C
ATOM   2957  O   ALA X 379      16.993  60.256  42.692  1.00  0.00           O
ATOM   2958  N   THR X 380      15.980  58.351  42.056  1.00  0.00           N
ATOM   2959  CA  THR X 380      16.098  58.583  40.605  1.00  0.00           C
ATOM   2960  CB  THR X 380      15.662  57.333  39.817  1.00  0.00           C
ATOM   2961  CG2 THR X 380      15.903  57.459  38.314  1.00  0.00           C
ATOM   2962  OG1 THR X 380      16.386  56.202  40.238  1.00  0.00           O
ATOM   2963  C   THR X 380      15.274  59.798  40.160  1.00  0.00           C
ATOM   2964  O   THR X 380      15.728  60.593  39.336  1.00  0.00           O
ATOM   2965  N   GLU X 381      14.084  59.999  40.737  1.00  0.00           N
ATOM   2966  CA  GLU X 381      13.175  61.078  40.338  1.00  0.00           C
ATOM   2967  CB  GLU X 381      11.755  60.792  40.861  1.00  0.00           C
ATOM   2968  CG  GLU X 381      10.705  61.708  40.215  1.00  0.00           C
ATOM   2969  CD  GLU X 381       9.285  61.127  40.295  1.00  0.00           C
ATOM   2970  OE1 GLU X 381       8.551  61.151  39.276  1.00  0.00           O
ATOM   2971  OE2 GLU X 381       8.865  60.644  41.374  1.00  0.00           O
ATOM   2972  C   GLU X 381      13.694  62.468  40.735  1.00  0.00           C
ATOM   2973  O   GLU X 381      13.488  63.416  39.979  1.00  0.00           O
ATOM   2974  N   LYS X 382      14.478  62.589  41.822  1.00  0.00           N
ATOM   2975  CA  LYS X 382      15.183  63.848  42.152  1.00  0.00           C
ATOM   2976  CB  LYS X 382      16.009  63.719  43.450  1.00  0.00           C
ATOM   2977  CG  LYS X 382      15.259  63.232  44.696  1.00  0.00           C
ATOM   2978  CD  LYS X 382      13.962  64.004  44.982  1.00  0.00           C
ATOM   2979  CE  LYS X 382      13.239  63.463  46.217  1.00  0.00           C
ATOM   2980  NZ  LYS X 382      12.716  62.101  45.984  1.00  0.00           N
ATOM   2981  C   LYS X 382      16.119  64.304  41.028  1.00  0.00           C
ATOM   2982  O   LYS X 382      16.296  65.509  40.836  1.00  0.00           O
ATOM   2983  N   TYR X 383      16.710  63.355  40.296  1.00  0.00           N
ATOM   2984  CA  TYR X 383      17.734  63.593  39.273  1.00  0.00           C
ATOM   2985  CB  TYR X 383      18.818  62.504  39.395  1.00  0.00           C
ATOM   2986  CG  TYR X 383      20.233  63.035  39.539  1.00  0.00           C
ATOM   2987  CD1 TYR X 383      21.085  63.111  38.420  1.00  0.00           C
ATOM   2988  CE1 TYR X 383      22.425  63.519  38.577  1.00  0.00           C
ATOM   2989  CZ  TYR X 383      22.919  63.852  39.858  1.00  0.00           C
ATOM   2990  OH  TYR X 383      24.223  64.198  40.030  1.00  0.00           O
ATOM   2991  CE2 TYR X 383      22.054  63.808  40.972  1.00  0.00           C
ATOM   2992  CD2 TYR X 383      20.715  63.400  40.811  1.00  0.00           C
ATOM   2993  C   TYR X 383      17.175  63.665  37.841  1.00  0.00           C
ATOM   2994  O   TYR X 383      17.721  64.399  37.019  1.00  0.00           O
ATOM   2995  N   LEU X 384      16.100  62.927  37.529  1.00  0.00           N
ATOM   2996  CA  LEU X 384      15.526  62.821  36.174  1.00  0.00           C
ATOM   2997  CB  LEU X 384      15.585  61.351  35.708  1.00  0.00           C
ATOM   2998  CG  LEU X 384      16.995  60.726  35.633  1.00  0.00           C
ATOM   2999  CD1 LEU X 384      16.890  59.305  35.074  1.00  0.00           C
ATOM   3000  CD2 LEU X 384      17.955  61.499  34.724  1.00  0.00           C
ATOM   3001  C   LEU X 384      14.104  63.405  36.024  1.00  0.00           C
ATOM   3002  O   LEU X 384      13.573  63.420  34.911  1.00  0.00           O
ATOM   3003  N   GLY X 385      13.468  63.877  37.101  1.00  0.00           N
ATOM   3004  CA  GLY X 385      12.103  64.418  37.073  1.00  0.00           C
ATOM   3005  C   GLY X 385      11.993  65.864  36.571  1.00  0.00           C
ATOM   3006  O   GLY X 385      10.971  66.239  35.988  1.00  0.00           O
ATOM   3007  N   GLY X 386      13.045  66.668  36.744  1.00  0.00           N
ATOM   3008  CA  GLY X 386      13.120  68.090  36.378  1.00  0.00           C
ATOM   3009  C   GLY X 386      13.408  68.386  34.898  1.00  0.00           C
ATOM   3010  O   GLY X 386      13.607  69.551  34.540  1.00  0.00           O
ATOM   3011  N   THR X 387      13.456  67.365  34.039  1.00  0.00           N
ATOM   3012  CA  THR X 387      13.701  67.476  32.588  1.00  0.00           C
ATOM   3013  CB  THR X 387      15.143  67.084  32.212  1.00  0.00           C
ATOM   3014  CG2 THR X 387      16.176  68.103  32.683  1.00  0.00           C
ATOM   3015  OG1 THR X 387      15.494  65.826  32.745  1.00  0.00           O
ATOM   3016  C   THR X 387      12.733  66.612  31.778  1.00  0.00           C
ATOM   3017  O   THR X 387      12.189  65.623  32.272  1.00  0.00           O
ATOM   3018  N   ASP X 388      12.547  66.957  30.503  1.00  0.00           N
ATOM   3019  CA  ASP X 388      11.838  66.153  29.500  1.00  0.00           C
ATOM   3020  CB  ASP X 388      10.776  67.041  28.828  1.00  0.00           C
ATOM   3021  CG  ASP X 388       9.959  66.310  27.760  1.00  0.00           C
ATOM   3022  OD1 ASP X 388       8.986  65.598  28.106  1.00  0.00           O
ATOM   3023  OD2 ASP X 388      10.297  66.423  26.558  1.00  0.00           O
ATOM   3024  C   ASP X 388      12.813  65.507  28.489  1.00  0.00           C
ATOM   3025  O   ASP X 388      12.580  64.381  28.044  1.00  0.00           O
ATOM   3026  N   ASP X 389      13.926  66.180  28.175  1.00  0.00           N
ATOM   3027  CA  ASP X 389      14.882  65.829  27.111  1.00  0.00           C
ATOM   3028  CB  ASP X 389      15.783  67.056  26.874  1.00  0.00           C
ATOM   3029  CG  ASP X 389      16.846  66.879  25.785  1.00  0.00           C
ATOM   3030  OD1 ASP X 389      17.781  67.717  25.749  1.00  0.00           O
ATOM   3031  OD2 ASP X 389      16.742  65.945  24.952  1.00  0.00           O
ATOM   3032  C   ASP X 389      15.720  64.565  27.391  1.00  0.00           C
ATOM   3033  O   ASP X 389      16.546  64.532  28.305  1.00  0.00           O
ATOM   3034  N   THR X 390      15.581  63.543  26.536  1.00  0.00           N
ATOM   3035  CA  THR X 390      16.319  62.267  26.641  1.00  0.00           C
ATOM   3036  CB  THR X 390      15.826  61.221  25.625  1.00  0.00           C
ATOM   3037  CG2 THR X 390      14.344  60.889  25.798  1.00  0.00           C
ATOM   3038  OG1 THR X 390      16.013  61.680  24.305  1.00  0.00           O
ATOM   3039  C   THR X 390      17.840  62.407  26.504  1.00  0.00           C
ATOM   3040  O   THR X 390      18.571  61.548  26.999  1.00  0.00           O
ATOM   3041  N   VAL X 391      18.344  63.486  25.886  1.00  0.00           N
ATOM   3042  CA  VAL X 391      19.791  63.746  25.768  1.00  0.00           C
ATOM   3043  CB  VAL X 391      20.095  64.752  24.638  1.00  0.00           C
ATOM   3044  CG1 VAL X 391      21.604  64.963  24.470  1.00  0.00           C
ATOM   3045  CG2 VAL X 391      19.551  64.283  23.283  1.00  0.00           C
ATOM   3046  C   VAL X 391      20.358  64.220  27.111  1.00  0.00           C
ATOM   3047  O   VAL X 391      21.329  63.647  27.614  1.00  0.00           O
ATOM   3048  N   LYS X 392      19.701  65.199  27.754  1.00  0.00           N
ATOM   3049  CA  LYS X 392      20.076  65.666  29.099  1.00  0.00           C
ATOM   3050  CB  LYS X 392      19.329  66.972  29.441  1.00  0.00           C
ATOM   3051  CG  LYS X 392      19.682  67.586  30.813  1.00  0.00           C
ATOM   3052  CD  LYS X 392      21.174  67.910  31.008  1.00  0.00           C
ATOM   3053  CE  LYS X 392      21.432  68.533  32.388  1.00  0.00           C
ATOM   3054  NZ  LYS X 392      22.884  68.625  32.680  1.00  0.00           N
ATOM   3055  C   LYS X 392      19.871  64.567  30.146  1.00  0.00           C
ATOM   3056  O   LYS X 392      20.749  64.376  30.980  1.00  0.00           O
ATOM   3057  N   LYS X 393      18.792  63.775  30.061  1.00  0.00           N
ATOM   3058  CA  LYS X 393      18.564  62.601  30.933  1.00  0.00           C
ATOM   3059  CB  LYS X 393      17.202  61.965  30.612  1.00  0.00           C
ATOM   3060  CG  LYS X 393      16.026  62.821  31.111  1.00  0.00           C
ATOM   3061  CD  LYS X 393      14.686  62.310  30.566  1.00  0.00           C
ATOM   3062  CE  LYS X 393      13.549  63.131  31.177  1.00  0.00           C
ATOM   3063  NZ  LYS X 393      12.231  62.770  30.600  1.00  0.00           N
ATOM   3064  C   LYS X 393      19.689  61.561  30.829  1.00  0.00           C
ATOM   3065  O   LYS X 393      20.146  61.067  31.857  1.00  0.00           O
ATOM   3066  N   LYS X 394      20.191  61.275  29.620  1.00  0.00           N
ATOM   3067  CA  LYS X 394      21.352  60.392  29.393  1.00  0.00           C
ATOM   3068  CB  LYS X 394      21.494  60.159  27.879  1.00  0.00           C
ATOM   3069  CG  LYS X 394      22.639  59.229  27.435  1.00  0.00           C
ATOM   3070  CD  LYS X 394      24.028  59.875  27.274  1.00  0.00           C
ATOM   3071  CE  LYS X 394      23.985  61.137  26.399  1.00  0.00           C
ATOM   3072  NZ  LYS X 394      25.324  61.502  25.891  1.00  0.00           N
ATOM   3073  C   LYS X 394      22.628  60.935  30.033  1.00  0.00           C
ATOM   3074  O   LYS X 394      23.327  60.199  30.728  1.00  0.00           O
ATOM   3075  N   ASP X 395      22.929  62.216  29.830  1.00  0.00           N
ATOM   3076  CA  ASP X 395      24.131  62.840  30.395  1.00  0.00           C
ATOM   3077  CB  ASP X 395      24.370  64.179  29.680  1.00  0.00           C
ATOM   3078  CG  ASP X 395      25.783  64.705  29.931  1.00  0.00           C
ATOM   3079  OD1 ASP X 395      26.027  65.264  31.024  1.00  0.00           O
ATOM   3080  OD2 ASP X 395      26.672  64.528  29.065  1.00  0.00           O
ATOM   3081  C   ASP X 395      24.056  62.971  31.935  1.00  0.00           C
ATOM   3082  O   ASP X 395      25.060  62.775  32.624  1.00  0.00           O
ATOM   3083  N   LEU X 396      22.861  63.210  32.490  1.00  0.00           N
ATOM   3084  CA  LEU X 396      22.586  63.192  33.933  1.00  0.00           C
ATOM   3085  CB  LEU X 396      21.174  63.750  34.201  1.00  0.00           C
ATOM   3086  CG  LEU X 396      21.055  65.282  34.118  1.00  0.00           C
ATOM   3087  CD1 LEU X 396      19.581  65.677  34.209  1.00  0.00           C
ATOM   3088  CD2 LEU X 396      21.796  65.975  35.264  1.00  0.00           C
ATOM   3089  C   LEU X 396      22.718  61.789  34.540  1.00  0.00           C
ATOM   3090  O   LEU X 396      23.274  61.657  35.626  1.00  0.00           O
ATOM   3091  N   PHE X 397      22.266  60.737  33.851  1.00  0.00           N
ATOM   3092  CA  PHE X 397      22.450  59.359  34.316  1.00  0.00           C
ATOM   3093  CB  PHE X 397      21.630  58.409  33.433  1.00  0.00           C
ATOM   3094  CG  PHE X 397      21.607  56.971  33.922  1.00  0.00           C
ATOM   3095  CD1 PHE X 397      20.787  56.611  35.008  1.00  0.00           C
ATOM   3096  CE1 PHE X 397      20.740  55.275  35.448  1.00  0.00           C
ATOM   3097  CZ  PHE X 397      21.520  54.297  34.808  1.00  0.00           C
ATOM   3098  CE2 PHE X 397      22.350  54.655  33.729  1.00  0.00           C
ATOM   3099  CD2 PHE X 397      22.392  55.990  33.287  1.00  0.00           C
ATOM   3100  C   PHE X 397      23.938  58.972  34.363  1.00  0.00           C
ATOM   3101  O   PHE X 397      24.391  58.411  35.358  1.00  0.00           O
ATOM   3102  N   LEU X 398      24.720  59.359  33.347  1.00  0.00           N
ATOM   3103  CA  LEU X 398      26.177  59.162  33.308  1.00  0.00           C
ATOM   3104  CB  LEU X 398      26.656  59.535  31.891  1.00  0.00           C
ATOM   3105  CG  LEU X 398      28.170  59.393  31.636  1.00  0.00           C
ATOM   3106  CD1 LEU X 398      28.701  57.979  31.882  1.00  0.00           C
ATOM   3107  CD2 LEU X 398      28.468  59.755  30.179  1.00  0.00           C
ATOM   3108  C   LEU X 398      26.927  59.936  34.416  1.00  0.00           C
ATOM   3109  O   LEU X 398      27.970  59.483  34.882  1.00  0.00           O
ATOM   3110  N   ASP X 399      26.392  61.074  34.868  1.00  0.00           N
ATOM   3111  CA  ASP X 399      26.888  61.820  36.037  1.00  0.00           C
ATOM   3112  CB  ASP X 399      26.414  63.276  35.899  1.00  0.00           C
ATOM   3113  CG  ASP X 399      26.563  64.117  37.170  1.00  0.00           C
ATOM   3114  OD1 ASP X 399      27.679  64.595  37.486  1.00  0.00           O
ATOM   3115  OD2 ASP X 399      25.526  64.430  37.794  1.00  0.00           O
ATOM   3116  C   ASP X 399      26.460  61.184  37.376  1.00  0.00           C
ATOM   3117  O   ASP X 399      27.231  61.208  38.336  1.00  0.00           O
ATOM   3118  N   LEU X 400      25.270  60.575  37.444  1.00  0.00           N
ATOM   3119  CA  LEU X 400      24.720  59.947  38.652  1.00  0.00           C
ATOM   3120  CB  LEU X 400      23.200  59.773  38.457  1.00  0.00           C
ATOM   3121  CG  LEU X 400      22.451  59.126  39.640  1.00  0.00           C
ATOM   3122  CD1 LEU X 400      22.577  59.926  40.937  1.00  0.00           C
ATOM   3123  CD2 LEU X 400      20.965  59.006  39.295  1.00  0.00           C
ATOM   3124  C   LEU X 400      25.397  58.611  39.006  1.00  0.00           C
ATOM   3125  O   LEU X 400      25.654  58.355  40.182  1.00  0.00           O
ATOM   3126  N   ILE X 401      25.707  57.760  38.023  1.00  0.00           N
ATOM   3127  CA  ILE X 401      26.271  56.413  38.265  1.00  0.00           C
ATOM   3128  CB  ILE X 401      26.013  55.465  37.066  1.00  0.00           C
ATOM   3129  CG2 ILE X 401      24.499  55.264  36.864  1.00  0.00           C
ATOM   3130  CG1 ILE X 401      26.757  55.936  35.792  1.00  0.00           C
ATOM   3131  CD1 ILE X 401      26.508  55.074  34.549  1.00  0.00           C
ATOM   3132  C   ILE X 401      27.761  56.402  38.654  1.00  0.00           C
ATOM   3133  O   ILE X 401      28.296  55.340  38.964  1.00  0.00           O
ATOM   3134  N   ALA X 402      28.446  57.548  38.608  1.00  0.00           N
ATOM   3135  CA  ALA X 402      29.906  57.600  38.606  1.00  0.00           C
ATOM   3136  CB  ALA X 402      30.343  58.886  37.893  1.00  0.00           C
ATOM   3137  C   ALA X 402      30.558  57.412  39.993  1.00  0.00           C
ATOM   3138  O   ALA X 402      31.231  56.409  40.239  1.00  0.00           O
ATOM   3139  N   ASP X 403      30.390  58.366  40.912  1.00  0.00           N
ATOM   3140  CA  ASP X 403      31.174  58.436  42.156  1.00  0.00           C
ATOM   3141  CB  ASP X 403      31.221  59.883  42.664  1.00  0.00           C
ATOM   3142  CG  ASP X 403      31.958  60.781  41.674  1.00  0.00           C
ATOM   3143  OD1 ASP X 403      31.334  61.652  41.027  1.00  0.00           O
ATOM   3144  OD2 ASP X 403      33.186  60.613  41.502  1.00  0.00           O
ATOM   3145  C   ASP X 403      30.716  57.459  43.253  1.00  0.00           C
ATOM   3146  O   ASP X 403      31.492  57.146  44.155  1.00  0.00           O
ATOM   3147  N   VAL X 404      29.495  56.921  43.177  1.00  0.00           N
ATOM   3148  CA  VAL X 404      28.967  55.922  44.130  1.00  0.00           C
ATOM   3149  CB  VAL X 404      27.475  55.664  43.824  1.00  0.00           C
ATOM   3150  CG1 VAL X 404      27.236  54.901  42.515  1.00  0.00           C
ATOM   3151  CG2 VAL X 404      26.758  54.940  44.969  1.00  0.00           C
ATOM   3152  C   VAL X 404      29.775  54.611  44.168  1.00  0.00           C
ATOM   3153  O   VAL X 404      29.774  53.909  45.185  1.00  0.00           O
ATOM   3154  N   MET X 405      30.488  54.279  43.086  1.00  0.00           N
ATOM   3155  CA  MET X 405      31.173  52.990  42.917  1.00  0.00           C
ATOM   3156  CB  MET X 405      31.426  52.725  41.422  1.00  0.00           C
ATOM   3157  CG  MET X 405      30.145  52.730  40.574  1.00  0.00           C
ATOM   3158  SD  MET X 405      28.885  51.515  41.056  1.00  0.00           S
ATOM   3159  CE  MET X 405      27.586  51.961  39.871  1.00  0.00           C
ATOM   3160  C   MET X 405      32.473  52.888  43.738  1.00  0.00           C
ATOM   3161  O   MET X 405      32.685  51.881  44.417  1.00  0.00           O
ATOM   3162  N   PHE X 406      33.302  53.936  43.740  1.00  0.00           N
ATOM   3163  CA  PHE X 406      34.606  53.987  44.418  1.00  0.00           C
ATOM   3164  CB  PHE X 406      35.735  53.782  43.385  1.00  0.00           C
ATOM   3165  CG  PHE X 406      35.599  52.579  42.465  1.00  0.00           C
ATOM   3166  CD1 PHE X 406      34.946  52.709  41.224  1.00  0.00           C
ATOM   3167  CE1 PHE X 406      34.813  51.600  40.370  1.00  0.00           C
ATOM   3168  CZ  PHE X 406      35.347  50.356  40.746  1.00  0.00           C
ATOM   3169  CE2 PHE X 406      36.017  50.224  41.975  1.00  0.00           C
ATOM   3170  CD2 PHE X 406      36.144  51.334  42.830  1.00  0.00           C
ATOM   3171  C   PHE X 406      34.840  55.321  45.148  1.00  0.00           C
ATOM   3172  O   PHE X 406      35.356  55.333  46.267  1.00  0.00           O
ATOM   3173  N   GLY X 407      34.470  56.446  44.528  1.00  0.00           N
ATOM   3174  CA  GLY X 407      34.837  57.789  44.984  1.00  0.00           C
ATOM   3175  C   GLY X 407      34.194  58.208  46.308  1.00  0.00           C
ATOM   3176  O   GLY X 407      34.896  58.608  47.235  1.00  0.00           O
ATOM   3177  N   VAL X 408      32.870  58.080  46.421  1.00  0.00           N
ATOM   3178  CA  VAL X 408      32.085  58.402  47.627  1.00  0.00           C
ATOM   3179  CB  VAL X 408      30.571  58.224  47.361  1.00  0.00           C
ATOM   3180  CG1 VAL X 408      29.706  58.206  48.628  1.00  0.00           C
ATOM   3181  CG2 VAL X 408      30.053  59.356  46.467  1.00  0.00           C
ATOM   3182  C   VAL X 408      32.577  57.619  48.855  1.00  0.00           C
ATOM   3183  O   VAL X 408      32.979  58.267  49.824  1.00  0.00           O
ATOM   3184  N   PRO X 409      32.635  56.269  48.851  1.00  0.00           N
ATOM   3185  CD  PRO X 409      32.097  55.357  47.847  1.00  0.00           C
ATOM   3186  CG  PRO X 409      32.692  53.992  48.162  1.00  0.00           C
ATOM   3187  CB  PRO X 409      32.908  54.039  49.674  1.00  0.00           C
ATOM   3188  CA  PRO X 409      33.166  55.516  49.991  1.00  0.00           C
ATOM   3189  C   PRO X 409      34.645  55.827  50.291  1.00  0.00           C
ATOM   3190  O   PRO X 409      35.022  55.899  51.463  1.00  0.00           O
ATOM   3191  N   SER X 410      35.471  56.104  49.273  1.00  0.00           N
ATOM   3192  CA  SER X 410      36.874  56.510  49.472  1.00  0.00           C
ATOM   3193  CB  SER X 410      37.656  56.452  48.156  1.00  0.00           C
ATOM   3194  OG  SER X 410      37.696  55.124  47.659  1.00  0.00           O
ATOM   3195  C   SER X 410      37.033  57.897  50.125  1.00  0.00           C
ATOM   3196  O   SER X 410      38.023  58.127  50.817  1.00  0.00           O
ATOM   3197  N   VAL X 411      36.059  58.807  49.984  1.00  0.00           N
ATOM   3198  CA  VAL X 411      36.014  60.074  50.745  1.00  0.00           C
ATOM   3199  CB  VAL X 411      35.246  61.167  49.969  1.00  0.00           C
ATOM   3200  CG1 VAL X 411      35.027  62.446  50.793  1.00  0.00           C
ATOM   3201  CG2 VAL X 411      36.029  61.574  48.714  1.00  0.00           C
ATOM   3202  C   VAL X 411      35.444  59.864  52.153  1.00  0.00           C
ATOM   3203  O   VAL X 411      35.980  60.418  53.113  1.00  0.00           O
ATOM   3204  N   ILE X 412      34.411  59.027  52.314  1.00  0.00           N
ATOM   3205  CA  ILE X 412      33.808  58.715  53.625  1.00  0.00           C
ATOM   3206  CB  ILE X 412      32.574  57.795  53.447  1.00  0.00           C
ATOM   3207  CG2 ILE X 412      32.093  57.196  54.784  1.00  0.00           C
ATOM   3208  CG1 ILE X 412      31.420  58.585  52.784  1.00  0.00           C
ATOM   3209  CD1 ILE X 412      30.274  57.701  52.272  1.00  0.00           C
ATOM   3210  C   ILE X 412      34.848  58.120  54.587  1.00  0.00           C
ATOM   3211  O   ILE X 412      34.944  58.566  55.731  1.00  0.00           O
ATOM   3212  N   VAL X 413      35.691  57.180  54.135  1.00  0.00           N
ATOM   3213  CA  VAL X 413      36.743  56.608  54.998  1.00  0.00           C
ATOM   3214  CB  VAL X 413      37.374  55.349  54.369  1.00  0.00           C
ATOM   3215  CG1 VAL X 413      38.246  55.627  53.143  1.00  0.00           C
ATOM   3216  CG2 VAL X 413      38.197  54.562  55.395  1.00  0.00           C
ATOM   3217  C   VAL X 413      37.783  57.654  55.426  1.00  0.00           C
ATOM   3218  O   VAL X 413      38.215  57.638  56.577  1.00  0.00           O
ATOM   3219  N   ALA X 414      38.116  58.625  54.566  1.00  0.00           N
ATOM   3220  CA  ALA X 414      39.018  59.728  54.909  1.00  0.00           C
ATOM   3221  CB  ALA X 414      39.447  60.430  53.614  1.00  0.00           C
ATOM   3222  C   ALA X 414      38.389  60.708  55.922  1.00  0.00           C
ATOM   3223  O   ALA X 414      39.044  61.098  56.893  1.00  0.00           O
ATOM   3224  N   ARG X 415      37.102  61.055  55.749  1.00  0.00           N
ATOM   3225  CA  ARG X 415      36.327  61.869  56.708  1.00  0.00           C
ATOM   3226  CB  ARG X 415      34.937  62.193  56.135  1.00  0.00           C
ATOM   3227  CG  ARG X 415      34.995  63.224  55.000  1.00  0.00           C
ATOM   3228  CD  ARG X 415      33.588  63.638  54.551  1.00  0.00           C
ATOM   3229  NE  ARG X 415      33.657  64.739  53.574  1.00  0.00           N
ATOM   3230  CZ  ARG X 415      32.640  65.337  52.979  1.00  0.00           C
ATOM   3231  NH1 ARG X 415      31.406  64.969  53.152  1.00  0.00           N
ATOM   3232  NH2 ARG X 415      32.857  66.333  52.174  1.00  0.00           N
ATOM   3233  C   ARG X 415      36.181  61.186  58.071  1.00  0.00           C
ATOM   3234  O   ARG X 415      36.244  61.857  59.101  1.00  0.00           O
ATOM   3235  N   ASN X 416      36.047  59.863  58.090  1.00  0.00           N
ATOM   3236  CA  ASN X 416      35.913  59.089  59.323  1.00  0.00           C
ATOM   3237  CB  ASN X 416      35.116  57.810  58.997  1.00  0.00           C
ATOM   3238  CG  ASN X 416      33.662  58.095  58.627  1.00  0.00           C
ATOM   3239  OD1 ASN X 416      33.168  59.214  58.700  1.00  0.00           O
ATOM   3240  ND2 ASN X 416      32.907  57.095  58.247  1.00  0.00           N
ATOM   3241  C   ASN X 416      37.276  58.854  60.014  1.00  0.00           C
ATOM   3242  O   ASN X 416      37.344  58.895  61.243  1.00  0.00           O
ATOM   3243  N   HIE X 417      38.373  58.712  59.256  1.00  0.00           N
ATOM   3244  CA  HIE X 417      39.748  58.646  59.785  1.00  0.00           C
ATOM   3245  CB  HIE X 417      40.730  58.331  58.642  1.00  0.00           C
ATOM   3246  CG  HIE X 417      42.191  58.451  59.018  1.00  0.00           C
ATOM   3247  ND1 HIE X 417      42.947  57.484  59.684  1.00  0.00           N
ATOM   3248  CE1 HIE X 417      44.197  57.977  59.759  1.00  0.00           C
ATOM   3249  NE2 HIE X 417      44.248  59.209  59.222  1.00  0.00           N
ATOM   3250  CD2 HIE X 417      42.993  59.522  58.749  1.00  0.00           C
ATOM   3251  C   HIE X 417      40.154  59.938  60.500  1.00  0.00           C
ATOM   3252  O   HIE X 417      40.637  59.891  61.635  1.00  0.00           O
ATOM   3253  N   ARG X 418      39.927  61.103  59.876  1.00  0.00           N
ATOM   3254  CA  ARG X 418      40.315  62.403  60.455  1.00  0.00           C
ATOM   3255  CB  ARG X 418      40.287  63.502  59.381  1.00  0.00           C
ATOM   3256  CG  ARG X 418      38.862  63.896  58.980  1.00  0.00           C
ATOM   3257  CD  ARG X 418      38.851  65.001  57.930  1.00  0.00           C
ATOM   3258  NE  ARG X 418      37.484  65.476  57.664  1.00  0.00           N
ATOM   3259  CZ  ARG X 418      37.129  66.280  56.682  1.00  0.00           C
ATOM   3260  NH1 ARG X 418      37.966  66.766  55.816  1.00  0.00           N
ATOM   3261  NH2 ARG X 418      35.892  66.624  56.528  1.00  0.00           N
ATOM   3262  C   ARG X 418      39.512  62.796  61.702  1.00  0.00           C
ATOM   3263  O   ARG X 418      39.957  63.650  62.461  1.00  0.00           O
ATOM   3264  N   ASP X 419      38.358  62.170  61.952  1.00  0.00           N
ATOM   3265  CA  ASP X 419      37.608  62.349  63.203  1.00  0.00           C
ATOM   3266  CB  ASP X 419      36.163  61.866  63.022  1.00  0.00           C
ATOM   3267  CG  ASP X 419      35.349  62.040  64.308  1.00  0.00           C
ATOM   3268  OD1 ASP X 419      35.034  61.020  64.965  1.00  0.00           O
ATOM   3269  OD2 ASP X 419      35.047  63.191  64.702  1.00  0.00           O
ATOM   3270  C   ASP X 419      38.293  61.669  64.404  1.00  0.00           C
ATOM   3271  O   ASP X 419      38.174  62.158  65.529  1.00  0.00           O
ATOM   3272  N   ALA X 420      39.039  60.580  64.180  1.00  0.00           N
ATOM   3273  CA  ALA X 420      39.885  59.957  65.204  1.00  0.00           C
ATOM   3274  CB  ALA X 420      40.090  58.483  64.843  1.00  0.00           C
ATOM   3275  C   ALA X 420      41.211  60.721  65.424  1.00  0.00           C
ATOM   3276  O   ALA X 420      41.726  60.711  66.543  1.00  0.00           O
ATOM   3277  N   GLY X 421      41.703  61.442  64.403  1.00  0.00           N
ATOM   3278  CA  GLY X 421      42.616  62.588  64.553  1.00  0.00           C
ATOM   3279  C   GLY X 421      43.908  62.570  63.723  1.00  0.00           C
ATOM   3280  O   GLY X 421      44.436  63.644  63.416  1.00  0.00           O
ATOM   3281  N   ALA X 422      44.428  61.397  63.340  1.00  0.00           N
ATOM   3282  CA  ALA X 422      45.754  61.275  62.717  1.00  0.00           C
ATOM   3283  CB  ALA X 422      46.167  59.798  62.678  1.00  0.00           C
ATOM   3284  C   ALA X 422      45.862  61.943  61.321  1.00  0.00           C
ATOM   3285  O   ALA X 422      44.848  62.059  60.623  1.00  0.00           O
ATOM   3286  N   PRO X 423      47.073  62.371  60.889  1.00  0.00           N
ATOM   3287  CD  PRO X 423      48.345  62.248  61.599  1.00  0.00           C
ATOM   3288  CG  PRO X 423      49.268  63.301  60.991  1.00  0.00           C
ATOM   3289  CB  PRO X 423      48.792  63.352  59.544  1.00  0.00           C
ATOM   3290  CA  PRO X 423      47.276  63.194  59.690  1.00  0.00           C
ATOM   3291  C   PRO X 423      46.631  62.646  58.410  1.00  0.00           C
ATOM   3292  O   PRO X 423      46.484  61.431  58.237  1.00  0.00           O
ATOM   3293  N   THR X 424      46.203  63.545  57.519  1.00  0.00           N
ATOM   3294  CA  THR X 424      45.314  63.199  56.394  1.00  0.00           C
ATOM   3295  CB  THR X 424      43.825  63.337  56.787  1.00  0.00           C
ATOM   3296  CG2 THR X 424      42.952  62.368  55.991  1.00  0.00           C
ATOM   3297  OG1 THR X 424      43.575  63.100  58.161  1.00  0.00           O
ATOM   3298  C   THR X 424      45.575  64.069  55.161  1.00  0.00           C
ATOM   3299  O   THR X 424      45.410  65.287  55.225  1.00  0.00           O
ATOM   3300  N   TYR X 425      45.911  63.453  54.022  1.00  0.00           N
ATOM   3301  CA  TYR X 425      46.178  64.146  52.748  1.00  0.00           C
ATOM   3302  CB  TYR X 425      47.696  64.225  52.500  1.00  0.00           C
ATOM   3303  CG  TYR X 425      48.434  65.152  53.452  1.00  0.00           C
ATOM   3304  CD1 TYR X 425      48.904  64.667  54.690  1.00  0.00           C
ATOM   3305  CE1 TYR X 425      49.508  65.544  55.613  1.00  0.00           C
ATOM   3306  CZ  TYR X 425      49.659  66.910  55.291  1.00  0.00           C
ATOM   3307  OH  TYR X 425      50.178  67.775  56.204  1.00  0.00           O
ATOM   3308  CE2 TYR X 425      49.239  67.384  54.030  1.00  0.00           C
ATOM   3309  CD2 TYR X 425      48.620  66.508  53.117  1.00  0.00           C
ATOM   3310  C   TYR X 425      45.445  63.471  51.574  1.00  0.00           C
ATOM   3311  O   TYR X 425      45.369  62.245  51.507  1.00  0.00           O
ATOM   3312  N   MET X 426      44.907  64.267  50.643  1.00  0.00           N
ATOM   3313  CA  MET X 426      44.071  63.799  49.523  1.00  0.00           C
ATOM   3314  CB  MET X 426      42.607  64.180  49.814  1.00  0.00           C
ATOM   3315  CG  MET X 426      41.614  63.660  48.764  1.00  0.00           C
ATOM   3316  SD  MET X 426      39.868  64.010  49.121  1.00  0.00           S
ATOM   3317  CE  MET X 426      39.571  62.905  50.529  1.00  0.00           C
ATOM   3318  C   MET X 426      44.559  64.355  48.175  1.00  0.00           C
ATOM   3319  O   MET X 426      45.038  65.492  48.118  1.00  0.00           O
ATOM   3320  N   TYR X 427      44.427  63.573  47.097  1.00  0.00           N
ATOM   3321  CA  TYR X 427      44.792  63.976  45.731  1.00  0.00           C
ATOM   3322  CB  TYR X 427      46.291  63.710  45.481  1.00  0.00           C
ATOM   3323  CG  TYR X 427      46.764  62.260  45.550  1.00  0.00           C
ATOM   3324  CD1 TYR X 427      47.071  61.545  44.371  1.00  0.00           C
ATOM   3325  CE1 TYR X 427      47.582  60.229  44.445  1.00  0.00           C
ATOM   3326  CZ  TYR X 427      47.784  59.623  45.704  1.00  0.00           C
ATOM   3327  OH  TYR X 427      48.248  58.352  45.824  1.00  0.00           O
ATOM   3328  CE2 TYR X 427      47.452  60.326  46.874  1.00  0.00           C
ATOM   3329  CD2 TYR X 427      46.950  61.637  46.800  1.00  0.00           C
ATOM   3330  C   TYR X 427      43.946  63.306  44.632  1.00  0.00           C
ATOM   3331  O   TYR X 427      43.383  62.225  44.823  1.00  0.00           O
ATOM   3332  N   GLU X 428      43.929  63.915  43.443  1.00  0.00           N
ATOM   3333  CA  GLU X 428      43.732  63.190  42.181  1.00  0.00           C
ATOM   3334  CB  GLU X 428      42.271  63.213  41.680  1.00  0.00           C
ATOM   3335  CG  GLU X 428      41.745  64.571  41.158  1.00  0.00           C
ATOM   3336  CD  GLU X 428      40.584  64.445  40.151  1.00  0.00           C
ATOM   3337  OE1 GLU X 428      40.056  65.478  39.683  1.00  0.00           O
ATOM   3338  OE2 GLU X 428      40.205  63.324  39.739  1.00  0.00           O
ATOM   3339  C   GLU X 428      44.692  63.683  41.086  1.00  0.00           C
ATOM   3340  O   GLU X 428      45.128  64.836  41.091  1.00  0.00           O
ATOM   3341  N   PHE X 429      44.980  62.825  40.106  1.00  0.00           N
ATOM   3342  CA  PHE X 429      45.580  63.238  38.837  1.00  0.00           C
ATOM   3343  CB  PHE X 429      46.407  62.100  38.222  1.00  0.00           C
ATOM   3344  CG  PHE X 429      47.727  61.779  38.903  1.00  0.00           C
ATOM   3345  CD1 PHE X 429      47.760  61.060  40.115  1.00  0.00           C
ATOM   3346  CE1 PHE X 429      48.993  60.704  40.691  1.00  0.00           C
ATOM   3347  CZ  PHE X 429      50.197  61.072  40.069  1.00  0.00           C
ATOM   3348  CE2 PHE X 429      50.170  61.803  38.869  1.00  0.00           C
ATOM   3349  CD2 PHE X 429      48.939  62.154  38.288  1.00  0.00           C
ATOM   3350  C   PHE X 429      44.502  63.723  37.853  1.00  0.00           C
ATOM   3351  O   PHE X 429      43.432  63.120  37.735  1.00  0.00           O
ATOM   3352  N   GLN X 430      44.816  64.785  37.108  1.00  0.00           N
ATOM   3353  CA  GLN X 430      43.990  65.362  36.032  1.00  0.00           C
ATOM   3354  CB  GLN X 430      43.476  66.756  36.446  1.00  0.00           C
ATOM   3355  CG  GLN X 430      42.604  66.709  37.713  1.00  0.00           C
ATOM   3356  CD  GLN X 430      41.893  68.026  38.020  1.00  0.00           C
ATOM   3357  OE1 GLN X 430      42.103  69.069  37.410  1.00  0.00           O
ATOM   3358  NE2 GLN X 430      40.984  68.025  38.963  1.00  0.00           N
ATOM   3359  C   GLN X 430      44.745  65.375  34.684  1.00  0.00           C
ATOM   3360  O   GLN X 430      44.567  66.267  33.852  1.00  0.00           O
ATOM   3361  N   TYR X 431      45.663  64.420  34.497  1.00  0.00           N
ATOM   3362  CA  TYR X 431      46.610  64.386  33.379  1.00  0.00           C
ATOM   3363  CB  TYR X 431      47.773  65.329  33.723  1.00  0.00           C
ATOM   3364  CG  TYR X 431      48.705  65.595  32.564  1.00  0.00           C
ATOM   3365  CD1 TYR X 431      49.799  64.743  32.326  1.00  0.00           C
ATOM   3366  CE1 TYR X 431      50.626  64.965  31.211  1.00  0.00           C
ATOM   3367  CZ  TYR X 431      50.376  66.056  30.350  1.00  0.00           C
ATOM   3368  OH  TYR X 431      51.156  66.261  29.257  1.00  0.00           O
ATOM   3369  CE2 TYR X 431      49.297  66.924  30.608  1.00  0.00           C
ATOM   3370  CD2 TYR X 431      48.456  66.683  31.707  1.00  0.00           C
ATOM   3371  C   TYR X 431      47.140  62.964  33.123  1.00  0.00           C
ATOM   3372  O   TYR X 431      47.414  62.228  34.078  1.00  0.00           O
ATOM   3373  N   ARG X 432      47.333  62.582  31.853  1.00  0.00           N
ATOM   3374  CA  ARG X 432      47.882  61.278  31.430  1.00  0.00           C
ATOM   3375  CB  ARG X 432      46.723  60.370  30.961  1.00  0.00           C
ATOM   3376  CG  ARG X 432      45.866  59.914  32.159  1.00  0.00           C
ATOM   3377  CD  ARG X 432      45.162  58.565  31.965  1.00  0.00           C
ATOM   3378  NE  ARG X 432      44.911  57.928  33.272  1.00  0.00           N
ATOM   3379  CZ  ARG X 432      44.208  56.853  33.566  1.00  0.00           C
ATOM   3380  NH1 ARG X 432      44.170  56.461  34.802  1.00  0.00           N
ATOM   3381  NH2 ARG X 432      43.558  56.151  32.684  1.00  0.00           N
ATOM   3382  C   ARG X 432      48.963  61.448  30.344  1.00  0.00           C
ATOM   3383  O   ARG X 432      48.623  61.868  29.237  1.00  0.00           O
ATOM   3384  N   PRO X 433      50.255  61.150  30.612  1.00  0.00           N
ATOM   3385  CD  PRO X 433      50.835  60.796  31.900  1.00  0.00           C
ATOM   3386  CG  PRO X 433      52.318  61.151  31.789  1.00  0.00           C
ATOM   3387  CB  PRO X 433      52.623  60.862  30.323  1.00  0.00           C
ATOM   3388  CA  PRO X 433      51.329  61.280  29.619  1.00  0.00           C
ATOM   3389  C   PRO X 433      51.074  60.445  28.360  1.00  0.00           C
ATOM   3390  O   PRO X 433      50.580  59.319  28.438  1.00  0.00           O
ATOM   3391  N   SER X 434      51.398  60.995  27.191  1.00  0.00           N
ATOM   3392  CA  SER X 434      50.900  60.525  25.890  1.00  0.00           C
ATOM   3393  CB  SER X 434      50.796  61.692  24.894  1.00  0.00           C
ATOM   3394  OG  SER X 434      50.078  62.789  25.450  1.00  0.00           O
ATOM   3395  C   SER X 434      51.682  59.325  25.321  1.00  0.00           C
ATOM   3396  O   SER X 434      52.309  59.410  24.260  1.00  0.00           O
ATOM   3397  N   PHE X 435      51.610  58.184  26.012  1.00  0.00           N
ATOM   3398  CA  PHE X 435      51.902  56.848  25.473  1.00  0.00           C
ATOM   3399  CB  PHE X 435      52.520  55.961  26.569  1.00  0.00           C
ATOM   3400  CG  PHE X 435      53.823  56.460  27.176  1.00  0.00           C
ATOM   3401  CD1 PHE X 435      55.017  56.411  26.430  1.00  0.00           C
ATOM   3402  CE1 PHE X 435      56.233  56.824  27.005  1.00  0.00           C
ATOM   3403  CZ  PHE X 435      56.266  57.275  28.337  1.00  0.00           C
ATOM   3404  CE2 PHE X 435      55.075  57.332  29.085  1.00  0.00           C
ATOM   3405  CD2 PHE X 435      53.858  56.929  28.505  1.00  0.00           C
ATOM   3406  C   PHE X 435      50.611  56.207  24.923  1.00  0.00           C
ATOM   3407  O   PHE X 435      49.572  56.262  25.587  1.00  0.00           O
ATOM   3408  N   SER X 436      50.660  55.605  23.731  1.00  0.00           N
ATOM   3409  CA  SER X 436      49.504  54.965  23.074  1.00  0.00           C
ATOM   3410  CB  SER X 436      49.436  55.350  21.593  1.00  0.00           C
ATOM   3411  OG  SER X 436      48.880  56.642  21.428  1.00  0.00           O
ATOM   3412  C   SER X 436      49.496  53.437  23.201  1.00  0.00           C
ATOM   3413  O   SER X 436      50.543  52.784  23.164  1.00  0.00           O
ATOM   3414  N   SER X 437      48.293  52.869  23.279  1.00  0.00           N
ATOM   3415  CA  SER X 437      48.006  51.431  23.393  1.00  0.00           C
ATOM   3416  CB  SER X 437      47.087  51.198  24.594  1.00  0.00           C
ATOM   3417  OG  SER X 437      47.767  51.577  25.775  1.00  0.00           O
ATOM   3418  C   SER X 437      47.383  50.844  22.120  1.00  0.00           C
ATOM   3419  O   SER X 437      46.977  51.569  21.206  1.00  0.00           O
ATOM   3420  N   ASP X 438      47.300  49.514  22.064  1.00  0.00           N
ATOM   3421  CA  ASP X 438      46.730  48.749  20.946  1.00  0.00           C
ATOM   3422  CB  ASP X 438      47.880  48.069  20.183  1.00  0.00           C
ATOM   3423  CG  ASP X 438      47.391  47.333  18.934  1.00  0.00           C
ATOM   3424  OD1 ASP X 438      46.724  46.286  19.073  1.00  0.00           O
ATOM   3425  OD2 ASP X 438      47.624  47.801  17.794  1.00  0.00           O
ATOM   3426  C   ASP X 438      45.684  47.728  21.428  1.00  0.00           C
ATOM   3427  O   ASP X 438      44.557  47.708  20.927  1.00  0.00           O
ATOM   3428  N   MET X 439      46.025  46.904  22.423  1.00  0.00           N
ATOM   3429  CA  MET X 439      45.166  45.815  22.909  1.00  0.00           C
ATOM   3430  CB  MET X 439      45.999  44.546  23.134  1.00  0.00           C
ATOM   3431  CG  MET X 439      46.712  44.077  21.861  1.00  0.00           C
ATOM   3432  SD  MET X 439      47.212  42.332  21.866  1.00  0.00           S
ATOM   3433  CE  MET X 439      48.182  42.263  23.393  1.00  0.00           C
ATOM   3434  C   MET X 439      44.389  46.164  24.183  1.00  0.00           C
ATOM   3435  O   MET X 439      43.336  45.571  24.434  1.00  0.00           O
ATOM   3436  N   LYS X 440      44.893  47.105  24.990  1.00  0.00           N
ATOM   3437  CA  LYS X 440      44.335  47.480  26.302  1.00  0.00           C
ATOM   3438  CB  LYS X 440      45.499  47.823  27.245  1.00  0.00           C
ATOM   3439  CG  LYS X 440      46.339  46.594  27.638  1.00  0.00           C
ATOM   3440  CD  LYS X 440      47.717  46.968  28.204  1.00  0.00           C
ATOM   3441  CE  LYS X 440      47.675  47.976  29.359  1.00  0.00           C
ATOM   3442  NZ  LYS X 440      49.033  48.454  29.703  1.00  0.00           N
ATOM   3443  C   LYS X 440      43.298  48.627  26.203  1.00  0.00           C
ATOM   3444  O   LYS X 440      43.387  49.417  25.260  1.00  0.00           O
ATOM   3445  N   PRO X 441      42.339  48.754  27.152  1.00  0.00           N
ATOM   3446  CD  PRO X 441      42.150  47.868  28.302  1.00  0.00           C
ATOM   3447  CG  PRO X 441      40.678  47.983  28.689  1.00  0.00           C
ATOM   3448  CB  PRO X 441      40.365  49.430  28.335  1.00  0.00           C
ATOM   3449  CA  PRO X 441      41.175  49.655  27.055  1.00  0.00           C
ATOM   3450  C   PRO X 441      41.418  51.162  26.846  1.00  0.00           C
ATOM   3451  O   PRO X 441      40.461  51.900  26.613  1.00  0.00           O
ATOM   3452  N   LYS X 442      42.658  51.657  26.875  1.00  0.00           N
ATOM   3453  CA  LYS X 442      43.004  53.031  26.466  1.00  0.00           C
ATOM   3454  CB  LYS X 442      44.504  53.239  26.727  1.00  0.00           C
ATOM   3455  CG  LYS X 442      44.971  54.700  26.631  1.00  0.00           C
ATOM   3456  CD  LYS X 442      46.481  54.861  26.885  1.00  0.00           C
ATOM   3457  CE  LYS X 442      46.893  54.336  28.267  1.00  0.00           C
ATOM   3458  NZ  LYS X 442      48.294  54.664  28.609  1.00  0.00           N
ATOM   3459  C   LYS X 442      42.594  53.344  25.014  1.00  0.00           C
ATOM   3460  O   LYS X 442      42.269  54.493  24.716  1.00  0.00           O
ATOM   3461  N   THR X 443      42.482  52.339  24.135  1.00  0.00           N
ATOM   3462  CA  THR X 443      41.895  52.471  22.776  1.00  0.00           C
ATOM   3463  CB  THR X 443      42.022  51.159  21.988  1.00  0.00           C
ATOM   3464  CG2 THR X 443      43.481  50.806  21.711  1.00  0.00           C
ATOM   3465  OG1 THR X 443      41.448  50.101  22.724  1.00  0.00           O
ATOM   3466  C   THR X 443      40.412  52.876  22.770  1.00  0.00           C
ATOM   3467  O   THR X 443      39.918  53.415  21.774  1.00  0.00           O
ATOM   3468  N   VAL X 444      39.716  52.677  23.892  1.00  0.00           N
ATOM   3469  CA  VAL X 444      38.324  53.086  24.156  1.00  0.00           C
ATOM   3470  CB  VAL X 444      37.389  51.857  24.232  1.00  0.00           C
ATOM   3471  CG1 VAL X 444      37.351  51.132  22.880  1.00  0.00           C
ATOM   3472  CG2 VAL X 444      37.804  50.831  25.292  1.00  0.00           C
ATOM   3473  C   VAL X 444      38.221  54.022  25.374  1.00  0.00           C
ATOM   3474  O   VAL X 444      37.167  54.124  26.004  1.00  0.00           O
ATOM   3475  N   ILE X 445      39.329  54.706  25.702  1.00  0.00           N
ATOM   3476  CA  ILE X 445      39.518  55.670  26.806  1.00  0.00           C
ATOM   3477  CB  ILE X 445      39.126  57.108  26.357  1.00  0.00           C
ATOM   3478  CG2 ILE X 445      37.610  57.310  26.189  1.00  0.00           C
ATOM   3479  CG1 ILE X 445      39.697  58.251  27.228  1.00  0.00           C
ATOM   3480  CD1 ILE X 445      41.230  58.280  27.302  1.00  0.00           C
ATOM   3481  C   ILE X 445      38.999  55.178  28.179  1.00  0.00           C
ATOM   3482  O   ILE X 445      38.487  55.949  28.998  1.00  0.00           O
ATOM   3483  N   GLY X 446      39.145  53.873  28.438  1.00  0.00           N
ATOM   3484  CA  GLY X 446      38.586  53.165  29.597  1.00  0.00           C
ATOM   3485  C   GLY X 446      39.594  52.481  30.526  1.00  0.00           C
ATOM   3486  O   GLY X 446      39.208  51.585  31.281  1.00  0.00           O
ATOM   3487  N   ASP X 447      40.883  52.821  30.459  1.00  0.00           N
ATOM   3488  CA  ASP X 447      41.932  52.051  31.135  1.00  0.00           C
ATOM   3489  CB  ASP X 447      43.254  52.121  30.353  1.00  0.00           C
ATOM   3490  CG  ASP X 447      43.824  50.726  30.103  1.00  0.00           C
ATOM   3491  OD1 ASP X 447      44.229  50.453  28.952  1.00  0.00           O
ATOM   3492  OD2 ASP X 447      43.850  49.909  31.055  1.00  0.00           O
ATOM   3493  C   ASP X 447      42.110  52.406  32.622  1.00  0.00           C
ATOM   3494  O   ASP X 447      42.467  53.533  32.983  1.00  0.00           O
ATOM   3495  N   HIP X 448      41.900  51.412  33.489  1.00  0.00           N
ATOM   3496  CA  HIP X 448      42.111  51.505  34.938  1.00  0.00           C
ATOM   3497  CB  HIP X 448      41.012  50.705  35.676  1.00  0.00           C
ATOM   3498  CG  HIP X 448      41.242  50.521  37.125  1.00  0.00           C
ATOM   3499  ND1 HIP X 448      40.983  51.492  38.109  1.00  0.00           N
ATOM   3500  CE1 HIP X 448      41.231  50.938  39.348  1.00  0.00           C
ATOM   3501  NE2 HIP X 448      41.644  49.634  39.173  1.00  0.00           N
ATOM   3502  CD2 HIP X 448      41.663  49.375  37.802  1.00  0.00           C
ATOM   3503  C   HIP X 448      43.544  51.069  35.314  1.00  0.00           C
ATOM   3504  O   HIP X 448      44.128  50.182  34.686  1.00  0.00           O
ATOM   3505  N   GLY X 449      44.120  51.689  36.344  1.00  0.00           N
ATOM   3506  CA  GLY X 449      45.458  51.385  36.851  1.00  0.00           C
ATOM   3507  C   GLY X 449      46.605  51.848  35.941  1.00  0.00           C
ATOM   3508  O   GLY X 449      47.644  51.190  35.892  1.00  0.00           O
ATOM   3509  N   ASP X 450      46.398  52.924  35.173  1.00  0.00           N
ATOM   3510  CA  ASP X 450      47.347  53.414  34.159  1.00  0.00           C
ATOM   3511  CB  ASP X 450      46.530  54.001  32.997  1.00  0.00           C
ATOM   3512  CG  ASP X 450      47.354  54.526  31.816  1.00  0.00           C
ATOM   3513  OD1 ASP X 450      48.275  53.828  31.326  1.00  0.00           O
ATOM   3514  OD2 ASP X 450      47.025  55.622  31.306  1.00  0.00           O
ATOM   3515  C   ASP X 450      48.382  54.420  34.705  1.00  0.00           C
ATOM   3516  O   ASP X 450      49.457  54.550  34.124  1.00  0.00           O
ATOM   3517  N   GLU X 451      48.138  55.095  35.837  1.00  0.00           N
ATOM   3518  CA  GLU X 451      49.141  55.992  36.442  1.00  0.00           C
ATOM   3519  CB  GLU X 451      48.594  56.720  37.691  1.00  0.00           C
ATOM   3520  CG  GLU X 451      47.856  58.037  37.420  1.00  0.00           C
ATOM   3521  CD  GLU X 451      46.542  57.864  36.656  1.00  0.00           C
ATOM   3522  OE1 GLU X 451      45.622  57.165  37.143  1.00  0.00           O
ATOM   3523  OE2 GLU X 451      46.405  58.461  35.561  1.00  0.00           O
ATOM   3524  C   GLU X 451      50.425  55.225  36.810  1.00  0.00           C
ATOM   3525  O   GLU X 451      51.527  55.662  36.462  1.00  0.00           O
ATOM   3526  N   LEU X 452      50.283  54.053  37.444  1.00  0.00           N
ATOM   3527  CA  LEU X 452      51.383  53.163  37.856  1.00  0.00           C
ATOM   3528  CB  LEU X 452      50.754  51.935  38.565  1.00  0.00           C
ATOM   3529  CG  LEU X 452      51.433  51.445  39.858  1.00  0.00           C
ATOM   3530  CD1 LEU X 452      52.897  51.054  39.671  1.00  0.00           C
ATOM   3531  CD2 LEU X 452      51.346  52.483  40.978  1.00  0.00           C
ATOM   3532  C   LEU X 452      52.280  52.725  36.674  1.00  0.00           C
ATOM   3533  O   LEU X 452      53.461  52.419  36.849  1.00  0.00           O
ATOM   3534  N   PHE X 453      51.710  52.717  35.464  1.00  0.00           N
ATOM   3535  CA  PHE X 453      52.312  52.228  34.222  1.00  0.00           C
ATOM   3536  CB  PHE X 453      51.274  51.291  33.581  1.00  0.00           C
ATOM   3537  CG  PHE X 453      51.727  50.507  32.363  1.00  0.00           C
ATOM   3538  CD1 PHE X 453      52.326  49.241  32.516  1.00  0.00           C
ATOM   3539  CE1 PHE X 453      52.725  48.508  31.383  1.00  0.00           C
ATOM   3540  CZ  PHE X 453      52.537  49.040  30.096  1.00  0.00           C
ATOM   3541  CE2 PHE X 453      51.935  50.300  29.940  1.00  0.00           C
ATOM   3542  CD2 PHE X 453      51.517  51.024  31.071  1.00  0.00           C
ATOM   3543  C   PHE X 453      52.753  53.353  33.265  1.00  0.00           C
ATOM   3544  O   PHE X 453      53.582  53.107  32.385  1.00  0.00           O
ATOM   3545  N   SER X 454      52.220  54.574  33.403  1.00  0.00           N
ATOM   3546  CA  SER X 454      52.376  55.652  32.407  1.00  0.00           C
ATOM   3547  CB  SER X 454      51.090  55.781  31.582  1.00  0.00           C
ATOM   3548  OG  SER X 454      50.805  54.579  30.883  1.00  0.00           O
ATOM   3549  C   SER X 454      52.784  57.024  32.966  1.00  0.00           C
ATOM   3550  O   SER X 454      53.186  57.876  32.175  1.00  0.00           O
ATOM   3551  N   VAL X 455      52.769  57.253  34.290  1.00  0.00           N
ATOM   3552  CA  VAL X 455      53.378  58.458  34.907  1.00  0.00           C
ATOM   3553  CB  VAL X 455      52.316  59.503  35.315  1.00  0.00           C
ATOM   3554  CG1 VAL X 455      51.492  59.121  36.548  1.00  0.00           C
ATOM   3555  CG2 VAL X 455      52.945  60.879  35.574  1.00  0.00           C
ATOM   3556  C   VAL X 455      54.355  58.139  36.042  1.00  0.00           C
ATOM   3557  O   VAL X 455      55.385  58.802  36.147  1.00  0.00           O
ATOM   3558  N   PHE X 456      54.115  57.098  36.845  1.00  0.00           N
ATOM   3559  CA  PHE X 456      55.104  56.632  37.821  1.00  0.00           C
ATOM   3560  CB  PHE X 456      54.437  55.752  38.883  1.00  0.00           C
ATOM   3561  CG  PHE X 456      53.622  56.534  39.896  1.00  0.00           C
ATOM   3562  CD1 PHE X 456      54.263  57.142  40.992  1.00  0.00           C
ATOM   3563  CE1 PHE X 456      53.510  57.848  41.947  1.00  0.00           C
ATOM   3564  CZ  PHE X 456      52.117  57.966  41.799  1.00  0.00           C
ATOM   3565  CE2 PHE X 456      51.474  57.364  40.706  1.00  0.00           C
ATOM   3566  CD2 PHE X 456      52.226  56.646  39.761  1.00  0.00           C
ATOM   3567  C   PHE X 456      56.259  55.918  37.104  1.00  0.00           C
ATOM   3568  O   PHE X 456      56.053  54.916  36.416  1.00  0.00           O
ATOM   3569  N   GLY X 457      57.470  56.474  37.221  1.00  0.00           N
ATOM   3570  CA  GLY X 457      58.703  55.996  36.579  1.00  0.00           C
ATOM   3571  C   GLY X 457      58.789  56.264  35.068  1.00  0.00           C
ATOM   3572  O   GLY X 457      59.789  56.798  34.588  1.00  0.00           O
ATOM   3573  N   ALA X 458      57.734  55.934  34.317  1.00  0.00           N
ATOM   3574  CA  ALA X 458      57.733  55.878  32.853  1.00  0.00           C
ATOM   3575  CB  ALA X 458      56.293  55.661  32.363  1.00  0.00           C
ATOM   3576  C   ALA X 458      58.430  57.061  32.131  1.00  0.00           C
ATOM   3577  O   ALA X 458      59.280  56.781  31.282  1.00  0.00           O
ATOM   3578  N   PRO X 459      58.189  58.353  32.460  1.00  0.00           N
ATOM   3579  CD  PRO X 459      57.231  58.869  33.433  1.00  0.00           C
ATOM   3580  CG  PRO X 459      56.869  60.265  32.939  1.00  0.00           C
ATOM   3581  CB  PRO X 459      58.201  60.740  32.365  1.00  0.00           C
ATOM   3582  CA  PRO X 459      58.771  59.474  31.712  1.00  0.00           C
ATOM   3583  C   PRO X 459      60.308  59.513  31.672  1.00  0.00           C
ATOM   3584  O   PRO X 459      60.885  59.997  30.695  1.00  0.00           O
ATOM   3585  N   PHE X 460      60.989  58.977  32.691  1.00  0.00           N
ATOM   3586  CA  PHE X 460      62.456  58.902  32.752  1.00  0.00           C
ATOM   3587  CB  PHE X 460      62.968  59.653  33.993  1.00  0.00           C
ATOM   3588  CG  PHE X 460      62.395  59.199  35.322  1.00  0.00           C
ATOM   3589  CD1 PHE X 460      61.347  59.923  35.923  1.00  0.00           C
ATOM   3590  CE1 PHE X 460      60.832  59.518  37.167  1.00  0.00           C
ATOM   3591  CZ  PHE X 460      61.357  58.386  37.810  1.00  0.00           C
ATOM   3592  CE2 PHE X 460      62.394  57.654  37.208  1.00  0.00           C
ATOM   3593  CD2 PHE X 460      62.920  58.066  35.970  1.00  0.00           C
ATOM   3594  C   PHE X 460      63.020  57.475  32.614  1.00  0.00           C
ATOM   3595  O   PHE X 460      64.244  57.315  32.612  1.00  0.00           O
ATOM   3596  N   LEU X 461      62.171  56.449  32.458  1.00  0.00           N
ATOM   3597  CA  LEU X 461      62.584  55.047  32.274  1.00  0.00           C
ATOM   3598  CB  LEU X 461      61.892  54.159  33.326  1.00  0.00           C
ATOM   3599  CG  LEU X 461      62.210  54.483  34.802  1.00  0.00           C
ATOM   3600  CD1 LEU X 461      61.451  53.513  35.707  1.00  0.00           C
ATOM   3601  CD2 LEU X 461      63.696  54.393  35.152  1.00  0.00           C
ATOM   3602  C   LEU X 461      62.364  54.511  30.844  1.00  0.00           C
ATOM   3603  O   LEU X 461      63.184  53.717  30.376  1.00  0.00           O
ATOM   3604  N   LYS X 462      61.343  54.980  30.109  1.00  0.00           N
ATOM   3605  CA  LYS X 462      61.057  54.628  28.696  1.00  0.00           C
ATOM   3606  CB  LYS X 462      59.807  53.723  28.595  1.00  0.00           C
ATOM   3607  CG  LYS X 462      58.555  54.287  29.294  1.00  0.00           C
ATOM   3608  CD  LYS X 462      57.335  53.357  29.240  1.00  0.00           C
ATOM   3609  CE  LYS X 462      56.657  53.307  27.869  1.00  0.00           C
ATOM   3610  NZ  LYS X 462      55.419  52.497  27.933  1.00  0.00           N
ATOM   3611  C   LYS X 462      60.978  55.879  27.811  1.00  0.00           C
ATOM   3612  O   LYS X 462      60.576  56.945  28.272  1.00  0.00           O
ATOM   3613  N   GLU X 463      61.433  55.793  26.562  1.00  0.00           N
ATOM   3614  CA  GLU X 463      61.623  56.967  25.687  1.00  0.00           C
ATOM   3615  CB  GLU X 463      62.611  56.641  24.552  1.00  0.00           C
ATOM   3616  CG  GLU X 463      64.027  56.357  25.071  1.00  0.00           C
ATOM   3617  CD  GLU X 463      64.998  56.020  23.934  1.00  0.00           C
ATOM   3618  OE1 GLU X 463      65.543  56.957  23.301  1.00  0.00           O
ATOM   3619  OE2 GLU X 463      65.273  54.817  23.702  1.00  0.00           O
ATOM   3620  C   GLU X 463      60.301  57.504  25.107  1.00  0.00           C
ATOM   3621  O   GLU X 463      59.439  56.724  24.687  1.00  0.00           O
ATOM   3622  N   GLY X 464      60.163  58.834  25.033  1.00  0.00           N
ATOM   3623  CA  GLY X 464      59.005  59.533  24.461  1.00  0.00           C
ATOM   3624  C   GLY X 464      58.119  60.231  25.494  1.00  0.00           C
ATOM   3625  O   GLY X 464      56.906  59.999  25.515  1.00  0.00           O
ATOM   3626  N   ALA X 465      58.708  61.065  26.354  1.00  0.00           N
ATOM   3627  CA  ALA X 465      57.989  61.911  27.310  1.00  0.00           C
ATOM   3628  CB  ALA X 465      58.011  61.238  28.684  1.00  0.00           C
ATOM   3629  C   ALA X 465      58.541  63.349  27.366  1.00  0.00           C
ATOM   3630  O   ALA X 465      59.676  63.618  26.964  1.00  0.00           O
ATOM   3631  N   SER X 466      57.716  64.271  27.869  1.00  0.00           N
ATOM   3632  CA  SER X 466      57.947  65.726  27.866  1.00  0.00           C
ATOM   3633  CB  SER X 466      56.619  66.488  27.733  1.00  0.00           C
ATOM   3634  OG  SER X 466      55.638  65.773  26.992  1.00  0.00           O
ATOM   3635  C   SER X 466      58.687  66.191  29.128  1.00  0.00           C
ATOM   3636  O   SER X 466      58.542  65.584  30.190  1.00  0.00           O
ATOM   3637  N   GLU X 467      59.444  67.289  29.065  1.00  0.00           N
ATOM   3638  CA  GLU X 467      60.293  67.715  30.192  1.00  0.00           C
ATOM   3639  CB  GLU X 467      61.292  68.794  29.743  1.00  0.00           C
ATOM   3640  CG  GLU X 467      60.748  70.208  29.490  1.00  0.00           C
ATOM   3641  CD  GLU X 467      59.826  70.350  28.269  1.00  0.00           C
ATOM   3642  OE1 GLU X 467      58.821  71.098  28.362  1.00  0.00           O
ATOM   3643  OE2 GLU X 467      60.080  69.736  27.204  1.00  0.00           O
ATOM   3644  C   GLU X 467      59.519  68.090  31.473  1.00  0.00           C
ATOM   3645  O   GLU X 467      59.987  67.811  32.581  1.00  0.00           O
ATOM   3646  N   GLU X 468      58.298  68.617  31.344  1.00  0.00           N
ATOM   3647  CA  GLU X 468      57.395  68.916  32.465  1.00  0.00           C
ATOM   3648  CB  GLU X 468      56.299  69.866  31.942  1.00  0.00           C
ATOM   3649  CG  GLU X 468      55.455  70.565  33.014  1.00  0.00           C
ATOM   3650  CD  GLU X 468      56.266  71.603  33.797  1.00  0.00           C
ATOM   3651  OE1 GLU X 468      56.436  72.745  33.305  1.00  0.00           O
ATOM   3652  OE2 GLU X 468      56.736  71.285  34.915  1.00  0.00           O
ATOM   3653  C   GLU X 468      56.793  67.631  33.077  1.00  0.00           C
ATOM   3654  O   GLU X 468      56.516  67.584  34.275  1.00  0.00           O
ATOM   3655  N   GLU X 469      56.649  66.560  32.286  1.00  0.00           N
ATOM   3656  CA  GLU X 469      56.177  65.231  32.725  1.00  0.00           C
ATOM   3657  CB  GLU X 469      55.668  64.415  31.516  1.00  0.00           C
ATOM   3658  CG  GLU X 469      54.538  65.112  30.739  1.00  0.00           C
ATOM   3659  CD  GLU X 469      54.146  64.386  29.443  1.00  0.00           C
ATOM   3660  OE1 GLU X 469      52.949  64.417  29.079  1.00  0.00           O
ATOM   3661  OE2 GLU X 469      55.019  63.875  28.701  1.00  0.00           O
ATOM   3662  C   GLU X 469      57.292  64.454  33.447  1.00  0.00           C
ATOM   3663  O   GLU X 469      57.049  63.730  34.418  1.00  0.00           O
ATOM   3664  N   ILE X 470      58.540  64.649  33.013  1.00  0.00           N
ATOM   3665  CA  ILE X 470      59.746  64.164  33.696  1.00  0.00           C
ATOM   3666  CB  ILE X 470      60.965  64.317  32.759  1.00  0.00           C
ATOM   3667  CG2 ILE X 470      62.277  63.995  33.498  1.00  0.00           C
ATOM   3668  CG1 ILE X 470      60.803  63.387  31.532  1.00  0.00           C
ATOM   3669  CD1 ILE X 470      61.659  63.800  30.333  1.00  0.00           C
ATOM   3670  C   ILE X 470      59.918  64.895  35.035  1.00  0.00           C
ATOM   3671  O   ILE X 470      60.127  64.249  36.063  1.00  0.00           O
ATOM   3672  N   ARG X 471      59.727  66.223  35.053  1.00  0.00           N
ATOM   3673  CA  ARG X 471      59.759  67.026  36.285  1.00  0.00           C
ATOM   3674  CB  ARG X 471      59.698  68.524  35.930  1.00  0.00           C
ATOM   3675  CG  ARG X 471      60.306  69.410  37.030  1.00  0.00           C
ATOM   3676  CD  ARG X 471      60.295  70.893  36.628  1.00  0.00           C
ATOM   3677  NE  ARG X 471      58.934  71.452  36.658  1.00  0.00           N
ATOM   3678  CZ  ARG X 471      58.285  71.907  37.709  1.00  0.00           C
ATOM   3679  NH1 ARG X 471      57.049  72.274  37.580  1.00  0.00           N
ATOM   3680  NH2 ARG X 471      58.814  71.991  38.894  1.00  0.00           N
ATOM   3681  C   ARG X 471      58.659  66.597  37.259  1.00  0.00           C
ATOM   3682  O   ARG X 471      58.945  66.359  38.430  1.00  0.00           O
ATOM   3683  N   LEU X 472      57.435  66.391  36.762  1.00  0.00           N
ATOM   3684  CA  LEU X 472      56.293  65.906  37.545  1.00  0.00           C
ATOM   3685  CB  LEU X 472      55.048  65.848  36.636  1.00  0.00           C
ATOM   3686  CG  LEU X 472      53.758  65.400  37.348  1.00  0.00           C
ATOM   3687  CD1 LEU X 472      53.369  66.378  38.453  1.00  0.00           C
ATOM   3688  CD2 LEU X 472      52.620  65.316  36.330  1.00  0.00           C
ATOM   3689  C   LEU X 472      56.558  64.532  38.172  1.00  0.00           C
ATOM   3690  O   LEU X 472      56.333  64.340  39.362  1.00  0.00           O
ATOM   3691  N   SER X 473      57.045  63.569  37.389  1.00  0.00           N
ATOM   3692  CA  SER X 473      57.234  62.192  37.866  1.00  0.00           C
ATOM   3693  CB  SER X 473      57.411  61.227  36.689  1.00  0.00           C
ATOM   3694  OG  SER X 473      58.376  61.690  35.767  1.00  0.00           O
ATOM   3695  C   SER X 473      58.351  62.064  38.913  1.00  0.00           C
ATOM   3696  O   SER X 473      58.192  61.294  39.864  1.00  0.00           O
ATOM   3697  N   LYS X 474      59.429  62.863  38.830  1.00  0.00           N
ATOM   3698  CA  LYS X 474      60.438  62.944  39.907  1.00  0.00           C
ATOM   3699  CB  LYS X 474      61.781  63.486  39.377  1.00  0.00           C
ATOM   3700  CG  LYS X 474      62.399  62.605  38.274  1.00  0.00           C
ATOM   3701  CD  LYS X 474      63.880  62.932  38.012  1.00  0.00           C
ATOM   3702  CE  LYS X 474      64.355  62.245  36.722  1.00  0.00           C
ATOM   3703  NZ  LYS X 474      65.834  62.221  36.588  1.00  0.00           N
ATOM   3704  C   LYS X 474      59.929  63.727  41.133  1.00  0.00           C
ATOM   3705  O   LYS X 474      60.130  63.279  42.263  1.00  0.00           O
ATOM   3706  N   MET X 475      59.194  64.827  40.929  1.00  0.00           N
ATOM   3707  CA  MET X 475      58.535  65.610  41.994  1.00  0.00           C
ATOM   3708  CB  MET X 475      57.803  66.797  41.342  1.00  0.00           C
ATOM   3709  CG  MET X 475      57.092  67.746  42.314  1.00  0.00           C
ATOM   3710  SD  MET X 475      55.670  68.616  41.592  1.00  0.00           S
ATOM   3711  CE  MET X 475      56.429  69.432  40.160  1.00  0.00           C
ATOM   3712  C   MET X 475      57.556  64.757  42.822  1.00  0.00           C
ATOM   3713  O   MET X 475      57.583  64.801  44.052  1.00  0.00           O
ATOM   3714  N   VAL X 476      56.731  63.933  42.169  1.00  0.00           N
ATOM   3715  CA  VAL X 476      55.787  63.014  42.830  1.00  0.00           C
ATOM   3716  CB  VAL X 476      54.837  62.387  41.788  1.00  0.00           C
ATOM   3717  CG1 VAL X 476      54.042  61.196  42.328  1.00  0.00           C
ATOM   3718  CG2 VAL X 476      53.811  63.425  41.307  1.00  0.00           C
ATOM   3719  C   VAL X 476      56.525  61.964  43.669  1.00  0.00           C
ATOM   3720  O   VAL X 476      56.148  61.738  44.819  1.00  0.00           O
ATOM   3721  N   MET X 477      57.626  61.382  43.174  1.00  0.00           N
ATOM   3722  CA  MET X 477      58.443  60.466  43.988  1.00  0.00           C
ATOM   3723  CB  MET X 477      59.526  59.780  43.140  1.00  0.00           C
ATOM   3724  CG  MET X 477      58.935  58.670  42.263  1.00  0.00           C
ATOM   3725  SD  MET X 477      60.185  57.605  41.491  1.00  0.00           S
ATOM   3726  CE  MET X 477      59.113  56.332  40.766  1.00  0.00           C
ATOM   3727  C   MET X 477      59.056  61.157  45.218  1.00  0.00           C
ATOM   3728  O   MET X 477      59.069  60.560  46.296  1.00  0.00           O
ATOM   3729  N   LYS X 478      59.488  62.423  45.110  1.00  0.00           N
ATOM   3730  CA  LYS X 478      59.937  63.221  46.267  1.00  0.00           C
ATOM   3731  CB  LYS X 478      60.573  64.537  45.797  1.00  0.00           C
ATOM   3732  CG  LYS X 478      62.029  64.364  45.348  1.00  0.00           C
ATOM   3733  CD  LYS X 478      62.645  65.728  45.005  1.00  0.00           C
ATOM   3734  CE  LYS X 478      64.170  65.621  45.020  1.00  0.00           C
ATOM   3735  NZ  LYS X 478      64.825  66.946  44.948  1.00  0.00           N
ATOM   3736  C   LYS X 478      58.814  63.492  47.277  1.00  0.00           C
ATOM   3737  O   LYS X 478      59.034  63.313  48.474  1.00  0.00           O
ATOM   3738  N   PHE X 479      57.606  63.846  46.826  1.00  0.00           N
ATOM   3739  CA  PHE X 479      56.433  63.985  47.703  1.00  0.00           C
ATOM   3740  CB  PHE X 479      55.203  64.423  46.889  1.00  0.00           C
ATOM   3741  CG  PHE X 479      55.018  65.908  46.648  1.00  0.00           C
ATOM   3742  CD1 PHE X 479      54.925  66.787  47.742  1.00  0.00           C
ATOM   3743  CE1 PHE X 479      54.582  68.134  47.548  1.00  0.00           C
ATOM   3744  CZ  PHE X 479      54.326  68.604  46.251  1.00  0.00           C
ATOM   3745  CE2 PHE X 479      54.444  67.741  45.149  1.00  0.00           C
ATOM   3746  CD2 PHE X 479      54.790  66.393  45.346  1.00  0.00           C
ATOM   3747  C   PHE X 479      56.112  62.677  48.449  1.00  0.00           C
ATOM   3748  O   PHE X 479      55.950  62.689  49.671  1.00  0.00           O
ATOM   3749  N   TRP X 480      56.069  61.542  47.740  1.00  0.00           N
ATOM   3750  CA  TRP X 480      55.778  60.226  48.325  1.00  0.00           C
ATOM   3751  CB  TRP X 480      55.639  59.173  47.206  1.00  0.00           C
ATOM   3752  CG  TRP X 480      54.305  59.000  46.514  1.00  0.00           C
ATOM   3753  CD1 TRP X 480      53.812  57.794  46.135  1.00  0.00           C
ATOM   3754  NE1 TRP X 480      52.596  57.949  45.501  1.00  0.00           N
ATOM   3755  CE2 TRP X 480      52.233  59.270  45.427  1.00  0.00           C
ATOM   3756  CZ2 TRP X 480      51.111  59.901  44.877  1.00  0.00           C
ATOM   3757  CH2 TRP X 480      51.001  61.297  44.948  1.00  0.00           C
ATOM   3758  CZ3 TRP X 480      52.026  62.037  45.559  1.00  0.00           C
ATOM   3759  CE3 TRP X 480      53.150  61.386  46.108  1.00  0.00           C
ATOM   3760  CD2 TRP X 480      53.298  59.979  46.063  1.00  0.00           C
ATOM   3761  C   TRP X 480      56.871  59.825  49.336  1.00  0.00           C
ATOM   3762  O   TRP X 480      56.563  59.322  50.417  1.00  0.00           O
ATOM   3763  N   ALA X 481      58.143  60.113  49.040  1.00  0.00           N
ATOM   3764  CA  ALA X 481      59.265  59.862  49.945  1.00  0.00           C
ATOM   3765  CB  ALA X 481      60.560  59.922  49.129  1.00  0.00           C
ATOM   3766  C   ALA X 481      59.302  60.816  51.160  1.00  0.00           C
ATOM   3767  O   ALA X 481      59.784  60.431  52.226  1.00  0.00           O
ATOM   3768  N   ASN X 482      58.788  62.045  51.050  1.00  0.00           N
ATOM   3769  CA  ASN X 482      58.600  62.947  52.195  1.00  0.00           C
ATOM   3770  CB  ASN X 482      58.350  64.374  51.687  1.00  0.00           C
ATOM   3771  CG  ASN X 482      59.607  65.146  51.337  1.00  0.00           C
ATOM   3772  OD1 ASN X 482      60.740  64.699  51.493  1.00  0.00           O
ATOM   3773  ND2 ASN X 482      59.433  66.365  50.897  1.00  0.00           N
ATOM   3774  C   ASN X 482      57.455  62.481  53.106  1.00  0.00           C
ATOM   3775  O   ASN X 482      57.600  62.488  54.329  1.00  0.00           O
ATOM   3776  N   PHE X 483      56.349  62.000  52.530  1.00  0.00           N
ATOM   3777  CA  PHE X 483      55.276  61.375  53.304  1.00  0.00           C
ATOM   3778  CB  PHE X 483      54.082  61.088  52.389  1.00  0.00           C
ATOM   3779  CG  PHE X 483      52.917  60.459  53.126  1.00  0.00           C
ATOM   3780  CD1 PHE X 483      52.049  61.256  53.896  1.00  0.00           C
ATOM   3781  CE1 PHE X 483      50.998  60.662  54.616  1.00  0.00           C
ATOM   3782  CZ  PHE X 483      50.809  59.270  54.558  1.00  0.00           C
ATOM   3783  CE2 PHE X 483      51.672  58.474  53.788  1.00  0.00           C
ATOM   3784  CD2 PHE X 483      52.730  59.066  53.080  1.00  0.00           C
ATOM   3785  C   PHE X 483      55.768  60.110  54.029  1.00  0.00           C
ATOM   3786  O   PHE X 483      55.560  59.983  55.235  1.00  0.00           O
ATOM   3787  N   ALA X 484      56.505  59.227  53.345  1.00  0.00           N
ATOM   3788  CA  ALA X 484      57.078  58.019  53.948  1.00  0.00           C
ATOM   3789  CB  ALA X 484      57.734  57.192  52.839  1.00  0.00           C
ATOM   3790  C   ALA X 484      58.073  58.320  55.088  1.00  0.00           C
ATOM   3791  O   ALA X 484      58.096  57.606  56.095  1.00  0.00           O
ATOM   3792  N   ARG X 485      58.852  59.408  54.980  1.00  0.00           N
ATOM   3793  CA  ARG X 485      59.661  59.929  56.093  1.00  0.00           C
ATOM   3794  CB  ARG X 485      60.549  61.099  55.637  1.00  0.00           C
ATOM   3795  CG  ARG X 485      61.802  60.676  54.865  1.00  0.00           C
ATOM   3796  CD  ARG X 485      62.498  61.951  54.369  1.00  0.00           C
ATOM   3797  NE  ARG X 485      63.660  61.670  53.509  1.00  0.00           N
ATOM   3798  CZ  ARG X 485      63.628  61.565  52.195  1.00  0.00           C
ATOM   3799  NH1 ARG X 485      64.706  61.585  51.475  1.00  0.00           N
ATOM   3800  NH2 ARG X 485      62.517  61.446  51.532  1.00  0.00           N
ATOM   3801  C   ARG X 485      58.784  60.386  57.258  1.00  0.00           C
ATOM   3802  O   ARG X 485      58.904  59.853  58.358  1.00  0.00           O
ATOM   3803  N   ASN X 486      57.920  61.375  57.018  1.00  0.00           N
ATOM   3804  CA  ASN X 486      57.487  62.334  58.042  1.00  0.00           C
ATOM   3805  CB  ASN X 486      58.195  63.660  57.694  1.00  0.00           C
ATOM   3806  CG  ASN X 486      58.132  64.695  58.799  1.00  0.00           C
ATOM   3807  OD1 ASN X 486      57.417  65.685  58.707  1.00  0.00           O
ATOM   3808  ND2 ASN X 486      58.886  64.500  59.854  1.00  0.00           N
ATOM   3809  C   ASN X 486      55.956  62.498  58.178  1.00  0.00           C
ATOM   3810  O   ASN X 486      55.489  63.256  59.024  1.00  0.00           O
ATOM   3811  N   GLY X 487      55.149  61.836  57.345  1.00  0.00           N
ATOM   3812  CA  GLY X 487      53.682  61.939  57.366  1.00  0.00           C
ATOM   3813  C   GLY X 487      53.088  63.205  56.729  1.00  0.00           C
ATOM   3814  O   GLY X 487      51.872  63.285  56.580  1.00  0.00           O
ATOM   3815  N   ASN X 488      53.923  64.162  56.311  1.00  0.00           N
ATOM   3816  CA  ASN X 488      53.543  65.344  55.532  1.00  0.00           C
ATOM   3817  CB  ASN X 488      53.733  66.605  56.399  1.00  0.00           C
ATOM   3818  CG  ASN X 488      53.402  67.911  55.684  1.00  0.00           C
ATOM   3819  OD1 ASN X 488      53.150  67.967  54.490  1.00  0.00           O
ATOM   3820  ND2 ASN X 488      53.430  69.015  56.383  1.00  0.00           N
ATOM   3821  C   ASN X 488      54.380  65.384  54.231  1.00  0.00           C
ATOM   3822  O   ASN X 488      55.614  65.393  54.323  1.00  0.00           O
ATOM   3823  N   PRO X 489      53.763  65.429  53.031  1.00  0.00           N
ATOM   3824  CD  PRO X 489      52.330  65.288  52.789  1.00  0.00           C
ATOM   3825  CG  PRO X 489      52.204  64.758  51.368  1.00  0.00           C
ATOM   3826  CB  PRO X 489      53.406  65.393  50.674  1.00  0.00           C
ATOM   3827  CA  PRO X 489      54.490  65.495  51.759  1.00  0.00           C
ATOM   3828  C   PRO X 489      55.335  66.771  51.561  1.00  0.00           C
ATOM   3829  O   PRO X 489      56.359  66.728  50.875  1.00  0.00           O
ATOM   3830  N   ASN X 490      54.927  67.908  52.141  1.00  0.00           N
ATOM   3831  CA  ASN X 490      55.528  69.224  51.883  1.00  0.00           C
ATOM   3832  CB  ASN X 490      54.727  70.327  52.602  1.00  0.00           C
ATOM   3833  CG  ASN X 490      53.336  70.530  52.027  1.00  0.00           C
ATOM   3834  OD1 ASN X 490      53.137  71.285  51.088  1.00  0.00           O
ATOM   3835  ND2 ASN X 490      52.343  69.847  52.541  1.00  0.00           N
ATOM   3836  C   ASN X 490      57.020  69.276  52.270  1.00  0.00           C
ATOM   3837  O   ASN X 490      57.424  68.709  53.293  1.00  0.00           O
ATOM   3838  N   GLY X 491      57.830  69.976  51.469  1.00  0.00           N
ATOM   3839  CA  GLY X 491      59.293  70.013  51.595  1.00  0.00           C
ATOM   3840  C   GLY X 491      59.992  71.018  50.667  1.00  0.00           C
ATOM   3841  O   GLY X 491      59.342  71.799  49.967  1.00  0.00           O
ATOM   3842  N   GLU X 492      61.327  70.997  50.664  1.00  0.00           N
ATOM   3843  CA  GLU X 492      62.189  71.920  49.905  1.00  0.00           C
ATOM   3844  CB  GLU X 492      63.664  71.701  50.291  1.00  0.00           C
ATOM   3845  CG  GLU X 492      64.025  72.132  51.718  1.00  0.00           C
ATOM   3846  CD  GLU X 492      64.162  73.652  51.840  1.00  0.00           C
ATOM   3847  OE1 GLU X 492      65.252  74.197  51.534  1.00  0.00           O
ATOM   3848  OE2 GLU X 492      63.177  74.321  52.236  1.00  0.00           O
ATOM   3849  C   GLU X 492      62.048  71.736  48.385  1.00  0.00           C
ATOM   3850  O   GLU X 492      62.088  70.616  47.877  1.00  0.00           O
ATOM   3851  N   GLY X 493      61.902  72.833  47.638  1.00  0.00           N
ATOM   3852  CA  GLY X 493      61.806  72.831  46.171  1.00  0.00           C
ATOM   3853  C   GLY X 493      60.496  72.268  45.593  1.00  0.00           C
ATOM   3854  O   GLY X 493      60.251  72.428  44.395  1.00  0.00           O
ATOM   3855  N   LEU X 494      59.647  71.640  46.415  1.00  0.00           N
ATOM   3856  CA  LEU X 494      58.345  71.081  46.035  1.00  0.00           C
ATOM   3857  CB  LEU X 494      58.040  69.844  46.903  1.00  0.00           C
ATOM   3858  CG  LEU X 494      59.055  68.691  46.818  1.00  0.00           C
ATOM   3859  CD1 LEU X 494      58.623  67.578  47.772  1.00  0.00           C
ATOM   3860  CD2 LEU X 494      59.161  68.107  45.408  1.00  0.00           C
ATOM   3861  C   LEU X 494      57.214  72.120  46.187  1.00  0.00           C
ATOM   3862  O   LEU X 494      57.278  72.935  47.122  1.00  0.00           O
ATOM   3863  N   PRO X 495      56.153  72.069  45.355  1.00  0.00           N
ATOM   3864  CD  PRO X 495      55.993  71.173  44.214  1.00  0.00           C
ATOM   3865  CG  PRO X 495      54.561  71.351  43.706  1.00  0.00           C
ATOM   3866  CB  PRO X 495      54.162  72.732  44.211  1.00  0.00           C
ATOM   3867  CA  PRO X 495      54.971  72.920  45.503  1.00  0.00           C
ATOM   3868  C   PRO X 495      54.174  72.607  46.785  1.00  0.00           C
ATOM   3869  O   PRO X 495      54.472  71.658  47.514  1.00  0.00           O
ATOM   3870  N   HIE X 496      53.191  73.447  47.103  1.00  0.00           N
ATOM   3871  CA  HIE X 496      52.386  73.359  48.326  1.00  0.00           C
ATOM   3872  CB  HIE X 496      51.939  74.773  48.727  1.00  0.00           C
ATOM   3873  CG  HIE X 496      50.953  74.790  49.864  1.00  0.00           C
ATOM   3874  ND1 HIE X 496      49.676  75.349  49.812  1.00  0.00           N
ATOM   3875  CE1 HIE X 496      49.085  75.039  50.978  1.00  0.00           C
ATOM   3876  NE2 HIE X 496      49.930  74.340  51.748  1.00  0.00           N
ATOM   3877  CD2 HIE X 496      51.115  74.178  51.070  1.00  0.00           C
ATOM   3878  C   HIE X 496      51.193  72.398  48.185  1.00  0.00           C
ATOM   3879  O   HIE X 496      50.460  72.457  47.197  1.00  0.00           O
ATOM   3880  N   TRP X 497      50.977  71.562  49.206  1.00  0.00           N
ATOM   3881  CA  TRP X 497      49.859  70.622  49.345  1.00  0.00           C
ATOM   3882  CB  TRP X 497      50.424  69.194  49.240  1.00  0.00           C
ATOM   3883  CG  TRP X 497      49.478  68.029  49.131  1.00  0.00           C
ATOM   3884  CD1 TRP X 497      48.143  68.006  49.369  1.00  0.00           C
ATOM   3885  NE1 TRP X 497      47.641  66.741  49.135  1.00  0.00           N
ATOM   3886  CE2 TRP X 497      48.634  65.870  48.753  1.00  0.00           C
ATOM   3887  CZ2 TRP X 497      48.629  64.514  48.411  1.00  0.00           C
ATOM   3888  CH2 TRP X 497      49.826  63.908  47.995  1.00  0.00           C
ATOM   3889  CZ3 TRP X 497      51.008  64.667  47.941  1.00  0.00           C
ATOM   3890  CE3 TRP X 497      51.002  66.032  48.289  1.00  0.00           C
ATOM   3891  CD2 TRP X 497      49.815  66.667  48.719  1.00  0.00           C
ATOM   3892  C   TRP X 497      49.126  70.868  50.686  1.00  0.00           C
ATOM   3893  O   TRP X 497      49.740  70.707  51.747  1.00  0.00           O
ATOM   3894  N   PRO X 498      47.834  71.258  50.682  1.00  0.00           N
ATOM   3895  CD  PRO X 498      47.100  71.770  49.536  1.00  0.00           C
ATOM   3896  CG  PRO X 498      46.073  72.734  50.116  1.00  0.00           C
ATOM   3897  CB  PRO X 498      45.735  72.113  51.470  1.00  0.00           C
ATOM   3898  CA  PRO X 498      47.024  71.396  51.900  1.00  0.00           C
ATOM   3899  C   PRO X 498      46.685  70.051  52.566  1.00  0.00           C
ATOM   3900  O   PRO X 498      46.526  69.041  51.881  1.00  0.00           O
ATOM   3901  N   GLU X 499      46.487  70.036  53.888  1.00  0.00           N
ATOM   3902  CA  GLU X 499      45.929  68.860  54.582  1.00  0.00           C
ATOM   3903  CB  GLU X 499      46.413  68.759  56.042  1.00  0.00           C
ATOM   3904  CG  GLU X 499      46.081  69.965  56.936  1.00  0.00           C
ATOM   3905  CD  GLU X 499      46.250  69.670  58.437  1.00  0.00           C
ATOM   3906  OE1 GLU X 499      45.565  70.328  59.259  1.00  0.00           O
ATOM   3907  OE2 GLU X 499      47.009  68.748  58.815  1.00  0.00           O
ATOM   3908  C   GLU X 499      44.391  68.779  54.481  1.00  0.00           C
ATOM   3909  O   GLU X 499      43.701  69.805  54.485  1.00  0.00           O
ATOM   3910  N   TYR X 500      43.862  67.548  54.479  1.00  0.00           N
ATOM   3911  CA  TYR X 500      42.428  67.189  54.511  1.00  0.00           C
ATOM   3912  CB  TYR X 500      42.209  65.958  53.600  1.00  0.00           C
ATOM   3913  CG  TYR X 500      40.752  65.614  53.316  1.00  0.00           C
ATOM   3914  CD1 TYR X 500      40.019  66.399  52.407  1.00  0.00           C
ATOM   3915  CE1 TYR X 500      38.644  66.172  52.217  1.00  0.00           C
ATOM   3916  CZ  TYR X 500      37.993  65.155  52.942  1.00  0.00           C
ATOM   3917  OH  TYR X 500      36.643  65.042  52.866  1.00  0.00           O
ATOM   3918  CE2 TYR X 500      38.736  64.312  53.797  1.00  0.00           C
ATOM   3919  CD2 TYR X 500      40.115  64.544  53.983  1.00  0.00           C
ATOM   3920  C   TYR X 500      41.912  66.928  55.948  1.00  0.00           C
ATOM   3921  O   TYR X 500      40.782  66.489  56.162  1.00  0.00           O
ATOM   3922  N   ASN X 501      42.757  67.128  56.963  1.00  0.00           N
ATOM   3923  CA  ASN X 501      42.558  66.673  58.342  1.00  0.00           C
ATOM   3924  CB  ASN X 501      43.952  66.692  58.995  1.00  0.00           C
ATOM   3925  CG  ASN X 501      43.999  66.165  60.415  1.00  0.00           C
ATOM   3926  OD1 ASN X 501      44.183  66.922  61.361  1.00  0.00           O
ATOM   3927  ND2 ASN X 501      43.860  64.878  60.617  1.00  0.00           N
ATOM   3928  C   ASN X 501      41.430  67.394  59.137  1.00  0.00           C
ATOM   3929  O   ASN X 501      41.078  66.929  60.223  1.00  0.00           O
ATOM   3930  N   GLN X 502      40.796  68.441  58.586  1.00  0.00           N
ATOM   3931  CA  GLN X 502      39.442  68.905  58.969  1.00  0.00           C
ATOM   3932  CB  GLN X 502      39.492  69.739  60.267  1.00  0.00           C
ATOM   3933  CG  GLN X 502      40.296  71.050  60.190  1.00  0.00           C
ATOM   3934  CD  GLN X 502      40.400  71.758  61.540  1.00  0.00           C
ATOM   3935  OE1 GLN X 502      39.701  71.452  62.501  1.00  0.00           O
ATOM   3936  NE2 GLN X 502      41.287  72.720  61.682  1.00  0.00           N
ATOM   3937  C   GLN X 502      38.693  69.679  57.856  1.00  0.00           C
ATOM   3938  O   GLN X 502      37.468  69.553  57.730  1.00  0.00           O
ATOM   3939  N   LYS X 503      39.407  70.456  57.032  1.00  0.00           N
ATOM   3940  CA  LYS X 503      38.900  71.151  55.834  1.00  0.00           C
ATOM   3941  CB  LYS X 503      39.738  72.418  55.550  1.00  0.00           C
ATOM   3942  CG  LYS X 503      39.777  73.401  56.734  1.00  0.00           C
ATOM   3943  CD  LYS X 503      40.370  74.761  56.333  1.00  0.00           C
ATOM   3944  CE  LYS X 503      40.630  75.605  57.587  1.00  0.00           C
ATOM   3945  NZ  LYS X 503      41.248  76.914  57.272  1.00  0.00           N
ATOM   3946  C   LYS X 503      38.895  70.202  54.629  1.00  0.00           C
ATOM   3947  O   LYS X 503      39.467  69.115  54.676  1.00  0.00           O
ATOM   3948  N   GLU X 504      38.271  70.593  53.523  1.00  0.00           N
ATOM   3949  CA  GLU X 504      38.199  69.778  52.301  1.00  0.00           C
ATOM   3950  CB  GLU X 504      36.855  69.986  51.579  1.00  0.00           C
ATOM   3951  CG  GLU X 504      35.598  69.727  52.422  1.00  0.00           C
ATOM   3952  CD  GLU X 504      35.570  68.330  53.051  1.00  0.00           C
ATOM   3953  OE1 GLU X 504      35.452  67.317  52.315  1.00  0.00           O
ATOM   3954  OE2 GLU X 504      35.620  68.240  54.303  1.00  0.00           O
ATOM   3955  C   GLU X 504      39.414  69.970  51.364  1.00  0.00           C
ATOM   3956  O   GLU X 504      39.259  69.987  50.142  1.00  0.00           O
ATOM   3957  N   GLY X 505      40.616  70.159  51.922  1.00  0.00           N
ATOM   3958  CA  GLY X 505      41.843  70.460  51.175  1.00  0.00           C
ATOM   3959  C   GLY X 505      42.432  69.256  50.430  1.00  0.00           C
ATOM   3960  O   GLY X 505      42.605  68.188  51.016  1.00  0.00           O
ATOM   3961  N   TYR X 506      42.765  69.421  49.146  1.00  0.00           N
ATOM   3962  CA  TYR X 506      43.366  68.368  48.316  1.00  0.00           C
ATOM   3963  CB  TYR X 506      42.253  67.481  47.719  1.00  0.00           C
ATOM   3964  CG  TYR X 506      41.542  68.010  46.486  1.00  0.00           C
ATOM   3965  CD1 TYR X 506      40.503  68.955  46.604  1.00  0.00           C
ATOM   3966  CE1 TYR X 506      39.808  69.385  45.455  1.00  0.00           C
ATOM   3967  CZ  TYR X 506      40.147  68.863  44.186  1.00  0.00           C
ATOM   3968  OH  TYR X 506      39.472  69.237  43.067  1.00  0.00           O
ATOM   3969  CE2 TYR X 506      41.200  67.936  44.069  1.00  0.00           C
ATOM   3970  CD2 TYR X 506      41.891  67.508  45.216  1.00  0.00           C
ATOM   3971  C   TYR X 506      44.316  68.928  47.238  1.00  0.00           C
ATOM   3972  O   TYR X 506      44.462  70.144  47.096  1.00  0.00           O
ATOM   3973  N   LEU X 507      44.979  68.039  46.488  1.00  0.00           N
ATOM   3974  CA  LEU X 507      45.896  68.381  45.391  1.00  0.00           C
ATOM   3975  CB  LEU X 507      47.285  67.808  45.728  1.00  0.00           C
ATOM   3976  CG  LEU X 507      48.452  68.380  44.904  1.00  0.00           C
ATOM   3977  CD1 LEU X 507      48.779  69.817  45.319  1.00  0.00           C
ATOM   3978  CD2 LEU X 507      49.712  67.548  45.143  1.00  0.00           C
ATOM   3979  C   LEU X 507      45.383  67.895  44.021  1.00  0.00           C
ATOM   3980  O   LEU X 507      44.982  66.739  43.871  1.00  0.00           O
ATOM   3981  N   GLN X 508      45.442  68.773  43.019  1.00  0.00           N
ATOM   3982  CA  GLN X 508      45.160  68.511  41.604  1.00  0.00           C
ATOM   3983  CB  GLN X 508      44.357  69.695  41.018  1.00  0.00           C
ATOM   3984  CG  GLN X 508      42.948  69.830  41.626  1.00  0.00           C
ATOM   3985  CD  GLN X 508      42.232  71.145  41.303  1.00  0.00           C
ATOM   3986  OE1 GLN X 508      42.790  72.140  40.855  1.00  0.00           O
ATOM   3987  NE2 GLN X 508      40.949  71.230  41.567  1.00  0.00           N
ATOM   3988  C   GLN X 508      46.499  68.319  40.871  1.00  0.00           C
ATOM   3989  O   GLN X 508      47.234  69.284  40.652  1.00  0.00           O
ATOM   3990  N   ILE X 509      46.847  67.075  40.530  1.00  0.00           N
ATOM   3991  CA  ILE X 509      48.169  66.709  39.989  1.00  0.00           C
ATOM   3992  CB  ILE X 509      48.676  65.380  40.605  1.00  0.00           C
ATOM   3993  CG2 ILE X 509      50.109  65.095  40.120  1.00  0.00           C
ATOM   3994  CG1 ILE X 509      48.635  65.429  42.153  1.00  0.00           C
ATOM   3995  CD1 ILE X 509      49.167  64.170  42.852  1.00  0.00           C
ATOM   3996  C   ILE X 509      48.148  66.695  38.452  1.00  0.00           C
ATOM   3997  O   ILE X 509      47.305  66.038  37.835  1.00  0.00           O
ATOM   3998  N   GLY X 510      49.097  67.395  37.822  1.00  0.00           N
ATOM   3999  CA  GLY X 510      49.182  67.525  36.362  1.00  0.00           C
ATOM   4000  C   GLY X 510      50.381  68.348  35.883  1.00  0.00           C
ATOM   4001  O   GLY X 510      51.323  68.589  36.641  1.00  0.00           O
ATOM   4002  N   ALA X 511      50.366  68.797  34.623  1.00  0.00           N
ATOM   4003  CA  ALA X 511      51.471  69.572  34.038  1.00  0.00           C
ATOM   4004  CB  ALA X 511      51.293  69.613  32.519  1.00  0.00           C
ATOM   4005  C   ALA X 511      51.629  70.979  34.658  1.00  0.00           C
ATOM   4006  O   ALA X 511      52.702  71.580  34.564  1.00  0.00           O
ATOM   4007  N   ASN X 512      50.610  71.475  35.367  1.00  0.00           N
ATOM   4008  CA  ASN X 512      50.798  72.336  36.538  1.00  0.00           C
ATOM   4009  CB  ASN X 512      50.277  73.757  36.255  1.00  0.00           C
ATOM   4010  CG  ASN X 512      50.640  74.743  37.356  1.00  0.00           C
ATOM   4011  OD1 ASN X 512      51.572  74.548  38.123  1.00  0.00           O
ATOM   4012  ND2 ASN X 512      49.941  75.846  37.471  1.00  0.00           N
ATOM   4013  C   ASN X 512      50.098  71.688  37.737  1.00  0.00           C
ATOM   4014  O   ASN X 512      48.883  71.506  37.705  1.00  0.00           O
ATOM   4015  N   THR X 513      50.832  71.313  38.780  1.00  0.00           N
ATOM   4016  CA  THR X 513      50.233  70.748  39.995  1.00  0.00           C
ATOM   4017  CB  THR X 513      51.185  69.740  40.646  1.00  0.00           C
ATOM   4018  CG2 THR X 513      50.690  69.197  41.980  1.00  0.00           C
ATOM   4019  OG1 THR X 513      51.297  68.643  39.766  1.00  0.00           O
ATOM   4020  C   THR X 513      49.777  71.882  40.915  1.00  0.00           C
ATOM   4021  O   THR X 513      50.536  72.822  41.183  1.00  0.00           O
ATOM   4022  N   GLN X 514      48.511  71.831  41.341  1.00  0.00           N
ATOM   4023  CA  GLN X 514      47.812  72.936  42.007  1.00  0.00           C
ATOM   4024  CB  GLN X 514      46.864  73.656  41.022  1.00  0.00           C
ATOM   4025  CG  GLN X 514      47.572  74.206  39.770  1.00  0.00           C
ATOM   4026  CD  GLN X 514      46.711  75.186  38.974  1.00  0.00           C
ATOM   4027  OE1 GLN X 514      46.574  76.353  39.329  1.00  0.00           O
ATOM   4028  NE2 GLN X 514      46.103  74.792  37.875  1.00  0.00           N
ATOM   4029  C   GLN X 514      47.036  72.472  43.249  1.00  0.00           C
ATOM   4030  O   GLN X 514      46.462  71.384  43.269  1.00  0.00           O
ATOM   4031  N   ALA X 515      46.984  73.314  44.279  1.00  0.00           N
ATOM   4032  CA  ALA X 515      46.164  73.110  45.470  1.00  0.00           C
ATOM   4033  CB  ALA X 515      46.693  74.035  46.572  1.00  0.00           C
ATOM   4034  C   ALA X 515      44.669  73.344  45.174  1.00  0.00           C
ATOM   4035  O   ALA X 515      44.315  74.085  44.249  1.00  0.00           O
ATOM   4036  N   ALA X 516      43.788  72.703  45.947  1.00  0.00           N
ATOM   4037  CA  ALA X 516      42.341  72.841  45.809  1.00  0.00           C
ATOM   4038  CB  ALA X 516      41.899  71.850  44.732  1.00  0.00           C
ATOM   4039  C   ALA X 516      41.563  72.628  47.123  1.00  0.00           C
ATOM   4040  O   ALA X 516      42.093  72.121  48.119  1.00  0.00           O
ATOM   4041  N   GLN X 517      40.276  72.991  47.112  1.00  0.00           N
ATOM   4042  CA  GLN X 517      39.286  72.645  48.141  1.00  0.00           C
ATOM   4043  CB  GLN X 517      38.967  73.861  49.036  1.00  0.00           C
ATOM   4044  CG  GLN X 517      38.409  75.079  48.279  1.00  0.00           C
ATOM   4045  CD  GLN X 517      37.840  76.140  49.218  1.00  0.00           C
ATOM   4046  OE1 GLN X 517      36.722  76.027  49.707  1.00  0.00           O
ATOM   4047  NE2 GLN X 517      38.547  77.211  49.487  1.00  0.00           N
ATOM   4048  C   GLN X 517      38.016  72.020  47.526  1.00  0.00           C
ATOM   4049  O   GLN X 517      37.638  72.371  46.407  1.00  0.00           O
ATOM   4050  N   LYS X 518      37.354  71.127  48.278  1.00  0.00           N
ATOM   4051  CA  LYS X 518      36.149  70.333  47.931  1.00  0.00           C
ATOM   4052  CB  LYS X 518      34.902  71.217  47.726  1.00  0.00           C
ATOM   4053  CG  LYS X 518      34.552  72.143  48.902  1.00  0.00           C
ATOM   4054  CD  LYS X 518      33.152  72.737  48.682  1.00  0.00           C
ATOM   4055  CE  LYS X 518      32.815  73.810  49.720  1.00  0.00           C
ATOM   4056  NZ  LYS X 518      31.392  74.208  49.620  1.00  0.00           N
ATOM   4057  C   LYS X 518      36.321  69.371  46.745  1.00  0.00           C
ATOM   4058  O   LYS X 518      36.490  69.798  45.606  1.00  0.00           O
ATOM   4059  N   LEU X 519      36.174  68.069  46.995  1.00  0.00           N
ATOM   4060  CA  LEU X 519      36.167  66.993  45.994  1.00  0.00           C
ATOM   4061  CB  LEU X 519      37.586  66.390  45.909  1.00  0.00           C
ATOM   4062  CG  LEU X 519      37.775  65.239  44.902  1.00  0.00           C
ATOM   4063  CD1 LEU X 519      37.360  65.612  43.476  1.00  0.00           C
ATOM   4064  CD2 LEU X 519      39.243  64.819  44.856  1.00  0.00           C
ATOM   4065  C   LEU X 519      35.097  65.942  46.345  1.00  0.00           C
ATOM   4066  O   LEU X 519      35.064  65.433  47.467  1.00  0.00           O
ATOM   4067  N   LYS X 520      34.208  65.640  45.387  1.00  0.00           N
ATOM   4068  CA  LYS X 520      33.056  64.708  45.480  1.00  0.00           C
ATOM   4069  CB  LYS X 520      33.537  63.242  45.548  1.00  0.00           C
ATOM   4070  CG  LYS X 520      34.461  62.863  44.379  1.00  0.00           C
ATOM   4071  CD  LYS X 520      35.044  61.453  44.537  1.00  0.00           C
ATOM   4072  CE  LYS X 520      36.284  61.273  43.651  1.00  0.00           C
ATOM   4073  NZ  LYS X 520      35.952  61.220  42.213  1.00  0.00           N
ATOM   4074  C   LYS X 520      32.023  65.044  46.569  1.00  0.00           C
ATOM   4075  O   LYS X 520      31.089  64.281  46.791  1.00  0.00           O
ATOM   4076  N   ASP X 521      32.152  66.191  47.234  1.00  0.00           N
ATOM   4077  CA  ASP X 521      31.322  66.624  48.363  1.00  0.00           C
ATOM   4078  CB  ASP X 521      31.858  67.991  48.816  1.00  0.00           C
ATOM   4079  CG  ASP X 521      30.992  68.650  49.886  1.00  0.00           C
ATOM   4080  OD1 ASP X 521      31.138  68.312  51.083  1.00  0.00           O
ATOM   4081  OD2 ASP X 521      30.161  69.517  49.527  1.00  0.00           O
ATOM   4082  C   ASP X 521      29.812  66.662  48.043  1.00  0.00           C
ATOM   4083  O   ASP X 521      29.011  66.211  48.869  1.00  0.00           O
ATOM   4084  N   LYS X 522      29.424  67.113  46.840  1.00  0.00           N
ATOM   4085  CA  LYS X 522      28.021  67.149  46.383  1.00  0.00           C
ATOM   4086  CB  LYS X 522      27.940  67.948  45.063  1.00  0.00           C
ATOM   4087  CG  LYS X 522      26.502  68.216  44.587  1.00  0.00           C
ATOM   4088  CD  LYS X 522      26.470  69.025  43.277  1.00  0.00           C
ATOM   4089  CE  LYS X 522      25.025  69.213  42.794  1.00  0.00           C
ATOM   4090  NZ  LYS X 522      24.941  69.929  41.496  1.00  0.00           N
ATOM   4091  C   LYS X 522      27.446  65.733  46.249  1.00  0.00           C
ATOM   4092  O   LYS X 522      26.333  65.466  46.701  1.00  0.00           O
ATOM   4093  N   GLU X 523      28.226  64.802  45.707  1.00  0.00           N
ATOM   4094  CA  GLU X 523      27.848  63.393  45.551  1.00  0.00           C
ATOM   4095  CB  GLU X 523      28.806  62.706  44.564  1.00  0.00           C
ATOM   4096  CG  GLU X 523      28.602  63.137  43.103  1.00  0.00           C
ATOM   4097  CD  GLU X 523      28.913  64.611  42.806  1.00  0.00           C
ATOM   4098  OE1 GLU X 523      28.122  65.240  42.061  1.00  0.00           O
ATOM   4099  OE2 GLU X 523      29.965  65.130  43.258  1.00  0.00           O
ATOM   4100  C   GLU X 523      27.823  62.648  46.896  1.00  0.00           C
ATOM   4101  O   GLU X 523      26.881  61.905  47.168  1.00  0.00           O
ATOM   4102  N   VAL X 524      28.797  62.887  47.783  1.00  0.00           N
ATOM   4103  CA  VAL X 524      28.803  62.327  49.149  1.00  0.00           C
ATOM   4104  CB  VAL X 524      30.125  62.651  49.881  1.00  0.00           C
ATOM   4105  CG1 VAL X 524      30.135  62.153  51.333  1.00  0.00           C
ATOM   4106  CG2 VAL X 524      31.337  61.989  49.209  1.00  0.00           C
ATOM   4107  C   VAL X 524      27.584  62.820  49.939  1.00  0.00           C
ATOM   4108  O   VAL X 524      26.950  62.028  50.640  1.00  0.00           O
ATOM   4109  N   ALA X 525      27.185  64.088  49.776  1.00  0.00           N
ATOM   4110  CA  ALA X 525      25.961  64.617  50.381  1.00  0.00           C
ATOM   4111  CB  ALA X 525      25.927  66.141  50.209  1.00  0.00           C
ATOM   4112  C   ALA X 525      24.698  63.954  49.804  1.00  0.00           C
ATOM   4113  O   ALA X 525      23.783  63.624  50.561  1.00  0.00           O
ATOM   4114  N   PHE X 526      24.644  63.712  48.489  1.00  0.00           N
ATOM   4115  CA  PHE X 526      23.501  63.054  47.848  1.00  0.00           C
ATOM   4116  CB  PHE X 526      23.654  63.089  46.319  1.00  0.00           C
ATOM   4117  CG  PHE X 526      22.424  62.579  45.591  1.00  0.00           C
ATOM   4118  CD1 PHE X 526      21.332  63.441  45.370  1.00  0.00           C
ATOM   4119  CE1 PHE X 526      20.169  62.963  44.740  1.00  0.00           C
ATOM   4120  CZ  PHE X 526      20.097  61.622  44.321  1.00  0.00           C
ATOM   4121  CE2 PHE X 526      21.188  60.761  44.534  1.00  0.00           C
ATOM   4122  CD2 PHE X 526      22.350  61.237  45.169  1.00  0.00           C
ATOM   4123  C   PHE X 526      23.326  61.610  48.338  1.00  0.00           C
ATOM   4124  O   PHE X 526      22.218  61.210  48.705  1.00  0.00           O
ATOM   4125  N   TRP X 527      24.414  60.835  48.373  1.00  0.00           N
ATOM   4126  CA  TRP X 527      24.369  59.402  48.670  1.00  0.00           C
ATOM   4127  CB  TRP X 527      25.534  58.698  47.974  1.00  0.00           C
ATOM   4128  CG  TRP X 527      25.365  58.570  46.492  1.00  0.00           C
ATOM   4129  CD1 TRP X 527      26.091  59.215  45.553  1.00  0.00           C
ATOM   4130  NE1 TRP X 527      25.662  58.844  44.296  1.00  0.00           N
ATOM   4131  CE2 TRP X 527      24.616  57.950  44.358  1.00  0.00           C
ATOM   4132  CZ2 TRP X 527      23.865  57.287  43.378  1.00  0.00           C
ATOM   4133  CH2 TRP X 527      22.860  56.390  43.779  1.00  0.00           C
ATOM   4134  CZ3 TRP X 527      22.629  56.163  45.149  1.00  0.00           C
ATOM   4135  CE3 TRP X 527      23.396  56.830  46.125  1.00  0.00           C
ATOM   4136  CD2 TRP X 527      24.409  57.743  45.755  1.00  0.00           C
ATOM   4137  C   TRP X 527      24.311  59.075  50.163  1.00  0.00           C
ATOM   4138  O   TRP X 527      23.524  58.211  50.545  1.00  0.00           O
ATOM   4139  N   THR X 528      25.038  59.778  51.041  1.00  0.00           N
ATOM   4140  CA  THR X 528      24.958  59.505  52.496  1.00  0.00           C
ATOM   4141  CB  THR X 528      25.993  60.283  53.319  1.00  0.00           C
ATOM   4142  CG2 THR X 528      27.429  59.863  53.018  1.00  0.00           C
ATOM   4143  OG1 THR X 528      25.864  61.670  53.112  1.00  0.00           O
ATOM   4144  C   THR X 528      23.559  59.770  53.065  1.00  0.00           C
ATOM   4145  O   THR X 528      23.117  59.053  53.966  1.00  0.00           O
ATOM   4146  N   ASN X 529      22.818  60.718  52.479  1.00  0.00           N
ATOM   4147  CA  ASN X 529      21.412  60.991  52.788  1.00  0.00           C
ATOM   4148  CB  ASN X 529      21.037  62.286  52.047  1.00  0.00           C
ATOM   4149  CG  ASN X 529      19.656  62.790  52.412  1.00  0.00           C
ATOM   4150  OD1 ASN X 529      18.707  62.703  51.646  1.00  0.00           O
ATOM   4151  ND2 ASN X 529      19.500  63.328  53.592  1.00  0.00           N
ATOM   4152  C   ASN X 529      20.468  59.820  52.429  1.00  0.00           C
ATOM   4153  O   ASN X 529      19.432  59.652  53.074  1.00  0.00           O
ATOM   4154  N   LEU X 530      20.847  58.981  51.455  1.00  0.00           N
ATOM   4155  CA  LEU X 530      20.128  57.765  51.044  1.00  0.00           C
ATOM   4156  CB  LEU X 530      20.259  57.593  49.517  1.00  0.00           C
ATOM   4157  CG  LEU X 530      19.680  58.749  48.676  1.00  0.00           C
ATOM   4158  CD1 LEU X 530      20.072  58.562  47.211  1.00  0.00           C
ATOM   4159  CD2 LEU X 530      18.156  58.820  48.757  1.00  0.00           C
ATOM   4160  C   LEU X 530      20.632  56.513  51.787  1.00  0.00           C
ATOM   4161  O   LEU X 530      19.840  55.629  52.118  1.00  0.00           O
ATOM   4162  N   PHE X 531      21.925  56.449  52.128  1.00  0.00           N
ATOM   4163  CA  PHE X 531      22.497  55.414  53.007  1.00  0.00           C
ATOM   4164  CB  PHE X 531      24.031  55.537  53.053  1.00  0.00           C
ATOM   4165  CG  PHE X 531      24.816  55.457  51.751  1.00  0.00           C
ATOM   4166  CD1 PHE X 531      24.257  54.948  50.559  1.00  0.00           C
ATOM   4167  CE1 PHE X 531      25.030  54.889  49.385  1.00  0.00           C
ATOM   4168  CZ  PHE X 531      26.369  55.314  49.399  1.00  0.00           C
ATOM   4169  CE2 PHE X 531      26.936  55.809  50.585  1.00  0.00           C
ATOM   4170  CD2 PHE X 531      26.161  55.879  51.756  1.00  0.00           C
ATOM   4171  C   PHE X 531      21.939  55.500  54.441  1.00  0.00           C
ATOM   4172  O   PHE X 531      21.918  54.499  55.166  1.00  0.00           O
ATOM   4173  N   ALA X 532      21.454  56.680  54.839  1.00  0.00           N
ATOM   4174  CA  ALA X 532      20.739  56.950  56.086  1.00  0.00           C
ATOM   4175  CB  ALA X 532      20.855  58.457  56.353  1.00  0.00           C
ATOM   4176  C   ALA X 532      19.268  56.464  56.102  1.00  0.00           C
ATOM   4177  O   ALA X 532      18.597  56.610  57.132  1.00  0.00           O
ATOM   4178  N   LYS X 533      18.776  55.887  54.993  1.00  0.00           N
ATOM   4179  CA  LYS X 533      17.448  55.259  54.840  1.00  0.00           C
ATOM   4180  CB  LYS X 533      16.605  56.081  53.837  1.00  0.00           C
ATOM   4181  CG  LYS X 533      16.256  57.476  54.385  1.00  0.00           C
ATOM   4182  CD  LYS X 533      15.477  58.339  53.382  1.00  0.00           C
ATOM   4183  CE  LYS X 533      15.138  59.684  54.038  1.00  0.00           C
ATOM   4184  NZ  LYS X 533      14.513  60.636  53.091  1.00  0.00           N
ATOM   4185  C   LYS X 533      17.593  53.774  54.485  1.00  0.00           C
ATOM   4186  O   LYS X 533      17.085  53.300  53.446  1.00  0.00           O
ATOM   4187  OXT LYS X 533      18.239  53.050  55.275  1.00  0.00           O
END
