# Supplementary material for: Insights into the Degradation of Polymer–Drug Conjugates by an Overexpressed Enzyme in Cancer Cells
Source: J Med Chem. 2023 Feb 14;66(4):2761–72. doi: 10.1021/acs.jmedchem.2c01781 (PMC9969400; doi:10.1021/acs.jmedchem.2c01781)
Supplement: Supplementary file 2 — jm2c01781_si_002.zip [file jm2c01781_si_002.zip › 7c-TI1.pdb]

CRYST1   87.376   87.376   87.376 109.47 109.47 109.47 P 1           1
ATOM      1  N   SER X   1      67.028   5.083  29.376  1.00  0.00           N
ATOM      2  CA  SER X   1      67.632   6.153  30.187  1.00  0.00           C
ATOM      3  CB  SER X   1      67.391   7.528  29.563  1.00  0.00           C
ATOM      4  OG  SER X   1      67.890   7.551  28.243  1.00  0.00           O
ATOM      5  C   SER X   1      67.056   6.164  31.590  1.00  0.00           C
ATOM      6  O   SER X   1      65.836   6.103  31.746  1.00  0.00           O
ATOM      7  N   SER X   2      67.904   6.319  32.608  1.00  0.00           N
ATOM      8  CA  SER X   2      67.477   6.687  33.968  1.00  0.00           C
ATOM      9  CB  SER X   2      68.520   6.209  34.988  1.00  0.00           C
ATOM     10  OG  SER X   2      69.824   6.638  34.633  1.00  0.00           O
ATOM     11  C   SER X   2      67.202   8.205  34.064  1.00  0.00           C
ATOM     12  O   SER X   2      67.757   8.966  33.261  1.00  0.00           O
ATOM     13  N   PRO X   3      66.343   8.676  34.991  1.00  0.00           N
ATOM     14  CD  PRO X   3      65.630   7.893  35.992  1.00  0.00           C
ATOM     15  CG  PRO X   3      64.908   8.900  36.884  1.00  0.00           C
ATOM     16  CB  PRO X   3      64.653  10.070  35.936  1.00  0.00           C
ATOM     17  CA  PRO X   3      65.878  10.067  35.019  1.00  0.00           C
ATOM     18  C   PRO X   3      66.948  11.075  35.490  1.00  0.00           C
ATOM     19  O   PRO X   3      67.860  10.701  36.238  1.00  0.00           O
ATOM     20  N   PRO X   4      66.852  12.355  35.081  1.00  0.00           N
ATOM     21  CD  PRO X   4      65.858  12.888  34.157  1.00  0.00           C
ATOM     22  CG  PRO X   4      66.173  14.375  33.997  1.00  0.00           C
ATOM     23  CB  PRO X   4      67.667  14.448  34.320  1.00  0.00           C
ATOM     24  CA  PRO X   4      67.833  13.388  35.414  1.00  0.00           C
ATOM     25  C   PRO X   4      67.625  13.988  36.816  1.00  0.00           C
ATOM     26  O   PRO X   4      66.494  14.227  37.246  1.00  0.00           O
ATOM     27  N   VAL X   5      68.734  14.314  37.489  1.00  0.00           N
ATOM     28  CA  VAL X   5      68.762  15.038  38.775  1.00  0.00           C
ATOM     29  CB  VAL X   5      69.167  14.111  39.942  1.00  0.00           C
ATOM     30  CG1 VAL X   5      69.177  14.866  41.279  1.00  0.00           C
ATOM     31  CG2 VAL X   5      68.199  12.934  40.102  1.00  0.00           C
ATOM     32  C   VAL X   5      69.725  16.222  38.674  1.00  0.00           C
ATOM     33  O   VAL X   5      70.903  16.030  38.364  1.00  0.00           O
ATOM     34  N   VAL X   6      69.269  17.444  38.963  1.00  0.00           N
ATOM     35  CA  VAL X   6      70.072  18.681  38.812  1.00  0.00           C
ATOM     36  CB  VAL X   6      69.658  19.501  37.571  1.00  0.00           C
ATOM     37  CG1 VAL X   6      69.864  18.703  36.277  1.00  0.00           C
ATOM     38  CG2 VAL X   6      68.207  19.986  37.619  1.00  0.00           C
ATOM     39  C   VAL X   6      70.079  19.549  40.074  1.00  0.00           C
ATOM     40  O   VAL X   6      69.143  19.508  40.875  1.00  0.00           O
ATOM     41  N   ASP X   7      71.146  20.334  40.254  1.00  0.00           N
ATOM     42  CA  ASP X   7      71.340  21.217  41.413  1.00  0.00           C
ATOM     43  CB  ASP X   7      72.811  21.200  41.857  1.00  0.00           C
ATOM     44  CG  ASP X   7      73.012  21.929  43.190  1.00  0.00           C
ATOM     45  OD1 ASP X   7      73.573  23.052  43.211  1.00  0.00           O
ATOM     46  OD2 ASP X   7      72.625  21.367  44.238  1.00  0.00           O
ATOM     47  C   ASP X   7      70.852  22.648  41.151  1.00  0.00           C
ATOM     48  O   ASP X   7      71.140  23.242  40.109  1.00  0.00           O
ATOM     49  N   THR X   8      70.146  23.211  42.132  1.00  0.00           N
ATOM     50  CA  THR X   8      69.669  24.602  42.151  1.00  0.00           C
ATOM     51  CB  THR X   8      68.185  24.693  41.760  1.00  0.00           C
ATOM     52  CG2 THR X   8      67.868  24.062  40.404  1.00  0.00           C
ATOM     53  OG1 THR X   8      67.345  24.080  42.716  1.00  0.00           O
ATOM     54  C   THR X   8      69.931  25.235  43.525  1.00  0.00           C
ATOM     55  O   THR X   8      70.286  24.537  44.478  1.00  0.00           O
ATOM     56  N   VAL X   9      69.793  26.556  43.653  1.00  0.00           N
ATOM     57  CA  VAL X   9      70.254  27.322  44.827  1.00  0.00           C
ATOM     58  CB  VAL X   9      70.090  28.830  44.548  1.00  0.00           C
ATOM     59  CG1 VAL X   9      68.628  29.290  44.540  1.00  0.00           C
ATOM     60  CG2 VAL X   9      70.888  29.684  45.534  1.00  0.00           C
ATOM     61  C   VAL X   9      69.619  26.897  46.166  1.00  0.00           C
ATOM     62  O   VAL X   9      70.290  26.956  47.198  1.00  0.00           O
ATOM     63  N   HIE X  10      68.371  26.415  46.168  1.00  0.00           N
ATOM     64  CA  HIE X  10      67.671  25.917  47.367  1.00  0.00           C
ATOM     65  CB  HIE X  10      66.184  26.281  47.258  1.00  0.00           C
ATOM     66  CG  HIE X  10      65.907  27.760  47.199  1.00  0.00           C
ATOM     67  ND1 HIE X  10      65.465  28.459  46.073  1.00  0.00           N
ATOM     68  CE1 HIE X  10      65.343  29.736  46.460  1.00  0.00           C
ATOM     69  NE2 HIE X  10      65.664  29.869  47.758  1.00  0.00           N
ATOM     70  CD2 HIE X  10      66.024  28.631  48.241  1.00  0.00           C
ATOM     71  C   HIE X  10      67.834  24.406  47.616  1.00  0.00           C
ATOM     72  O   HIE X  10      67.588  23.942  48.731  1.00  0.00           O
ATOM     73  N   GLY X  11      68.249  23.634  46.608  1.00  0.00           N
ATOM     74  CA  GLY X  11      68.419  22.180  46.692  1.00  0.00           C
ATOM     75  C   GLY X  11      68.433  21.483  45.330  1.00  0.00           C
ATOM     76  O   GLY X  11      68.473  22.131  44.278  1.00  0.00           O
ATOM     77  N   LYS X  12      68.400  20.146  45.336  1.00  0.00           N
ATOM     78  CA  LYS X  12      68.347  19.329  44.112  1.00  0.00           C
ATOM     79  CB  LYS X  12      69.242  18.089  44.257  1.00  0.00           C
ATOM     80  CG  LYS X  12      70.715  18.461  44.071  1.00  0.00           C
ATOM     81  CD  LYS X  12      71.648  17.268  44.311  1.00  0.00           C
ATOM     82  CE  LYS X  12      73.092  17.618  43.939  1.00  0.00           C
ATOM     83  NZ  LYS X  12      73.610  18.780  44.699  1.00  0.00           N
ATOM     84  C   LYS X  12      66.917  18.956  43.730  1.00  0.00           C
ATOM     85  O   LYS X  12      66.055  18.791  44.595  1.00  0.00           O
ATOM     86  N   VAL X  13      66.688  18.773  42.430  1.00  0.00           N
ATOM     87  CA  VAL X  13      65.404  18.321  41.871  1.00  0.00           C
ATOM     88  CB  VAL X  13      64.636  19.450  41.151  1.00  0.00           C
ATOM     89  CG1 VAL X  13      64.194  20.528  42.148  1.00  0.00           C
ATOM     90  CG2 VAL X  13      65.428  20.136  40.030  1.00  0.00           C
ATOM     91  C   VAL X  13      65.578  17.096  40.972  1.00  0.00           C
ATOM     92  O   VAL X  13      66.462  17.065  40.116  1.00  0.00           O
ATOM     93  N   LEU X  14      64.718  16.097  41.175  1.00  0.00           N
ATOM     94  CA  LEU X  14      64.548  14.908  40.336  1.00  0.00           C
ATOM     95  CB  LEU X  14      64.263  13.699  41.253  1.00  0.00           C
ATOM     96  CG  LEU X  14      63.736  12.425  40.560  1.00  0.00           C
ATOM     97  CD1 LEU X  14      64.719  11.830  39.553  1.00  0.00           C
ATOM     98  CD2 LEU X  14      63.450  11.362  41.622  1.00  0.00           C
ATOM     99  C   LEU X  14      63.421  15.161  39.328  1.00  0.00           C
ATOM    100  O   LEU X  14      62.296  15.468  39.728  1.00  0.00           O
ATOM    101  N   GLY X  15      63.739  15.029  38.041  1.00  0.00           N
ATOM    102  CA  GLY X  15      62.802  15.183  36.927  1.00  0.00           C
ATOM    103  C   GLY X  15      62.468  13.859  36.239  1.00  0.00           C
ATOM    104  O   GLY X  15      62.502  12.785  36.846  1.00  0.00           O
ATOM    105  N   LYS X  16      62.147  13.940  34.946  1.00  0.00           N
ATOM    106  CA  LYS X  16      61.756  12.804  34.096  1.00  0.00           C
ATOM    107  CB  LYS X  16      60.222  12.720  34.132  1.00  0.00           C
ATOM    108  CG  LYS X  16      59.629  11.645  33.216  1.00  0.00           C
ATOM    109  CD  LYS X  16      58.136  11.489  33.507  1.00  0.00           C
ATOM    110  CE  LYS X  16      57.550  10.408  32.603  1.00  0.00           C
ATOM    111  NZ  LYS X  16      56.233   9.979  33.113  1.00  0.00           N
ATOM    112  C   LYS X  16      62.315  12.936  32.676  1.00  0.00           C
ATOM    113  O   LYS X  16      62.413  14.043  32.155  1.00  0.00           O
ATOM    114  N   PHE X  17      62.663  11.809  32.060  1.00  0.00           N
ATOM    115  CA  PHE X  17      63.075  11.655  30.660  1.00  0.00           C
ATOM    116  CB  PHE X  17      64.307  10.725  30.641  1.00  0.00           C
ATOM    117  CG  PHE X  17      64.998  10.503  29.305  1.00  0.00           C
ATOM    118  CD1 PHE X  17      66.265  11.071  29.058  1.00  0.00           C
ATOM    119  CE1 PHE X  17      66.943  10.802  27.854  1.00  0.00           C
ATOM    120  CZ  PHE X  17      66.358   9.968  26.887  1.00  0.00           C
ATOM    121  CE2 PHE X  17      65.103   9.386  27.136  1.00  0.00           C
ATOM    122  CD2 PHE X  17      64.428   9.648  28.342  1.00  0.00           C
ATOM    123  C   PHE X  17      61.891  11.094  29.849  1.00  0.00           C
ATOM    124  O   PHE X  17      61.256  10.121  30.267  1.00  0.00           O
ATOM    125  N   VAL X  18      61.564  11.691  28.699  1.00  0.00           N
ATOM    126  CA  VAL X  18      60.380  11.321  27.900  1.00  0.00           C
ATOM    127  CB  VAL X  18      59.140  12.111  28.391  1.00  0.00           C
ATOM    128  CG1 VAL X  18      59.272  13.633  28.240  1.00  0.00           C
ATOM    129  CG2 VAL X  18      57.839  11.667  27.711  1.00  0.00           C
ATOM    130  C   VAL X  18      60.610  11.469  26.391  1.00  0.00           C
ATOM    131  O   VAL X  18      61.318  12.369  25.932  1.00  0.00           O
ATOM    132  N   SER X  19      59.972  10.594  25.610  1.00  0.00           N
ATOM    133  CA  SER X  19      59.800  10.730  24.160  1.00  0.00           C
ATOM    134  CB  SER X  19      60.659   9.708  23.401  1.00  0.00           C
ATOM    135  OG  SER X  19      60.313   8.372  23.713  1.00  0.00           O
ATOM    136  C   SER X  19      58.323  10.636  23.757  1.00  0.00           C
ATOM    137  O   SER X  19      57.499  10.025  24.446  1.00  0.00           O
ATOM    138  N   LEU X  20      57.990  11.249  22.622  1.00  0.00           N
ATOM    139  CA  LEU X  20      56.666  11.212  22.000  1.00  0.00           C
ATOM    140  CB  LEU X  20      55.971  12.565  22.258  1.00  0.00           C
ATOM    141  CG  LEU X  20      54.520  12.676  21.754  1.00  0.00           C
ATOM    142  CD1 LEU X  20      53.585  11.652  22.405  1.00  0.00           C
ATOM    143  CD2 LEU X  20      53.976  14.070  22.070  1.00  0.00           C
ATOM    144  C   LEU X  20      56.797  10.865  20.509  1.00  0.00           C
ATOM    145  O   LEU X  20      57.744  11.295  19.845  1.00  0.00           O
ATOM    146  N   GLU X  21      55.854  10.082  19.983  1.00  0.00           N
ATOM    147  CA  GLU X  21      55.845   9.671  18.574  1.00  0.00           C
ATOM    148  CB  GLU X  21      54.767   8.605  18.336  1.00  0.00           C
ATOM    149  CG  GLU X  21      55.116   7.268  19.000  1.00  0.00           C
ATOM    150  CD  GLU X  21      54.041   6.223  18.698  1.00  0.00           C
ATOM    151  OE1 GLU X  21      52.927   6.305  19.271  1.00  0.00           O
ATOM    152  OE2 GLU X  21      54.275   5.305  17.876  1.00  0.00           O
ATOM    153  C   GLU X  21      55.666  10.867  17.622  1.00  0.00           C
ATOM    154  O   GLU X  21      55.058  11.882  17.971  1.00  0.00           O
ATOM    155  N   GLY X  22      56.239  10.760  16.421  1.00  0.00           N
ATOM    156  CA  GLY X  22      56.351  11.848  15.444  1.00  0.00           C
ATOM    157  C   GLY X  22      57.561  12.770  15.654  1.00  0.00           C
ATOM    158  O   GLY X  22      58.033  13.372  14.690  1.00  0.00           O
ATOM    159  N   PHE X  23      58.116  12.843  16.867  1.00  0.00           N
ATOM    160  CA  PHE X  23      59.307  13.641  17.195  1.00  0.00           C
ATOM    161  CB  PHE X  23      59.106  14.316  18.561  1.00  0.00           C
ATOM    162  CG  PHE X  23      57.927  15.271  18.610  1.00  0.00           C
ATOM    163  CD1 PHE X  23      56.643  14.791  18.934  1.00  0.00           C
ATOM    164  CE1 PHE X  23      55.542  15.663  18.943  1.00  0.00           C
ATOM    165  CZ  PHE X  23      55.723  17.024  18.647  1.00  0.00           C
ATOM    166  CE2 PHE X  23      57.004  17.512  18.333  1.00  0.00           C
ATOM    167  CD2 PHE X  23      58.103  16.635  18.305  1.00  0.00           C
ATOM    168  C   PHE X  23      60.601  12.805  17.128  1.00  0.00           C
ATOM    169  O   PHE X  23      60.558  11.571  17.103  1.00  0.00           O
ATOM    170  N   ALA X  24      61.757  13.472  17.080  1.00  0.00           N
ATOM    171  CA  ALA X  24      63.087  12.861  16.923  1.00  0.00           C
ATOM    172  CB  ALA X  24      63.593  13.204  15.514  1.00  0.00           C
ATOM    173  C   ALA X  24      64.097  13.265  18.023  1.00  0.00           C
ATOM    174  O   ALA X  24      65.271  12.888  17.960  1.00  0.00           O
ATOM    175  N   GLN X  25      63.653  14.029  19.027  1.00  0.00           N
ATOM    176  CA  GLN X  25      64.459  14.573  20.125  1.00  0.00           C
ATOM    177  CB  GLN X  25      64.499  16.102  19.937  1.00  0.00           C
ATOM    178  CG  GLN X  25      65.111  16.936  21.077  1.00  0.00           C
ATOM    179  CD  GLN X  25      66.585  16.653  21.341  1.00  0.00           C
ATOM    180  OE1 GLN X  25      67.454  16.921  20.520  1.00  0.00           O
ATOM    181  NE2 GLN X  25      66.908  16.122  22.495  1.00  0.00           N
ATOM    182  C   GLN X  25      63.850  14.162  21.485  1.00  0.00           C
ATOM    183  O   GLN X  25      62.688  14.500  21.742  1.00  0.00           O
ATOM    184  N   PRO X  26      64.587  13.463  22.374  1.00  0.00           N
ATOM    185  CD  PRO X  26      65.903  12.867  22.161  1.00  0.00           C
ATOM    186  CG  PRO X  26      66.403  12.441  23.542  1.00  0.00           C
ATOM    187  CB  PRO X  26      65.108  12.153  24.302  1.00  0.00           C
ATOM    188  CA  PRO X  26      64.141  13.203  23.746  1.00  0.00           C
ATOM    189  C   PRO X  26      64.146  14.485  24.592  1.00  0.00           C
ATOM    190  O   PRO X  26      64.979  15.374  24.393  1.00  0.00           O
ATOM    191  N   VAL X  27      63.228  14.577  25.553  1.00  0.00           N
ATOM    192  CA  VAL X  27      63.031  15.763  26.401  1.00  0.00           C
ATOM    193  CB  VAL X  27      61.667  16.432  26.104  1.00  0.00           C
ATOM    194  CG1 VAL X  27      61.469  17.744  26.875  1.00  0.00           C
ATOM    195  CG2 VAL X  27      61.518  16.777  24.613  1.00  0.00           C
ATOM    196  C   VAL X  27      63.177  15.379  27.875  1.00  0.00           C
ATOM    197  O   VAL X  27      62.702  14.328  28.304  1.00  0.00           O
ATOM    198  N   ALA X  28      63.829  16.240  28.652  1.00  0.00           N
ATOM    199  CA  ALA X  28      63.835  16.208  30.108  1.00  0.00           C
ATOM    200  CB  ALA X  28      65.263  16.437  30.608  1.00  0.00           C
ATOM    201  C   ALA X  28      62.844  17.246  30.659  1.00  0.00           C
ATOM    202  O   ALA X  28      62.812  18.388  30.189  1.00  0.00           O
ATOM    203  N   ILE X  29      62.038  16.853  31.649  1.00  0.00           N
ATOM    204  CA  ILE X  29      60.976  17.686  32.235  1.00  0.00           C
ATOM    205  CB  ILE X  29      59.571  17.280  31.720  1.00  0.00           C
ATOM    206  CG2 ILE X  29      59.531  17.335  30.183  1.00  0.00           C
ATOM    207  CG1 ILE X  29      59.105  15.899  32.234  1.00  0.00           C
ATOM    208  CD1 ILE X  29      57.669  15.531  31.833  1.00  0.00           C
ATOM    209  C   ILE X  29      61.042  17.720  33.767  1.00  0.00           C
ATOM    210  O   ILE X  29      61.414  16.732  34.405  1.00  0.00           O
ATOM    211  N   PHE X  30      60.651  18.859  34.345  1.00  0.00           N
ATOM    212  CA  PHE X  30      60.570  19.106  35.789  1.00  0.00           C
ATOM    213  CB  PHE X  30      61.818  19.870  36.271  1.00  0.00           C
ATOM    214  CG  PHE X  30      63.161  19.207  36.001  1.00  0.00           C
ATOM    215  CD1 PHE X  30      63.786  19.359  34.747  1.00  0.00           C
ATOM    216  CE1 PHE X  30      65.035  18.760  34.499  1.00  0.00           C
ATOM    217  CZ  PHE X  30      65.674  18.024  35.511  1.00  0.00           C
ATOM    218  CE2 PHE X  30      65.061  17.880  36.768  1.00  0.00           C
ATOM    219  CD2 PHE X  30      63.805  18.468  37.012  1.00  0.00           C
ATOM    220  C   PHE X  30      59.301  19.920  36.100  1.00  0.00           C
ATOM    221  O   PHE X  30      59.090  20.983  35.512  1.00  0.00           O
ATOM    222  N   LEU X  31      58.462  19.444  37.024  1.00  0.00           N
ATOM    223  CA  LEU X  31      57.157  20.034  37.354  1.00  0.00           C
ATOM    224  CB  LEU X  31      56.027  19.044  37.006  1.00  0.00           C
ATOM    225  CG  LEU X  31      55.926  18.602  35.532  1.00  0.00           C
ATOM    226  CD1 LEU X  31      54.733  17.660  35.366  1.00  0.00           C
ATOM    227  CD2 LEU X  31      55.733  19.776  34.572  1.00  0.00           C
ATOM    228  C   LEU X  31      57.068  20.453  38.831  1.00  0.00           C
ATOM    229  O   LEU X  31      57.321  19.655  39.735  1.00  0.00           O
ATOM    230  N   GLY X  32      56.644  21.694  39.081  1.00  0.00           N
ATOM    231  CA  GLY X  32      56.354  22.210  40.422  1.00  0.00           C
ATOM    232  C   GLY X  32      57.575  22.485  41.301  1.00  0.00           C
ATOM    233  O   GLY X  32      57.595  22.099  42.471  1.00  0.00           O
ATOM    234  N   ILE X  33      58.574  23.189  40.762  1.00  0.00           N
ATOM    235  CA  ILE X  33      59.686  23.740  41.554  1.00  0.00           C
ATOM    236  CB  ILE X  33      60.936  23.999  40.676  1.00  0.00           C
ATOM    237  CG2 ILE X  33      62.109  24.451  41.569  1.00  0.00           C
ATOM    238  CG1 ILE X  33      61.325  22.757  39.834  1.00  0.00           C
ATOM    239  CD1 ILE X  33      62.533  22.972  38.910  1.00  0.00           C
ATOM    240  C   ILE X  33      59.205  25.042  42.229  1.00  0.00           C
ATOM    241  O   ILE X  33      58.758  25.943  41.512  1.00  0.00           O
ATOM    242  N   PRO X  34      59.268  25.192  43.566  1.00  0.00           N
ATOM    243  CD  PRO X  34      59.623  24.176  44.548  1.00  0.00           C
ATOM    244  CG  PRO X  34      59.609  24.872  45.911  1.00  0.00           C
ATOM    245  CB  PRO X  34      58.674  26.063  45.700  1.00  0.00           C
ATOM    246  CA  PRO X  34      58.907  26.442  44.235  1.00  0.00           C
ATOM    247  C   PRO X  34      60.010  27.501  44.063  1.00  0.00           C
ATOM    248  O   PRO X  34      61.185  27.231  44.324  1.00  0.00           O
ATOM    249  N   PHE X  35      59.640  28.717  43.644  1.00  0.00           N
ATOM    250  CA  PHE X  35      60.596  29.815  43.395  1.00  0.00           C
ATOM    251  CB  PHE X  35      60.344  30.417  42.004  1.00  0.00           C
ATOM    252  CG  PHE X  35      59.014  31.133  41.832  1.00  0.00           C
ATOM    253  CD1 PHE X  35      58.835  32.433  42.346  1.00  0.00           C
ATOM    254  CE1 PHE X  35      57.607  33.098  42.183  1.00  0.00           C
ATOM    255  CZ  PHE X  35      56.563  32.478  41.476  1.00  0.00           C
ATOM    256  CE2 PHE X  35      56.743  31.190  40.945  1.00  0.00           C
ATOM    257  CD2 PHE X  35      57.962  30.514  41.129  1.00  0.00           C
ATOM    258  C   PHE X  35      60.612  30.898  44.488  1.00  0.00           C
ATOM    259  O   PHE X  35      61.543  31.701  44.544  1.00  0.00           O
ATOM    260  N   ALA X  36      59.592  30.937  45.348  1.00  0.00           N
ATOM    261  CA  ALA X  36      59.432  31.897  46.442  1.00  0.00           C
ATOM    262  CB  ALA X  36      58.731  33.148  45.898  1.00  0.00           C
ATOM    263  C   ALA X  36      58.641  31.273  47.609  1.00  0.00           C
ATOM    264  O   ALA X  36      57.978  30.243  47.434  1.00  0.00           O
ATOM    265  N   LYS X  37      58.711  31.897  48.791  1.00  0.00           N
ATOM    266  CA  LYS X  37      58.032  31.443  50.017  1.00  0.00           C
ATOM    267  CB  LYS X  37      58.505  32.317  51.191  1.00  0.00           C
ATOM    268  CG  LYS X  37      58.147  31.734  52.568  1.00  0.00           C
ATOM    269  CD  LYS X  37      58.800  32.492  53.736  1.00  0.00           C
ATOM    270  CE  LYS X  37      60.330  32.365  53.713  1.00  0.00           C
ATOM    271  NZ  LYS X  37      60.964  33.024  54.877  1.00  0.00           N
ATOM    272  C   LYS X  37      56.500  31.487  49.853  1.00  0.00           C
ATOM    273  O   LYS X  37      56.006  32.447  49.257  1.00  0.00           O
ATOM    274  N   PRO X  38      55.733  30.507  50.375  1.00  0.00           N
ATOM    275  CD  PRO X  38      56.192  29.266  50.992  1.00  0.00           C
ATOM    276  CG  PRO X  38      55.001  28.312  50.943  1.00  0.00           C
ATOM    277  CB  PRO X  38      53.807  29.259  51.029  1.00  0.00           C
ATOM    278  CA  PRO X  38      54.277  30.479  50.231  1.00  0.00           C
ATOM    279  C   PRO X  38      53.599  31.787  50.696  1.00  0.00           C
ATOM    280  O   PRO X  38      53.774  32.195  51.851  1.00  0.00           O
ATOM    281  N   PRO X  39      52.798  32.462  49.844  1.00  0.00           N
ATOM    282  CD  PRO X  39      52.453  32.071  48.483  1.00  0.00           C
ATOM    283  CG  PRO X  39      51.587  33.201  47.923  1.00  0.00           C
ATOM    284  CB  PRO X  39      52.088  34.418  48.691  1.00  0.00           C
ATOM    285  CA  PRO X  39      52.323  33.829  50.084  1.00  0.00           C
ATOM    286  C   PRO X  39      51.099  33.904  51.024  1.00  0.00           C
ATOM    287  O   PRO X  39      50.254  34.791  50.899  1.00  0.00           O
ATOM    288  N   LEU X  40      51.011  32.965  51.969  1.00  0.00           N
ATOM    289  CA  LEU X  40      49.989  32.881  53.010  1.00  0.00           C
ATOM    290  CB  LEU X  40      50.151  31.556  53.785  1.00  0.00           C
ATOM    291  CG  LEU X  40      49.477  30.330  53.141  1.00  0.00           C
ATOM    292  CD1 LEU X  40      50.187  29.837  51.880  1.00  0.00           C
ATOM    293  CD2 LEU X  40      49.469  29.186  54.155  1.00  0.00           C
ATOM    294  C   LEU X  40      50.058  34.069  53.984  1.00  0.00           C
ATOM    295  O   LEU X  40      51.123  34.663  54.196  1.00  0.00           O
ATOM    296  N   GLY X  41      48.918  34.351  54.617  1.00  0.00           N
ATOM    297  CA  GLY X  41      48.766  35.295  55.723  1.00  0.00           C
ATOM    298  C   GLY X  41      49.315  36.701  55.431  1.00  0.00           C
ATOM    299  O   GLY X  41      48.783  37.383  54.550  1.00  0.00           O
ATOM    300  N   PRO X  42      50.376  37.157  56.129  1.00  0.00           N
ATOM    301  CD  PRO X  42      51.166  36.411  57.098  1.00  0.00           C
ATOM    302  CG  PRO X  42      52.481  37.168  57.230  1.00  0.00           C
ATOM    303  CB  PRO X  42      52.030  38.611  57.028  1.00  0.00           C
ATOM    304  CA  PRO X  42      50.939  38.499  55.961  1.00  0.00           C
ATOM    305  C   PRO X  42      51.517  38.758  54.563  1.00  0.00           C
ATOM    306  O   PRO X  42      51.602  39.911  54.139  1.00  0.00           O
ATOM    307  N   LEU X  43      51.883  37.710  53.813  1.00  0.00           N
ATOM    308  CA  LEU X  43      52.373  37.865  52.442  1.00  0.00           C
ATOM    309  CB  LEU X  43      53.288  36.692  52.049  1.00  0.00           C
ATOM    310  CG  LEU X  43      54.647  36.628  52.779  1.00  0.00           C
ATOM    311  CD1 LEU X  43      55.514  35.531  52.152  1.00  0.00           C
ATOM    312  CD2 LEU X  43      55.452  37.929  52.702  1.00  0.00           C
ATOM    313  C   LEU X  43      51.251  38.146  51.421  1.00  0.00           C
ATOM    314  O   LEU X  43      51.552  38.511  50.282  1.00  0.00           O
ATOM    315  N   ARG X  44      49.965  38.087  51.807  1.00  0.00           N
ATOM    316  CA  ARG X  44      48.875  38.678  51.010  1.00  0.00           C
ATOM    317  CB  ARG X  44      47.493  38.326  51.576  1.00  0.00           C
ATOM    318  CG  ARG X  44      47.164  36.828  51.627  1.00  0.00           C
ATOM    319  CD  ARG X  44      45.740  36.692  52.176  1.00  0.00           C
ATOM    320  NE  ARG X  44      45.376  35.292  52.437  1.00  0.00           N
ATOM    321  CZ  ARG X  44      44.680  34.834  53.457  1.00  0.00           C
ATOM    322  NH1 ARG X  44      44.161  35.609  54.361  1.00  0.00           N
ATOM    323  NH2 ARG X  44      44.469  33.562  53.585  1.00  0.00           N
ATOM    324  C   ARG X  44      49.026  40.201  50.968  1.00  0.00           C
ATOM    325  O   ARG X  44      49.266  40.837  51.994  1.00  0.00           O
ATOM    326  N   PHE X  45      48.836  40.786  49.784  1.00  0.00           N
ATOM    327  CA  PHE X  45      48.961  42.235  49.547  1.00  0.00           C
ATOM    328  CB  PHE X  45      47.779  43.004  50.174  1.00  0.00           C
ATOM    329  CG  PHE X  45      46.501  42.195  50.312  1.00  0.00           C
ATOM    330  CD1 PHE X  45      45.817  41.740  49.169  1.00  0.00           C
ATOM    331  CE1 PHE X  45      44.695  40.904  49.307  1.00  0.00           C
ATOM    332  CZ  PHE X  45      44.259  40.510  50.584  1.00  0.00           C
ATOM    333  CE2 PHE X  45      44.949  40.954  51.726  1.00  0.00           C
ATOM    334  CD2 PHE X  45      46.063  41.799  51.589  1.00  0.00           C
ATOM    335  C   PHE X  45      50.357  42.787  49.911  1.00  0.00           C
ATOM    336  O   PHE X  45      50.502  43.876  50.471  1.00  0.00           O
ATOM    337  N   THR X  46      51.380  41.972  49.641  1.00  0.00           N
ATOM    338  CA  THR X  46      52.783  42.155  50.037  1.00  0.00           C
ATOM    339  CB  THR X  46      53.022  41.497  51.416  1.00  0.00           C
ATOM    340  CG2 THR X  46      54.374  41.790  52.058  1.00  0.00           C
ATOM    341  OG1 THR X  46      52.066  41.903  52.378  1.00  0.00           O
ATOM    342  C   THR X  46      53.682  41.485  48.973  1.00  0.00           C
ATOM    343  O   THR X  46      53.279  40.459  48.399  1.00  0.00           O
ATOM    344  N   PRO X  47      54.886  42.014  48.669  1.00  0.00           N
ATOM    345  CD  PRO X  47      55.415  43.300  49.109  1.00  0.00           C
ATOM    346  CG  PRO X  47      56.923  43.220  48.899  1.00  0.00           C
ATOM    347  CB  PRO X  47      57.045  42.301  47.685  1.00  0.00           C
ATOM    348  CA  PRO X  47      55.879  41.316  47.842  1.00  0.00           C
ATOM    349  C   PRO X  47      56.339  39.984  48.482  1.00  0.00           C
ATOM    350  O   PRO X  47      56.417  39.896  49.710  1.00  0.00           O
ATOM    351  N   PRO X  48      56.647  38.932  47.696  1.00  0.00           N
ATOM    352  CD  PRO X  48      56.467  38.846  46.251  1.00  0.00           C
ATOM    353  CG  PRO X  48      56.949  37.451  45.850  1.00  0.00           C
ATOM    354  CB  PRO X  48      56.711  36.630  47.117  1.00  0.00           C
ATOM    355  CA  PRO X  48      57.033  37.625  48.235  1.00  0.00           C
ATOM    356  C   PRO X  48      58.509  37.544  48.674  1.00  0.00           C
ATOM    357  O   PRO X  48      59.412  38.046  47.992  1.00  0.00           O
ATOM    358  N   GLN X  49      58.754  36.843  49.788  1.00  0.00           N
ATOM    359  CA  GLN X  49      60.094  36.489  50.282  1.00  0.00           C
ATOM    360  CB  GLN X  49      60.020  36.084  51.767  1.00  0.00           C
ATOM    361  CG  GLN X  49      59.997  37.277  52.733  1.00  0.00           C
ATOM    362  CD  GLN X  49      60.102  36.835  54.194  1.00  0.00           C
ATOM    363  OE1 GLN X  49      59.814  35.700  54.568  1.00  0.00           O
ATOM    364  NE2 GLN X  49      60.507  37.707  55.086  1.00  0.00           N
ATOM    365  C   GLN X  49      60.737  35.331  49.484  1.00  0.00           C
ATOM    366  O   GLN X  49      60.013  34.517  48.896  1.00  0.00           O
ATOM    367  N   PRO X  50      62.078  35.186  49.518  1.00  0.00           N
ATOM    368  CD  PRO X  50      63.048  36.131  50.051  1.00  0.00           C
ATOM    369  CG  PRO X  50      64.364  35.786  49.360  1.00  0.00           C
ATOM    370  CB  PRO X  50      64.273  34.268  49.218  1.00  0.00           C
ATOM    371  CA  PRO X  50      62.776  34.009  48.998  1.00  0.00           C
ATOM    372  C   PRO X  50      62.333  32.710  49.689  1.00  0.00           C
ATOM    373  O   PRO X  50      62.000  32.716  50.875  1.00  0.00           O
ATOM    374  N   ALA X  51      62.339  31.591  48.960  1.00  0.00           N
ATOM    375  CA  ALA X  51      61.944  30.282  49.495  1.00  0.00           C
ATOM    376  CB  ALA X  51      61.777  29.296  48.330  1.00  0.00           C
ATOM    377  C   ALA X  51      62.941  29.746  50.543  1.00  0.00           C
ATOM    378  O   ALA X  51      64.140  30.033  50.479  1.00  0.00           O
ATOM    379  N   GLU X  52      62.475  28.922  51.486  1.00  0.00           N
ATOM    380  CA  GLU X  52      63.368  28.204  52.406  1.00  0.00           C
ATOM    381  CB  GLU X  52      62.611  27.653  53.626  1.00  0.00           C
ATOM    382  CG  GLU X  52      62.090  28.761  54.550  1.00  0.00           C
ATOM    383  CD  GLU X  52      61.662  28.193  55.906  1.00  0.00           C
ATOM    384  OE1 GLU X  52      60.446  27.981  56.134  1.00  0.00           O
ATOM    385  OE2 GLU X  52      62.542  27.967  56.776  1.00  0.00           O
ATOM    386  C   GLU X  52      64.115  27.061  51.683  1.00  0.00           C
ATOM    387  O   GLU X  52      63.489  26.300  50.935  1.00  0.00           O
ATOM    388  N   PRO X  53      65.435  26.894  51.896  1.00  0.00           N
ATOM    389  CD  PRO X  53      66.316  27.762  52.669  1.00  0.00           C
ATOM    390  CG  PRO X  53      67.672  27.058  52.717  1.00  0.00           C
ATOM    391  CB  PRO X  53      67.672  26.217  51.442  1.00  0.00           C
ATOM    392  CA  PRO X  53      66.204  25.809  51.291  1.00  0.00           C
ATOM    393  C   PRO X  53      65.903  24.441  51.921  1.00  0.00           C
ATOM    394  O   PRO X  53      65.469  24.341  53.075  1.00  0.00           O
ATOM    395  N   TRP X  54      66.176  23.381  51.157  1.00  0.00           N
ATOM    396  CA  TRP X  54      65.997  21.979  51.558  1.00  0.00           C
ATOM    397  CB  TRP X  54      64.767  21.411  50.834  1.00  0.00           C
ATOM    398  CG  TRP X  54      64.884  21.246  49.345  1.00  0.00           C
ATOM    399  CD1 TRP X  54      65.327  20.136  48.713  1.00  0.00           C
ATOM    400  NE1 TRP X  54      65.295  20.322  47.346  1.00  0.00           N
ATOM    401  CE2 TRP X  54      64.777  21.554  47.020  1.00  0.00           C
ATOM    402  CZ2 TRP X  54      64.508  22.184  45.798  1.00  0.00           C
ATOM    403  CH2 TRP X  54      63.946  23.472  45.802  1.00  0.00           C
ATOM    404  CZ3 TRP X  54      63.678  24.114  47.025  1.00  0.00           C
ATOM    405  CE3 TRP X  54      63.979  23.484  48.248  1.00  0.00           C
ATOM    406  CD2 TRP X  54      64.520  22.180  48.279  1.00  0.00           C
ATOM    407  C   TRP X  54      67.234  21.095  51.323  1.00  0.00           C
ATOM    408  O   TRP X  54      67.388  20.080  52.002  1.00  0.00           O
ATOM    409  N   SER X  55      68.124  21.480  50.398  1.00  0.00           N
ATOM    410  CA  SER X  55      69.339  20.767  49.949  1.00  0.00           C
ATOM    411  CB  SER X  55      70.393  20.689  51.061  1.00  0.00           C
ATOM    412  OG  SER X  55      70.871  21.987  51.361  1.00  0.00           O
ATOM    413  C   SER X  55      69.154  19.391  49.287  1.00  0.00           C
ATOM    414  O   SER X  55      69.831  19.133  48.287  1.00  0.00           O
ATOM    415  N   PHE X  56      68.270  18.526  49.791  1.00  0.00           N
ATOM    416  CA  PHE X  56      68.116  17.140  49.324  1.00  0.00           C
ATOM    417  CB  PHE X  56      67.317  16.320  50.361  1.00  0.00           C
ATOM    418  CG  PHE X  56      65.809  16.515  50.384  1.00  0.00           C
ATOM    419  CD1 PHE X  56      65.220  17.497  51.203  1.00  0.00           C
ATOM    420  CE1 PHE X  56      63.821  17.650  51.235  1.00  0.00           C
ATOM    421  CZ  PHE X  56      63.002  16.811  50.460  1.00  0.00           C
ATOM    422  CE2 PHE X  56      63.582  15.807  49.667  1.00  0.00           C
ATOM    423  CD2 PHE X  56      64.980  15.656  49.637  1.00  0.00           C
ATOM    424  C   PHE X  56      67.549  17.014  47.893  1.00  0.00           C
ATOM    425  O   PHE X  56      67.047  17.980  47.318  1.00  0.00           O
ATOM    426  N   VAL X  57      67.613  15.816  47.299  1.00  0.00           N
ATOM    427  CA  VAL X  57      66.981  15.519  45.997  1.00  0.00           C
ATOM    428  CB  VAL X  57      67.590  14.257  45.346  1.00  0.00           C
ATOM    429  CG1 VAL X  57      66.905  13.928  44.013  1.00  0.00           C
ATOM    430  CG2 VAL X  57      69.089  14.425  45.068  1.00  0.00           C
ATOM    431  C   VAL X  57      65.459  15.397  46.159  1.00  0.00           C
ATOM    432  O   VAL X  57      64.956  14.370  46.627  1.00  0.00           O
ATOM    433  N   LYS X  58      64.716  16.441  45.771  1.00  0.00           N
ATOM    434  CA  LYS X  58      63.249  16.529  45.886  1.00  0.00           C
ATOM    435  CB  LYS X  58      62.894  17.912  46.460  1.00  0.00           C
ATOM    436  CG  LYS X  58      61.419  18.051  46.868  1.00  0.00           C
ATOM    437  CD  LYS X  58      61.196  19.334  47.681  1.00  0.00           C
ATOM    438  CE  LYS X  58      59.716  19.484  48.050  1.00  0.00           C
ATOM    439  NZ  LYS X  58      59.500  20.635  48.954  1.00  0.00           N
ATOM    440  C   LYS X  58      62.545  16.191  44.561  1.00  0.00           C
ATOM    441  O   LYS X  58      63.058  16.481  43.483  1.00  0.00           O
ATOM    442  N   ASN X  59      61.376  15.556  44.635  1.00  0.00           N
ATOM    443  CA  ASN X  59      60.636  15.028  43.483  1.00  0.00           C
ATOM    444  CB  ASN X  59      59.759  13.874  44.017  1.00  0.00           C
ATOM    445  CG  ASN X  59      58.793  13.291  43.001  1.00  0.00           C
ATOM    446  OD1 ASN X  59      58.783  13.635  41.830  1.00  0.00           O
ATOM    447  ND2 ASN X  59      57.914  12.420  43.425  1.00  0.00           N
ATOM    448  C   ASN X  59      59.821  16.123  42.754  1.00  0.00           C
ATOM    449  O   ASN X  59      58.908  16.701  43.346  1.00  0.00           O
ATOM    450  N   ALA X  60      60.092  16.359  41.464  1.00  0.00           N
ATOM    451  CA  ALA X  60      59.418  17.354  40.621  1.00  0.00           C
ATOM    452  CB  ALA X  60      60.425  18.484  40.344  1.00  0.00           C
ATOM    453  C   ALA X  60      58.828  16.718  39.338  1.00  0.00           C
ATOM    454  O   ALA X  60      59.289  16.992  38.227  1.00  0.00           O
ATOM    455  N   THR X  61      57.826  15.838  39.476  1.00  0.00           N
ATOM    456  CA  THR X  61      57.306  14.981  38.381  1.00  0.00           C
ATOM    457  CB  THR X  61      57.864  13.551  38.470  1.00  0.00           C
ATOM    458  CG2 THR X  61      59.390  13.487  38.407  1.00  0.00           C
ATOM    459  OG1 THR X  61      57.451  12.933  39.666  1.00  0.00           O
ATOM    460  C   THR X  61      55.774  14.931  38.228  1.00  0.00           C
ATOM    461  O   THR X  61      55.274  14.233  37.343  1.00  0.00           O
ATOM    462  N   SER X  62      55.007  15.694  39.014  1.00  0.00           N
ATOM    463  CA  SER X  62      53.583  15.982  38.745  1.00  0.00           C
ATOM    464  CB  SER X  62      52.652  15.112  39.598  1.00  0.00           C
ATOM    465  OG  SER X  62      52.775  15.383  40.980  1.00  0.00           O
ATOM    466  C   SER X  62      53.271  17.472  38.902  1.00  0.00           C
ATOM    467  O   SER X  62      54.029  18.211  39.538  1.00  0.00           O
ATOM    468  N   TYR X  63      52.189  17.944  38.275  1.00  0.00           N
ATOM    469  CA  TYR X  63      51.897  19.380  38.198  1.00  0.00           C
ATOM    470  CB  TYR X  63      50.727  19.638  37.238  1.00  0.00           C
ATOM    471  CG  TYR X  63      51.083  19.590  35.760  1.00  0.00           C
ATOM    472  CD1 TYR X  63      50.850  18.429  34.996  1.00  0.00           C
ATOM    473  CE1 TYR X  63      51.110  18.423  33.612  1.00  0.00           C
ATOM    474  CZ  TYR X  63      51.605  19.585  32.983  1.00  0.00           C
ATOM    475  OH  TYR X  63      51.810  19.598  31.639  1.00  0.00           O
ATOM    476  CE2 TYR X  63      51.859  20.742  33.749  1.00  0.00           C
ATOM    477  CD2 TYR X  63      51.603  20.740  35.133  1.00  0.00           C
ATOM    478  C   TYR X  63      51.628  20.017  39.585  1.00  0.00           C
ATOM    479  O   TYR X  63      50.936  19.415  40.412  1.00  0.00           O
ATOM    480  N   PRO X  64      52.124  21.247  39.846  1.00  0.00           N
ATOM    481  CD  PRO X  64      52.944  22.044  38.944  1.00  0.00           C
ATOM    482  CG  PRO X  64      53.016  23.440  39.552  1.00  0.00           C
ATOM    483  CB  PRO X  64      52.833  23.180  41.044  1.00  0.00           C
ATOM    484  CA  PRO X  64      51.863  21.992  41.085  1.00  0.00           C
ATOM    485  C   PRO X  64      50.397  22.460  41.184  1.00  0.00           C
ATOM    486  O   PRO X  64      49.690  22.446  40.171  1.00  0.00           O
ATOM    487  N   PRO X  65      49.920  22.901  42.365  1.00  0.00           N
ATOM    488  CD  PRO X  65      50.634  23.006  43.630  1.00  0.00           C
ATOM    489  CG  PRO X  65      49.809  23.982  44.470  1.00  0.00           C
ATOM    490  CB  PRO X  65      48.385  23.643  44.041  1.00  0.00           C
ATOM    491  CA  PRO X  65      48.548  23.376  42.539  1.00  0.00           C
ATOM    492  C   PRO X  65      48.254  24.637  41.715  1.00  0.00           C
ATOM    493  O   PRO X  65      49.145  25.446  41.440  1.00  0.00           O
ATOM    494  N   MET X  66      46.986  24.827  41.355  1.00  0.00           N
ATOM    495  CA  MET X  66      46.518  25.982  40.579  1.00  0.00           C
ATOM    496  CB  MET X  66      45.262  25.636  39.762  1.00  0.00           C
ATOM    497  CG  MET X  66      45.355  24.290  39.027  1.00  0.00           C
ATOM    498  SD  MET X  66      43.887  23.857  38.059  1.00  0.00           S
ATOM    499  CE  MET X  66      44.341  22.153  37.633  1.00  0.00           C
ATOM    500  C   MET X  66      46.281  27.196  41.488  1.00  0.00           C
ATOM    501  O   MET X  66      45.755  27.066  42.597  1.00  0.00           O
ATOM    502  N   CYS X  67      46.652  28.390  41.022  1.00  0.00           N
ATOM    503  CA  CYS X  67      46.576  29.610  41.823  1.00  0.00           C
ATOM    504  CB  CYS X  67      47.470  30.704  41.205  1.00  0.00           C
ATOM    505  SG  CYS X  67      47.188  30.937  39.423  1.00  0.00           S
ATOM    506  C   CYS X  67      45.134  30.101  42.044  1.00  0.00           C
ATOM    507  O   CYS X  67      44.480  30.581  41.119  1.00  0.00           O
ATOM    508  N   THR X  68      44.684  30.110  43.304  1.00  0.00           N
ATOM    509  CA  THR X  68      43.705  31.094  43.818  1.00  0.00           C
ATOM    510  CB  THR X  68      44.401  32.457  44.047  1.00  0.00           C
ATOM    511  CG2 THR X  68      45.473  32.388  45.129  1.00  0.00           C
ATOM    512  OG1 THR X  68      45.063  32.910  42.884  1.00  0.00           O
ATOM    513  C   THR X  68      42.395  31.250  43.014  1.00  0.00           C
ATOM    514  O   THR X  68      41.925  32.371  42.827  1.00  0.00           O
ATOM    515  N   GLN X  69      41.813  30.162  42.496  1.00  0.00           N
ATOM    516  CA  GLN X  69      40.639  30.194  41.600  1.00  0.00           C
ATOM    517  CB  GLN X  69      41.119  30.315  40.140  1.00  0.00           C
ATOM    518  CG  GLN X  69      41.853  29.078  39.597  1.00  0.00           C
ATOM    519  CD  GLN X  69      42.617  29.414  38.321  1.00  0.00           C
ATOM    520  OE1 GLN X  69      42.147  29.229  37.208  1.00  0.00           O
ATOM    521  NE2 GLN X  69      43.811  29.947  38.439  1.00  0.00           N
ATOM    522  C   GLN X  69      39.687  29.001  41.811  1.00  0.00           C
ATOM    523  O   GLN X  69      40.019  28.067  42.540  1.00  0.00           O
ATOM    524  N   ASP X  70      38.501  29.038  41.199  1.00  0.00           N
ATOM    525  CA  ASP X  70      37.422  28.043  41.352  1.00  0.00           C
ATOM    526  CB  ASP X  70      36.233  28.532  40.509  1.00  0.00           C
ATOM    527  CG  ASP X  70      34.980  27.649  40.539  1.00  0.00           C
ATOM    528  OD1 ASP X  70      34.061  27.941  39.737  1.00  0.00           O
ATOM    529  OD2 ASP X  70      34.856  26.704  41.355  1.00  0.00           O
ATOM    530  C   ASP X  70      37.820  26.594  40.952  1.00  0.00           C
ATOM    531  O   ASP X  70      38.129  26.343  39.780  1.00  0.00           O
ATOM    532  N   PRO X  71      37.733  25.600  41.864  1.00  0.00           N
ATOM    533  CD  PRO X  71      37.507  25.759  43.296  1.00  0.00           C
ATOM    534  CG  PRO X  71      37.991  24.464  43.941  1.00  0.00           C
ATOM    535  CB  PRO X  71      37.707  23.429  42.855  1.00  0.00           C
ATOM    536  CA  PRO X  71      37.995  24.188  41.555  1.00  0.00           C
ATOM    537  C   PRO X  71      37.166  23.623  40.393  1.00  0.00           C
ATOM    538  O   PRO X  71      37.683  22.839  39.592  1.00  0.00           O
ATOM    539  N   LYS X  72      35.912  24.075  40.241  1.00  0.00           N
ATOM    540  CA  LYS X  72      35.012  23.655  39.152  1.00  0.00           C
ATOM    541  CB  LYS X  72      33.608  24.220  39.440  1.00  0.00           C
ATOM    542  CG  LYS X  72      32.546  23.722  38.449  1.00  0.00           C
ATOM    543  CD  LYS X  72      31.113  24.101  38.855  1.00  0.00           C
ATOM    544  CE  LYS X  72      30.860  25.613  38.905  1.00  0.00           C
ATOM    545  NZ  LYS X  72      30.934  26.242  37.567  1.00  0.00           N
ATOM    546  C   LYS X  72      35.541  24.057  37.768  1.00  0.00           C
ATOM    547  O   LYS X  72      35.265  23.364  36.788  1.00  0.00           O
ATOM    548  N   ALA X  73      36.344  25.124  37.698  1.00  0.00           N
ATOM    549  CA  ALA X  73      37.057  25.547  36.496  1.00  0.00           C
ATOM    550  CB  ALA X  73      37.250  27.064  36.556  1.00  0.00           C
ATOM    551  C   ALA X  73      38.398  24.813  36.315  1.00  0.00           C
ATOM    552  O   ALA X  73      38.715  24.397  35.200  1.00  0.00           O
ATOM    553  N   GLY X  74      39.163  24.580  37.390  1.00  0.00           N
ATOM    554  CA  GLY X  74      40.421  23.813  37.335  1.00  0.00           C
ATOM    555  C   GLY X  74      40.249  22.396  36.764  1.00  0.00           C
ATOM    556  O   GLY X  74      41.068  21.920  35.970  1.00  0.00           O
ATOM    557  N   GLN X  75      39.114  21.760  37.071  1.00  0.00           N
ATOM    558  CA  GLN X  75      38.730  20.453  36.530  1.00  0.00           C
ATOM    559  CB  GLN X  75      37.471  19.984  37.283  1.00  0.00           C
ATOM    560  CG  GLN X  75      37.246  18.478  37.100  1.00  0.00           C
ATOM    561  CD  GLN X  75      36.115  17.891  37.935  1.00  0.00           C
ATOM    562  OE1 GLN X  75      35.384  18.552  38.665  1.00  0.00           O
ATOM    563  NE2 GLN X  75      35.944  16.595  37.856  1.00  0.00           N
ATOM    564  C   GLN X  75      38.531  20.449  34.993  1.00  0.00           C
ATOM    565  O   GLN X  75      38.633  19.391  34.363  1.00  0.00           O
ATOM    566  N   LEU X  76      38.303  21.620  34.381  1.00  0.00           N
ATOM    567  CA  LEU X  76      38.226  21.823  32.927  1.00  0.00           C
ATOM    568  CB  LEU X  76      37.096  22.814  32.590  1.00  0.00           C
ATOM    569  CG  LEU X  76      35.694  22.431  33.102  1.00  0.00           C
ATOM    570  CD1 LEU X  76      34.702  23.511  32.673  1.00  0.00           C
ATOM    571  CD2 LEU X  76      35.224  21.081  32.557  1.00  0.00           C
ATOM    572  C   LEU X  76      39.560  22.309  32.339  1.00  0.00           C
ATOM    573  O   LEU X  76      40.000  21.784  31.318  1.00  0.00           O
ATOM    574  N   LEU X  77      40.256  23.245  33.000  1.00  0.00           N
ATOM    575  CA  LEU X  77      41.584  23.736  32.581  1.00  0.00           C
ATOM    576  CB  LEU X  77      42.089  24.797  33.578  1.00  0.00           C
ATOM    577  CG  LEU X  77      41.340  26.142  33.562  1.00  0.00           C
ATOM    578  CD1 LEU X  77      41.866  27.027  34.691  1.00  0.00           C
ATOM    579  CD2 LEU X  77      41.539  26.893  32.244  1.00  0.00           C
ATOM    580  C   LEU X  77      42.626  22.609  32.447  1.00  0.00           C
ATOM    581  O   LEU X  77      43.578  22.739  31.682  1.00  0.00           O
ATOM    582  N   SER X  78      42.402  21.475  33.113  1.00  0.00           N
ATOM    583  CA  SER X  78      43.184  20.237  32.973  1.00  0.00           C
ATOM    584  CB  SER X  78      42.675  19.221  34.006  1.00  0.00           C
ATOM    585  OG  SER X  78      42.791  19.741  35.323  1.00  0.00           O
ATOM    586  C   SER X  78      43.166  19.610  31.557  1.00  0.00           C
ATOM    587  O   SER X  78      43.992  18.738  31.275  1.00  0.00           O
ATOM    588  N   GLU X  79      42.252  20.032  30.664  1.00  0.00           N
ATOM    589  CA  GLU X  79      42.135  19.524  29.279  1.00  0.00           C
ATOM    590  CB  GLU X  79      41.319  18.219  29.295  1.00  0.00           C
ATOM    591  CG  GLU X  79      39.851  18.401  29.703  1.00  0.00           C
ATOM    592  CD  GLU X  79      39.121  17.061  29.651  1.00  0.00           C
ATOM    593  OE1 GLU X  79      38.826  16.491  30.729  1.00  0.00           O
ATOM    594  OE2 GLU X  79      38.816  16.575  28.533  1.00  0.00           O
ATOM    595  C   GLU X  79      41.533  20.491  28.223  1.00  0.00           C
ATOM    596  O   GLU X  79      41.519  20.158  27.033  1.00  0.00           O
ATOM    597  N   LEU X  80      40.994  21.656  28.611  1.00  0.00           N
ATOM    598  CA  LEU X  80      40.168  22.505  27.731  1.00  0.00           C
ATOM    599  CB  LEU X  80      39.441  23.550  28.602  1.00  0.00           C
ATOM    600  CG  LEU X  80      38.448  24.462  27.855  1.00  0.00           C
ATOM    601  CD1 LEU X  80      37.283  23.683  27.241  1.00  0.00           C
ATOM    602  CD2 LEU X  80      37.840  25.463  28.833  1.00  0.00           C
ATOM    603  C   LEU X  80      40.944  23.162  26.572  1.00  0.00           C
ATOM    604  O   LEU X  80      40.453  23.159  25.441  1.00  0.00           O
ATOM    605  N   PHE X  81      42.141  23.695  26.840  1.00  0.00           N
ATOM    606  CA  PHE X  81      43.033  24.320  25.847  1.00  0.00           C
ATOM    607  CB  PHE X  81      43.352  25.769  26.259  1.00  0.00           C
ATOM    608  CG  PHE X  81      42.173  26.659  26.606  1.00  0.00           C
ATOM    609  CD1 PHE X  81      41.561  27.453  25.617  1.00  0.00           C
ATOM    610  CE1 PHE X  81      40.523  28.337  25.965  1.00  0.00           C
ATOM    611  CZ  PHE X  81      40.094  28.431  27.299  1.00  0.00           C
ATOM    612  CE2 PHE X  81      40.703  27.640  28.287  1.00  0.00           C
ATOM    613  CD2 PHE X  81      41.739  26.757  27.942  1.00  0.00           C
ATOM    614  C   PHE X  81      44.357  23.551  25.694  1.00  0.00           C
ATOM    615  O   PHE X  81      44.880  23.412  24.588  1.00  0.00           O
ATOM    616  N   THR X  82      44.897  23.065  26.815  1.00  0.00           N
ATOM    617  CA  THR X  82      46.218  22.429  26.938  1.00  0.00           C
ATOM    618  CB  THR X  82      46.532  22.182  28.423  1.00  0.00           C
ATOM    619  CG2 THR X  82      45.584  21.204  29.125  1.00  0.00           C
ATOM    620  OG1 THR X  82      47.824  21.651  28.560  1.00  0.00           O
ATOM    621  C   THR X  82      46.356  21.126  26.146  1.00  0.00           C
ATOM    622  O   THR X  82      45.402  20.357  26.041  1.00  0.00           O
ATOM    623  N   ASN X  83      47.563  20.838  25.649  1.00  0.00           N
ATOM    624  CA  ASN X  83      47.932  19.541  25.058  1.00  0.00           C
ATOM    625  CB  ASN X  83      48.629  19.751  23.695  1.00  0.00           C
ATOM    626  CG  ASN X  83      49.890  20.598  23.752  1.00  0.00           C
ATOM    627  OD1 ASN X  83      50.958  20.147  24.141  1.00  0.00           O
ATOM    628  ND2 ASN X  83      49.815  21.851  23.365  1.00  0.00           N
ATOM    629  C   ASN X  83      48.673  18.600  26.043  1.00  0.00           C
ATOM    630  O   ASN X  83      49.348  17.661  25.617  1.00  0.00           O
ATOM    631  N   ARG X  84      48.558  18.828  27.364  1.00  0.00           N
ATOM    632  CA  ARG X  84      49.241  18.048  28.419  1.00  0.00           C
ATOM    633  CB  ARG X  84      48.975  18.674  29.809  1.00  0.00           C
ATOM    634  CG  ARG X  84      47.564  18.432  30.385  1.00  0.00           C
ATOM    635  CD  ARG X  84      47.530  17.216  31.325  1.00  0.00           C
ATOM    636  NE  ARG X  84      46.157  16.724  31.542  1.00  0.00           N
ATOM    637  CZ  ARG X  84      45.839  15.547  32.052  1.00  0.00           C
ATOM    638  NH1 ARG X  84      46.723  14.760  32.598  1.00  0.00           N
ATOM    639  NH2 ARG X  84      44.611  15.123  32.011  1.00  0.00           N
ATOM    640  C   ARG X  84      48.937  16.542  28.399  1.00  0.00           C
ATOM    641  O   ARG X  84      47.807  16.121  28.122  1.00  0.00           O
ATOM    642  N   LYS X  85      49.925  15.737  28.798  1.00  0.00           N
ATOM    643  CA  LYS X  85      49.819  14.280  28.997  1.00  0.00           C
ATOM    644  CB  LYS X  85      50.639  13.540  27.927  1.00  0.00           C
ATOM    645  CG  LYS X  85      49.854  13.370  26.620  1.00  0.00           C
ATOM    646  CD  LYS X  85      50.718  12.684  25.552  1.00  0.00           C
ATOM    647  CE  LYS X  85      49.878  12.281  24.336  1.00  0.00           C
ATOM    648  NZ  LYS X  85      49.171  10.996  24.544  1.00  0.00           N
ATOM    649  C   LYS X  85      50.225  13.818  30.396  1.00  0.00           C
ATOM    650  O   LYS X  85      49.672  12.821  30.863  1.00  0.00           O
ATOM    651  N   GLU X  86      51.116  14.530  31.087  1.00  0.00           N
ATOM    652  CA  GLU X  86      51.550  14.184  32.448  1.00  0.00           C
ATOM    653  CB  GLU X  86      52.904  14.872  32.732  1.00  0.00           C
ATOM    654  CG  GLU X  86      53.672  14.371  33.968  1.00  0.00           C
ATOM    655  CD  GLU X  86      53.843  12.847  33.982  1.00  0.00           C
ATOM    656  OE1 GLU X  86      54.643  12.290  33.199  1.00  0.00           O
ATOM    657  OE2 GLU X  86      53.110  12.172  34.745  1.00  0.00           O
ATOM    658  C   GLU X  86      50.446  14.466  33.498  1.00  0.00           C
ATOM    659  O   GLU X  86      49.472  15.180  33.229  1.00  0.00           O
ATOM    660  N   ASN X  87      50.549  13.842  34.675  1.00  0.00           N
ATOM    661  CA  ASN X  87      49.466  13.765  35.660  1.00  0.00           C
ATOM    662  CB  ASN X  87      49.769  12.578  36.589  1.00  0.00           C
ATOM    663  CG  ASN X  87      48.647  12.245  37.556  1.00  0.00           C
ATOM    664  OD1 ASN X  87      47.467  12.454  37.305  1.00  0.00           O
ATOM    665  ND2 ASN X  87      48.979  11.674  38.684  1.00  0.00           N
ATOM    666  C   ASN X  87      49.236  15.075  36.448  1.00  0.00           C
ATOM    667  O   ASN X  87      50.167  15.644  37.026  1.00  0.00           O
ATOM    668  N   ILE X  88      47.972  15.510  36.520  1.00  0.00           N
ATOM    669  CA  ILE X  88      47.488  16.642  37.324  1.00  0.00           C
ATOM    670  CB  ILE X  88      46.541  17.531  36.473  1.00  0.00           C
ATOM    671  CG2 ILE X  88      45.797  18.559  37.344  1.00  0.00           C
ATOM    672  CG1 ILE X  88      47.350  18.242  35.360  1.00  0.00           C
ATOM    673  CD1 ILE X  88      46.513  19.048  34.359  1.00  0.00           C
ATOM    674  C   ILE X  88      46.820  16.110  38.614  1.00  0.00           C
ATOM    675  O   ILE X  88      45.838  15.364  38.532  1.00  0.00           O
ATOM    676  N   PRO X  89      47.299  16.485  39.819  1.00  0.00           N
ATOM    677  CD  PRO X  89      48.631  17.017  40.075  1.00  0.00           C
ATOM    678  CG  PRO X  89      49.024  16.459  41.438  1.00  0.00           C
ATOM    679  CB  PRO X  89      47.691  16.448  42.182  1.00  0.00           C
ATOM    680  CA  PRO X  89      46.671  16.095  41.091  1.00  0.00           C
ATOM    681  C   PRO X  89      45.307  16.757  41.377  1.00  0.00           C
ATOM    682  O   PRO X  89      44.527  16.237  42.180  1.00  0.00           O
ATOM    683  N   LEU X  90      45.015  17.887  40.728  1.00  0.00           N
ATOM    684  CA  LEU X  90      43.851  18.753  40.947  1.00  0.00           C
ATOM    685  CB  LEU X  90      42.576  18.106  40.363  1.00  0.00           C
ATOM    686  CG  LEU X  90      41.336  19.023  40.321  1.00  0.00           C
ATOM    687  CD1 LEU X  90      41.536  20.258  39.437  1.00  0.00           C
ATOM    688  CD2 LEU X  90      40.143  18.244  39.768  1.00  0.00           C
ATOM    689  C   LEU X  90      43.763  19.245  42.405  1.00  0.00           C
ATOM    690  O   LEU X  90      42.888  18.854  43.184  1.00  0.00           O
ATOM    691  N   LYS X  91      44.702  20.124  42.769  1.00  0.00           N
ATOM    692  CA  LYS X  91      44.709  20.917  44.010  1.00  0.00           C
ATOM    693  CB  LYS X  91      45.883  20.467  44.901  1.00  0.00           C
ATOM    694  CG  LYS X  91      45.874  21.132  46.290  1.00  0.00           C
ATOM    695  CD  LYS X  91      46.986  20.560  47.183  1.00  0.00           C
ATOM    696  CE  LYS X  91      47.088  21.239  48.559  1.00  0.00           C
ATOM    697  NZ  LYS X  91      45.889  21.013  49.402  1.00  0.00           N
ATOM    698  C   LYS X  91      44.752  22.407  43.661  1.00  0.00           C
ATOM    699  O   LYS X  91      45.438  22.803  42.720  1.00  0.00           O
ATOM    700  N   LEU X  92      44.018  23.237  44.399  1.00  0.00           N
ATOM    701  CA  LEU X  92      43.937  24.686  44.183  1.00  0.00           C
ATOM    702  CB  LEU X  92      42.598  25.073  43.528  1.00  0.00           C
ATOM    703  CG  LEU X  92      42.339  24.417  42.153  1.00  0.00           C
ATOM    704  CD1 LEU X  92      41.544  23.111  42.257  1.00  0.00           C
ATOM    705  CD2 LEU X  92      41.553  25.377  41.261  1.00  0.00           C
ATOM    706  C   LEU X  92      44.148  25.415  45.513  1.00  0.00           C
ATOM    707  O   LEU X  92      43.635  24.979  46.547  1.00  0.00           O
ATOM    708  N   SER X  93      44.974  26.462  45.539  1.00  0.00           N
ATOM    709  CA  SER X  93      45.459  27.068  46.794  1.00  0.00           C
ATOM    710  CB  SER X  93      46.545  26.159  47.397  1.00  0.00           C
ATOM    711  OG  SER X  93      45.935  25.021  47.987  1.00  0.00           O
ATOM    712  C   SER X  93      46.031  28.477  46.603  1.00  0.00           C
ATOM    713  O   SER X  93      46.288  28.910  45.478  1.00  0.00           O
ATOM    714  N   GLU X  94      46.250  29.191  47.714  1.00  0.00           N
ATOM    715  CA  GLU X  94      47.075  30.412  47.732  1.00  0.00           C
ATOM    716  CB  GLU X  94      46.546  31.413  48.770  1.00  0.00           C
ATOM    717  CG  GLU X  94      46.936  31.076  50.214  1.00  0.00           C
ATOM    718  CD  GLU X  94      46.085  31.829  51.246  1.00  0.00           C
ATOM    719  OE1 GLU X  94      45.854  31.293  52.355  1.00  0.00           O
ATOM    720  OE2 GLU X  94      45.640  32.968  50.991  1.00  0.00           O
ATOM    721  C   GLU X  94      48.582  30.124  47.859  1.00  0.00           C
ATOM    722  O   GLU X  94      49.393  30.909  47.374  1.00  0.00           O
ATOM    723  N   ASP X  95      48.966  28.955  48.388  1.00  0.00           N
ATOM    724  CA  ASP X  95      50.240  28.324  48.024  1.00  0.00           C
ATOM    725  CB  ASP X  95      50.489  27.076  48.881  1.00  0.00           C
ATOM    726  CG  ASP X  95      51.643  26.233  48.330  1.00  0.00           C
ATOM    727  OD1 ASP X  95      51.384  25.112  47.840  1.00  0.00           O
ATOM    728  OD2 ASP X  95      52.821  26.663  48.390  1.00  0.00           O
ATOM    729  C   ASP X  95      50.202  27.982  46.526  1.00  0.00           C
ATOM    730  O   ASP X  95      49.465  27.096  46.093  1.00  0.00           O
ATOM    731  N   CYS X  96      50.951  28.740  45.727  1.00  0.00           N
ATOM    732  CA  CYS X  96      50.893  28.679  44.269  1.00  0.00           C
ATOM    733  CB  CYS X  96      49.630  29.421  43.810  1.00  0.00           C
ATOM    734  SG  CYS X  96      49.713  31.199  44.186  1.00  0.00           S
ATOM    735  C   CYS X  96      52.149  29.200  43.539  1.00  0.00           C
ATOM    736  O   CYS X  96      52.177  29.163  42.306  1.00  0.00           O
ATOM    737  N   LEU X  97      53.194  29.645  44.249  1.00  0.00           N
ATOM    738  CA  LEU X  97      54.408  30.230  43.657  1.00  0.00           C
ATOM    739  CB  LEU X  97      55.007  31.292  44.603  1.00  0.00           C
ATOM    740  CG  LEU X  97      54.058  32.457  44.955  1.00  0.00           C
ATOM    741  CD1 LEU X  97      54.806  33.505  45.781  1.00  0.00           C
ATOM    742  CD2 LEU X  97      53.465  33.169  43.737  1.00  0.00           C
ATOM    743  C   LEU X  97      55.402  29.137  43.219  1.00  0.00           C
ATOM    744  O   LEU X  97      56.435  28.898  43.857  1.00  0.00           O
ATOM    745  N   TYR X  98      55.039  28.464  42.123  1.00  0.00           N
ATOM    746  CA  TYR X  98      55.766  27.363  41.486  1.00  0.00           C
ATOM    747  CB  TYR X  98      54.961  26.058  41.595  1.00  0.00           C
ATOM    748  CG  TYR X  98      54.599  25.577  42.989  1.00  0.00           C
ATOM    749  CD1 TYR X  98      53.377  25.968  43.568  1.00  0.00           C
ATOM    750  CE1 TYR X  98      52.989  25.466  44.826  1.00  0.00           C
ATOM    751  CZ  TYR X  98      53.801  24.518  45.482  1.00  0.00           C
ATOM    752  OH  TYR X  98      53.391  23.956  46.648  1.00  0.00           O
ATOM    753  CE2 TYR X  98      55.023  24.121  44.900  1.00  0.00           C
ATOM    754  CD2 TYR X  98      55.430  24.663  43.665  1.00  0.00           C
ATOM    755  C   TYR X  98      56.050  27.642  39.998  1.00  0.00           C
ATOM    756  O   TYR X  98      55.345  28.420  39.347  1.00  0.00           O
ATOM    757  N   LEU X  99      57.052  26.953  39.444  1.00  0.00           N
ATOM    758  CA  LEU X  99      57.382  26.944  38.016  1.00  0.00           C
ATOM    759  CB  LEU X  99      58.495  27.975  37.737  1.00  0.00           C
ATOM    760  CG  LEU X  99      59.857  27.781  38.434  1.00  0.00           C
ATOM    761  CD1 LEU X  99      60.722  26.704  37.773  1.00  0.00           C
ATOM    762  CD2 LEU X  99      60.639  29.094  38.355  1.00  0.00           C
ATOM    763  C   LEU X  99      57.665  25.531  37.474  1.00  0.00           C
ATOM    764  O   LEU X  99      57.872  24.584  38.238  1.00  0.00           O
ATOM    765  N   ASN X 100      57.649  25.399  36.146  1.00  0.00           N
ATOM    766  CA  ASN X 100      57.797  24.138  35.404  1.00  0.00           C
ATOM    767  CB  ASN X 100      56.418  23.681  34.891  1.00  0.00           C
ATOM    768  CG  ASN X 100      55.333  23.731  35.950  1.00  0.00           C
ATOM    769  OD1 ASN X 100      55.231  22.883  36.822  1.00  0.00           O
ATOM    770  ND2 ASN X 100      54.511  24.755  35.934  1.00  0.00           N
ATOM    771  C   ASN X 100      58.772  24.324  34.228  1.00  0.00           C
ATOM    772  O   ASN X 100      58.789  25.405  33.638  1.00  0.00           O
ATOM    773  N   ILE X 101      59.566  23.303  33.878  1.00  0.00           N
ATOM    774  CA  ILE X 101      60.660  23.389  32.887  1.00  0.00           C
ATOM    775  CB  ILE X 101      62.036  23.560  33.595  1.00  0.00           C
ATOM    776  CG2 ILE X 101      63.175  23.681  32.558  1.00  0.00           C
ATOM    777  CG1 ILE X 101      62.043  24.781  34.551  1.00  0.00           C
ATOM    778  CD1 ILE X 101      63.346  24.995  35.334  1.00  0.00           C
ATOM    779  C   ILE X 101      60.674  22.160  31.957  1.00  0.00           C
ATOM    780  O   ILE X 101      60.573  21.026  32.423  1.00  0.00           O
ATOM    781  N   TYR X 102      60.872  22.398  30.657  1.00  0.00           N
ATOM    782  CA  TYR X 102      61.116  21.417  29.589  1.00  0.00           C
ATOM    783  CB  TYR X 102      59.955  21.433  28.573  1.00  0.00           C
ATOM    784  CG  TYR X 102      58.582  20.986  29.057  1.00  0.00           C
ATOM    785  CD1 TYR X 102      57.842  21.775  29.964  1.00  0.00           C
ATOM    786  CE1 TYR X 102      56.567  21.356  30.394  1.00  0.00           C
ATOM    787  CZ  TYR X 102      56.011  20.163  29.891  1.00  0.00           C
ATOM    788  OH  TYR X 102      54.762  19.787  30.258  1.00  0.00           O
ATOM    789  CE2 TYR X 102      56.725  19.398  28.948  1.00  0.00           C
ATOM    790  CD2 TYR X 102      58.009  19.807  28.540  1.00  0.00           C
ATOM    791  C   TYR X 102      62.428  21.780  28.863  1.00  0.00           C
ATOM    792  O   TYR X 102      62.657  22.953  28.563  1.00  0.00           O
ATOM    793  N   THR X 103      63.296  20.809  28.566  1.00  0.00           N
ATOM    794  CA  THR X 103      64.619  21.039  27.936  1.00  0.00           C
ATOM    795  CB  THR X 103      65.623  21.500  29.017  1.00  0.00           C
ATOM    796  CG2 THR X 103      65.847  20.488  30.140  1.00  0.00           C
ATOM    797  OG1 THR X 103      66.894  21.798  28.486  1.00  0.00           O
ATOM    798  C   THR X 103      65.125  19.781  27.199  1.00  0.00           C
ATOM    799  O   THR X 103      64.736  18.676  27.582  1.00  0.00           O
ATOM    800  N   PRO X 104      65.976  19.875  26.154  1.00  0.00           N
ATOM    801  CD  PRO X 104      66.292  21.071  25.385  1.00  0.00           C
ATOM    802  CG  PRO X 104      66.867  20.558  24.064  1.00  0.00           C
ATOM    803  CB  PRO X 104      67.586  19.279  24.491  1.00  0.00           C
ATOM    804  CA  PRO X 104      66.653  18.711  25.569  1.00  0.00           C
ATOM    805  C   PRO X 104      67.413  17.880  26.620  1.00  0.00           C
ATOM    806  O   PRO X 104      68.009  18.435  27.545  1.00  0.00           O
ATOM    807  N   ALA X 105      67.388  16.551  26.501  1.00  0.00           N
ATOM    808  CA  ALA X 105      67.736  15.647  27.606  1.00  0.00           C
ATOM    809  CB  ALA X 105      67.139  14.272  27.291  1.00  0.00           C
ATOM    810  C   ALA X 105      69.239  15.551  27.971  1.00  0.00           C
ATOM    811  O   ALA X 105      69.576  15.000  29.020  1.00  0.00           O
ATOM    812  N   ASP X 106      70.138  16.087  27.143  1.00  0.00           N
ATOM    813  CA  ASP X 106      71.597  16.098  27.338  1.00  0.00           C
ATOM    814  CB  ASP X 106      72.220  16.416  25.964  1.00  0.00           C
ATOM    815  CG  ASP X 106      73.745  16.293  25.890  1.00  0.00           C
ATOM    816  OD1 ASP X 106      74.404  17.292  25.514  1.00  0.00           O
ATOM    817  OD2 ASP X 106      74.290  15.179  26.060  1.00  0.00           O
ATOM    818  C   ASP X 106      72.030  17.078  28.459  1.00  0.00           C
ATOM    819  O   ASP X 106      72.542  18.166  28.177  1.00  0.00           O
ATOM    820  N   LEU X 107      71.813  16.719  29.733  1.00  0.00           N
ATOM    821  CA  LEU X 107      71.931  17.596  30.922  1.00  0.00           C
ATOM    822  CB  LEU X 107      70.617  17.522  31.731  1.00  0.00           C
ATOM    823  CG  LEU X 107      69.391  18.176  31.071  1.00  0.00           C
ATOM    824  CD1 LEU X 107      68.188  17.983  31.999  1.00  0.00           C
ATOM    825  CD2 LEU X 107      69.586  19.679  30.855  1.00  0.00           C
ATOM    826  C   LEU X 107      73.159  17.342  31.827  1.00  0.00           C
ATOM    827  O   LEU X 107      73.234  17.861  32.949  1.00  0.00           O
ATOM    828  N   THR X 108      74.138  16.565  31.365  1.00  0.00           N
ATOM    829  CA  THR X 108      75.386  16.270  32.091  1.00  0.00           C
ATOM    830  CB  THR X 108      76.112  15.102  31.404  1.00  0.00           C
ATOM    831  CG2 THR X 108      77.558  14.907  31.852  1.00  0.00           C
ATOM    832  OG1 THR X 108      75.414  13.918  31.722  1.00  0.00           O
ATOM    833  C   THR X 108      76.297  17.496  32.218  1.00  0.00           C
ATOM    834  O   THR X 108      76.891  17.701  33.283  1.00  0.00           O
ATOM    835  N   LYS X 109      76.386  18.328  31.172  1.00  0.00           N
ATOM    836  CA  LYS X 109      77.160  19.578  31.118  1.00  0.00           C
ATOM    837  CB  LYS X 109      78.367  19.416  30.176  1.00  0.00           C
ATOM    838  CG  LYS X 109      79.188  20.714  30.092  1.00  0.00           C
ATOM    839  CD  LYS X 109      80.502  20.527  29.324  1.00  0.00           C
ATOM    840  CE  LYS X 109      81.264  21.850  29.150  1.00  0.00           C
ATOM    841  NZ  LYS X 109      81.546  22.530  30.440  1.00  0.00           N
ATOM    842  C   LYS X 109      76.285  20.772  30.729  1.00  0.00           C
ATOM    843  O   LYS X 109      75.577  20.716  29.717  1.00  0.00           O
ATOM    844  N   LYS X 110      76.368  21.866  31.498  1.00  0.00           N
ATOM    845  CA  LYS X 110      75.549  23.082  31.324  1.00  0.00           C
ATOM    846  CB  LYS X 110      75.821  24.087  32.458  1.00  0.00           C
ATOM    847  CG  LYS X 110      75.419  23.550  33.842  1.00  0.00           C
ATOM    848  CD  LYS X 110      75.578  24.634  34.917  1.00  0.00           C
ATOM    849  CE  LYS X 110      75.232  24.069  36.295  1.00  0.00           C
ATOM    850  NZ  LYS X 110      75.388  25.086  37.357  1.00  0.00           N
ATOM    851  C   LYS X 110      75.769  23.734  29.951  1.00  0.00           C
ATOM    852  O   LYS X 110      76.889  24.121  29.613  1.00  0.00           O
ATOM    853  N   ASN X 111      74.694  23.835  29.174  1.00  0.00           N
ATOM    854  CA  ASN X 111      74.615  24.394  27.818  1.00  0.00           C
ATOM    855  CB  ASN X 111      73.728  23.407  27.024  1.00  0.00           C
ATOM    856  CG  ASN X 111      73.657  23.571  25.516  1.00  0.00           C
ATOM    857  OD1 ASN X 111      74.288  24.412  24.895  1.00  0.00           O
ATOM    858  ND2 ASN X 111      72.866  22.748  24.874  1.00  0.00           N
ATOM    859  C   ASN X 111      74.088  25.852  27.846  1.00  0.00           C
ATOM    860  O   ASN X 111      73.663  26.347  28.894  1.00  0.00           O
ATOM    861  N   ARG X 112      74.106  26.548  26.702  1.00  0.00           N
ATOM    862  CA  ARG X 112      73.604  27.922  26.504  1.00  0.00           C
ATOM    863  CB  ARG X 112      74.784  28.900  26.309  1.00  0.00           C
ATOM    864  CG  ARG X 112      75.606  29.071  27.596  1.00  0.00           C
ATOM    865  CD  ARG X 112      76.551  30.273  27.506  1.00  0.00           C
ATOM    866  NE  ARG X 112      77.378  30.389  28.722  1.00  0.00           N
ATOM    867  CZ  ARG X 112      78.670  30.135  28.827  1.00  0.00           C
ATOM    868  NH1 ARG X 112      79.303  30.345  29.937  1.00  0.00           N
ATOM    869  NH2 ARG X 112      79.394  29.683  27.851  1.00  0.00           N
ATOM    870  C   ARG X 112      72.551  27.997  25.388  1.00  0.00           C
ATOM    871  O   ARG X 112      72.715  28.729  24.406  1.00  0.00           O
ATOM    872  N   LEU X 113      71.464  27.240  25.543  1.00  0.00           N
ATOM    873  CA  LEU X 113      70.289  27.271  24.659  1.00  0.00           C
ATOM    874  CB  LEU X 113      69.415  26.027  24.915  1.00  0.00           C
ATOM    875  CG  LEU X 113      70.074  24.670  24.630  1.00  0.00           C
ATOM    876  CD1 LEU X 113      69.082  23.549  24.935  1.00  0.00           C
ATOM    877  CD2 LEU X 113      70.516  24.544  23.171  1.00  0.00           C
ATOM    878  C   LEU X 113      69.426  28.538  24.858  1.00  0.00           C
ATOM    879  O   LEU X 113      69.467  29.140  25.937  1.00  0.00           O
ATOM    880  N   PRO X 114      68.588  28.917  23.874  1.00  0.00           N
ATOM    881  CD  PRO X 114      68.589  28.445  22.501  1.00  0.00           C
ATOM    882  CG  PRO X 114      67.944  29.565  21.692  1.00  0.00           C
ATOM    883  CB  PRO X 114      66.923  30.152  22.666  1.00  0.00           C
ATOM    884  CA  PRO X 114      67.529  29.905  24.055  1.00  0.00           C
ATOM    885  C   PRO X 114      66.466  29.421  25.051  1.00  0.00           C
ATOM    886  O   PRO X 114      66.150  28.229  25.114  1.00  0.00           O
ATOM    887  N   VAL X 115      65.887  30.360  25.801  1.00  0.00           N
ATOM    888  CA  VAL X 115      64.895  30.110  26.858  1.00  0.00           C
ATOM    889  CB  VAL X 115      65.459  30.486  28.245  1.00  0.00           C
ATOM    890  CG1 VAL X 115      64.527  30.012  29.370  1.00  0.00           C
ATOM    891  CG2 VAL X 115      66.854  29.899  28.502  1.00  0.00           C
ATOM    892  C   VAL X 115      63.617  30.902  26.580  1.00  0.00           C
ATOM    893  O   VAL X 115      63.680  32.103  26.309  1.00  0.00           O
ATOM    894  N   MET X 116      62.453  30.260  26.666  1.00  0.00           N
ATOM    895  CA  MET X 116      61.137  30.882  26.469  1.00  0.00           C
ATOM    896  CB  MET X 116      60.469  30.297  25.213  1.00  0.00           C
ATOM    897  CG  MET X 116      61.252  30.625  23.936  1.00  0.00           C
ATOM    898  SD  MET X 116      60.575  29.929  22.401  1.00  0.00           S
ATOM    899  CE  MET X 116      59.025  30.858  22.233  1.00  0.00           C
ATOM    900  C   MET X 116      60.270  30.687  27.721  1.00  0.00           C
ATOM    901  O   MET X 116      60.092  29.557  28.173  1.00  0.00           O
ATOM    902  N   VAL X 117      59.733  31.775  28.282  1.00  0.00           N
ATOM    903  CA  VAL X 117      59.034  31.786  29.582  1.00  0.00           C
ATOM    904  CB  VAL X 117      59.781  32.660  30.613  1.00  0.00           C
ATOM    905  CG1 VAL X 117      59.156  32.513  32.007  1.00  0.00           C
ATOM    906  CG2 VAL X 117      61.270  32.300  30.732  1.00  0.00           C
ATOM    907  C   VAL X 117      57.585  32.257  29.430  1.00  0.00           C
ATOM    908  O   VAL X 117      57.336  33.414  29.088  1.00  0.00           O
ATOM    909  N   TRP X 118      56.635  31.366  29.724  1.00  0.00           N
ATOM    910  CA  TRP X 118      55.194  31.623  29.661  1.00  0.00           C
ATOM    911  CB  TRP X 118      54.441  30.309  29.370  1.00  0.00           C
ATOM    912  CG  TRP X 118      53.097  30.423  28.704  1.00  0.00           C
ATOM    913  CD1 TRP X 118      52.204  31.428  28.862  1.00  0.00           C
ATOM    914  NE1 TRP X 118      51.109  31.223  28.053  1.00  0.00           N
ATOM    915  CE2 TRP X 118      51.264  30.105  27.264  1.00  0.00           C
ATOM    916  CZ2 TRP X 118      50.493  29.537  26.237  1.00  0.00           C
ATOM    917  CH2 TRP X 118      50.910  28.327  25.657  1.00  0.00           C
ATOM    918  CZ3 TRP X 118      52.084  27.701  26.114  1.00  0.00           C
ATOM    919  CE3 TRP X 118      52.866  28.296  27.125  1.00  0.00           C
ATOM    920  CD2 TRP X 118      52.487  29.523  27.719  1.00  0.00           C
ATOM    921  C   TRP X 118      54.694  32.292  30.951  1.00  0.00           C
ATOM    922  O   TRP X 118      54.722  31.691  32.031  1.00  0.00           O
ATOM    923  N   ILE X 119      54.189  33.520  30.817  1.00  0.00           N
ATOM    924  CA  ILE X 119      53.406  34.259  31.814  1.00  0.00           C
ATOM    925  CB  ILE X 119      53.810  35.754  31.828  1.00  0.00           C
ATOM    926  CG2 ILE X 119      52.990  36.492  32.904  1.00  0.00           C
ATOM    927  CG1 ILE X 119      55.331  35.910  32.069  1.00  0.00           C
ATOM    928  CD1 ILE X 119      55.836  37.357  32.121  1.00  0.00           C
ATOM    929  C   ILE X 119      51.927  34.073  31.457  1.00  0.00           C
ATOM    930  O   ILE X 119      51.463  34.588  30.441  1.00  0.00           O
ATOM    931  N   HID X 120      51.196  33.283  32.245  1.00  0.00           N
ATOM    932  CA  HID X 120      49.867  32.800  31.851  1.00  0.00           C
ATOM    933  CB  HID X 120      49.456  31.611  32.730  1.00  0.00           C
ATOM    934  CG  HID X 120      49.218  31.930  34.189  1.00  0.00           C
ATOM    935  ND1 HID X 120      48.008  32.231  34.773  1.00  0.00           N
ATOM    936  CE1 HID X 120      48.197  32.339  36.099  1.00  0.00           C
ATOM    937  NE2 HID X 120      49.485  32.104  36.411  1.00  0.00           N
ATOM    938  CD2 HID X 120      50.142  31.890  35.197  1.00  0.00           C
ATOM    939  C   HID X 120      48.768  33.874  31.824  1.00  0.00           C
ATOM    940  O   HID X 120      48.787  34.845  32.590  1.00  0.00           O
ATOM    941  N   GLY X 121      47.766  33.649  30.970  1.00  0.00           N
ATOM    942  CA  GLY X 121      46.517  34.391  30.924  1.00  0.00           C
ATOM    943  C   GLY X 121      45.633  34.186  32.159  1.00  0.00           C
ATOM    944  O   GLY X 121      45.867  33.352  33.022  1.00  0.00           O
ATOM    945  N   GLY X 122      44.516  35.017  32.235  1.00  0.00           N
ATOM    946  CA  GLY X 122      43.622  34.962  33.397  1.00  0.00           C
ATOM    947  C   GLY X 122      43.279  36.345  33.946  1.00  0.00           C
ATOM    948  O   GLY X 122      43.619  36.738  35.050  1.00  0.00           O
ATOM    949  N   GLY X 123      42.415  37.098  33.147  1.00  0.00           N
ATOM    950  CA  GLY X 123      41.812  38.332  33.655  1.00  0.00           C
ATOM    951  C   GLY X 123      40.795  37.996  34.757  1.00  0.00           C
ATOM    952  O   GLY X 123      39.681  37.579  34.456  1.00  0.00           O
ATOM    953  N   LEU X 124      41.179  38.200  36.020  1.00  0.00           N
ATOM    954  CA  LEU X 124      40.450  37.901  37.262  1.00  0.00           C
ATOM    955  CB  LEU X 124      39.319  38.936  37.432  1.00  0.00           C
ATOM    956  CG  LEU X 124      38.441  38.758  38.684  1.00  0.00           C
ATOM    957  CD1 LEU X 124      39.250  38.802  39.980  1.00  0.00           C
ATOM    958  CD2 LEU X 124      37.410  39.884  38.738  1.00  0.00           C
ATOM    959  C   LEU X 124      40.010  36.434  37.492  1.00  0.00           C
ATOM    960  O   LEU X 124      40.380  35.860  38.516  1.00  0.00           O
ATOM    961  N   MET X 125      39.194  35.834  36.620  1.00  0.00           N
ATOM    962  CA  MET X 125      38.435  34.617  36.958  1.00  0.00           C
ATOM    963  CB  MET X 125      37.114  34.539  36.169  1.00  0.00           C
ATOM    964  CG  MET X 125      36.071  35.583  36.589  1.00  0.00           C
ATOM    965  SD  MET X 125      36.311  37.259  35.938  1.00  0.00           S
ATOM    966  CE  MET X 125      34.854  38.052  36.666  1.00  0.00           C
ATOM    967  C   MET X 125      39.215  33.297  36.822  1.00  0.00           C
ATOM    968  O   MET X 125      39.209  32.511  37.769  1.00  0.00           O
ATOM    969  N   VAL X 126      39.820  32.998  35.663  1.00  0.00           N
ATOM    970  CA  VAL X 126      40.330  31.639  35.356  1.00  0.00           C
ATOM    971  CB  VAL X 126      39.235  30.749  34.720  1.00  0.00           C
ATOM    972  CG1 VAL X 126      38.169  30.320  35.734  1.00  0.00           C
ATOM    973  CG2 VAL X 126      38.501  31.405  33.544  1.00  0.00           C
ATOM    974  C   VAL X 126      41.583  31.620  34.467  1.00  0.00           C
ATOM    975  O   VAL X 126      41.651  32.310  33.451  1.00  0.00           O
ATOM    976  N   GLY X 127      42.564  30.787  34.826  1.00  0.00           N
ATOM    977  CA  GLY X 127      43.819  30.571  34.092  1.00  0.00           C
ATOM    978  C   GLY X 127      44.996  30.271  35.030  1.00  0.00           C
ATOM    979  O   GLY X 127      45.121  30.901  36.081  1.00  0.00           O
ATOM    980  N   ALA X 128      45.849  29.298  34.689  1.00  0.00           N
ATOM    981  CA  ALA X 128      46.917  28.809  35.573  1.00  0.00           C
ATOM    982  CB  ALA X 128      46.296  27.809  36.561  1.00  0.00           C
ATOM    983  C   ALA X 128      48.086  28.145  34.816  1.00  0.00           C
ATOM    984  O   ALA X 128      47.900  27.139  34.125  1.00  0.00           O
ATOM    985  N   ALA X 129      49.320  28.638  35.006  1.00  0.00           N
ATOM    986  CA  ALA X 129      50.541  28.081  34.386  1.00  0.00           C
ATOM    987  CB  ALA X 129      51.745  28.943  34.777  1.00  0.00           C
ATOM    988  C   ALA X 129      50.821  26.600  34.725  1.00  0.00           C
ATOM    989  O   ALA X 129      51.559  25.928  34.002  1.00  0.00           O
ATOM    990  N   SER X 130      50.201  26.082  35.786  1.00  0.00           N
ATOM    991  CA  SER X 130      50.229  24.690  36.254  1.00  0.00           C
ATOM    992  CB  SER X 130      49.797  24.678  37.723  1.00  0.00           C
ATOM    993  OG  SER X 130      48.557  25.337  37.862  1.00  0.00           O
ATOM    994  C   SER X 130      49.380  23.700  35.428  1.00  0.00           C
ATOM    995  O   SER X 130      49.076  22.608  35.910  1.00  0.00           O
ATOM    996  N   THR X 131      48.993  24.066  34.197  1.00  0.00           N
ATOM    997  CA  THR X 131      48.151  23.243  33.298  1.00  0.00           C
ATOM    998  CB  THR X 131      46.721  23.810  33.217  1.00  0.00           C
ATOM    999  CG2 THR X 131      46.029  23.865  34.579  1.00  0.00           C
ATOM   1000  OG1 THR X 131      46.717  25.115  32.670  1.00  0.00           O
ATOM   1001  C   THR X 131      48.692  23.072  31.869  1.00  0.00           C
ATOM   1002  O   THR X 131      48.209  22.210  31.136  1.00  0.00           O
ATOM   1003  N   TYR X 132      49.685  23.865  31.451  1.00  0.00           N
ATOM   1004  CA  TYR X 132      50.221  23.891  30.078  1.00  0.00           C
ATOM   1005  CB  TYR X 132      50.791  25.290  29.769  1.00  0.00           C
ATOM   1006  CG  TYR X 132      49.832  26.474  29.820  1.00  0.00           C
ATOM   1007  CD1 TYR X 132      49.423  26.995  31.061  1.00  0.00           C
ATOM   1008  CE1 TYR X 132      48.663  28.177  31.123  1.00  0.00           C
ATOM   1009  CZ  TYR X 132      48.310  28.857  29.943  1.00  0.00           C
ATOM   1010  OH  TYR X 132      47.617  30.023  30.039  1.00  0.00           O
ATOM   1011  CE2 TYR X 132      48.678  28.319  28.694  1.00  0.00           C
ATOM   1012  CD2 TYR X 132      49.439  27.131  28.634  1.00  0.00           C
ATOM   1013  C   TYR X 132      51.298  22.807  29.850  1.00  0.00           C
ATOM   1014  O   TYR X 132      51.814  22.215  30.800  1.00  0.00           O
ATOM   1015  N   ASP X 133      51.686  22.575  28.592  1.00  0.00           N
ATOM   1016  CA  ASP X 133      52.787  21.677  28.209  1.00  0.00           C
ATOM   1017  CB  ASP X 133      52.192  20.341  27.733  1.00  0.00           C
ATOM   1018  CG  ASP X 133      53.258  19.299  27.391  1.00  0.00           C
ATOM   1019  OD1 ASP X 133      53.802  19.363  26.264  1.00  0.00           O
ATOM   1020  OD2 ASP X 133      53.553  18.437  28.255  1.00  0.00           O
ATOM   1021  C   ASP X 133      53.716  22.323  27.159  1.00  0.00           C
ATOM   1022  O   ASP X 133      53.255  23.127  26.346  1.00  0.00           O
ATOM   1023  N   GLY X 134      55.014  21.982  27.186  1.00  0.00           N
ATOM   1024  CA  GLY X 134      56.063  22.533  26.308  1.00  0.00           C
ATOM   1025  C   GLY X 134      56.927  21.497  25.568  1.00  0.00           C
ATOM   1026  O   GLY X 134      58.002  21.844  25.074  1.00  0.00           O
ATOM   1027  N   LEU X 135      56.510  20.224  25.519  1.00  0.00           N
ATOM   1028  CA  LEU X 135      57.303  19.113  24.969  1.00  0.00           C
ATOM   1029  CB  LEU X 135      56.576  17.792  25.310  1.00  0.00           C
ATOM   1030  CG  LEU X 135      57.397  16.491  25.166  1.00  0.00           C
ATOM   1031  CD1 LEU X 135      56.697  15.365  25.929  1.00  0.00           C
ATOM   1032  CD2 LEU X 135      57.559  16.001  23.722  1.00  0.00           C
ATOM   1033  C   LEU X 135      57.568  19.276  23.463  1.00  0.00           C
ATOM   1034  O   LEU X 135      58.705  19.108  23.019  1.00  0.00           O
ATOM   1035  N   ALA X 136      56.541  19.626  22.683  1.00  0.00           N
ATOM   1036  CA  ALA X 136      56.632  19.699  21.225  1.00  0.00           C
ATOM   1037  CB  ALA X 136      55.222  19.903  20.658  1.00  0.00           C
ATOM   1038  C   ALA X 136      57.613  20.785  20.746  1.00  0.00           C
ATOM   1039  O   ALA X 136      58.442  20.520  19.875  1.00  0.00           O
ATOM   1040  N   LEU X 137      57.572  21.977  21.349  1.00  0.00           N
ATOM   1041  CA  LEU X 137      58.479  23.091  21.060  1.00  0.00           C
ATOM   1042  CB  LEU X 137      57.931  24.337  21.786  1.00  0.00           C
ATOM   1043  CG  LEU X 137      58.805  25.603  21.707  1.00  0.00           C
ATOM   1044  CD1 LEU X 137      59.029  26.093  20.277  1.00  0.00           C
ATOM   1045  CD2 LEU X 137      58.128  26.734  22.484  1.00  0.00           C
ATOM   1046  C   LEU X 137      59.929  22.756  21.446  1.00  0.00           C
ATOM   1047  O   LEU X 137      60.840  22.960  20.641  1.00  0.00           O
ATOM   1048  N   ALA X 138      60.148  22.174  22.632  1.00  0.00           N
ATOM   1049  CA  ALA X 138      61.479  21.745  23.067  1.00  0.00           C
ATOM   1050  CB  ALA X 138      61.380  21.235  24.512  1.00  0.00           C
ATOM   1051  C   ALA X 138      62.087  20.683  22.124  1.00  0.00           C
ATOM   1052  O   ALA X 138      63.271  20.758  21.787  1.00  0.00           O
ATOM   1053  N   ALA X 139      61.274  19.731  21.650  1.00  0.00           N
ATOM   1054  CA  ALA X 139      61.707  18.667  20.744  1.00  0.00           C
ATOM   1055  CB  ALA X 139      60.686  17.525  20.825  1.00  0.00           C
ATOM   1056  C   ALA X 139      61.916  19.136  19.288  1.00  0.00           C
ATOM   1057  O   ALA X 139      62.887  18.734  18.637  1.00  0.00           O
ATOM   1058  N   HIE X 140      61.029  19.980  18.752  1.00  0.00           N
ATOM   1059  CA  HIE X 140      61.069  20.404  17.345  1.00  0.00           C
ATOM   1060  CB  HIE X 140      59.657  20.803  16.898  1.00  0.00           C
ATOM   1061  CG  HIE X 140      59.530  20.989  15.406  1.00  0.00           C
ATOM   1062  ND1 HIE X 140      59.539  19.955  14.466  1.00  0.00           N
ATOM   1063  CE1 HIE X 140      59.441  20.555  13.268  1.00  0.00           C
ATOM   1064  NE2 HIE X 140      59.379  21.890  13.407  1.00  0.00           N
ATOM   1065  CD2 HIE X 140      59.430  22.182  14.751  1.00  0.00           C
ATOM   1066  C   HIE X 140      62.081  21.527  17.078  1.00  0.00           C
ATOM   1067  O   HIE X 140      62.686  21.548  16.004  1.00  0.00           O
ATOM   1068  N   GLU X 141      62.298  22.427  18.045  1.00  0.00           N
ATOM   1069  CA  GLU X 141      63.138  23.629  17.897  1.00  0.00           C
ATOM   1070  CB  GLU X 141      62.268  24.893  18.068  1.00  0.00           C
ATOM   1071  CG  GLU X 141      61.243  25.115  16.942  1.00  0.00           C
ATOM   1072  CD  GLU X 141      61.897  25.365  15.576  1.00  0.00           C
ATOM   1073  OE1 GLU X 141      62.846  26.178  15.462  1.00  0.00           O
ATOM   1074  OE2 GLU X 141      61.509  24.721  14.580  1.00  0.00           O
ATOM   1075  C   GLU X 141      64.379  23.672  18.816  1.00  0.00           C
ATOM   1076  O   GLU X 141      65.144  24.632  18.734  1.00  0.00           O
ATOM   1077  N   ASN X 142      64.633  22.654  19.652  1.00  0.00           N
ATOM   1078  CA  ASN X 142      65.847  22.547  20.487  1.00  0.00           C
ATOM   1079  CB  ASN X 142      67.044  22.222  19.562  1.00  0.00           C
ATOM   1080  CG  ASN X 142      68.279  21.663  20.250  1.00  0.00           C
ATOM   1081  OD1 ASN X 142      68.530  20.466  20.221  1.00  0.00           O
ATOM   1082  ND2 ASN X 142      69.134  22.482  20.803  1.00  0.00           N
ATOM   1083  C   ASN X 142      66.038  23.772  21.418  1.00  0.00           C
ATOM   1084  O   ASN X 142      67.068  24.444  21.389  1.00  0.00           O
ATOM   1085  N   VAL X 143      65.012  24.092  22.213  1.00  0.00           N
ATOM   1086  CA  VAL X 143      64.971  25.245  23.139  1.00  0.00           C
ATOM   1087  CB  VAL X 143      64.083  26.392  22.604  1.00  0.00           C
ATOM   1088  CG1 VAL X 143      64.684  27.045  21.355  1.00  0.00           C
ATOM   1089  CG2 VAL X 143      62.647  25.952  22.284  1.00  0.00           C
ATOM   1090  C   VAL X 143      64.499  24.833  24.536  1.00  0.00           C
ATOM   1091  O   VAL X 143      63.863  23.790  24.699  1.00  0.00           O
ATOM   1092  N   VAL X 144      64.783  25.662  25.544  1.00  0.00           N
ATOM   1093  CA  VAL X 144      64.257  25.497  26.910  1.00  0.00           C
ATOM   1094  CB  VAL X 144      65.256  25.996  27.972  1.00  0.00           C
ATOM   1095  CG1 VAL X 144      64.770  25.695  29.396  1.00  0.00           C
ATOM   1096  CG2 VAL X 144      66.632  25.345  27.798  1.00  0.00           C
ATOM   1097  C   VAL X 144      62.919  26.226  27.031  1.00  0.00           C
ATOM   1098  O   VAL X 144      62.828  27.414  26.717  1.00  0.00           O
ATOM   1099  N   VAL X 145      61.885  25.538  27.514  1.00  0.00           N
ATOM   1100  CA  VAL X 145      60.521  26.076  27.659  1.00  0.00           C
ATOM   1101  CB  VAL X 145      59.509  25.324  26.768  1.00  0.00           C
ATOM   1102  CG1 VAL X 145      58.157  26.049  26.742  1.00  0.00           C
ATOM   1103  CG2 VAL X 145      59.994  25.185  25.318  1.00  0.00           C
ATOM   1104  C   VAL X 145      60.113  26.038  29.131  1.00  0.00           C
ATOM   1105  O   VAL X 145      60.264  25.014  29.795  1.00  0.00           O
ATOM   1106  N   VAL X 146      59.614  27.157  29.653  1.00  0.00           N
ATOM   1107  CA  VAL X 146      59.325  27.365  31.081  1.00  0.00           C
ATOM   1108  CB  VAL X 146      60.377  28.308  31.710  1.00  0.00           C
ATOM   1109  CG1 VAL X 146      60.196  28.502  33.223  1.00  0.00           C
ATOM   1110  CG2 VAL X 146      61.815  27.816  31.479  1.00  0.00           C
ATOM   1111  C   VAL X 146      57.918  27.938  31.253  1.00  0.00           C
ATOM   1112  O   VAL X 146      57.505  28.784  30.461  1.00  0.00           O
ATOM   1113  N   THR X 147      57.192  27.552  32.306  1.00  0.00           N
ATOM   1114  CA  THR X 147      55.967  28.257  32.743  1.00  0.00           C
ATOM   1115  CB  THR X 147      54.665  27.453  32.531  1.00  0.00           C
ATOM   1116  CG2 THR X 147      54.611  26.739  31.180  1.00  0.00           C
ATOM   1117  OG1 THR X 147      54.430  26.470  33.520  1.00  0.00           O
ATOM   1118  C   THR X 147      56.114  28.730  34.188  1.00  0.00           C
ATOM   1119  O   THR X 147      56.632  27.990  35.027  1.00  0.00           O
ATOM   1120  N   ILE X 148      55.682  29.963  34.484  1.00  0.00           N
ATOM   1121  CA  ILE X 148      55.731  30.554  35.834  1.00  0.00           C
ATOM   1122  CB  ILE X 148      56.743  31.726  35.931  1.00  0.00           C
ATOM   1123  CG2 ILE X 148      58.162  31.217  35.612  1.00  0.00           C
ATOM   1124  CG1 ILE X 148      56.395  32.949  35.046  1.00  0.00           C
ATOM   1125  CD1 ILE X 148      57.308  34.161  35.287  1.00  0.00           C
ATOM   1126  C   ILE X 148      54.324  30.947  36.298  1.00  0.00           C
ATOM   1127  O   ILE X 148      53.561  31.537  35.533  1.00  0.00           O
ATOM   1128  N   GLN X 149      53.964  30.605  37.538  1.00  0.00           N
ATOM   1129  CA  GLN X 149      52.639  30.880  38.105  1.00  0.00           C
ATOM   1130  CB  GLN X 149      52.088  29.594  38.738  1.00  0.00           C
ATOM   1131  CG  GLN X 149      50.593  29.709  39.066  1.00  0.00           C
ATOM   1132  CD  GLN X 149      49.997  28.363  39.445  1.00  0.00           C
ATOM   1133  OE1 GLN X 149      49.237  27.757  38.702  1.00  0.00           O
ATOM   1134  NE2 GLN X 149      50.341  27.833  40.593  1.00  0.00           N
ATOM   1135  C   GLN X 149      52.670  32.059  39.088  1.00  0.00           C
ATOM   1136  O   GLN X 149      53.615  32.200  39.862  1.00  0.00           O
ATOM   1137  N   TYR X 150      51.626  32.890  39.065  1.00  0.00           N
ATOM   1138  CA  TYR X 150      51.464  34.059  39.938  1.00  0.00           C
ATOM   1139  CB  TYR X 150      51.810  35.337  39.155  1.00  0.00           C
ATOM   1140  CG  TYR X 150      50.927  35.653  37.956  1.00  0.00           C
ATOM   1141  CD1 TYR X 150      51.180  35.061  36.702  1.00  0.00           C
ATOM   1142  CE1 TYR X 150      50.357  35.359  35.596  1.00  0.00           C
ATOM   1143  CZ  TYR X 150      49.282  36.263  35.736  1.00  0.00           C
ATOM   1144  OH  TYR X 150      48.489  36.569  34.673  1.00  0.00           O
ATOM   1145  CE2 TYR X 150      49.042  36.869  36.987  1.00  0.00           C
ATOM   1146  CD2 TYR X 150      49.859  36.562  38.092  1.00  0.00           C
ATOM   1147  C   TYR X 150      50.058  34.110  40.558  1.00  0.00           C
ATOM   1148  O   TYR X 150      49.152  33.392  40.123  1.00  0.00           O
ATOM   1149  N   ARG X 151      49.871  34.936  41.595  1.00  0.00           N
ATOM   1150  CA  ARG X 151      48.583  35.077  42.298  1.00  0.00           C
ATOM   1151  CB  ARG X 151      48.802  35.888  43.581  1.00  0.00           C
ATOM   1152  CG  ARG X 151      49.577  35.085  44.638  1.00  0.00           C
ATOM   1153  CD  ARG X 151      49.903  35.936  45.868  1.00  0.00           C
ATOM   1154  NE  ARG X 151      51.060  36.831  45.662  1.00  0.00           N
ATOM   1155  CZ  ARG X 151      51.540  37.685  46.549  1.00  0.00           C
ATOM   1156  NH1 ARG X 151      50.939  37.876  47.686  1.00  0.00           N
ATOM   1157  NH2 ARG X 151      52.637  38.343  46.344  1.00  0.00           N
ATOM   1158  C   ARG X 151      47.506  35.714  41.408  1.00  0.00           C
ATOM   1159  O   ARG X 151      47.751  36.736  40.770  1.00  0.00           O
ATOM   1160  N   LEU X 152      46.302  35.138  41.413  1.00  0.00           N
ATOM   1161  CA  LEU X 152      45.161  35.556  40.587  1.00  0.00           C
ATOM   1162  CB  LEU X 152      44.501  34.302  39.963  1.00  0.00           C
ATOM   1163  CG  LEU X 152      43.826  34.570  38.605  1.00  0.00           C
ATOM   1164  CD1 LEU X 152      44.874  34.637  37.491  1.00  0.00           C
ATOM   1165  CD2 LEU X 152      42.841  33.461  38.245  1.00  0.00           C
ATOM   1166  C   LEU X 152      44.145  36.378  41.399  1.00  0.00           C
ATOM   1167  O   LEU X 152      43.898  36.091  42.576  1.00  0.00           O
ATOM   1168  N   GLY X 153      43.500  37.363  40.772  1.00  0.00           N
ATOM   1169  CA  GLY X 153      42.417  38.143  41.383  1.00  0.00           C
ATOM   1170  C   GLY X 153      42.835  38.885  42.658  1.00  0.00           C
ATOM   1171  O   GLY X 153      43.875  39.544  42.674  1.00  0.00           O
ATOM   1172  N   ILE X 154      42.035  38.790  43.729  1.00  0.00           N
ATOM   1173  CA  ILE X 154      42.242  39.492  45.013  1.00  0.00           C
ATOM   1174  CB  ILE X 154      41.205  39.002  46.060  1.00  0.00           C
ATOM   1175  CG2 ILE X 154      41.552  39.460  47.493  1.00  0.00           C
ATOM   1176  CG1 ILE X 154      39.786  39.496  45.685  1.00  0.00           C
ATOM   1177  CD1 ILE X 154      38.667  38.808  46.481  1.00  0.00           C
ATOM   1178  C   ILE X 154      43.681  39.324  45.522  1.00  0.00           C
ATOM   1179  O   ILE X 154      44.352  40.314  45.811  1.00  0.00           O
ATOM   1180  N   TRP X 155      44.183  38.087  45.569  1.00  0.00           N
ATOM   1181  CA  TRP X 155      45.522  37.765  46.073  1.00  0.00           C
ATOM   1182  CB  TRP X 155      45.708  36.245  46.018  1.00  0.00           C
ATOM   1183  CG  TRP X 155      44.921  35.431  46.999  1.00  0.00           C
ATOM   1184  CD1 TRP X 155      45.398  34.991  48.184  1.00  0.00           C
ATOM   1185  NE1 TRP X 155      44.476  34.158  48.778  1.00  0.00           N
ATOM   1186  CE2 TRP X 155      43.364  33.982  47.984  1.00  0.00           C
ATOM   1187  CZ2 TRP X 155      42.226  33.170  48.097  1.00  0.00           C
ATOM   1188  CH2 TRP X 155      41.246  33.227  47.092  1.00  0.00           C
ATOM   1189  CZ3 TRP X 155      41.412  34.097  46.000  1.00  0.00           C
ATOM   1190  CE3 TRP X 155      42.569  34.893  45.886  1.00  0.00           C
ATOM   1191  CD2 TRP X 155      43.587  34.841  46.865  1.00  0.00           C
ATOM   1192  C   TRP X 155      46.661  38.440  45.292  1.00  0.00           C
ATOM   1193  O   TRP X 155      47.706  38.721  45.879  1.00  0.00           O
ATOM   1194  N   GLY X 156      46.475  38.677  43.989  1.00  0.00           N
ATOM   1195  CA  GLY X 156      47.479  39.277  43.106  1.00  0.00           C
ATOM   1196  C   GLY X 156      47.316  40.782  42.886  1.00  0.00           C
ATOM   1197  O   GLY X 156      48.304  41.460  42.611  1.00  0.00           O
ATOM   1198  N   PHE X 157      46.098  41.321  43.009  1.00  0.00           N
ATOM   1199  CA  PHE X 157      45.763  42.633  42.435  1.00  0.00           C
ATOM   1200  CB  PHE X 157      45.154  42.405  41.041  1.00  0.00           C
ATOM   1201  CG  PHE X 157      46.113  41.716  40.085  1.00  0.00           C
ATOM   1202  CD1 PHE X 157      47.205  42.429  39.553  1.00  0.00           C
ATOM   1203  CE1 PHE X 157      48.165  41.768  38.766  1.00  0.00           C
ATOM   1204  CZ  PHE X 157      48.039  40.392  38.508  1.00  0.00           C
ATOM   1205  CE2 PHE X 157      46.945  39.679  39.030  1.00  0.00           C
ATOM   1206  CD2 PHE X 157      45.981  40.341  39.811  1.00  0.00           C
ATOM   1207  C   PHE X 157      44.889  43.551  43.309  1.00  0.00           C
ATOM   1208  O   PHE X 157      44.628  44.685  42.902  1.00  0.00           O
ATOM   1209  N   PHE X 158      44.477  43.131  44.510  1.00  0.00           N
ATOM   1210  CA  PHE X 158      43.791  44.013  45.467  1.00  0.00           C
ATOM   1211  CB  PHE X 158      43.328  43.182  46.671  1.00  0.00           C
ATOM   1212  CG  PHE X 158      42.764  43.974  47.837  1.00  0.00           C
ATOM   1213  CD1 PHE X 158      41.376  44.174  47.966  1.00  0.00           C
ATOM   1214  CE1 PHE X 158      40.869  44.896  49.062  1.00  0.00           C
ATOM   1215  CZ  PHE X 158      41.745  45.440  50.017  1.00  0.00           C
ATOM   1216  CE2 PHE X 158      43.130  45.250  49.882  1.00  0.00           C
ATOM   1217  CD2 PHE X 158      43.637  44.508  48.804  1.00  0.00           C
ATOM   1218  C   PHE X 158      44.680  45.194  45.903  1.00  0.00           C
ATOM   1219  O   PHE X 158      45.874  45.029  46.166  1.00  0.00           O
ATOM   1220  N   SER X 159      44.087  46.382  46.015  1.00  0.00           N
ATOM   1221  CA  SER X 159      44.742  47.632  46.413  1.00  0.00           C
ATOM   1222  CB  SER X 159      45.138  48.403  45.147  1.00  0.00           C
ATOM   1223  OG  SER X 159      45.746  49.644  45.458  1.00  0.00           O
ATOM   1224  C   SER X 159      43.810  48.489  47.278  1.00  0.00           C
ATOM   1225  O   SER X 159      42.609  48.564  47.019  1.00  0.00           O
ATOM   1226  N   THR X 160      44.375  49.187  48.268  1.00  0.00           N
ATOM   1227  CA  THR X 160      43.705  50.285  48.994  1.00  0.00           C
ATOM   1228  CB  THR X 160      43.919  50.186  50.512  1.00  0.00           C
ATOM   1229  CG2 THR X 160      43.416  48.868  51.097  1.00  0.00           C
ATOM   1230  OG1 THR X 160      45.287  50.322  50.825  1.00  0.00           O
ATOM   1231  C   THR X 160      44.181  51.663  48.526  1.00  0.00           C
ATOM   1232  O   THR X 160      43.537  52.672  48.824  1.00  0.00           O
ATOM   1233  N   GLY X 161      45.299  51.728  47.792  1.00  0.00           N
ATOM   1234  CA  GLY X 161      45.968  52.977  47.414  1.00  0.00           C
ATOM   1235  C   GLY X 161      46.653  53.699  48.583  1.00  0.00           C
ATOM   1236  O   GLY X 161      46.946  54.890  48.476  1.00  0.00           O
ATOM   1237  N   ASP X 162      46.905  52.998  49.689  1.00  0.00           N
ATOM   1238  CA  ASP X 162      47.524  53.508  50.919  1.00  0.00           C
ATOM   1239  CB  ASP X 162      46.426  53.579  52.000  1.00  0.00           C
ATOM   1240  CG  ASP X 162      46.666  54.636  53.083  1.00  0.00           C
ATOM   1241  OD1 ASP X 162      45.850  55.579  53.208  1.00  0.00           O
ATOM   1242  OD2 ASP X 162      47.667  54.553  53.828  1.00  0.00           O
ATOM   1243  C   ASP X 162      48.736  52.630  51.318  1.00  0.00           C
ATOM   1244  O   ASP X 162      49.017  51.611  50.683  1.00  0.00           O
ATOM   1245  N   GLU X 163      49.470  53.021  52.363  1.00  0.00           N
ATOM   1246  CA  GLU X 163      50.797  52.499  52.747  1.00  0.00           C
ATOM   1247  CB  GLU X 163      51.207  53.131  54.093  1.00  0.00           C
ATOM   1248  CG  GLU X 163      51.401  54.654  54.025  1.00  0.00           C
ATOM   1249  CD  GLU X 163      51.390  55.298  55.415  1.00  0.00           C
ATOM   1250  OE1 GLU X 163      52.401  55.233  56.154  1.00  0.00           O
ATOM   1251  OE2 GLU X 163      50.344  55.871  55.806  1.00  0.00           O
ATOM   1252  C   GLU X 163      50.859  50.965  52.879  1.00  0.00           C
ATOM   1253  O   GLU X 163      51.885  50.353  52.559  1.00  0.00           O
ATOM   1254  N   HID X 164      49.759  50.349  53.321  1.00  0.00           N
ATOM   1255  CA  HID X 164      49.606  48.912  53.569  1.00  0.00           C
ATOM   1256  CB  HID X 164      48.544  48.714  54.666  1.00  0.00           C
ATOM   1257  CG  HID X 164      47.310  49.561  54.497  1.00  0.00           C
ATOM   1258  ND1 HID X 164      47.034  50.710  55.196  1.00  0.00           N
ATOM   1259  CE1 HID X 164      45.891  51.227  54.721  1.00  0.00           C
ATOM   1260  NE2 HID X 164      45.418  50.467  53.716  1.00  0.00           N
ATOM   1261  CD2 HID X 164      46.311  49.397  53.580  1.00  0.00           C
ATOM   1262  C   HID X 164      49.243  48.070  52.335  1.00  0.00           C
ATOM   1263  O   HID X 164      49.384  46.846  52.388  1.00  0.00           O
ATOM   1264  N   SER X 165      48.740  48.663  51.244  1.00  0.00           N
ATOM   1265  CA  SER X 165      48.366  47.920  50.027  1.00  0.00           C
ATOM   1266  CB  SER X 165      47.003  47.233  50.203  1.00  0.00           C
ATOM   1267  OG  SER X 165      47.111  46.142  51.092  1.00  0.00           O
ATOM   1268  C   SER X 165      48.360  48.795  48.766  1.00  0.00           C
ATOM   1269  O   SER X 165      47.303  49.171  48.249  1.00  0.00           O
ATOM   1270  N   ARG X 166      49.551  49.076  48.222  1.00  0.00           N
ATOM   1271  CA  ARG X 166      49.716  49.837  46.968  1.00  0.00           C
ATOM   1272  CB  ARG X 166      51.171  50.303  46.806  1.00  0.00           C
ATOM   1273  CG  ARG X 166      51.704  51.220  47.921  1.00  0.00           C
ATOM   1274  CD  ARG X 166      50.982  52.570  48.034  1.00  0.00           C
ATOM   1275  NE  ARG X 166      51.607  53.414  49.070  1.00  0.00           N
ATOM   1276  CZ  ARG X 166      51.159  54.576  49.510  1.00  0.00           C
ATOM   1277  NH1 ARG X 166      51.737  55.198  50.485  1.00  0.00           N
ATOM   1278  NH2 ARG X 166      50.118  55.166  49.006  1.00  0.00           N
ATOM   1279  C   ARG X 166      49.223  49.094  45.714  1.00  0.00           C
ATOM   1280  O   ARG X 166      48.415  49.669  44.983  1.00  0.00           O
ATOM   1281  N   GLY X 167      49.631  47.842  45.474  1.00  0.00           N
ATOM   1282  CA  GLY X 167      49.119  46.978  44.389  1.00  0.00           C
ATOM   1283  C   GLY X 167      50.191  46.201  43.606  1.00  0.00           C
ATOM   1284  O   GLY X 167      51.355  46.162  44.006  1.00  0.00           O
ATOM   1285  N   ASN X 168      49.789  45.612  42.470  1.00  0.00           N
ATOM   1286  CA  ASN X 168      50.638  44.893  41.496  1.00  0.00           C
ATOM   1287  CB  ASN X 168      51.530  45.896  40.729  1.00  0.00           C
ATOM   1288  CG  ASN X 168      50.757  46.909  39.901  1.00  0.00           C
ATOM   1289  OD1 ASN X 168      49.621  46.708  39.494  1.00  0.00           O
ATOM   1290  ND2 ASN X 168      51.349  48.041  39.617  1.00  0.00           N
ATOM   1291  C   ASN X 168      51.400  43.651  42.031  1.00  0.00           C
ATOM   1292  O   ASN X 168      52.451  43.275  41.506  1.00  0.00           O
ATOM   1293  N   TRP X 169      50.868  42.964  43.049  1.00  0.00           N
ATOM   1294  CA  TRP X 169      51.514  41.803  43.689  1.00  0.00           C
ATOM   1295  CB  TRP X 169      50.690  41.333  44.900  1.00  0.00           C
ATOM   1296  CG  TRP X 169      49.999  42.427  45.652  1.00  0.00           C
ATOM   1297  CD1 TRP X 169      48.662  42.621  45.693  1.00  0.00           C
ATOM   1298  NE1 TRP X 169      48.384  43.788  46.370  1.00  0.00           N
ATOM   1299  CE2 TRP X 169      49.532  44.387  46.833  1.00  0.00           C
ATOM   1300  CZ2 TRP X 169      49.760  45.553  47.569  1.00  0.00           C
ATOM   1301  CH2 TRP X 169      51.083  45.920  47.871  1.00  0.00           C
ATOM   1302  CZ3 TRP X 169      52.150  45.112  47.441  1.00  0.00           C
ATOM   1303  CE3 TRP X 169      51.907  43.933  46.711  1.00  0.00           C
ATOM   1304  CD2 TRP X 169      50.590  43.541  46.388  1.00  0.00           C
ATOM   1305  C   TRP X 169      51.761  40.638  42.718  1.00  0.00           C
ATOM   1306  O   TRP X 169      52.830  40.037  42.752  1.00  0.00           O
ATOM   1307  N   GLY X 170      50.827  40.371  41.799  1.00  0.00           N
ATOM   1308  CA  GLY X 170      50.966  39.329  40.775  1.00  0.00           C
ATOM   1309  C   GLY X 170      52.101  39.586  39.773  1.00  0.00           C
ATOM   1310  O   GLY X 170      52.669  38.639  39.236  1.00  0.00           O
ATOM   1311  N   HIE X 171      52.504  40.845  39.561  1.00  0.00           N
ATOM   1312  CA  HIE X 171      53.699  41.184  38.774  1.00  0.00           C
ATOM   1313  CB  HIE X 171      53.518  42.564  38.126  1.00  0.00           C
ATOM   1314  CG  HIE X 171      52.363  42.643  37.157  1.00  0.00           C
ATOM   1315  ND1 HIE X 171      51.254  43.477  37.293  1.00  0.00           N
ATOM   1316  CE1 HIE X 171      50.477  43.236  36.224  1.00  0.00           C
ATOM   1317  NE2 HIE X 171      51.028  42.285  35.449  1.00  0.00           N
ATOM   1318  CD2 HIE X 171      52.228  41.912  36.013  1.00  0.00           C
ATOM   1319  C   HIE X 171      54.981  41.111  39.617  1.00  0.00           C
ATOM   1320  O   HIE X 171      56.028  40.717  39.107  1.00  0.00           O
ATOM   1321  N   LEU X 172      54.906  41.404  40.920  1.00  0.00           N
ATOM   1322  CA  LEU X 172      56.016  41.200  41.865  1.00  0.00           C
ATOM   1323  CB  LEU X 172      55.708  41.953  43.175  1.00  0.00           C
ATOM   1324  CG  LEU X 172      55.749  43.490  43.026  1.00  0.00           C
ATOM   1325  CD1 LEU X 172      55.070  44.168  44.216  1.00  0.00           C
ATOM   1326  CD2 LEU X 172      57.191  44.002  42.947  1.00  0.00           C
ATOM   1327  C   LEU X 172      56.325  39.705  42.099  1.00  0.00           C
ATOM   1328  O   LEU X 172      57.488  39.355  42.312  1.00  0.00           O
ATOM   1329  N   ASP X 173      55.329  38.821  41.973  1.00  0.00           N
ATOM   1330  CA  ASP X 173      55.514  37.362  41.901  1.00  0.00           C
ATOM   1331  CB  ASP X 173      54.152  36.641  41.862  1.00  0.00           C
ATOM   1332  CG  ASP X 173      53.274  36.778  43.109  1.00  0.00           C
ATOM   1333  OD1 ASP X 173      53.778  37.143  44.195  1.00  0.00           O
ATOM   1334  OD2 ASP X 173      52.062  36.477  43.003  1.00  0.00           O
ATOM   1335  C   ASP X 173      56.314  36.962  40.647  1.00  0.00           C
ATOM   1336  O   ASP X 173      57.291  36.215  40.735  1.00  0.00           O
ATOM   1337  N   GLN X 174      55.941  37.502  39.478  1.00  0.00           N
ATOM   1338  CA  GLN X 174      56.631  37.248  38.204  1.00  0.00           C
ATOM   1339  CB  GLN X 174      55.866  37.914  37.044  1.00  0.00           C
ATOM   1340  CG  GLN X 174      54.474  37.306  36.786  1.00  0.00           C
ATOM   1341  CD  GLN X 174      53.587  38.204  35.921  1.00  0.00           C
ATOM   1342  OE1 GLN X 174      54.042  39.028  35.145  1.00  0.00           O
ATOM   1343  NE2 GLN X 174      52.281  38.084  36.005  1.00  0.00           N
ATOM   1344  C   GLN X 174      58.090  37.735  38.241  1.00  0.00           C
ATOM   1345  O   GLN X 174      58.979  37.044  37.742  1.00  0.00           O
ATOM   1346  N   VAL X 175      58.364  38.877  38.887  1.00  0.00           N
ATOM   1347  CA  VAL X 175      59.734  39.368  39.128  1.00  0.00           C
ATOM   1348  CB  VAL X 175      59.716  40.794  39.723  1.00  0.00           C
ATOM   1349  CG1 VAL X 175      61.082  41.255  40.251  1.00  0.00           C
ATOM   1350  CG2 VAL X 175      59.284  41.810  38.654  1.00  0.00           C
ATOM   1351  C   VAL X 175      60.535  38.390  39.998  1.00  0.00           C
ATOM   1352  O   VAL X 175      61.662  38.058  39.634  1.00  0.00           O
ATOM   1353  N   ALA X 176      59.969  37.865  41.092  1.00  0.00           N
ATOM   1354  CA  ALA X 176      60.660  36.897  41.954  1.00  0.00           C
ATOM   1355  CB  ALA X 176      59.804  36.647  43.203  1.00  0.00           C
ATOM   1356  C   ALA X 176      60.995  35.581  41.219  1.00  0.00           C
ATOM   1357  O   ALA X 176      62.101  35.050  41.374  1.00  0.00           O
ATOM   1358  N   ALA X 177      60.078  35.095  40.371  1.00  0.00           N
ATOM   1359  CA  ALA X 177      60.289  33.924  39.519  1.00  0.00           C
ATOM   1360  CB  ALA X 177      58.966  33.570  38.832  1.00  0.00           C
ATOM   1361  C   ALA X 177      61.391  34.156  38.472  1.00  0.00           C
ATOM   1362  O   ALA X 177      62.324  33.359  38.361  1.00  0.00           O
ATOM   1363  N   LEU X 178      61.325  35.267  37.729  1.00  0.00           N
ATOM   1364  CA  LEU X 178      62.326  35.612  36.715  1.00  0.00           C
ATOM   1365  CB  LEU X 178      61.858  36.849  35.930  1.00  0.00           C
ATOM   1366  CG  LEU X 178      60.691  36.592  34.956  1.00  0.00           C
ATOM   1367  CD1 LEU X 178      60.158  37.927  34.431  1.00  0.00           C
ATOM   1368  CD2 LEU X 178      61.118  35.751  33.749  1.00  0.00           C
ATOM   1369  C   LEU X 178      63.714  35.837  37.334  1.00  0.00           C
ATOM   1370  O   LEU X 178      64.714  35.442  36.736  1.00  0.00           O
ATOM   1371  N   ARG X 179      63.791  36.385  38.553  1.00  0.00           N
ATOM   1372  CA  ARG X 179      65.043  36.495  39.320  1.00  0.00           C
ATOM   1373  CB  ARG X 179      64.818  37.361  40.566  1.00  0.00           C
ATOM   1374  CG  ARG X 179      64.754  38.853  40.213  1.00  0.00           C
ATOM   1375  CD  ARG X 179      64.427  39.653  41.472  1.00  0.00           C
ATOM   1376  NE  ARG X 179      64.477  41.106  41.236  1.00  0.00           N
ATOM   1377  CZ  ARG X 179      64.701  42.027  42.152  1.00  0.00           C
ATOM   1378  NH1 ARG X 179      64.738  43.272  41.797  1.00  0.00           N
ATOM   1379  NH2 ARG X 179      64.900  41.751  43.408  1.00  0.00           N
ATOM   1380  C   ARG X 179      65.632  35.132  39.690  1.00  0.00           C
ATOM   1381  O   ARG X 179      66.839  34.957  39.532  1.00  0.00           O
ATOM   1382  N   TRP X 180      64.813  34.153  40.091  1.00  0.00           N
ATOM   1383  CA  TRP X 180      65.284  32.779  40.330  1.00  0.00           C
ATOM   1384  CB  TRP X 180      64.178  31.934  40.981  1.00  0.00           C
ATOM   1385  CG  TRP X 180      64.578  30.521  41.300  1.00  0.00           C
ATOM   1386  CD1 TRP X 180      65.024  30.084  42.500  1.00  0.00           C
ATOM   1387  NE1 TRP X 180      65.320  28.737  42.428  1.00  0.00           N
ATOM   1388  CE2 TRP X 180      65.073  28.229  41.172  1.00  0.00           C
ATOM   1389  CZ2 TRP X 180      65.201  26.948  40.615  1.00  0.00           C
ATOM   1390  CH2 TRP X 180      64.868  26.748  39.265  1.00  0.00           C
ATOM   1391  CZ3 TRP X 180      64.413  27.831  38.493  1.00  0.00           C
ATOM   1392  CE3 TRP X 180      64.276  29.111  39.067  1.00  0.00           C
ATOM   1393  CD2 TRP X 180      64.602  29.348  40.422  1.00  0.00           C
ATOM   1394  C   TRP X 180      65.790  32.121  39.038  1.00  0.00           C
ATOM   1395  O   TRP X 180      66.848  31.490  39.045  1.00  0.00           O
ATOM   1396  N   VAL X 181      65.088  32.320  37.912  1.00  0.00           N
ATOM   1397  CA  VAL X 181      65.503  31.828  36.582  1.00  0.00           C
ATOM   1398  CB  VAL X 181      64.401  32.098  35.531  1.00  0.00           C
ATOM   1399  CG1 VAL X 181      64.835  31.811  34.087  1.00  0.00           C
ATOM   1400  CG2 VAL X 181      63.168  31.223  35.800  1.00  0.00           C
ATOM   1401  C   VAL X 181      66.852  32.435  36.178  1.00  0.00           C
ATOM   1402  O   VAL X 181      67.772  31.694  35.837  1.00  0.00           O
ATOM   1403  N   GLN X 182      67.024  33.754  36.318  1.00  0.00           N
ATOM   1404  CA  GLN X 182      68.293  34.460  36.075  1.00  0.00           C
ATOM   1405  CB  GLN X 182      68.053  35.980  36.200  1.00  0.00           C
ATOM   1406  CG  GLN X 182      67.329  36.579  34.979  1.00  0.00           C
ATOM   1407  CD  GLN X 182      68.161  36.516  33.701  1.00  0.00           C
ATOM   1408  OE1 GLN X 182      69.375  36.372  33.718  1.00  0.00           O
ATOM   1409  NE2 GLN X 182      67.562  36.622  32.540  1.00  0.00           N
ATOM   1410  C   GLN X 182      69.453  34.019  36.994  1.00  0.00           C
ATOM   1411  O   GLN X 182      70.606  34.386  36.747  1.00  0.00           O
ATOM   1412  N   ASP X 183      69.179  33.223  38.030  1.00  0.00           N
ATOM   1413  CA  ASP X 183      70.156  32.712  38.993  1.00  0.00           C
ATOM   1414  CB  ASP X 183      69.680  33.143  40.391  1.00  0.00           C
ATOM   1415  CG  ASP X 183      70.795  33.107  41.429  1.00  0.00           C
ATOM   1416  OD1 ASP X 183      71.767  33.891  41.297  1.00  0.00           O
ATOM   1417  OD2 ASP X 183      70.724  32.314  42.398  1.00  0.00           O
ATOM   1418  C   ASP X 183      70.401  31.186  38.880  1.00  0.00           C
ATOM   1419  O   ASP X 183      71.376  30.692  39.453  1.00  0.00           O
ATOM   1420  N   ASN X 184      69.567  30.431  38.144  1.00  0.00           N
ATOM   1421  CA  ASN X 184      69.596  28.953  38.119  1.00  0.00           C
ATOM   1422  CB  ASN X 184      68.512  28.420  39.079  1.00  0.00           C
ATOM   1423  CG  ASN X 184      68.811  28.730  40.528  1.00  0.00           C
ATOM   1424  OD1 ASN X 184      69.555  28.017  41.189  1.00  0.00           O
ATOM   1425  ND2 ASN X 184      68.272  29.805  41.050  1.00  0.00           N
ATOM   1426  C   ASN X 184      69.423  28.281  36.738  1.00  0.00           C
ATOM   1427  O   ASN X 184      69.628  27.069  36.634  1.00  0.00           O
ATOM   1428  N   ILE X 185      69.028  29.002  35.681  1.00  0.00           N
ATOM   1429  CA  ILE X 185      68.623  28.384  34.402  1.00  0.00           C
ATOM   1430  CB  ILE X 185      67.975  29.444  33.484  1.00  0.00           C
ATOM   1431  CG2 ILE X 185      68.999  30.462  32.950  1.00  0.00           C
ATOM   1432  CG1 ILE X 185      67.177  28.857  32.302  1.00  0.00           C
ATOM   1433  CD1 ILE X 185      66.028  27.926  32.710  1.00  0.00           C
ATOM   1434  C   ILE X 185      69.741  27.593  33.697  1.00  0.00           C
ATOM   1435  O   ILE X 185      69.451  26.657  32.946  1.00  0.00           O
ATOM   1436  N   ALA X 186      71.011  27.893  33.992  1.00  0.00           N
ATOM   1437  CA  ALA X 186      72.157  27.161  33.455  1.00  0.00           C
ATOM   1438  CB  ALA X 186      73.437  27.850  33.943  1.00  0.00           C
ATOM   1439  C   ALA X 186      72.139  25.658  33.804  1.00  0.00           C
ATOM   1440  O   ALA X 186      72.531  24.841  32.971  1.00  0.00           O
ATOM   1441  N   SER X 187      71.614  25.260  34.975  1.00  0.00           N
ATOM   1442  CA  SER X 187      71.480  23.839  35.366  1.00  0.00           C
ATOM   1443  CB  SER X 187      70.924  23.714  36.790  1.00  0.00           C
ATOM   1444  OG  SER X 187      71.847  24.228  37.731  1.00  0.00           O
ATOM   1445  C   SER X 187      70.587  23.017  34.425  1.00  0.00           C
ATOM   1446  O   SER X 187      70.741  21.797  34.354  1.00  0.00           O
ATOM   1447  N   PHE X 188      69.693  23.688  33.689  1.00  0.00           N
ATOM   1448  CA  PHE X 188      68.738  23.111  32.735  1.00  0.00           C
ATOM   1449  CB  PHE X 188      67.336  23.669  33.039  1.00  0.00           C
ATOM   1450  CG  PHE X 188      66.884  23.494  34.481  1.00  0.00           C
ATOM   1451  CD1 PHE X 188      67.182  24.480  35.442  1.00  0.00           C
ATOM   1452  CE1 PHE X 188      66.795  24.305  36.782  1.00  0.00           C
ATOM   1453  CZ  PHE X 188      66.098  23.145  37.166  1.00  0.00           C
ATOM   1454  CE2 PHE X 188      65.788  22.164  36.208  1.00  0.00           C
ATOM   1455  CD2 PHE X 188      66.184  22.336  34.869  1.00  0.00           C
ATOM   1456  C   PHE X 188      69.150  23.342  31.265  1.00  0.00           C
ATOM   1457  O   PHE X 188      68.353  23.108  30.354  1.00  0.00           O
ATOM   1458  N   GLY X 189      70.378  23.821  31.027  1.00  0.00           N
ATOM   1459  CA  GLY X 189      70.954  24.041  29.696  1.00  0.00           C
ATOM   1460  C   GLY X 189      70.585  25.363  29.012  1.00  0.00           C
ATOM   1461  O   GLY X 189      70.926  25.552  27.844  1.00  0.00           O
ATOM   1462  N   GLY X 190      69.898  26.278  29.703  1.00  0.00           N
ATOM   1463  CA  GLY X 190      69.507  27.580  29.156  1.00  0.00           C
ATOM   1464  C   GLY X 190      70.540  28.685  29.399  1.00  0.00           C
ATOM   1465  O   GLY X 190      71.246  28.688  30.409  1.00  0.00           O
ATOM   1466  N   ASN X 191      70.615  29.657  28.489  1.00  0.00           N
ATOM   1467  CA  ASN X 191      71.428  30.863  28.652  1.00  0.00           C
ATOM   1468  CB  ASN X 191      71.916  31.324  27.265  1.00  0.00           C
ATOM   1469  CG  ASN X 191      72.960  32.432  27.312  1.00  0.00           C
ATOM   1470  OD1 ASN X 191      73.276  33.001  28.349  1.00  0.00           O
ATOM   1471  ND2 ASN X 191      73.532  32.772  26.185  1.00  0.00           N
ATOM   1472  C   ASN X 191      70.621  31.970  29.369  1.00  0.00           C
ATOM   1473  O   ASN X 191      69.615  32.418  28.810  1.00  0.00           O
ATOM   1474  N   PRO X 192      71.053  32.492  30.536  1.00  0.00           N
ATOM   1475  CD  PRO X 192      72.217  32.066  31.304  1.00  0.00           C
ATOM   1476  CG  PRO X 192      72.548  33.235  32.220  1.00  0.00           C
ATOM   1477  CB  PRO X 192      71.178  33.852  32.494  1.00  0.00           C
ATOM   1478  CA  PRO X 192      70.401  33.639  31.187  1.00  0.00           C
ATOM   1479  C   PRO X 192      70.382  34.913  30.315  1.00  0.00           C
ATOM   1480  O   PRO X 192      69.510  35.771  30.476  1.00  0.00           O
ATOM   1481  N   GLY X 193      71.296  35.019  29.344  1.00  0.00           N
ATOM   1482  CA  GLY X 193      71.317  36.084  28.338  1.00  0.00           C
ATOM   1483  C   GLY X 193      70.342  35.903  27.163  1.00  0.00           C
ATOM   1484  O   GLY X 193      70.225  36.816  26.351  1.00  0.00           O
ATOM   1485  N   SER X 194      69.647  34.766  27.037  1.00  0.00           N
ATOM   1486  CA  SER X 194      68.761  34.457  25.897  1.00  0.00           C
ATOM   1487  CB  SER X 194      69.396  33.395  24.988  1.00  0.00           C
ATOM   1488  OG  SER X 194      68.784  33.433  23.708  1.00  0.00           O
ATOM   1489  C   SER X 194      67.342  34.094  26.356  1.00  0.00           C
ATOM   1490  O   SER X 194      66.809  33.034  26.029  1.00  0.00           O
ATOM   1491  N   VAL X 195      66.733  34.975  27.157  1.00  0.00           N
ATOM   1492  CA  VAL X 195      65.389  34.791  27.733  1.00  0.00           C
ATOM   1493  CB  VAL X 195      65.405  35.107  29.244  1.00  0.00           C
ATOM   1494  CG1 VAL X 195      64.013  34.997  29.881  1.00  0.00           C
ATOM   1495  CG2 VAL X 195      66.337  34.159  30.014  1.00  0.00           C
ATOM   1496  C   VAL X 195      64.350  35.636  26.986  1.00  0.00           C
ATOM   1497  O   VAL X 195      64.492  36.856  26.888  1.00  0.00           O
ATOM   1498  N   THR X 196      63.271  35.004  26.518  1.00  0.00           N
ATOM   1499  CA  THR X 196      62.078  35.672  25.960  1.00  0.00           C
ATOM   1500  CB  THR X 196      61.747  35.166  24.544  1.00  0.00           C
ATOM   1501  CG2 THR X 196      60.595  35.925  23.885  1.00  0.00           C
ATOM   1502  OG1 THR X 196      62.858  35.317  23.694  1.00  0.00           O
ATOM   1503  C   THR X 196      60.876  35.436  26.872  1.00  0.00           C
ATOM   1504  O   THR X 196      60.554  34.282  27.158  1.00  0.00           O
ATOM   1505  N   ILE X 197      60.187  36.501  27.293  1.00  0.00           N
ATOM   1506  CA  ILE X 197      58.894  36.396  27.998  1.00  0.00           C
ATOM   1507  CB  ILE X 197      58.740  37.455  29.116  1.00  0.00           C
ATOM   1508  CG2 ILE X 197      59.701  37.115  30.269  1.00  0.00           C
ATOM   1509  CG1 ILE X 197      58.935  38.908  28.620  1.00  0.00           C
ATOM   1510  CD1 ILE X 197      58.504  39.971  29.638  1.00  0.00           C
ATOM   1511  C   ILE X 197      57.725  36.434  27.006  1.00  0.00           C
ATOM   1512  O   ILE X 197      57.748  37.214  26.052  1.00  0.00           O
ATOM   1513  N   PHE X 198      56.702  35.605  27.221  1.00  0.00           N
ATOM   1514  CA  PHE X 198      55.502  35.564  26.379  1.00  0.00           C
ATOM   1515  CB  PHE X 198      55.709  34.576  25.221  1.00  0.00           C
ATOM   1516  CG  PHE X 198      55.692  33.100  25.573  1.00  0.00           C
ATOM   1517  CD1 PHE X 198      56.865  32.439  25.986  1.00  0.00           C
ATOM   1518  CE1 PHE X 198      56.843  31.051  26.223  1.00  0.00           C
ATOM   1519  CZ  PHE X 198      55.664  30.318  26.016  1.00  0.00           C
ATOM   1520  CE2 PHE X 198      54.493  30.980  25.617  1.00  0.00           C
ATOM   1521  CD2 PHE X 198      54.501  32.369  25.420  1.00  0.00           C
ATOM   1522  C   PHE X 198      54.225  35.257  27.174  1.00  0.00           C
ATOM   1523  O   PHE X 198      54.296  34.663  28.249  1.00  0.00           O
ATOM   1524  N   GLY X 199      53.054  35.643  26.655  1.00  0.00           N
ATOM   1525  CA  GLY X 199      51.770  35.359  27.306  1.00  0.00           C
ATOM   1526  C   GLY X 199      50.533  35.741  26.487  1.00  0.00           C
ATOM   1527  O   GLY X 199      50.598  36.563  25.569  1.00  0.00           O
ATOM   1528  N   GLU X 200      49.390  35.153  26.846  1.00  0.00           N
ATOM   1529  CA  GLU X 200      48.073  35.342  26.217  1.00  0.00           C
ATOM   1530  CB  GLU X 200      47.493  34.016  25.658  1.00  0.00           C
ATOM   1531  CG  GLU X 200      48.168  32.679  26.028  1.00  0.00           C
ATOM   1532  CD  GLU X 200      48.034  32.281  27.506  1.00  0.00           C
ATOM   1533  OE1 GLU X 200      47.252  31.355  27.821  1.00  0.00           O
ATOM   1534  OE2 GLU X 200      48.801  32.810  28.340  1.00  0.00           O
ATOM   1535  C   GLU X 200      47.077  36.013  27.180  1.00  0.00           C
ATOM   1536  O   GLU X 200      47.116  35.756  28.383  1.00  0.00           O
ATOM   1537  C1  MOL X 201      44.131  31.337  25.128  1.00  0.00           C
ATOM   1538  C2  MOL X 201      43.674  31.090  26.579  1.00  0.00           C
ATOM   1539  C3  MOL X 201      44.193  29.757  27.189  1.00  0.00           C
ATOM   1540  C4  MOL X 201      43.857  29.657  28.705  1.00  0.00           C
ATOM   1541  C5  MOL X 201      44.217  30.957  29.461  1.00  0.00           C
ATOM   1542  C6  MOL X 201      43.683  32.218  28.748  1.00  0.00           C
ATOM   1543  O1  MOL X 201      44.138  32.199  27.381  1.00  0.00           O
ATOM   1544  O2  MOL X 201      42.239  32.205  28.755  1.00  0.00           O
ATOM   1545  C7  MOL X 201      41.576  32.834  29.874  1.00  0.00           C
ATOM   1546  C8  MOL X 201      41.876  34.369  29.806  1.00  0.00           C
ATOM   1547  C9  MOL X 201      40.659  35.278  29.758  1.00  0.00           C
ATOM   1548  C10 MOL X 201      39.496  34.716  28.936  1.00  0.00           C
ATOM   1549  C11 MOL X 201      39.114  33.285  29.317  1.00  0.00           C
ATOM   1550  C12 MOL X 201      40.102  32.406  29.795  1.00  0.00           C
ATOM   1551  C13 MOL X 201      39.728  31.104  30.197  1.00  0.00           C
ATOM   1552  C14 MOL X 201      38.383  30.654  30.109  1.00  0.00           C
ATOM   1553  C15 MOL X 201      37.409  31.517  29.551  1.00  0.00           C
ATOM   1554  C16 MOL X 201      37.788  32.823  29.162  1.00  0.00           C
ATOM   1555  O3  MOL X 201      36.862  33.658  28.613  1.00  0.00           O
ATOM   1556  C17 MOL X 201      35.980  31.048  29.396  1.00  0.00           C
ATOM   1557  O4  MOL X 201      35.106  31.791  28.969  1.00  0.00           O
ATOM   1558  C18 MOL X 201      35.616  29.650  29.803  1.00  0.00           C
ATOM   1559  C19 MOL X 201      36.555  28.813  30.449  1.00  0.00           C
ATOM   1560  C20 MOL X 201      37.983  29.282  30.620  1.00  0.00           C
ATOM   1561  O5  MOL X 201      38.825  28.579  31.160  1.00  0.00           O
ATOM   1562  C21 MOL X 201      36.118  27.543  30.914  1.00  0.00           C
ATOM   1563  C22 MOL X 201      34.807  27.100  30.672  1.00  0.00           C
ATOM   1564  C23 MOL X 201      33.902  27.912  29.978  1.00  0.00           C
ATOM   1565  C24 MOL X 201      34.302  29.187  29.556  1.00  0.00           C
ATOM   1566  O6  MOL X 201      36.933  26.693  31.622  1.00  0.00           O
ATOM   1567  C25 MOL X 201      37.022  26.851  33.044  1.00  0.00           C
ATOM   1568  O7  MOL X 201      40.691  30.281  30.707  1.00  0.00           O
ATOM   1569  C26 MOL X 201      40.117  35.718  31.147  1.00  0.00           C
ATOM   1570  O8  MOL X 201      39.650  36.827  31.309  1.00  0.00           O
ATOM   1571  C27 MOL X 201      40.162  34.735  32.299  1.00  0.00           C
ATOM   1572  O9  MOL X 201      39.283  35.088  33.353  1.00  0.00           O
ATOM   1573  O10 MOL X 201      40.978  36.490  29.049  1.00  0.00           O
ATOM   1574  N1  MOL X 201      44.563  28.505  29.296  1.00  0.00           N
ATOM   1575  O11 MOL X 201      45.603  29.561  26.958  1.00  0.00           O
ATOM   1576  C28 MOL X 201      42.145  37.320  29.324  1.00  0.00           C
ATOM   1577  O12 MOL X 201      42.912  36.946  30.298  1.00  0.00           O
ATOM   1578  C29 MOL X 201      41.510  38.747  29.460  1.00  0.00           C
ATOM   1579  O13 MOL X 201      41.031  39.127  28.120  1.00  0.00           O
ATOM   1580  C30 MOL X 201      42.497  39.821  29.871  1.00  0.00           C
ATOM   1581  C31 MOL X 201      39.884  39.858  28.054  1.00  0.00           C
ATOM   1582  C32 MOL X 201      39.537  40.218  26.622  1.00  0.00           C
ATOM   1583  O14 MOL X 201      39.228  40.143  29.036  1.00  0.00           O
ATOM   1584  O15 MOL X 201      39.431  39.018  25.834  1.00  0.00           O
ATOM   1585  C33 MOL X 201      40.580  41.161  26.031  1.00  0.00           C
ATOM   1586  N2  MOL X 201      46.189  36.885  26.678  1.00  0.00           N
ATOM   1587  C34 MOL X 201      45.111  37.582  27.436  1.00  0.00           C
ATOM   1588  C35 MOL X 201      44.019  36.574  27.869  1.00  0.00           C
ATOM   1589  O16 MOL X 201      42.802  37.302  28.006  1.00  0.00           O
ATOM   1590  C36 MOL X 201      45.739  38.413  28.547  1.00  0.00           C
ATOM   1591  O17 MOL X 201      46.605  39.245  28.253  1.00  0.00           O
ATOM   1592  N   ALA X 202      45.442  38.132  29.869  1.00  0.00           N
ATOM   1593  CA  ALA X 202      46.122  38.905  30.926  1.00  0.00           C
ATOM   1594  CB  ALA X 202      45.515  38.559  32.290  1.00  0.00           C
ATOM   1595  C   ALA X 202      47.657  38.678  30.954  1.00  0.00           C
ATOM   1596  O   ALA X 202      48.387  39.531  31.461  1.00  0.00           O
ATOM   1597  N   GLY X 203      48.164  37.578  30.390  1.00  0.00           N
ATOM   1598  CA  GLY X 203      49.598  37.338  30.213  1.00  0.00           C
ATOM   1599  C   GLY X 203      50.220  38.287  29.185  1.00  0.00           C
ATOM   1600  O   GLY X 203      51.296  38.831  29.420  1.00  0.00           O
ATOM   1601  N   GLY X 204      49.503  38.574  28.094  1.00  0.00           N
ATOM   1602  CA  GLY X 204      49.925  39.520  27.053  1.00  0.00           C
ATOM   1603  C   GLY X 204      49.961  40.972  27.542  1.00  0.00           C
ATOM   1604  O   GLY X 204      50.896  41.700  27.206  1.00  0.00           O
ATOM   1605  N   GLU X 205      49.004  41.358  28.394  1.00  0.00           N
ATOM   1606  CA  GLU X 205      49.041  42.602  29.185  1.00  0.00           C
ATOM   1607  CB  GLU X 205      47.709  42.778  29.942  1.00  0.00           C
ATOM   1608  CG  GLU X 205      46.615  43.515  29.148  1.00  0.00           C
ATOM   1609  CD  GLU X 205      46.518  45.015  29.480  1.00  0.00           C
ATOM   1610  OE1 GLU X 205      45.397  45.575  29.426  1.00  0.00           O
ATOM   1611  OE2 GLU X 205      47.547  45.667  29.775  1.00  0.00           O
ATOM   1612  C   GLU X 205      50.206  42.607  30.190  1.00  0.00           C
ATOM   1613  O   GLU X 205      50.910  43.605  30.311  1.00  0.00           O
ATOM   1614  N   SER X 206      50.464  41.494  30.885  1.00  0.00           N
ATOM   1615  CA  SER X 206      51.547  41.418  31.880  1.00  0.00           C
ATOM   1616  CB  SER X 206      51.448  40.133  32.708  1.00  0.00           C
ATOM   1617  OG  SER X 206      50.199  40.085  33.385  1.00  0.00           O
ATOM   1618  C   SER X 206      52.934  41.557  31.240  1.00  0.00           C
ATOM   1619  O   SER X 206      53.779  42.269  31.777  1.00  0.00           O
ATOM   1620  N   VAL X 207      53.157  40.986  30.050  1.00  0.00           N
ATOM   1621  CA  VAL X 207      54.374  41.233  29.252  1.00  0.00           C
ATOM   1622  CB  VAL X 207      54.395  40.332  27.999  1.00  0.00           C
ATOM   1623  CG1 VAL X 207      55.527  40.708  27.036  1.00  0.00           C
ATOM   1624  CG2 VAL X 207      54.600  38.862  28.388  1.00  0.00           C
ATOM   1625  C   VAL X 207      54.508  42.719  28.883  1.00  0.00           C
ATOM   1626  O   VAL X 207      55.587  43.289  29.040  1.00  0.00           O
ATOM   1627  N   SER X 208      53.413  43.369  28.471  1.00  0.00           N
ATOM   1628  CA  SER X 208      53.372  44.809  28.162  1.00  0.00           C
ATOM   1629  CB  SER X 208      52.002  45.138  27.563  1.00  0.00           C
ATOM   1630  OG  SER X 208      51.850  46.517  27.294  1.00  0.00           O
ATOM   1631  C   SER X 208      53.687  45.695  29.386  1.00  0.00           C
ATOM   1632  O   SER X 208      54.360  46.721  29.255  1.00  0.00           O
ATOM   1633  N   VAL X 209      53.277  45.288  30.596  1.00  0.00           N
ATOM   1634  CA  VAL X 209      53.672  45.940  31.863  1.00  0.00           C
ATOM   1635  CB  VAL X 209      52.789  45.451  33.034  1.00  0.00           C
ATOM   1636  CG1 VAL X 209      53.266  45.954  34.405  1.00  0.00           C
ATOM   1637  CG2 VAL X 209      51.344  45.935  32.860  1.00  0.00           C
ATOM   1638  C   VAL X 209      55.161  45.720  32.159  1.00  0.00           C
ATOM   1639  O   VAL X 209      55.867  46.667  32.511  1.00  0.00           O
ATOM   1640  N   LEU X 210      55.677  44.500  31.976  1.00  0.00           N
ATOM   1641  CA  LEU X 210      57.084  44.176  32.242  1.00  0.00           C
ATOM   1642  CB  LEU X 210      57.295  42.648  32.165  1.00  0.00           C
ATOM   1643  CG  LEU X 210      57.287  41.951  33.542  1.00  0.00           C
ATOM   1644  CD1 LEU X 210      55.961  42.050  34.298  1.00  0.00           C
ATOM   1645  CD2 LEU X 210      57.623  40.470  33.372  1.00  0.00           C
ATOM   1646  C   LEU X 210      58.059  44.951  31.333  1.00  0.00           C
ATOM   1647  O   LEU X 210      59.107  45.379  31.818  1.00  0.00           O
ATOM   1648  N   VAL X 211      57.714  45.218  30.065  1.00  0.00           N
ATOM   1649  CA  VAL X 211      58.527  46.072  29.163  1.00  0.00           C
ATOM   1650  CB  VAL X 211      58.336  45.734  27.668  1.00  0.00           C
ATOM   1651  CG1 VAL X 211      58.687  44.273  27.368  1.00  0.00           C
ATOM   1652  CG2 VAL X 211      56.921  46.018  27.162  1.00  0.00           C
ATOM   1653  C   VAL X 211      58.375  47.585  29.406  1.00  0.00           C
ATOM   1654  O   VAL X 211      59.012  48.376  28.712  1.00  0.00           O
ATOM   1655  N   LEU X 212      57.568  48.002  30.389  1.00  0.00           N
ATOM   1656  CA  LEU X 212      57.395  49.407  30.791  1.00  0.00           C
ATOM   1657  CB  LEU X 212      55.919  49.781  30.555  1.00  0.00           C
ATOM   1658  CG  LEU X 212      55.599  51.280  30.710  1.00  0.00           C
ATOM   1659  CD1 LEU X 212      56.354  52.144  29.694  1.00  0.00           C
ATOM   1660  CD2 LEU X 212      54.103  51.513  30.505  1.00  0.00           C
ATOM   1661  C   LEU X 212      57.861  49.689  32.235  1.00  0.00           C
ATOM   1662  O   LEU X 212      58.253  50.813  32.548  1.00  0.00           O
ATOM   1663  N   SER X 213      57.858  48.679  33.111  1.00  0.00           N
ATOM   1664  CA  SER X 213      58.306  48.779  34.508  1.00  0.00           C
ATOM   1665  CB  SER X 213      58.090  47.429  35.203  1.00  0.00           C
ATOM   1666  OG  SER X 213      58.668  47.421  36.497  1.00  0.00           O
ATOM   1667  C   SER X 213      59.791  49.181  34.638  1.00  0.00           C
ATOM   1668  O   SER X 213      60.639  48.602  33.948  1.00  0.00           O
ATOM   1669  N   PRO X 214      60.149  50.083  35.578  1.00  0.00           N
ATOM   1670  CD  PRO X 214      59.256  50.863  36.429  1.00  0.00           C
ATOM   1671  CG  PRO X 214      60.144  51.756  37.297  1.00  0.00           C
ATOM   1672  CB  PRO X 214      61.456  51.814  36.521  1.00  0.00           C
ATOM   1673  CA  PRO X 214      61.539  50.422  35.887  1.00  0.00           C
ATOM   1674  C   PRO X 214      62.216  49.398  36.821  1.00  0.00           C
ATOM   1675  O   PRO X 214      63.425  49.482  37.035  1.00  0.00           O
ATOM   1676  N   LEU X 215      61.464  48.434  37.376  1.00  0.00           N
ATOM   1677  CA  LEU X 215      61.961  47.374  38.266  1.00  0.00           C
ATOM   1678  CB  LEU X 215      60.927  47.171  39.396  1.00  0.00           C
ATOM   1679  CG  LEU X 215      61.300  46.099  40.443  1.00  0.00           C
ATOM   1680  CD1 LEU X 215      62.563  46.456  41.228  1.00  0.00           C
ATOM   1681  CD2 LEU X 215      60.162  45.918  41.447  1.00  0.00           C
ATOM   1682  C   LEU X 215      62.255  46.065  37.508  1.00  0.00           C
ATOM   1683  O   LEU X 215      63.210  45.359  37.840  1.00  0.00           O
ATOM   1684  N   ALA X 216      61.473  45.745  36.472  1.00  0.00           N
ATOM   1685  CA  ALA X 216      61.555  44.478  35.729  1.00  0.00           C
ATOM   1686  CB  ALA X 216      60.182  44.194  35.111  1.00  0.00           C
ATOM   1687  C   ALA X 216      62.698  44.390  34.686  1.00  0.00           C
ATOM   1688  O   ALA X 216      62.729  43.463  33.872  1.00  0.00           O
ATOM   1689  N   LYS X 217      63.638  45.343  34.694  1.00  0.00           N
ATOM   1690  CA  LYS X 217      64.795  45.400  33.784  1.00  0.00           C
ATOM   1691  CB  LYS X 217      65.378  46.823  33.784  1.00  0.00           C
ATOM   1692  CG  LYS X 217      64.397  47.853  33.199  1.00  0.00           C
ATOM   1693  CD  LYS X 217      64.934  49.279  33.352  1.00  0.00           C
ATOM   1694  CE  LYS X 217      64.002  50.297  32.688  1.00  0.00           C
ATOM   1695  NZ  LYS X 217      64.242  50.426  31.232  1.00  0.00           N
ATOM   1696  C   LYS X 217      65.859  44.348  34.137  1.00  0.00           C
ATOM   1697  O   LYS X 217      65.978  43.931  35.288  1.00  0.00           O
ATOM   1698  N   ASN X 218      66.651  43.940  33.147  1.00  0.00           N
ATOM   1699  CA  ASN X 218      67.673  42.886  33.216  1.00  0.00           C
ATOM   1700  CB  ASN X 218      68.910  43.391  33.984  1.00  0.00           C
ATOM   1701  CG  ASN X 218      70.174  42.619  33.643  1.00  0.00           C
ATOM   1702  OD1 ASN X 218      70.273  41.928  32.634  1.00  0.00           O
ATOM   1703  ND2 ASN X 218      71.193  42.743  34.459  1.00  0.00           N
ATOM   1704  C   ASN X 218      67.160  41.495  33.661  1.00  0.00           C
ATOM   1705  O   ASN X 218      67.901  40.708  34.253  1.00  0.00           O
ATOM   1706  N   LEU X 219      65.896  41.185  33.366  1.00  0.00           N
ATOM   1707  CA  LEU X 219      65.265  39.881  33.610  1.00  0.00           C
ATOM   1708  CB  LEU X 219      63.928  40.097  34.343  1.00  0.00           C
ATOM   1709  CG  LEU X 219      64.024  40.782  35.720  1.00  0.00           C
ATOM   1710  CD1 LEU X 219      62.630  40.876  36.342  1.00  0.00           C
ATOM   1711  CD2 LEU X 219      64.927  40.032  36.701  1.00  0.00           C
ATOM   1712  C   LEU X 219      65.060  39.069  32.318  1.00  0.00           C
ATOM   1713  O   LEU X 219      64.963  37.843  32.375  1.00  0.00           O
ATOM   1714  N   PHE X 220      65.003  39.741  31.166  1.00  0.00           N
ATOM   1715  CA  PHE X 220      64.762  39.155  29.843  1.00  0.00           C
ATOM   1716  CB  PHE X 220      63.243  39.055  29.604  1.00  0.00           C
ATOM   1717  CG  PHE X 220      62.478  40.344  29.865  1.00  0.00           C
ATOM   1718  CD1 PHE X 220      61.821  40.534  31.097  1.00  0.00           C
ATOM   1719  CE1 PHE X 220      61.180  41.754  31.379  1.00  0.00           C
ATOM   1720  CZ  PHE X 220      61.192  42.789  30.429  1.00  0.00           C
ATOM   1721  CE2 PHE X 220      61.838  42.600  29.195  1.00  0.00           C
ATOM   1722  CD2 PHE X 220      62.472  41.378  28.909  1.00  0.00           C
ATOM   1723  C   PHE X 220      65.452  39.960  28.729  1.00  0.00           C
ATOM   1724  O   PHE X 220      65.784  41.136  28.904  1.00  0.00           O
ATOM   1725  N   HIE X 221      65.634  39.341  27.560  1.00  0.00           N
ATOM   1726  CA  HIE X 221      66.242  39.951  26.369  1.00  0.00           C
ATOM   1727  CB  HIE X 221      67.292  38.980  25.794  1.00  0.00           C
ATOM   1728  CG  HIE X 221      68.360  39.679  24.991  1.00  0.00           C
ATOM   1729  ND1 HIE X 221      68.505  39.666  23.600  1.00  0.00           N
ATOM   1730  CE1 HIE X 221      69.534  40.489  23.326  1.00  0.00           C
ATOM   1731  NE2 HIE X 221      70.036  40.997  24.462  1.00  0.00           N
ATOM   1732  CD2 HIE X 221      69.320  40.487  25.520  1.00  0.00           C
ATOM   1733  C   HIE X 221      65.213  40.367  25.305  1.00  0.00           C
ATOM   1734  O   HIE X 221      65.498  41.268  24.516  1.00  0.00           O
ATOM   1735  N   ARG X 222      64.031  39.726  25.283  1.00  0.00           N
ATOM   1736  CA  ARG X 222      62.957  39.864  24.270  1.00  0.00           C
ATOM   1737  CB  ARG X 222      63.168  38.796  23.183  1.00  0.00           C
ATOM   1738  CG  ARG X 222      64.433  38.960  22.325  1.00  0.00           C
ATOM   1739  CD  ARG X 222      64.643  37.723  21.445  1.00  0.00           C
ATOM   1740  NE  ARG X 222      65.100  36.565  22.239  1.00  0.00           N
ATOM   1741  CZ  ARG X 222      66.347  36.202  22.487  1.00  0.00           C
ATOM   1742  NH1 ARG X 222      67.378  36.862  22.059  1.00  0.00           N
ATOM   1743  NH2 ARG X 222      66.590  35.146  23.196  1.00  0.00           N
ATOM   1744  C   ARG X 222      61.554  39.661  24.877  1.00  0.00           C
ATOM   1745  O   ARG X 222      61.433  39.057  25.945  1.00  0.00           O
ATOM   1746  N   ALA X 223      60.502  40.096  24.174  1.00  0.00           N
ATOM   1747  CA  ALA X 223      59.102  40.000  24.620  1.00  0.00           C
ATOM   1748  CB  ALA X 223      58.738  41.352  25.245  1.00  0.00           C
ATOM   1749  C   ALA X 223      58.096  39.621  23.503  1.00  0.00           C
ATOM   1750  O   ALA X 223      58.295  39.987  22.343  1.00  0.00           O
ATOM   1751  N   ILE X 224      56.990  38.942  23.853  1.00  0.00           N
ATOM   1752  CA  ILE X 224      55.860  38.609  22.953  1.00  0.00           C
ATOM   1753  CB  ILE X 224      55.962  37.157  22.405  1.00  0.00           C
ATOM   1754  CG2 ILE X 224      54.855  36.902  21.358  1.00  0.00           C
ATOM   1755  CG1 ILE X 224      57.351  36.802  21.821  1.00  0.00           C
ATOM   1756  CD1 ILE X 224      57.511  35.325  21.423  1.00  0.00           C
ATOM   1757  C   ILE X 224      54.499  38.787  23.666  1.00  0.00           C
ATOM   1758  O   ILE X 224      54.317  38.278  24.771  1.00  0.00           O
ATOM   1759  N   SER X 225      53.512  39.413  23.014  1.00  0.00           N
ATOM   1760  CA  SER X 225      52.098  39.429  23.456  1.00  0.00           C
ATOM   1761  CB  SER X 225      51.628  40.861  23.749  1.00  0.00           C
ATOM   1762  OG  SER X 225      52.354  41.462  24.813  1.00  0.00           O
ATOM   1763  C   SER X 225      51.198  38.765  22.399  1.00  0.00           C
ATOM   1764  O   SER X 225      51.170  39.196  21.247  1.00  0.00           O
ATOM   1765  N   GLU X 226      50.487  37.693  22.765  1.00  0.00           N
ATOM   1766  CA  GLU X 226      49.999  36.678  21.811  1.00  0.00           C
ATOM   1767  CB  GLU X 226      50.024  35.316  22.541  1.00  0.00           C
ATOM   1768  CG  GLU X 226      49.643  34.075  21.722  1.00  0.00           C
ATOM   1769  CD  GLU X 226      50.557  33.859  20.513  1.00  0.00           C
ATOM   1770  OE1 GLU X 226      50.309  34.511  19.473  1.00  0.00           O
ATOM   1771  OE2 GLU X 226      51.507  33.046  20.602  1.00  0.00           O
ATOM   1772  C   GLU X 226      48.625  36.969  21.150  1.00  0.00           C
ATOM   1773  O   GLU X 226      47.677  37.388  21.817  1.00  0.00           O
ATOM   1774  N   SER X 227      48.525  36.672  19.843  1.00  0.00           N
ATOM   1775  CA  SER X 227      47.336  36.399  18.992  1.00  0.00           C
ATOM   1776  CB  SER X 227      46.994  34.898  19.017  1.00  0.00           C
ATOM   1777  OG  SER X 227      48.007  34.148  18.374  1.00  0.00           O
ATOM   1778  C   SER X 227      46.064  37.269  19.111  1.00  0.00           C
ATOM   1779  O   SER X 227      45.003  36.865  18.626  1.00  0.00           O
ATOM   1780  N   GLY X 228      46.136  38.471  19.687  1.00  0.00           N
ATOM   1781  CA  GLY X 228      45.019  39.425  19.674  1.00  0.00           C
ATOM   1782  C   GLY X 228      45.043  40.535  20.728  1.00  0.00           C
ATOM   1783  O   GLY X 228      44.279  41.491  20.577  1.00  0.00           O
ATOM   1784  N   VAL X 229      45.857  40.412  21.790  1.00  0.00           N
ATOM   1785  CA  VAL X 229      45.854  41.343  22.941  1.00  0.00           C
ATOM   1786  CB  VAL X 229      44.959  40.834  24.100  1.00  0.00           C
ATOM   1787  CG1 VAL X 229      44.753  41.927  25.160  1.00  0.00           C
ATOM   1788  CG2 VAL X 229      43.570  40.356  23.655  1.00  0.00           C
ATOM   1789  C   VAL X 229      47.263  41.604  23.492  1.00  0.00           C
ATOM   1790  O   VAL X 229      47.957  40.671  23.905  1.00  0.00           O
ATOM   1791  N   ALA X 230      47.623  42.886  23.594  1.00  0.00           N
ATOM   1792  CA  ALA X 230      48.749  43.427  24.366  1.00  0.00           C
ATOM   1793  CB  ALA X 230      49.816  43.921  23.384  1.00  0.00           C
ATOM   1794  C   ALA X 230      48.323  44.563  25.325  1.00  0.00           C
ATOM   1795  O   ALA X 230      48.926  44.738  26.383  1.00  0.00           O
ATOM   1796  N   LEU X 231      47.265  45.313  24.995  1.00  0.00           N
ATOM   1797  CA  LEU X 231      46.644  46.324  25.858  1.00  0.00           C
ATOM   1798  CB  LEU X 231      47.166  47.726  25.469  1.00  0.00           C
ATOM   1799  CG  LEU X 231      46.503  48.909  26.209  1.00  0.00           C
ATOM   1800  CD1 LEU X 231      46.698  48.859  27.723  1.00  0.00           C
ATOM   1801  CD2 LEU X 231      47.084  50.240  25.731  1.00  0.00           C
ATOM   1802  C   LEU X 231      45.115  46.228  25.770  1.00  0.00           C
ATOM   1803  O   LEU X 231      44.552  46.048  24.694  1.00  0.00           O
ATOM   1804  N   THR X 232      44.445  46.386  26.908  1.00  0.00           N
ATOM   1805  CA  THR X 232      42.988  46.501  27.028  1.00  0.00           C
ATOM   1806  CB  THR X 232      42.397  45.379  27.904  1.00  0.00           C
ATOM   1807  CG2 THR X 232      42.809  43.972  27.474  1.00  0.00           C
ATOM   1808  OG1 THR X 232      42.766  45.535  29.254  1.00  0.00           O
ATOM   1809  C   THR X 232      42.593  47.865  27.596  1.00  0.00           C
ATOM   1810  O   THR X 232      43.357  48.507  28.327  1.00  0.00           O
ATOM   1811  N   SER X 233      41.365  48.298  27.328  1.00  0.00           N
ATOM   1812  CA  SER X 233      40.736  49.416  28.040  1.00  0.00           C
ATOM   1813  CB  SER X 233      39.431  49.785  27.330  1.00  0.00           C
ATOM   1814  OG  SER X 233      38.599  48.649  27.183  1.00  0.00           O
ATOM   1815  C   SER X 233      40.449  49.108  29.519  1.00  0.00           C
ATOM   1816  O   SER X 233      40.399  50.033  30.333  1.00  0.00           O
ATOM   1817  N   VAL X 234      40.262  47.830  29.881  1.00  0.00           N
ATOM   1818  CA  VAL X 234      39.626  47.425  31.149  1.00  0.00           C
ATOM   1819  CB  VAL X 234      38.567  46.324  30.928  1.00  0.00           C
ATOM   1820  CG1 VAL X 234      37.378  46.838  30.112  1.00  0.00           C
ATOM   1821  CG2 VAL X 234      39.120  45.056  30.264  1.00  0.00           C
ATOM   1822  C   VAL X 234      40.560  46.991  32.281  1.00  0.00           C
ATOM   1823  O   VAL X 234      40.163  47.140  33.434  1.00  0.00           O
ATOM   1824  N   LEU X 235      41.749  46.429  32.026  1.00  0.00           N
ATOM   1825  CA  LEU X 235      42.521  45.769  33.096  1.00  0.00           C
ATOM   1826  CB  LEU X 235      43.565  44.820  32.476  1.00  0.00           C
ATOM   1827  CG  LEU X 235      44.259  43.883  33.486  1.00  0.00           C
ATOM   1828  CD1 LEU X 235      43.281  42.904  34.142  1.00  0.00           C
ATOM   1829  CD2 LEU X 235      45.331  43.064  32.768  1.00  0.00           C
ATOM   1830  C   LEU X 235      43.144  46.755  34.100  1.00  0.00           C
ATOM   1831  O   LEU X 235      43.207  46.454  35.295  1.00  0.00           O
ATOM   1832  N   VAL X 236      43.565  47.937  33.643  1.00  0.00           N
ATOM   1833  CA  VAL X 236      44.108  49.006  34.499  1.00  0.00           C
ATOM   1834  CB  VAL X 236      45.138  49.853  33.724  1.00  0.00           C
ATOM   1835  CG1 VAL X 236      44.502  50.725  32.638  1.00  0.00           C
ATOM   1836  CG2 VAL X 236      45.983  50.742  34.646  1.00  0.00           C
ATOM   1837  C   VAL X 236      43.010  49.841  35.187  1.00  0.00           C
ATOM   1838  O   VAL X 236      41.925  50.049  34.641  1.00  0.00           O
ATOM   1839  N   LYS X 237      43.294  50.341  36.395  1.00  0.00           N
ATOM   1840  CA  LYS X 237      42.473  51.289  37.181  1.00  0.00           C
ATOM   1841  CB  LYS X 237      41.850  50.532  38.381  1.00  0.00           C
ATOM   1842  CG  LYS X 237      41.357  51.343  39.600  1.00  0.00           C
ATOM   1843  CD  LYS X 237      40.133  52.254  39.400  1.00  0.00           C
ATOM   1844  CE  LYS X 237      39.859  52.968  40.737  1.00  0.00           C
ATOM   1845  NZ  LYS X 237      38.908  54.098  40.634  1.00  0.00           N
ATOM   1846  C   LYS X 237      43.350  52.469  37.610  1.00  0.00           C
ATOM   1847  O   LYS X 237      44.513  52.265  37.964  1.00  0.00           O
ATOM   1848  N   LYS X 238      42.791  53.684  37.619  1.00  0.00           N
ATOM   1849  CA  LYS X 238      43.404  54.896  38.196  1.00  0.00           C
ATOM   1850  CB  LYS X 238      43.534  56.007  37.147  1.00  0.00           C
ATOM   1851  CG  LYS X 238      44.502  55.699  35.997  1.00  0.00           C
ATOM   1852  CD  LYS X 238      45.176  56.982  35.489  1.00  0.00           C
ATOM   1853  CE  LYS X 238      44.193  58.121  35.184  1.00  0.00           C
ATOM   1854  NZ  LYS X 238      44.910  59.383  34.897  1.00  0.00           N
ATOM   1855  C   LYS X 238      42.616  55.445  39.385  1.00  0.00           C
ATOM   1856  O   LYS X 238      41.389  55.313  39.425  1.00  0.00           O
ATOM   1857  N   GLY X 239      43.314  56.137  40.283  1.00  0.00           N
ATOM   1858  CA  GLY X 239      42.718  56.941  41.347  1.00  0.00           C
ATOM   1859  C   GLY X 239      42.286  56.140  42.575  1.00  0.00           C
ATOM   1860  O   GLY X 239      42.864  55.099  42.901  1.00  0.00           O
ATOM   1861  N   ASP X 240      41.289  56.651  43.289  1.00  0.00           N
ATOM   1862  CA  ASP X 240      40.816  56.122  44.571  1.00  0.00           C
ATOM   1863  CB  ASP X 240      39.938  57.197  45.219  1.00  0.00           C
ATOM   1864  CG  ASP X 240      39.602  56.894  46.676  1.00  0.00           C
ATOM   1865  OD1 ASP X 240      40.312  57.402  47.572  1.00  0.00           O
ATOM   1866  OD2 ASP X 240      38.603  56.186  46.937  1.00  0.00           O
ATOM   1867  C   ASP X 240      40.079  54.772  44.434  1.00  0.00           C
ATOM   1868  O   ASP X 240      39.246  54.588  43.540  1.00  0.00           O
ATOM   1869  N   VAL X 241      40.375  53.830  45.337  1.00  0.00           N
ATOM   1870  CA  VAL X 241      39.845  52.444  45.335  1.00  0.00           C
ATOM   1871  CB  VAL X 241      40.941  51.421  44.947  1.00  0.00           C
ATOM   1872  CG1 VAL X 241      41.338  51.542  43.475  1.00  0.00           C
ATOM   1873  CG2 VAL X 241      42.205  51.562  45.798  1.00  0.00           C
ATOM   1874  C   VAL X 241      39.164  52.034  46.654  1.00  0.00           C
ATOM   1875  O   VAL X 241      38.789  50.874  46.830  1.00  0.00           O
ATOM   1876  N   LYS X 242      39.004  52.957  47.611  1.00  0.00           N
ATOM   1877  CA  LYS X 242      38.534  52.641  48.974  1.00  0.00           C
ATOM   1878  CB  LYS X 242      38.878  53.822  49.894  1.00  0.00           C
ATOM   1879  CG  LYS X 242      38.535  53.586  51.372  1.00  0.00           C
ATOM   1880  CD  LYS X 242      39.145  54.703  52.233  1.00  0.00           C
ATOM   1881  CE  LYS X 242      38.670  54.682  53.688  1.00  0.00           C
ATOM   1882  NZ  LYS X 242      37.233  55.025  53.805  1.00  0.00           N
ATOM   1883  C   LYS X 242      37.067  52.163  49.060  1.00  0.00           C
ATOM   1884  O   LYS X 242      36.806  51.267  49.868  1.00  0.00           O
ATOM   1885  N   PRO X 243      36.116  52.644  48.229  1.00  0.00           N
ATOM   1886  CD  PRO X 243      36.152  53.905  47.501  1.00  0.00           C
ATOM   1887  CG  PRO X 243      34.693  54.298  47.292  1.00  0.00           C
ATOM   1888  CB  PRO X 243      34.001  52.945  47.157  1.00  0.00           C
ATOM   1889  CA  PRO X 243      34.775  52.055  48.139  1.00  0.00           C
ATOM   1890  C   PRO X 243      34.781  50.575  47.716  1.00  0.00           C
ATOM   1891  O   PRO X 243      34.101  49.757  48.337  1.00  0.00           O
ATOM   1892  N   LEU X 244      35.578  50.197  46.707  1.00  0.00           N
ATOM   1893  CA  LEU X 244      35.710  48.797  46.281  1.00  0.00           C
ATOM   1894  CB  LEU X 244      36.328  48.753  44.871  1.00  0.00           C
ATOM   1895  CG  LEU X 244      36.461  47.337  44.274  1.00  0.00           C
ATOM   1896  CD1 LEU X 244      35.114  46.620  44.146  1.00  0.00           C
ATOM   1897  CD2 LEU X 244      37.079  47.427  42.880  1.00  0.00           C
ATOM   1898  C   LEU X 244      36.497  47.945  47.294  1.00  0.00           C
ATOM   1899  O   LEU X 244      36.125  46.798  47.542  1.00  0.00           O
ATOM   1900  N   ALA X 245      37.532  48.496  47.936  1.00  0.00           N
ATOM   1901  CA  ALA X 245      38.256  47.798  49.001  1.00  0.00           C
ATOM   1902  CB  ALA X 245      39.444  48.660  49.444  1.00  0.00           C
ATOM   1903  C   ALA X 245      37.331  47.438  50.182  1.00  0.00           C
ATOM   1904  O   ALA X 245      37.378  46.315  50.688  1.00  0.00           O
ATOM   1905  N   GLU X 246      36.425  48.347  50.559  1.00  0.00           N
ATOM   1906  CA  GLU X 246      35.395  48.104  51.575  1.00  0.00           C
ATOM   1907  CB  GLU X 246      34.703  49.435  51.903  1.00  0.00           C
ATOM   1908  CG  GLU X 246      33.774  49.362  53.120  1.00  0.00           C
ATOM   1909  CD  GLU X 246      33.066  50.703  53.325  1.00  0.00           C
ATOM   1910  OE1 GLU X 246      33.721  51.694  53.730  1.00  0.00           O
ATOM   1911  OE2 GLU X 246      31.851  50.787  53.020  1.00  0.00           O
ATOM   1912  C   GLU X 246      34.383  47.030  51.138  1.00  0.00           C
ATOM   1913  O   GLU X 246      34.009  46.187  51.952  1.00  0.00           O
ATOM   1914  N   GLN X 247      33.991  46.999  49.856  1.00  0.00           N
ATOM   1915  CA  GLN X 247      33.111  45.960  49.297  1.00  0.00           C
ATOM   1916  CB  GLN X 247      32.817  46.289  47.822  1.00  0.00           C
ATOM   1917  CG  GLN X 247      31.766  45.375  47.173  1.00  0.00           C
ATOM   1918  CD  GLN X 247      30.350  45.766  47.566  1.00  0.00           C
ATOM   1919  OE1 GLN X 247      29.923  45.615  48.704  1.00  0.00           O
ATOM   1920  NE2 GLN X 247      29.575  46.323  46.668  1.00  0.00           N
ATOM   1921  C   GLN X 247      33.721  44.551  49.423  1.00  0.00           C
ATOM   1922  O   GLN X 247      33.026  43.600  49.797  1.00  0.00           O
ATOM   1923  N   ILE X 248      35.024  44.410  49.152  1.00  0.00           N
ATOM   1924  CA  ILE X 248      35.759  43.150  49.349  1.00  0.00           C
ATOM   1925  CB  ILE X 248      37.153  43.233  48.680  1.00  0.00           C
ATOM   1926  CG2 ILE X 248      38.029  42.010  49.009  1.00  0.00           C
ATOM   1927  CG1 ILE X 248      37.073  43.424  47.145  1.00  0.00           C
ATOM   1928  CD1 ILE X 248      36.366  42.309  46.360  1.00  0.00           C
ATOM   1929  C   ILE X 248      35.845  42.810  50.843  1.00  0.00           C
ATOM   1930  O   ILE X 248      35.532  41.685  51.235  1.00  0.00           O
ATOM   1931  N   ALA X 249      36.195  43.781  51.693  1.00  0.00           N
ATOM   1932  CA  ALA X 249      36.332  43.575  53.134  1.00  0.00           C
ATOM   1933  CB  ALA X 249      36.889  44.860  53.754  1.00  0.00           C
ATOM   1934  C   ALA X 249      35.017  43.127  53.803  1.00  0.00           C
ATOM   1935  O   ALA X 249      35.023  42.151  54.559  1.00  0.00           O
ATOM   1936  N   ILE X 250      33.881  43.769  53.501  1.00  0.00           N
ATOM   1937  CA  ILE X 250      32.578  43.374  54.062  1.00  0.00           C
ATOM   1938  CB  ILE X 250      31.533  44.508  53.928  1.00  0.00           C
ATOM   1939  CG2 ILE X 250      31.021  44.681  52.487  1.00  0.00           C
ATOM   1940  CG1 ILE X 250      30.367  44.264  54.912  1.00  0.00           C
ATOM   1941  CD1 ILE X 250      29.374  45.430  55.009  1.00  0.00           C
ATOM   1942  C   ILE X 250      32.092  42.031  53.497  1.00  0.00           C
ATOM   1943  O   ILE X 250      31.532  41.229  54.242  1.00  0.00           O
ATOM   1944  N   THR X 251      32.377  41.721  52.226  1.00  0.00           N
ATOM   1945  CA  THR X 251      32.024  40.424  51.610  1.00  0.00           C
ATOM   1946  CB  THR X 251      32.139  40.502  50.079  1.00  0.00           C
ATOM   1947  CG2 THR X 251      31.693  39.226  49.371  1.00  0.00           C
ATOM   1948  OG1 THR X 251      31.280  41.518  49.605  1.00  0.00           O
ATOM   1949  C   THR X 251      32.845  39.257  52.179  1.00  0.00           C
ATOM   1950  O   THR X 251      32.322  38.149  52.289  1.00  0.00           O
ATOM   1951  N   ALA X 252      34.075  39.519  52.633  1.00  0.00           N
ATOM   1952  CA  ALA X 252      34.890  38.590  53.422  1.00  0.00           C
ATOM   1953  CB  ALA X 252      36.366  38.919  53.159  1.00  0.00           C
ATOM   1954  C   ALA X 252      34.550  38.590  54.934  1.00  0.00           C
ATOM   1955  O   ALA X 252      35.192  37.884  55.717  1.00  0.00           O
ATOM   1956  N   GLY X 253      33.564  39.386  55.369  1.00  0.00           N
ATOM   1957  CA  GLY X 253      33.101  39.462  56.759  1.00  0.00           C
ATOM   1958  C   GLY X 253      34.088  40.129  57.724  1.00  0.00           C
ATOM   1959  O   GLY X 253      34.240  39.666  58.852  1.00  0.00           O
ATOM   1960  N   CYS X 254      34.806  41.168  57.291  1.00  0.00           N
ATOM   1961  CA  CYS X 254      35.809  41.883  58.094  1.00  0.00           C
ATOM   1962  CB  CYS X 254      36.890  42.441  57.153  1.00  0.00           C
ATOM   1963  SG  CYS X 254      37.648  41.116  56.167  1.00  0.00           S
ATOM   1964  C   CYS X 254      35.225  43.027  58.950  1.00  0.00           C
ATOM   1965  O   CYS X 254      34.102  43.490  58.724  1.00  0.00           O
ATOM   1966  N   LYS X 255      36.049  43.547  59.874  1.00  0.00           N
ATOM   1967  CA  LYS X 255      35.904  44.902  60.430  1.00  0.00           C
ATOM   1968  CB  LYS X 255      36.705  44.999  61.744  1.00  0.00           C
ATOM   1969  CG  LYS X 255      36.440  46.303  62.517  1.00  0.00           C
ATOM   1970  CD  LYS X 255      37.207  46.393  63.847  1.00  0.00           C
ATOM   1971  CE  LYS X 255      36.734  45.365  64.885  1.00  0.00           C
ATOM   1972  NZ  LYS X 255      37.364  45.616  66.203  1.00  0.00           N
ATOM   1973  C   LYS X 255      36.333  45.938  59.378  1.00  0.00           C
ATOM   1974  O   LYS X 255      37.260  45.694  58.605  1.00  0.00           O
ATOM   1975  N   THR X 256      35.647  47.079  59.327  1.00  0.00           N
ATOM   1976  CA  THR X 256      35.680  48.013  58.179  1.00  0.00           C
ATOM   1977  CB  THR X 256      34.438  47.808  57.284  1.00  0.00           C
ATOM   1978  CG2 THR X 256      34.510  46.515  56.471  1.00  0.00           C
ATOM   1979  OG1 THR X 256      33.274  47.732  58.075  1.00  0.00           O
ATOM   1980  C   THR X 256      35.849  49.489  58.577  1.00  0.00           C
ATOM   1981  O   THR X 256      35.409  50.386  57.860  1.00  0.00           O
ATOM   1982  N   THR X 257      36.471  49.776  59.725  1.00  0.00           N
ATOM   1983  CA  THR X 257      36.614  51.149  60.254  1.00  0.00           C
ATOM   1984  CB  THR X 257      37.026  51.125  61.734  1.00  0.00           C
ATOM   1985  CG2 THR X 257      35.915  50.568  62.625  1.00  0.00           C
ATOM   1986  OG1 THR X 257      38.147  50.289  61.913  1.00  0.00           O
ATOM   1987  C   THR X 257      37.595  52.016  59.452  1.00  0.00           C
ATOM   1988  O   THR X 257      37.285  53.173  59.146  1.00  0.00           O
ATOM   1989  N   THR X 258      38.741  51.447  59.065  1.00  0.00           N
ATOM   1990  CA  THR X 258      39.793  52.057  58.228  1.00  0.00           C
ATOM   1991  CB  THR X 258      40.965  52.596  59.073  1.00  0.00           C
ATOM   1992  CG2 THR X 258      40.524  53.565  60.170  1.00  0.00           C
ATOM   1993  OG1 THR X 258      41.672  51.529  59.666  1.00  0.00           O
ATOM   1994  C   THR X 258      40.353  51.038  57.229  1.00  0.00           C
ATOM   1995  O   THR X 258      40.252  49.827  57.448  1.00  0.00           O
ATOM   1996  N   SER X 259      40.994  51.500  56.151  1.00  0.00           N
ATOM   1997  CA  SER X 259      41.654  50.620  55.172  1.00  0.00           C
ATOM   1998  CB  SER X 259      42.240  51.448  54.023  1.00  0.00           C
ATOM   1999  OG  SER X 259      41.234  52.205  53.378  1.00  0.00           O
ATOM   2000  C   SER X 259      42.763  49.765  55.804  1.00  0.00           C
ATOM   2001  O   SER X 259      42.898  48.586  55.472  1.00  0.00           O
ATOM   2002  N   ALA X 260      43.506  50.312  56.776  1.00  0.00           N
ATOM   2003  CA  ALA X 260      44.531  49.573  57.516  1.00  0.00           C
ATOM   2004  CB  ALA X 260      45.285  50.558  58.418  1.00  0.00           C
ATOM   2005  C   ALA X 260      43.943  48.399  58.325  1.00  0.00           C
ATOM   2006  O   ALA X 260      44.509  47.300  58.309  1.00  0.00           O
ATOM   2007  N   VAL X 261      42.785  48.601  58.970  1.00  0.00           N
ATOM   2008  CA  VAL X 261      42.044  47.550  59.692  1.00  0.00           C
ATOM   2009  CB  VAL X 261      40.959  48.175  60.597  1.00  0.00           C
ATOM   2010  CG1 VAL X 261      39.971  47.148  61.170  1.00  0.00           C
ATOM   2011  CG2 VAL X 261      41.618  48.881  61.789  1.00  0.00           C
ATOM   2012  C   VAL X 261      41.459  46.518  58.725  1.00  0.00           C
ATOM   2013  O   VAL X 261      41.577  45.320  58.986  1.00  0.00           O
ATOM   2014  N   MET X 262      40.905  46.940  57.580  1.00  0.00           N
ATOM   2015  CA  MET X 262      40.416  46.014  56.545  1.00  0.00           C
ATOM   2016  CB  MET X 262      39.873  46.775  55.328  1.00  0.00           C
ATOM   2017  CG  MET X 262      38.590  47.554  55.604  1.00  0.00           C
ATOM   2018  SD  MET X 262      38.062  48.501  54.154  1.00  0.00           S
ATOM   2019  CE  MET X 262      37.067  49.782  54.953  1.00  0.00           C
ATOM   2020  C   MET X 262      41.523  45.069  56.062  1.00  0.00           C
ATOM   2021  O   MET X 262      41.307  43.862  55.978  1.00  0.00           O
ATOM   2022  N   VAL X 263      42.724  45.590  55.791  1.00  0.00           N
ATOM   2023  CA  VAL X 263      43.864  44.773  55.343  1.00  0.00           C
ATOM   2024  CB  VAL X 263      44.959  45.663  54.727  1.00  0.00           C
ATOM   2025  CG1 VAL X 263      46.258  44.906  54.431  1.00  0.00           C
ATOM   2026  CG2 VAL X 263      44.426  46.199  53.396  1.00  0.00           C
ATOM   2027  C   VAL X 263      44.388  43.861  56.453  1.00  0.00           C
ATOM   2028  O   VAL X 263      44.694  42.700  56.179  1.00  0.00           O
ATOM   2029  N   HIE X 264      44.396  44.315  57.712  1.00  0.00           N
ATOM   2030  CA  HIE X 264      44.769  43.457  58.845  1.00  0.00           C
ATOM   2031  CB  HIE X 264      45.000  44.303  60.105  1.00  0.00           C
ATOM   2032  CG  HIE X 264      45.872  43.583  61.101  1.00  0.00           C
ATOM   2033  ND1 HIE X 264      47.172  43.135  60.842  1.00  0.00           N
ATOM   2034  CE1 HIE X 264      47.562  42.475  61.946  1.00  0.00           C
ATOM   2035  NE2 HIE X 264      46.605  42.540  62.886  1.00  0.00           N
ATOM   2036  CD2 HIE X 264      45.529  43.231  62.372  1.00  0.00           C
ATOM   2037  C   HIE X 264      43.757  42.327  59.092  1.00  0.00           C
ATOM   2038  O   HIE X 264      44.138  41.246  59.540  1.00  0.00           O
ATOM   2039  N   CYS X 265      42.485  42.529  58.731  1.00  0.00           N
ATOM   2040  CA  CYS X 265      41.492  41.455  58.666  1.00  0.00           C
ATOM   2041  CB  CYS X 265      40.075  42.041  58.609  1.00  0.00           C
ATOM   2042  SG  CYS X 265      39.685  43.015  60.090  1.00  0.00           S
ATOM   2043  C   CYS X 265      41.745  40.528  57.463  1.00  0.00           C
ATOM   2044  O   CYS X 265      41.823  39.314  57.632  1.00  0.00           O
ATOM   2045  N   LEU X 266      41.924  41.060  56.249  1.00  0.00           N
ATOM   2046  CA  LEU X 266      42.090  40.265  55.018  1.00  0.00           C
ATOM   2047  CB  LEU X 266      41.986  41.199  53.796  1.00  0.00           C
ATOM   2048  CG  LEU X 266      40.574  41.759  53.521  1.00  0.00           C
ATOM   2049  CD1 LEU X 266      40.656  42.909  52.515  1.00  0.00           C
ATOM   2050  CD2 LEU X 266      39.644  40.692  52.937  1.00  0.00           C
ATOM   2051  C   LEU X 266      43.392  39.432  54.991  1.00  0.00           C
ATOM   2052  O   LEU X 266      43.424  38.363  54.376  1.00  0.00           O
ATOM   2053  N   ARG X 267      44.445  39.851  55.705  1.00  0.00           N
ATOM   2054  CA  ARG X 267      45.648  39.033  55.979  1.00  0.00           C
ATOM   2055  CB  ARG X 267      46.832  39.949  56.344  1.00  0.00           C
ATOM   2056  CG  ARG X 267      47.381  40.709  55.122  1.00  0.00           C
ATOM   2057  CD  ARG X 267      48.474  41.689  55.554  1.00  0.00           C
ATOM   2058  NE  ARG X 267      49.093  42.404  54.422  1.00  0.00           N
ATOM   2059  CZ  ARG X 267      49.555  43.643  54.453  1.00  0.00           C
ATOM   2060  NH1 ARG X 267      49.496  44.382  55.527  1.00  0.00           N
ATOM   2061  NH2 ARG X 267      50.084  44.178  53.393  1.00  0.00           N
ATOM   2062  C   ARG X 267      45.426  37.945  57.044  1.00  0.00           C
ATOM   2063  O   ARG X 267      46.256  37.049  57.163  1.00  0.00           O
ATOM   2064  N   GLN X 268      44.310  37.974  57.779  1.00  0.00           N
ATOM   2065  CA  GLN X 268      43.923  36.972  58.787  1.00  0.00           C
ATOM   2066  CB  GLN X 268      43.584  37.680  60.110  1.00  0.00           C
ATOM   2067  CG  GLN X 268      44.826  38.146  60.883  1.00  0.00           C
ATOM   2068  CD  GLN X 268      44.422  38.806  62.196  1.00  0.00           C
ATOM   2069  OE1 GLN X 268      44.231  38.159  63.221  1.00  0.00           O
ATOM   2070  NE2 GLN X 268      44.213  40.101  62.203  1.00  0.00           N
ATOM   2071  C   GLN X 268      42.758  36.051  58.364  1.00  0.00           C
ATOM   2072  O   GLN X 268      42.677  34.940  58.892  1.00  0.00           O
ATOM   2073  N   LYS X 269      41.872  36.460  57.438  1.00  0.00           N
ATOM   2074  CA  LYS X 269      40.736  35.647  56.937  1.00  0.00           C
ATOM   2075  CB  LYS X 269      39.854  36.461  55.960  1.00  0.00           C
ATOM   2076  CG  LYS X 269      39.023  37.599  56.581  1.00  0.00           C
ATOM   2077  CD  LYS X 269      38.071  37.118  57.681  1.00  0.00           C
ATOM   2078  CE  LYS X 269      37.299  38.279  58.310  1.00  0.00           C
ATOM   2079  NZ  LYS X 269      36.497  37.801  59.457  1.00  0.00           N
ATOM   2080  C   LYS X 269      41.177  34.338  56.271  1.00  0.00           C
ATOM   2081  O   LYS X 269      42.309  34.222  55.804  1.00  0.00           O
ATOM   2082  N   THR X 270      40.278  33.360  56.200  1.00  0.00           N
ATOM   2083  CA  THR X 270      40.566  32.037  55.614  1.00  0.00           C
ATOM   2084  CB  THR X 270      39.471  31.003  55.942  1.00  0.00           C
ATOM   2085  CG2 THR X 270      40.022  29.581  56.005  1.00  0.00           C
ATOM   2086  OG1 THR X 270      38.844  31.234  57.190  1.00  0.00           O
ATOM   2087  C   THR X 270      40.710  32.108  54.090  1.00  0.00           C
ATOM   2088  O   THR X 270      39.991  32.861  53.432  1.00  0.00           O
ATOM   2089  N   GLU X 271      41.543  31.248  53.499  1.00  0.00           N
ATOM   2090  CA  GLU X 271      41.591  31.009  52.047  1.00  0.00           C
ATOM   2091  CB  GLU X 271      42.536  29.824  51.781  1.00  0.00           C
ATOM   2092  CG  GLU X 271      42.866  29.623  50.295  1.00  0.00           C
ATOM   2093  CD  GLU X 271      43.518  28.254  50.071  1.00  0.00           C
ATOM   2094  OE1 GLU X 271      42.775  27.248  49.950  1.00  0.00           O
ATOM   2095  OE2 GLU X 271      44.769  28.167  50.042  1.00  0.00           O
ATOM   2096  C   GLU X 271      40.187  30.713  51.480  1.00  0.00           C
ATOM   2097  O   GLU X 271      39.784  31.297  50.477  1.00  0.00           O
ATOM   2098  N   GLU X 272      39.401  29.886  52.178  1.00  0.00           N
ATOM   2099  CA  GLU X 272      38.011  29.555  51.829  1.00  0.00           C
ATOM   2100  CB  GLU X 272      37.532  28.383  52.706  1.00  0.00           C
ATOM   2101  CG  GLU X 272      38.146  27.040  52.292  1.00  0.00           C
ATOM   2102  CD  GLU X 272      37.784  26.672  50.850  1.00  0.00           C
ATOM   2103  OE1 GLU X 272      36.581  26.702  50.491  1.00  0.00           O
ATOM   2104  OE2 GLU X 272      38.707  26.389  50.052  1.00  0.00           O
ATOM   2105  C   GLU X 272      37.019  30.725  51.954  1.00  0.00           C
ATOM   2106  O   GLU X 272      35.927  30.658  51.385  1.00  0.00           O
ATOM   2107  N   GLU X 273      37.371  31.803  52.658  1.00  0.00           N
ATOM   2108  CA  GLU X 273      36.555  33.021  52.770  1.00  0.00           C
ATOM   2109  CB  GLU X 273      36.742  33.672  54.146  1.00  0.00           C
ATOM   2110  CG  GLU X 273      36.218  32.788  55.279  1.00  0.00           C
ATOM   2111  CD  GLU X 273      36.407  33.492  56.617  1.00  0.00           C
ATOM   2112  OE1 GLU X 273      35.426  34.062  57.150  1.00  0.00           O
ATOM   2113  OE2 GLU X 273      37.553  33.495  57.127  1.00  0.00           O
ATOM   2114  C   GLU X 273      36.887  34.033  51.671  1.00  0.00           C
ATOM   2115  O   GLU X 273      35.994  34.745  51.207  1.00  0.00           O
ATOM   2116  N   LEU X 274      38.143  34.068  51.214  1.00  0.00           N
ATOM   2117  CA  LEU X 274      38.569  34.826  50.034  1.00  0.00           C
ATOM   2118  CB  LEU X 274      40.096  35.015  50.080  1.00  0.00           C
ATOM   2119  CG  LEU X 274      40.625  35.837  51.272  1.00  0.00           C
ATOM   2120  CD1 LEU X 274      42.149  35.928  51.186  1.00  0.00           C
ATOM   2121  CD2 LEU X 274      40.070  37.263  51.310  1.00  0.00           C
ATOM   2122  C   LEU X 274      38.122  34.137  48.732  1.00  0.00           C
ATOM   2123  O   LEU X 274      37.717  34.814  47.786  1.00  0.00           O
ATOM   2124  N   LEU X 275      38.100  32.800  48.704  1.00  0.00           N
ATOM   2125  CA  LEU X 275      37.512  32.009  47.617  1.00  0.00           C
ATOM   2126  CB  LEU X 275      37.923  30.532  47.810  1.00  0.00           C
ATOM   2127  CG  LEU X 275      37.596  29.527  46.684  1.00  0.00           C
ATOM   2128  CD1 LEU X 275      36.132  29.088  46.671  1.00  0.00           C
ATOM   2129  CD2 LEU X 275      37.973  30.038  45.291  1.00  0.00           C
ATOM   2130  C   LEU X 275      35.994  32.232  47.553  1.00  0.00           C
ATOM   2131  O   LEU X 275      35.472  32.577  46.497  1.00  0.00           O
ATOM   2132  N   GLU X 276      35.288  32.162  48.686  1.00  0.00           N
ATOM   2133  CA  GLU X 276      33.854  32.480  48.734  1.00  0.00           C
ATOM   2134  CB  GLU X 276      33.309  32.141  50.127  1.00  0.00           C
ATOM   2135  CG  GLU X 276      31.780  32.182  50.186  1.00  0.00           C
ATOM   2136  CD  GLU X 276      31.284  31.970  51.614  1.00  0.00           C
ATOM   2137  OE1 GLU X 276      30.597  32.874  52.149  1.00  0.00           O
ATOM   2138  OE2 GLU X 276      31.578  30.899  52.203  1.00  0.00           O
ATOM   2139  C   GLU X 276      33.573  33.948  48.358  1.00  0.00           C
ATOM   2140  O   GLU X 276      32.618  34.223  47.638  1.00  0.00           O
ATOM   2141  N   THR X 277      34.426  34.898  48.760  1.00  0.00           N
ATOM   2142  CA  THR X 277      34.343  36.302  48.301  1.00  0.00           C
ATOM   2143  CB  THR X 277      35.410  37.176  48.981  1.00  0.00           C
ATOM   2144  CG2 THR X 277      35.399  38.638  48.539  1.00  0.00           C
ATOM   2145  OG1 THR X 277      35.186  37.177  50.367  1.00  0.00           O
ATOM   2146  C   THR X 277      34.481  36.401  46.782  1.00  0.00           C
ATOM   2147  O   THR X 277      33.682  37.080  46.137  1.00  0.00           O
ATOM   2148  N   THR X 278      35.436  35.663  46.208  1.00  0.00           N
ATOM   2149  CA  THR X 278      35.681  35.594  44.759  1.00  0.00           C
ATOM   2150  CB  THR X 278      36.950  34.773  44.464  1.00  0.00           C
ATOM   2151  CG2 THR X 278      37.315  34.703  42.984  1.00  0.00           C
ATOM   2152  OG1 THR X 278      38.063  35.357  45.111  1.00  0.00           O
ATOM   2153  C   THR X 278      34.475  35.031  43.998  1.00  0.00           C
ATOM   2154  O   THR X 278      34.175  35.504  42.903  1.00  0.00           O
ATOM   2155  N   LEU X 279      33.739  34.079  44.583  1.00  0.00           N
ATOM   2156  CA  LEU X 279      32.495  33.549  44.012  1.00  0.00           C
ATOM   2157  CB  LEU X 279      32.197  32.164  44.622  1.00  0.00           C
ATOM   2158  CG  LEU X 279      33.222  31.061  44.280  1.00  0.00           C
ATOM   2159  CD1 LEU X 279      32.860  29.773  45.018  1.00  0.00           C
ATOM   2160  CD2 LEU X 279      33.265  30.739  42.786  1.00  0.00           C
ATOM   2161  C   LEU X 279      31.303  34.511  44.184  1.00  0.00           C
ATOM   2162  O   LEU X 279      30.523  34.679  43.246  1.00  0.00           O
ATOM   2163  N   LYS X 280      31.162  35.177  45.340  1.00  0.00           N
ATOM   2164  CA  LYS X 280      30.034  36.086  45.642  1.00  0.00           C
ATOM   2165  CB  LYS X 280      29.987  36.384  47.157  1.00  0.00           C
ATOM   2166  CG  LYS X 280      29.475  35.182  47.976  1.00  0.00           C
ATOM   2167  CD  LYS X 280      29.432  35.414  49.498  1.00  0.00           C
ATOM   2168  CE  LYS X 280      30.798  35.784  50.096  1.00  0.00           C
ATOM   2169  NZ  LYS X 280      30.815  35.646  51.572  1.00  0.00           N
ATOM   2170  C   LYS X 280      30.063  37.389  44.830  1.00  0.00           C
ATOM   2171  O   LYS X 280      29.005  37.835  44.374  1.00  0.00           O
ATOM   2172  N   MET X 281      31.238  37.994  44.638  1.00  0.00           N
ATOM   2173  CA  MET X 281      31.402  39.317  44.008  1.00  0.00           C
ATOM   2174  CB  MET X 281      32.810  39.857  44.310  1.00  0.00           C
ATOM   2175  CG  MET X 281      33.911  39.119  43.537  1.00  0.00           C
ATOM   2176  SD  MET X 281      35.589  39.477  44.114  1.00  0.00           S
ATOM   2177  CE  MET X 281      36.531  38.709  42.770  1.00  0.00           C
ATOM   2178  C   MET X 281      31.101  39.335  42.495  1.00  0.00           C
ATOM   2179  O   MET X 281      31.279  38.322  41.809  1.00  0.00           O
ATOM   2180  N   LYS X 282      30.688  40.496  41.965  1.00  0.00           N
ATOM   2181  CA  LYS X 282      30.362  40.723  40.542  1.00  0.00           C
ATOM   2182  CB  LYS X 282      28.934  41.281  40.397  1.00  0.00           C
ATOM   2183  CG  LYS X 282      27.846  40.309  40.881  1.00  0.00           C
ATOM   2184  CD  LYS X 282      26.454  40.789  40.436  1.00  0.00           C
ATOM   2185  CE  LYS X 282      25.292  39.964  41.010  1.00  0.00           C
ATOM   2186  NZ  LYS X 282      25.407  38.518  40.709  1.00  0.00           N
ATOM   2187  C   LYS X 282      31.357  41.665  39.853  1.00  0.00           C
ATOM   2188  O   LYS X 282      31.718  42.701  40.411  1.00  0.00           O
ATOM   2189  N   PHE X 283      31.743  41.333  38.621  1.00  0.00           N
ATOM   2190  CA  PHE X 283      32.598  42.137  37.735  1.00  0.00           C
ATOM   2191  CB  PHE X 283      34.074  41.781  37.983  1.00  0.00           C
ATOM   2192  CG  PHE X 283      34.670  42.426  39.223  1.00  0.00           C
ATOM   2193  CD1 PHE X 283      34.954  43.806  39.232  1.00  0.00           C
ATOM   2194  CE1 PHE X 283      35.558  44.402  40.353  1.00  0.00           C
ATOM   2195  CZ  PHE X 283      35.867  43.621  41.479  1.00  0.00           C
ATOM   2196  CE2 PHE X 283      35.550  42.252  41.490  1.00  0.00           C
ATOM   2197  CD2 PHE X 283      34.947  41.655  40.368  1.00  0.00           C
ATOM   2198  C   PHE X 283      32.202  41.962  36.254  1.00  0.00           C
ATOM   2199  O   PHE X 283      31.407  41.081  35.909  1.00  0.00           O
ATOM   2200  N   LEU X 284      32.718  42.821  35.368  1.00  0.00           N
ATOM   2201  CA  LEU X 284      32.302  42.970  33.962  1.00  0.00           C
ATOM   2202  CB  LEU X 284      32.934  41.863  33.090  1.00  0.00           C
ATOM   2203  CG  LEU X 284      34.476  41.845  33.077  1.00  0.00           C
ATOM   2204  CD1 LEU X 284      34.968  40.667  32.235  1.00  0.00           C
ATOM   2205  CD2 LEU X 284      35.069  43.129  32.490  1.00  0.00           C
ATOM   2206  C   LEU X 284      30.770  43.107  33.812  1.00  0.00           C
ATOM   2207  O   LEU X 284      30.150  42.493  32.943  1.00  0.00           O
ATOM   2208  N   SER X 285      30.149  43.835  34.744  1.00  0.00           N
ATOM   2209  CA  SER X 285      28.699  43.855  34.993  1.00  0.00           C
ATOM   2210  CB  SER X 285      28.358  42.844  36.103  1.00  0.00           C
ATOM   2211  OG  SER X 285      28.716  41.518  35.732  1.00  0.00           O
ATOM   2212  C   SER X 285      28.243  45.272  35.373  1.00  0.00           C
ATOM   2213  O   SER X 285      27.876  45.534  36.520  1.00  0.00           O
ATOM   2214  N   LEU X 286      28.333  46.218  34.432  1.00  0.00           N
ATOM   2215  CA  LEU X 286      28.234  47.661  34.702  1.00  0.00           C
ATOM   2216  CB  LEU X 286      29.331  48.393  33.902  1.00  0.00           C
ATOM   2217  CG  LEU X 286      30.776  47.979  34.246  1.00  0.00           C
ATOM   2218  CD1 LEU X 286      31.743  48.577  33.226  1.00  0.00           C
ATOM   2219  CD2 LEU X 286      31.197  48.462  35.637  1.00  0.00           C
ATOM   2220  C   LEU X 286      26.846  48.259  34.403  1.00  0.00           C
ATOM   2221  O   LEU X 286      26.155  47.841  33.470  1.00  0.00           O
ATOM   2222  N   ASP X 287      26.469  49.286  35.169  1.00  0.00           N
ATOM   2223  CA  ASP X 287      25.339  50.200  34.901  1.00  0.00           C
ATOM   2224  CB  ASP X 287      24.212  49.926  35.910  1.00  0.00           C
ATOM   2225  CG  ASP X 287      22.937  50.724  35.608  1.00  0.00           C
ATOM   2226  OD1 ASP X 287      22.545  51.607  36.408  1.00  0.00           O
ATOM   2227  OD2 ASP X 287      22.271  50.432  34.590  1.00  0.00           O
ATOM   2228  C   ASP X 287      25.763  51.684  34.942  1.00  0.00           C
ATOM   2229  O   ASP X 287      25.179  52.504  34.241  1.00  0.00           O
ATOM   2230  N   LEU X 288      26.821  52.017  35.698  1.00  0.00           N
ATOM   2231  CA  LEU X 288      27.485  53.332  35.774  1.00  0.00           C
ATOM   2232  CB  LEU X 288      28.160  53.690  34.428  1.00  0.00           C
ATOM   2233  CG  LEU X 288      29.091  52.622  33.831  1.00  0.00           C
ATOM   2234  CD1 LEU X 288      29.685  53.139  32.520  1.00  0.00           C
ATOM   2235  CD2 LEU X 288      30.246  52.274  34.774  1.00  0.00           C
ATOM   2236  C   LEU X 288      26.648  54.497  36.344  1.00  0.00           C
ATOM   2237  O   LEU X 288      27.003  55.658  36.129  1.00  0.00           O
ATOM   2238  N   GLN X 289      25.573  54.227  37.091  1.00  0.00           N
ATOM   2239  CA  GLN X 289      24.681  55.258  37.666  1.00  0.00           C
ATOM   2240  CB  GLN X 289      23.278  55.110  37.063  1.00  0.00           C
ATOM   2241  CG  GLN X 289      23.279  55.203  35.531  1.00  0.00           C
ATOM   2242  CD  GLN X 289      21.880  55.050  34.967  1.00  0.00           C
ATOM   2243  OE1 GLN X 289      21.338  55.966  34.362  1.00  0.00           O
ATOM   2244  NE2 GLN X 289      21.260  53.904  35.138  1.00  0.00           N
ATOM   2245  C   GLN X 289      24.612  55.236  39.204  1.00  0.00           C
ATOM   2246  O   GLN X 289      23.853  55.999  39.809  1.00  0.00           O
ATOM   2247  N   GLY X 290      25.375  54.350  39.844  1.00  0.00           N
ATOM   2248  CA  GLY X 290      25.278  54.047  41.267  1.00  0.00           C
ATOM   2249  C   GLY X 290      26.457  54.539  42.107  1.00  0.00           C
ATOM   2250  O   GLY X 290      27.115  55.543  41.806  1.00  0.00           O
ATOM   2251  N   ASP X 291      26.734  53.787  43.167  1.00  0.00           N
ATOM   2252  CA  ASP X 291      27.874  53.971  44.059  1.00  0.00           C
ATOM   2253  CB  ASP X 291      27.699  53.020  45.252  1.00  0.00           C
ATOM   2254  CG  ASP X 291      28.573  53.432  46.430  1.00  0.00           C
ATOM   2255  OD1 ASP X 291      29.786  53.120  46.444  1.00  0.00           O
ATOM   2256  OD2 ASP X 291      28.044  54.117  47.332  1.00  0.00           O
ATOM   2257  C   ASP X 291      29.217  53.706  43.339  1.00  0.00           C
ATOM   2258  O   ASP X 291      29.300  52.759  42.543  1.00  0.00           O
ATOM   2259  N   PRO X 292      30.290  54.472  43.624  1.00  0.00           N
ATOM   2260  CD  PRO X 292      30.276  55.763  44.300  1.00  0.00           C
ATOM   2261  CG  PRO X 292      31.531  56.487  43.815  1.00  0.00           C
ATOM   2262  CB  PRO X 292      32.515  55.335  43.635  1.00  0.00           C
ATOM   2263  CA  PRO X 292      31.625  54.225  43.071  1.00  0.00           C
ATOM   2264  C   PRO X 292      32.209  52.833  43.352  1.00  0.00           C
ATOM   2265  O   PRO X 292      33.077  52.384  42.602  1.00  0.00           O
ATOM   2266  N   ARG X 293      31.718  52.085  44.354  1.00  0.00           N
ATOM   2267  CA  ARG X 293      32.121  50.675  44.548  1.00  0.00           C
ATOM   2268  CB  ARG X 293      31.775  50.189  45.966  1.00  0.00           C
ATOM   2269  CG  ARG X 293      30.287  49.890  46.220  1.00  0.00           C
ATOM   2270  CD  ARG X 293      29.987  49.769  47.723  1.00  0.00           C
ATOM   2271  NE  ARG X 293      30.212  51.049  48.423  1.00  0.00           N
ATOM   2272  CZ  ARG X 293      30.569  51.218  49.685  1.00  0.00           C
ATOM   2273  NH1 ARG X 293      30.887  52.396  50.122  1.00  0.00           N
ATOM   2274  NH2 ARG X 293      30.625  50.250  50.552  1.00  0.00           N
ATOM   2275  C   ARG X 293      31.623  49.721  43.455  1.00  0.00           C
ATOM   2276  O   ARG X 293      32.059  48.572  43.428  1.00  0.00           O
ATOM   2277  N   GLU X 294      30.763  50.164  42.535  1.00  0.00           N
ATOM   2278  CA  GLU X 294      30.111  49.326  41.508  1.00  0.00           C
ATOM   2279  CB  GLU X 294      28.586  49.487  41.608  1.00  0.00           C
ATOM   2280  CG  GLU X 294      28.020  49.213  43.003  1.00  0.00           C
ATOM   2281  CD  GLU X 294      26.490  49.180  43.001  1.00  0.00           C
ATOM   2282  OE1 GLU X 294      25.829  49.933  42.239  1.00  0.00           O
ATOM   2283  OE2 GLU X 294      25.919  48.401  43.802  1.00  0.00           O
ATOM   2284  C   GLU X 294      30.557  49.607  40.056  1.00  0.00           C
ATOM   2285  O   GLU X 294      29.992  49.024  39.125  1.00  0.00           O
ATOM   2286  N   SER X 295      31.521  50.507  39.832  1.00  0.00           N
ATOM   2287  CA  SER X 295      31.837  51.067  38.504  1.00  0.00           C
ATOM   2288  CB  SER X 295      31.724  52.591  38.564  1.00  0.00           C
ATOM   2289  OG  SER X 295      32.627  53.117  39.514  1.00  0.00           O
ATOM   2290  C   SER X 295      33.178  50.638  37.885  1.00  0.00           C
ATOM   2291  O   SER X 295      33.497  51.077  36.777  1.00  0.00           O
ATOM   2292  N   GLN X 296      33.975  49.787  38.541  1.00  0.00           N
ATOM   2293  CA  GLN X 296      35.206  49.222  37.964  1.00  0.00           C
ATOM   2294  CB  GLN X 296      36.243  48.952  39.074  1.00  0.00           C
ATOM   2295  CG  GLN X 296      37.588  48.455  38.524  1.00  0.00           C
ATOM   2296  CD  GLN X 296      38.716  48.390  39.558  1.00  0.00           C
ATOM   2297  OE1 GLN X 296      38.757  49.096  40.559  1.00  0.00           O
ATOM   2298  NE2 GLN X 296      39.704  47.556  39.322  1.00  0.00           N
ATOM   2299  C   GLN X 296      34.897  47.963  37.116  1.00  0.00           C
ATOM   2300  O   GLN X 296      34.193  47.069  37.607  1.00  0.00           O
ATOM   2301  N   PRO X 297      35.429  47.843  35.878  1.00  0.00           N
ATOM   2302  CD  PRO X 297      36.004  48.930  35.091  1.00  0.00           C
ATOM   2303  CG  PRO X 297      35.937  48.491  33.630  1.00  0.00           C
ATOM   2304  CB  PRO X 297      36.001  46.970  33.723  1.00  0.00           C
ATOM   2305  CA  PRO X 297      35.268  46.655  35.034  1.00  0.00           C
ATOM   2306  C   PRO X 297      35.762  45.346  35.675  1.00  0.00           C
ATOM   2307  O   PRO X 297      34.961  44.437  35.867  1.00  0.00           O
ATOM   2308  N   LEU X 298      37.048  45.237  36.032  1.00  0.00           N
ATOM   2309  CA  LEU X 298      37.628  44.080  36.743  1.00  0.00           C
ATOM   2310  CB  LEU X 298      37.842  42.871  35.797  1.00  0.00           C
ATOM   2311  CG  LEU X 298      39.101  42.863  34.906  1.00  0.00           C
ATOM   2312  CD1 LEU X 298      39.188  41.536  34.151  1.00  0.00           C
ATOM   2313  CD2 LEU X 298      39.099  43.987  33.874  1.00  0.00           C
ATOM   2314  C   LEU X 298      38.909  44.441  37.516  1.00  0.00           C
ATOM   2315  O   LEU X 298      39.500  45.502  37.300  1.00  0.00           O
ATOM   2316  N   LEU X 299      39.343  43.563  38.421  1.00  0.00           N
ATOM   2317  CA  LEU X 299      40.539  43.759  39.247  1.00  0.00           C
ATOM   2318  CB  LEU X 299      40.364  42.938  40.538  1.00  0.00           C
ATOM   2319  CG  LEU X 299      41.309  43.339  41.684  1.00  0.00           C
ATOM   2320  CD1 LEU X 299      40.933  44.690  42.290  1.00  0.00           C
ATOM   2321  CD2 LEU X 299      41.226  42.293  42.794  1.00  0.00           C
ATOM   2322  C   LEU X 299      41.833  43.402  38.485  1.00  0.00           C
ATOM   2323  O   LEU X 299      41.901  42.371  37.810  1.00  0.00           O
ATOM   2324  N   GLY X 300      42.870  44.235  38.607  1.00  0.00           N
ATOM   2325  CA  GLY X 300      44.128  44.073  37.871  1.00  0.00           C
ATOM   2326  C   GLY X 300      45.175  45.149  38.187  1.00  0.00           C
ATOM   2327  O   GLY X 300      45.325  45.586  39.332  1.00  0.00           O
ATOM   2328  N   THR X 301      45.903  45.571  37.155  1.00  0.00           N
ATOM   2329  CA  THR X 301      47.026  46.521  37.219  1.00  0.00           C
ATOM   2330  CB  THR X 301      47.645  46.679  35.817  1.00  0.00           C
ATOM   2331  CG2 THR X 301      49.053  47.273  35.843  1.00  0.00           C
ATOM   2332  OG1 THR X 301      47.739  45.419  35.184  1.00  0.00           O
ATOM   2333  C   THR X 301      46.620  47.899  37.765  1.00  0.00           C
ATOM   2334  O   THR X 301      45.530  48.404  37.478  1.00  0.00           O
ATOM   2335  N   VAL X 302      47.513  48.530  38.527  1.00  0.00           N
ATOM   2336  CA  VAL X 302      47.408  49.911  39.046  1.00  0.00           C
ATOM   2337  CB  VAL X 302      46.912  49.916  40.513  1.00  0.00           C
ATOM   2338  CG1 VAL X 302      45.494  49.347  40.642  1.00  0.00           C
ATOM   2339  CG2 VAL X 302      47.840  49.161  41.470  1.00  0.00           C
ATOM   2340  C   VAL X 302      48.761  50.631  38.921  1.00  0.00           C
ATOM   2341  O   VAL X 302      49.745  50.021  38.509  1.00  0.00           O
ATOM   2342  N   ILE X 303      48.854  51.909  39.300  1.00  0.00           N
ATOM   2343  CA  ILE X 303      50.143  52.566  39.580  1.00  0.00           C
ATOM   2344  CB  ILE X 303      50.168  54.037  39.091  1.00  0.00           C
ATOM   2345  CG2 ILE X 303      51.533  54.664  39.437  1.00  0.00           C
ATOM   2346  CG1 ILE X 303      49.972  54.219  37.564  1.00  0.00           C
ATOM   2347  CD1 ILE X 303      48.546  54.012  37.032  1.00  0.00           C
ATOM   2348  C   ILE X 303      50.404  52.423  41.088  1.00  0.00           C
ATOM   2349  O   ILE X 303      49.555  52.817  41.896  1.00  0.00           O
ATOM   2350  N   ASP X 304      51.535  51.830  41.482  1.00  0.00           N
ATOM   2351  CA  ASP X 304      51.788  51.374  42.863  1.00  0.00           C
ATOM   2352  CB  ASP X 304      51.818  49.838  42.881  1.00  0.00           C
ATOM   2353  CG  ASP X 304      53.132  49.294  42.324  1.00  0.00           C
ATOM   2354  OD1 ASP X 304      53.318  49.311  41.092  1.00  0.00           O
ATOM   2355  OD2 ASP X 304      54.003  48.906  43.129  1.00  0.00           O
ATOM   2356  C   ASP X 304      53.059  51.949  43.520  1.00  0.00           C
ATOM   2357  O   ASP X 304      53.150  51.981  44.746  1.00  0.00           O
ATOM   2358  N   GLY X 305      54.034  52.426  42.745  1.00  0.00           N
ATOM   2359  CA  GLY X 305      55.270  53.030  43.260  1.00  0.00           C
ATOM   2360  C   GLY X 305      56.408  52.055  43.601  1.00  0.00           C
ATOM   2361  O   GLY X 305      57.516  52.517  43.874  1.00  0.00           O
ATOM   2362  N   MET X 306      56.196  50.734  43.535  1.00  0.00           N
ATOM   2363  CA  MET X 306      57.261  49.719  43.595  1.00  0.00           C
ATOM   2364  CB  MET X 306      56.923  48.664  44.663  1.00  0.00           C
ATOM   2365  CG  MET X 306      58.046  47.642  44.870  1.00  0.00           C
ATOM   2366  SD  MET X 306      57.647  46.336  46.067  1.00  0.00           S
ATOM   2367  CE  MET X 306      59.230  45.451  46.084  1.00  0.00           C
ATOM   2368  C   MET X 306      57.507  49.084  42.219  1.00  0.00           C
ATOM   2369  O   MET X 306      58.655  49.049  41.771  1.00  0.00           O
ATOM   2370  N   LEU X 307      56.446  48.612  41.552  1.00  0.00           N
ATOM   2371  CA  LEU X 307      56.500  47.891  40.272  1.00  0.00           C
ATOM   2372  CB  LEU X 307      55.487  46.728  40.362  1.00  0.00           C
ATOM   2373  CG  LEU X 307      55.448  45.670  39.241  1.00  0.00           C
ATOM   2374  CD1 LEU X 307      54.778  46.156  37.954  1.00  0.00           C
ATOM   2375  CD2 LEU X 307      56.824  45.093  38.908  1.00  0.00           C
ATOM   2376  C   LEU X 307      56.277  48.827  39.069  1.00  0.00           C
ATOM   2377  O   LEU X 307      57.011  48.730  38.082  1.00  0.00           O
ATOM   2378  N   LEU X 308      55.319  49.753  39.163  1.00  0.00           N
ATOM   2379  CA  LEU X 308      55.032  50.819  38.194  1.00  0.00           C
ATOM   2380  CB  LEU X 308      53.761  50.439  37.408  1.00  0.00           C
ATOM   2381  CG  LEU X 308      53.322  51.480  36.360  1.00  0.00           C
ATOM   2382  CD1 LEU X 308      54.338  51.628  35.225  1.00  0.00           C
ATOM   2383  CD2 LEU X 308      51.986  51.068  35.743  1.00  0.00           C
ATOM   2384  C   LEU X 308      54.877  52.157  38.938  1.00  0.00           C
ATOM   2385  O   LEU X 308      54.076  52.262  39.869  1.00  0.00           O
ATOM   2386  N   LEU X 309      55.655  53.175  38.554  1.00  0.00           N
ATOM   2387  CA  LEU X 309      55.831  54.414  39.331  1.00  0.00           C
ATOM   2388  CB  LEU X 309      57.341  54.694  39.502  1.00  0.00           C
ATOM   2389  CG  LEU X 309      58.073  53.897  40.602  1.00  0.00           C
ATOM   2390  CD1 LEU X 309      57.974  52.375  40.473  1.00  0.00           C
ATOM   2391  CD2 LEU X 309      59.554  54.271  40.575  1.00  0.00           C
ATOM   2392  C   LEU X 309      55.106  55.630  38.724  1.00  0.00           C
ATOM   2393  O   LEU X 309      54.882  56.613  39.437  1.00  0.00           O
ATOM   2394  N   LYS X 310      54.725  55.570  37.441  1.00  0.00           N
ATOM   2395  CA  LYS X 310      54.016  56.630  36.698  1.00  0.00           C
ATOM   2396  CB  LYS X 310      55.016  57.401  35.819  1.00  0.00           C
ATOM   2397  CG  LYS X 310      55.959  58.303  36.628  1.00  0.00           C
ATOM   2398  CD  LYS X 310      56.861  59.095  35.676  1.00  0.00           C
ATOM   2399  CE  LYS X 310      57.843  59.967  36.461  1.00  0.00           C
ATOM   2400  NZ  LYS X 310      58.688  60.766  35.547  1.00  0.00           N
ATOM   2401  C   LYS X 310      52.875  56.069  35.842  1.00  0.00           C
ATOM   2402  O   LYS X 310      52.803  54.869  35.584  1.00  0.00           O
ATOM   2403  N   THR X 311      51.983  56.945  35.382  1.00  0.00           N
ATOM   2404  CA  THR X 311      50.847  56.578  34.517  1.00  0.00           C
ATOM   2405  CB  THR X 311      49.857  57.744  34.349  1.00  0.00           C
ATOM   2406  CG2 THR X 311      48.464  57.248  33.980  1.00  0.00           C
ATOM   2407  OG1 THR X 311      49.707  58.517  35.525  1.00  0.00           O
ATOM   2408  C   THR X 311      51.343  56.152  33.123  1.00  0.00           C
ATOM   2409  O   THR X 311      52.143  56.890  32.540  1.00  0.00           O
ATOM   2410  N   PRO X 312      50.864  55.039  32.524  1.00  0.00           N
ATOM   2411  CD  PRO X 312      50.007  54.021  33.119  1.00  0.00           C
ATOM   2412  CG  PRO X 312      50.224  52.757  32.289  1.00  0.00           C
ATOM   2413  CB  PRO X 312      50.564  53.300  30.902  1.00  0.00           C
ATOM   2414  CA  PRO X 312      51.355  54.572  31.223  1.00  0.00           C
ATOM   2415  C   PRO X 312      51.274  55.619  30.102  1.00  0.00           C
ATOM   2416  O   PRO X 312      52.267  55.845  29.417  1.00  0.00           O
ATOM   2417  N   GLU X 313      50.164  56.351  29.966  1.00  0.00           N
ATOM   2418  CA  GLU X 313      50.043  57.445  28.982  1.00  0.00           C
ATOM   2419  CB  GLU X 313      48.596  57.955  28.933  1.00  0.00           C
ATOM   2420  CG  GLU X 313      48.132  58.585  30.254  1.00  0.00           C
ATOM   2421  CD  GLU X 313      46.688  59.074  30.175  1.00  0.00           C
ATOM   2422  OE1 GLU X 313      45.779  58.281  29.836  1.00  0.00           O
ATOM   2423  OE2 GLU X 313      46.425  60.250  30.519  1.00  0.00           O
ATOM   2424  C   GLU X 313      51.027  58.620  29.184  1.00  0.00           C
ATOM   2425  O   GLU X 313      51.303  59.356  28.237  1.00  0.00           O
ATOM   2426  N   GLU X 314      51.589  58.795  30.385  1.00  0.00           N
ATOM   2427  CA  GLU X 314      52.577  59.843  30.698  1.00  0.00           C
ATOM   2428  CB  GLU X 314      52.374  60.354  32.137  1.00  0.00           C
ATOM   2429  CG  GLU X 314      50.984  60.975  32.343  1.00  0.00           C
ATOM   2430  CD  GLU X 314      50.825  61.566  33.746  1.00  0.00           C
ATOM   2431  OE1 GLU X 314      50.661  60.800  34.726  1.00  0.00           O
ATOM   2432  OE2 GLU X 314      50.829  62.808  33.881  1.00  0.00           O
ATOM   2433  C   GLU X 314      54.024  59.363  30.469  1.00  0.00           C
ATOM   2434  O   GLU X 314      54.912  60.178  30.204  1.00  0.00           O
ATOM   2435  N   LEU X 315      54.248  58.043  30.499  1.00  0.00           N
ATOM   2436  CA  LEU X 315      55.479  57.366  30.065  1.00  0.00           C
ATOM   2437  CB  LEU X 315      55.521  55.970  30.721  1.00  0.00           C
ATOM   2438  CG  LEU X 315      55.710  55.978  32.251  1.00  0.00           C
ATOM   2439  CD1 LEU X 315      55.392  54.601  32.832  1.00  0.00           C
ATOM   2440  CD2 LEU X 315      57.154  56.315  32.620  1.00  0.00           C
ATOM   2441  C   LEU X 315      55.543  57.257  28.529  1.00  0.00           C
ATOM   2442  O   LEU X 315      56.584  57.514  27.918  1.00  0.00           O
ATOM   2443  N   GLN X 316      54.405  56.958  27.893  1.00  0.00           N
ATOM   2444  CA  GLN X 316      54.206  56.960  26.437  1.00  0.00           C
ATOM   2445  CB  GLN X 316      52.743  56.589  26.139  1.00  0.00           C
ATOM   2446  CG  GLN X 316      52.382  55.098  26.295  1.00  0.00           C
ATOM   2447  CD  GLN X 316      50.868  54.886  26.250  1.00  0.00           C
ATOM   2448  OE1 GLN X 316      50.130  55.677  25.674  1.00  0.00           O
ATOM   2449  NE2 GLN X 316      50.333  53.836  26.829  1.00  0.00           N
ATOM   2450  C   GLN X 316      54.497  58.327  25.789  1.00  0.00           C
ATOM   2451  O   GLN X 316      54.856  58.374  24.609  1.00  0.00           O
ATOM   2452  N   ALA X 317      54.372  59.426  26.543  1.00  0.00           N
ATOM   2453  CA  ALA X 317      54.610  60.791  26.070  1.00  0.00           C
ATOM   2454  CB  ALA X 317      53.871  61.751  27.005  1.00  0.00           C
ATOM   2455  C   ALA X 317      56.099  61.167  25.931  1.00  0.00           C
ATOM   2456  O   ALA X 317      56.425  62.109  25.213  1.00  0.00           O
ATOM   2457  N   GLU X 318      57.016  60.422  26.560  1.00  0.00           N
ATOM   2458  CA  GLU X 318      58.471  60.523  26.325  1.00  0.00           C
ATOM   2459  CB  GLU X 318      59.190  61.173  27.524  1.00  0.00           C
ATOM   2460  CG  GLU X 318      59.227  60.322  28.800  1.00  0.00           C
ATOM   2461  CD  GLU X 318      59.764  61.142  29.980  1.00  0.00           C
ATOM   2462  OE1 GLU X 318      58.942  61.735  30.719  1.00  0.00           O
ATOM   2463  OE2 GLU X 318      61.000  61.213  30.189  1.00  0.00           O
ATOM   2464  C   GLU X 318      59.081  59.192  25.842  1.00  0.00           C
ATOM   2465  O   GLU X 318      60.287  58.962  25.960  1.00  0.00           O
ATOM   2466  N   ARG X 319      58.232  58.315  25.281  1.00  0.00           N
ATOM   2467  CA  ARG X 319      58.575  57.001  24.705  1.00  0.00           C
ATOM   2468  CB  ARG X 319      59.231  57.173  23.312  1.00  0.00           C
ATOM   2469  CG  ARG X 319      58.477  58.064  22.302  1.00  0.00           C
ATOM   2470  CD  ARG X 319      57.036  57.598  22.057  1.00  0.00           C
ATOM   2471  NE  ARG X 319      56.408  58.294  20.916  1.00  0.00           N
ATOM   2472  CZ  ARG X 319      55.145  58.647  20.765  1.00  0.00           C
ATOM   2473  NH1 ARG X 319      54.304  58.751  21.757  1.00  0.00           N
ATOM   2474  NH2 ARG X 319      54.722  58.877  19.560  1.00  0.00           N
ATOM   2475  C   ARG X 319      59.379  56.099  25.660  1.00  0.00           C
ATOM   2476  O   ARG X 319      60.307  55.408  25.245  1.00  0.00           O
ATOM   2477  N   ASN X 320      59.043  56.095  26.954  1.00  0.00           N
ATOM   2478  CA  ASN X 320      59.858  55.501  28.031  1.00  0.00           C
ATOM   2479  CB  ASN X 320      59.487  56.198  29.358  1.00  0.00           C
ATOM   2480  CG  ASN X 320      60.568  56.102  30.425  1.00  0.00           C
ATOM   2481  OD1 ASN X 320      60.401  55.500  31.477  1.00  0.00           O
ATOM   2482  ND2 ASN X 320      61.698  56.729  30.213  1.00  0.00           N
ATOM   2483  C   ASN X 320      59.835  53.950  28.115  1.00  0.00           C
ATOM   2484  O   ASN X 320      60.188  53.378  29.146  1.00  0.00           O
ATOM   2485  N   PHE X 321      59.443  53.249  27.044  1.00  0.00           N
ATOM   2486  CA  PHE X 321      59.494  51.782  26.956  1.00  0.00           C
ATOM   2487  CB  PHE X 321      58.845  51.309  25.645  1.00  0.00           C
ATOM   2488  CG  PHE X 321      57.339  51.160  25.718  1.00  0.00           C
ATOM   2489  CD1 PHE X 321      56.769  49.882  25.881  1.00  0.00           C
ATOM   2490  CE1 PHE X 321      55.373  49.734  25.964  1.00  0.00           C
ATOM   2491  CZ  PHE X 321      54.543  50.865  25.888  1.00  0.00           C
ATOM   2492  CE2 PHE X 321      55.109  52.141  25.730  1.00  0.00           C
ATOM   2493  CD2 PHE X 321      56.504  52.290  25.639  1.00  0.00           C
ATOM   2494  C   PHE X 321      60.928  51.239  27.068  1.00  0.00           C
ATOM   2495  O   PHE X 321      61.898  51.906  26.684  1.00  0.00           O
ATOM   2496  N   HIE X 322      61.066  50.013  27.580  1.00  0.00           N
ATOM   2497  CA  HIE X 322      62.352  49.331  27.732  1.00  0.00           C
ATOM   2498  CB  HIE X 322      62.230  48.169  28.731  1.00  0.00           C
ATOM   2499  CG  HIE X 322      63.574  47.616  29.134  1.00  0.00           C
ATOM   2500  ND1 HIE X 322      64.740  48.378  29.249  1.00  0.00           N
ATOM   2501  CE1 HIE X 322      65.712  47.518  29.585  1.00  0.00           C
ATOM   2502  NE2 HIE X 322      65.216  46.276  29.692  1.00  0.00           N
ATOM   2503  CD2 HIE X 322      63.866  46.315  29.417  1.00  0.00           C
ATOM   2504  C   HIE X 322      62.930  48.874  26.384  1.00  0.00           C
ATOM   2505  O   HIE X 322      62.198  48.517  25.458  1.00  0.00           O
ATOM   2506  N   THR X 323      64.255  48.893  26.261  1.00  0.00           N
ATOM   2507  CA  THR X 323      64.969  48.700  24.989  1.00  0.00           C
ATOM   2508  CB  THR X 323      66.231  49.582  24.949  1.00  0.00           C
ATOM   2509  CG2 THR X 323      66.901  49.611  23.575  1.00  0.00           C
ATOM   2510  OG1 THR X 323      65.875  50.920  25.251  1.00  0.00           O
ATOM   2511  C   THR X 323      65.247  47.215  24.732  1.00  0.00           C
ATOM   2512  O   THR X 323      66.341  46.717  24.998  1.00  0.00           O
ATOM   2513  N   VAL X 324      64.229  46.503  24.235  1.00  0.00           N
ATOM   2514  CA  VAL X 324      64.249  45.075  23.849  1.00  0.00           C
ATOM   2515  CB  VAL X 324      63.715  44.164  24.981  1.00  0.00           C
ATOM   2516  CG1 VAL X 324      64.637  44.163  26.206  1.00  0.00           C
ATOM   2517  CG2 VAL X 324      62.297  44.520  25.455  1.00  0.00           C
ATOM   2518  C   VAL X 324      63.400  44.838  22.584  1.00  0.00           C
ATOM   2519  O   VAL X 324      62.427  45.569  22.388  1.00  0.00           O
ATOM   2520  N   PRO X 325      63.678  43.830  21.734  1.00  0.00           N
ATOM   2521  CD  PRO X 325      64.911  43.065  21.650  1.00  0.00           C
ATOM   2522  CG  PRO X 325      64.963  42.546  20.215  1.00  0.00           C
ATOM   2523  CB  PRO X 325      63.488  42.315  19.887  1.00  0.00           C
ATOM   2524  CA  PRO X 325      62.768  43.432  20.656  1.00  0.00           C
ATOM   2525  C   PRO X 325      61.408  42.958  21.194  1.00  0.00           C
ATOM   2526  O   PRO X 325      61.358  42.181  22.154  1.00  0.00           O
ATOM   2527  N   TYR X 326      60.313  43.388  20.558  1.00  0.00           N
ATOM   2528  CA  TYR X 326      58.939  43.075  20.976  1.00  0.00           C
ATOM   2529  CB  TYR X 326      58.374  44.300  21.724  1.00  0.00           C
ATOM   2530  CG  TYR X 326      57.032  44.185  22.442  1.00  0.00           C
ATOM   2531  CD1 TYR X 326      56.459  42.941  22.785  1.00  0.00           C
ATOM   2532  CE1 TYR X 326      55.234  42.879  23.474  1.00  0.00           C
ATOM   2533  CZ  TYR X 326      54.575  44.068  23.844  1.00  0.00           C
ATOM   2534  OH  TYR X 326      53.392  44.009  24.507  1.00  0.00           O
ATOM   2535  CE2 TYR X 326      55.150  45.315  23.526  1.00  0.00           C
ATOM   2536  CD2 TYR X 326      56.374  45.371  22.829  1.00  0.00           C
ATOM   2537  C   TYR X 326      58.066  42.645  19.780  1.00  0.00           C
ATOM   2538  O   TYR X 326      58.072  43.291  18.730  1.00  0.00           O
ATOM   2539  N   MET X 327      57.316  41.549  19.928  1.00  0.00           N
ATOM   2540  CA  MET X 327      56.400  41.015  18.910  1.00  0.00           C
ATOM   2541  CB  MET X 327      56.897  39.621  18.495  1.00  0.00           C
ATOM   2542  CG  MET X 327      56.276  39.128  17.186  1.00  0.00           C
ATOM   2543  SD  MET X 327      56.948  37.544  16.606  1.00  0.00           S
ATOM   2544  CE  MET X 327      56.073  36.377  17.686  1.00  0.00           C
ATOM   2545  C   MET X 327      54.950  41.002  19.424  1.00  0.00           C
ATOM   2546  O   MET X 327      54.703  40.570  20.550  1.00  0.00           O
ATOM   2547  N   VAL X 328      53.987  41.470  18.620  1.00  0.00           N
ATOM   2548  CA  VAL X 328      52.581  41.635  19.054  1.00  0.00           C
ATOM   2549  CB  VAL X 328      52.245  43.115  19.339  1.00  0.00           C
ATOM   2550  CG1 VAL X 328      50.771  43.302  19.730  1.00  0.00           C
ATOM   2551  CG2 VAL X 328      53.099  43.673  20.487  1.00  0.00           C
ATOM   2552  C   VAL X 328      51.593  41.030  18.054  1.00  0.00           C
ATOM   2553  O   VAL X 328      51.601  41.367  16.869  1.00  0.00           O
ATOM   2554  N   GLY X 329      50.717  40.157  18.555  1.00  0.00           N
ATOM   2555  CA  GLY X 329      49.657  39.510  17.787  1.00  0.00           C
ATOM   2556  C   GLY X 329      48.321  40.250  17.813  1.00  0.00           C
ATOM   2557  O   GLY X 329      47.885  40.755  18.847  1.00  0.00           O
ATOM   2558  N   ILE X 330      47.658  40.237  16.662  1.00  0.00           N
ATOM   2559  CA  ILE X 330      46.358  40.831  16.336  1.00  0.00           C
ATOM   2560  CB  ILE X 330      46.602  42.036  15.387  1.00  0.00           C
ATOM   2561  CG2 ILE X 330      45.317  42.582  14.757  1.00  0.00           C
ATOM   2562  CG1 ILE X 330      47.391  43.182  16.068  1.00  0.00           C
ATOM   2563  CD1 ILE X 330      46.710  43.860  17.268  1.00  0.00           C
ATOM   2564  C   ILE X 330      45.459  39.733  15.728  1.00  0.00           C
ATOM   2565  O   ILE X 330      45.955  38.718  15.234  1.00  0.00           O
ATOM   2566  N   ASN X 331      44.134  39.899  15.756  1.00  0.00           N
ATOM   2567  CA  ASN X 331      43.177  38.924  15.211  1.00  0.00           C
ATOM   2568  CB  ASN X 331      42.558  38.146  16.384  1.00  0.00           C
ATOM   2569  CG  ASN X 331      42.294  36.691  16.035  1.00  0.00           C
ATOM   2570  OD1 ASN X 331      41.457  36.376  15.199  1.00  0.00           O
ATOM   2571  ND2 ASN X 331      43.014  35.780  16.642  1.00  0.00           N
ATOM   2572  C   ASN X 331      42.098  39.579  14.326  1.00  0.00           C
ATOM   2573  O   ASN X 331      41.945  40.801  14.328  1.00  0.00           O
ATOM   2574  N   LYS X 332      41.337  38.765  13.584  1.00  0.00           N
ATOM   2575  CA  LYS X 332      40.244  39.190  12.687  1.00  0.00           C
ATOM   2576  CB  LYS X 332      40.658  38.806  11.250  1.00  0.00           C
ATOM   2577  CG  LYS X 332      39.877  39.527  10.138  1.00  0.00           C
ATOM   2578  CD  LYS X 332      40.540  39.319   8.769  1.00  0.00           C
ATOM   2579  CE  LYS X 332      39.756  40.016   7.650  1.00  0.00           C
ATOM   2580  NZ  LYS X 332      40.406  39.806   6.335  1.00  0.00           N
ATOM   2581  C   LYS X 332      38.850  38.675  13.107  1.00  0.00           C
ATOM   2582  O   LYS X 332      37.857  39.056  12.482  1.00  0.00           O
ATOM   2583  N   GLN X 333      38.754  37.830  14.143  1.00  0.00           N
ATOM   2584  CA  GLN X 333      37.502  37.211  14.628  1.00  0.00           C
ATOM   2585  CB  GLN X 333      37.265  35.869  13.903  1.00  0.00           C
ATOM   2586  CG  GLN X 333      38.411  34.844  14.004  1.00  0.00           C
ATOM   2587  CD  GLN X 333      38.130  33.571  13.205  1.00  0.00           C
ATOM   2588  OE1 GLN X 333      36.994  33.152  13.009  1.00  0.00           O
ATOM   2589  NE2 GLN X 333      39.147  32.895  12.725  1.00  0.00           N
ATOM   2590  C   GLN X 333      37.394  37.122  16.169  1.00  0.00           C
ATOM   2591  O   GLN X 333      37.173  36.055  16.742  1.00  0.00           O
ATOM   2592  N   GLU X 334      37.576  38.252  16.859  1.00  0.00           N
ATOM   2593  CA  GLU X 334      37.522  38.388  18.326  1.00  0.00           C
ATOM   2594  CB  GLU X 334      38.947  38.678  18.858  1.00  0.00           C
ATOM   2595  CG  GLU X 334      39.965  37.526  18.740  1.00  0.00           C
ATOM   2596  CD  GLU X 334      39.905  36.553  19.867  1.00  0.00           C
ATOM   2597  OE1 GLU X 334      39.730  35.337  19.779  1.00  0.00           O
ATOM   2598  OE2 GLU X 334      40.155  37.103  21.055  1.00  0.00           O
ATOM   2599  C   GLU X 334      36.500  39.463  18.782  1.00  0.00           C
ATOM   2600  O   GLU X 334      36.859  40.376  19.532  1.00  0.00           O
ATOM   2601  N   PHE X 335      35.236  39.419  18.328  1.00  0.00           N
ATOM   2602  CA  PHE X 335      34.215  40.389  18.781  1.00  0.00           C
ATOM   2603  CB  PHE X 335      34.291  41.677  17.932  1.00  0.00           C
ATOM   2604  CG  PHE X 335      34.212  41.495  16.426  1.00  0.00           C
ATOM   2605  CD1 PHE X 335      35.390  41.293  15.681  1.00  0.00           C
ATOM   2606  CE1 PHE X 335      35.323  41.087  14.292  1.00  0.00           C
ATOM   2607  CZ  PHE X 335      34.079  41.091  13.639  1.00  0.00           C
ATOM   2608  CE2 PHE X 335      32.902  41.315  14.375  1.00  0.00           C
ATOM   2609  CD2 PHE X 335      32.969  41.528  15.764  1.00  0.00           C
ATOM   2610  C   PHE X 335      32.762  39.880  18.885  1.00  0.00           C
ATOM   2611  O   PHE X 335      32.125  40.139  19.906  1.00  0.00           O
ATOM   2612  N   GLY X 336      32.215  39.200  17.870  1.00  0.00           N
ATOM   2613  CA  GLY X 336      30.758  39.099  17.634  1.00  0.00           C
ATOM   2614  C   GLY X 336      29.917  38.350  18.681  1.00  0.00           C
ATOM   2615  O   GLY X 336      28.720  38.617  18.817  1.00  0.00           O
ATOM   2616  N   TRP X 337      30.532  37.454  19.450  1.00  0.00           N
ATOM   2617  CA  TRP X 337      29.951  36.817  20.642  1.00  0.00           C
ATOM   2618  CB  TRP X 337      29.905  35.301  20.416  1.00  0.00           C
ATOM   2619  CG  TRP X 337      29.183  34.493  21.455  1.00  0.00           C
ATOM   2620  CD1 TRP X 337      27.862  34.209  21.431  1.00  0.00           C
ATOM   2621  NE1 TRP X 337      27.541  33.376  22.484  1.00  0.00           N
ATOM   2622  CE2 TRP X 337      28.642  33.083  23.254  1.00  0.00           C
ATOM   2623  CZ2 TRP X 337      28.825  32.277  24.388  1.00  0.00           C
ATOM   2624  CH2 TRP X 337      30.105  32.177  24.955  1.00  0.00           C
ATOM   2625  CZ3 TRP X 337      31.178  32.883  24.380  1.00  0.00           C
ATOM   2626  CE3 TRP X 337      30.980  33.693  23.244  1.00  0.00           C
ATOM   2627  CD2 TRP X 337      29.709  33.805  22.638  1.00  0.00           C
ATOM   2628  C   TRP X 337      30.764  37.168  21.891  1.00  0.00           C
ATOM   2629  O   TRP X 337      30.195  37.505  22.930  1.00  0.00           O
ATOM   2630  N   LEU X 338      32.096  37.168  21.755  1.00  0.00           N
ATOM   2631  CA  LEU X 338      33.073  37.455  22.809  1.00  0.00           C
ATOM   2632  CB  LEU X 338      34.458  37.495  22.123  1.00  0.00           C
ATOM   2633  CG  LEU X 338      35.702  37.432  23.031  1.00  0.00           C
ATOM   2634  CD1 LEU X 338      36.942  37.339  22.137  1.00  0.00           C
ATOM   2635  CD2 LEU X 338      35.900  38.649  23.938  1.00  0.00           C
ATOM   2636  C   LEU X 338      32.743  38.750  23.572  1.00  0.00           C
ATOM   2637  O   LEU X 338      32.611  38.733  24.797  1.00  0.00           O
ATOM   2638  N   ILE X 339      32.570  39.872  22.865  1.00  0.00           N
ATOM   2639  CA  ILE X 339      32.369  41.176  23.508  1.00  0.00           C
ATOM   2640  CB  ILE X 339      32.811  42.339  22.586  1.00  0.00           C
ATOM   2641  CG2 ILE X 339      32.362  43.699  23.150  1.00  0.00           C
ATOM   2642  CG1 ILE X 339      34.348  42.283  22.410  1.00  0.00           C
ATOM   2643  CD1 ILE X 339      34.911  43.307  21.418  1.00  0.00           C
ATOM   2644  C   ILE X 339      30.960  41.297  24.125  1.00  0.00           C
ATOM   2645  O   ILE X 339      30.899  41.562  25.332  1.00  0.00           O
ATOM   2646  N   PRO X 340      29.847  41.048  23.393  1.00  0.00           N
ATOM   2647  CD  PRO X 340      29.757  40.855  21.948  1.00  0.00           C
ATOM   2648  CG  PRO X 340      28.312  41.163  21.569  1.00  0.00           C
ATOM   2649  CB  PRO X 340      27.546  40.717  22.808  1.00  0.00           C
ATOM   2650  CA  PRO X 340      28.494  41.093  23.955  1.00  0.00           C
ATOM   2651  C   PRO X 340      28.301  40.180  25.171  1.00  0.00           C
ATOM   2652  O   PRO X 340      27.857  40.643  26.223  1.00  0.00           O
ATOM   2653  N   MET X 341      28.682  38.902  25.066  1.00  0.00           N
ATOM   2654  CA  MET X 341      28.433  37.911  26.116  1.00  0.00           C
ATOM   2655  CB  MET X 341      28.493  36.500  25.497  1.00  0.00           C
ATOM   2656  CG  MET X 341      28.228  35.385  26.513  1.00  0.00           C
ATOM   2657  SD  MET X 341      26.580  35.407  27.265  1.00  0.00           S
ATOM   2658  CE  MET X 341      26.974  34.540  28.807  1.00  0.00           C
ATOM   2659  C   MET X 341      29.396  38.058  27.303  1.00  0.00           C
ATOM   2660  O   MET X 341      28.961  38.034  28.456  1.00  0.00           O
ATOM   2661  N   GLN X 342      30.703  38.196  27.050  1.00  0.00           N
ATOM   2662  CA  GLN X 342      31.732  37.946  28.071  1.00  0.00           C
ATOM   2663  CB  GLN X 342      32.785  36.957  27.535  1.00  0.00           C
ATOM   2664  CG  GLN X 342      32.184  35.700  26.882  1.00  0.00           C
ATOM   2665  CD  GLN X 342      33.276  34.766  26.389  1.00  0.00           C
ATOM   2666  OE1 GLN X 342      33.927  35.009  25.381  1.00  0.00           O
ATOM   2667  NE2 GLN X 342      33.556  33.686  27.079  1.00  0.00           N
ATOM   2668  C   GLN X 342      32.401  39.217  28.618  1.00  0.00           C
ATOM   2669  O   GLN X 342      32.895  39.184  29.749  1.00  0.00           O
ATOM   2670  N   LEU X 343      32.410  40.324  27.860  1.00  0.00           N
ATOM   2671  CA  LEU X 343      33.092  41.574  28.241  1.00  0.00           C
ATOM   2672  CB  LEU X 343      33.990  42.025  27.071  1.00  0.00           C
ATOM   2673  CG  LEU X 343      34.957  43.181  27.398  1.00  0.00           C
ATOM   2674  CD1 LEU X 343      35.984  42.811  28.470  1.00  0.00           C
ATOM   2675  CD2 LEU X 343      35.731  43.568  26.137  1.00  0.00           C
ATOM   2676  C   LEU X 343      32.126  42.679  28.703  1.00  0.00           C
ATOM   2677  O   LEU X 343      32.365  43.301  29.737  1.00  0.00           O
ATOM   2678  N   MET X 344      31.026  42.913  27.976  1.00  0.00           N
ATOM   2679  CA  MET X 344      30.021  43.930  28.341  1.00  0.00           C
ATOM   2680  CB  MET X 344      29.722  44.848  27.145  1.00  0.00           C
ATOM   2681  CG  MET X 344      28.803  44.217  26.095  1.00  0.00           C
ATOM   2682  SD  MET X 344      28.719  45.116  24.518  1.00  0.00           S
ATOM   2683  CE  MET X 344      28.024  46.698  25.070  1.00  0.00           C
ATOM   2684  C   MET X 344      28.751  43.360  28.997  1.00  0.00           C
ATOM   2685  O   MET X 344      27.948  44.129  29.526  1.00  0.00           O
ATOM   2686  N   SER X 345      28.581  42.033  29.010  1.00  0.00           N
ATOM   2687  CA  SER X 345      27.453  41.326  29.644  1.00  0.00           C
ATOM   2688  CB  SER X 345      27.596  41.322  31.171  1.00  0.00           C
ATOM   2689  OG  SER X 345      28.827  40.718  31.528  1.00  0.00           O
ATOM   2690  C   SER X 345      26.074  41.812  29.171  1.00  0.00           C
ATOM   2691  O   SER X 345      25.177  42.091  29.974  1.00  0.00           O
ATOM   2692  N   TYR X 346      25.909  41.904  27.851  1.00  0.00           N
ATOM   2693  CA  TYR X 346      24.662  42.240  27.165  1.00  0.00           C
ATOM   2694  CB  TYR X 346      24.722  43.709  26.707  1.00  0.00           C
ATOM   2695  CG  TYR X 346      23.381  44.261  26.260  1.00  0.00           C
ATOM   2696  CD1 TYR X 346      22.530  44.853  27.210  1.00  0.00           C
ATOM   2697  CE1 TYR X 346      21.265  45.338  26.827  1.00  0.00           C
ATOM   2698  CZ  TYR X 346      20.847  45.226  25.484  1.00  0.00           C
ATOM   2699  OH  TYR X 346      19.600  45.643  25.137  1.00  0.00           O
ATOM   2700  CE2 TYR X 346      21.705  44.647  24.525  1.00  0.00           C
ATOM   2701  CD2 TYR X 346      22.973  44.171  24.915  1.00  0.00           C
ATOM   2702  C   TYR X 346      24.417  41.254  26.001  1.00  0.00           C
ATOM   2703  O   TYR X 346      24.792  41.543  24.861  1.00  0.00           O
ATOM   2704  N   PRO X 347      23.826  40.070  26.261  1.00  0.00           N
ATOM   2705  CD  PRO X 347      23.588  39.480  27.569  1.00  0.00           C
ATOM   2706  CG  PRO X 347      23.486  37.978  27.322  1.00  0.00           C
ATOM   2707  CB  PRO X 347      22.836  37.917  25.941  1.00  0.00           C
ATOM   2708  CA  PRO X 347      23.436  39.128  25.213  1.00  0.00           C
ATOM   2709  C   PRO X 347      22.443  39.759  24.229  1.00  0.00           C
ATOM   2710  O   PRO X 347      21.427  40.331  24.638  1.00  0.00           O
ATOM   2711  N   LEU X 348      22.719  39.638  22.929  1.00  0.00           N
ATOM   2712  CA  LEU X 348      21.917  40.225  21.852  1.00  0.00           C
ATOM   2713  CB  LEU X 348      22.827  40.555  20.650  1.00  0.00           C
ATOM   2714  CG  LEU X 348      23.875  41.651  20.935  1.00  0.00           C
ATOM   2715  CD1 LEU X 348      24.818  41.803  19.741  1.00  0.00           C
ATOM   2716  CD2 LEU X 348      23.233  43.018  21.191  1.00  0.00           C
ATOM   2717  C   LEU X 348      20.746  39.291  21.519  1.00  0.00           C
ATOM   2718  O   LEU X 348      20.799  38.500  20.573  1.00  0.00           O
ATOM   2719  N   SER X 349      19.713  39.348  22.356  1.00  0.00           N
ATOM   2720  CA  SER X 349      18.538  38.459  22.356  1.00  0.00           C
ATOM   2721  CB  SER X 349      18.071  38.252  23.800  1.00  0.00           C
ATOM   2722  OG  SER X 349      19.176  37.832  24.586  1.00  0.00           O
ATOM   2723  C   SER X 349      17.386  38.969  21.478  1.00  0.00           C
ATOM   2724  O   SER X 349      16.430  38.239  21.204  1.00  0.00           O
ATOM   2725  N   GLU X 350      17.485  40.209  21.003  1.00  0.00           N
ATOM   2726  CA  GLU X 350      16.680  40.800  19.932  1.00  0.00           C
ATOM   2727  CB  GLU X 350      15.753  41.885  20.503  1.00  0.00           C
ATOM   2728  CG  GLU X 350      14.586  41.275  21.295  1.00  0.00           C
ATOM   2729  CD  GLU X 350      13.845  42.342  22.103  1.00  0.00           C
ATOM   2730  OE1 GLU X 350      14.104  42.459  23.329  1.00  0.00           O
ATOM   2731  OE2 GLU X 350      13.036  43.102  21.513  1.00  0.00           O
ATOM   2732  C   GLU X 350      17.607  41.339  18.833  1.00  0.00           C
ATOM   2733  O   GLU X 350      18.639  41.955  19.115  1.00  0.00           O
ATOM   2734  N   GLY X 351      17.244  41.109  17.570  1.00  0.00           N
ATOM   2735  CA  GLY X 351      18.015  41.536  16.402  1.00  0.00           C
ATOM   2736  C   GLY X 351      17.873  43.030  16.098  1.00  0.00           C
ATOM   2737  O   GLY X 351      18.796  43.630  15.549  1.00  0.00           O
ATOM   2738  N   GLN X 352      16.745  43.634  16.488  1.00  0.00           N
ATOM   2739  CA  GLN X 352      16.490  45.069  16.343  1.00  0.00           C
ATOM   2740  CB  GLN X 352      14.984  45.366  16.446  1.00  0.00           C
ATOM   2741  CG  GLN X 352      14.208  44.783  15.255  1.00  0.00           C
ATOM   2742  CD  GLN X 352      12.717  45.099  15.275  1.00  0.00           C
ATOM   2743  OE1 GLN X 352      12.235  46.019  15.926  1.00  0.00           O
ATOM   2744  NE2 GLN X 352      11.928  44.376  14.518  1.00  0.00           N
ATOM   2745  C   GLN X 352      17.282  45.915  17.353  1.00  0.00           C
ATOM   2746  O   GLN X 352      17.407  45.561  18.533  1.00  0.00           O
ATOM   2747  N   LEU X 353      17.790  47.058  16.884  1.00  0.00           N
ATOM   2748  CA  LEU X 353      18.572  48.022  17.655  1.00  0.00           C
ATOM   2749  CB  LEU X 353      20.057  47.615  17.540  1.00  0.00           C
ATOM   2750  CG  LEU X 353      21.026  48.503  18.339  1.00  0.00           C
ATOM   2751  CD1 LEU X 353      20.819  48.361  19.848  1.00  0.00           C
ATOM   2752  CD2 LEU X 353      22.468  48.117  18.012  1.00  0.00           C
ATOM   2753  C   LEU X 353      18.324  49.449  17.131  1.00  0.00           C
ATOM   2754  O   LEU X 353      18.852  49.836  16.090  1.00  0.00           O
ATOM   2755  N   ASP X 354      17.528  50.244  17.851  1.00  0.00           N
ATOM   2756  CA  ASP X 354      17.293  51.657  17.512  1.00  0.00           C
ATOM   2757  CB  ASP X 354      15.931  52.131  18.064  1.00  0.00           C
ATOM   2758  CG  ASP X 354      16.045  53.140  19.209  1.00  0.00           C
ATOM   2759  OD1 ASP X 354      16.268  52.718  20.366  1.00  0.00           O
ATOM   2760  OD2 ASP X 354      15.931  54.362  18.950  1.00  0.00           O
ATOM   2761  C   ASP X 354      18.472  52.564  17.924  1.00  0.00           C
ATOM   2762  O   ASP X 354      19.263  52.217  18.806  1.00  0.00           O
ATOM   2763  N   GLN X 355      18.565  53.756  17.322  1.00  0.00           N
ATOM   2764  CA  GLN X 355      19.620  54.738  17.609  1.00  0.00           C
ATOM   2765  CB  GLN X 355      19.331  56.019  16.801  1.00  0.00           C
ATOM   2766  CG  GLN X 355      20.453  57.073  16.886  1.00  0.00           C
ATOM   2767  CD  GLN X 355      21.757  56.649  16.214  1.00  0.00           C
ATOM   2768  OE1 GLN X 355      21.829  55.679  15.467  1.00  0.00           O
ATOM   2769  NE2 GLN X 355      22.837  57.355  16.447  1.00  0.00           N
ATOM   2770  C   GLN X 355      19.748  55.072  19.107  1.00  0.00           C
ATOM   2771  O   GLN X 355      20.865  55.146  19.627  1.00  0.00           O
ATOM   2772  N   LYS X 356      18.625  55.246  19.819  1.00  0.00           N
ATOM   2773  CA  LYS X 356      18.630  55.625  21.241  1.00  0.00           C
ATOM   2774  CB  LYS X 356      17.257  56.163  21.668  1.00  0.00           C
ATOM   2775  CG  LYS X 356      16.739  57.276  20.745  1.00  0.00           C
ATOM   2776  CD  LYS X 356      15.567  58.029  21.380  1.00  0.00           C
ATOM   2777  CE  LYS X 356      14.829  58.822  20.298  1.00  0.00           C
ATOM   2778  NZ  LYS X 356      14.129  59.993  20.860  1.00  0.00           N
ATOM   2779  C   LYS X 356      19.073  54.469  22.135  1.00  0.00           C
ATOM   2780  O   LYS X 356      19.842  54.685  23.072  1.00  0.00           O
ATOM   2781  N   THR X 357      18.681  53.240  21.797  1.00  0.00           N
ATOM   2782  CA  THR X 357      19.152  52.014  22.460  1.00  0.00           C
ATOM   2783  CB  THR X 357      18.384  50.776  21.969  1.00  0.00           C
ATOM   2784  CG2 THR X 357      18.747  49.516  22.759  1.00  0.00           C
ATOM   2785  OG1 THR X 357      16.994  50.962  22.132  1.00  0.00           O
ATOM   2786  C   THR X 357      20.652  51.807  22.243  1.00  0.00           C
ATOM   2787  O   THR X 357      21.367  51.546  23.206  1.00  0.00           O
ATOM   2788  N   ALA X 358      21.159  51.984  21.017  1.00  0.00           N
ATOM   2789  CA  ALA X 358      22.591  51.873  20.723  1.00  0.00           C
ATOM   2790  CB  ALA X 358      22.798  52.042  19.214  1.00  0.00           C
ATOM   2791  C   ALA X 358      23.426  52.894  21.516  1.00  0.00           C
ATOM   2792  O   ALA X 358      24.428  52.531  22.135  1.00  0.00           O
ATOM   2793  N   MET X 359      22.973  54.152  21.557  1.00  0.00           N
ATOM   2794  CA  MET X 359      23.610  55.219  22.333  1.00  0.00           C
ATOM   2795  CB  MET X 359      22.912  56.547  21.989  1.00  0.00           C
ATOM   2796  CG  MET X 359      23.659  57.796  22.469  1.00  0.00           C
ATOM   2797  SD  MET X 359      23.675  58.139  24.252  1.00  0.00           S
ATOM   2798  CE  MET X 359      21.912  58.447  24.555  1.00  0.00           C
ATOM   2799  C   MET X 359      23.580  54.895  23.835  1.00  0.00           C
ATOM   2800  O   MET X 359      24.611  54.943  24.501  1.00  0.00           O
ATOM   2801  N   SER X 360      22.430  54.460  24.358  1.00  0.00           N
ATOM   2802  CA  SER X 360      22.243  54.117  25.777  1.00  0.00           C
ATOM   2803  CB  SER X 360      20.753  53.923  26.076  1.00  0.00           C
ATOM   2804  OG  SER X 360      20.039  55.098  25.729  1.00  0.00           O
ATOM   2805  C   SER X 360      23.034  52.875  26.216  1.00  0.00           C
ATOM   2806  O   SER X 360      23.479  52.792  27.364  1.00  0.00           O
ATOM   2807  N   LEU X 361      23.264  51.918  25.312  1.00  0.00           N
ATOM   2808  CA  LEU X 361      24.113  50.748  25.554  1.00  0.00           C
ATOM   2809  CB  LEU X 361      23.849  49.722  24.434  1.00  0.00           C
ATOM   2810  CG  LEU X 361      24.634  48.404  24.562  1.00  0.00           C
ATOM   2811  CD1 LEU X 361      24.302  47.658  25.855  1.00  0.00           C
ATOM   2812  CD2 LEU X 361      24.299  47.486  23.387  1.00  0.00           C
ATOM   2813  C   LEU X 361      25.598  51.139  25.657  1.00  0.00           C
ATOM   2814  O   LEU X 361      26.314  50.620  26.516  1.00  0.00           O
ATOM   2815  N   LEU X 362      26.055  52.086  24.831  1.00  0.00           N
ATOM   2816  CA  LEU X 362      27.410  52.645  24.902  1.00  0.00           C
ATOM   2817  CB  LEU X 362      27.738  53.341  23.567  1.00  0.00           C
ATOM   2818  CG  LEU X 362      27.887  52.389  22.363  1.00  0.00           C
ATOM   2819  CD1 LEU X 362      28.020  53.202  21.075  1.00  0.00           C
ATOM   2820  CD2 LEU X 362      29.119  51.486  22.479  1.00  0.00           C
ATOM   2821  C   LEU X 362      27.585  53.591  26.106  1.00  0.00           C
ATOM   2822  O   LEU X 362      28.616  53.543  26.773  1.00  0.00           O
ATOM   2823  N   TRP X 363      26.564  54.382  26.451  1.00  0.00           N
ATOM   2824  CA  TRP X 363      26.551  55.296  27.604  1.00  0.00           C
ATOM   2825  CB  TRP X 363      25.219  56.063  27.593  1.00  0.00           C
ATOM   2826  CG  TRP X 363      24.956  57.038  28.704  1.00  0.00           C
ATOM   2827  CD1 TRP X 363      24.309  56.745  29.855  1.00  0.00           C
ATOM   2828  NE1 TRP X 363      24.145  57.890  30.609  1.00  0.00           N
ATOM   2829  CE2 TRP X 363      24.662  58.996  29.968  1.00  0.00           C
ATOM   2830  CZ2 TRP X 363      24.705  60.358  30.301  1.00  0.00           C
ATOM   2831  CH2 TRP X 363      25.301  61.265  29.408  1.00  0.00           C
ATOM   2832  CZ3 TRP X 363      25.831  60.797  28.191  1.00  0.00           C
ATOM   2833  CE3 TRP X 363      25.778  59.425  27.867  1.00  0.00           C
ATOM   2834  CD2 TRP X 363      25.197  58.484  28.746  1.00  0.00           C
ATOM   2835  C   TRP X 363      26.770  54.542  28.923  1.00  0.00           C
ATOM   2836  O   TRP X 363      27.583  54.965  29.747  1.00  0.00           O
ATOM   2837  N   LYS X 364      26.139  53.371  29.091  1.00  0.00           N
ATOM   2838  CA  LYS X 364      26.360  52.456  30.231  1.00  0.00           C
ATOM   2839  CB  LYS X 364      25.084  51.638  30.499  1.00  0.00           C
ATOM   2840  CG  LYS X 364      23.905  52.531  30.918  1.00  0.00           C
ATOM   2841  CD  LYS X 364      22.767  51.673  31.477  1.00  0.00           C
ATOM   2842  CE  LYS X 364      21.644  52.561  32.015  1.00  0.00           C
ATOM   2843  NZ  LYS X 364      20.653  51.769  32.772  1.00  0.00           N
ATOM   2844  C   LYS X 364      27.609  51.561  30.099  1.00  0.00           C
ATOM   2845  O   LYS X 364      27.785  50.630  30.886  1.00  0.00           O
ATOM   2846  N   SER X 365      28.478  51.821  29.117  1.00  0.00           N
ATOM   2847  CA  SER X 365      29.666  51.001  28.811  1.00  0.00           C
ATOM   2848  CB  SER X 365      29.374  50.050  27.638  1.00  0.00           C
ATOM   2849  OG  SER X 365      28.201  49.284  27.858  1.00  0.00           O
ATOM   2850  C   SER X 365      30.941  51.806  28.502  1.00  0.00           C
ATOM   2851  O   SER X 365      31.953  51.202  28.150  1.00  0.00           O
ATOM   2852  N   TYR X 366      30.946  53.141  28.625  1.00  0.00           N
ATOM   2853  CA  TYR X 366      32.038  53.982  28.099  1.00  0.00           C
ATOM   2854  CB  TYR X 366      31.696  55.478  28.235  1.00  0.00           C
ATOM   2855  CG  TYR X 366      32.040  56.149  29.553  1.00  0.00           C
ATOM   2856  CD1 TYR X 366      31.044  56.392  30.522  1.00  0.00           C
ATOM   2857  CE1 TYR X 366      31.372  57.070  31.714  1.00  0.00           C
ATOM   2858  CZ  TYR X 366      32.698  57.504  31.939  1.00  0.00           C
ATOM   2859  OH  TYR X 366      33.015  58.219  33.050  1.00  0.00           O
ATOM   2860  CE2 TYR X 366      33.697  57.237  30.982  1.00  0.00           C
ATOM   2861  CD2 TYR X 366      33.363  56.575  29.787  1.00  0.00           C
ATOM   2862  C   TYR X 366      33.474  53.641  28.586  1.00  0.00           C
ATOM   2863  O   TYR X 366      34.401  53.754  27.776  1.00  0.00           O
ATOM   2864  N   PRO X 367      33.715  53.132  29.818  1.00  0.00           N
ATOM   2865  CD  PRO X 367      32.814  53.088  30.960  1.00  0.00           C
ATOM   2866  CG  PRO X 367      33.710  53.145  32.192  1.00  0.00           C
ATOM   2867  CB  PRO X 367      34.913  52.326  31.731  1.00  0.00           C
ATOM   2868  CA  PRO X 367      35.050  52.700  30.249  1.00  0.00           C
ATOM   2869  C   PRO X 367      35.645  51.536  29.437  1.00  0.00           C
ATOM   2870  O   PRO X 367      36.852  51.315  29.505  1.00  0.00           O
ATOM   2871  N   LEU X 368      34.839  50.801  28.660  1.00  0.00           N
ATOM   2872  CA  LEU X 368      35.316  49.738  27.765  1.00  0.00           C
ATOM   2873  CB  LEU X 368      34.189  48.719  27.488  1.00  0.00           C
ATOM   2874  CG  LEU X 368      33.939  47.668  28.588  1.00  0.00           C
ATOM   2875  CD1 LEU X 368      33.560  48.255  29.949  1.00  0.00           C
ATOM   2876  CD2 LEU X 368      32.808  46.738  28.145  1.00  0.00           C
ATOM   2877  C   LEU X 368      35.883  50.290  26.442  1.00  0.00           C
ATOM   2878  O   LEU X 368      36.598  49.562  25.756  1.00  0.00           O
ATOM   2879  N   VAL X 369      35.604  51.549  26.083  1.00  0.00           N
ATOM   2880  CA  VAL X 369      36.000  52.154  24.791  1.00  0.00           C
ATOM   2881  CB  VAL X 369      34.767  52.493  23.925  1.00  0.00           C
ATOM   2882  CG1 VAL X 369      34.084  51.215  23.428  1.00  0.00           C
ATOM   2883  CG2 VAL X 369      33.715  53.331  24.661  1.00  0.00           C
ATOM   2884  C   VAL X 369      36.947  53.355  24.906  1.00  0.00           C
ATOM   2885  O   VAL X 369      37.500  53.768  23.889  1.00  0.00           O
ATOM   2886  N   CYS X 370      37.194  53.876  26.115  1.00  0.00           N
ATOM   2887  CA  CYS X 370      38.125  54.988  26.394  1.00  0.00           C
ATOM   2888  CB  CYS X 370      39.584  54.532  26.227  1.00  0.00           C
ATOM   2889  SG  CYS X 370      39.959  53.135  27.325  1.00  0.00           S
ATOM   2890  C   CYS X 370      37.807  56.305  25.651  1.00  0.00           C
ATOM   2891  O   CYS X 370      38.710  57.043  25.249  1.00  0.00           O
ATOM   2892  N   ILE X 371      36.514  56.612  25.506  1.00  0.00           N
ATOM   2893  CA  ILE X 371      35.992  57.908  25.045  1.00  0.00           C
ATOM   2894  CB  ILE X 371      35.394  57.823  23.621  1.00  0.00           C
ATOM   2895  CG2 ILE X 371      36.525  57.622  22.599  1.00  0.00           C
ATOM   2896  CG1 ILE X 371      34.316  56.728  23.477  1.00  0.00           C
ATOM   2897  CD1 ILE X 371      33.490  56.850  22.190  1.00  0.00           C
ATOM   2898  C   ILE X 371      34.991  58.472  26.062  1.00  0.00           C
ATOM   2899  O   ILE X 371      34.373  57.717  26.813  1.00  0.00           O
ATOM   2900  N   ALA X 372      34.856  59.798  26.109  1.00  0.00           N
ATOM   2901  CA  ALA X 372      34.093  60.508  27.140  1.00  0.00           C
ATOM   2902  CB  ALA X 372      34.324  62.011  26.927  1.00  0.00           C
ATOM   2903  C   ALA X 372      32.586  60.161  27.162  1.00  0.00           C
ATOM   2904  O   ALA X 372      31.965  60.013  26.107  1.00  0.00           O
ATOM   2905  N   LYS X 373      31.962  60.131  28.355  1.00  0.00           N
ATOM   2906  CA  LYS X 373      30.502  59.942  28.526  1.00  0.00           C
ATOM   2907  CB  LYS X 373      30.119  60.081  30.020  1.00  0.00           C
ATOM   2908  CG  LYS X 373      28.640  59.725  30.272  1.00  0.00           C
ATOM   2909  CD  LYS X 373      28.179  59.749  31.742  1.00  0.00           C
ATOM   2910  CE  LYS X 373      28.226  61.149  32.371  1.00  0.00           C
ATOM   2911  NZ  LYS X 373      27.552  61.204  33.696  1.00  0.00           N
ATOM   2912  C   LYS X 373      29.706  60.924  27.658  1.00  0.00           C
ATOM   2913  O   LYS X 373      28.819  60.531  26.905  1.00  0.00           O
ATOM   2914  N   GLU X 374      30.083  62.200  27.694  1.00  0.00           N
ATOM   2915  CA  GLU X 374      29.427  63.289  26.958  1.00  0.00           C
ATOM   2916  CB  GLU X 374      29.631  64.608  27.731  1.00  0.00           C
ATOM   2917  CG  GLU X 374      28.881  64.571  29.079  1.00  0.00           C
ATOM   2918  CD  GLU X 374      29.073  65.824  29.944  1.00  0.00           C
ATOM   2919  OE1 GLU X 374      29.110  65.684  31.191  1.00  0.00           O
ATOM   2920  OE2 GLU X 374      29.083  66.964  29.418  1.00  0.00           O
ATOM   2921  C   GLU X 374      29.820  63.369  25.462  1.00  0.00           C
ATOM   2922  O   GLU X 374      29.350  64.261  24.750  1.00  0.00           O
ATOM   2923  N   LEU X 375      30.620  62.416  24.961  1.00  0.00           N
ATOM   2924  CA  LEU X 375      30.939  62.198  23.539  1.00  0.00           C
ATOM   2925  CB  LEU X 375      32.474  62.056  23.422  1.00  0.00           C
ATOM   2926  CG  LEU X 375      33.062  61.611  22.069  1.00  0.00           C
ATOM   2927  CD1 LEU X 375      32.709  62.509  20.888  1.00  0.00           C
ATOM   2928  CD2 LEU X 375      34.589  61.605  22.168  1.00  0.00           C
ATOM   2929  C   LEU X 375      30.148  61.019  22.925  1.00  0.00           C
ATOM   2930  O   LEU X 375      30.007  60.943  21.705  1.00  0.00           O
ATOM   2931  N   ILE X 376      29.564  60.126  23.737  1.00  0.00           N
ATOM   2932  CA  ILE X 376      28.794  58.969  23.239  1.00  0.00           C
ATOM   2933  CB  ILE X 376      28.327  58.064  24.408  1.00  0.00           C
ATOM   2934  CG2 ILE X 376      27.495  56.883  23.885  1.00  0.00           C
ATOM   2935  CG1 ILE X 376      29.487  57.533  25.285  1.00  0.00           C
ATOM   2936  CD1 ILE X 376      30.569  56.731  24.551  1.00  0.00           C
ATOM   2937  C   ILE X 376      27.628  59.347  22.293  1.00  0.00           C
ATOM   2938  O   ILE X 376      27.479  58.664  21.272  1.00  0.00           O
ATOM   2939  N   PRO X 377      26.825  60.410  22.532  1.00  0.00           N
ATOM   2940  CD  PRO X 377      26.738  61.207  23.750  1.00  0.00           C
ATOM   2941  CG  PRO X 377      25.318  61.764  23.773  1.00  0.00           C
ATOM   2942  CB  PRO X 377      25.010  61.956  22.290  1.00  0.00           C
ATOM   2943  CA  PRO X 377      25.741  60.787  21.619  1.00  0.00           C
ATOM   2944  C   PRO X 377      26.225  61.138  20.204  1.00  0.00           C
ATOM   2945  O   PRO X 377      25.687  60.614  19.227  1.00  0.00           O
ATOM   2946  N   GLU X 378      27.278  61.954  20.088  1.00  0.00           N
ATOM   2947  CA  GLU X 378      27.891  62.330  18.806  1.00  0.00           C
ATOM   2948  CB  GLU X 378      28.833  63.518  19.047  1.00  0.00           C
ATOM   2949  CG  GLU X 378      29.513  64.064  17.785  1.00  0.00           C
ATOM   2950  CD  GLU X 378      30.353  65.304  18.117  1.00  0.00           C
ATOM   2951  OE1 GLU X 378      30.050  66.411  17.610  1.00  0.00           O
ATOM   2952  OE2 GLU X 378      31.325  65.195  18.902  1.00  0.00           O
ATOM   2953  C   GLU X 378      28.625  61.152  18.146  1.00  0.00           C
ATOM   2954  O   GLU X 378      28.488  60.946  16.942  1.00  0.00           O
ATOM   2955  N   ALA X 379      29.343  60.324  18.914  1.00  0.00           N
ATOM   2956  CA  ALA X 379      30.007  59.131  18.383  1.00  0.00           C
ATOM   2957  CB  ALA X 379      30.863  58.515  19.497  1.00  0.00           C
ATOM   2958  C   ALA X 379      29.000  58.115  17.800  1.00  0.00           C
ATOM   2959  O   ALA X 379      29.252  57.518  16.749  1.00  0.00           O
ATOM   2960  N   THR X 380      27.832  57.962  18.435  1.00  0.00           N
ATOM   2961  CA  THR X 380      26.753  57.093  17.935  1.00  0.00           C
ATOM   2962  CB  THR X 380      25.739  56.726  19.035  1.00  0.00           C
ATOM   2963  CG2 THR X 380      24.942  55.476  18.654  1.00  0.00           C
ATOM   2964  OG1 THR X 380      26.383  56.401  20.247  1.00  0.00           O
ATOM   2965  C   THR X 380      26.034  57.723  16.735  1.00  0.00           C
ATOM   2966  O   THR X 380      25.688  57.014  15.787  1.00  0.00           O
ATOM   2967  N   GLU X 381      25.854  59.049  16.713  1.00  0.00           N
ATOM   2968  CA  GLU X 381      25.319  59.777  15.550  1.00  0.00           C
ATOM   2969  CB  GLU X 381      25.078  61.254  15.924  1.00  0.00           C
ATOM   2970  CG  GLU X 381      24.246  61.995  14.868  1.00  0.00           C
ATOM   2971  CD  GLU X 381      24.048  63.476  15.220  1.00  0.00           C
ATOM   2972  OE1 GLU X 381      23.293  63.811  16.170  1.00  0.00           O
ATOM   2973  OE2 GLU X 381      24.629  64.342  14.520  1.00  0.00           O
ATOM   2974  C   GLU X 381      26.250  59.636  14.330  1.00  0.00           C
ATOM   2975  O   GLU X 381      25.777  59.403  13.216  1.00  0.00           O
ATOM   2976  N   LYS X 382      27.573  59.673  14.543  1.00  0.00           N
ATOM   2977  CA  LYS X 382      28.596  59.459  13.510  1.00  0.00           C
ATOM   2978  CB  LYS X 382      29.985  59.835  14.053  1.00  0.00           C
ATOM   2979  CG  LYS X 382      30.208  61.354  14.085  1.00  0.00           C
ATOM   2980  CD  LYS X 382      31.569  61.672  14.715  1.00  0.00           C
ATOM   2981  CE  LYS X 382      31.899  63.153  14.524  1.00  0.00           C
ATOM   2982  NZ  LYS X 382      33.244  63.479  15.042  1.00  0.00           N
ATOM   2983  C   LYS X 382      28.601  58.036  12.947  1.00  0.00           C
ATOM   2984  O   LYS X 382      28.440  57.872  11.737  1.00  0.00           O
ATOM   2985  N   TYR X 383      28.787  57.010  13.784  1.00  0.00           N
ATOM   2986  CA  TYR X 383      28.964  55.631  13.293  1.00  0.00           C
ATOM   2987  CB  TYR X 383      29.691  54.777  14.353  1.00  0.00           C
ATOM   2988  CG  TYR X 383      30.594  53.681  13.791  1.00  0.00           C
ATOM   2989  CD1 TYR X 383      30.057  52.549  13.141  1.00  0.00           C
ATOM   2990  CE1 TYR X 383      30.910  51.566  12.594  1.00  0.00           C
ATOM   2991  CZ  TYR X 383      32.311  51.703  12.706  1.00  0.00           C
ATOM   2992  OH  TYR X 383      33.156  50.796  12.151  1.00  0.00           O
ATOM   2993  CE2 TYR X 383      32.849  52.818  13.380  1.00  0.00           C
ATOM   2994  CD2 TYR X 383      31.994  53.800  13.917  1.00  0.00           C
ATOM   2995  C   TYR X 383      27.634  54.993  12.855  1.00  0.00           C
ATOM   2996  O   TYR X 383      27.580  54.275  11.855  1.00  0.00           O
ATOM   2997  N   LEU X 384      26.539  55.265  13.577  1.00  0.00           N
ATOM   2998  CA  LEU X 384      25.263  54.555  13.417  1.00  0.00           C
ATOM   2999  CB  LEU X 384      24.910  53.869  14.754  1.00  0.00           C
ATOM   3000  CG  LEU X 384      24.519  52.393  14.568  1.00  0.00           C
ATOM   3001  CD1 LEU X 384      25.758  51.536  14.298  1.00  0.00           C
ATOM   3002  CD2 LEU X 384      23.839  51.864  15.828  1.00  0.00           C
ATOM   3003  C   LEU X 384      24.106  55.424  12.901  1.00  0.00           C
ATOM   3004  O   LEU X 384      23.156  54.878  12.338  1.00  0.00           O
ATOM   3005  N   GLY X 385      24.174  56.752  13.044  1.00  0.00           N
ATOM   3006  CA  GLY X 385      23.085  57.667  12.671  1.00  0.00           C
ATOM   3007  C   GLY X 385      22.760  57.691  11.170  1.00  0.00           C
ATOM   3008  O   GLY X 385      21.599  57.883  10.801  1.00  0.00           O
ATOM   3009  N   GLY X 386      23.746  57.430  10.304  1.00  0.00           N
ATOM   3010  CA  GLY X 386      23.548  57.306   8.852  1.00  0.00           C
ATOM   3011  C   GLY X 386      22.885  55.995   8.402  1.00  0.00           C
ATOM   3012  O   GLY X 386      22.291  55.951   7.326  1.00  0.00           O
ATOM   3013  N   THR X 387      22.919  54.942   9.228  1.00  0.00           N
ATOM   3014  CA  THR X 387      22.232  53.664   8.972  1.00  0.00           C
ATOM   3015  CB  THR X 387      22.925  52.511   9.720  1.00  0.00           C
ATOM   3016  CG2 THR X 387      22.355  51.142   9.353  1.00  0.00           C
ATOM   3017  OG1 THR X 387      24.306  52.478   9.430  1.00  0.00           O
ATOM   3018  C   THR X 387      20.776  53.782   9.423  1.00  0.00           C
ATOM   3019  O   THR X 387      20.518  53.941  10.615  1.00  0.00           O
ATOM   3020  N   ASP X 388      19.816  53.729   8.499  1.00  0.00           N
ATOM   3021  CA  ASP X 388      18.427  54.130   8.772  1.00  0.00           C
ATOM   3022  CB  ASP X 388      17.879  54.876   7.542  1.00  0.00           C
ATOM   3023  CG  ASP X 388      16.606  55.674   7.844  1.00  0.00           C
ATOM   3024  OD1 ASP X 388      16.625  56.522   8.767  1.00  0.00           O
ATOM   3025  OD2 ASP X 388      15.575  55.485   7.154  1.00  0.00           O
ATOM   3026  C   ASP X 388      17.509  52.969   9.205  1.00  0.00           C
ATOM   3027  O   ASP X 388      16.511  53.208   9.892  1.00  0.00           O
ATOM   3028  N   ASP X 389      17.835  51.721   8.844  1.00  0.00           N
ATOM   3029  CA  ASP X 389      17.027  50.535   9.170  1.00  0.00           C
ATOM   3030  CB  ASP X 389      17.091  49.489   8.045  1.00  0.00           C
ATOM   3031  CG  ASP X 389      16.339  48.211   8.435  1.00  0.00           C
ATOM   3032  OD1 ASP X 389      16.982  47.285   8.979  1.00  0.00           O
ATOM   3033  OD2 ASP X 389      15.095  48.149   8.277  1.00  0.00           O
ATOM   3034  C   ASP X 389      17.341  49.919  10.549  1.00  0.00           C
ATOM   3035  O   ASP X 389      18.499  49.735  10.930  1.00  0.00           O
ATOM   3036  N   THR X 390      16.281  49.545  11.275  1.00  0.00           N
ATOM   3037  CA  THR X 390      16.326  49.078  12.673  1.00  0.00           C
ATOM   3038  CB  THR X 390      14.909  49.024  13.266  1.00  0.00           C
ATOM   3039  CG2 THR X 390      14.277  50.417  13.321  1.00  0.00           C
ATOM   3040  OG1 THR X 390      14.066  48.190  12.494  1.00  0.00           O
ATOM   3041  C   THR X 390      17.001  47.723  12.902  1.00  0.00           C
ATOM   3042  O   THR X 390      17.340  47.419  14.044  1.00  0.00           O
ATOM   3043  N   VAL X 391      17.235  46.920  11.858  1.00  0.00           N
ATOM   3044  CA  VAL X 391      18.015  45.670  11.935  1.00  0.00           C
ATOM   3045  CB  VAL X 391      17.258  44.500  11.272  1.00  0.00           C
ATOM   3046  CG1 VAL X 391      18.078  43.204  11.275  1.00  0.00           C
ATOM   3047  CG2 VAL X 391      15.955  44.210  12.028  1.00  0.00           C
ATOM   3048  C   VAL X 391      19.412  45.871  11.347  1.00  0.00           C
ATOM   3049  O   VAL X 391      20.394  45.432  11.953  1.00  0.00           O
ATOM   3050  N   LYS X 392      19.551  46.611  10.236  1.00  0.00           N
ATOM   3051  CA  LYS X 392      20.867  46.920   9.639  1.00  0.00           C
ATOM   3052  CB  LYS X 392      20.673  47.618   8.279  1.00  0.00           C
ATOM   3053  CG  LYS X 392      21.961  47.805   7.449  1.00  0.00           C
ATOM   3054  CD  LYS X 392      22.643  46.493   7.018  1.00  0.00           C
ATOM   3055  CE  LYS X 392      23.898  46.803   6.191  1.00  0.00           C
ATOM   3056  NZ  LYS X 392      24.647  45.575   5.832  1.00  0.00           N
ATOM   3057  C   LYS X 392      21.765  47.727  10.591  1.00  0.00           C
ATOM   3058  O   LYS X 392      22.978  47.522  10.590  1.00  0.00           O
ATOM   3059  N   LYS X 393      21.194  48.552  11.484  1.00  0.00           N
ATOM   3060  CA  LYS X 393      21.936  49.196  12.590  1.00  0.00           C
ATOM   3061  CB  LYS X 393      20.978  49.996  13.493  1.00  0.00           C
ATOM   3062  CG  LYS X 393      20.695  51.415  12.970  1.00  0.00           C
ATOM   3063  CD  LYS X 393      19.838  52.184  13.987  1.00  0.00           C
ATOM   3064  CE  LYS X 393      19.415  53.574  13.504  1.00  0.00           C
ATOM   3065  NZ  LYS X 393      20.546  54.510  13.324  1.00  0.00           N
ATOM   3066  C   LYS X 393      22.736  48.202  13.444  1.00  0.00           C
ATOM   3067  O   LYS X 393      23.848  48.534  13.846  1.00  0.00           O
ATOM   3068  N   LYS X 394      22.242  46.981  13.694  1.00  0.00           N
ATOM   3069  CA  LYS X 394      22.961  45.984  14.512  1.00  0.00           C
ATOM   3070  CB  LYS X 394      21.958  44.965  15.087  1.00  0.00           C
ATOM   3071  CG  LYS X 394      22.558  44.148  16.249  1.00  0.00           C
ATOM   3072  CD  LYS X 394      22.892  42.699  15.870  1.00  0.00           C
ATOM   3073  CE  LYS X 394      21.625  41.836  15.857  1.00  0.00           C
ATOM   3074  NZ  LYS X 394      21.947  40.437  15.505  1.00  0.00           N
ATOM   3075  C   LYS X 394      24.143  45.346  13.767  1.00  0.00           C
ATOM   3076  O   LYS X 394      25.201  45.156  14.360  1.00  0.00           O
ATOM   3077  N   ASP X 395      24.020  45.136  12.456  1.00  0.00           N
ATOM   3078  CA  ASP X 395      25.105  44.675  11.567  1.00  0.00           C
ATOM   3079  CB  ASP X 395      24.484  44.440  10.180  1.00  0.00           C
ATOM   3080  CG  ASP X 395      25.377  43.675   9.206  1.00  0.00           C
ATOM   3081  OD1 ASP X 395      25.769  42.521   9.500  1.00  0.00           O
ATOM   3082  OD2 ASP X 395      25.633  44.186   8.092  1.00  0.00           O
ATOM   3083  C   ASP X 395      26.281  45.680  11.490  1.00  0.00           C
ATOM   3084  O   ASP X 395      27.439  45.289  11.297  1.00  0.00           O
ATOM   3085  N   LEU X 396      25.991  46.973  11.692  1.00  0.00           N
ATOM   3086  CA  LEU X 396      26.983  48.049  11.836  1.00  0.00           C
ATOM   3087  CB  LEU X 396      26.420  49.362  11.249  1.00  0.00           C
ATOM   3088  CG  LEU X 396      26.638  49.585   9.738  1.00  0.00           C
ATOM   3089  CD1 LEU X 396      28.116  49.775   9.390  1.00  0.00           C
ATOM   3090  CD2 LEU X 396      26.064  48.467   8.867  1.00  0.00           C
ATOM   3091  C   LEU X 396      27.457  48.241  13.288  1.00  0.00           C
ATOM   3092  O   LEU X 396      28.615  48.590  13.501  1.00  0.00           O
ATOM   3093  N   PHE X 397      26.640  47.951  14.305  1.00  0.00           N
ATOM   3094  CA  PHE X 397      27.099  47.946  15.703  1.00  0.00           C
ATOM   3095  CB  PHE X 397      25.895  47.815  16.645  1.00  0.00           C
ATOM   3096  CG  PHE X 397      26.204  48.181  18.086  1.00  0.00           C
ATOM   3097  CD1 PHE X 397      25.993  49.499  18.534  1.00  0.00           C
ATOM   3098  CE1 PHE X 397      26.265  49.848  19.869  1.00  0.00           C
ATOM   3099  CZ  PHE X 397      26.764  48.880  20.759  1.00  0.00           C
ATOM   3100  CE2 PHE X 397      26.983  47.564  20.314  1.00  0.00           C
ATOM   3101  CD2 PHE X 397      26.701  47.214  18.981  1.00  0.00           C
ATOM   3102  C   PHE X 397      28.147  46.844  15.944  1.00  0.00           C
ATOM   3103  O   PHE X 397      29.146  47.068  16.625  1.00  0.00           O
ATOM   3104  N   LEU X 398      27.991  45.691  15.283  1.00  0.00           N
ATOM   3105  CA  LEU X 398      28.996  44.620  15.219  1.00  0.00           C
ATOM   3106  CB  LEU X 398      28.315  43.341  14.687  1.00  0.00           C
ATOM   3107  CG  LEU X 398      27.253  42.731  15.629  1.00  0.00           C
ATOM   3108  CD1 LEU X 398      26.520  41.587  14.928  1.00  0.00           C
ATOM   3109  CD2 LEU X 398      27.865  42.176  16.917  1.00  0.00           C
ATOM   3110  C   LEU X 398      30.260  44.998  14.407  1.00  0.00           C
ATOM   3111  O   LEU X 398      31.236  44.250  14.410  1.00  0.00           O
ATOM   3112  N   ASP X 399      30.277  46.152  13.731  1.00  0.00           N
ATOM   3113  CA  ASP X 399      31.458  46.757  13.083  1.00  0.00           C
ATOM   3114  CB  ASP X 399      31.032  47.255  11.694  1.00  0.00           C
ATOM   3115  CG  ASP X 399      32.205  47.605  10.782  1.00  0.00           C
ATOM   3116  OD1 ASP X 399      32.463  48.810  10.564  1.00  0.00           O
ATOM   3117  OD2 ASP X 399      32.846  46.681  10.227  1.00  0.00           O
ATOM   3118  C   ASP X 399      32.078  47.882  13.938  1.00  0.00           C
ATOM   3119  O   ASP X 399      33.291  48.087  13.921  1.00  0.00           O
ATOM   3120  N   LEU X 400      31.258  48.561  14.748  1.00  0.00           N
ATOM   3121  CA  LEU X 400      31.658  49.555  15.749  1.00  0.00           C
ATOM   3122  CB  LEU X 400      30.356  50.217  16.256  1.00  0.00           C
ATOM   3123  CG  LEU X 400      30.473  51.517  17.076  1.00  0.00           C
ATOM   3124  CD1 LEU X 400      29.076  52.133  17.208  1.00  0.00           C
ATOM   3125  CD2 LEU X 400      30.993  51.308  18.501  1.00  0.00           C
ATOM   3126  C   LEU X 400      32.504  48.913  16.866  1.00  0.00           C
ATOM   3127  O   LEU X 400      33.530  49.468  17.255  1.00  0.00           O
ATOM   3128  N   ILE X 401      32.139  47.713  17.337  1.00  0.00           N
ATOM   3129  CA  ILE X 401      32.857  46.996  18.416  1.00  0.00           C
ATOM   3130  CB  ILE X 401      31.879  46.249  19.358  1.00  0.00           C
ATOM   3131  CG2 ILE X 401      30.832  47.225  19.930  1.00  0.00           C
ATOM   3132  CG1 ILE X 401      31.229  45.022  18.677  1.00  0.00           C
ATOM   3133  CD1 ILE X 401      30.341  44.191  19.611  1.00  0.00           C
ATOM   3134  C   ILE X 401      34.012  46.088  17.939  1.00  0.00           C
ATOM   3135  O   ILE X 401      34.554  45.325  18.740  1.00  0.00           O
ATOM   3136  N   ALA X 402      34.393  46.133  16.658  1.00  0.00           N
ATOM   3137  CA  ALA X 402      35.313  45.165  16.049  1.00  0.00           C
ATOM   3138  CB  ALA X 402      35.423  45.486  14.553  1.00  0.00           C
ATOM   3139  C   ALA X 402      36.709  45.087  16.709  1.00  0.00           C
ATOM   3140  O   ALA X 402      37.202  43.985  16.952  1.00  0.00           O
ATOM   3141  N   ASP X 403      37.345  46.224  17.023  1.00  0.00           N
ATOM   3142  CA  ASP X 403      38.710  46.291  17.586  1.00  0.00           C
ATOM   3143  CB  ASP X 403      39.728  46.406  16.436  1.00  0.00           C
ATOM   3144  CG  ASP X 403      39.842  45.132  15.596  1.00  0.00           C
ATOM   3145  OD1 ASP X 403      39.379  45.091  14.432  1.00  0.00           O
ATOM   3146  OD2 ASP X 403      40.488  44.161  16.049  1.00  0.00           O
ATOM   3147  C   ASP X 403      38.949  47.431  18.608  1.00  0.00           C
ATOM   3148  O   ASP X 403      39.997  47.456  19.255  1.00  0.00           O
ATOM   3149  N   VAL X 404      38.021  48.378  18.780  1.00  0.00           N
ATOM   3150  CA  VAL X 404      38.165  49.574  19.643  1.00  0.00           C
ATOM   3151  CB  VAL X 404      36.887  50.440  19.536  1.00  0.00           C
ATOM   3152  CG1 VAL X 404      35.618  49.717  20.009  1.00  0.00           C
ATOM   3153  CG2 VAL X 404      36.993  51.770  20.292  1.00  0.00           C
ATOM   3154  C   VAL X 404      38.519  49.292  21.117  1.00  0.00           C
ATOM   3155  O   VAL X 404      39.185  50.116  21.747  1.00  0.00           O
ATOM   3156  N   MET X 405      38.103  48.157  21.689  1.00  0.00           N
ATOM   3157  CA  MET X 405      38.245  47.873  23.128  1.00  0.00           C
ATOM   3158  CB  MET X 405      37.124  46.931  23.602  1.00  0.00           C
ATOM   3159  CG  MET X 405      35.716  47.473  23.325  1.00  0.00           C
ATOM   3160  SD  MET X 405      34.394  46.529  24.127  1.00  0.00           S
ATOM   3161  CE  MET X 405      32.952  47.360  23.411  1.00  0.00           C
ATOM   3162  C   MET X 405      39.617  47.298  23.522  1.00  0.00           C
ATOM   3163  O   MET X 405      40.044  47.471  24.666  1.00  0.00           O
ATOM   3164  N   PHE X 406      40.311  46.589  22.627  1.00  0.00           N
ATOM   3165  CA  PHE X 406      41.647  46.024  22.907  1.00  0.00           C
ATOM   3166  CB  PHE X 406      41.518  44.723  23.723  1.00  0.00           C
ATOM   3167  CG  PHE X 406      40.596  43.656  23.158  1.00  0.00           C
ATOM   3168  CD1 PHE X 406      39.277  43.538  23.642  1.00  0.00           C
ATOM   3169  CE1 PHE X 406      38.425  42.541  23.134  1.00  0.00           C
ATOM   3170  CZ  PHE X 406      38.890  41.651  22.150  1.00  0.00           C
ATOM   3171  CE2 PHE X 406      40.205  41.766  21.667  1.00  0.00           C
ATOM   3172  CD2 PHE X 406      41.056  42.768  22.167  1.00  0.00           C
ATOM   3173  C   PHE X 406      42.517  45.801  21.661  1.00  0.00           C
ATOM   3174  O   PHE X 406      43.742  45.873  21.758  1.00  0.00           O
ATOM   3175  N   GLY X 407      41.920  45.602  20.484  1.00  0.00           N
ATOM   3176  CA  GLY X 407      42.654  45.494  19.222  1.00  0.00           C
ATOM   3177  C   GLY X 407      43.447  46.761  18.880  1.00  0.00           C
ATOM   3178  O   GLY X 407      44.677  46.735  18.845  1.00  0.00           O
ATOM   3179  N   VAL X 408      42.759  47.899  18.729  1.00  0.00           N
ATOM   3180  CA  VAL X 408      43.390  49.207  18.467  1.00  0.00           C
ATOM   3181  CB  VAL X 408      42.348  50.312  18.178  1.00  0.00           C
ATOM   3182  CG1 VAL X 408      42.976  51.710  18.076  1.00  0.00           C
ATOM   3183  CG2 VAL X 408      41.617  50.034  16.862  1.00  0.00           C
ATOM   3184  C   VAL X 408      44.387  49.593  19.574  1.00  0.00           C
ATOM   3185  O   VAL X 408      45.534  49.871  19.221  1.00  0.00           O
ATOM   3186  N   PRO X 409      44.056  49.535  20.885  1.00  0.00           N
ATOM   3187  CD  PRO X 409      42.717  49.399  21.451  1.00  0.00           C
ATOM   3188  CG  PRO X 409      42.825  49.816  22.913  1.00  0.00           C
ATOM   3189  CB  PRO X 409      44.275  49.497  23.259  1.00  0.00           C
ATOM   3190  CA  PRO X 409      45.030  49.781  21.957  1.00  0.00           C
ATOM   3191  C   PRO X 409      46.315  48.938  21.860  1.00  0.00           C
ATOM   3192  O   PRO X 409      47.408  49.441  22.129  1.00  0.00           O
ATOM   3193  N   SER X 410      46.218  47.681  21.412  1.00  0.00           N
ATOM   3194  CA  SER X 410      47.382  46.802  21.211  1.00  0.00           C
ATOM   3195  CB  SER X 410      46.927  45.351  21.018  1.00  0.00           C
ATOM   3196  OG  SER X 410      46.204  44.920  22.161  1.00  0.00           O
ATOM   3197  C   SER X 410      48.291  47.247  20.052  1.00  0.00           C
ATOM   3198  O   SER X 410      49.483  46.941  20.062  1.00  0.00           O
ATOM   3199  N   VAL X 411      47.778  48.031  19.096  1.00  0.00           N
ATOM   3200  CA  VAL X 411      48.584  48.721  18.070  1.00  0.00           C
ATOM   3201  CB  VAL X 411      47.728  49.071  16.828  1.00  0.00           C
ATOM   3202  CG1 VAL X 411      48.581  49.664  15.702  1.00  0.00           C
ATOM   3203  CG2 VAL X 411      47.013  47.845  16.239  1.00  0.00           C
ATOM   3204  C   VAL X 411      49.258  49.975  18.648  1.00  0.00           C
ATOM   3205  O   VAL X 411      50.428  50.234  18.361  1.00  0.00           O
ATOM   3206  N   ILE X 412      48.573  50.739  19.511  1.00  0.00           N
ATOM   3207  CA  ILE X 412      49.089  52.010  20.063  1.00  0.00           C
ATOM   3208  CB  ILE X 412      47.979  52.768  20.840  1.00  0.00           C
ATOM   3209  CG2 ILE X 412      48.481  54.116  21.386  1.00  0.00           C
ATOM   3210  CG1 ILE X 412      46.706  53.024  19.999  1.00  0.00           C
ATOM   3211  CD1 ILE X 412      46.923  53.612  18.597  1.00  0.00           C
ATOM   3212  C   ILE X 412      50.359  51.816  20.910  1.00  0.00           C
ATOM   3213  O   ILE X 412      51.260  52.661  20.857  1.00  0.00           O
ATOM   3214  N   VAL X 413      50.491  50.692  21.628  1.00  0.00           N
ATOM   3215  CA  VAL X 413      51.732  50.350  22.355  1.00  0.00           C
ATOM   3216  CB  VAL X 413      51.515  49.273  23.439  1.00  0.00           C
ATOM   3217  CG1 VAL X 413      50.612  49.818  24.550  1.00  0.00           C
ATOM   3218  CG2 VAL X 413      50.900  47.965  22.924  1.00  0.00           C
ATOM   3219  C   VAL X 413      52.884  49.975  21.413  1.00  0.00           C
ATOM   3220  O   VAL X 413      54.003  50.453  21.603  1.00  0.00           O
ATOM   3221  N   ALA X 414      52.624  49.221  20.338  1.00  0.00           N
ATOM   3222  CA  ALA X 414      53.641  48.882  19.335  1.00  0.00           C
ATOM   3223  CB  ALA X 414      53.053  47.834  18.382  1.00  0.00           C
ATOM   3224  C   ALA X 414      54.147  50.130  18.583  1.00  0.00           C
ATOM   3225  O   ALA X 414      55.353  50.288  18.366  1.00  0.00           O
ATOM   3226  N   ARG X 415      53.242  51.070  18.270  1.00  0.00           N
ATOM   3227  CA  ARG X 415      53.582  52.393  17.716  1.00  0.00           C
ATOM   3228  CB  ARG X 415      52.306  53.148  17.325  1.00  0.00           C
ATOM   3229  CG  ARG X 415      51.647  52.563  16.069  1.00  0.00           C
ATOM   3230  CD  ARG X 415      50.576  53.539  15.587  1.00  0.00           C
ATOM   3231  NE  ARG X 415      49.980  53.172  14.296  1.00  0.00           N
ATOM   3232  CZ  ARG X 415      49.116  53.919  13.633  1.00  0.00           C
ATOM   3233  NH1 ARG X 415      48.643  55.042  14.089  1.00  0.00           N
ATOM   3234  NH2 ARG X 415      48.693  53.534  12.477  1.00  0.00           N
ATOM   3235  C   ARG X 415      54.425  53.254  18.662  1.00  0.00           C
ATOM   3236  O   ARG X 415      55.223  54.058  18.180  1.00  0.00           O
ATOM   3237  N   ASN X 416      54.296  53.075  19.978  1.00  0.00           N
ATOM   3238  CA  ASN X 416      55.156  53.738  20.961  1.00  0.00           C
ATOM   3239  CB  ASN X 416      54.489  53.673  22.348  1.00  0.00           C
ATOM   3240  CG  ASN X 416      54.799  54.914  23.157  1.00  0.00           C
ATOM   3241  OD1 ASN X 416      55.788  55.015  23.861  1.00  0.00           O
ATOM   3242  ND2 ASN X 416      53.972  55.923  23.050  1.00  0.00           N
ATOM   3243  C   ASN X 416      56.563  53.115  20.978  1.00  0.00           C
ATOM   3244  O   ASN X 416      57.565  53.824  20.881  1.00  0.00           O
ATOM   3245  N   HIE X 417      56.634  51.780  21.019  1.00  0.00           N
ATOM   3246  CA  HIE X 417      57.883  51.013  21.114  1.00  0.00           C
ATOM   3247  CB  HIE X 417      57.521  49.531  21.280  1.00  0.00           C
ATOM   3248  CG  HIE X 417      58.624  48.700  21.878  1.00  0.00           C
ATOM   3249  ND1 HIE X 417      58.867  48.576  23.247  1.00  0.00           N
ATOM   3250  CE1 HIE X 417      59.836  47.658  23.371  1.00  0.00           C
ATOM   3251  NE2 HIE X 417      60.237  47.247  22.159  1.00  0.00           N
ATOM   3252  CD2 HIE X 417      59.488  47.891  21.202  1.00  0.00           C
ATOM   3253  C   HIE X 417      58.821  51.235  19.917  1.00  0.00           C
ATOM   3254  O   HIE X 417      60.030  51.383  20.100  1.00  0.00           O
ATOM   3255  N   ARG X 418      58.276  51.362  18.696  1.00  0.00           N
ATOM   3256  CA  ARG X 418      59.080  51.699  17.504  1.00  0.00           C
ATOM   3257  CB  ARG X 418      58.320  51.376  16.208  1.00  0.00           C
ATOM   3258  CG  ARG X 418      57.136  52.303  15.898  1.00  0.00           C
ATOM   3259  CD  ARG X 418      56.484  51.877  14.581  1.00  0.00           C
ATOM   3260  NE  ARG X 418      55.417  52.794  14.156  1.00  0.00           N
ATOM   3261  CZ  ARG X 418      54.465  52.518  13.286  1.00  0.00           C
ATOM   3262  NH1 ARG X 418      54.355  51.390  12.653  1.00  0.00           N
ATOM   3263  NH2 ARG X 418      53.544  53.386  13.024  1.00  0.00           N
ATOM   3264  C   ARG X 418      59.624  53.130  17.494  1.00  0.00           C
ATOM   3265  O   ARG X 418      60.633  53.384  16.837  1.00  0.00           O
ATOM   3266  N   ASP X 419      58.996  54.059  18.216  1.00  0.00           N
ATOM   3267  CA  ASP X 419      59.453  55.452  18.375  1.00  0.00           C
ATOM   3268  CB  ASP X 419      58.212  56.352  18.524  1.00  0.00           C
ATOM   3269  CG  ASP X 419      58.435  57.840  18.219  1.00  0.00           C
ATOM   3270  OD1 ASP X 419      59.570  58.272  17.922  1.00  0.00           O
ATOM   3271  OD2 ASP X 419      57.431  58.599  18.262  1.00  0.00           O
ATOM   3272  C   ASP X 419      60.457  55.592  19.544  1.00  0.00           C
ATOM   3273  O   ASP X 419      61.253  56.530  19.590  1.00  0.00           O
ATOM   3274  N   ALA X 420      60.499  54.599  20.441  1.00  0.00           N
ATOM   3275  CA  ALA X 420      61.598  54.359  21.382  1.00  0.00           C
ATOM   3276  CB  ALA X 420      61.044  53.552  22.563  1.00  0.00           C
ATOM   3277  C   ALA X 420      62.826  53.669  20.730  1.00  0.00           C
ATOM   3278  O   ALA X 420      63.831  53.420  21.402  1.00  0.00           O
ATOM   3279  N   GLY X 421      62.763  53.355  19.429  1.00  0.00           N
ATOM   3280  CA  GLY X 421      63.882  52.847  18.621  1.00  0.00           C
ATOM   3281  C   GLY X 421      64.243  51.366  18.798  1.00  0.00           C
ATOM   3282  O   GLY X 421      65.279  50.939  18.288  1.00  0.00           O
ATOM   3283  N   ALA X 422      63.419  50.576  19.494  1.00  0.00           N
ATOM   3284  CA  ALA X 422      63.623  49.132  19.645  1.00  0.00           C
ATOM   3285  CB  ALA X 422      63.236  48.736  21.071  1.00  0.00           C
ATOM   3286  C   ALA X 422      62.850  48.324  18.570  1.00  0.00           C
ATOM   3287  O   ALA X 422      61.820  48.810  18.091  1.00  0.00           O
ATOM   3288  N   PRO X 423      63.297  47.109  18.177  1.00  0.00           N
ATOM   3289  CD  PRO X 423      64.563  46.485  18.550  1.00  0.00           C
ATOM   3290  CG  PRO X 423      64.949  45.609  17.361  1.00  0.00           C
ATOM   3291  CB  PRO X 423      63.593  45.129  16.854  1.00  0.00           C
ATOM   3292  CA  PRO X 423      62.677  46.337  17.089  1.00  0.00           C
ATOM   3293  C   PRO X 423      61.224  45.896  17.350  1.00  0.00           C
ATOM   3294  O   PRO X 423      60.852  45.576  18.482  1.00  0.00           O
ATOM   3295  N   THR X 424      60.418  45.827  16.282  1.00  0.00           N
ATOM   3296  CA  THR X 424      58.977  45.494  16.320  1.00  0.00           C
ATOM   3297  CB  THR X 424      58.088  46.750  16.365  1.00  0.00           C
ATOM   3298  CG2 THR X 424      58.234  47.573  17.640  1.00  0.00           C
ATOM   3299  OG1 THR X 424      58.385  47.580  15.261  1.00  0.00           O
ATOM   3300  C   THR X 424      58.511  44.678  15.108  1.00  0.00           C
ATOM   3301  O   THR X 424      58.761  45.078  13.964  1.00  0.00           O
ATOM   3302  N   TYR X 425      57.731  43.620  15.352  1.00  0.00           N
ATOM   3303  CA  TYR X 425      57.002  42.848  14.329  1.00  0.00           C
ATOM   3304  CB  TYR X 425      57.728  41.524  14.036  1.00  0.00           C
ATOM   3305  CG  TYR X 425      59.052  41.668  13.309  1.00  0.00           C
ATOM   3306  CD1 TYR X 425      60.247  41.789  14.043  1.00  0.00           C
ATOM   3307  CE1 TYR X 425      61.473  41.950  13.371  1.00  0.00           C
ATOM   3308  CZ  TYR X 425      61.511  41.977  11.960  1.00  0.00           C
ATOM   3309  OH  TYR X 425      62.685  42.214  11.318  1.00  0.00           O
ATOM   3310  CE2 TYR X 425      60.318  41.824  11.224  1.00  0.00           C
ATOM   3311  CD2 TYR X 425      59.091  41.675  11.900  1.00  0.00           C
ATOM   3312  C   TYR X 425      55.552  42.580  14.771  1.00  0.00           C
ATOM   3313  O   TYR X 425      55.300  42.346  15.956  1.00  0.00           O
ATOM   3314  N   MET X 426      54.602  42.598  13.829  1.00  0.00           N
ATOM   3315  CA  MET X 426      53.170  42.376  14.090  1.00  0.00           C
ATOM   3316  CB  MET X 426      52.398  43.706  14.110  1.00  0.00           C
ATOM   3317  CG  MET X 426      52.850  44.631  15.246  1.00  0.00           C
ATOM   3318  SD  MET X 426      51.769  46.060  15.534  1.00  0.00           S
ATOM   3319  CE  MET X 426      50.409  45.276  16.437  1.00  0.00           C
ATOM   3320  C   MET X 426      52.520  41.399  13.100  1.00  0.00           C
ATOM   3321  O   MET X 426      52.904  41.324  11.931  1.00  0.00           O
ATOM   3322  N   TYR X 427      51.518  40.654  13.572  1.00  0.00           N
ATOM   3323  CA  TYR X 427      50.813  39.612  12.814  1.00  0.00           C
ATOM   3324  CB  TYR X 427      51.381  38.225  13.159  1.00  0.00           C
ATOM   3325  CG  TYR X 427      51.388  37.818  14.631  1.00  0.00           C
ATOM   3326  CD1 TYR X 427      50.447  36.890  15.129  1.00  0.00           C
ATOM   3327  CE1 TYR X 427      50.534  36.432  16.463  1.00  0.00           C
ATOM   3328  CZ  TYR X 427      51.557  36.919  17.309  1.00  0.00           C
ATOM   3329  OH  TYR X 427      51.690  36.497  18.592  1.00  0.00           O
ATOM   3330  CE2 TYR X 427      52.460  37.881  16.826  1.00  0.00           C
ATOM   3331  CD2 TYR X 427      52.382  38.321  15.494  1.00  0.00           C
ATOM   3332  C   TYR X 427      49.303  39.650  13.062  1.00  0.00           C
ATOM   3333  O   TYR X 427      48.875  39.868  14.189  1.00  0.00           O
ATOM   3334  N   GLU X 428      48.498  39.404  12.027  1.00  0.00           N
ATOM   3335  CA  GLU X 428      47.037  39.275  12.100  1.00  0.00           C
ATOM   3336  CB  GLU X 428      46.373  40.242  11.101  1.00  0.00           C
ATOM   3337  CG  GLU X 428      44.834  40.248  11.158  1.00  0.00           C
ATOM   3338  CD  GLU X 428      44.232  41.203  10.112  1.00  0.00           C
ATOM   3339  OE1 GLU X 428      44.247  40.867   8.907  1.00  0.00           O
ATOM   3340  OE2 GLU X 428      43.730  42.295  10.474  1.00  0.00           O
ATOM   3341  C   GLU X 428      46.636  37.818  11.829  1.00  0.00           C
ATOM   3342  O   GLU X 428      46.895  37.295  10.743  1.00  0.00           O
ATOM   3343  N   PHE X 429      45.988  37.166  12.797  1.00  0.00           N
ATOM   3344  CA  PHE X 429      45.382  35.844  12.617  1.00  0.00           C
ATOM   3345  CB  PHE X 429      45.301  35.101  13.960  1.00  0.00           C
ATOM   3346  CG  PHE X 429      46.386  34.058  14.130  1.00  0.00           C
ATOM   3347  CD1 PHE X 429      47.471  34.280  14.999  1.00  0.00           C
ATOM   3348  CE1 PHE X 429      48.452  33.285  15.167  1.00  0.00           C
ATOM   3349  CZ  PHE X 429      48.354  32.072  14.464  1.00  0.00           C
ATOM   3350  CE2 PHE X 429      47.277  31.856  13.586  1.00  0.00           C
ATOM   3351  CD2 PHE X 429      46.294  32.845  13.422  1.00  0.00           C
ATOM   3352  C   PHE X 429      44.010  35.943  11.935  1.00  0.00           C
ATOM   3353  O   PHE X 429      43.151  36.723  12.355  1.00  0.00           O
ATOM   3354  N   GLN X 430      43.813  35.140  10.883  1.00  0.00           N
ATOM   3355  CA  GLN X 430      42.654  35.222   9.980  1.00  0.00           C
ATOM   3356  CB  GLN X 430      43.153  35.691   8.602  1.00  0.00           C
ATOM   3357  CG  GLN X 430      43.816  37.080   8.609  1.00  0.00           C
ATOM   3358  CD  GLN X 430      44.196  37.545   7.207  1.00  0.00           C
ATOM   3359  OE1 GLN X 430      44.381  36.762   6.280  1.00  0.00           O
ATOM   3360  NE2 GLN X 430      44.346  38.829   6.991  1.00  0.00           N
ATOM   3361  C   GLN X 430      41.870  33.904   9.810  1.00  0.00           C
ATOM   3362  O   GLN X 430      40.783  33.912   9.217  1.00  0.00           O
ATOM   3363  N   TYR X 431      42.411  32.771  10.270  1.00  0.00           N
ATOM   3364  CA  TYR X 431      41.867  31.435  10.006  1.00  0.00           C
ATOM   3365  CB  TYR X 431      42.419  30.933   8.661  1.00  0.00           C
ATOM   3366  CG  TYR X 431      42.027  29.507   8.346  1.00  0.00           C
ATOM   3367  CD1 TYR X 431      42.881  28.448   8.713  1.00  0.00           C
ATOM   3368  CE1 TYR X 431      42.460  27.116   8.544  1.00  0.00           C
ATOM   3369  CZ  TYR X 431      41.186  26.844   8.008  1.00  0.00           C
ATOM   3370  OH  TYR X 431      40.739  25.565   7.925  1.00  0.00           O
ATOM   3371  CE2 TYR X 431      40.353  27.906   7.599  1.00  0.00           C
ATOM   3372  CD2 TYR X 431      40.772  29.236   7.772  1.00  0.00           C
ATOM   3373  C   TYR X 431      42.180  30.433  11.131  1.00  0.00           C
ATOM   3374  O   TYR X 431      43.292  30.417  11.661  1.00  0.00           O
ATOM   3375  N   ARG X 432      41.210  29.563  11.452  1.00  0.00           N
ATOM   3376  CA  ARG X 432      41.276  28.528  12.499  1.00  0.00           C
ATOM   3377  CB  ARG X 432      40.324  28.935  13.644  1.00  0.00           C
ATOM   3378  CG  ARG X 432      40.816  30.174  14.417  1.00  0.00           C
ATOM   3379  CD  ARG X 432      39.735  30.738  15.348  1.00  0.00           C
ATOM   3380  NE  ARG X 432      40.286  31.804  16.204  1.00  0.00           N
ATOM   3381  CZ  ARG X 432      39.681  32.510  17.139  1.00  0.00           C
ATOM   3382  NH1 ARG X 432      40.372  33.369  17.819  1.00  0.00           N
ATOM   3383  NH2 ARG X 432      38.429  32.374  17.453  1.00  0.00           N
ATOM   3384  C   ARG X 432      40.921  27.130  11.933  1.00  0.00           C
ATOM   3385  O   ARG X 432      39.799  26.954  11.444  1.00  0.00           O
ATOM   3386  N   PRO X 433      41.821  26.124  12.004  1.00  0.00           N
ATOM   3387  CD  PRO X 433      43.239  26.271  12.296  1.00  0.00           C
ATOM   3388  CG  PRO X 433      43.933  25.071  11.653  1.00  0.00           C
ATOM   3389  CB  PRO X 433      42.874  23.981  11.779  1.00  0.00           C
ATOM   3390  CA  PRO X 433      41.564  24.747  11.557  1.00  0.00           C
ATOM   3391  C   PRO X 433      40.389  24.041  12.253  1.00  0.00           C
ATOM   3392  O   PRO X 433      39.975  24.413  13.353  1.00  0.00           O
ATOM   3393  N   SER X 434      39.870  22.987  11.616  1.00  0.00           N
ATOM   3394  CA  SER X 434      38.559  22.378  11.914  1.00  0.00           C
ATOM   3395  CB  SER X 434      38.072  21.566  10.705  1.00  0.00           C
ATOM   3396  OG  SER X 434      38.002  22.389   9.554  1.00  0.00           O
ATOM   3397  C   SER X 434      38.456  21.523  13.189  1.00  0.00           C
ATOM   3398  O   SER X 434      37.445  20.844  13.368  1.00  0.00           O
ATOM   3399  N   PHE X 435      39.456  21.536  14.076  1.00  0.00           N
ATOM   3400  CA  PHE X 435      39.442  20.758  15.323  1.00  0.00           C
ATOM   3401  CB  PHE X 435      40.801  20.873  16.029  1.00  0.00           C
ATOM   3402  CG  PHE X 435      41.930  20.231  15.246  1.00  0.00           C
ATOM   3403  CD1 PHE X 435      42.015  18.828  15.172  1.00  0.00           C
ATOM   3404  CE1 PHE X 435      43.019  18.223  14.400  1.00  0.00           C
ATOM   3405  CZ  PHE X 435      43.937  19.013  13.689  1.00  0.00           C
ATOM   3406  CE2 PHE X 435      43.858  20.414  13.766  1.00  0.00           C
ATOM   3407  CD2 PHE X 435      42.864  21.024  14.552  1.00  0.00           C
ATOM   3408  C   PHE X 435      38.288  21.193  16.241  1.00  0.00           C
ATOM   3409  O   PHE X 435      38.213  22.354  16.646  1.00  0.00           O
ATOM   3410  N   SER X 436      37.380  20.267  16.543  1.00  0.00           N
ATOM   3411  CA  SER X 436      36.105  20.519  17.226  1.00  0.00           C
ATOM   3412  CB  SER X 436      35.110  19.394  16.910  1.00  0.00           C
ATOM   3413  OG  SER X 436      34.823  19.354  15.522  1.00  0.00           O
ATOM   3414  C   SER X 436      36.250  20.684  18.744  1.00  0.00           C
ATOM   3415  O   SER X 436      37.241  20.260  19.349  1.00  0.00           O
ATOM   3416  N   SER X 437      35.236  21.278  19.374  1.00  0.00           N
ATOM   3417  CA  SER X 437      35.111  21.427  20.833  1.00  0.00           C
ATOM   3418  CB  SER X 437      35.483  22.848  21.263  1.00  0.00           C
ATOM   3419  OG  SER X 437      36.771  23.207  20.797  1.00  0.00           O
ATOM   3420  C   SER X 437      33.685  21.113  21.298  1.00  0.00           C
ATOM   3421  O   SER X 437      32.739  21.223  20.522  1.00  0.00           O
ATOM   3422  N   ASP X 438      33.514  20.745  22.569  1.00  0.00           N
ATOM   3423  CA  ASP X 438      32.213  20.348  23.140  1.00  0.00           C
ATOM   3424  CB  ASP X 438      32.315  18.886  23.595  1.00  0.00           C
ATOM   3425  CG  ASP X 438      30.967  18.311  24.025  1.00  0.00           C
ATOM   3426  OD1 ASP X 438      30.822  17.932  25.214  1.00  0.00           O
ATOM   3427  OD2 ASP X 438      30.068  18.185  23.157  1.00  0.00           O
ATOM   3428  C   ASP X 438      31.735  21.265  24.280  1.00  0.00           C
ATOM   3429  O   ASP X 438      30.543  21.302  24.581  1.00  0.00           O
ATOM   3430  N   MET X 439      32.651  22.016  24.901  1.00  0.00           N
ATOM   3431  CA  MET X 439      32.388  22.966  25.995  1.00  0.00           C
ATOM   3432  CB  MET X 439      32.933  22.378  27.308  1.00  0.00           C
ATOM   3433  CG  MET X 439      32.138  21.141  27.744  1.00  0.00           C
ATOM   3434  SD  MET X 439      32.665  20.366  29.296  1.00  0.00           S
ATOM   3435  CE  MET X 439      32.346  21.719  30.459  1.00  0.00           C
ATOM   3436  C   MET X 439      32.998  24.354  25.738  1.00  0.00           C
ATOM   3437  O   MET X 439      32.460  25.361  26.214  1.00  0.00           O
ATOM   3438  N   LYS X 440      34.098  24.415  24.972  1.00  0.00           N
ATOM   3439  CA  LYS X 440      34.734  25.655  24.495  1.00  0.00           C
ATOM   3440  CB  LYS X 440      36.113  25.297  23.901  1.00  0.00           C
ATOM   3441  CG  LYS X 440      37.213  26.311  24.241  1.00  0.00           C
ATOM   3442  CD  LYS X 440      38.608  25.791  23.852  1.00  0.00           C
ATOM   3443  CE  LYS X 440      38.784  25.380  22.382  1.00  0.00           C
ATOM   3444  NZ  LYS X 440      38.701  26.538  21.465  1.00  0.00           N
ATOM   3445  C   LYS X 440      33.826  26.364  23.461  1.00  0.00           C
ATOM   3446  O   LYS X 440      33.247  25.655  22.635  1.00  0.00           O
ATOM   3447  N   PRO X 441      33.694  27.712  23.443  1.00  0.00           N
ATOM   3448  CD  PRO X 441      34.293  28.658  24.380  1.00  0.00           C
ATOM   3449  CG  PRO X 441      33.323  29.834  24.460  1.00  0.00           C
ATOM   3450  CB  PRO X 441      32.747  29.886  23.049  1.00  0.00           C
ATOM   3451  CA  PRO X 441      32.669  28.412  22.645  1.00  0.00           C
ATOM   3452  C   PRO X 441      32.724  28.250  21.113  1.00  0.00           C
ATOM   3453  O   PRO X 441      31.822  28.719  20.415  1.00  0.00           O
ATOM   3454  N   LYS X 442      33.726  27.551  20.565  1.00  0.00           N
ATOM   3455  CA  LYS X 442      33.747  27.037  19.186  1.00  0.00           C
ATOM   3456  CB  LYS X 442      35.046  26.240  18.996  1.00  0.00           C
ATOM   3457  CG  LYS X 442      35.291  25.806  17.545  1.00  0.00           C
ATOM   3458  CD  LYS X 442      36.715  25.262  17.408  1.00  0.00           C
ATOM   3459  CE  LYS X 442      37.071  25.065  15.934  1.00  0.00           C
ATOM   3460  NZ  LYS X 442      38.539  24.989  15.762  1.00  0.00           N
ATOM   3461  C   LYS X 442      32.507  26.205  18.822  1.00  0.00           C
ATOM   3462  O   LYS X 442      32.146  26.165  17.646  1.00  0.00           O
ATOM   3463  N   THR X 443      31.793  25.637  19.798  1.00  0.00           N
ATOM   3464  CA  THR X 443      30.443  25.053  19.627  1.00  0.00           C
ATOM   3465  CB  THR X 443      29.826  24.715  20.992  1.00  0.00           C
ATOM   3466  CG2 THR X 443      30.517  23.550  21.696  1.00  0.00           C
ATOM   3467  OG1 THR X 443      29.915  25.838  21.837  1.00  0.00           O
ATOM   3468  C   THR X 443      29.454  25.989  18.912  1.00  0.00           C
ATOM   3469  O   THR X 443      28.629  25.516  18.129  1.00  0.00           O
ATOM   3470  N   VAL X 444      29.575  27.306  19.120  1.00  0.00           N
ATOM   3471  CA  VAL X 444      28.800  28.384  18.467  1.00  0.00           C
ATOM   3472  CB  VAL X 444      27.876  29.106  19.478  1.00  0.00           C
ATOM   3473  CG1 VAL X 444      26.849  28.141  20.081  1.00  0.00           C
ATOM   3474  CG2 VAL X 444      28.644  29.777  20.628  1.00  0.00           C
ATOM   3475  C   VAL X 444      29.700  29.369  17.695  1.00  0.00           C
ATOM   3476  O   VAL X 444      29.304  30.502  17.423  1.00  0.00           O
ATOM   3477  N   ILE X 445      30.931  28.945  17.376  1.00  0.00           N
ATOM   3478  CA  ILE X 445      32.044  29.701  16.757  1.00  0.00           C
ATOM   3479  CB  ILE X 445      31.944  29.774  15.212  1.00  0.00           C
ATOM   3480  CG2 ILE X 445      31.800  28.359  14.618  1.00  0.00           C
ATOM   3481  CG1 ILE X 445      30.837  30.719  14.696  1.00  0.00           C
ATOM   3482  CD1 ILE X 445      30.989  31.069  13.209  1.00  0.00           C
ATOM   3483  C   ILE X 445      32.434  31.037  17.432  1.00  0.00           C
ATOM   3484  O   ILE X 445      33.180  31.827  16.855  1.00  0.00           O
ATOM   3485  N   GLY X 446      31.993  31.289  18.668  1.00  0.00           N
ATOM   3486  CA  GLY X 446      32.208  32.544  19.407  1.00  0.00           C
ATOM   3487  C   GLY X 446      33.506  32.603  20.225  1.00  0.00           C
ATOM   3488  O   GLY X 446      33.529  33.197  21.302  1.00  0.00           O
ATOM   3489  N   ASP X 447      34.560  31.900  19.809  1.00  0.00           N
ATOM   3490  CA  ASP X 447      35.667  31.512  20.694  1.00  0.00           C
ATOM   3491  CB  ASP X 447      36.190  30.134  20.256  1.00  0.00           C
ATOM   3492  CG  ASP X 447      36.669  29.286  21.435  1.00  0.00           C
ATOM   3493  OD1 ASP X 447      36.420  28.061  21.442  1.00  0.00           O
ATOM   3494  OD2 ASP X 447      37.324  29.833  22.350  1.00  0.00           O
ATOM   3495  C   ASP X 447      36.790  32.567  20.817  1.00  0.00           C
ATOM   3496  O   ASP X 447      37.190  33.193  19.831  1.00  0.00           O
ATOM   3497  N   HIP X 448      37.333  32.736  22.027  1.00  0.00           N
ATOM   3498  CA  HIP X 448      38.506  33.569  22.332  1.00  0.00           C
ATOM   3499  CB  HIP X 448      38.323  34.245  23.708  1.00  0.00           C
ATOM   3500  CG  HIP X 448      39.473  35.049  24.189  1.00  0.00           C
ATOM   3501  ND1 HIP X 448      40.295  35.866  23.406  1.00  0.00           N
ATOM   3502  CE1 HIP X 448      41.167  36.484  24.257  1.00  0.00           C
ATOM   3503  NE2 HIP X 448      40.930  36.083  25.570  1.00  0.00           N
ATOM   3504  CD2 HIP X 448      39.869  35.175  25.528  1.00  0.00           C
ATOM   3505  C   HIP X 448      39.795  32.726  22.270  1.00  0.00           C
ATOM   3506  O   HIP X 448      39.924  31.725  22.985  1.00  0.00           O
ATOM   3507  N   GLY X 449      40.747  33.118  21.418  1.00  0.00           N
ATOM   3508  CA  GLY X 449      42.087  32.518  21.340  1.00  0.00           C
ATOM   3509  C   GLY X 449      42.135  31.049  20.897  1.00  0.00           C
ATOM   3510  O   GLY X 449      43.017  30.316  21.339  1.00  0.00           O
ATOM   3511  N   ASP X 450      41.198  30.591  20.056  1.00  0.00           N
ATOM   3512  CA  ASP X 450      41.157  29.200  19.559  1.00  0.00           C
ATOM   3513  CB  ASP X 450      39.853  28.978  18.774  1.00  0.00           C
ATOM   3514  CG  ASP X 450      39.705  27.574  18.166  1.00  0.00           C
ATOM   3515  OD1 ASP X 450      39.809  26.583  18.923  1.00  0.00           O
ATOM   3516  OD2 ASP X 450      39.430  27.449  16.947  1.00  0.00           O
ATOM   3517  C   ASP X 450      42.409  28.805  18.750  1.00  0.00           C
ATOM   3518  O   ASP X 450      42.685  27.622  18.584  1.00  0.00           O
ATOM   3519  N   GLU X 451      43.244  29.762  18.341  1.00  0.00           N
ATOM   3520  CA  GLU X 451      44.603  29.523  17.847  1.00  0.00           C
ATOM   3521  CB  GLU X 451      45.341  30.866  17.678  1.00  0.00           C
ATOM   3522  CG  GLU X 451      44.800  31.788  16.570  1.00  0.00           C
ATOM   3523  CD  GLU X 451      43.464  32.488  16.872  1.00  0.00           C
ATOM   3524  OE1 GLU X 451      42.996  32.523  18.031  1.00  0.00           O
ATOM   3525  OE2 GLU X 451      42.815  33.006  15.934  1.00  0.00           O
ATOM   3526  C   GLU X 451      45.415  28.613  18.794  1.00  0.00           C
ATOM   3527  O   GLU X 451      46.090  27.693  18.327  1.00  0.00           O
ATOM   3528  N   LEU X 452      45.311  28.802  20.118  1.00  0.00           N
ATOM   3529  CA  LEU X 452      46.054  28.040  21.140  1.00  0.00           C
ATOM   3530  CB  LEU X 452      45.957  28.765  22.501  1.00  0.00           C
ATOM   3531  CG  LEU X 452      46.860  29.997  22.728  1.00  0.00           C
ATOM   3532  CD1 LEU X 452      48.349  29.651  22.684  1.00  0.00           C
ATOM   3533  CD2 LEU X 452      46.601  31.153  21.760  1.00  0.00           C
ATOM   3534  C   LEU X 452      45.597  26.572  21.271  1.00  0.00           C
ATOM   3535  O   LEU X 452      46.305  25.763  21.880  1.00  0.00           O
ATOM   3536  N   PHE X 453      44.442  26.230  20.693  1.00  0.00           N
ATOM   3537  CA  PHE X 453      43.857  24.885  20.670  1.00  0.00           C
ATOM   3538  CB  PHE X 453      42.438  24.987  21.250  1.00  0.00           C
ATOM   3539  CG  PHE X 453      41.653  23.688  21.265  1.00  0.00           C
ATOM   3540  CD1 PHE X 453      41.863  22.742  22.285  1.00  0.00           C
ATOM   3541  CE1 PHE X 453      41.096  21.565  22.325  1.00  0.00           C
ATOM   3542  CZ  PHE X 453      40.125  21.320  21.338  1.00  0.00           C
ATOM   3543  CE2 PHE X 453      39.931  22.249  20.301  1.00  0.00           C
ATOM   3544  CD2 PHE X 453      40.687  23.434  20.272  1.00  0.00           C
ATOM   3545  C   PHE X 453      43.846  24.266  19.261  1.00  0.00           C
ATOM   3546  O   PHE X 453      43.971  23.052  19.132  1.00  0.00           O
ATOM   3547  N   SER X 454      43.716  25.076  18.206  1.00  0.00           N
ATOM   3548  CA  SER X 454      43.466  24.623  16.828  1.00  0.00           C
ATOM   3549  CB  SER X 454      42.165  25.250  16.306  1.00  0.00           C
ATOM   3550  OG  SER X 454      41.060  24.847  17.095  1.00  0.00           O
ATOM   3551  C   SER X 454      44.608  24.907  15.842  1.00  0.00           C
ATOM   3552  O   SER X 454      44.620  24.311  14.769  1.00  0.00           O
ATOM   3553  N   VAL X 455      45.564  25.788  16.172  1.00  0.00           N
ATOM   3554  CA  VAL X 455      46.734  26.109  15.322  1.00  0.00           C
ATOM   3555  CB  VAL X 455      46.794  27.610  14.955  1.00  0.00           C
ATOM   3556  CG1 VAL X 455      48.007  27.918  14.066  1.00  0.00           C
ATOM   3557  CG2 VAL X 455      45.546  28.071  14.194  1.00  0.00           C
ATOM   3558  C   VAL X 455      48.042  25.686  15.990  1.00  0.00           C
ATOM   3559  O   VAL X 455      48.843  24.981  15.378  1.00  0.00           O
ATOM   3560  N   PHE X 456      48.263  26.102  17.239  1.00  0.00           N
ATOM   3561  CA  PHE X 456      49.499  25.830  17.969  1.00  0.00           C
ATOM   3562  CB  PHE X 456      49.661  26.849  19.107  1.00  0.00           C
ATOM   3563  CG  PHE X 456      49.960  28.274  18.656  1.00  0.00           C
ATOM   3564  CD1 PHE X 456      51.216  28.591  18.106  1.00  0.00           C
ATOM   3565  CE1 PHE X 456      51.514  29.910  17.720  1.00  0.00           C
ATOM   3566  CZ  PHE X 456      50.551  30.922  17.869  1.00  0.00           C
ATOM   3567  CE2 PHE X 456      49.295  30.615  18.413  1.00  0.00           C
ATOM   3568  CD2 PHE X 456      49.004  29.297  18.806  1.00  0.00           C
ATOM   3569  C   PHE X 456      49.539  24.373  18.464  1.00  0.00           C
ATOM   3570  O   PHE X 456      48.713  23.948  19.278  1.00  0.00           O
ATOM   3571  N   GLY X 457      50.499  23.595  17.958  1.00  0.00           N
ATOM   3572  CA  GLY X 457      50.750  22.187  18.289  1.00  0.00           C
ATOM   3573  C   GLY X 457      49.738  21.189  17.710  1.00  0.00           C
ATOM   3574  O   GLY X 457      50.135  20.198  17.097  1.00  0.00           O
ATOM   3575  N   ALA X 458      48.435  21.440  17.868  1.00  0.00           N
ATOM   3576  CA  ALA X 458      47.374  20.468  17.580  1.00  0.00           C
ATOM   3577  CB  ALA X 458      46.017  21.090  17.918  1.00  0.00           C
ATOM   3578  C   ALA X 458      47.403  19.845  16.163  1.00  0.00           C
ATOM   3579  O   ALA X 458      47.265  18.622  16.087  1.00  0.00           O
ATOM   3580  N   PRO X 459      47.681  20.574  15.058  1.00  0.00           N
ATOM   3581  CD  PRO X 459      47.755  22.025  14.945  1.00  0.00           C
ATOM   3582  CG  PRO X 459      47.375  22.340  13.501  1.00  0.00           C
ATOM   3583  CB  PRO X 459      47.946  21.140  12.744  1.00  0.00           C
ATOM   3584  CA  PRO X 459      47.777  19.971  13.723  1.00  0.00           C
ATOM   3585  C   PRO X 459      48.898  18.924  13.562  1.00  0.00           C
ATOM   3586  O   PRO X 459      48.847  18.121  12.628  1.00  0.00           O
ATOM   3587  N   PHE X 460      49.885  18.879  14.467  1.00  0.00           N
ATOM   3588  CA  PHE X 460      50.916  17.832  14.510  1.00  0.00           C
ATOM   3589  CB  PHE X 460      52.300  18.498  14.620  1.00  0.00           C
ATOM   3590  CG  PHE X 460      53.493  17.596  14.328  1.00  0.00           C
ATOM   3591  CD1 PHE X 460      54.563  17.522  15.241  1.00  0.00           C
ATOM   3592  CE1 PHE X 460      55.683  16.716  14.965  1.00  0.00           C
ATOM   3593  CZ  PHE X 460      55.744  15.979  13.771  1.00  0.00           C
ATOM   3594  CE2 PHE X 460      54.678  16.041  12.858  1.00  0.00           C
ATOM   3595  CD2 PHE X 460      53.560  16.851  13.131  1.00  0.00           C
ATOM   3596  C   PHE X 460      50.658  16.758  15.591  1.00  0.00           C
ATOM   3597  O   PHE X 460      51.339  15.731  15.609  1.00  0.00           O
ATOM   3598  N   LEU X 461      49.657  16.935  16.463  1.00  0.00           N
ATOM   3599  CA  LEU X 461      49.321  16.015  17.569  1.00  0.00           C
ATOM   3600  CB  LEU X 461      49.325  16.802  18.894  1.00  0.00           C
ATOM   3601  CG  LEU X 461      50.664  17.470  19.273  1.00  0.00           C
ATOM   3602  CD1 LEU X 461      50.499  18.226  20.593  1.00  0.00           C
ATOM   3603  CD2 LEU X 461      51.809  16.467  19.429  1.00  0.00           C
ATOM   3604  C   LEU X 461      47.985  15.264  17.382  1.00  0.00           C
ATOM   3605  O   LEU X 461      47.799  14.200  17.982  1.00  0.00           O
ATOM   3606  N   LYS X 462      47.075  15.784  16.550  1.00  0.00           N
ATOM   3607  CA  LYS X 462      45.772  15.198  16.187  1.00  0.00           C
ATOM   3608  CB  LYS X 462      44.633  16.109  16.681  1.00  0.00           C
ATOM   3609  CG  LYS X 462      44.461  16.184  18.206  1.00  0.00           C
ATOM   3610  CD  LYS X 462      43.297  17.132  18.544  1.00  0.00           C
ATOM   3611  CE  LYS X 462      42.995  17.154  20.046  1.00  0.00           C
ATOM   3612  NZ  LYS X 462      42.013  18.215  20.371  1.00  0.00           N
ATOM   3613  C   LYS X 462      45.652  15.025  14.669  1.00  0.00           C
ATOM   3614  O   LYS X 462      46.177  15.841  13.912  1.00  0.00           O
ATOM   3615  N   GLU X 463      44.893  14.028  14.216  1.00  0.00           N
ATOM   3616  CA  GLU X 463      44.343  13.997  12.852  1.00  0.00           C
ATOM   3617  CB  GLU X 463      44.083  12.548  12.397  1.00  0.00           C
ATOM   3618  CG  GLU X 463      43.424  12.515  11.007  1.00  0.00           C
ATOM   3619  CD  GLU X 463      43.319  11.122  10.383  1.00  0.00           C
ATOM   3620  OE1 GLU X 463      43.173  11.028   9.142  1.00  0.00           O
ATOM   3621  OE2 GLU X 463      43.356  10.088  11.091  1.00  0.00           O
ATOM   3622  C   GLU X 463      43.064  14.848  12.793  1.00  0.00           C
ATOM   3623  O   GLU X 463      42.216  14.745  13.682  1.00  0.00           O
ATOM   3624  N   GLY X 464      42.919  15.680  11.758  1.00  0.00           N
ATOM   3625  CA  GLY X 464      41.750  16.537  11.563  1.00  0.00           C
ATOM   3626  C   GLY X 464      41.923  17.774  10.667  1.00  0.00           C
ATOM   3627  O   GLY X 464      41.066  18.661  10.741  1.00  0.00           O
ATOM   3628  N   ALA X 465      42.979  17.886   9.848  1.00  0.00           N
ATOM   3629  CA  ALA X 465      43.261  19.073   9.023  1.00  0.00           C
ATOM   3630  CB  ALA X 465      44.055  20.066   9.884  1.00  0.00           C
ATOM   3631  C   ALA X 465      44.002  18.760   7.698  1.00  0.00           C
ATOM   3632  O   ALA X 465      44.575  17.680   7.518  1.00  0.00           O
ATOM   3633  N   SER X 466      44.012  19.715   6.757  1.00  0.00           N
ATOM   3634  CA  SER X 466      44.720  19.562   5.475  1.00  0.00           C
ATOM   3635  CB  SER X 466      44.151  20.492   4.391  1.00  0.00           C
ATOM   3636  OG  SER X 466      44.474  21.853   4.617  1.00  0.00           O
ATOM   3637  C   SER X 466      46.241  19.724   5.612  1.00  0.00           C
ATOM   3638  O   SER X 466      46.737  20.367   6.538  1.00  0.00           O
ATOM   3639  N   GLU X 467      47.003  19.178   4.661  1.00  0.00           N
ATOM   3640  CA  GLU X 467      48.479  19.171   4.690  1.00  0.00           C
ATOM   3641  CB  GLU X 467      49.014  18.450   3.440  1.00  0.00           C
ATOM   3642  CG  GLU X 467      48.544  19.036   2.098  1.00  0.00           C
ATOM   3643  CD  GLU X 467      49.397  18.501   0.944  1.00  0.00           C
ATOM   3644  OE1 GLU X 467      49.054  17.454   0.339  1.00  0.00           O
ATOM   3645  OE2 GLU X 467      50.438  19.139   0.657  1.00  0.00           O
ATOM   3646  C   GLU X 467      49.135  20.563   4.829  1.00  0.00           C
ATOM   3647  O   GLU X 467      50.232  20.684   5.379  1.00  0.00           O
ATOM   3648  N   GLU X 468      48.455  21.622   4.378  1.00  0.00           N
ATOM   3649  CA  GLU X 468      48.911  23.015   4.470  1.00  0.00           C
ATOM   3650  CB  GLU X 468      48.247  23.803   3.323  1.00  0.00           C
ATOM   3651  CG  GLU X 468      48.893  25.159   3.007  1.00  0.00           C
ATOM   3652  CD  GLU X 468      50.343  25.011   2.531  1.00  0.00           C
ATOM   3653  OE1 GLU X 468      50.585  24.536   1.390  1.00  0.00           O
ATOM   3654  OE2 GLU X 468      51.281  25.301   3.306  1.00  0.00           O
ATOM   3655  C   GLU X 468      48.635  23.635   5.857  1.00  0.00           C
ATOM   3656  O   GLU X 468      49.384  24.496   6.317  1.00  0.00           O
ATOM   3657  N   GLU X 469      47.619  23.148   6.574  1.00  0.00           N
ATOM   3658  CA  GLU X 469      47.344  23.503   7.977  1.00  0.00           C
ATOM   3659  CB  GLU X 469      45.885  23.157   8.318  1.00  0.00           C
ATOM   3660  CG  GLU X 469      44.872  24.005   7.535  1.00  0.00           C
ATOM   3661  CD  GLU X 469      43.468  23.397   7.599  1.00  0.00           C
ATOM   3662  OE1 GLU X 469      43.151  22.511   6.769  1.00  0.00           O
ATOM   3663  OE2 GLU X 469      42.635  23.825   8.427  1.00  0.00           O
ATOM   3664  C   GLU X 469      48.313  22.780   8.930  1.00  0.00           C
ATOM   3665  O   GLU X 469      48.728  23.338   9.947  1.00  0.00           O
ATOM   3666  N   ILE X 470      48.762  21.574   8.562  1.00  0.00           N
ATOM   3667  CA  ILE X 470      49.873  20.893   9.243  1.00  0.00           C
ATOM   3668  CB  ILE X 470      50.001  19.422   8.779  1.00  0.00           C
ATOM   3669  CG2 ILE X 470      51.174  18.743   9.510  1.00  0.00           C
ATOM   3670  CG1 ILE X 470      48.680  18.658   9.039  1.00  0.00           C
ATOM   3671  CD1 ILE X 470      48.679  17.193   8.588  1.00  0.00           C
ATOM   3672  C   ILE X 470      51.168  21.703   9.059  1.00  0.00           C
ATOM   3673  O   ILE X 470      51.832  22.020  10.052  1.00  0.00           O
ATOM   3674  N   ARG X 471      51.481  22.141   7.826  1.00  0.00           N
ATOM   3675  CA  ARG X 471      52.623  23.040   7.548  1.00  0.00           C
ATOM   3676  CB  ARG X 471      52.743  23.338   6.044  1.00  0.00           C
ATOM   3677  CG  ARG X 471      53.401  22.181   5.285  1.00  0.00           C
ATOM   3678  CD  ARG X 471      53.675  22.554   3.823  1.00  0.00           C
ATOM   3679  NE  ARG X 471      52.448  22.571   3.012  1.00  0.00           N
ATOM   3680  CZ  ARG X 471      51.903  21.542   2.383  1.00  0.00           C
ATOM   3681  NH1 ARG X 471      50.877  21.720   1.611  1.00  0.00           N
ATOM   3682  NH2 ARG X 471      52.340  20.318   2.468  1.00  0.00           N
ATOM   3683  C   ARG X 471      52.562  24.357   8.320  1.00  0.00           C
ATOM   3684  O   ARG X 471      53.613  24.811   8.774  1.00  0.00           O
ATOM   3685  N   LEU X 472      51.372  24.935   8.517  1.00  0.00           N
ATOM   3686  CA  LEU X 472      51.175  26.153   9.313  1.00  0.00           C
ATOM   3687  CB  LEU X 472      49.696  26.586   9.235  1.00  0.00           C
ATOM   3688  CG  LEU X 472      49.298  27.740  10.177  1.00  0.00           C
ATOM   3689  CD1 LEU X 472      50.038  29.040   9.868  1.00  0.00           C
ATOM   3690  CD2 LEU X 472      47.794  28.000  10.074  1.00  0.00           C
ATOM   3691  C   LEU X 472      51.649  25.967  10.764  1.00  0.00           C
ATOM   3692  O   LEU X 472      52.379  26.817  11.269  1.00  0.00           O
ATOM   3693  N   SER X 473      51.308  24.850  11.421  1.00  0.00           N
ATOM   3694  CA  SER X 473      51.720  24.601  12.817  1.00  0.00           C
ATOM   3695  CB  SER X 473      51.082  23.314  13.352  1.00  0.00           C
ATOM   3696  OG  SER X 473      51.617  22.141  12.759  1.00  0.00           O
ATOM   3697  C   SER X 473      53.247  24.570  12.994  1.00  0.00           C
ATOM   3698  O   SER X 473      53.786  25.173  13.928  1.00  0.00           O
ATOM   3699  N   LYS X 474      53.961  23.946  12.047  1.00  0.00           N
ATOM   3700  CA  LYS X 474      55.431  23.855  12.028  1.00  0.00           C
ATOM   3701  CB  LYS X 474      55.856  22.672  11.143  1.00  0.00           C
ATOM   3702  CG  LYS X 474      55.304  21.320  11.628  1.00  0.00           C
ATOM   3703  CD  LYS X 474      55.822  20.198  10.723  1.00  0.00           C
ATOM   3704  CE  LYS X 474      55.122  18.868  11.017  1.00  0.00           C
ATOM   3705  NZ  LYS X 474      55.609  17.799  10.116  1.00  0.00           N
ATOM   3706  C   LYS X 474      56.101  25.158  11.570  1.00  0.00           C
ATOM   3707  O   LYS X 474      57.219  25.449  11.997  1.00  0.00           O
ATOM   3708  N   MET X 475      55.422  25.951  10.737  1.00  0.00           N
ATOM   3709  CA  MET X 475      55.859  27.284  10.309  1.00  0.00           C
ATOM   3710  CB  MET X 475      55.007  27.736   9.109  1.00  0.00           C
ATOM   3711  CG  MET X 475      55.453  29.070   8.499  1.00  0.00           C
ATOM   3712  SD  MET X 475      54.187  29.888   7.484  1.00  0.00           S
ATOM   3713  CE  MET X 475      53.934  28.673   6.161  1.00  0.00           C
ATOM   3714  C   MET X 475      55.773  28.290  11.466  1.00  0.00           C
ATOM   3715  O   MET X 475      56.765  28.946  11.774  1.00  0.00           O
ATOM   3716  N   VAL X 476      54.624  28.384  12.148  1.00  0.00           N
ATOM   3717  CA  VAL X 476      54.412  29.362  13.231  1.00  0.00           C
ATOM   3718  CB  VAL X 476      52.910  29.533  13.544  1.00  0.00           C
ATOM   3719  CG1 VAL X 476      52.303  28.393  14.369  1.00  0.00           C
ATOM   3720  CG2 VAL X 476      52.650  30.859  14.261  1.00  0.00           C
ATOM   3721  C   VAL X 476      55.263  29.047  14.467  1.00  0.00           C
ATOM   3722  O   VAL X 476      55.845  29.958  15.053  1.00  0.00           O
ATOM   3723  N   MET X 477      55.446  27.760  14.796  1.00  0.00           N
ATOM   3724  CA  MET X 477      56.373  27.326  15.849  1.00  0.00           C
ATOM   3725  CB  MET X 477      56.301  25.796  15.994  1.00  0.00           C
ATOM   3726  CG  MET X 477      57.151  25.291  17.165  1.00  0.00           C
ATOM   3727  SD  MET X 477      57.125  23.495  17.400  1.00  0.00           S
ATOM   3728  CE  MET X 477      55.539  23.288  18.253  1.00  0.00           C
ATOM   3729  C   MET X 477      57.808  27.787  15.555  1.00  0.00           C
ATOM   3730  O   MET X 477      58.467  28.358  16.426  1.00  0.00           O
ATOM   3731  N   LYS X 478      58.279  27.607  14.312  1.00  0.00           N
ATOM   3732  CA  LYS X 478      59.620  28.042  13.908  1.00  0.00           C
ATOM   3733  CB  LYS X 478      60.049  27.318  12.625  1.00  0.00           C
ATOM   3734  CG  LYS X 478      61.485  27.715  12.251  1.00  0.00           C
ATOM   3735  CD  LYS X 478      62.100  26.806  11.181  1.00  0.00           C
ATOM   3736  CE  LYS X 478      62.520  25.424  11.689  1.00  0.00           C
ATOM   3737  NZ  LYS X 478      63.529  25.498  12.768  1.00  0.00           N
ATOM   3738  C   LYS X 478      59.748  29.565  13.820  1.00  0.00           C
ATOM   3739  O   LYS X 478      60.772  30.081  14.251  1.00  0.00           O
ATOM   3740  N   PHE X 479      58.732  30.303  13.363  1.00  0.00           N
ATOM   3741  CA  PHE X 479      58.732  31.773  13.424  1.00  0.00           C
ATOM   3742  CB  PHE X 479      57.445  32.350  12.801  1.00  0.00           C
ATOM   3743  CG  PHE X 479      57.331  32.437  11.285  1.00  0.00           C
ATOM   3744  CD1 PHE X 479      58.439  32.776  10.482  1.00  0.00           C
ATOM   3745  CE1 PHE X 479      58.282  32.995   9.102  1.00  0.00           C
ATOM   3746  CZ  PHE X 479      57.013  32.877   8.513  1.00  0.00           C
ATOM   3747  CE2 PHE X 479      55.904  32.534   9.303  1.00  0.00           C
ATOM   3748  CD2 PHE X 479      56.062  32.318  10.684  1.00  0.00           C
ATOM   3749  C   PHE X 479      58.876  32.286  14.870  1.00  0.00           C
ATOM   3750  O   PHE X 479      59.675  33.190  15.121  1.00  0.00           O
ATOM   3751  N   TRP X 480      58.148  31.696  15.827  1.00  0.00           N
ATOM   3752  CA  TRP X 480      58.207  32.095  17.239  1.00  0.00           C
ATOM   3753  CB  TRP X 480      57.080  31.410  18.031  1.00  0.00           C
ATOM   3754  CG  TRP X 480      55.713  32.049  18.050  1.00  0.00           C
ATOM   3755  CD1 TRP X 480      54.906  32.046  19.138  1.00  0.00           C
ATOM   3756  NE1 TRP X 480      53.711  32.671  18.848  1.00  0.00           N
ATOM   3757  CE2 TRP X 480      53.684  33.129  17.555  1.00  0.00           C
ATOM   3758  CZ2 TRP X 480      52.705  33.810  16.823  1.00  0.00           C
ATOM   3759  CH2 TRP X 480      52.978  34.200  15.504  1.00  0.00           C
ATOM   3760  CZ3 TRP X 480      54.224  33.896  14.938  1.00  0.00           C
ATOM   3761  CE3 TRP X 480      55.193  33.194  15.682  1.00  0.00           C
ATOM   3762  CD2 TRP X 480      54.958  32.775  17.013  1.00  0.00           C
ATOM   3763  C   TRP X 480      59.582  31.766  17.840  1.00  0.00           C
ATOM   3764  O   TRP X 480      60.179  32.611  18.508  1.00  0.00           O
ATOM   3765  N   ALA X 481      60.127  30.580  17.547  1.00  0.00           N
ATOM   3766  CA  ALA X 481      61.470  30.190  17.977  1.00  0.00           C
ATOM   3767  CB  ALA X 481      61.647  28.695  17.699  1.00  0.00           C
ATOM   3768  C   ALA X 481      62.576  31.043  17.321  1.00  0.00           C
ATOM   3769  O   ALA X 481      63.533  31.418  17.990  1.00  0.00           O
ATOM   3770  N   ASN X 482      62.433  31.419  16.046  1.00  0.00           N
ATOM   3771  CA  ASN X 482      63.341  32.328  15.339  1.00  0.00           C
ATOM   3772  CB  ASN X 482      62.945  32.394  13.856  1.00  0.00           C
ATOM   3773  CG  ASN X 482      63.470  31.251  13.005  1.00  0.00           C
ATOM   3774  OD1 ASN X 482      64.113  30.312  13.466  1.00  0.00           O
ATOM   3775  ND2 ASN X 482      63.221  31.322  11.719  1.00  0.00           N
ATOM   3776  C   ASN X 482      63.359  33.728  15.966  1.00  0.00           C
ATOM   3777  O   ASN X 482      64.439  34.275  16.199  1.00  0.00           O
ATOM   3778  N   PHE X 483      62.198  34.289  16.324  1.00  0.00           N
ATOM   3779  CA  PHE X 483      62.155  35.515  17.126  1.00  0.00           C
ATOM   3780  CB  PHE X 483      60.710  35.995  17.295  1.00  0.00           C
ATOM   3781  CG  PHE X 483      60.605  37.246  18.148  1.00  0.00           C
ATOM   3782  CD1 PHE X 483      60.818  38.517  17.579  1.00  0.00           C
ATOM   3783  CE1 PHE X 483      60.783  39.668  18.387  1.00  0.00           C
ATOM   3784  CZ  PHE X 483      60.524  39.551  19.764  1.00  0.00           C
ATOM   3785  CE2 PHE X 483      60.311  38.285  20.334  1.00  0.00           C
ATOM   3786  CD2 PHE X 483      60.355  37.135  19.528  1.00  0.00           C
ATOM   3787  C   PHE X 483      62.838  35.307  18.487  1.00  0.00           C
ATOM   3788  O   PHE X 483      63.683  36.109  18.880  1.00  0.00           O
ATOM   3789  N   ALA X 484      62.564  34.193  19.168  1.00  0.00           N
ATOM   3790  CA  ALA X 484      63.166  33.846  20.455  1.00  0.00           C
ATOM   3791  CB  ALA X 484      62.295  32.775  21.118  1.00  0.00           C
ATOM   3792  C   ALA X 484      64.662  33.444  20.399  1.00  0.00           C
ATOM   3793  O   ALA X 484      65.221  33.071  21.432  1.00  0.00           O
ATOM   3794  N   ARG X 485      65.328  33.541  19.238  1.00  0.00           N
ATOM   3795  CA  ARG X 485      66.780  33.332  19.077  1.00  0.00           C
ATOM   3796  CB  ARG X 485      67.042  32.475  17.825  1.00  0.00           C
ATOM   3797  CG  ARG X 485      66.763  30.988  18.091  1.00  0.00           C
ATOM   3798  CD  ARG X 485      66.616  30.194  16.787  1.00  0.00           C
ATOM   3799  NE  ARG X 485      66.259  28.792  17.066  1.00  0.00           N
ATOM   3800  CZ  ARG X 485      65.259  28.096  16.558  1.00  0.00           C
ATOM   3801  NH1 ARG X 485      65.060  26.877  16.934  1.00  0.00           N
ATOM   3802  NH2 ARG X 485      64.408  28.523  15.673  1.00  0.00           N
ATOM   3803  C   ARG X 485      67.568  34.646  19.079  1.00  0.00           C
ATOM   3804  O   ARG X 485      68.521  34.758  19.854  1.00  0.00           O
ATOM   3805  N   ASN X 486      67.175  35.643  18.276  1.00  0.00           N
ATOM   3806  CA  ASN X 486      67.810  36.975  18.250  1.00  0.00           C
ATOM   3807  CB  ASN X 486      69.085  36.910  17.377  1.00  0.00           C
ATOM   3808  CG  ASN X 486      70.135  37.953  17.736  1.00  0.00           C
ATOM   3809  OD1 ASN X 486      70.035  38.705  18.701  1.00  0.00           O
ATOM   3810  ND2 ASN X 486      71.211  38.004  16.995  1.00  0.00           N
ATOM   3811  C   ASN X 486      66.872  38.137  17.825  1.00  0.00           C
ATOM   3812  O   ASN X 486      67.340  39.235  17.511  1.00  0.00           O
ATOM   3813  N   GLY X 487      65.549  37.944  17.825  1.00  0.00           N
ATOM   3814  CA  GLY X 487      64.556  39.004  17.602  1.00  0.00           C
ATOM   3815  C   GLY X 487      64.034  39.193  16.168  1.00  0.00           C
ATOM   3816  O   GLY X 487      63.319  40.169  15.940  1.00  0.00           O
ATOM   3817  N   ASN X 488      64.342  38.311  15.208  1.00  0.00           N
ATOM   3818  CA  ASN X 488      63.755  38.327  13.856  1.00  0.00           C
ATOM   3819  CB  ASN X 488      64.825  38.738  12.821  1.00  0.00           C
ATOM   3820  CG  ASN X 488      64.263  38.932  11.416  1.00  0.00           C
ATOM   3821  OD1 ASN X 488      63.098  38.686  11.137  1.00  0.00           O
ATOM   3822  ND2 ASN X 488      65.060  39.374  10.473  1.00  0.00           N
ATOM   3823  C   ASN X 488      63.103  36.964  13.509  1.00  0.00           C
ATOM   3824  O   ASN X 488      63.817  35.957  13.460  1.00  0.00           O
ATOM   3825  N   PRO X 489      61.784  36.900  13.220  1.00  0.00           N
ATOM   3826  CD  PRO X 489      60.807  37.976  13.356  1.00  0.00           C
ATOM   3827  CG  PRO X 489      59.451  37.296  13.492  1.00  0.00           C
ATOM   3828  CB  PRO X 489      59.627  36.019  12.673  1.00  0.00           C
ATOM   3829  CA  PRO X 489      61.115  35.660  12.809  1.00  0.00           C
ATOM   3830  C   PRO X 489      61.627  35.067  11.484  1.00  0.00           C
ATOM   3831  O   PRO X 489      61.605  33.847  11.307  1.00  0.00           O
ATOM   3832  N   ASN X 490      62.065  35.914  10.544  1.00  0.00           N
ATOM   3833  CA  ASN X 490      62.377  35.528   9.162  1.00  0.00           C
ATOM   3834  CB  ASN X 490      62.788  36.774   8.356  1.00  0.00           C
ATOM   3835  CG  ASN X 490      61.624  37.700   8.062  1.00  0.00           C
ATOM   3836  OD1 ASN X 490      60.952  37.570   7.047  1.00  0.00           O
ATOM   3837  ND2 ASN X 490      61.334  38.640   8.927  1.00  0.00           N
ATOM   3838  C   ASN X 490      63.464  34.441   9.081  1.00  0.00           C
ATOM   3839  O   ASN X 490      64.411  34.437   9.877  1.00  0.00           O
ATOM   3840  N   GLY X 491      63.358  33.544   8.096  1.00  0.00           N
ATOM   3841  CA  GLY X 491      64.273  32.412   7.952  1.00  0.00           C
ATOM   3842  C   GLY X 491      64.202  31.659   6.620  1.00  0.00           C
ATOM   3843  O   GLY X 491      63.291  31.844   5.810  1.00  0.00           O
ATOM   3844  N   GLU X 492      65.196  30.802   6.390  1.00  0.00           N
ATOM   3845  CA  GLU X 492      65.395  30.092   5.120  1.00  0.00           C
ATOM   3846  CB  GLU X 492      66.791  29.433   5.075  1.00  0.00           C
ATOM   3847  CG  GLU X 492      67.915  30.484   5.071  1.00  0.00           C
ATOM   3848  CD  GLU X 492      69.327  29.888   4.956  1.00  0.00           C
ATOM   3849  OE1 GLU X 492      70.203  30.244   5.782  1.00  0.00           O
ATOM   3850  OE2 GLU X 492      69.603  29.116   4.004  1.00  0.00           O
ATOM   3851  C   GLU X 492      64.264  29.084   4.842  1.00  0.00           C
ATOM   3852  O   GLU X 492      63.967  28.209   5.665  1.00  0.00           O
ATOM   3853  N   GLY X 493      63.624  29.206   3.673  1.00  0.00           N
ATOM   3854  CA  GLY X 493      62.463  28.397   3.267  1.00  0.00           C
ATOM   3855  C   GLY X 493      61.118  28.783   3.911  1.00  0.00           C
ATOM   3856  O   GLY X 493      60.131  28.061   3.731  1.00  0.00           O
ATOM   3857  N   LEU X 494      61.057  29.889   4.664  1.00  0.00           N
ATOM   3858  CA  LEU X 494      59.842  30.402   5.318  1.00  0.00           C
ATOM   3859  CB  LEU X 494      60.122  30.670   6.810  1.00  0.00           C
ATOM   3860  CG  LEU X 494      60.720  29.501   7.612  1.00  0.00           C
ATOM   3861  CD1 LEU X 494      60.998  29.965   9.041  1.00  0.00           C
ATOM   3862  CD2 LEU X 494      59.784  28.292   7.670  1.00  0.00           C
ATOM   3863  C   LEU X 494      59.344  31.695   4.635  1.00  0.00           C
ATOM   3864  O   LEU X 494      60.182  32.468   4.158  1.00  0.00           O
ATOM   3865  N   PRO X 495      58.025  31.994   4.642  1.00  0.00           N
ATOM   3866  CD  PRO X 495      56.932  31.117   5.047  1.00  0.00           C
ATOM   3867  CG  PRO X 495      55.662  31.730   4.455  1.00  0.00           C
ATOM   3868  CB  PRO X 495      55.977  33.221   4.425  1.00  0.00           C
ATOM   3869  CA  PRO X 495      57.479  33.251   4.118  1.00  0.00           C
ATOM   3870  C   PRO X 495      58.125  34.518   4.700  1.00  0.00           C
ATOM   3871  O   PRO X 495      58.613  34.530   5.833  1.00  0.00           O
ATOM   3872  N   HIE X 496      58.105  35.601   3.924  1.00  0.00           N
ATOM   3873  CA  HIE X 496      58.608  36.918   4.320  1.00  0.00           C
ATOM   3874  CB  HIE X 496      58.875  37.769   3.073  1.00  0.00           C
ATOM   3875  CG  HIE X 496      59.285  39.181   3.405  1.00  0.00           C
ATOM   3876  ND1 HIE X 496      60.353  39.552   4.228  1.00  0.00           N
ATOM   3877  CE1 HIE X 496      60.292  40.893   4.316  1.00  0.00           C
ATOM   3878  NE2 HIE X 496      59.264  41.364   3.592  1.00  0.00           N
ATOM   3879  CD2 HIE X 496      58.611  40.299   3.019  1.00  0.00           C
ATOM   3880  C   HIE X 496      57.649  37.646   5.263  1.00  0.00           C
ATOM   3881  O   HIE X 496      56.442  37.694   5.009  1.00  0.00           O
ATOM   3882  N   TRP X 497      58.213  38.271   6.296  1.00  0.00           N
ATOM   3883  CA  TRP X 497      57.528  39.103   7.281  1.00  0.00           C
ATOM   3884  CB  TRP X 497      57.471  38.314   8.597  1.00  0.00           C
ATOM   3885  CG  TRP X 497      56.682  38.888   9.736  1.00  0.00           C
ATOM   3886  CD1 TRP X 497      56.171  40.138   9.843  1.00  0.00           C
ATOM   3887  NE1 TRP X 497      55.518  40.273  11.048  1.00  0.00           N
ATOM   3888  CE2 TRP X 497      55.588  39.120  11.795  1.00  0.00           C
ATOM   3889  CZ2 TRP X 497      55.116  38.776  13.066  1.00  0.00           C
ATOM   3890  CH2 TRP X 497      55.317  37.469  13.542  1.00  0.00           C
ATOM   3891  CZ3 TRP X 497      56.009  36.537  12.749  1.00  0.00           C
ATOM   3892  CE3 TRP X 497      56.500  36.901  11.481  1.00  0.00           C
ATOM   3893  CD2 TRP X 497      56.306  38.205  10.972  1.00  0.00           C
ATOM   3894  C   TRP X 497      58.279  40.445   7.423  1.00  0.00           C
ATOM   3895  O   TRP X 497      59.402  40.462   7.941  1.00  0.00           O
ATOM   3896  N   PRO X 498      57.708  41.578   6.967  1.00  0.00           N
ATOM   3897  CD  PRO X 498      56.443  41.691   6.259  1.00  0.00           C
ATOM   3898  CG  PRO X 498      56.215  43.184   6.017  1.00  0.00           C
ATOM   3899  CB  PRO X 498      57.639  43.728   5.964  1.00  0.00           C
ATOM   3900  CA  PRO X 498      58.371  42.879   7.004  1.00  0.00           C
ATOM   3901  C   PRO X 498      58.348  43.531   8.395  1.00  0.00           C
ATOM   3902  O   PRO X 498      57.481  43.245   9.225  1.00  0.00           O
ATOM   3903  N   GLU X 499      59.280  44.455   8.639  1.00  0.00           N
ATOM   3904  CA  GLU X 499      59.332  45.255   9.870  1.00  0.00           C
ATOM   3905  CB  GLU X 499      60.627  46.095   9.917  1.00  0.00           C
ATOM   3906  CG  GLU X 499      61.886  45.250  10.161  1.00  0.00           C
ATOM   3907  CD  GLU X 499      63.185  46.073  10.136  1.00  0.00           C
ATOM   3908  OE1 GLU X 499      64.105  45.728   9.352  1.00  0.00           O
ATOM   3909  OE2 GLU X 499      63.326  47.061  10.899  1.00  0.00           O
ATOM   3910  C   GLU X 499      58.111  46.186  10.014  1.00  0.00           C
ATOM   3911  O   GLU X 499      57.700  46.849   9.055  1.00  0.00           O
ATOM   3912  N   TYR X 500      57.597  46.307  11.246  1.00  0.00           N
ATOM   3913  CA  TYR X 500      56.593  47.311  11.653  1.00  0.00           C
ATOM   3914  CB  TYR X 500      55.674  46.676  12.723  1.00  0.00           C
ATOM   3915  CG  TYR X 500      54.471  47.511  13.141  1.00  0.00           C
ATOM   3916  CD1 TYR X 500      53.324  47.546  12.324  1.00  0.00           C
ATOM   3917  CE1 TYR X 500      52.241  48.384  12.660  1.00  0.00           C
ATOM   3918  CZ  TYR X 500      52.311  49.202  13.806  1.00  0.00           C
ATOM   3919  OH  TYR X 500      51.341  50.123  14.044  1.00  0.00           O
ATOM   3920  CE2 TYR X 500      53.428  49.116  14.662  1.00  0.00           C
ATOM   3921  CD2 TYR X 500      54.505  48.268  14.332  1.00  0.00           C
ATOM   3922  C   TYR X 500      57.243  48.633  12.137  1.00  0.00           C
ATOM   3923  O   TYR X 500      56.570  49.546  12.613  1.00  0.00           O
ATOM   3924  N   ASN X 501      58.579  48.739  12.091  1.00  0.00           N
ATOM   3925  CA  ASN X 501      59.341  49.734  12.857  1.00  0.00           C
ATOM   3926  CB  ASN X 501      60.760  49.194  13.118  1.00  0.00           C
ATOM   3927  CG  ASN X 501      61.325  49.656  14.449  1.00  0.00           C
ATOM   3928  OD1 ASN X 501      62.257  50.443  14.535  1.00  0.00           O
ATOM   3929  ND2 ASN X 501      60.784  49.159  15.532  1.00  0.00           N
ATOM   3930  C   ASN X 501      59.320  51.172  12.290  1.00  0.00           C
ATOM   3931  O   ASN X 501      59.895  52.073  12.901  1.00  0.00           O
ATOM   3932  N   GLN X 502      58.624  51.407  11.177  1.00  0.00           N
ATOM   3933  CA  GLN X 502      58.237  52.730  10.670  1.00  0.00           C
ATOM   3934  CB  GLN X 502      59.166  53.121   9.505  1.00  0.00           C
ATOM   3935  CG  GLN X 502      58.871  54.516   8.928  1.00  0.00           C
ATOM   3936  CD  GLN X 502      59.738  54.829   7.710  1.00  0.00           C
ATOM   3937  OE1 GLN X 502      59.330  54.677   6.564  1.00  0.00           O
ATOM   3938  NE2 GLN X 502      60.962  55.269   7.900  1.00  0.00           N
ATOM   3939  C   GLN X 502      56.759  52.747  10.240  1.00  0.00           C
ATOM   3940  O   GLN X 502      56.012  53.618  10.685  1.00  0.00           O
ATOM   3941  N   LYS X 503      56.336  51.786   9.409  1.00  0.00           N
ATOM   3942  CA  LYS X 503      55.011  51.708   8.767  1.00  0.00           C
ATOM   3943  CB  LYS X 503      55.163  51.901   7.244  1.00  0.00           C
ATOM   3944  CG  LYS X 503      56.021  50.828   6.551  1.00  0.00           C
ATOM   3945  CD  LYS X 503      56.064  51.068   5.035  1.00  0.00           C
ATOM   3946  CE  LYS X 503      56.942  50.049   4.297  1.00  0.00           C
ATOM   3947  NZ  LYS X 503      58.388  50.255   4.558  1.00  0.00           N
ATOM   3948  C   LYS X 503      54.250  50.434   9.150  1.00  0.00           C
ATOM   3949  O   LYS X 503      54.758  49.577   9.867  1.00  0.00           O
ATOM   3950  N   GLU X 504      53.008  50.304   8.693  1.00  0.00           N
ATOM   3951  CA  GLU X 504      52.038  49.317   9.187  1.00  0.00           C
ATOM   3952  CB  GLU X 504      50.607  49.880   9.111  1.00  0.00           C
ATOM   3953  CG  GLU X 504      50.412  51.317   9.601  1.00  0.00           C
ATOM   3954  CD  GLU X 504      50.774  51.470  11.074  1.00  0.00           C
ATOM   3955  OE1 GLU X 504      49.954  51.086  11.944  1.00  0.00           O
ATOM   3956  OE2 GLU X 504      51.859  52.021  11.373  1.00  0.00           O
ATOM   3957  C   GLU X 504      52.145  47.927   8.523  1.00  0.00           C
ATOM   3958  O   GLU X 504      51.128  47.290   8.231  1.00  0.00           O
ATOM   3959  N   GLY X 505      53.372  47.462   8.270  1.00  0.00           N
ATOM   3960  CA  GLY X 505      53.658  46.160   7.660  1.00  0.00           C
ATOM   3961  C   GLY X 505      53.440  44.993   8.628  1.00  0.00           C
ATOM   3962  O   GLY X 505      53.976  44.995   9.739  1.00  0.00           O
ATOM   3963  N   TYR X 506      52.674  43.982   8.210  1.00  0.00           N
ATOM   3964  CA  TYR X 506      52.249  42.858   9.054  1.00  0.00           C
ATOM   3965  CB  TYR X 506      50.918  43.204   9.745  1.00  0.00           C
ATOM   3966  CG  TYR X 506      49.677  43.168   8.861  1.00  0.00           C
ATOM   3967  CD1 TYR X 506      49.459  44.169   7.896  1.00  0.00           C
ATOM   3968  CE1 TYR X 506      48.291  44.161   7.110  1.00  0.00           C
ATOM   3969  CZ  TYR X 506      47.318  43.161   7.301  1.00  0.00           C
ATOM   3970  OH  TYR X 506      46.179  43.142   6.556  1.00  0.00           O
ATOM   3971  CE2 TYR X 506      47.525  42.170   8.279  1.00  0.00           C
ATOM   3972  CD2 TYR X 506      48.711  42.157   9.040  1.00  0.00           C
ATOM   3973  C   TYR X 506      52.129  41.536   8.283  1.00  0.00           C
ATOM   3974  O   TYR X 506      52.014  41.518   7.056  1.00  0.00           O
ATOM   3975  N   LEU X 507      52.134  40.415   9.011  1.00  0.00           N
ATOM   3976  CA  LEU X 507      51.931  39.072   8.453  1.00  0.00           C
ATOM   3977  CB  LEU X 507      52.916  38.111   9.146  1.00  0.00           C
ATOM   3978  CG  LEU X 507      53.060  36.741   8.461  1.00  0.00           C
ATOM   3979  CD1 LEU X 507      53.749  36.855   7.099  1.00  0.00           C
ATOM   3980  CD2 LEU X 507      53.908  35.808   9.321  1.00  0.00           C
ATOM   3981  C   LEU X 507      50.462  38.624   8.583  1.00  0.00           C
ATOM   3982  O   LEU X 507      49.904  38.669   9.677  1.00  0.00           O
ATOM   3983  N   GLN X 508      49.841  38.162   7.492  1.00  0.00           N
ATOM   3984  CA  GLN X 508      48.463  37.648   7.463  1.00  0.00           C
ATOM   3985  CB  GLN X 508      47.794  38.029   6.129  1.00  0.00           C
ATOM   3986  CG  GLN X 508      47.512  39.527   5.950  1.00  0.00           C
ATOM   3987  CD  GLN X 508      46.630  39.780   4.727  1.00  0.00           C
ATOM   3988  OE1 GLN X 508      46.745  39.132   3.693  1.00  0.00           O
ATOM   3989  NE2 GLN X 508      45.684  40.690   4.803  1.00  0.00           N
ATOM   3990  C   GLN X 508      48.444  36.122   7.671  1.00  0.00           C
ATOM   3991  O   GLN X 508      48.458  35.349   6.703  1.00  0.00           O
ATOM   3992  N   ILE X 509      48.421  35.670   8.927  1.00  0.00           N
ATOM   3993  CA  ILE X 509      48.557  34.250   9.288  1.00  0.00           C
ATOM   3994  CB  ILE X 509      49.148  34.066  10.707  1.00  0.00           C
ATOM   3995  CG2 ILE X 509      49.402  32.567  10.957  1.00  0.00           C
ATOM   3996  CG1 ILE X 509      50.462  34.871  10.867  1.00  0.00           C
ATOM   3997  CD1 ILE X 509      51.198  34.652  12.197  1.00  0.00           C
ATOM   3998  C   ILE X 509      47.228  33.504   9.102  1.00  0.00           C
ATOM   3999  O   ILE X 509      46.191  33.897   9.646  1.00  0.00           O
ATOM   4000  N   GLY X 510      47.262  32.410   8.335  1.00  0.00           N
ATOM   4001  CA  GLY X 510      46.070  31.623   8.019  1.00  0.00           C
ATOM   4002  C   GLY X 510      46.288  30.542   6.957  1.00  0.00           C
ATOM   4003  O   GLY X 510      47.317  29.863   6.953  1.00  0.00           O
ATOM   4004  N   ALA X 511      45.307  30.364   6.065  1.00  0.00           N
ATOM   4005  CA  ALA X 511      45.229  29.228   5.137  1.00  0.00           C
ATOM   4006  CB  ALA X 511      43.923  29.361   4.346  1.00  0.00           C
ATOM   4007  C   ALA X 511      46.447  29.096   4.196  1.00  0.00           C
ATOM   4008  O   ALA X 511      46.850  27.976   3.880  1.00  0.00           O
ATOM   4009  N   ASN X 512      47.049  30.224   3.806  1.00  0.00           N
ATOM   4010  CA  ASN X 512      48.409  30.339   3.273  1.00  0.00           C
ATOM   4011  CB  ASN X 512      48.384  30.211   1.739  1.00  0.00           C
ATOM   4012  CG  ASN X 512      49.749  30.379   1.082  1.00  0.00           C
ATOM   4013  OD1 ASN X 512      50.805  30.319   1.705  1.00  0.00           O
ATOM   4014  ND2 ASN X 512      49.773  30.631  -0.201  1.00  0.00           N
ATOM   4015  C   ASN X 512      48.986  31.691   3.734  1.00  0.00           C
ATOM   4016  O   ASN X 512      48.382  32.738   3.495  1.00  0.00           O
ATOM   4017  N   THR X 513      50.122  31.684   4.428  1.00  0.00           N
ATOM   4018  CA  THR X 513      50.638  32.850   5.167  1.00  0.00           C
ATOM   4019  CB  THR X 513      51.263  32.374   6.485  1.00  0.00           C
ATOM   4020  CG2 THR X 513      51.857  33.502   7.317  1.00  0.00           C
ATOM   4021  OG1 THR X 513      50.251  31.773   7.264  1.00  0.00           O
ATOM   4022  C   THR X 513      51.598  33.706   4.329  1.00  0.00           C
ATOM   4023  O   THR X 513      52.549  33.191   3.742  1.00  0.00           O
ATOM   4024  N   GLN X 514      51.336  35.016   4.250  1.00  0.00           N
ATOM   4025  CA  GLN X 514      52.113  36.036   3.518  1.00  0.00           C
ATOM   4026  CB  GLN X 514      51.882  35.911   1.992  1.00  0.00           C
ATOM   4027  CG  GLN X 514      50.422  35.711   1.543  1.00  0.00           C
ATOM   4028  CD  GLN X 514      50.296  35.429   0.048  1.00  0.00           C
ATOM   4029  OE1 GLN X 514      49.741  36.206  -0.721  1.00  0.00           O
ATOM   4030  NE2 GLN X 514      50.764  34.301  -0.438  1.00  0.00           N
ATOM   4031  C   GLN X 514      51.794  37.450   4.060  1.00  0.00           C
ATOM   4032  O   GLN X 514      50.894  37.600   4.886  1.00  0.00           O
ATOM   4033  N   ALA X 515      52.559  38.478   3.678  1.00  0.00           N
ATOM   4034  CA  ALA X 515      52.536  39.804   4.319  1.00  0.00           C
ATOM   4035  CB  ALA X 515      53.980  40.213   4.610  1.00  0.00           C
ATOM   4036  C   ALA X 515      51.787  40.912   3.548  1.00  0.00           C
ATOM   4037  O   ALA X 515      51.667  40.865   2.321  1.00  0.00           O
ATOM   4038  N   ALA X 516      51.330  41.946   4.262  1.00  0.00           N
ATOM   4039  CA  ALA X 516      50.605  43.111   3.733  1.00  0.00           C
ATOM   4040  CB  ALA X 516      49.105  42.779   3.759  1.00  0.00           C
ATOM   4041  C   ALA X 516      50.919  44.411   4.515  1.00  0.00           C
ATOM   4042  O   ALA X 516      51.589  44.380   5.548  1.00  0.00           O
ATOM   4043  N   GLN X 517      50.430  45.554   4.021  1.00  0.00           N
ATOM   4044  CA  GLN X 517      50.571  46.895   4.620  1.00  0.00           C
ATOM   4045  CB  GLN X 517      51.204  47.831   3.571  1.00  0.00           C
ATOM   4046  CG  GLN X 517      52.648  47.442   3.198  1.00  0.00           C
ATOM   4047  CD  GLN X 517      53.668  47.687   4.311  1.00  0.00           C
ATOM   4048  OE1 GLN X 517      53.568  48.623   5.094  1.00  0.00           O
ATOM   4049  NE2 GLN X 517      54.693  46.872   4.420  1.00  0.00           N
ATOM   4050  C   GLN X 517      49.221  47.445   5.136  1.00  0.00           C
ATOM   4051  O   GLN X 517      48.164  46.874   4.852  1.00  0.00           O
ATOM   4052  N   LYS X 518      49.238  48.553   5.896  1.00  0.00           N
ATOM   4053  CA  LYS X 518      48.050  49.202   6.505  1.00  0.00           C
ATOM   4054  CB  LYS X 518      47.262  50.028   5.461  1.00  0.00           C
ATOM   4055  CG  LYS X 518      48.128  51.194   4.951  1.00  0.00           C
ATOM   4056  CD  LYS X 518      47.397  52.203   4.056  1.00  0.00           C
ATOM   4057  CE  LYS X 518      46.523  53.210   4.820  1.00  0.00           C
ATOM   4058  NZ  LYS X 518      46.001  54.262   3.911  1.00  0.00           N
ATOM   4059  C   LYS X 518      47.209  48.273   7.399  1.00  0.00           C
ATOM   4060  O   LYS X 518      45.980  48.223   7.296  1.00  0.00           O
ATOM   4061  N   LEU X 519      47.883  47.563   8.313  1.00  0.00           N
ATOM   4062  CA  LEU X 519      47.280  46.828   9.440  1.00  0.00           C
ATOM   4063  CB  LEU X 519      48.406  46.512  10.453  1.00  0.00           C
ATOM   4064  CG  LEU X 519      47.967  45.832  11.767  1.00  0.00           C
ATOM   4065  CD1 LEU X 519      47.414  44.424  11.552  1.00  0.00           C
ATOM   4066  CD2 LEU X 519      49.159  45.726  12.719  1.00  0.00           C
ATOM   4067  C   LEU X 519      46.172  47.651  10.127  1.00  0.00           C
ATOM   4068  O   LEU X 519      46.449  48.743  10.626  1.00  0.00           O
ATOM   4069  N   LYS X 520      44.940  47.122  10.191  1.00  0.00           N
ATOM   4070  CA  LYS X 520      43.792  47.686  10.943  1.00  0.00           C
ATOM   4071  CB  LYS X 520      43.988  47.416  12.454  1.00  0.00           C
ATOM   4072  CG  LYS X 520      44.002  45.932  12.843  1.00  0.00           C
ATOM   4073  CD  LYS X 520      42.611  45.302  12.713  1.00  0.00           C
ATOM   4074  CE  LYS X 520      42.665  43.861  13.207  1.00  0.00           C
ATOM   4075  NZ  LYS X 520      41.313  43.280  13.281  1.00  0.00           N
ATOM   4076  C   LYS X 520      43.439  49.163  10.666  1.00  0.00           C
ATOM   4077  O   LYS X 520      42.767  49.795  11.482  1.00  0.00           O
ATOM   4078  N   ASP X 521      43.867  49.734   9.538  1.00  0.00           N
ATOM   4079  CA  ASP X 521      43.873  51.192   9.329  1.00  0.00           C
ATOM   4080  CB  ASP X 521      44.511  51.490   7.969  1.00  0.00           C
ATOM   4081  CG  ASP X 521      44.723  52.987   7.738  1.00  0.00           C
ATOM   4082  OD1 ASP X 521      45.844  53.478   8.022  1.00  0.00           O
ATOM   4083  OD2 ASP X 521      43.798  53.661   7.228  1.00  0.00           O
ATOM   4084  C   ASP X 521      42.489  51.856   9.467  1.00  0.00           C
ATOM   4085  O   ASP X 521      42.380  52.885  10.133  1.00  0.00           O
ATOM   4086  N   LYS X 522      41.421  51.226   8.946  1.00  0.00           N
ATOM   4087  CA  LYS X 522      40.026  51.688   9.098  1.00  0.00           C
ATOM   4088  CB  LYS X 522      39.087  50.658   8.429  1.00  0.00           C
ATOM   4089  CG  LYS X 522      37.593  50.868   8.732  1.00  0.00           C
ATOM   4090  CD  LYS X 522      36.698  49.804   8.080  1.00  0.00           C
ATOM   4091  CE  LYS X 522      35.274  49.842   8.658  1.00  0.00           C
ATOM   4092  NZ  LYS X 522      35.163  49.105   9.940  1.00  0.00           N
ATOM   4093  C   LYS X 522      39.643  51.928  10.565  1.00  0.00           C
ATOM   4094  O   LYS X 522      38.934  52.890  10.864  1.00  0.00           O
ATOM   4095  N   GLU X 523      40.093  51.069  11.477  1.00  0.00           N
ATOM   4096  CA  GLU X 523      39.803  51.157  12.912  1.00  0.00           C
ATOM   4097  CB  GLU X 523      39.837  49.741  13.522  1.00  0.00           C
ATOM   4098  CG  GLU X 523      38.453  49.093  13.612  1.00  0.00           C
ATOM   4099  CD  GLU X 523      37.723  49.038  12.271  1.00  0.00           C
ATOM   4100  OE1 GLU X 523      38.082  48.179  11.429  1.00  0.00           O
ATOM   4101  OE2 GLU X 523      36.780  49.839  12.063  1.00  0.00           O
ATOM   4102  C   GLU X 523      40.767  52.104  13.639  1.00  0.00           C
ATOM   4103  O   GLU X 523      40.319  52.985  14.375  1.00  0.00           O
ATOM   4104  N   VAL X 524      42.078  51.968  13.412  1.00  0.00           N
ATOM   4105  CA  VAL X 524      43.103  52.773  14.102  1.00  0.00           C
ATOM   4106  CB  VAL X 524      44.522  52.262  13.770  1.00  0.00           C
ATOM   4107  CG1 VAL X 524      45.610  53.090  14.466  1.00  0.00           C
ATOM   4108  CG2 VAL X 524      44.721  50.807  14.223  1.00  0.00           C
ATOM   4109  C   VAL X 524      42.951  54.262  13.770  1.00  0.00           C
ATOM   4110  O   VAL X 524      42.986  55.103  14.674  1.00  0.00           O
ATOM   4111  N   ALA X 525      42.697  54.600  12.502  1.00  0.00           N
ATOM   4112  CA  ALA X 525      42.491  55.980  12.076  1.00  0.00           C
ATOM   4113  CB  ALA X 525      42.603  56.036  10.548  1.00  0.00           C
ATOM   4114  C   ALA X 525      41.158  56.568  12.580  1.00  0.00           C
ATOM   4115  O   ALA X 525      41.102  57.761  12.886  1.00  0.00           O
ATOM   4116  N   PHE X 526      40.088  55.771  12.702  1.00  0.00           N
ATOM   4117  CA  PHE X 526      38.795  56.278  13.178  1.00  0.00           C
ATOM   4118  CB  PHE X 526      37.653  55.310  12.827  1.00  0.00           C
ATOM   4119  CG  PHE X 526      36.286  55.861  13.198  1.00  0.00           C
ATOM   4120  CD1 PHE X 526      35.534  56.591  12.258  1.00  0.00           C
ATOM   4121  CE1 PHE X 526      34.313  57.179  12.638  1.00  0.00           C
ATOM   4122  CZ  PHE X 526      33.837  57.041  13.953  1.00  0.00           C
ATOM   4123  CE2 PHE X 526      34.578  56.300  14.888  1.00  0.00           C
ATOM   4124  CD2 PHE X 526      35.793  55.706  14.506  1.00  0.00           C
ATOM   4125  C   PHE X 526      38.807  56.570  14.684  1.00  0.00           C
ATOM   4126  O   PHE X 526      38.377  57.649  15.104  1.00  0.00           O
ATOM   4127  N   TRP X 527      39.275  55.617  15.498  1.00  0.00           N
ATOM   4128  CA  TRP X 527      39.104  55.672  16.954  1.00  0.00           C
ATOM   4129  CB  TRP X 527      39.025  54.246  17.518  1.00  0.00           C
ATOM   4130  CG  TRP X 527      37.776  53.513  17.116  1.00  0.00           C
ATOM   4131  CD1 TRP X 527      37.697  52.474  16.251  1.00  0.00           C
ATOM   4132  NE1 TRP X 527      36.374  52.116  16.066  1.00  0.00           N
ATOM   4133  CE2 TRP X 527      35.530  52.899  16.821  1.00  0.00           C
ATOM   4134  CZ2 TRP X 527      34.137  52.938  16.964  1.00  0.00           C
ATOM   4135  CH2 TRP X 527      33.563  53.887  17.827  1.00  0.00           C
ATOM   4136  CZ3 TRP X 527      34.389  54.776  18.537  1.00  0.00           C
ATOM   4137  CE3 TRP X 527      35.790  54.730  18.385  1.00  0.00           C
ATOM   4138  CD2 TRP X 527      36.397  53.793  17.519  1.00  0.00           C
ATOM   4139  C   TRP X 527      40.146  56.549  17.658  1.00  0.00           C
ATOM   4140  O   TRP X 527      39.787  57.282  18.579  1.00  0.00           O
ATOM   4141  N   THR X 528      41.400  56.589  17.183  1.00  0.00           N
ATOM   4142  CA  THR X 528      42.427  57.470  17.783  1.00  0.00           C
ATOM   4143  CB  THR X 528      43.819  57.294  17.163  1.00  0.00           C
ATOM   4144  CG2 THR X 528      44.423  55.926  17.459  1.00  0.00           C
ATOM   4145  OG1 THR X 528      43.788  57.487  15.767  1.00  0.00           O
ATOM   4146  C   THR X 528      42.050  58.951  17.719  1.00  0.00           C
ATOM   4147  O   THR X 528      42.356  59.691  18.650  1.00  0.00           O
ATOM   4148  N   ASN X 529      41.303  59.378  16.695  1.00  0.00           N
ATOM   4149  CA  ASN X 529      40.788  60.746  16.567  1.00  0.00           C
ATOM   4150  CB  ASN X 529      40.031  60.823  15.231  1.00  0.00           C
ATOM   4151  CG  ASN X 529      39.566  62.232  14.926  1.00  0.00           C
ATOM   4152  OD1 ASN X 529      38.420  62.597  15.148  1.00  0.00           O
ATOM   4153  ND2 ASN X 529      40.442  63.081  14.452  1.00  0.00           N
ATOM   4154  C   ASN X 529      39.886  61.180  17.747  1.00  0.00           C
ATOM   4155  O   ASN X 529      39.822  62.371  18.070  1.00  0.00           O
ATOM   4156  N   LEU X 530      39.216  60.220  18.399  1.00  0.00           N
ATOM   4157  CA  LEU X 530      38.309  60.427  19.536  1.00  0.00           C
ATOM   4158  CB  LEU X 530      37.097  59.487  19.380  1.00  0.00           C
ATOM   4159  CG  LEU X 530      36.329  59.599  18.046  1.00  0.00           C
ATOM   4160  CD1 LEU X 530      35.113  58.672  18.074  1.00  0.00           C
ATOM   4161  CD2 LEU X 530      35.836  61.018  17.752  1.00  0.00           C
ATOM   4162  C   LEU X 530      39.001  60.242  20.903  1.00  0.00           C
ATOM   4163  O   LEU X 530      38.495  60.723  21.920  1.00  0.00           O
ATOM   4164  N   PHE X 531      40.171  59.592  20.931  1.00  0.00           N
ATOM   4165  CA  PHE X 531      41.067  59.575  22.095  1.00  0.00           C
ATOM   4166  CB  PHE X 531      42.029  58.369  22.026  1.00  0.00           C
ATOM   4167  CG  PHE X 531      41.473  56.976  21.759  1.00  0.00           C
ATOM   4168  CD1 PHE X 531      42.343  55.993  21.246  1.00  0.00           C
ATOM   4169  CE1 PHE X 531      41.879  54.693  20.980  1.00  0.00           C
ATOM   4170  CZ  PHE X 531      40.536  54.365  21.230  1.00  0.00           C
ATOM   4171  CE2 PHE X 531      39.667  55.333  21.762  1.00  0.00           C
ATOM   4172  CD2 PHE X 531      40.135  56.631  22.038  1.00  0.00           C
ATOM   4173  C   PHE X 531      41.904  60.866  22.173  1.00  0.00           C
ATOM   4174  O   PHE X 531      42.118  61.415  23.259  1.00  0.00           O
ATOM   4175  N   ALA X 532      42.397  61.338  21.023  1.00  0.00           N
ATOM   4176  CA  ALA X 532      43.462  62.331  20.923  1.00  0.00           C
ATOM   4177  CB  ALA X 532      43.882  62.468  19.456  1.00  0.00           C
ATOM   4178  C   ALA X 532      43.113  63.693  21.545  1.00  0.00           C
ATOM   4179  O   ALA X 532      41.993  64.209  21.416  1.00  0.00           O
ATOM   4180  N   LYS X 533      44.123  64.280  22.192  1.00  0.00           N
ATOM   4181  CA  LYS X 533      44.068  65.536  22.949  1.00  0.00           C
ATOM   4182  CB  LYS X 533      45.006  65.435  24.170  1.00  0.00           C
ATOM   4183  CG  LYS X 533      44.601  64.300  25.130  1.00  0.00           C
ATOM   4184  CD  LYS X 533      45.558  64.198  26.324  1.00  0.00           C
ATOM   4185  CE  LYS X 533      45.039  63.226  27.393  1.00  0.00           C
ATOM   4186  NZ  LYS X 533      45.084  61.805  26.970  1.00  0.00           N
ATOM   4187  C   LYS X 533      44.371  66.733  22.057  1.00  0.00           C
ATOM   4188  O   LYS X 533      43.424  67.478  21.729  1.00  0.00           O
ATOM   4189  OXT LYS X 533      45.533  66.886  21.622  1.00  0.00           O
END
