# Supplementary material for: Insights into the Degradation of Polymer–Drug Conjugates by an Overexpressed Enzyme in Cancer Cells
Source: J Med Chem. 2023 Feb 14;66(4):2761–72. doi: 10.1021/acs.jmedchem.2c01781 (PMC9969400; doi:10.1021/acs.jmedchem.2c01781)
Supplement: Supplementary file 2 — jm2c01781_si_002.zip [file jm2c01781_si_002.zip › 8a-TI1.pdb]

CRYST1   83.858   83.858   83.858 109.47 109.47 109.47 P 1           1
ATOM      1  N   SER X   1      58.062  25.082  12.909  0.00  0.00            
ATOM      2  CA  SER X   1      57.762  25.935  14.074  0.00  0.00            
ATOM      3  CB  SER X   1      58.033  27.403  13.761  0.00  0.00            
ATOM      4  OG  SER X   1      59.339  27.556  13.253  0.00  0.00            
ATOM      5  C   SER X   1      56.313  25.762  14.495  0.00  0.00            
ATOM      6  O   SER X   1      55.420  26.372  13.903  0.00  0.00            
ATOM      7  N   SER X   2      56.056  24.915  15.494  0.00  0.00            
ATOM      8  CA  SER X   2      54.692  24.485  15.842  0.00  0.00            
ATOM      9  CB  SER X   2      54.713  23.059  16.405  0.00  0.00            
ATOM     10  OG  SER X   2      55.223  22.176  15.423  0.00  0.00            
ATOM     11  C   SER X   2      53.994  25.452  16.816  0.00  0.00            
ATOM     12  O   SER X   2      54.669  26.047  17.668  0.00  0.00            
ATOM     13  N   PRO X   3      52.655  25.608  16.745  0.00  0.00            
ATOM     14  CD  PRO X   3      51.763  25.018  15.755  0.00  0.00            
ATOM     15  CG  PRO X   3      50.352  25.197  16.307  0.00  0.00            
ATOM     16  CB  PRO X   3      50.457  26.474  17.142  0.00  0.00            
ATOM     17  CA  PRO X   3      51.896  26.451  17.674  0.00  0.00            
ATOM     18  C   PRO X   3      51.982  25.951  19.135  0.00  0.00            
ATOM     19  O   PRO X   3      52.142  24.746  19.364  0.00  0.00            
ATOM     20  N   PRO X   4      51.891  26.853  20.132  0.00  0.00            
ATOM     21  CD  PRO X   4      51.645  28.280  19.980  0.00  0.00            
ATOM     22  CG  PRO X   4      51.555  28.850  21.395  0.00  0.00            
ATOM     23  CB  PRO X   4      52.433  27.894  22.200  0.00  0.00            
ATOM     24  CA  PRO X   4      52.177  26.543  21.532  0.00  0.00            
ATOM     25  C   PRO X   4      51.043  25.768  22.215  0.00  0.00            
ATOM     26  O   PRO X   4      49.861  26.075  22.031  0.00  0.00            
ATOM     27  N   VAL X   5      51.409  24.784  23.042  0.00  0.00            
ATOM     28  CA  VAL X   5      50.483  23.808  23.645  0.00  0.00            
ATOM     29  CB  VAL X   5      50.622  22.444  22.929  0.00  0.00            
ATOM     30  CG1 VAL X   5      51.913  21.696  23.285  0.00  0.00            
ATOM     31  CG2 VAL X   5      49.428  21.516  23.180  0.00  0.00            
ATOM     32  C   VAL X   5      50.653  23.699  25.165  0.00  0.00            
ATOM     33  O   VAL X   5      51.754  23.873  25.699  0.00  0.00            
ATOM     34  N   VAL X   6      49.564  23.383  25.869  0.00  0.00            
ATOM     35  CA  VAL X   6      49.543  23.059  27.308  0.00  0.00            
ATOM     36  CB  VAL X   6      49.094  24.283  28.143  0.00  0.00            
ATOM     37  CG1 VAL X   6      48.799  23.944  29.609  0.00  0.00            
ATOM     38  CG2 VAL X   6      50.183  25.365  28.137  0.00  0.00            
ATOM     39  C   VAL X   6      48.650  21.837  27.556  0.00  0.00            
ATOM     40  O   VAL X   6      47.593  21.693  26.941  0.00  0.00            
ATOM     41  N   ASP X   7      49.064  20.967  28.477  0.00  0.00            
ATOM     42  CA  ASP X   7      48.249  19.891  29.056  0.00  0.00            
ATOM     43  CB  ASP X   7      49.033  18.569  28.998  0.00  0.00            
ATOM     44  CG  ASP X   7      48.308  17.405  29.683  0.00  0.00            
ATOM     45  OD1 ASP X   7      47.631  16.606  28.991  0.00  0.00            
ATOM     46  OD2 ASP X   7      48.452  17.236  30.913  0.00  0.00            
ATOM     47  C   ASP X   7      47.850  20.236  30.498  0.00  0.00            
ATOM     48  O   ASP X   7      48.671  20.741  31.265  0.00  0.00            
ATOM     49  N   THR X   8      46.611  19.920  30.872  0.00  0.00            
ATOM     50  CA  THR X   8      46.131  19.894  32.263  0.00  0.00            
ATOM     51  CB  THR X   8      45.155  21.047  32.566  0.00  0.00            
ATOM     52  CG2 THR X   8      45.709  22.430  32.230  0.00  0.00            
ATOM     53  OG1 THR X   8      43.938  20.890  31.862  0.00  0.00            
ATOM     54  C   THR X   8      45.459  18.552  32.566  0.00  0.00            
ATOM     55  O   THR X   8      45.100  17.826  31.635  0.00  0.00            
ATOM     56  N   VAL X   9      45.206  18.231  33.843  0.00  0.00            
ATOM     57  CA  VAL X   9      44.477  17.008  34.266  0.00  0.00            
ATOM     58  CB  VAL X   9      44.146  17.065  35.778  0.00  0.00            
ATOM     59  CG1 VAL X   9      43.461  15.781  36.266  0.00  0.00            
ATOM     60  CG2 VAL X   9      45.402  17.262  36.639  0.00  0.00            
ATOM     61  C   VAL X   9      43.177  16.798  33.467  0.00  0.00            
ATOM     62  O   VAL X   9      42.881  15.683  33.024  0.00  0.00            
ATOM     63  N   HIE X  10      42.442  17.886  33.214  0.00  0.00            
ATOM     64  CA  HIE X  10      41.144  17.905  32.524  0.00  0.00            
ATOM     65  CB  HIE X  10      40.372  19.139  33.001  0.00  0.00            
ATOM     66  CG  HIE X  10      40.115  19.122  34.482  0.00  0.00            
ATOM     67  ND1 HIE X  10      39.052  18.468  35.106  0.00  0.00            
ATOM     68  CE1 HIE X  10      39.218  18.672  36.424  0.00  0.00            
ATOM     69  NE2 HIE X  10      40.314  19.416  36.643  0.00  0.00            
ATOM     70  CD2 HIE X  10      40.890  19.716  35.432  0.00  0.00            
ATOM     71  C   HIE X  10      41.230  17.892  30.992  0.00  0.00            
ATOM     72  O   HIE X  10      40.243  17.549  30.337  0.00  0.00            
ATOM     73  N   GLY X  11      42.389  18.231  30.419  0.00  0.00            
ATOM     74  CA  GLY X  11      42.669  18.114  28.988  0.00  0.00            
ATOM     75  C   GLY X  11      43.705  19.088  28.438  0.00  0.00            
ATOM     76  O   GLY X  11      44.298  19.883  29.174  0.00  0.00            
ATOM     77  N   LYS X  12      43.940  18.988  27.124  0.00  0.00            
ATOM     78  CA  LYS X  12      44.936  19.773  26.378  0.00  0.00            
ATOM     79  CB  LYS X  12      45.672  18.871  25.372  0.00  0.00            
ATOM     80  CG  LYS X  12      46.573  17.827  26.048  0.00  0.00            
ATOM     81  CD  LYS X  12      47.247  16.907  25.014  0.00  0.00            
ATOM     82  CE  LYS X  12      48.240  15.916  25.640  0.00  0.00            
ATOM     83  NZ  LYS X  12      47.604  15.087  26.690  0.00  0.00            
ATOM     84  C   LYS X  12      44.328  20.995  25.685  0.00  0.00            
ATOM     85  O   LYS X  12      43.137  21.024  25.369  0.00  0.00            
ATOM     86  N   VAL X  13      45.161  21.998  25.416  0.00  0.00            
ATOM     87  CA  VAL X  13      44.758  23.270  24.802  0.00  0.00            
ATOM     88  CB  VAL X  13      44.297  24.240  25.910  0.00  0.00            
ATOM     89  CG1 VAL X  13      45.407  24.677  26.873  0.00  0.00            
ATOM     90  CG2 VAL X  13      43.642  25.482  25.321  0.00  0.00            
ATOM     91  C   VAL X  13      45.865  23.850  23.908  0.00  0.00            
ATOM     92  O   VAL X  13      47.046  23.771  24.253  0.00  0.00            
ATOM     93  N   LEU X  14      45.490  24.421  22.755  0.00  0.00            
ATOM     94  CA  LEU X  14      46.412  24.933  21.727  0.00  0.00            
ATOM     95  CB  LEU X  14      46.274  24.055  20.468  0.00  0.00            
ATOM     96  CG  LEU X  14      47.356  24.295  19.399  0.00  0.00            
ATOM     97  CD1 LEU X  14      48.686  23.663  19.814  0.00  0.00            
ATOM     98  CD2 LEU X  14      46.936  23.653  18.077  0.00  0.00            
ATOM     99  C   LEU X  14      46.164  26.420  21.416  0.00  0.00            
ATOM    100  O   LEU X  14      45.099  26.790  20.907  0.00  0.00            
ATOM    101  N   GLY X  15      47.163  27.255  21.704  0.00  0.00            
ATOM    102  CA  GLY X  15      47.138  28.712  21.536  0.00  0.00            
ATOM    103  C   GLY X  15      47.859  29.199  20.273  0.00  0.00            
ATOM    104  O   GLY X  15      47.998  28.461  19.294  0.00  0.00            
ATOM    105  N   LYS X  16      48.342  30.447  20.302  0.00  0.00            
ATOM    106  CA  LYS X  16      49.163  31.070  19.238  0.00  0.00            
ATOM    107  CB  LYS X  16      48.293  31.948  18.318  0.00  0.00            
ATOM    108  CG  LYS X  16      47.610  33.131  19.029  0.00  0.00            
ATOM    109  CD  LYS X  16      46.683  33.938  18.107  0.00  0.00            
ATOM    110  CE  LYS X  16      47.469  34.711  17.044  0.00  0.00            
ATOM    111  NZ  LYS X  16      46.585  35.521  16.176  0.00  0.00            
ATOM    112  C   LYS X  16      50.372  31.820  19.811  0.00  0.00            
ATOM    113  O   LYS X  16      50.368  32.197  20.983  0.00  0.00            
ATOM    114  N   PHE X  17      51.416  32.012  19.002  0.00  0.00            
ATOM    115  CA  PHE X  17      52.689  32.615  19.423  0.00  0.00            
ATOM    116  CB  PHE X  17      53.833  31.657  19.065  0.00  0.00            
ATOM    117  CG  PHE X  17      55.187  32.002  19.656  0.00  0.00            
ATOM    118  CD1 PHE X  17      56.313  32.135  18.822  0.00  0.00            
ATOM    119  CE1 PHE X  17      57.585  32.358  19.381  0.00  0.00            
ATOM    120  CZ  PHE X  17      57.735  32.448  20.775  0.00  0.00            
ATOM    121  CE2 PHE X  17      56.610  32.332  21.610  0.00  0.00            
ATOM    122  CD2 PHE X  17      55.341  32.104  21.052  0.00  0.00            
ATOM    123  C   PHE X  17      52.877  34.013  18.819  0.00  0.00            
ATOM    124  O   PHE X  17      52.767  34.201  17.605  0.00  0.00            
ATOM    125  N   VAL X  18      53.124  35.011  19.666  0.00  0.00            
ATOM    126  CA  VAL X  18      53.051  36.441  19.316  0.00  0.00            
ATOM    127  CB  VAL X  18      51.699  37.049  19.758  0.00  0.00            
ATOM    128  CG1 VAL X  18      50.523  36.453  18.973  0.00  0.00            
ATOM    129  CG2 VAL X  18      51.420  36.849  21.251  0.00  0.00            
ATOM    130  C   VAL X  18      54.233  37.238  19.880  0.00  0.00            
ATOM    131  O   VAL X  18      54.990  36.758  20.731  0.00  0.00            
ATOM    132  N   SER X  19      54.420  38.450  19.364  0.00  0.00            
ATOM    133  CA  SER X  19      55.511  39.373  19.695  0.00  0.00            
ATOM    134  CB  SER X  19      56.731  39.076  18.806  0.00  0.00            
ATOM    135  OG  SER X  19      56.394  39.032  17.430  0.00  0.00            
ATOM    136  C   SER X  19      55.050  40.830  19.537  0.00  0.00            
ATOM    137  O   SER X  19      54.051  41.096  18.858  0.00  0.00            
ATOM    138  N   LEU X  20      55.758  41.769  20.174  0.00  0.00            
ATOM    139  CA  LEU X  20      55.535  43.213  20.045  0.00  0.00            
ATOM    140  CB  LEU X  20      54.871  43.786  21.311  0.00  0.00            
ATOM    141  CG  LEU X  20      53.415  43.373  21.586  0.00  0.00            
ATOM    142  CD1 LEU X  20      52.985  43.966  22.930  0.00  0.00            
ATOM    143  CD2 LEU X  20      52.442  43.881  20.521  0.00  0.00            
ATOM    144  C   LEU X  20      56.847  43.949  19.729  0.00  0.00            
ATOM    145  O   LEU X  20      57.910  43.656  20.283  0.00  0.00            
ATOM    146  N   GLU X  21      56.774  44.942  18.848  0.00  0.00            
ATOM    147  CA  GLU X  21      57.919  45.731  18.394  0.00  0.00            
ATOM    148  CB  GLU X  21      57.498  46.517  17.144  0.00  0.00            
ATOM    149  CG  GLU X  21      58.678  47.175  16.429  0.00  0.00            
ATOM    150  CD  GLU X  21      58.245  48.488  15.781  0.00  0.00            
ATOM    151  OE1 GLU X  21      57.849  48.476  14.590  0.00  0.00            
ATOM    152  OE2 GLU X  21      58.231  49.531  16.476  0.00  0.00            
ATOM    153  C   GLU X  21      58.422  46.654  19.521  0.00  0.00            
ATOM    154  O   GLU X  21      57.650  47.442  20.079  0.00  0.00            
ATOM    155  N   GLY X  22      59.706  46.546  19.877  0.00  0.00            
ATOM    156  CA  GLY X  22      60.325  47.288  20.985  0.00  0.00            
ATOM    157  C   GLY X  22      60.014  46.745  22.390  0.00  0.00            
ATOM    158  O   GLY X  22      60.357  47.391  23.381  0.00  0.00            
ATOM    159  N   PHE X  23      59.384  45.569  22.496  0.00  0.00            
ATOM    160  CA  PHE X  23      59.226  44.804  23.741  0.00  0.00            
ATOM    161  CB  PHE X  23      57.782  44.316  23.888  0.00  0.00            
ATOM    162  CG  PHE X  23      56.736  45.382  24.158  0.00  0.00            
ATOM    163  CD1 PHE X  23      56.131  45.454  25.424  0.00  0.00            
ATOM    164  CE1 PHE X  23      55.125  46.398  25.681  0.00  0.00            
ATOM    165  CZ  PHE X  23      54.694  47.257  24.657  0.00  0.00            
ATOM    166  CE2 PHE X  23      55.301  47.199  23.391  0.00  0.00            
ATOM    167  CD2 PHE X  23      56.323  46.266  23.144  0.00  0.00            
ATOM    168  C   PHE X  23      60.175  43.599  23.740  0.00  0.00            
ATOM    169  O   PHE X  23      60.299  42.920  22.716  0.00  0.00            
ATOM    170  N   ALA X  24      60.825  43.317  24.871  0.00  0.00            
ATOM    171  CA  ALA X  24      61.926  42.357  24.953  0.00  0.00            
ATOM    172  CB  ALA X  24      62.491  42.380  26.378  0.00  0.00            
ATOM    173  C   ALA X  24      61.572  40.921  24.517  0.00  0.00            
ATOM    174  O   ALA X  24      62.253  40.391  23.636  0.00  0.00            
ATOM    175  N   GLN X  25      60.539  40.291  25.093  0.00  0.00            
ATOM    176  CA  GLN X  25      60.280  38.846  24.934  0.00  0.00            
ATOM    177  CB  GLN X  25      60.126  38.161  26.306  0.00  0.00            
ATOM    178  CG  GLN X  25      61.371  38.259  27.198  0.00  0.00            
ATOM    179  CD  GLN X  25      62.652  37.747  26.539  0.00  0.00            
ATOM    180  OE1 GLN X  25      62.662  36.835  25.717  0.00  0.00            
ATOM    181  NE2 GLN X  25      63.773  38.328  26.890  0.00  0.00            
ATOM    182  C   GLN X  25      59.060  38.514  24.057  0.00  0.00            
ATOM    183  O   GLN X  25      58.095  39.286  24.037  0.00  0.00            
ATOM    184  N   PRO X  26      59.057  37.357  23.363  0.00  0.00            
ATOM    185  CD  PRO X  26      60.194  36.471  23.135  0.00  0.00            
ATOM    186  CG  PRO X  26      59.731  35.406  22.138  0.00  0.00            
ATOM    187  CB  PRO X  26      58.428  35.963  21.566  0.00  0.00            
ATOM    188  CA  PRO X  26      57.875  36.797  22.719  0.00  0.00            
ATOM    189  C   PRO X  26      57.037  35.967  23.711  0.00  0.00            
ATOM    190  O   PRO X  26      57.523  35.501  24.747  0.00  0.00            
ATOM    191  N   VAL X  27      55.753  35.791  23.396  0.00  0.00            
ATOM    192  CA  VAL X  27      54.729  35.286  24.326  0.00  0.00            
ATOM    193  CB  VAL X  27      53.926  36.476  24.903  0.00  0.00            
ATOM    194  CG1 VAL X  27      52.837  36.062  25.899  0.00  0.00            
ATOM    195  CG2 VAL X  27      54.824  37.487  25.639  0.00  0.00            
ATOM    196  C   VAL X  27      53.811  34.285  23.618  0.00  0.00            
ATOM    197  O   VAL X  27      53.405  34.501  22.477  0.00  0.00            
ATOM    198  N   ALA X  28      53.454  33.195  24.296  0.00  0.00            
ATOM    199  CA  ALA X  28      52.366  32.307  23.896  0.00  0.00            
ATOM    200  CB  ALA X  28      52.748  30.864  24.239  0.00  0.00            
ATOM    201  C   ALA X  28      51.059  32.749  24.574  0.00  0.00            
ATOM    202  O   ALA X  28      51.040  33.005  25.782  0.00  0.00            
ATOM    203  N   ILE X  29      49.972  32.846  23.805  0.00  0.00            
ATOM    204  CA  ILE X  29      48.664  33.303  24.295  0.00  0.00            
ATOM    205  CB  ILE X  29      48.271  34.689  23.730  0.00  0.00            
ATOM    206  CG2 ILE X  29      49.340  35.720  24.129  0.00  0.00            
ATOM    207  CG1 ILE X  29      48.036  34.692  22.203  0.00  0.00            
ATOM    208  CD1 ILE X  29      47.463  36.010  21.662  0.00  0.00            
ATOM    209  C   ILE X  29      47.581  32.242  24.088  0.00  0.00            
ATOM    210  O   ILE X  29      47.545  31.562  23.058  0.00  0.00            
ATOM    211  N   PHE X  30      46.708  32.118  25.087  0.00  0.00            
ATOM    212  CA  PHE X  30      45.636  31.130  25.169  0.00  0.00            
ATOM    213  CB  PHE X  30      46.035  30.008  26.146  0.00  0.00            
ATOM    214  CG  PHE X  30      47.293  29.228  25.795  0.00  0.00            
ATOM    215  CD1 PHE X  30      48.562  29.724  26.157  0.00  0.00            
ATOM    216  CE1 PHE X  30      49.722  28.987  25.861  0.00  0.00            
ATOM    217  CZ  PHE X  30      49.620  27.743  25.213  0.00  0.00            
ATOM    218  CE2 PHE X  30      48.356  27.236  24.865  0.00  0.00            
ATOM    219  CD2 PHE X  30      47.196  27.978  25.151  0.00  0.00            
ATOM    220  C   PHE X  30      44.346  31.831  25.624  0.00  0.00            
ATOM    221  O   PHE X  30      44.262  32.339  26.740  0.00  0.00            
ATOM    222  N   LEU X  31      43.346  31.894  24.748  0.00  0.00            
ATOM    223  CA  LEU X  31      42.135  32.701  24.901  0.00  0.00            
ATOM    224  CB  LEU X  31      41.986  33.604  23.661  0.00  0.00            
ATOM    225  CG  LEU X  31      43.233  34.436  23.293  0.00  0.00            
ATOM    226  CD1 LEU X  31      42.961  35.223  22.015  0.00  0.00            
ATOM    227  CD2 LEU X  31      43.631  35.426  24.388  0.00  0.00            
ATOM    228  C   LEU X  31      40.880  31.839  25.111  0.00  0.00            
ATOM    229  O   LEU X  31      40.783  30.727  24.588  0.00  0.00            
ATOM    230  N   GLY X  32      39.887  32.369  25.826  0.00  0.00            
ATOM    231  CA  GLY X  32      38.543  31.788  25.926  0.00  0.00            
ATOM    232  C   GLY X  32      38.484  30.410  26.595  0.00  0.00            
ATOM    233  O   GLY X  32      37.817  29.505  26.086  0.00  0.00            
ATOM    234  N   ILE X  33      39.175  30.229  27.723  0.00  0.00            
ATOM    235  CA  ILE X  33      39.145  28.990  28.519  0.00  0.00            
ATOM    236  CB  ILE X  33      40.525  28.709  29.162  0.00  0.00            
ATOM    237  CG2 ILE X  33      40.473  27.397  29.973  0.00  0.00            
ATOM    238  CG1 ILE X  33      41.642  28.647  28.090  0.00  0.00            
ATOM    239  CD1 ILE X  33      43.054  28.468  28.662  0.00  0.00            
ATOM    240  C   ILE X  33      38.032  29.091  29.584  0.00  0.00            
ATOM    241  O   ILE X  33      38.037  30.056  30.351  0.00  0.00            
ATOM    242  N   PRO X  34      37.079  28.141  29.672  0.00  0.00            
ATOM    243  CD  PRO X  34      36.845  27.055  28.732  0.00  0.00            
ATOM    244  CG  PRO X  34      35.654  26.256  29.265  0.00  0.00            
ATOM    245  CB  PRO X  34      34.938  27.226  30.203  0.00  0.00            
ATOM    246  CA  PRO X  34      36.056  28.140  30.717  0.00  0.00            
ATOM    247  C   PRO X  34      36.635  27.663  32.056  0.00  0.00            
ATOM    248  O   PRO X  34      37.097  26.526  32.173  0.00  0.00            
ATOM    249  N   PHE X  35      36.580  28.525  33.075  0.00  0.00            
ATOM    250  CA  PHE X  35      37.077  28.248  34.434  0.00  0.00            
ATOM    251  CB  PHE X  35      37.706  29.532  34.993  0.00  0.00            
ATOM    252  CG  PHE X  35      36.739  30.692  35.168  0.00  0.00            
ATOM    253  CD1 PHE X  35      35.900  30.745  36.299  0.00  0.00            
ATOM    254  CE1 PHE X  35      35.004  31.814  36.468  0.00  0.00            
ATOM    255  CZ  PHE X  35      34.965  32.850  35.520  0.00  0.00            
ATOM    256  CE2 PHE X  35      35.798  32.803  34.390  0.00  0.00            
ATOM    257  CD2 PHE X  35      36.679  31.721  34.208  0.00  0.00            
ATOM    258  C   PHE X  35      36.003  27.692  35.391  0.00  0.00            
ATOM    259  O   PHE X  35      36.311  27.251  36.501  0.00  0.00            
ATOM    260  N   ALA X  36      34.738  27.743  34.972  0.00  0.00            
ATOM    261  CA  ALA X  36      33.569  27.284  35.711  0.00  0.00            
ATOM    262  CB  ALA X  36      32.986  28.460  36.508  0.00  0.00            
ATOM    263  C   ALA X  36      32.528  26.686  34.750  0.00  0.00            
ATOM    264  O   ALA X  36      32.440  27.084  33.581  0.00  0.00            
ATOM    265  N   LYS X  37      31.732  25.745  35.263  0.00  0.00            
ATOM    266  CA  LYS X  37      30.609  25.099  34.573  0.00  0.00            
ATOM    267  CB  LYS X  37      30.154  23.933  35.465  0.00  0.00            
ATOM    268  CG  LYS X  37      28.901  23.200  34.975  0.00  0.00            
ATOM    269  CD  LYS X  37      28.635  21.966  35.849  0.00  0.00            
ATOM    270  CE  LYS X  37      27.270  21.327  35.573  0.00  0.00            
ATOM    271  NZ  LYS X  37      27.081  20.987  34.146  0.00  0.00            
ATOM    272  C   LYS X  37      29.491  26.126  34.299  0.00  0.00            
ATOM    273  O   LYS X  37      29.181  26.905  35.206  0.00  0.00            
ATOM    274  N   PRO X  38      28.887  26.166  33.091  0.00  0.00            
ATOM    275  CD  PRO X  38      29.135  25.283  31.963  0.00  0.00            
ATOM    276  CG  PRO X  38      28.002  25.542  30.972  0.00  0.00            
ATOM    277  CB  PRO X  38      27.685  27.018  31.197  0.00  0.00            
ATOM    278  CA  PRO X  38      27.961  27.228  32.691  0.00  0.00            
ATOM    279  C   PRO X  38      26.668  27.217  33.533  0.00  0.00            
ATOM    280  O   PRO X  38      25.900  26.251  33.464  0.00  0.00            
ATOM    281  N   PRO X  39      26.383  28.287  34.302  0.00  0.00            
ATOM    282  CD  PRO X  39      27.224  29.469  34.463  0.00  0.00            
ATOM    283  CG  PRO X  39      26.584  30.304  35.565  0.00  0.00            
ATOM    284  CB  PRO X  39      25.797  29.270  36.369  0.00  0.00            
ATOM    285  CA  PRO X  39      25.284  28.336  35.268  0.00  0.00            
ATOM    286  C   PRO X  39      23.959  28.790  34.623  0.00  0.00            
ATOM    287  O   PRO X  39      23.271  29.674  35.136  0.00  0.00            
ATOM    288  N   LEU X  40      23.613  28.224  33.464  0.00  0.00            
ATOM    289  CA  LEU X  40      22.475  28.665  32.649  0.00  0.00            
ATOM    290  CB  LEU X  40      22.754  28.441  31.146  0.00  0.00            
ATOM    291  CG  LEU X  40      23.320  27.080  30.695  0.00  0.00            
ATOM    292  CD1 LEU X  40      22.497  25.876  31.141  0.00  0.00            
ATOM    293  CD2 LEU X  40      23.398  27.059  29.172  0.00  0.00            
ATOM    294  C   LEU X  40      21.102  28.137  33.112  0.00  0.00            
ATOM    295  O   LEU X  40      20.990  27.078  33.742  0.00  0.00            
ATOM    296  N   GLY X  41      20.044  28.887  32.783  0.00  0.00            
ATOM    297  CA  GLY X  41      18.647  28.505  33.030  0.00  0.00            
ATOM    298  C   GLY X  41      18.359  28.190  34.512  0.00  0.00            
ATOM    299  O   GLY X  41      18.511  29.080  35.352  0.00  0.00            
ATOM    300  N   PRO X  42      17.989  26.944  34.878  0.00  0.00            
ATOM    301  CD  PRO X  42      17.606  25.865  33.976  0.00  0.00            
ATOM    302  CG  PRO X  42      16.781  24.896  34.817  0.00  0.00            
ATOM    303  CB  PRO X  42      17.407  25.046  36.200  0.00  0.00            
ATOM    304  CA  PRO X  42      17.768  26.532  36.271  0.00  0.00            
ATOM    305  C   PRO X  42      18.936  26.754  37.248  0.00  0.00            
ATOM    306  O   PRO X  42      18.711  26.776  38.460  0.00  0.00            
ATOM    307  N   LEU X  43      20.167  26.943  36.755  0.00  0.00            
ATOM    308  CA  LEU X  43      21.354  27.224  37.576  0.00  0.00            
ATOM    309  CB  LEU X  43      22.591  26.585  36.916  0.00  0.00            
ATOM    310  CG  LEU X  43      22.636  25.046  36.954  0.00  0.00            
ATOM    311  CD1 LEU X  43      23.792  24.549  36.084  0.00  0.00            
ATOM    312  CD2 LEU X  43      22.853  24.510  38.370  0.00  0.00            
ATOM    313  C   LEU X  43      21.561  28.723  37.887  0.00  0.00            
ATOM    314  O   LEU X  43      22.493  29.064  38.624  0.00  0.00            
ATOM    315  N   ARG X  44      20.694  29.626  37.405  0.00  0.00            
ATOM    316  CA  ARG X  44      20.671  31.044  37.823  0.00  0.00            
ATOM    317  CB  ARG X  44      19.572  31.808  37.064  0.00  0.00            
ATOM    318  CG  ARG X  44      19.876  31.958  35.565  0.00  0.00            
ATOM    319  CD  ARG X  44      18.620  32.400  34.806  0.00  0.00            
ATOM    320  NE  ARG X  44      18.817  32.300  33.351  0.00  0.00            
ATOM    321  CZ  ARG X  44      17.869  32.265  32.434  0.00  0.00            
ATOM    322  NH1 ARG X  44      16.617  32.458  32.708  0.00  0.00            
ATOM    323  NH2 ARG X  44      18.155  32.011  31.196  0.00  0.00            
ATOM    324  C   ARG X  44      20.440  31.161  39.334  0.00  0.00            
ATOM    325  O   ARG X  44      19.623  30.426  39.893  0.00  0.00            
ATOM    326  N   PHE X  45      21.134  32.092  39.985  0.00  0.00            
ATOM    327  CA  PHE X  45      21.068  32.342  41.434  0.00  0.00            
ATOM    328  CB  PHE X  45      19.717  32.981  41.828  0.00  0.00            
ATOM    329  CG  PHE X  45      19.083  33.932  40.820  0.00  0.00            
ATOM    330  CD1 PHE X  45      19.851  34.894  40.134  0.00  0.00            
ATOM    331  CE1 PHE X  45      19.254  35.711  39.156  0.00  0.00            
ATOM    332  CZ  PHE X  45      17.878  35.602  38.890  0.00  0.00            
ATOM    333  CE2 PHE X  45      17.101  34.668  39.596  0.00  0.00            
ATOM    334  CD2 PHE X  45      17.704  33.832  40.553  0.00  0.00            
ATOM    335  C   PHE X  45      21.471  31.123  42.299  0.00  0.00            
ATOM    336  O   PHE X  45      20.806  30.781  43.281  0.00  0.00            
ATOM    337  N   THR X  46      22.551  30.436  41.907  0.00  0.00            
ATOM    338  CA  THR X  46      23.140  29.279  42.621  0.00  0.00            
ATOM    339  CB  THR X  46      22.807  27.934  41.940  0.00  0.00            
ATOM    340  CG2 THR X  46      21.326  27.743  41.623  0.00  0.00            
ATOM    341  OG1 THR X  46      23.515  27.777  40.731  0.00  0.00            
ATOM    342  C   THR X  46      24.669  29.426  42.751  0.00  0.00            
ATOM    343  O   THR X  46      25.271  30.090  41.898  0.00  0.00            
ATOM    344  N   PRO X  47      25.332  28.834  43.768  0.00  0.00            
ATOM    345  CD  PRO X  47      24.748  28.062  44.859  0.00  0.00            
ATOM    346  CG  PRO X  47      25.916  27.333  45.522  0.00  0.00            
ATOM    347  CB  PRO X  47      27.081  28.297  45.306  0.00  0.00            
ATOM    348  CA  PRO X  47      26.794  28.898  43.924  0.00  0.00            
ATOM    349  C   PRO X  47      27.552  28.163  42.792  0.00  0.00            
ATOM    350  O   PRO X  47      26.985  27.269  42.163  0.00  0.00            
ATOM    351  N   PRO X  48      28.814  28.528  42.494  0.00  0.00            
ATOM    352  CD  PRO X  48      29.602  29.531  43.188  0.00  0.00            
ATOM    353  CG  PRO X  48      30.978  29.526  42.522  0.00  0.00            
ATOM    354  CB  PRO X  48      30.638  29.131  41.090  0.00  0.00            
ATOM    355  CA  PRO X  48      29.528  28.093  41.292  0.00  0.00            
ATOM    356  C   PRO X  48      30.120  26.681  41.394  0.00  0.00            
ATOM    357  O   PRO X  48      30.478  26.208  42.478  0.00  0.00            
ATOM    358  N   GLN X  49      30.314  26.042  40.238  0.00  0.00            
ATOM    359  CA  GLN X  49      30.989  24.747  40.102  0.00  0.00            
ATOM    360  CB  GLN X  49      29.978  23.680  39.653  0.00  0.00            
ATOM    361  CG  GLN X  49      28.853  23.433  40.670  0.00  0.00            
ATOM    362  CD  GLN X  49      27.927  22.314  40.208  0.00  0.00            
ATOM    363  OE1 GLN X  49      28.028  21.169  40.634  0.00  0.00            
ATOM    364  NE2 GLN X  49      27.020  22.564  39.294  0.00  0.00            
ATOM    365  C   GLN X  49      32.177  24.829  39.116  0.00  0.00            
ATOM    366  O   GLN X  49      32.080  25.538  38.110  0.00  0.00            
ATOM    367  N   PRO X  50      33.290  24.106  39.355  0.00  0.00            
ATOM    368  CD  PRO X  50      33.532  23.236  40.496  0.00  0.00            
ATOM    369  CG  PRO X  50      34.713  22.355  40.098  0.00  0.00            
ATOM    370  CB  PRO X  50      35.512  23.249  39.158  0.00  0.00            
ATOM    371  CA  PRO X  50      34.415  24.019  38.419  0.00  0.00            
ATOM    372  C   PRO X  50      34.017  23.319  37.111  0.00  0.00            
ATOM    373  O   PRO X  50      33.044  22.561  37.065  0.00  0.00            
ATOM    374  N   ALA X  51      34.775  23.580  36.044  0.00  0.00            
ATOM    375  CA  ALA X  51      34.465  23.103  34.697  0.00  0.00            
ATOM    376  CB  ALA X  51      35.286  23.919  33.691  0.00  0.00            
ATOM    377  C   ALA X  51      34.680  21.583  34.534  0.00  0.00            
ATOM    378  O   ALA X  51      35.536  20.980  35.192  0.00  0.00            
ATOM    379  N   GLU X  52      33.928  20.961  33.625  0.00  0.00            
ATOM    380  CA  GLU X  52      33.975  19.511  33.383  0.00  0.00            
ATOM    381  CB  GLU X  52      32.582  18.998  32.964  0.00  0.00            
ATOM    382  CG  GLU X  52      31.544  19.190  34.086  0.00  0.00            
ATOM    383  CD  GLU X  52      30.174  18.606  33.724  0.00  0.00            
ATOM    384  OE1 GLU X  52      29.975  17.370  33.847  0.00  0.00            
ATOM    385  OE2 GLU X  52      29.263  19.376  33.326  0.00  0.00            
ATOM    386  C   GLU X  52      35.086  19.122  32.374  0.00  0.00            
ATOM    387  O   GLU X  52      35.390  19.902  31.461  0.00  0.00            
ATOM    388  N   PRO X  53      35.721  17.937  32.511  0.00  0.00            
ATOM    389  CD  PRO X  53      35.487  16.952  33.561  0.00  0.00            
ATOM    390  CG  PRO X  53      36.333  15.735  33.197  0.00  0.00            
ATOM    391  CB  PRO X  53      37.501  16.345  32.426  0.00  0.00            
ATOM    392  CA  PRO X  53      36.870  17.533  31.692  0.00  0.00            
ATOM    393  C   PRO X  53      36.513  17.190  30.237  0.00  0.00            
ATOM    394  O   PRO X  53      35.370  16.844  29.921  0.00  0.00            
ATOM    395  N   TRP X  54      37.506  17.274  29.343  0.00  0.00            
ATOM    396  CA  TRP X  54      37.366  17.078  27.886  0.00  0.00            
ATOM    397  CB  TRP X  54      37.292  18.459  27.217  0.00  0.00            
ATOM    398  CG  TRP X  54      38.575  19.240  27.230  0.00  0.00            
ATOM    399  CD1 TRP X  54      39.497  19.236  26.243  0.00  0.00            
ATOM    400  NE1 TRP X  54      40.561  20.045  26.584  0.00  0.00            
ATOM    401  CE2 TRP X  54      40.393  20.597  27.834  0.00  0.00            
ATOM    402  CZ2 TRP X  54      41.190  21.439  28.623  0.00  0.00            
ATOM    403  CH2 TRP X  54      40.743  21.798  29.906  0.00  0.00            
ATOM    404  CZ3 TRP X  54      39.500  21.330  30.366  0.00  0.00            
ATOM    405  CE3 TRP X  54      38.697  20.503  29.558  0.00  0.00            
ATOM    406  CD2 TRP X  54      39.127  20.102  28.275  0.00  0.00            
ATOM    407  C   TRP X  54      38.503  16.259  27.239  0.00  0.00            
ATOM    408  O   TRP X  54      38.308  15.653  26.186  0.00  0.00            
ATOM    409  N   SER X  55      39.682  16.219  27.863  0.00  0.00            
ATOM    410  CA  SER X  55      40.920  15.536  27.451  0.00  0.00            
ATOM    411  CB  SER X  55      40.794  14.018  27.601  0.00  0.00            
ATOM    412  OG  SER X  55      40.647  13.721  28.983  0.00  0.00            
ATOM    413  C   SER X  55      41.584  15.958  26.126  0.00  0.00            
ATOM    414  O   SER X  55      42.795  16.200  26.140  0.00  0.00            
ATOM    415  N   PHE X  56      40.869  16.065  25.002  0.00  0.00            
ATOM    416  CA  PHE X  56      41.469  16.335  23.680  0.00  0.00            
ATOM    417  CB  PHE X  56      40.485  15.952  22.562  0.00  0.00            
ATOM    418  CG  PHE X  56      39.315  16.890  22.325  0.00  0.00            
ATOM    419  CD1 PHE X  56      38.066  16.638  22.926  0.00  0.00            
ATOM    420  CE1 PHE X  56      36.962  17.459  22.636  0.00  0.00            
ATOM    421  CZ  PHE X  56      37.099  18.528  21.733  0.00  0.00            
ATOM    422  CE2 PHE X  56      38.342  18.780  21.126  0.00  0.00            
ATOM    423  CD2 PHE X  56      39.449  17.970  21.430  0.00  0.00            
ATOM    424  C   PHE X  56      42.027  17.765  23.522  0.00  0.00            
ATOM    425  O   PHE X  56      41.811  18.624  24.372  0.00  0.00            
ATOM    426  N   VAL X  57      42.763  18.041  22.440  0.00  0.00            
ATOM    427  CA  VAL X  57      43.369  19.362  22.179  0.00  0.00            
ATOM    428  CB  VAL X  57      44.545  19.243  21.185  0.00  0.00            
ATOM    429  CG1 VAL X  57      45.198  20.605  20.924  0.00  0.00            
ATOM    430  CG2 VAL X  57      45.655  18.328  21.720  0.00  0.00            
ATOM    431  C   VAL X  57      42.311  20.366  21.697  0.00  0.00            
ATOM    432  O   VAL X  57      41.945  20.382  20.515  0.00  0.00            
ATOM    433  N   LYS X  58      41.819  21.219  22.603  0.00  0.00            
ATOM    434  CA  LYS X  58      40.831  22.277  22.305  0.00  0.00            
ATOM    435  CB  LYS X  58      39.828  22.414  23.464  0.00  0.00            
ATOM    436  CG  LYS X  58      38.820  21.256  23.417  0.00  0.00            
ATOM    437  CD  LYS X  58      37.685  21.385  24.437  0.00  0.00            
ATOM    438  CE  LYS X  58      36.734  22.532  24.083  0.00  0.00            
ATOM    439  NZ  LYS X  58      35.537  22.499  24.947  0.00  0.00            
ATOM    440  C   LYS X  58      41.467  23.617  21.922  0.00  0.00            
ATOM    441  O   LYS X  58      42.641  23.872  22.199  0.00  0.00            
ATOM    442  N   ASN X  59      40.680  24.471  21.268  0.00  0.00            
ATOM    443  CA  ASN X  59      41.134  25.762  20.762  0.00  0.00            
ATOM    444  CB  ASN X  59      40.134  26.279  19.713  0.00  0.00            
ATOM    445  CG  ASN X  59      40.632  27.559  19.069  0.00  0.00            
ATOM    446  OD1 ASN X  59      40.244  28.669  19.410  0.00  0.00            
ATOM    447  ND2 ASN X  59      41.609  27.451  18.207  0.00  0.00            
ATOM    448  C   ASN X  59      41.352  26.795  21.881  0.00  0.00            
ATOM    449  O   ASN X  59      40.593  26.860  22.851  0.00  0.00            
ATOM    450  N   ALA X  60      42.362  27.647  21.703  0.00  0.00            
ATOM    451  CA  ALA X  60      42.560  28.853  22.499  0.00  0.00            
ATOM    452  CB  ALA X  60      43.416  28.497  23.714  0.00  0.00            
ATOM    453  C   ALA X  60      43.091  30.040  21.671  0.00  0.00            
ATOM    454  O   ALA X  60      43.867  30.856  22.165  0.00  0.00            
ATOM    455  N   THR X  61      42.671  30.148  20.408  0.00  0.00            
ATOM    456  CA  THR X  61      42.903  31.332  19.554  0.00  0.00            
ATOM    457  CB  THR X  61      43.506  30.935  18.197  0.00  0.00            
ATOM    458  CG2 THR X  61      44.876  30.286  18.382  0.00  0.00            
ATOM    459  OG1 THR X  61      42.697  29.999  17.527  0.00  0.00            
ATOM    460  C   THR X  61      41.639  32.181  19.375  0.00  0.00            
ATOM    461  O   THR X  61      41.739  33.355  19.016  0.00  0.00            
ATOM    462  N   SER X  62      40.468  31.618  19.691  0.00  0.00            
ATOM    463  CA  SER X  62      39.170  32.302  19.704  0.00  0.00            
ATOM    464  CB  SER X  62      38.032  31.270  19.654  0.00  0.00            
ATOM    465  OG  SER X  62      38.177  30.369  18.569  0.00  0.00            
ATOM    466  C   SER X  62      39.017  33.174  20.957  0.00  0.00            
ATOM    467  O   SER X  62      39.008  32.648  22.074  0.00  0.00            
ATOM    468  N   TYR X  63      38.879  34.492  20.793  0.00  0.00            
ATOM    469  CA  TYR X  63      38.638  35.427  21.901  0.00  0.00            
ATOM    470  CB  TYR X  63      39.111  36.832  21.473  0.00  0.00            
ATOM    471  CG  TYR X  63      39.264  37.884  22.569  0.00  0.00            
ATOM    472  CD1 TYR X  63      40.538  38.397  22.899  0.00  0.00            
ATOM    473  CE1 TYR X  63      40.675  39.417  23.865  0.00  0.00            
ATOM    474  CZ  TYR X  63      39.529  39.930  24.510  0.00  0.00            
ATOM    475  OH  TYR X  63      39.617  40.938  25.411  0.00  0.00            
ATOM    476  CE2 TYR X  63      38.261  39.408  24.194  0.00  0.00            
ATOM    477  CD2 TYR X  63      38.130  38.399  23.225  0.00  0.00            
ATOM    478  C   TYR X  63      37.153  35.354  22.361  0.00  0.00            
ATOM    479  O   TYR X  63      36.257  35.299  21.506  0.00  0.00            
ATOM    480  N   PRO X  64      36.869  35.319  23.682  0.00  0.00            
ATOM    481  CD  PRO X  64      37.840  35.363  24.769  0.00  0.00            
ATOM    482  CG  PRO X  64      37.028  35.438  26.059  0.00  0.00            
ATOM    483  CB  PRO X  64      35.773  34.650  25.696  0.00  0.00            
ATOM    484  CA  PRO X  64      35.535  35.019  24.225  0.00  0.00            
ATOM    485  C   PRO X  64      34.494  36.159  24.089  0.00  0.00            
ATOM    486  O   PRO X  64      34.872  37.303  23.826  0.00  0.00            
ATOM    487  N   PRO X  65      33.188  35.868  24.292  0.00  0.00            
ATOM    488  CD  PRO X  65      32.623  34.542  24.499  0.00  0.00            
ATOM    489  CG  PRO X  65      31.210  34.619  23.942  0.00  0.00            
ATOM    490  CB  PRO X  65      30.793  36.037  24.311  0.00  0.00            
ATOM    491  CA  PRO X  65      32.096  36.852  24.233  0.00  0.00            
ATOM    492  C   PRO X  65      32.113  37.875  25.376  0.00  0.00            
ATOM    493  O   PRO X  65      32.774  37.664  26.392  0.00  0.00            
ATOM    494  N   MET X  66      31.290  38.924  25.269  0.00  0.00            
ATOM    495  CA  MET X  66      30.891  39.749  26.427  0.00  0.00            
ATOM    496  CB  MET X  66      30.338  41.106  25.952  0.00  0.00            
ATOM    497  CG  MET X  66      29.000  40.990  25.206  0.00  0.00            
ATOM    498  SD  MET X  66      28.176  42.570  24.855  0.00  0.00            
ATOM    499  CE  MET X  66      29.262  43.218  23.564  0.00  0.00            
ATOM    500  C   MET X  66      29.894  39.019  27.358  0.00  0.00            
ATOM    501  O   MET X  66      29.315  37.996  26.986  0.00  0.00            
ATOM    502  N   CYS X  67      29.659  39.557  28.560  0.00  0.00            
ATOM    503  CA  CYS X  67      28.742  38.991  29.557  0.00  0.00            
ATOM    504  CB  CYS X  67      29.504  38.801  30.882  0.00  0.00            
ATOM    505  SG  CYS X  67      30.309  40.335  31.439  0.00  0.00            
ATOM    506  C   CYS X  67      27.453  39.809  29.766  0.00  0.00            
ATOM    507  O   CYS X  67      27.494  41.007  30.036  0.00  0.00            
ATOM    508  N   THR X  68      26.298  39.136  29.801  0.00  0.00            
ATOM    509  CA  THR X  68      25.094  39.564  30.549  0.00  0.00            
ATOM    510  CB  THR X  68      25.270  39.271  32.062  0.00  0.00            
ATOM    511  CG2 THR X  68      25.315  37.767  32.329  0.00  0.00            
ATOM    512  OG1 THR X  68      26.472  39.796  32.596  0.00  0.00            
ATOM    513  C   THR X  68      24.535  40.982  30.285  0.00  0.00            
ATOM    514  O   THR X  68      23.883  41.543  31.164  0.00  0.00            
ATOM    515  N   GLN X  69      24.755  41.588  29.110  0.00  0.00            
ATOM    516  CA  GLN X  69      24.362  42.985  28.815  0.00  0.00            
ATOM    517  CB  GLN X  69      25.528  43.926  29.167  0.00  0.00            
ATOM    518  CG  GLN X  69      26.722  43.866  28.197  0.00  0.00            
ATOM    519  CD  GLN X  69      27.982  44.376  28.881  0.00  0.00            
ATOM    520  OE1 GLN X  69      28.410  45.514  28.736  0.00  0.00            
ATOM    521  NE2 GLN X  69      28.576  43.548  29.703  0.00  0.00            
ATOM    522  C   GLN X  69      23.876  43.231  27.376  0.00  0.00            
ATOM    523  O   GLN X  69      24.094  42.407  26.484  0.00  0.00            
ATOM    524  N   ASP X  70      23.247  44.389  27.144  0.00  0.00            
ATOM    525  CA  ASP X  70      22.806  44.857  25.824  0.00  0.00            
ATOM    526  CB  ASP X  70      22.123  46.228  25.990  0.00  0.00            
ATOM    527  CG  ASP X  70      21.520  46.771  24.692  0.00  0.00            
ATOM    528  OD1 ASP X  70      20.305  47.065  24.654  0.00  0.00            
ATOM    529  OD2 ASP X  70      22.237  46.942  23.675  0.00  0.00            
ATOM    530  C   ASP X  70      23.993  44.942  24.832  0.00  0.00            
ATOM    531  O   ASP X  70      24.909  45.747  25.037  0.00  0.00            
ATOM    532  N   PRO X  71      24.003  44.161  23.733  0.00  0.00            
ATOM    533  CD  PRO X  71      22.987  43.198  23.329  0.00  0.00            
ATOM    534  CG  PRO X  71      23.402  42.720  21.940  0.00  0.00            
ATOM    535  CB  PRO X  71      24.924  42.824  21.990  0.00  0.00            
ATOM    536  CA  PRO X  71      25.169  44.065  22.852  0.00  0.00            
ATOM    537  C   PRO X  71      25.428  45.318  22.003  0.00  0.00            
ATOM    538  O   PRO X  71      26.536  45.461  21.484  0.00  0.00            
ATOM    539  N   LYS X  72      24.457  46.234  21.863  0.00  0.00            
ATOM    540  CA  LYS X  72      24.626  47.534  21.180  0.00  0.00            
ATOM    541  CB  LYS X  72      23.331  47.934  20.447  0.00  0.00            
ATOM    542  CG  LYS X  72      22.974  46.999  19.278  0.00  0.00            
ATOM    543  CD  LYS X  72      21.630  47.384  18.637  0.00  0.00            
ATOM    544  CE  LYS X  72      21.275  46.388  17.526  0.00  0.00            
ATOM    545  NZ  LYS X  72      19.956  46.677  16.915  0.00  0.00            
ATOM    546  C   LYS X  72      25.101  48.631  22.141  0.00  0.00            
ATOM    547  O   LYS X  72      25.769  49.565  21.703  0.00  0.00            
ATOM    548  N   ALA X  73      24.860  48.492  23.449  0.00  0.00            
ATOM    549  CA  ALA X  73      25.512  49.312  24.476  0.00  0.00            
ATOM    550  CB  ALA X  73      24.662  49.290  25.752  0.00  0.00            
ATOM    551  C   ALA X  73      26.959  48.843  24.734  0.00  0.00            
ATOM    552  O   ALA X  73      27.899  49.638  24.665  0.00  0.00            
ATOM    553  N   GLY X  74      27.161  47.532  24.926  0.00  0.00            
ATOM    554  CA  GLY X  74      28.479  46.905  25.105  0.00  0.00            
ATOM    555  C   GLY X  74      29.424  47.067  23.903  0.00  0.00            
ATOM    556  O   GLY X  74      30.641  46.924  24.044  0.00  0.00            
ATOM    557  N   GLN X  75      28.891  47.428  22.731  0.00  0.00            
ATOM    558  CA  GLN X  75      29.651  47.814  21.539  0.00  0.00            
ATOM    559  CB  GLN X  75      28.644  48.144  20.424  0.00  0.00            
ATOM    560  CG  GLN X  75      29.285  48.519  19.076  0.00  0.00            
ATOM    561  CD  GLN X  75      29.444  50.020  18.841  0.00  0.00            
ATOM    562  OE1 GLN X  75      29.160  50.865  19.679  0.00  0.00            
ATOM    563  NE2 GLN X  75      29.876  50.407  17.666  0.00  0.00            
ATOM    564  C   GLN X  75      30.613  48.987  21.791  0.00  0.00            
ATOM    565  O   GLN X  75      31.730  48.963  21.272  0.00  0.00            
ATOM    566  N   LEU X  76      30.240  49.966  22.625  0.00  0.00            
ATOM    567  CA  LEU X  76      31.075  51.145  22.882  0.00  0.00            
ATOM    568  CB  LEU X  76      30.211  52.212  23.584  0.00  0.00            
ATOM    569  CG  LEU X  76      30.882  53.593  23.749  0.00  0.00            
ATOM    570  CD1 LEU X  76      29.811  54.680  23.852  0.00  0.00            
ATOM    571  CD2 LEU X  76      31.734  53.687  25.016  0.00  0.00            
ATOM    572  C   LEU X  76      32.364  50.762  23.630  0.00  0.00            
ATOM    573  O   LEU X  76      33.455  51.147  23.214  0.00  0.00            
ATOM    574  N   LEU X  77      32.253  49.925  24.667  0.00  0.00            
ATOM    575  CA  LEU X  77      33.406  49.333  25.359  0.00  0.00            
ATOM    576  CB  LEU X  77      32.887  48.564  26.594  0.00  0.00            
ATOM    577  CG  LEU X  77      33.943  47.726  27.347  0.00  0.00            
ATOM    578  CD1 LEU X  77      35.057  48.581  27.949  0.00  0.00            
ATOM    579  CD2 LEU X  77      33.273  46.963  28.485  0.00  0.00            
ATOM    580  C   LEU X  77      34.220  48.421  24.427  0.00  0.00            
ATOM    581  O   LEU X  77      35.445  48.498  24.389  0.00  0.00            
ATOM    582  N   SER X  78      33.539  47.554  23.675  0.00  0.00            
ATOM    583  CA  SER X  78      34.190  46.461  22.944  0.00  0.00            
ATOM    584  CB  SER X  78      33.170  45.375  22.581  0.00  0.00            
ATOM    585  OG  SER X  78      32.438  44.957  23.719  0.00  0.00            
ATOM    586  C   SER X  78      34.911  46.929  21.677  0.00  0.00            
ATOM    587  O   SER X  78      36.040  46.510  21.424  0.00  0.00            
ATOM    588  N   GLU X  79      34.272  47.774  20.863  0.00  0.00            
ATOM    589  CA  GLU X  79      34.706  48.117  19.498  0.00  0.00            
ATOM    590  CB  GLU X  79      33.619  47.709  18.487  0.00  0.00            
ATOM    591  CG  GLU X  79      33.526  46.190  18.272  0.00  0.00            
ATOM    592  CD  GLU X  79      34.640  45.661  17.360  0.00  0.00            
ATOM    593  OE1 GLU X  79      34.406  45.504  16.138  0.00  0.00            
ATOM    594  OE2 GLU X  79      35.765  45.381  17.838  0.00  0.00            
ATOM    595  C   GLU X  79      35.095  49.593  19.312  0.00  0.00            
ATOM    596  O   GLU X  79      35.867  49.887  18.397  0.00  0.00            
ATOM    597  N   LEU X  80      34.627  50.518  20.163  0.00  0.00            
ATOM    598  CA  LEU X  80      35.008  51.944  20.107  0.00  0.00            
ATOM    599  CB  LEU X  80      33.765  52.844  20.247  0.00  0.00            
ATOM    600  CG  LEU X  80      32.616  52.539  19.265  0.00  0.00            
ATOM    601  CD1 LEU X  80      31.475  53.531  19.486  0.00  0.00            
ATOM    602  CD2 LEU X  80      33.044  52.637  17.798  0.00  0.00            
ATOM    603  C   LEU X  80      36.110  52.320  21.118  0.00  0.00            
ATOM    604  O   LEU X  80      36.784  53.334  20.941  0.00  0.00            
ATOM    605  N   PHE X  81      36.338  51.483  22.134  0.00  0.00            
ATOM    606  CA  PHE X  81      37.387  51.638  23.151  0.00  0.00            
ATOM    607  CB  PHE X  81      36.717  51.975  24.494  0.00  0.00            
ATOM    608  CG  PHE X  81      37.630  52.557  25.561  0.00  0.00            
ATOM    609  CD1 PHE X  81      37.668  51.987  26.849  0.00  0.00            
ATOM    610  CE1 PHE X  81      38.483  52.548  27.848  0.00  0.00            
ATOM    611  CZ  PHE X  81      39.263  53.679  27.558  0.00  0.00            
ATOM    612  CE2 PHE X  81      39.228  54.255  26.280  0.00  0.00            
ATOM    613  CD2 PHE X  81      38.413  53.695  25.283  0.00  0.00            
ATOM    614  C   PHE X  81      38.327  50.416  23.190  0.00  0.00            
ATOM    615  O   PHE X  81      38.697  49.915  24.252  0.00  0.00            
ATOM    616  N   THR X  82      38.679  49.881  22.014  0.00  0.00            
ATOM    617  CA  THR X  82      39.394  48.600  21.874  0.00  0.00            
ATOM    618  CB  THR X  82      39.229  48.027  20.455  0.00  0.00            
ATOM    619  CG2 THR X  82      39.640  46.562  20.394  0.00  0.00            
ATOM    620  OG1 THR X  82      37.885  48.059  20.035  0.00  0.00            
ATOM    621  C   THR X  82      40.892  48.706  22.206  0.00  0.00            
ATOM    622  O   THR X  82      41.634  49.354  21.466  0.00  0.00            
ATOM    623  N   ASN X  83      41.377  47.999  23.236  0.00  0.00            
ATOM    624  CA  ASN X  83      42.816  47.745  23.441  0.00  0.00            
ATOM    625  CB  ASN X  83      43.109  47.638  24.958  0.00  0.00            
ATOM    626  CG  ASN X  83      44.539  47.250  25.334  0.00  0.00            
ATOM    627  OD1 ASN X  83      45.381  46.917  24.513  0.00  0.00            
ATOM    628  ND2 ASN X  83      44.861  47.274  26.604  0.00  0.00            
ATOM    629  C   ASN X  83      43.277  46.524  22.613  0.00  0.00            
ATOM    630  O   ASN X  83      44.199  46.648  21.801  0.00  0.00            
ATOM    631  N   ARG X  84      42.599  45.378  22.772  0.00  0.00            
ATOM    632  CA  ARG X  84      42.896  44.076  22.135  0.00  0.00            
ATOM    633  CB  ARG X  84      41.770  43.067  22.456  0.00  0.00            
ATOM    634  CG  ARG X  84      40.414  43.535  21.915  0.00  0.00            
ATOM    635  CD  ARG X  84      39.283  42.521  22.104  0.00  0.00            
ATOM    636  NE  ARG X  84      38.008  43.098  21.643  0.00  0.00            
ATOM    637  CZ  ARG X  84      37.667  43.382  20.400  0.00  0.00            
ATOM    638  NH1 ARG X  84      38.345  42.977  19.371  0.00  0.00            
ATOM    639  NH2 ARG X  84      36.627  44.120  20.169  0.00  0.00            
ATOM    640  C   ARG X  84      43.177  44.117  20.622  0.00  0.00            
ATOM    641  O   ARG X  84      42.645  44.939  19.872  0.00  0.00            
ATOM    642  N   LYS X  85      43.990  43.157  20.183  0.00  0.00            
ATOM    643  CA  LYS X  85      44.479  42.950  18.807  0.00  0.00            
ATOM    644  CB  LYS X  85      46.001  42.772  18.926  0.00  0.00            
ATOM    645  CG  LYS X  85      46.774  42.986  17.621  0.00  0.00            
ATOM    646  CD  LYS X  85      48.269  43.138  17.938  0.00  0.00            
ATOM    647  CE  LYS X  85      49.029  43.606  16.698  0.00  0.00            
ATOM    648  NZ  LYS X  85      50.423  43.971  17.027  0.00  0.00            
ATOM    649  C   LYS X  85      43.784  41.776  18.102  0.00  0.00            
ATOM    650  O   LYS X  85      43.719  41.730  16.871  0.00  0.00            
ATOM    651  N   GLU X  86      43.225  40.852  18.883  0.00  0.00            
ATOM    652  CA  GLU X  86      42.325  39.783  18.437  0.00  0.00            
ATOM    653  CB  GLU X  86      42.531  38.541  19.322  0.00  0.00            
ATOM    654  CG  GLU X  86      43.974  37.998  19.307  0.00  0.00            
ATOM    655  CD  GLU X  86      44.484  37.618  17.913  0.00  0.00            
ATOM    656  OE1 GLU X  86      43.689  37.120  17.078  0.00  0.00            
ATOM    657  OE2 GLU X  86      45.701  37.763  17.650  0.00  0.00            
ATOM    658  C   GLU X  86      40.853  40.248  18.419  0.00  0.00            
ATOM    659  O   GLU X  86      40.481  41.221  19.081  0.00  0.00            
ATOM    660  N   ASN X  87      40.017  39.576  17.624  0.00  0.00            
ATOM    661  CA  ASN X  87      38.745  40.099  17.105  0.00  0.00            
ATOM    662  CB  ASN X  87      38.920  40.110  15.578  0.00  0.00            
ATOM    663  CG  ASN X  87      37.786  40.680  14.750  0.00  0.00            
ATOM    664  OD1 ASN X  87      36.829  41.301  15.209  0.00  0.00            
ATOM    665  ND2 ASN X  87      37.901  40.511  13.463  0.00  0.00            
ATOM    666  C   ASN X  87      37.520  39.283  17.575  0.00  0.00            
ATOM    667  O   ASN X  87      37.608  38.058  17.699  0.00  0.00            
ATOM    668  N   ILE X  88      36.377  39.949  17.800  0.00  0.00            
ATOM    669  CA  ILE X  88      35.109  39.338  18.253  0.00  0.00            
ATOM    670  CB  ILE X  88      34.953  39.387  19.793  0.00  0.00            
ATOM    671  CG2 ILE X  88      35.967  38.457  20.457  0.00  0.00            
ATOM    672  CG1 ILE X  88      35.044  40.822  20.358  0.00  0.00            
ATOM    673  CD1 ILE X  88      34.805  40.926  21.867  0.00  0.00            
ATOM    674  C   ILE X  88      33.848  39.973  17.631  0.00  0.00            
ATOM    675  O   ILE X  88      33.857  41.170  17.306  0.00  0.00            
ATOM    676  N   PRO X  89      32.748  39.201  17.519  0.00  0.00            
ATOM    677  CD  PRO X  89      32.715  37.741  17.598  0.00  0.00            
ATOM    678  CG  PRO X  89      31.265  37.318  17.364  0.00  0.00            
ATOM    679  CB  PRO X  89      30.648  38.542  16.691  0.00  0.00            
ATOM    680  CA  PRO X  89      31.389  39.708  17.353  0.00  0.00            
ATOM    681  C   PRO X  89      30.773  40.120  18.711  0.00  0.00            
ATOM    682  O   PRO X  89      31.380  39.947  19.771  0.00  0.00            
ATOM    683  N   LEU X  90      29.557  40.675  18.693  0.00  0.00            
ATOM    684  CA  LEU X  90      28.866  41.234  19.867  0.00  0.00            
ATOM    685  CB  LEU X  90      28.715  42.756  19.666  0.00  0.00            
ATOM    686  CG  LEU X  90      30.012  43.522  19.328  0.00  0.00            
ATOM    687  CD1 LEU X  90      29.663  44.988  19.107  0.00  0.00            
ATOM    688  CD2 LEU X  90      31.068  43.465  20.434  0.00  0.00            
ATOM    689  C   LEU X  90      27.497  40.560  20.094  0.00  0.00            
ATOM    690  O   LEU X  90      26.615  40.677  19.233  0.00  0.00            
ATOM    691  N   LYS X  91      27.299  39.868  21.229  0.00  0.00            
ATOM    692  CA  LYS X  91      26.059  39.116  21.540  0.00  0.00            
ATOM    693  CB  LYS X  91      26.229  37.637  21.134  0.00  0.00            
ATOM    694  CG  LYS X  91      27.140  36.810  22.069  0.00  0.00            
ATOM    695  CD  LYS X  91      27.207  35.328  21.666  0.00  0.00            
ATOM    696  CE  LYS X  91      25.866  34.599  21.875  0.00  0.00            
ATOM    697  NZ  LYS X  91      25.611  33.578  20.835  0.00  0.00            
ATOM    698  C   LYS X  91      25.582  39.229  22.996  0.00  0.00            
ATOM    699  O   LYS X  91      26.327  39.649  23.880  0.00  0.00            
ATOM    700  N   LEU X  92      24.346  38.788  23.252  0.00  0.00            
ATOM    701  CA  LEU X  92      23.856  38.494  24.605  0.00  0.00            
ATOM    702  CB  LEU X  92      22.322  38.631  24.635  0.00  0.00            
ATOM    703  CG  LEU X  92      21.684  38.495  26.034  0.00  0.00            
ATOM    704  CD1 LEU X  92      22.117  39.608  26.992  0.00  0.00            
ATOM    705  CD2 LEU X  92      20.162  38.537  25.904  0.00  0.00            
ATOM    706  C   LEU X  92      24.333  37.099  25.056  0.00  0.00            
ATOM    707  O   LEU X  92      24.293  36.150  24.267  0.00  0.00            
ATOM    708  N   SER X  93      24.776  36.932  26.306  0.00  0.00            
ATOM    709  CA  SER X  93      25.109  35.609  26.875  0.00  0.00            
ATOM    710  CB  SER X  93      26.513  35.168  26.433  0.00  0.00            
ATOM    711  OG  SER X  93      26.503  34.810  25.065  0.00  0.00            
ATOM    712  C   SER X  93      25.093  35.571  28.404  0.00  0.00            
ATOM    713  O   SER X  93      25.727  36.415  29.038  0.00  0.00            
ATOM    714  N   GLU X  94      24.480  34.536  28.990  0.00  0.00            
ATOM    715  CA  GLU X  94      24.804  34.094  30.361  0.00  0.00            
ATOM    716  CB  GLU X  94      23.544  33.692  31.146  0.00  0.00            
ATOM    717  CG  GLU X  94      22.972  32.305  30.815  0.00  0.00            
ATOM    718  CD  GLU X  94      21.704  31.986  31.619  0.00  0.00            
ATOM    719  OE1 GLU X  94      21.585  32.407  32.793  0.00  0.00            
ATOM    720  OE2 GLU X  94      20.800  31.288  31.101  0.00  0.00            
ATOM    721  C   GLU X  94      25.916  33.024  30.396  0.00  0.00            
ATOM    722  O   GLU X  94      26.715  33.009  31.332  0.00  0.00            
ATOM    723  N   ASP X  95      26.054  32.203  29.345  0.00  0.00            
ATOM    724  CA  ASP X  95      27.248  31.382  29.077  0.00  0.00            
ATOM    725  CB  ASP X  95      26.901  30.289  28.048  0.00  0.00            
ATOM    726  CG  ASP X  95      28.070  29.381  27.633  0.00  0.00            
ATOM    727  OD1 ASP X  95      27.940  28.727  26.566  0.00  0.00            
ATOM    728  OD2 ASP X  95      29.094  29.268  28.355  0.00  0.00            
ATOM    729  C   ASP X  95      28.419  32.284  28.637  0.00  0.00            
ATOM    730  O   ASP X  95      28.703  32.449  27.446  0.00  0.00            
ATOM    731  N   CYS X  96      29.049  32.929  29.620  0.00  0.00            
ATOM    732  CA  CYS X  96      30.057  33.981  29.457  0.00  0.00            
ATOM    733  CB  CYS X  96      29.346  35.336  29.586  0.00  0.00            
ATOM    734  SG  CYS X  96      28.675  35.544  31.265  0.00  0.00            
ATOM    735  C   CYS X  96      31.259  33.871  30.426  0.00  0.00            
ATOM    736  O   CYS X  96      32.140  34.736  30.397  0.00  0.00            
ATOM    737  N   LEU X  97      31.326  32.821  31.257  0.00  0.00            
ATOM    738  CA  LEU X  97      32.385  32.612  32.255  0.00  0.00            
ATOM    739  CB  LEU X  97      31.836  31.819  33.458  0.00  0.00            
ATOM    740  CG  LEU X  97      30.713  32.515  34.252  0.00  0.00            
ATOM    741  CD1 LEU X  97      30.347  31.654  35.462  0.00  0.00            
ATOM    742  CD2 LEU X  97      31.113  33.901  34.764  0.00  0.00            
ATOM    743  C   LEU X  97      33.623  31.953  31.623  0.00  0.00            
ATOM    744  O   LEU X  97      33.783  30.726  31.638  0.00  0.00            
ATOM    745  N   TYR X  98      34.487  32.801  31.061  0.00  0.00            
ATOM    746  CA  TYR X  98      35.738  32.449  30.381  0.00  0.00            
ATOM    747  CB  TYR X  98      35.547  32.535  28.854  0.00  0.00            
ATOM    748  CG  TYR X  98      34.470  31.623  28.291  0.00  0.00            
ATOM    749  CD1 TYR X  98      33.147  32.088  28.159  0.00  0.00            
ATOM    750  CE1 TYR X  98      32.124  31.215  27.737  0.00  0.00            
ATOM    751  CZ  TYR X  98      32.431  29.879  27.405  0.00  0.00            
ATOM    752  OH  TYR X  98      31.454  29.016  27.022  0.00  0.00            
ATOM    753  CE2 TYR X  98      33.768  29.435  27.468  0.00  0.00            
ATOM    754  CD2 TYR X  98      34.782  30.302  27.921  0.00  0.00            
ATOM    755  C   TYR X  98      36.895  33.362  30.832  0.00  0.00            
ATOM    756  O   TYR X  98      36.668  34.459  31.349  0.00  0.00            
ATOM    757  N   LEU X  99      38.138  32.919  30.618  0.00  0.00            
ATOM    758  CA  LEU X  99      39.354  33.705  30.854  0.00  0.00            
ATOM    759  CB  LEU X  99      39.906  33.407  32.268  0.00  0.00            
ATOM    760  CG  LEU X  99      40.328  31.965  32.615  0.00  0.00            
ATOM    761  CD1 LEU X  99      41.636  31.532  31.952  0.00  0.00            
ATOM    762  CD2 LEU X  99      40.556  31.872  34.128  0.00  0.00            
ATOM    763  C   LEU X  99      40.394  33.571  29.725  0.00  0.00            
ATOM    764  O   LEU X  99      40.339  32.642  28.915  0.00  0.00            
ATOM    765  N   ASN X 100      41.341  34.511  29.698  0.00  0.00            
ATOM    766  CA  ASN X 100      42.485  34.581  28.780  0.00  0.00            
ATOM    767  CB  ASN X 100      42.407  35.899  27.981  0.00  0.00            
ATOM    768  CG  ASN X 100      41.233  36.014  27.018  0.00  0.00            
ATOM    769  OD1 ASN X 100      40.576  35.055  26.647  0.00  0.00            
ATOM    770  ND2 ASN X 100      40.958  37.206  26.542  0.00  0.00            
ATOM    771  C   ASN X 100      43.809  34.501  29.570  0.00  0.00            
ATOM    772  O   ASN X 100      43.881  35.013  30.688  0.00  0.00            
ATOM    773  N   ILE X 101      44.856  33.902  28.987  0.00  0.00            
ATOM    774  CA  ILE X 101      46.184  33.680  29.594  0.00  0.00            
ATOM    775  CB  ILE X 101      46.348  32.211  30.074  0.00  0.00            
ATOM    776  CG2 ILE X 101      47.706  32.013  30.783  0.00  0.00            
ATOM    777  CG1 ILE X 101      45.186  31.773  30.997  0.00  0.00            
ATOM    778  CD1 ILE X 101      45.262  30.321  31.483  0.00  0.00            
ATOM    779  C   ILE X 101      47.303  34.053  28.604  0.00  0.00            
ATOM    780  O   ILE X 101      47.234  33.734  27.416  0.00  0.00            
ATOM    781  N   TYR X 102      48.362  34.682  29.116  0.00  0.00            
ATOM    782  CA  TYR X 102      49.559  35.134  28.403  0.00  0.00            
ATOM    783  CB  TYR X 102      49.572  36.678  28.361  0.00  0.00            
ATOM    784  CG  TYR X 102      48.364  37.354  27.724  0.00  0.00            
ATOM    785  CD1 TYR X 102      47.133  37.420  28.411  0.00  0.00            
ATOM    786  CE1 TYR X 102      46.004  37.993  27.797  0.00  0.00            
ATOM    787  CZ  TYR X 102      46.107  38.524  26.496  0.00  0.00            
ATOM    788  OH  TYR X 102      45.021  39.089  25.912  0.00  0.00            
ATOM    789  CE2 TYR X 102      47.350  38.521  25.832  0.00  0.00            
ATOM    790  CD2 TYR X 102      48.476  37.942  26.450  0.00  0.00            
ATOM    791  C   TYR X 102      50.802  34.612  29.145  0.00  0.00            
ATOM    792  O   TYR X 102      50.961  34.892  30.335  0.00  0.00            
ATOM    793  N   THR X 103      51.685  33.859  28.478  0.00  0.00            
ATOM    794  CA  THR X 103      52.880  33.249  29.100  0.00  0.00            
ATOM    795  CB  THR X 103      52.610  31.790  29.516  0.00  0.00            
ATOM    796  CG2 THR X 103      52.053  30.879  28.422  0.00  0.00            
ATOM    797  OG1 THR X 103      53.778  31.175  30.019  0.00  0.00            
ATOM    798  C   THR X 103      54.146  33.399  28.230  0.00  0.00            
ATOM    799  O   THR X 103      54.137  32.991  27.067  0.00  0.00            
ATOM    800  N   PRO X 104      55.242  34.001  28.742  0.00  0.00            
ATOM    801  CD  PRO X 104      55.293  34.785  29.971  0.00  0.00            
ATOM    802  CG  PRO X 104      56.430  35.785  29.786  0.00  0.00            
ATOM    803  CB  PRO X 104      57.403  35.013  28.905  0.00  0.00            
ATOM    804  CA  PRO X 104      56.489  34.194  27.991  0.00  0.00            
ATOM    805  C   PRO X 104      57.201  32.907  27.546  0.00  0.00            
ATOM    806  O   PRO X 104      56.995  31.824  28.106  0.00  0.00            
ATOM    807  N   ALA X 105      58.105  33.056  26.574  0.00  0.00            
ATOM    808  CA  ALA X 105      58.932  31.983  26.009  0.00  0.00            
ATOM    809  CB  ALA X 105      59.391  32.435  24.619  0.00  0.00            
ATOM    810  C   ALA X 105      60.125  31.526  26.885  0.00  0.00            
ATOM    811  O   ALA X 105      60.876  30.641  26.476  0.00  0.00            
ATOM    812  N   ASP X 106      60.298  32.069  28.096  0.00  0.00            
ATOM    813  CA  ASP X 106      61.398  31.733  29.023  0.00  0.00            
ATOM    814  CB  ASP X 106      61.552  32.852  30.079  0.00  0.00            
ATOM    815  CG  ASP X 106      62.708  33.825  29.793  0.00  0.00            
ATOM    816  OD1 ASP X 106      63.358  34.307  30.756  0.00  0.00            
ATOM    817  OD2 ASP X 106      63.000  34.123  28.613  0.00  0.00            
ATOM    818  C   ASP X 106      61.301  30.324  29.660  0.00  0.00            
ATOM    819  O   ASP X 106      62.071  29.986  30.561  0.00  0.00            
ATOM    820  N   LEU X 107      60.400  29.452  29.185  0.00  0.00            
ATOM    821  CA  LEU X 107      60.328  28.034  29.585  0.00  0.00            
ATOM    822  CB  LEU X 107      59.040  27.429  28.994  0.00  0.00            
ATOM    823  CG  LEU X 107      58.707  26.001  29.474  0.00  0.00            
ATOM    824  CD1 LEU X 107      58.536  25.911  30.992  0.00  0.00            
ATOM    825  CD2 LEU X 107      57.399  25.549  28.828  0.00  0.00            
ATOM    826  C   LEU X 107      61.598  27.244  29.191  0.00  0.00            
ATOM    827  O   LEU X 107      61.908  26.210  29.787  0.00  0.00            
ATOM    828  N   THR X 108      62.398  27.797  28.277  0.00  0.00            
ATOM    829  CA  THR X 108      63.834  27.521  28.047  0.00  0.00            
ATOM    830  CB  THR X 108      64.424  28.681  27.220  0.00  0.00            
ATOM    831  CG2 THR X 108      63.941  28.667  25.772  0.00  0.00            
ATOM    832  OG1 THR X 108      63.989  29.881  27.822  0.00  0.00            
ATOM    833  C   THR X 108      64.680  27.446  29.328  0.00  0.00            
ATOM    834  O   THR X 108      65.744  26.818  29.329  0.00  0.00            
ATOM    835  N   LYS X 109      64.241  28.078  30.425  0.00  0.00            
ATOM    836  CA  LYS X 109      64.916  28.121  31.734  0.00  0.00            
ATOM    837  CB  LYS X 109      64.981  29.580  32.229  0.00  0.00            
ATOM    838  CG  LYS X 109      65.758  30.487  31.258  0.00  0.00            
ATOM    839  CD  LYS X 109      65.659  31.958  31.662  0.00  0.00            
ATOM    840  CE  LYS X 109      66.429  32.812  30.651  0.00  0.00            
ATOM    841  NZ  LYS X 109      66.186  34.256  30.861  0.00  0.00            
ATOM    842  C   LYS X 109      64.313  27.167  32.780  0.00  0.00            
ATOM    843  O   LYS X 109      64.842  27.105  33.889  0.00  0.00            
ATOM    844  N   LYS X 110      63.284  26.379  32.423  0.00  0.00            
ATOM    845  CA  LYS X 110      62.700  25.268  33.217  0.00  0.00            
ATOM    846  CB  LYS X 110      63.672  24.068  33.248  0.00  0.00            
ATOM    847  CG  LYS X 110      64.007  23.552  31.837  0.00  0.00            
ATOM    848  CD  LYS X 110      64.971  22.359  31.849  0.00  0.00            
ATOM    849  CE  LYS X 110      66.384  22.768  32.289  0.00  0.00            
ATOM    850  NZ  LYS X 110      67.350  21.671  32.055  0.00  0.00            
ATOM    851  C   LYS X 110      62.168  25.668  34.608  0.00  0.00            
ATOM    852  O   LYS X 110      62.274  24.918  35.581  0.00  0.00            
ATOM    853  N   ASN X 111      61.611  26.873  34.715  0.00  0.00            
ATOM    854  CA  ASN X 111      61.177  27.495  35.967  0.00  0.00            
ATOM    855  CB  ASN X 111      62.318  28.441  36.403  0.00  0.00            
ATOM    856  CG  ASN X 111      63.338  27.714  37.265  0.00  0.00            
ATOM    857  OD1 ASN X 111      63.125  27.484  38.451  0.00  0.00            
ATOM    858  ND2 ASN X 111      64.444  27.289  36.707  0.00  0.00            
ATOM    859  C   ASN X 111      59.777  28.145  35.831  0.00  0.00            
ATOM    860  O   ASN X 111      59.058  27.895  34.855  0.00  0.00            
ATOM    861  N   ARG X 112      59.343  28.911  36.844  0.00  0.00            
ATOM    862  CA  ARG X 112      58.014  29.553  36.919  0.00  0.00            
ATOM    863  CB  ARG X 112      57.194  28.948  38.073  0.00  0.00            
ATOM    864  CG  ARG X 112      56.879  27.454  37.890  0.00  0.00            
ATOM    865  CD  ARG X 112      56.108  26.926  39.106  0.00  0.00            
ATOM    866  NE  ARG X 112      55.778  25.499  38.961  0.00  0.00            
ATOM    867  CZ  ARG X 112      55.133  24.742  39.829  0.00  0.00            
ATOM    868  NH1 ARG X 112      54.794  23.530  39.520  0.00  0.00            
ATOM    869  NH2 ARG X 112      54.812  25.137  41.025  0.00  0.00            
ATOM    870  C   ARG X 112      58.127  31.074  37.068  0.00  0.00            
ATOM    871  O   ARG X 112      59.086  31.568  37.659  0.00  0.00            
ATOM    872  N   LEU X 113      57.144  31.819  36.560  0.00  0.00            
ATOM    873  CA  LEU X 113      57.157  33.291  36.506  0.00  0.00            
ATOM    874  CB  LEU X 113      57.053  33.735  35.035  0.00  0.00            
ATOM    875  CG  LEU X 113      58.207  33.271  34.125  0.00  0.00            
ATOM    876  CD1 LEU X 113      57.950  33.746  32.695  0.00  0.00            
ATOM    877  CD2 LEU X 113      59.559  33.821  34.575  0.00  0.00            
ATOM    878  C   LEU X 113      56.048  33.939  37.368  0.00  0.00            
ATOM    879  O   LEU X 113      55.019  33.300  37.596  0.00  0.00            
ATOM    880  N   PRO X 114      56.206  35.201  37.823  0.00  0.00            
ATOM    881  CD  PRO X 114      57.404  36.018  37.699  0.00  0.00            
ATOM    882  CG  PRO X 114      57.253  37.124  38.737  0.00  0.00            
ATOM    883  CB  PRO X 114      55.744  37.331  38.831  0.00  0.00            
ATOM    884  CA  PRO X 114      55.169  35.935  38.561  0.00  0.00            
ATOM    885  C   PRO X 114      53.847  36.036  37.789  0.00  0.00            
ATOM    886  O   PRO X 114      53.863  36.108  36.559  0.00  0.00            
ATOM    887  N   VAL X 115      52.713  36.075  38.502  0.00  0.00            
ATOM    888  CA  VAL X 115      51.364  36.012  37.909  0.00  0.00            
ATOM    889  CB  VAL X 115      50.616  34.741  38.366  0.00  0.00            
ATOM    890  CG1 VAL X 115      49.226  34.627  37.721  0.00  0.00            
ATOM    891  CG2 VAL X 115      51.389  33.465  38.012  0.00  0.00            
ATOM    892  C   VAL X 115      50.550  37.268  38.232  0.00  0.00            
ATOM    893  O   VAL X 115      50.352  37.615  39.396  0.00  0.00            
ATOM    894  N   MET X 116      50.012  37.913  37.197  0.00  0.00            
ATOM    895  CA  MET X 116      49.055  39.023  37.289  0.00  0.00            
ATOM    896  CB  MET X 116      49.568  40.168  36.399  0.00  0.00            
ATOM    897  CG  MET X 116      48.772  41.469  36.554  0.00  0.00            
ATOM    898  SD  MET X 116      48.877  42.267  38.180  0.00  0.00            
ATOM    899  CE  MET X 116      50.648  42.651  38.282  0.00  0.00            
ATOM    900  C   MET X 116      47.657  38.557  36.856  0.00  0.00            
ATOM    901  O   MET X 116      47.526  37.967  35.787  0.00  0.00            
ATOM    902  N   VAL X 117      46.611  38.829  37.641  0.00  0.00            
ATOM    903  CA  VAL X 117      45.216  38.441  37.354  0.00  0.00            
ATOM    904  CB  VAL X 117      44.675  37.423  38.382  0.00  0.00            
ATOM    905  CG1 VAL X 117      43.295  36.901  37.953  0.00  0.00            
ATOM    906  CG2 VAL X 117      45.600  36.208  38.546  0.00  0.00            
ATOM    907  C   VAL X 117      44.329  39.686  37.307  0.00  0.00            
ATOM    908  O   VAL X 117      44.119  40.347  38.322  0.00  0.00            
ATOM    909  N   TRP X 118      43.817  40.000  36.118  0.00  0.00            
ATOM    910  CA  TRP X 118      43.091  41.237  35.818  0.00  0.00            
ATOM    911  CB  TRP X 118      43.606  41.767  34.471  0.00  0.00            
ATOM    912  CG  TRP X 118      43.485  43.230  34.162  0.00  0.00            
ATOM    913  CD1 TRP X 118      42.926  44.203  34.925  0.00  0.00            
ATOM    914  NE1 TRP X 118      43.068  45.427  34.300  0.00  0.00            
ATOM    915  CE2 TRP X 118      43.748  45.308  33.111  0.00  0.00            
ATOM    916  CZ2 TRP X 118      44.150  46.237  32.144  0.00  0.00            
ATOM    917  CH2 TRP X 118      44.741  45.783  30.953  0.00  0.00            
ATOM    918  CZ3 TRP X 118      44.962  44.407  30.769  0.00  0.00            
ATOM    919  CE3 TRP X 118      44.605  43.484  31.772  0.00  0.00            
ATOM    920  CD2 TRP X 118      43.982  43.910  32.968  0.00  0.00            
ATOM    921  C   TRP X 118      41.565  41.029  35.839  0.00  0.00            
ATOM    922  O   TRP X 118      41.057  40.083  35.227  0.00  0.00            
ATOM    923  N   ILE X 119      40.846  41.910  36.543  0.00  0.00            
ATOM    924  CA  ILE X 119      39.396  41.865  36.792  0.00  0.00            
ATOM    925  CB  ILE X 119      39.111  41.608  38.296  0.00  0.00            
ATOM    926  CG2 ILE X 119      37.598  41.406  38.511  0.00  0.00            
ATOM    927  CG1 ILE X 119      39.927  40.408  38.842  0.00  0.00            
ATOM    928  CD1 ILE X 119      39.659  40.050  40.309  0.00  0.00            
ATOM    929  C   ILE X 119      38.755  43.183  36.326  0.00  0.00            
ATOM    930  O   ILE X 119      39.157  44.257  36.774  0.00  0.00            
ATOM    931  N   HID X 120      37.759  43.098  35.438  0.00  0.00            
ATOM    932  CA  HID X 120      37.190  44.258  34.739  0.00  0.00            
ATOM    933  CB  HID X 120      36.561  43.799  33.410  0.00  0.00            
ATOM    934  CG  HID X 120      35.376  42.872  33.547  0.00  0.00            
ATOM    935  ND1 HID X 120      34.091  43.220  33.898  0.00  0.00            
ATOM    936  CE1 HID X 120      33.330  42.114  33.867  0.00  0.00            
ATOM    937  NE2 HID X 120      34.068  41.049  33.504  0.00  0.00            
ATOM    938  CD2 HID X 120      35.366  41.529  33.294  0.00  0.00            
ATOM    939  C   HID X 120      36.207  45.112  35.563  0.00  0.00            
ATOM    940  O   HID X 120      35.635  44.665  36.565  0.00  0.00            
ATOM    941  N   GLY X 121      35.973  46.340  35.083  0.00  0.00            
ATOM    942  CA  GLY X 121      34.987  47.286  35.590  0.00  0.00            
ATOM    943  C   GLY X 121      33.543  46.928  35.200  0.00  0.00            
ATOM    944  O   GLY X 121      33.243  45.861  34.662  0.00  0.00            
ATOM    945  N   GLY X 122      32.571  47.868  35.501  0.00  0.00            
ATOM    946  CA  GLY X 122      31.181  47.592  35.102  0.00  0.00            
ATOM    947  C   GLY X 122      30.165  48.160  36.076  0.00  0.00            
ATOM    948  O   GLY X 122      29.887  47.691  37.175  0.00  0.00            
ATOM    949  N   GLY X 123      29.491  49.280  35.591  0.00  0.00            
ATOM    950  CA  GLY X 123      28.422  49.934  36.344  0.00  0.00            
ATOM    951  C   GLY X 123      27.107  49.160  36.210  0.00  0.00            
ATOM    952  O   GLY X 123      26.343  49.399  35.276  0.00  0.00            
ATOM    953  N   LEU X 124      26.843  48.278  37.174  0.00  0.00            
ATOM    954  CA  LEU X 124      25.690  47.386  37.324  0.00  0.00            
ATOM    955  CB  LEU X 124      24.499  48.145  37.950  0.00  0.00            
ATOM    956  CG  LEU X 124      23.329  47.291  38.490  0.00  0.00            
ATOM    957  CD1 LEU X 124      22.356  46.844  37.403  0.00  0.00            
ATOM    958  CD2 LEU X 124      23.779  46.045  39.257  0.00  0.00            
ATOM    959  C   LEU X 124      25.346  46.520  36.103  0.00  0.00            
ATOM    960  O   LEU X 124      25.575  45.315  36.149  0.00  0.00            
ATOM    961  N   MET X 125      24.755  47.088  35.049  0.00  0.00            
ATOM    962  CA  MET X 125      24.158  46.345  33.927  0.00  0.00            
ATOM    963  CB  MET X 125      22.711  46.807  33.671  0.00  0.00            
ATOM    964  CG  MET X 125      22.559  48.221  33.101  0.00  0.00            
ATOM    965  SD  MET X 125      22.889  49.582  34.249  0.00  0.00            
ATOM    966  CE  MET X 125      22.679  50.943  33.079  0.00  0.00            
ATOM    967  C   MET X 125      24.995  46.336  32.637  0.00  0.00            
ATOM    968  O   MET X 125      24.530  45.809  31.623  0.00  0.00            
ATOM    969  N   VAL X 126      26.197  46.919  32.665  0.00  0.00            
ATOM    970  CA  VAL X 126      27.176  46.993  31.563  0.00  0.00            
ATOM    971  CB  VAL X 126      27.045  48.310  30.762  0.00  0.00            
ATOM    972  CG1 VAL X 126      25.752  48.351  29.939  0.00  0.00            
ATOM    973  CG2 VAL X 126      27.108  49.567  31.643  0.00  0.00            
ATOM    974  C   VAL X 126      28.608  46.853  32.101  0.00  0.00            
ATOM    975  O   VAL X 126      28.831  47.070  33.290  0.00  0.00            
ATOM    976  N   GLY X 127      29.570  46.517  31.234  0.00  0.00            
ATOM    977  CA  GLY X 127      30.977  46.247  31.584  0.00  0.00            
ATOM    978  C   GLY X 127      31.357  44.786  31.340  0.00  0.00            
ATOM    979  O   GLY X 127      30.558  43.896  31.605  0.00  0.00            
ATOM    980  N   ALA X 128      32.525  44.520  30.755  0.00  0.00            
ATOM    981  CA  ALA X 128      32.925  43.184  30.299  0.00  0.00            
ATOM    982  CB  ALA X 128      32.177  42.873  28.990  0.00  0.00            
ATOM    983  C   ALA X 128      34.440  43.098  30.060  0.00  0.00            
ATOM    984  O   ALA X 128      35.117  44.118  29.927  0.00  0.00            
ATOM    985  N   ALA X 129      34.964  41.882  29.885  0.00  0.00            
ATOM    986  CA  ALA X 129      36.360  41.667  29.493  0.00  0.00            
ATOM    987  CB  ALA X 129      36.732  40.214  29.810  0.00  0.00            
ATOM    988  C   ALA X 129      36.646  42.014  28.012  0.00  0.00            
ATOM    989  O   ALA X 129      37.805  42.038  27.607  0.00  0.00            
ATOM    990  N   SER X 130      35.620  42.317  27.206  0.00  0.00            
ATOM    991  CA  SER X 130      35.601  42.358  25.727  0.00  0.00            
ATOM    992  CB  SER X 130      34.139  42.427  25.268  0.00  0.00            
ATOM    993  OG  SER X 130      33.515  43.575  25.805  0.00  0.00            
ATOM    994  C   SER X 130      36.456  43.435  25.021  0.00  0.00            
ATOM    995  O   SER X 130      36.292  43.681  23.822  0.00  0.00            
ATOM    996  N   THR X 131      37.403  44.055  25.727  0.00  0.00            
ATOM    997  CA  THR X 131      38.431  44.964  25.182  0.00  0.00            
ATOM    998  CB  THR X 131      38.057  46.429  25.476  0.00  0.00            
ATOM    999  CG2 THR X 131      38.057  46.800  26.959  0.00  0.00            
ATOM   1000  OG1 THR X 131      38.977  47.279  24.842  0.00  0.00            
ATOM   1001  C   THR X 131      39.857  44.656  25.674  0.00  0.00            
ATOM   1002  O   THR X 131      40.828  45.057  25.032  0.00  0.00            
ATOM   1003  N   TYR X 132      40.006  43.936  26.789  0.00  0.00            
ATOM   1004  CA  TYR X 132      41.256  43.835  27.549  0.00  0.00            
ATOM   1005  CB  TYR X 132      40.945  43.330  28.967  0.00  0.00            
ATOM   1006  CG  TYR X 132      40.228  44.303  29.895  0.00  0.00            
ATOM   1007  CD1 TYR X 132      38.859  44.597  29.729  0.00  0.00            
ATOM   1008  CE1 TYR X 132      38.191  45.433  30.645  0.00  0.00            
ATOM   1009  CZ  TYR X 132      38.883  45.966  31.751  0.00  0.00            
ATOM   1010  OH  TYR X 132      38.217  46.720  32.662  0.00  0.00            
ATOM   1011  CE2 TYR X 132      40.255  45.683  31.916  0.00  0.00            
ATOM   1012  CD2 TYR X 132      40.922  44.861  30.987  0.00  0.00            
ATOM   1013  C   TYR X 132      42.297  42.929  26.867  0.00  0.00            
ATOM   1014  O   TYR X 132      41.950  41.932  26.227  0.00  0.00            
ATOM   1015  N   ASP X 133      43.585  43.247  27.032  0.00  0.00            
ATOM   1016  CA  ASP X 133      44.691  42.413  26.550  0.00  0.00            
ATOM   1017  CB  ASP X 133      44.928  42.709  25.064  0.00  0.00            
ATOM   1018  CG  ASP X 133      46.037  41.834  24.494  0.00  0.00            
ATOM   1019  OD1 ASP X 133      47.213  42.248  24.572  0.00  0.00            
ATOM   1020  OD2 ASP X 133      45.729  40.742  23.960  0.00  0.00            
ATOM   1021  C   ASP X 133      45.982  42.618  27.368  0.00  0.00            
ATOM   1022  O   ASP X 133      46.433  43.749  27.551  0.00  0.00            
ATOM   1023  N   GLY X 134      46.586  41.523  27.841  0.00  0.00            
ATOM   1024  CA  GLY X 134      47.757  41.524  28.734  0.00  0.00            
ATOM   1025  C   GLY X 134      49.129  41.332  28.069  0.00  0.00            
ATOM   1026  O   GLY X 134      50.118  41.129  28.778  0.00  0.00            
ATOM   1027  N   LEU X 135      49.212  41.347  26.732  0.00  0.00            
ATOM   1028  CA  LEU X 135      50.443  41.034  25.995  0.00  0.00            
ATOM   1029  CB  LEU X 135      50.115  40.994  24.488  0.00  0.00            
ATOM   1030  CG  LEU X 135      51.290  40.628  23.565  0.00  0.00            
ATOM   1031  CD1 LEU X 135      51.902  39.271  23.897  0.00  0.00            
ATOM   1032  CD2 LEU X 135      50.813  40.597  22.112  0.00  0.00            
ATOM   1033  C   LEU X 135      51.591  42.013  26.291  0.00  0.00            
ATOM   1034  O   LEU X 135      52.733  41.578  26.435  0.00  0.00            
ATOM   1035  N   ALA X 136      51.302  43.312  26.406  0.00  0.00            
ATOM   1036  CA  ALA X 136      52.316  44.344  26.616  0.00  0.00            
ATOM   1037  CB  ALA X 136      51.635  45.708  26.458  0.00  0.00            
ATOM   1038  C   ALA X 136      53.056  44.179  27.959  0.00  0.00            
ATOM   1039  O   ALA X 136      54.290  44.164  27.983  0.00  0.00            
ATOM   1040  N   LEU X 137      52.323  43.964  29.060  0.00  0.00            
ATOM   1041  CA  LEU X 137      52.907  43.674  30.376  0.00  0.00            
ATOM   1042  CB  LEU X 137      51.759  43.586  31.403  0.00  0.00            
ATOM   1043  CG  LEU X 137      52.177  43.176  32.830  0.00  0.00            
ATOM   1044  CD1 LEU X 137      53.172  44.150  33.461  0.00  0.00            
ATOM   1045  CD2 LEU X 137      50.945  43.126  33.736  0.00  0.00            
ATOM   1046  C   LEU X 137      53.779  42.402  30.356  0.00  0.00            
ATOM   1047  O   LEU X 137      54.909  42.424  30.849  0.00  0.00            
ATOM   1048  N   ALA X 138      53.289  41.316  29.746  0.00  0.00            
ATOM   1049  CA  ALA X 138      54.026  40.053  29.653  0.00  0.00            
ATOM   1050  CB  ALA X 138      53.098  38.996  29.036  0.00  0.00            
ATOM   1051  C   ALA X 138      55.339  40.193  28.853  0.00  0.00            
ATOM   1052  O   ALA X 138      56.393  39.725  29.294  0.00  0.00            
ATOM   1053  N   ALA X 139      55.282  40.870  27.700  0.00  0.00            
ATOM   1054  CA  ALA X 139      56.398  41.017  26.765  0.00  0.00            
ATOM   1055  CB  ALA X 139      55.812  41.418  25.404  0.00  0.00            
ATOM   1056  C   ALA X 139      57.483  42.013  27.225  0.00  0.00            
ATOM   1057  O   ALA X 139      58.636  41.885  26.806  0.00  0.00            
ATOM   1058  N   HIE X 140      57.145  42.998  28.072  0.00  0.00            
ATOM   1059  CA  HIE X 140      58.114  43.986  28.578  0.00  0.00            
ATOM   1060  CB  HIE X 140      57.392  45.265  29.044  0.00  0.00            
ATOM   1061  CG  HIE X 140      58.350  46.389  29.369  0.00  0.00            
ATOM   1062  ND1 HIE X 140      59.435  46.768  28.573  0.00  0.00            
ATOM   1063  CE1 HIE X 140      60.029  47.785  29.220  0.00  0.00            
ATOM   1064  NE2 HIE X 140      59.379  48.062  30.359  0.00  0.00            
ATOM   1065  CD2 HIE X 140      58.319  47.189  30.475  0.00  0.00            
ATOM   1066  C   HIE X 140      58.986  43.444  29.715  0.00  0.00            
ATOM   1067  O   HIE X 140      60.171  43.768  29.797  0.00  0.00            
ATOM   1068  N   GLU X 141      58.409  42.637  30.608  0.00  0.00            
ATOM   1069  CA  GLU X 141      59.037  42.285  31.892  0.00  0.00            
ATOM   1070  CB  GLU X 141      58.214  42.897  33.038  0.00  0.00            
ATOM   1071  CG  GLU X 141      58.722  44.291  33.414  0.00  0.00            
ATOM   1072  CD  GLU X 141      60.133  44.242  34.022  0.00  0.00            
ATOM   1073  OE1 GLU X 141      60.351  43.542  35.040  0.00  0.00            
ATOM   1074  OE2 GLU X 141      61.056  44.857  33.442  0.00  0.00            
ATOM   1075  C   GLU X 141      59.279  40.794  32.132  0.00  0.00            
ATOM   1076  O   GLU X 141      59.934  40.468  33.122  0.00  0.00            
ATOM   1077  N   ASN X 142      58.823  39.907  31.239  0.00  0.00            
ATOM   1078  CA  ASN X 142      58.885  38.451  31.415  0.00  0.00            
ATOM   1079  CB  ASN X 142      60.356  37.989  31.379  0.00  0.00            
ATOM   1080  CG  ASN X 142      60.479  36.483  31.355  0.00  0.00            
ATOM   1081  OD1 ASN X 142      59.978  35.829  30.458  0.00  0.00            
ATOM   1082  ND2 ASN X 142      61.138  35.905  32.328  0.00  0.00            
ATOM   1083  C   ASN X 142      58.063  37.976  32.635  0.00  0.00            
ATOM   1084  O   ASN X 142      58.591  37.453  33.618  0.00  0.00            
ATOM   1085  N   VAL X 143      56.744  38.194  32.573  0.00  0.00            
ATOM   1086  CA  VAL X 143      55.753  37.783  33.590  0.00  0.00            
ATOM   1087  CB  VAL X 143      55.323  38.962  34.491  0.00  0.00            
ATOM   1088  CG1 VAL X 143      56.494  39.480  35.335  0.00  0.00            
ATOM   1089  CG2 VAL X 143      54.722  40.141  33.712  0.00  0.00            
ATOM   1090  C   VAL X 143      54.529  37.126  32.939  0.00  0.00            
ATOM   1091  O   VAL X 143      54.253  37.357  31.762  0.00  0.00            
ATOM   1092  N   VAL X 144      53.791  36.308  33.693  0.00  0.00            
ATOM   1093  CA  VAL X 144      52.539  35.667  33.253  0.00  0.00            
ATOM   1094  CB  VAL X 144      52.405  34.258  33.872  0.00  0.00            
ATOM   1095  CG1 VAL X 144      51.016  33.622  33.706  0.00  0.00            
ATOM   1096  CG2 VAL X 144      53.417  33.307  33.219  0.00  0.00            
ATOM   1097  C   VAL X 144      51.349  36.568  33.588  0.00  0.00            
ATOM   1098  O   VAL X 144      51.266  37.126  34.683  0.00  0.00            
ATOM   1099  N   VAL X 145      50.405  36.701  32.654  0.00  0.00            
ATOM   1100  CA  VAL X 145      49.217  37.559  32.808  0.00  0.00            
ATOM   1101  CB  VAL X 145      49.321  38.850  31.962  0.00  0.00            
ATOM   1102  CG1 VAL X 145      48.175  39.825  32.271  0.00  0.00            
ATOM   1103  CG2 VAL X 145      50.639  39.601  32.210  0.00  0.00            
ATOM   1104  C   VAL X 145      47.947  36.767  32.497  0.00  0.00            
ATOM   1105  O   VAL X 145      47.914  35.959  31.571  0.00  0.00            
ATOM   1106  N   VAL X 146      46.894  37.001  33.274  0.00  0.00            
ATOM   1107  CA  VAL X 146      45.567  36.384  33.173  0.00  0.00            
ATOM   1108  CB  VAL X 146      45.331  35.389  34.333  0.00  0.00            
ATOM   1109  CG1 VAL X 146      43.986  34.654  34.225  0.00  0.00            
ATOM   1110  CG2 VAL X 146      46.429  34.318  34.409  0.00  0.00            
ATOM   1111  C   VAL X 146      44.511  37.492  33.174  0.00  0.00            
ATOM   1112  O   VAL X 146      44.689  38.532  33.808  0.00  0.00            
ATOM   1113  N   THR X 147      43.391  37.298  32.483  0.00  0.00            
ATOM   1114  CA  THR X 147      42.244  38.225  32.515  0.00  0.00            
ATOM   1115  CB  THR X 147      42.285  39.191  31.322  0.00  0.00            
ATOM   1116  CG2 THR X 147      41.203  40.267  31.396  0.00  0.00            
ATOM   1117  OG1 THR X 147      43.535  39.846  31.287  0.00  0.00            
ATOM   1118  C   THR X 147      40.943  37.435  32.530  0.00  0.00            
ATOM   1119  O   THR X 147      40.774  36.534  31.707  0.00  0.00            
ATOM   1120  N   ILE X 148      40.047  37.743  33.472  0.00  0.00            
ATOM   1121  CA  ILE X 148      38.825  36.964  33.745  0.00  0.00            
ATOM   1122  CB  ILE X 148      38.818  36.413  35.196  0.00  0.00            
ATOM   1123  CG2 ILE X 148      40.122  35.641  35.486  0.00  0.00            
ATOM   1124  CG1 ILE X 148      38.582  37.509  36.266  0.00  0.00            
ATOM   1125  CD1 ILE X 148      38.366  36.960  37.683  0.00  0.00            
ATOM   1126  C   ILE X 148      37.555  37.767  33.436  0.00  0.00            
ATOM   1127  O   ILE X 148      37.565  38.994  33.523  0.00  0.00            
ATOM   1128  N   GLN X 149      36.450  37.077  33.140  0.00  0.00            
ATOM   1129  CA  GLN X 149      35.116  37.675  33.015  0.00  0.00            
ATOM   1130  CB  GLN X 149      34.613  37.497  31.577  0.00  0.00            
ATOM   1131  CG  GLN X 149      33.304  38.258  31.325  0.00  0.00            
ATOM   1132  CD  GLN X 149      33.043  38.420  29.839  0.00  0.00            
ATOM   1133  OE1 GLN X 149      33.233  39.486  29.268  0.00  0.00            
ATOM   1134  NE2 GLN X 149      32.645  37.365  29.167  0.00  0.00            
ATOM   1135  C   GLN X 149      34.138  37.100  34.048  0.00  0.00            
ATOM   1136  O   GLN X 149      34.151  35.898  34.313  0.00  0.00            
ATOM   1137  N   TYR X 150      33.275  37.953  34.607  0.00  0.00            
ATOM   1138  CA  TYR X 150      32.243  37.584  35.585  0.00  0.00            
ATOM   1139  CB  TYR X 150      32.655  38.053  36.994  0.00  0.00            
ATOM   1140  CG  TYR X 150      32.842  39.552  37.202  0.00  0.00            
ATOM   1141  CD1 TYR X 150      34.023  40.192  36.772  0.00  0.00            
ATOM   1142  CE1 TYR X 150      34.205  41.574  36.981  0.00  0.00            
ATOM   1143  CZ  TYR X 150      33.216  42.329  37.647  0.00  0.00            
ATOM   1144  OH  TYR X 150      33.399  43.658  37.874  0.00  0.00            
ATOM   1145  CE2 TYR X 150      32.049  41.682  38.108  0.00  0.00            
ATOM   1146  CD2 TYR X 150      31.857  40.304  37.875  0.00  0.00            
ATOM   1147  C   TYR X 150      30.851  38.088  35.164  0.00  0.00            
ATOM   1148  O   TYR X 150      30.734  39.004  34.347  0.00  0.00            
ATOM   1149  N   ARG X 151      29.783  37.472  35.693  0.00  0.00            
ATOM   1150  CA  ARG X 151      28.394  37.895  35.428  0.00  0.00            
ATOM   1151  CB  ARG X 151      27.401  36.776  35.782  0.00  0.00            
ATOM   1152  CG  ARG X 151      27.430  35.609  34.776  0.00  0.00            
ATOM   1153  CD  ARG X 151      26.538  34.436  35.208  0.00  0.00            
ATOM   1154  NE  ARG X 151      26.997  33.895  36.495  0.00  0.00            
ATOM   1155  CZ  ARG X 151      26.357  33.150  37.366  0.00  0.00            
ATOM   1156  NH1 ARG X 151      25.138  32.710  37.210  0.00  0.00            
ATOM   1157  NH2 ARG X 151      26.991  32.820  38.442  0.00  0.00            
ATOM   1158  C   ARG X 151      28.054  39.173  36.196  0.00  0.00            
ATOM   1159  O   ARG X 151      28.406  39.314  37.367  0.00  0.00            
ATOM   1160  N   LEU X 152      27.316  40.066  35.543  0.00  0.00            
ATOM   1161  CA  LEU X 152      26.874  41.361  36.070  0.00  0.00            
ATOM   1162  CB  LEU X 152      27.602  42.469  35.273  0.00  0.00            
ATOM   1163  CG  LEU X 152      29.023  42.768  35.793  0.00  0.00            
ATOM   1164  CD1 LEU X 152      29.754  43.672  34.807  0.00  0.00            
ATOM   1165  CD2 LEU X 152      28.998  43.487  37.145  0.00  0.00            
ATOM   1166  C   LEU X 152      25.337  41.472  36.052  0.00  0.00            
ATOM   1167  O   LEU X 152      24.629  40.509  35.745  0.00  0.00            
ATOM   1168  N   GLY X 153      24.807  42.630  36.447  0.00  0.00            
ATOM   1169  CA  GLY X 153      23.376  42.926  36.418  0.00  0.00            
ATOM   1170  C   GLY X 153      22.530  41.985  37.278  0.00  0.00            
ATOM   1171  O   GLY X 153      22.936  41.584  38.373  0.00  0.00            
ATOM   1172  N   ILE X 154      21.355  41.605  36.770  0.00  0.00            
ATOM   1173  CA  ILE X 154      20.448  40.647  37.420  0.00  0.00            
ATOM   1174  CB  ILE X 154      19.157  40.477  36.578  0.00  0.00            
ATOM   1175  CG2 ILE X 154      19.395  39.803  35.213  0.00  0.00            
ATOM   1176  CG1 ILE X 154      18.077  39.743  37.401  0.00  0.00            
ATOM   1177  CD1 ILE X 154      16.727  39.595  36.690  0.00  0.00            
ATOM   1178  C   ILE X 154      21.155  39.314  37.718  0.00  0.00            
ATOM   1179  O   ILE X 154      21.038  38.788  38.821  0.00  0.00            
ATOM   1180  N   TRP X 155      21.970  38.808  36.789  0.00  0.00            
ATOM   1181  CA  TRP X 155      22.730  37.570  36.975  0.00  0.00            
ATOM   1182  CB  TRP X 155      23.401  37.198  35.654  0.00  0.00            
ATOM   1183  CG  TRP X 155      22.498  36.659  34.593  0.00  0.00            
ATOM   1184  CD1 TRP X 155      22.120  35.368  34.507  0.00  0.00            
ATOM   1185  NE1 TRP X 155      21.379  35.172  33.364  0.00  0.00            
ATOM   1186  CE2 TRP X 155      21.214  36.347  32.659  0.00  0.00            
ATOM   1187  CZ2 TRP X 155      20.572  36.660  31.452  0.00  0.00            
ATOM   1188  CH2 TRP X 155      20.587  37.988  30.990  0.00  0.00            
ATOM   1189  CZ3 TRP X 155      21.240  38.982  31.742  0.00  0.00            
ATOM   1190  CE3 TRP X 155      21.889  38.656  32.950  0.00  0.00            
ATOM   1191  CD2 TRP X 155      21.900  37.329  33.438  0.00  0.00            
ATOM   1192  C   TRP X 155      23.788  37.674  38.080  0.00  0.00            
ATOM   1193  O   TRP X 155      23.991  36.703  38.811  0.00  0.00            
ATOM   1194  N   GLY X 156      24.447  38.829  38.205  0.00  0.00            
ATOM   1195  CA  GLY X 156      25.504  39.077  39.188  0.00  0.00            
ATOM   1196  C   GLY X 156      25.005  39.404  40.601  0.00  0.00            
ATOM   1197  O   GLY X 156      25.691  39.068  41.567  0.00  0.00            
ATOM   1198  N   PHE X 157      23.829  40.034  40.741  0.00  0.00            
ATOM   1199  CA  PHE X 157      23.402  40.654  42.009  0.00  0.00            
ATOM   1200  CB  PHE X 157      23.622  42.175  41.916  0.00  0.00            
ATOM   1201  CG  PHE X 157      25.072  42.594  41.747  0.00  0.00            
ATOM   1202  CD1 PHE X 157      25.966  42.485  42.831  0.00  0.00            
ATOM   1203  CE1 PHE X 157      27.306  42.888  42.686  0.00  0.00            
ATOM   1204  CZ  PHE X 157      27.751  43.415  41.460  0.00  0.00            
ATOM   1205  CE2 PHE X 157      26.859  43.530  40.380  0.00  0.00            
ATOM   1206  CD2 PHE X 157      25.524  43.109  40.518  0.00  0.00            
ATOM   1207  C   PHE X 157      21.968  40.351  42.485  0.00  0.00            
ATOM   1208  O   PHE X 157      21.639  40.727  43.613  0.00  0.00            
ATOM   1209  N   PHE X 158      21.101  39.681  41.711  0.00  0.00            
ATOM   1210  CA  PHE X 158      19.720  39.416  42.154  0.00  0.00            
ATOM   1211  CB  PHE X 158      18.902  38.788  41.023  0.00  0.00            
ATOM   1212  CG  PHE X 158      17.422  38.616  41.311  0.00  0.00            
ATOM   1213  CD1 PHE X 158      16.507  39.633  40.971  0.00  0.00            
ATOM   1214  CE1 PHE X 158      15.131  39.453  41.201  0.00  0.00            
ATOM   1215  CZ  PHE X 158      14.666  38.264  41.789  0.00  0.00            
ATOM   1216  CE2 PHE X 158      15.578  37.254  42.142  0.00  0.00            
ATOM   1217  CD2 PHE X 158      16.951  37.426  41.894  0.00  0.00            
ATOM   1218  C   PHE X 158      19.690  38.567  43.438  0.00  0.00            
ATOM   1219  O   PHE X 158      20.246  37.466  43.497  0.00  0.00            
ATOM   1220  N   SER X 159      19.073  39.131  44.481  0.00  0.00            
ATOM   1221  CA  SER X 159      19.171  38.675  45.871  0.00  0.00            
ATOM   1222  CB  SER X 159      20.302  39.416  46.604  0.00  0.00            
ATOM   1223  OG  SER X 159      21.543  39.297  45.931  0.00  0.00            
ATOM   1224  C   SER X 159      17.863  38.942  46.621  0.00  0.00            
ATOM   1225  O   SER X 159      17.241  39.986  46.435  0.00  0.00            
ATOM   1226  N   THR X 160      17.475  38.025  47.506  0.00  0.00            
ATOM   1227  CA  THR X 160      16.329  38.148  48.430  0.00  0.00            
ATOM   1228  CB  THR X 160      15.202  37.179  48.045  0.00  0.00            
ATOM   1229  CG2 THR X 160      14.623  37.494  46.664  0.00  0.00            
ATOM   1230  OG1 THR X 160      15.685  35.855  48.045  0.00  0.00            
ATOM   1231  C   THR X 160      16.715  37.887  49.889  0.00  0.00            
ATOM   1232  O   THR X 160      16.046  38.382  50.798  0.00  0.00            
ATOM   1233  N   GLY X 161      17.797  37.133  50.123  0.00  0.00            
ATOM   1234  CA  GLY X 161      18.191  36.647  51.450  0.00  0.00            
ATOM   1235  C   GLY X 161      17.550  35.304  51.835  0.00  0.00            
ATOM   1236  O   GLY X 161      17.514  34.963  53.019  0.00  0.00            
ATOM   1237  N   ASP X 162      17.028  34.551  50.863  0.00  0.00            
ATOM   1238  CA  ASP X 162      16.507  33.185  51.021  0.00  0.00            
ATOM   1239  CB  ASP X 162      14.972  33.214  50.920  0.00  0.00            
ATOM   1240  CG  ASP X 162      14.327  31.874  51.291  0.00  0.00            
ATOM   1241  OD1 ASP X 162      13.370  31.427  50.622  0.00  0.00            
ATOM   1242  OD2 ASP X 162      14.782  31.255  52.278  0.00  0.00            
ATOM   1243  C   ASP X 162      17.144  32.233  49.988  0.00  0.00            
ATOM   1244  O   ASP X 162      17.791  32.673  49.040  0.00  0.00            
ATOM   1245  N   GLU X 163      16.976  30.919  50.151  0.00  0.00            
ATOM   1246  CA  GLU X 163      17.689  29.884  49.374  0.00  0.00            
ATOM   1247  CB  GLU X 163      17.331  28.504  49.947  0.00  0.00            
ATOM   1248  CG  GLU X 163      15.900  28.050  49.623  0.00  0.00            
ATOM   1249  CD  GLU X 163      15.390  27.090  50.697  0.00  0.00            
ATOM   1250  OE1 GLU X 163      15.887  25.942  50.801  0.00  0.00            
ATOM   1251  OE2 GLU X 163      14.521  27.507  51.501  0.00  0.00            
ATOM   1252  C   GLU X 163      17.487  29.929  47.845  0.00  0.00            
ATOM   1253  O   GLU X 163      18.334  29.429  47.098  0.00  0.00            
ATOM   1254  N   HID X 164      16.414  30.561  47.360  0.00  0.00            
ATOM   1255  CA  HID X 164      16.185  30.800  45.932  0.00  0.00            
ATOM   1256  CB  HID X 164      14.682  31.017  45.693  0.00  0.00            
ATOM   1257  CG  HID X 164      14.089  32.185  46.444  0.00  0.00            
ATOM   1258  ND1 HID X 164      13.275  32.091  47.545  0.00  0.00            
ATOM   1259  CE1 HID X 164      12.978  33.329  47.958  0.00  0.00            
ATOM   1260  NE2 HID X 164      13.565  34.241  47.169  0.00  0.00            
ATOM   1261  CD2 HID X 164      14.264  33.521  46.195  0.00  0.00            
ATOM   1262  C   HID X 164      17.026  31.957  45.356  0.00  0.00            
ATOM   1263  O   HID X 164      17.194  32.034  44.140  0.00  0.00            
ATOM   1264  N   SER X 165      17.536  32.878  46.187  0.00  0.00            
ATOM   1265  CA  SER X 165      18.424  33.982  45.780  0.00  0.00            
ATOM   1266  CB  SER X 165      17.622  35.109  45.109  0.00  0.00            
ATOM   1267  OG  SER X 165      17.098  34.681  43.871  0.00  0.00            
ATOM   1268  C   SER X 165      19.238  34.539  46.966  0.00  0.00            
ATOM   1269  O   SER X 165      18.957  35.626  47.479  0.00  0.00            
ATOM   1270  N   ARG X 166      20.279  33.819  47.409  0.00  0.00            
ATOM   1271  CA  ARG X 166      21.139  34.261  48.532  0.00  0.00            
ATOM   1272  CB  ARG X 166      21.964  33.092  49.089  0.00  0.00            
ATOM   1273  CG  ARG X 166      21.085  31.951  49.626  0.00  0.00            
ATOM   1274  CD  ARG X 166      21.947  30.984  50.443  0.00  0.00            
ATOM   1275  NE  ARG X 166      21.242  29.739  50.791  0.00  0.00            
ATOM   1276  CZ  ARG X 166      20.459  29.501  51.825  0.00  0.00            
ATOM   1277  NH1 ARG X 166      20.058  28.287  52.030  0.00  0.00            
ATOM   1278  NH2 ARG X 166      20.050  30.416  52.655  0.00  0.00            
ATOM   1279  C   ARG X 166      22.038  35.462  48.195  0.00  0.00            
ATOM   1280  O   ARG X 166      22.189  36.347  49.038  0.00  0.00            
ATOM   1281  N   GLY X 167      22.580  35.522  46.976  0.00  0.00            
ATOM   1282  CA  GLY X 167      23.270  36.693  46.413  0.00  0.00            
ATOM   1283  C   GLY X 167      24.786  36.555  46.216  0.00  0.00            
ATOM   1284  O   GLY X 167      25.354  35.470  46.353  0.00  0.00            
ATOM   1285  N   ASN X 168      25.434  37.689  45.907  0.00  0.00            
ATOM   1286  CA  ASN X 168      26.881  37.845  45.644  0.00  0.00            
ATOM   1287  CB  ASN X 168      27.676  37.651  46.956  0.00  0.00            
ATOM   1288  CG  ASN X 168      27.461  38.750  47.978  0.00  0.00            
ATOM   1289  OD1 ASN X 168      27.198  39.899  47.654  0.00  0.00            
ATOM   1290  ND2 ASN X 168      27.590  38.450  49.247  0.00  0.00            
ATOM   1291  C   ASN X 168      27.444  37.042  44.444  0.00  0.00            
ATOM   1292  O   ASN X 168      28.627  36.702  44.418  0.00  0.00            
ATOM   1293  N   TRP X 169      26.617  36.728  43.441  0.00  0.00            
ATOM   1294  CA  TRP X 169      26.951  35.784  42.365  0.00  0.00            
ATOM   1295  CB  TRP X 169      25.722  35.580  41.470  0.00  0.00            
ATOM   1296  CG  TRP X 169      24.447  35.309  42.204  0.00  0.00            
ATOM   1297  CD1 TRP X 169      23.326  36.062  42.148  0.00  0.00            
ATOM   1298  NE1 TRP X 169      22.376  35.548  43.008  0.00  0.00            
ATOM   1299  CE2 TRP X 169      22.845  34.419  43.653  0.00  0.00            
ATOM   1300  CZ2 TRP X 169      22.283  33.542  44.589  0.00  0.00            
ATOM   1301  CH2 TRP X 169      23.057  32.481  45.092  0.00  0.00            
ATOM   1302  CZ3 TRP X 169      24.366  32.287  44.626  0.00  0.00            
ATOM   1303  CE3 TRP X 169      24.910  33.148  43.656  0.00  0.00            
ATOM   1304  CD2 TRP X 169      24.169  34.241  43.156  0.00  0.00            
ATOM   1305  C   TRP X 169      28.153  36.193  41.506  0.00  0.00            
ATOM   1306  O   TRP X 169      28.992  35.342  41.207  0.00  0.00            
ATOM   1307  N   GLY X 170      28.260  37.470  41.129  0.00  0.00            
ATOM   1308  CA  GLY X 170      29.330  37.969  40.257  0.00  0.00            
ATOM   1309  C   GLY X 170      30.707  37.933  40.926  0.00  0.00            
ATOM   1310  O   GLY X 170      31.674  37.446  40.345  0.00  0.00            
ATOM   1311  N   HIE X 171      30.795  38.365  42.185  0.00  0.00            
ATOM   1312  CA  HIE X 171      32.033  38.291  42.975  0.00  0.00            
ATOM   1313  CB  HIE X 171      31.908  39.201  44.202  0.00  0.00            
ATOM   1314  CG  HIE X 171      31.822  40.660  43.840  0.00  0.00            
ATOM   1315  ND1 HIE X 171      30.657  41.434  43.833  0.00  0.00            
ATOM   1316  CE1 HIE X 171      31.039  42.649  43.406  0.00  0.00            
ATOM   1317  NE2 HIE X 171      32.355  42.666  43.145  0.00  0.00            
ATOM   1318  CD2 HIE X 171      32.870  41.421  43.416  0.00  0.00            
ATOM   1319  C   HIE X 171      32.379  36.851  43.375  0.00  0.00            
ATOM   1320  O   HIE X 171      33.552  36.494  43.469  0.00  0.00            
ATOM   1321  N   LEU X 172      31.373  35.992  43.542  0.00  0.00            
ATOM   1322  CA  LEU X 172      31.564  34.564  43.783  0.00  0.00            
ATOM   1323  CB  LEU X 172      30.235  34.034  44.351  0.00  0.00            
ATOM   1324  CG  LEU X 172      30.235  32.573  44.803  0.00  0.00            
ATOM   1325  CD1 LEU X 172      31.233  32.297  45.924  0.00  0.00            
ATOM   1326  CD2 LEU X 172      28.837  32.196  45.302  0.00  0.00            
ATOM   1327  C   LEU X 172      32.088  33.823  42.529  0.00  0.00            
ATOM   1328  O   LEU X 172      32.920  32.925  42.665  0.00  0.00            
ATOM   1329  N   ASP X 173      31.721  34.256  41.313  0.00  0.00            
ATOM   1330  CA  ASP X 173      32.342  33.770  40.065  0.00  0.00            
ATOM   1331  CB  ASP X 173      31.587  34.270  38.813  0.00  0.00            
ATOM   1332  CG  ASP X 173      30.204  33.650  38.578  0.00  0.00            
ATOM   1333  OD1 ASP X 173      29.922  32.519  39.041  0.00  0.00            
ATOM   1334  OD2 ASP X 173      29.367  34.283  37.897  0.00  0.00            
ATOM   1335  C   ASP X 173      33.828  34.180  39.969  0.00  0.00            
ATOM   1336  O   ASP X 173      34.655  33.385  39.520  0.00  0.00            
ATOM   1337  N   GLN X 174      34.206  35.375  40.448  0.00  0.00            
ATOM   1338  CA  GLN X 174      35.619  35.792  40.514  0.00  0.00            
ATOM   1339  CB  GLN X 174      35.755  37.251  40.987  0.00  0.00            
ATOM   1340  CG  GLN X 174      35.091  38.308  40.086  0.00  0.00            
ATOM   1341  CD  GLN X 174      35.059  39.690  40.743  0.00  0.00            
ATOM   1342  OE1 GLN X 174      35.622  39.924  41.801  0.00  0.00            
ATOM   1343  NE2 GLN X 174      34.392  40.659  40.158  0.00  0.00            
ATOM   1344  C   GLN X 174      36.441  34.878  41.444  0.00  0.00            
ATOM   1345  O   GLN X 174      37.571  34.515  41.113  0.00  0.00            
ATOM   1346  N   VAL X 175      35.876  34.441  42.578  0.00  0.00            
ATOM   1347  CA  VAL X 175      36.537  33.465  43.467  0.00  0.00            
ATOM   1348  CB  VAL X 175      35.852  33.383  44.848  0.00  0.00            
ATOM   1349  CG1 VAL X 175      36.522  32.343  45.755  0.00  0.00            
ATOM   1350  CG2 VAL X 175      35.946  34.730  45.578  0.00  0.00            
ATOM   1351  C   VAL X 175      36.649  32.087  42.803  0.00  0.00            
ATOM   1352  O   VAL X 175      37.695  31.447  42.922  0.00  0.00            
ATOM   1353  N   ALA X 176      35.647  31.650  42.032  0.00  0.00            
ATOM   1354  CA  ALA X 176      35.740  30.418  41.241  0.00  0.00            
ATOM   1355  CB  ALA X 176      34.367  30.112  40.632  0.00  0.00            
ATOM   1356  C   ALA X 176      36.847  30.485  40.165  0.00  0.00            
ATOM   1357  O   ALA X 176      37.528  29.484  39.922  0.00  0.00            
ATOM   1358  N   ALA X 177      37.088  31.658  39.568  0.00  0.00            
ATOM   1359  CA  ALA X 177      38.219  31.877  38.664  0.00  0.00            
ATOM   1360  CB  ALA X 177      38.032  33.213  37.937  0.00  0.00            
ATOM   1361  C   ALA X 177      39.573  31.821  39.398  0.00  0.00            
ATOM   1362  O   ALA X 177      40.503  31.171  38.924  0.00  0.00            
ATOM   1363  N   LEU X 178      39.689  32.437  40.580  0.00  0.00            
ATOM   1364  CA  LEU X 178      40.918  32.394  41.387  0.00  0.00            
ATOM   1365  CB  LEU X 178      40.805  33.399  42.547  0.00  0.00            
ATOM   1366  CG  LEU X 178      40.879  34.877  42.117  0.00  0.00            
ATOM   1367  CD1 LEU X 178      40.510  35.771  43.300  0.00  0.00            
ATOM   1368  CD2 LEU X 178      42.281  35.274  41.645  0.00  0.00            
ATOM   1369  C   LEU X 178      41.239  30.976  41.894  0.00  0.00            
ATOM   1370  O   LEU X 178      42.400  30.560  41.855  0.00  0.00            
ATOM   1371  N   ARG X 179      40.221  30.197  42.289  0.00  0.00            
ATOM   1372  CA  ARG X 179      40.365  28.766  42.614  0.00  0.00            
ATOM   1373  CB  ARG X 179      39.029  28.191  43.115  0.00  0.00            
ATOM   1374  CG  ARG X 179      38.732  28.568  44.574  0.00  0.00            
ATOM   1375  CD  ARG X 179      37.423  27.912  45.028  0.00  0.00            
ATOM   1376  NE  ARG X 179      37.242  27.944  46.494  0.00  0.00            
ATOM   1377  CZ  ARG X 179      36.159  27.514  47.122  0.00  0.00            
ATOM   1378  NH1 ARG X 179      36.043  27.520  48.415  0.00  0.00            
ATOM   1379  NH2 ARG X 179      35.124  27.042  46.495  0.00  0.00            
ATOM   1380  C   ARG X 179      40.890  27.961  41.422  0.00  0.00            
ATOM   1381  O   ARG X 179      41.822  27.173  41.599  0.00  0.00            
ATOM   1382  N   TRP X 180      40.366  28.212  40.217  0.00  0.00            
ATOM   1383  CA  TRP X 180      40.852  27.593  38.978  0.00  0.00            
ATOM   1384  CB  TRP X 180      39.931  27.981  37.811  0.00  0.00            
ATOM   1385  CG  TRP X 180      40.209  27.283  36.514  0.00  0.00            
ATOM   1386  CD1 TRP X 180      39.536  26.205  36.057  0.00  0.00            
ATOM   1387  NE1 TRP X 180      40.059  25.801  34.844  0.00  0.00            
ATOM   1388  CE2 TRP X 180      41.111  26.601  34.458  0.00  0.00            
ATOM   1389  CZ2 TRP X 180      41.968  26.583  33.348  0.00  0.00            
ATOM   1390  CH2 TRP X 180      42.963  27.569  33.235  0.00  0.00            
ATOM   1391  CZ3 TRP X 180      43.085  28.556  34.230  0.00  0.00            
ATOM   1392  CE3 TRP X 180      42.219  28.563  35.342  0.00  0.00            
ATOM   1393  CD2 TRP X 180      41.217  27.578  35.494  0.00  0.00            
ATOM   1394  C   TRP X 180      42.311  27.970  38.682  0.00  0.00            
ATOM   1395  O   TRP X 180      43.111  27.095  38.353  0.00  0.00            
ATOM   1396  N   VAL X 181      42.694  29.242  38.856  0.00  0.00            
ATOM   1397  CA  VAL X 181      44.079  29.718  38.661  0.00  0.00            
ATOM   1398  CB  VAL X 181      44.161  31.255  38.817  0.00  0.00            
ATOM   1399  CG1 VAL X 181      45.589  31.805  38.949  0.00  0.00            
ATOM   1400  CG2 VAL X 181      43.539  31.944  37.593  0.00  0.00            
ATOM   1401  C   VAL X 181      45.053  28.983  39.587  0.00  0.00            
ATOM   1402  O   VAL X 181      46.062  28.469  39.105  0.00  0.00            
ATOM   1403  N   GLN X 182      44.744  28.837  40.881  0.00  0.00            
ATOM   1404  CA  GLN X 182      45.603  28.089  41.814  0.00  0.00            
ATOM   1405  CB  GLN X 182      45.092  28.263  43.257  0.00  0.00            
ATOM   1406  CG  GLN X 182      45.502  29.609  43.884  0.00  0.00            
ATOM   1407  CD  GLN X 182      47.006  29.755  44.127  0.00  0.00            
ATOM   1408  OE1 GLN X 182      47.765  28.794  44.186  0.00  0.00            
ATOM   1409  NE2 GLN X 182      47.508  30.956  44.284  0.00  0.00            
ATOM   1410  C   GLN X 182      45.755  26.596  41.454  0.00  0.00            
ATOM   1411  O   GLN X 182      46.806  26.013  41.741  0.00  0.00            
ATOM   1412  N   ASP X 183      44.773  25.986  40.780  0.00  0.00            
ATOM   1413  CA  ASP X 183      44.822  24.586  40.324  0.00  0.00            
ATOM   1414  CB  ASP X 183      43.403  23.993  40.375  0.00  0.00            
ATOM   1415  CG  ASP X 183      43.367  22.500  40.016  0.00  0.00            
ATOM   1416  OD1 ASP X 183      43.935  21.670  40.767  0.00  0.00            
ATOM   1417  OD2 ASP X 183      42.745  22.133  38.990  0.00  0.00            
ATOM   1418  C   ASP X 183      45.472  24.385  38.936  0.00  0.00            
ATOM   1419  O   ASP X 183      45.915  23.276  38.637  0.00  0.00            
ATOM   1420  N   ASN X 184      45.550  25.417  38.083  0.00  0.00            
ATOM   1421  CA  ASN X 184      45.936  25.259  36.669  0.00  0.00            
ATOM   1422  CB  ASN X 184      44.700  25.519  35.781  0.00  0.00            
ATOM   1423  CG  ASN X 184      43.594  24.489  35.947  0.00  0.00            
ATOM   1424  OD1 ASN X 184      43.553  23.469  35.269  0.00  0.00            
ATOM   1425  ND2 ASN X 184      42.676  24.706  36.855  0.00  0.00            
ATOM   1426  C   ASN X 184      47.133  26.113  36.193  0.00  0.00            
ATOM   1427  O   ASN X 184      47.756  25.746  35.196  0.00  0.00            
ATOM   1428  N   ILE X 185      47.478  27.239  36.832  0.00  0.00            
ATOM   1429  CA  ILE X 185      48.436  28.209  36.256  0.00  0.00            
ATOM   1430  CB  ILE X 185      48.337  29.574  36.977  0.00  0.00            
ATOM   1431  CG2 ILE X 185      49.072  29.581  38.331  0.00  0.00            
ATOM   1432  CG1 ILE X 185      48.843  30.756  36.121  0.00  0.00            
ATOM   1433  CD1 ILE X 185      48.001  31.033  34.868  0.00  0.00            
ATOM   1434  C   ILE X 185      49.884  27.692  36.146  0.00  0.00            
ATOM   1435  O   ILE X 185      50.607  28.111  35.239  0.00  0.00            
ATOM   1436  N   ALA X 186      50.291  26.729  36.980  0.00  0.00            
ATOM   1437  CA  ALA X 186      51.594  26.064  36.876  0.00  0.00            
ATOM   1438  CB  ALA X 186      51.755  25.118  38.070  0.00  0.00            
ATOM   1439  C   ALA X 186      51.779  25.328  35.532  0.00  0.00            
ATOM   1440  O   ALA X 186      52.872  25.359  34.957  0.00  0.00            
ATOM   1441  N   SER X 187      50.698  24.777  34.963  0.00  0.00            
ATOM   1442  CA  SER X 187      50.696  24.179  33.617  0.00  0.00            
ATOM   1443  CB  SER X 187      49.378  23.437  33.356  0.00  0.00            
ATOM   1444  OG  SER X 187      49.233  22.311  34.212  0.00  0.00            
ATOM   1445  C   SER X 187      50.961  25.205  32.501  0.00  0.00            
ATOM   1446  O   SER X 187      51.443  24.832  31.435  0.00  0.00            
ATOM   1447  N   PHE X 188      50.750  26.503  32.755  0.00  0.00            
ATOM   1448  CA  PHE X 188      51.090  27.617  31.853  0.00  0.00            
ATOM   1449  CB  PHE X 188      49.904  28.598  31.779  0.00  0.00            
ATOM   1450  CG  PHE X 188      48.616  28.003  31.232  0.00  0.00            
ATOM   1451  CD1 PHE X 188      47.732  27.318  32.087  0.00  0.00            
ATOM   1452  CE1 PHE X 188      46.556  26.739  31.579  0.00  0.00            
ATOM   1453  CZ  PHE X 188      46.254  26.850  30.211  0.00  0.00            
ATOM   1454  CE2 PHE X 188      47.125  27.545  29.353  0.00  0.00            
ATOM   1455  CD2 PHE X 188      48.302  28.124  29.864  0.00  0.00            
ATOM   1456  C   PHE X 188      52.410  28.327  32.238  0.00  0.00            
ATOM   1457  O   PHE X 188      52.729  29.384  31.688  0.00  0.00            
ATOM   1458  N   GLY X 189      53.178  27.780  33.188  0.00  0.00            
ATOM   1459  CA  GLY X 189      54.457  28.337  33.652  0.00  0.00            
ATOM   1460  C   GLY X 189      54.346  29.485  34.667  0.00  0.00            
ATOM   1461  O   GLY X 189      55.361  30.098  34.998  0.00  0.00            
ATOM   1462  N   GLY X 190      53.148  29.791  35.174  0.00  0.00            
ATOM   1463  CA  GLY X 190      52.964  30.773  36.247  0.00  0.00            
ATOM   1464  C   GLY X 190      53.246  30.182  37.630  0.00  0.00            
ATOM   1465  O   GLY X 190      52.969  29.011  37.882  0.00  0.00            
ATOM   1466  N   ASN X 191      53.788  30.984  38.544  0.00  0.00            
ATOM   1467  CA  ASN X 191      54.048  30.577  39.920  0.00  0.00            
ATOM   1468  CB  ASN X 191      55.258  31.362  40.462  0.00  0.00            
ATOM   1469  CG  ASN X 191      55.715  30.854  41.819  0.00  0.00            
ATOM   1470  OD1 ASN X 191      55.094  29.999  42.438  0.00  0.00            
ATOM   1471  ND2 ASN X 191      56.828  31.330  42.307  0.00  0.00            
ATOM   1472  C   ASN X 191      52.787  30.756  40.797  0.00  0.00            
ATOM   1473  O   ASN X 191      52.406  31.902  41.060  0.00  0.00            
ATOM   1474  N   PRO X 192      52.160  29.676  41.313  0.00  0.00            
ATOM   1475  CD  PRO X 192      52.495  28.273  41.095  0.00  0.00            
ATOM   1476  CG  PRO X 192      51.801  27.501  42.211  0.00  0.00            
ATOM   1477  CB  PRO X 192      50.551  28.339  42.466  0.00  0.00            
ATOM   1478  CA  PRO X 192      51.006  29.782  42.212  0.00  0.00            
ATOM   1479  C   PRO X 192      51.308  30.521  43.530  0.00  0.00            
ATOM   1480  O   PRO X 192      50.377  31.012  44.167  0.00  0.00            
ATOM   1481  N   GLY X 193      52.582  30.648  43.925  0.00  0.00            
ATOM   1482  CA  GLY X 193      53.012  31.417  45.097  0.00  0.00            
ATOM   1483  C   GLY X 193      53.170  32.930  44.881  0.00  0.00            
ATOM   1484  O   GLY X 193      53.400  33.646  45.858  0.00  0.00            
ATOM   1485  N   SER X 194      53.047  33.425  43.642  0.00  0.00            
ATOM   1486  CA  SER X 194      53.291  34.829  43.256  0.00  0.00            
ATOM   1487  CB  SER X 194      54.566  34.953  42.407  0.00  0.00            
ATOM   1488  OG  SER X 194      55.705  34.448  43.074  0.00  0.00            
ATOM   1489  C   SER X 194      52.094  35.444  42.517  0.00  0.00            
ATOM   1490  O   SER X 194      52.259  36.077  41.471  0.00  0.00            
ATOM   1491  N   VAL X 195      50.876  35.226  43.026  0.00  0.00            
ATOM   1492  CA  VAL X 195      49.629  35.667  42.375  0.00  0.00            
ATOM   1493  CB  VAL X 195      48.506  34.628  42.578  0.00  0.00            
ATOM   1494  CG1 VAL X 195      47.165  35.086  41.991  0.00  0.00            
ATOM   1495  CG2 VAL X 195      48.868  33.300  41.897  0.00  0.00            
ATOM   1496  C   VAL X 195      49.222  37.070  42.837  0.00  0.00            
ATOM   1497  O   VAL X 195      49.021  37.319  44.024  0.00  0.00            
ATOM   1498  N   THR X 196      49.053  37.986  41.886  0.00  0.00            
ATOM   1499  CA  THR X 196      48.593  39.369  42.100  0.00  0.00            
ATOM   1500  CB  THR X 196      49.543  40.359  41.408  0.00  0.00            
ATOM   1501  CG2 THR X 196      49.212  41.824  41.704  0.00  0.00            
ATOM   1502  OG1 THR X 196      50.869  40.112  41.816  0.00  0.00            
ATOM   1503  C   THR X 196      47.190  39.550  41.533  0.00  0.00            
ATOM   1504  O   THR X 196      46.964  39.168  40.387  0.00  0.00            
ATOM   1505  N   ILE X 197      46.268  40.167  42.279  0.00  0.00            
ATOM   1506  CA  ILE X 197      44.979  40.632  41.730  0.00  0.00            
ATOM   1507  CB  ILE X 197      43.768  40.272  42.621  0.00  0.00            
ATOM   1508  CG2 ILE X 197      43.651  38.740  42.719  0.00  0.00            
ATOM   1509  CG1 ILE X 197      43.807  40.940  44.015  0.00  0.00            
ATOM   1510  CD1 ILE X 197      42.523  40.732  44.829  0.00  0.00            
ATOM   1511  C   ILE X 197      45.037  42.121  41.372  0.00  0.00            
ATOM   1512  O   ILE X 197      45.633  42.919  42.097  0.00  0.00            
ATOM   1513  N   PHE X 198      44.426  42.488  40.248  0.00  0.00            
ATOM   1514  CA  PHE X 198      44.481  43.826  39.658  0.00  0.00            
ATOM   1515  CB  PHE X 198      45.657  43.844  38.666  0.00  0.00            
ATOM   1516  CG  PHE X 198      45.806  45.069  37.779  0.00  0.00            
ATOM   1517  CD1 PHE X 198      45.773  46.367  38.323  0.00  0.00            
ATOM   1518  CE1 PHE X 198      45.939  47.486  37.491  0.00  0.00            
ATOM   1519  CZ  PHE X 198      46.132  47.320  36.110  0.00  0.00            
ATOM   1520  CE2 PHE X 198      46.174  46.028  35.563  0.00  0.00            
ATOM   1521  CD2 PHE X 198      46.014  44.906  36.395  0.00  0.00            
ATOM   1522  C   PHE X 198      43.146  44.177  38.987  0.00  0.00            
ATOM   1523  O   PHE X 198      42.531  43.320  38.352  0.00  0.00            
ATOM   1524  N   GLY X 199      42.688  45.424  39.100  0.00  0.00            
ATOM   1525  CA  GLY X 199      41.472  45.878  38.421  0.00  0.00            
ATOM   1526  C   GLY X 199      41.171  47.363  38.602  0.00  0.00            
ATOM   1527  O   GLY X 199      41.773  48.051  39.431  0.00  0.00            
ATOM   1528  N   GLU X 200      40.210  47.855  37.821  0.00  0.00            
ATOM   1529  CA  GLU X 200      39.808  49.263  37.789  0.00  0.00            
ATOM   1530  CB  GLU X 200      40.548  50.015  36.664  0.00  0.00            
ATOM   1531  CG  GLU X 200      40.201  49.633  35.217  0.00  0.00            
ATOM   1532  CD  GLU X 200      40.578  48.188  34.868  0.00  0.00            
ATOM   1533  OE1 GLU X 200      41.786  47.880  34.781  0.00  0.00            
ATOM   1534  OE2 GLU X 200      39.645  47.380  34.674  0.00  0.00            
ATOM   1535  C   GLU X 200      38.282  49.437  37.698  0.00  0.00            
ATOM   1536  O   GLU X 200      37.560  48.525  37.285  0.00  0.00            
ATOM   1537  N1  MOL X 201      37.791  50.604  38.132  0.00  0.00            
ATOM   1538  C1  MOL X 201      36.372  50.989  38.274  0.00  0.00            
ATOM   1539  C2  MOL X 201      35.742  51.225  36.882  0.00  0.00            
ATOM   1540  O1  MOL X 201      34.706  52.169  37.058  0.00  0.00            
ATOM   1541  C3  MOL X 201      35.668  50.003  39.194  0.00  0.00            
ATOM   1542  O2  MOL X 201      36.172  49.765  40.306  0.00  0.00            
ATOM   1543  C4  MOL X 201      30.685  50.006  29.902  0.00  0.00            
ATOM   1544  C5  MOL X 201      31.621  51.165  29.551  0.00  0.00            
ATOM   1545  C6  MOL X 201      32.927  51.262  29.911  0.00  0.00            
ATOM   1546  C7  MOL X 201      33.441  50.373  31.054  0.00  0.00            
ATOM   1547  C8  MOL X 201      32.636  50.693  32.329  0.00  0.00            
ATOM   1548  O3  MOL X 201      31.800  49.866  32.661  0.00  0.00            
ATOM   1549  C9  MOL X 201      32.804  52.040  33.126  0.00  0.00            
ATOM   1550  C10 MOL X 201      32.235  51.732  34.567  0.00  0.00            
ATOM   1551  C11 MOL X 201      30.759  52.027  34.806  0.00  0.00            
ATOM   1552  C12 MOL X 201      30.351  53.455  34.430  0.00  0.00            
ATOM   1553  C13 MOL X 201      31.105  54.130  33.245  0.00  0.00            
ATOM   1554  C14 MOL X 201      32.037  53.231  32.325  0.00  0.00            
ATOM   1555  C15 MOL X 201      32.926  54.088  31.276  0.00  0.00            
ATOM   1556  C16 MOL X 201      32.956  53.734  29.713  0.00  0.00            
ATOM   1557  C17 MOL X 201      33.762  52.433  29.339  0.00  0.00            
ATOM   1558  C18 MOL X 201      35.277  52.567  29.713  0.00  0.00            
ATOM   1559  C19 MOL X 201      33.891  52.221  27.787  0.00  0.00            
ATOM   1560  C20 MOL X 201      31.512  53.692  29.096  0.00  0.00            
ATOM   1561  C21 MOL X 201      30.915  52.285  28.787  0.00  0.00            
ATOM   1562  O4  MOL X 201      29.504  52.282  29.101  0.00  0.00            
ATOM   1563  C22 MOL X 201      28.607  53.012  28.375  0.00  0.00            
ATOM   1564  O5  MOL X 201      28.903  53.808  27.494  0.00  0.00            
ATOM   1565  C23 MOL X 201      27.169  52.648  28.780  0.00  0.00            
ATOM   1566  C24 MOL X 201      26.144  53.776  28.478  0.00  0.00            
ATOM   1567  C25 MOL X 201      24.812  53.588  29.215  0.00  0.00            
ATOM   1568  C26 MOL X 201      24.377  54.572  30.125  0.00  0.00            
ATOM   1569  C27 MOL X 201      23.183  54.403  30.847  0.00  0.00            
ATOM   1570  C28 MOL X 201      22.406  53.249  30.663  0.00  0.00            
ATOM   1571  C29 MOL X 201      22.818  52.274  29.741  0.00  0.00            
ATOM   1572  C30 MOL X 201      24.010  52.445  29.017  0.00  0.00            
ATOM   1573  N2  MOL X 201      25.985  53.966  27.030  0.00  0.00            
ATOM   1574  C31 MOL X 201      25.540  55.146  26.463  0.00  0.00            
ATOM   1575  O6  MOL X 201      25.026  56.033  27.133  0.00  0.00            
ATOM   1576  C32 MOL X 201      25.780  55.315  24.987  0.00  0.00            
ATOM   1577  C33 MOL X 201      25.824  56.615  24.444  0.00  0.00            
ATOM   1578  C34 MOL X 201      26.110  56.816  23.084  0.00  0.00            
ATOM   1579  C35 MOL X 201      26.335  55.716  22.243  0.00  0.00            
ATOM   1580  C36 MOL X 201      26.267  54.416  22.767  0.00  0.00            
ATOM   1581  C37 MOL X 201      25.997  54.212  24.131  0.00  0.00            
ATOM   1582  O7  MOL X 201      33.651  54.815  29.053  0.00  0.00            
ATOM   1583  O8  MOL X 201      32.465  55.462  31.255  0.00  0.00            
ATOM   1584  C38 MOL X 201      33.055  56.484  31.942  0.00  0.00            
ATOM   1585  O9  MOL X 201      34.002  56.358  32.700  0.00  0.00            
ATOM   1586  C39 MOL X 201      32.398  57.812  31.686  0.00  0.00            
ATOM   1587  C40 MOL X 201      31.395  57.956  30.703  0.00  0.00            
ATOM   1588  C41 MOL X 201      30.791  59.202  30.479  0.00  0.00            
ATOM   1589  C42 MOL X 201      31.187  60.317  31.231  0.00  0.00            
ATOM   1590  C43 MOL X 201      32.190  60.190  32.202  0.00  0.00            
ATOM   1591  C44 MOL X 201      32.787  58.940  32.434  0.00  0.00            
ATOM   1592  C45 MOL X 201      31.793  54.970  34.367  0.00  0.00            
ATOM   1593  O10 MOL X 201      30.793  54.523  35.336  0.00  0.00            
ATOM   1594  O11 MOL X 201      30.199  54.960  32.487  0.00  0.00            
ATOM   1595  C46 MOL X 201      29.114  54.431  31.842  0.00  0.00            
ATOM   1596  O12 MOL X 201      28.802  53.252  31.792  0.00  0.00            
ATOM   1597  C47 MOL X 201      28.306  55.537  31.177  0.00  0.00            
ATOM   1598  O13 MOL X 201      33.010  52.428  35.592  0.00  0.00            
ATOM   1599  C48 MOL X 201      34.278  52.361  33.440  0.00  0.00            
ATOM   1600  O14 MOL X 201      34.856  50.357  31.307  0.00  0.00            
ATOM   1601  C49 MOL X 201      35.401  49.387  32.104  0.00  0.00            
ATOM   1602  O15 MOL X 201      34.813  48.409  32.534  0.00  0.00            
ATOM   1603  C50 MOL X 201      36.869  49.674  32.385  0.00  0.00            
ATOM   1604  C51 MOL X 201      33.273  51.712  36.814  0.00  0.00            
ATOM   1605  O16 MOL X 201      26.820  51.440  28.087  0.00  0.00            
ATOM   1606  C52 MOL X 201      32.457  52.416  37.904  0.00  0.00            
ATOM   1607  C53 MOL X 201      33.097  52.455  39.292  0.00  0.00            
ATOM   1608  C54 MOL X 201      32.315  53.407  40.216  0.00  0.00            
ATOM   1609  C55 MOL X 201      32.356  54.852  39.708  0.00  0.00            
ATOM   1610  C56 MOL X 201      31.242  55.725  40.330  0.00  0.00            
ATOM   1611  O17 MOL X 201      31.112  56.956  39.617  0.00  0.00            
ATOM   1612  O18 MOL X 201      33.245  50.418  36.733  0.00  0.00            
ATOM   1613  N   ALA X 202      34.577  49.312  38.740  0.00  0.00            
ATOM   1614  CA  ALA X 202      33.958  48.327  39.638  0.00  0.00            
ATOM   1615  CB  ALA X 202      32.609  47.886  39.059  0.00  0.00            
ATOM   1616  C   ALA X 202      34.890  47.117  39.916  0.00  0.00            
ATOM   1617  O   ALA X 202      34.690  46.419  40.913  0.00  0.00            
ATOM   1618  N   GLY X 203      35.941  46.898  39.114  0.00  0.00            
ATOM   1619  CA  GLY X 203      37.020  45.946  39.395  0.00  0.00            
ATOM   1620  C   GLY X 203      37.877  46.355  40.602  0.00  0.00            
ATOM   1621  O   GLY X 203      38.263  45.502  41.398  0.00  0.00            
ATOM   1622  N   GLY X 204      38.082  47.657  40.829  0.00  0.00            
ATOM   1623  CA  GLY X 204      38.769  48.189  42.015  0.00  0.00            
ATOM   1624  C   GLY X 204      37.960  47.992  43.304  0.00  0.00            
ATOM   1625  O   GLY X 204      38.511  47.598  44.332  0.00  0.00            
ATOM   1626  N   GLU X 205      36.636  48.161  43.240  0.00  0.00            
ATOM   1627  CA  GLU X 205      35.721  47.758  44.322  0.00  0.00            
ATOM   1628  CB  GLU X 205      34.333  48.391  44.112  0.00  0.00            
ATOM   1629  CG  GLU X 205      34.189  49.726  44.862  0.00  0.00            
ATOM   1630  CD  GLU X 205      33.374  49.614  46.164  0.00  0.00            
ATOM   1631  OE1 GLU X 205      33.548  48.650  46.943  0.00  0.00            
ATOM   1632  OE2 GLU X 205      32.565  50.533  46.438  0.00  0.00            
ATOM   1633  C   GLU X 205      35.612  46.230  44.464  0.00  0.00            
ATOM   1634  O   GLU X 205      35.424  45.741  45.576  0.00  0.00            
ATOM   1635  N   SER X 206      35.795  45.459  43.387  0.00  0.00            
ATOM   1636  CA  SER X 206      35.845  43.990  43.448  0.00  0.00            
ATOM   1637  CB  SER X 206      35.774  43.367  42.051  0.00  0.00            
ATOM   1638  OG  SER X 206      34.566  43.717  41.397  0.00  0.00            
ATOM   1639  C   SER X 206      37.093  43.495  44.187  0.00  0.00            
ATOM   1640  O   SER X 206      36.986  42.615  45.041  0.00  0.00            
ATOM   1641  N   VAL X 207      38.257  44.127  43.980  0.00  0.00            
ATOM   1642  CA  VAL X 207      39.448  43.917  44.827  0.00  0.00            
ATOM   1643  CB  VAL X 207      40.654  44.743  44.323  0.00  0.00            
ATOM   1644  CG1 VAL X 207      41.852  44.684  45.280  0.00  0.00            
ATOM   1645  CG2 VAL X 207      41.143  44.230  42.961  0.00  0.00            
ATOM   1646  C   VAL X 207      39.120  44.212  46.300  0.00  0.00            
ATOM   1647  O   VAL X 207      39.473  43.411  47.164  0.00  0.00            
ATOM   1648  N   SER X 208      38.346  45.265  46.593  0.00  0.00            
ATOM   1649  CA  SER X 208      37.866  45.578  47.955  0.00  0.00            
ATOM   1650  CB  SER X 208      37.289  46.998  48.027  0.00  0.00            
ATOM   1651  OG  SER X 208      38.298  47.941  47.726  0.00  0.00            
ATOM   1652  C   SER X 208      36.867  44.557  48.540  0.00  0.00            
ATOM   1653  O   SER X 208      36.637  44.576  49.750  0.00  0.00            
ATOM   1654  N   VAL X 209      36.306  43.634  47.744  0.00  0.00            
ATOM   1655  CA  VAL X 209      35.588  42.438  48.244  0.00  0.00            
ATOM   1656  CB  VAL X 209      34.488  41.956  47.268  0.00  0.00            
ATOM   1657  CG1 VAL X 209      33.671  40.804  47.871  0.00  0.00            
ATOM   1658  CG2 VAL X 209      33.497  43.063  46.903  0.00  0.00            
ATOM   1659  C   VAL X 209      36.577  41.298  48.504  0.00  0.00            
ATOM   1660  O   VAL X 209      36.560  40.676  49.570  0.00  0.00            
ATOM   1661  N   LEU X 210      37.469  41.036  47.543  0.00  0.00            
ATOM   1662  CA  LEU X 210      38.421  39.921  47.572  0.00  0.00            
ATOM   1663  CB  LEU X 210      39.116  39.827  46.201  0.00  0.00            
ATOM   1664  CG  LEU X 210      38.187  39.403  45.044  0.00  0.00            
ATOM   1665  CD1 LEU X 210      38.909  39.594  43.712  0.00  0.00            
ATOM   1666  CD2 LEU X 210      37.762  37.937  45.156  0.00  0.00            
ATOM   1667  C   LEU X 210      39.446  40.035  48.712  0.00  0.00            
ATOM   1668  O   LEU X 210      39.820  39.017  49.295  0.00  0.00            
ATOM   1669  N   VAL X 211      39.855  41.248  49.103  0.00  0.00            
ATOM   1670  CA  VAL X 211      40.723  41.450  50.282  0.00  0.00            
ATOM   1671  CB  VAL X 211      41.518  42.774  50.240  0.00  0.00            
ATOM   1672  CG1 VAL X 211      42.399  42.868  48.988  0.00  0.00            
ATOM   1673  CG2 VAL X 211      40.621  44.010  50.360  0.00  0.00            
ATOM   1674  C   VAL X 211      39.995  41.300  51.623  0.00  0.00            
ATOM   1675  O   VAL X 211      40.673  41.275  52.643  0.00  0.00            
ATOM   1676  N   LEU X 212      38.661  41.177  51.663  0.00  0.00            
ATOM   1677  CA  LEU X 212      37.892  41.007  52.909  0.00  0.00            
ATOM   1678  CB  LEU X 212      36.799  42.091  53.005  0.00  0.00            
ATOM   1679  CG  LEU X 212      37.309  43.543  53.094  0.00  0.00            
ATOM   1680  CD1 LEU X 212      36.119  44.499  53.185  0.00  0.00            
ATOM   1681  CD2 LEU X 212      38.196  43.785  54.319  0.00  0.00            
ATOM   1682  C   LEU X 212      37.293  39.601  53.065  0.00  0.00            
ATOM   1683  O   LEU X 212      37.409  39.009  54.138  0.00  0.00            
ATOM   1684  N   SER X 213      36.675  39.047  52.015  0.00  0.00            
ATOM   1685  CA  SER X 213      35.933  37.776  52.085  0.00  0.00            
ATOM   1686  CB  SER X 213      35.366  37.425  50.707  0.00  0.00            
ATOM   1687  OG  SER X 213      34.753  36.151  50.754  0.00  0.00            
ATOM   1688  C   SER X 213      36.796  36.599  52.589  0.00  0.00            
ATOM   1689  O   SER X 213      37.862  36.351  52.011  0.00  0.00            
ATOM   1690  N   PRO X 214      36.349  35.817  53.595  0.00  0.00            
ATOM   1691  CD  PRO X 214      35.232  36.105  54.486  0.00  0.00            
ATOM   1692  CG  PRO X 214      35.501  35.290  55.748  0.00  0.00            
ATOM   1693  CB  PRO X 214      36.186  34.046  55.190  0.00  0.00            
ATOM   1694  CA  PRO X 214      37.037  34.597  54.038  0.00  0.00            
ATOM   1695  C   PRO X 214      37.208  33.551  52.925  0.00  0.00            
ATOM   1696  O   PRO X 214      38.245  32.890  52.835  0.00  0.00            
ATOM   1697  N   LEU X 215      36.234  33.453  52.015  0.00  0.00            
ATOM   1698  CA  LEU X 215      36.281  32.565  50.849  0.00  0.00            
ATOM   1699  CB  LEU X 215      34.908  32.636  50.158  0.00  0.00            
ATOM   1700  CG  LEU X 215      34.618  31.440  49.232  0.00  0.00            
ATOM   1701  CD1 LEU X 215      34.134  30.221  50.018  0.00  0.00            
ATOM   1702  CD2 LEU X 215      33.529  31.822  48.235  0.00  0.00            
ATOM   1703  C   LEU X 215      37.413  32.945  49.872  0.00  0.00            
ATOM   1704  O   LEU X 215      37.964  32.084  49.190  0.00  0.00            
ATOM   1705  N   ALA X 216      37.802  34.224  49.840  0.00  0.00            
ATOM   1706  CA  ALA X 216      38.861  34.752  48.980  0.00  0.00            
ATOM   1707  CB  ALA X 216      38.455  36.164  48.546  0.00  0.00            
ATOM   1708  C   ALA X 216      40.281  34.692  49.596  0.00  0.00            
ATOM   1709  O   ALA X 216      41.244  35.082  48.934  0.00  0.00            
ATOM   1710  N   LYS X 217      40.440  34.201  50.836  0.00  0.00            
ATOM   1711  CA  LYS X 217      41.748  33.916  51.470  0.00  0.00            
ATOM   1712  CB  LYS X 217      41.549  33.697  52.984  0.00  0.00            
ATOM   1713  CG  LYS X 217      40.979  34.894  53.771  0.00  0.00            
ATOM   1714  CD  LYS X 217      41.929  36.102  53.825  0.00  0.00            
ATOM   1715  CE  LYS X 217      41.522  37.170  54.860  0.00  0.00            
ATOM   1716  NZ  LYS X 217      40.178  37.751  54.618  0.00  0.00            
ATOM   1717  C   LYS X 217      42.438  32.696  50.822  0.00  0.00            
ATOM   1718  O   LYS X 217      41.766  31.893  50.176  0.00  0.00            
ATOM   1719  N   ASN X 218      43.752  32.535  51.020  0.00  0.00            
ATOM   1720  CA  ASN X 218      44.575  31.436  50.475  0.00  0.00            
ATOM   1721  CB  ASN X 218      44.362  30.169  51.326  0.00  0.00            
ATOM   1722  CG  ASN X 218      45.361  29.054  51.050  0.00  0.00            
ATOM   1723  OD1 ASN X 218      46.487  29.240  50.593  0.00  0.00            
ATOM   1724  ND2 ASN X 218      44.990  27.841  51.373  0.00  0.00            
ATOM   1725  C   ASN X 218      44.437  31.222  48.946  0.00  0.00            
ATOM   1726  O   ASN X 218      44.290  30.092  48.471  0.00  0.00            
ATOM   1727  N   LEU X 219      44.439  32.318  48.177  0.00  0.00            
ATOM   1728  CA  LEU X 219      44.321  32.328  46.710  0.00  0.00            
ATOM   1729  CB  LEU X 219      42.859  32.637  46.320  0.00  0.00            
ATOM   1730  CG  LEU X 219      41.853  31.498  46.574  0.00  0.00            
ATOM   1731  CD1 LEU X 219      40.434  31.981  46.278  0.00  0.00            
ATOM   1732  CD2 LEU X 219      42.120  30.286  45.681  0.00  0.00            
ATOM   1733  C   LEU X 219      45.267  33.326  46.014  0.00  0.00            
ATOM   1734  O   LEU X 219      45.685  33.067  44.884  0.00  0.00            
ATOM   1735  N   PHE X 220      45.607  34.449  46.654  0.00  0.00            
ATOM   1736  CA  PHE X 220      46.478  35.496  46.098  0.00  0.00            
ATOM   1737  CB  PHE X 220      45.628  36.544  45.355  0.00  0.00            
ATOM   1738  CG  PHE X 220      44.712  37.385  46.229  0.00  0.00            
ATOM   1739  CD1 PHE X 220      43.410  36.940  46.528  0.00  0.00            
ATOM   1740  CE1 PHE X 220      42.561  37.721  47.333  0.00  0.00            
ATOM   1741  CZ  PHE X 220      43.005  38.959  47.826  0.00  0.00            
ATOM   1742  CE2 PHE X 220      44.297  39.415  47.517  0.00  0.00            
ATOM   1743  CD2 PHE X 220      45.152  38.627  46.727  0.00  0.00            
ATOM   1744  C   PHE X 220      47.389  36.143  47.155  0.00  0.00            
ATOM   1745  O   PHE X 220      47.178  35.986  48.359  0.00  0.00            
ATOM   1746  N   HIE X 221      48.414  36.865  46.697  0.00  0.00            
ATOM   1747  CA  HIE X 221      49.576  37.295  47.491  0.00  0.00            
ATOM   1748  CB  HIE X 221      50.760  36.375  47.138  0.00  0.00            
ATOM   1749  CG  HIE X 221      50.417  34.909  47.243  0.00  0.00            
ATOM   1750  ND1 HIE X 221      50.023  34.096  46.175  0.00  0.00            
ATOM   1751  CE1 HIE X 221      49.693  32.915  46.724  0.00  0.00            
ATOM   1752  NE2 HIE X 221      49.846  32.949  48.059  0.00  0.00            
ATOM   1753  CD2 HIE X 221      50.303  34.202  48.406  0.00  0.00            
ATOM   1754  C   HIE X 221      49.947  38.779  47.309  0.00  0.00            
ATOM   1755  O   HIE X 221      50.837  39.272  47.998  0.00  0.00            
ATOM   1756  N   ARG X 222      49.300  39.504  46.384  0.00  0.00            
ATOM   1757  CA  ARG X 222      49.389  40.971  46.189  0.00  0.00            
ATOM   1758  CB  ARG X 222      50.494  41.347  45.178  0.00  0.00            
ATOM   1759  CG  ARG X 222      51.949  41.065  45.574  0.00  0.00            
ATOM   1760  CD  ARG X 222      52.413  39.667  45.125  0.00  0.00            
ATOM   1761  NE  ARG X 222      53.823  39.406  45.450  0.00  0.00            
ATOM   1762  CZ  ARG X 222      54.356  39.269  46.650  0.00  0.00            
ATOM   1763  NH1 ARG X 222      53.672  39.357  47.752  0.00  0.00            
ATOM   1764  NH2 ARG X 222      55.624  39.039  46.786  0.00  0.00            
ATOM   1765  C   ARG X 222      48.059  41.518  45.655  0.00  0.00            
ATOM   1766  O   ARG X 222      47.335  40.780  44.983  0.00  0.00            
ATOM   1767  N   ALA X 223      47.763  42.800  45.884  0.00  0.00            
ATOM   1768  CA  ALA X 223      46.583  43.476  45.327  0.00  0.00            
ATOM   1769  CB  ALA X 223      45.481  43.481  46.394  0.00  0.00            
ATOM   1770  C   ALA X 223      46.889  44.898  44.806  0.00  0.00            
ATOM   1771  O   ALA X 223      47.597  45.660  45.468  0.00  0.00            
ATOM   1772  N   ILE X 224      46.334  45.260  43.641  0.00  0.00            
ATOM   1773  CA  ILE X 224      46.492  46.572  42.983  0.00  0.00            
ATOM   1774  CB  ILE X 224      47.459  46.488  41.772  0.00  0.00            
ATOM   1775  CG2 ILE X 224      47.713  47.905  41.213  0.00  0.00            
ATOM   1776  CG1 ILE X 224      48.802  45.787  42.092  0.00  0.00            
ATOM   1777  CD1 ILE X 224      49.708  45.603  40.864  0.00  0.00            
ATOM   1778  C   ILE X 224      45.120  47.116  42.533  0.00  0.00            
ATOM   1779  O   ILE X 224      44.375  46.398  41.864  0.00  0.00            
ATOM   1780  N   SER X 225      44.811  48.386  42.825  0.00  0.00            
ATOM   1781  CA  SER X 225      43.521  49.020  42.476  0.00  0.00            
ATOM   1782  CB  SER X 225      42.655  49.198  43.729  0.00  0.00            
ATOM   1783  OG  SER X 225      42.474  47.953  44.377  0.00  0.00            
ATOM   1784  C   SER X 225      43.700  50.365  41.758  0.00  0.00            
ATOM   1785  O   SER X 225      44.176  51.340  42.347  0.00  0.00            
ATOM   1786  N   GLU X 226      43.288  50.439  40.490  0.00  0.00            
ATOM   1787  CA  GLU X 226      43.631  51.517  39.540  0.00  0.00            
ATOM   1788  CB  GLU X 226      44.390  50.852  38.372  0.00  0.00            
ATOM   1789  CG  GLU X 226      44.932  51.762  37.259  0.00  0.00            
ATOM   1790  CD  GLU X 226      45.884  52.816  37.825  0.00  0.00            
ATOM   1791  OE1 GLU X 226      45.401  53.894  38.246  0.00  0.00            
ATOM   1792  OE2 GLU X 226      47.091  52.527  37.930  0.00  0.00            
ATOM   1793  C   GLU X 226      42.410  52.343  39.075  0.00  0.00            
ATOM   1794  O   GLU X 226      41.264  51.923  39.226  0.00  0.00            
ATOM   1795  N   SER X 227      42.650  53.508  38.461  0.00  0.00            
ATOM   1796  CA  SER X 227      41.672  54.469  37.919  0.00  0.00            
ATOM   1797  CB  SER X 227      40.811  53.823  36.823  0.00  0.00            
ATOM   1798  OG  SER X 227      40.551  54.724  35.768  0.00  0.00            
ATOM   1799  C   SER X 227      40.891  55.270  38.977  0.00  0.00            
ATOM   1800  O   SER X 227      39.721  55.605  38.809  0.00  0.00            
ATOM   1801  N   GLY X 228      41.552  55.602  40.088  0.00  0.00            
ATOM   1802  CA  GLY X 228      41.101  56.583  41.084  0.00  0.00            
ATOM   1803  C   GLY X 228      39.924  56.193  41.989  0.00  0.00            
ATOM   1804  O   GLY X 228      39.533  57.011  42.824  0.00  0.00            
ATOM   1805  N   VAL X 229      39.367  54.984  41.863  0.00  0.00            
ATOM   1806  CA  VAL X 229      38.243  54.488  42.681  0.00  0.00            
ATOM   1807  CB  VAL X 229      36.913  54.474  41.890  0.00  0.00            
ATOM   1808  CG1 VAL X 229      35.744  54.039  42.783  0.00  0.00            
ATOM   1809  CG2 VAL X 229      36.567  55.847  41.298  0.00  0.00            
ATOM   1810  C   VAL X 229      38.558  53.094  43.231  0.00  0.00            
ATOM   1811  O   VAL X 229      38.808  52.161  42.467  0.00  0.00            
ATOM   1812  N   ALA X 230      38.496  52.946  44.555  0.00  0.00            
ATOM   1813  CA  ALA X 230      38.702  51.680  45.269  0.00  0.00            
ATOM   1814  CB  ALA X 230      40.074  51.744  45.954  0.00  0.00            
ATOM   1815  C   ALA X 230      37.576  51.355  46.273  0.00  0.00            
ATOM   1816  O   ALA X 230      37.412  50.194  46.652  0.00  0.00            
ATOM   1817  N   LEU X 231      36.794  52.353  46.702  0.00  0.00            
ATOM   1818  CA  LEU X 231      35.643  52.189  47.594  0.00  0.00            
ATOM   1819  CB  LEU X 231      36.164  52.146  49.044  0.00  0.00            
ATOM   1820  CG  LEU X 231      35.118  51.811  50.119  0.00  0.00            
ATOM   1821  CD1 LEU X 231      34.480  50.441  49.897  0.00  0.00            
ATOM   1822  CD2 LEU X 231      35.795  51.795  51.491  0.00  0.00            
ATOM   1823  C   LEU X 231      34.624  53.323  47.374  0.00  0.00            
ATOM   1824  O   LEU X 231      35.014  54.473  47.170  0.00  0.00            
ATOM   1825  N   THR X 232      33.328  53.006  47.416  0.00  0.00            
ATOM   1826  CA  THR X 232      32.220  53.929  47.101  0.00  0.00            
ATOM   1827  CB  THR X 232      31.653  53.685  45.687  0.00  0.00            
ATOM   1828  CG2 THR X 232      32.703  53.653  44.580  0.00  0.00            
ATOM   1829  OG1 THR X 232      30.940  52.470  45.643  0.00  0.00            
ATOM   1830  C   THR X 232      31.059  53.849  48.102  0.00  0.00            
ATOM   1831  O   THR X 232      30.989  52.936  48.932  0.00  0.00            
ATOM   1832  N   SER X 233      30.109  54.779  47.987  0.00  0.00            
ATOM   1833  CA  SER X 233      28.849  54.824  48.744  0.00  0.00            
ATOM   1834  CB  SER X 233      28.250  56.229  48.582  0.00  0.00            
ATOM   1835  OG  SER X 233      28.101  56.540  47.208  0.00  0.00            
ATOM   1836  C   SER X 233      27.787  53.789  48.321  0.00  0.00            
ATOM   1837  O   SER X 233      26.926  53.441  49.139  0.00  0.00            
ATOM   1838  N   VAL X 234      27.814  53.309  47.068  0.00  0.00            
ATOM   1839  CA  VAL X 234      26.661  52.653  46.401  0.00  0.00            
ATOM   1840  CB  VAL X 234      26.102  53.512  45.246  0.00  0.00            
ATOM   1841  CG1 VAL X 234      25.275  54.683  45.779  0.00  0.00            
ATOM   1842  CG2 VAL X 234      27.188  54.046  44.302  0.00  0.00            
ATOM   1843  C   VAL X 234      26.880  51.222  45.899  0.00  0.00            
ATOM   1844  O   VAL X 234      25.894  50.527  45.655  0.00  0.00            
ATOM   1845  N   LEU X 235      28.117  50.727  45.792  0.00  0.00            
ATOM   1846  CA  LEU X 235      28.412  49.356  45.327  0.00  0.00            
ATOM   1847  CB  LEU X 235      29.738  49.350  44.538  0.00  0.00            
ATOM   1848  CG  LEU X 235      29.715  50.208  43.254  0.00  0.00            
ATOM   1849  CD1 LEU X 235      31.112  50.300  42.646  0.00  0.00            
ATOM   1850  CD2 LEU X 235      28.791  49.608  42.198  0.00  0.00            
ATOM   1851  C   LEU X 235      28.316  48.292  46.449  0.00  0.00            
ATOM   1852  O   LEU X 235      28.939  47.230  46.382  0.00  0.00            
ATOM   1853  N   VAL X 236      27.477  48.567  47.451  0.00  0.00            
ATOM   1854  CA  VAL X 236      27.121  47.730  48.608  0.00  0.00            
ATOM   1855  CB  VAL X 236      28.086  48.013  49.781  0.00  0.00            
ATOM   1856  CG1 VAL X 236      28.038  49.463  50.287  0.00  0.00            
ATOM   1857  CG2 VAL X 236      27.852  47.072  50.965  0.00  0.00            
ATOM   1858  C   VAL X 236      25.647  47.976  48.978  0.00  0.00            
ATOM   1859  O   VAL X 236      25.128  49.076  48.730  0.00  0.00            
ATOM   1860  N   LYS X 237      24.950  46.961  49.509  0.00  0.00            
ATOM   1861  CA  LYS X 237      23.501  46.975  49.772  0.00  0.00            
ATOM   1862  CB  LYS X 237      22.788  46.257  48.609  0.00  0.00            
ATOM   1863  CG  LYS X 237      21.279  46.542  48.545  0.00  0.00            
ATOM   1864  CD  LYS X 237      21.023  47.963  48.034  0.00  0.00            
ATOM   1865  CE  LYS X 237      19.539  48.305  48.027  0.00  0.00            
ATOM   1866  NZ  LYS X 237      19.321  49.641  47.440  0.00  0.00            
ATOM   1867  C   LYS X 237      23.115  46.341  51.115  0.00  0.00            
ATOM   1868  O   LYS X 237      23.578  45.247  51.463  0.00  0.00            
ATOM   1869  N   LYS X 238      22.220  47.024  51.842  0.00  0.00            
ATOM   1870  CA  LYS X 238      21.686  46.665  53.174  0.00  0.00            
ATOM   1871  CB  LYS X 238      22.464  47.455  54.251  0.00  0.00            
ATOM   1872  CG  LYS X 238      23.913  46.944  54.373  0.00  0.00            
ATOM   1873  CD  LYS X 238      24.883  47.924  55.042  0.00  0.00            
ATOM   1874  CE  LYS X 238      26.289  47.595  54.519  0.00  0.00            
ATOM   1875  NZ  LYS X 238      27.243  48.687  54.784  0.00  0.00            
ATOM   1876  C   LYS X 238      20.165  46.902  53.246  0.00  0.00            
ATOM   1877  O   LYS X 238      19.580  47.489  52.327  0.00  0.00            
ATOM   1878  N   GLY X 239      19.518  46.435  54.315  0.00  0.00            
ATOM   1879  CA  GLY X 239      18.055  46.436  54.458  0.00  0.00            
ATOM   1880  C   GLY X 239      17.339  45.437  53.538  0.00  0.00            
ATOM   1881  O   GLY X 239      17.984  44.753  52.743  0.00  0.00            
ATOM   1882  N   ASP X 240      16.007  45.350  53.618  0.00  0.00            
ATOM   1883  CA  ASP X 240      15.219  44.417  52.789  0.00  0.00            
ATOM   1884  CB  ASP X 240      13.724  44.506  53.145  0.00  0.00            
ATOM   1885  CG  ASP X 240      12.840  43.408  52.534  0.00  0.00            
ATOM   1886  OD1 ASP X 240      11.599  43.466  52.741  0.00  0.00            
ATOM   1887  OD2 ASP X 240      13.369  42.504  51.846  0.00  0.00            
ATOM   1888  C   ASP X 240      15.424  44.690  51.290  0.00  0.00            
ATOM   1889  O   ASP X 240      15.251  45.821  50.827  0.00  0.00            
ATOM   1890  N   VAL X 241      15.787  43.659  50.528  0.00  0.00            
ATOM   1891  CA  VAL X 241      16.001  43.709  49.068  0.00  0.00            
ATOM   1892  CB  VAL X 241      17.345  43.056  48.677  0.00  0.00            
ATOM   1893  CG1 VAL X 241      18.524  43.947  49.087  0.00  0.00            
ATOM   1894  CG2 VAL X 241      17.539  41.669  49.302  0.00  0.00            
ATOM   1895  C   VAL X 241      14.833  43.114  48.269  0.00  0.00            
ATOM   1896  O   VAL X 241      14.778  43.260  47.046  0.00  0.00            
ATOM   1897  N   LYS X 242      13.856  42.483  48.937  0.00  0.00            
ATOM   1898  CA  LYS X 242      12.710  41.838  48.277  0.00  0.00            
ATOM   1899  CB  LYS X 242      11.938  40.956  49.277  0.00  0.00            
ATOM   1900  CG  LYS X 242      12.799  39.761  49.729  0.00  0.00            
ATOM   1901  CD  LYS X 242      12.089  38.803  50.701  0.00  0.00            
ATOM   1902  CE  LYS X 242      11.676  39.442  52.035  0.00  0.00            
ATOM   1903  NZ  LYS X 242      12.830  39.972  52.794  0.00  0.00            
ATOM   1904  C   LYS X 242      11.806  42.819  47.505  0.00  0.00            
ATOM   1905  O   LYS X 242      11.404  42.447  46.401  0.00  0.00            
ATOM   1906  N   PRO X 243      11.541  44.066  47.955  0.00  0.00            
ATOM   1907  CD  PRO X 243      11.675  44.537  49.325  0.00  0.00            
ATOM   1908  CG  PRO X 243      10.696  45.700  49.448  0.00  0.00            
ATOM   1909  CB  PRO X 243      10.670  46.295  48.048  0.00  0.00            
ATOM   1910  CA  PRO X 243      10.815  45.061  47.154  0.00  0.00            
ATOM   1911  C   PRO X 243      11.499  45.433  45.831  0.00  0.00            
ATOM   1912  O   PRO X 243      10.814  45.571  44.814  0.00  0.00            
ATOM   1913  N   LEU X 244      12.831  45.557  45.817  0.00  0.00            
ATOM   1914  CA  LEU X 244      13.602  45.804  44.594  0.00  0.00            
ATOM   1915  CB  LEU X 244      15.022  46.241  45.001  0.00  0.00            
ATOM   1916  CG  LEU X 244      15.983  46.515  43.829  0.00  0.00            
ATOM   1917  CD1 LEU X 244      15.450  47.583  42.875  0.00  0.00            
ATOM   1918  CD2 LEU X 244      17.332  46.991  44.374  0.00  0.00            
ATOM   1919  C   LEU X 244      13.591  44.576  43.666  0.00  0.00            
ATOM   1920  O   LEU X 244      13.351  44.703  42.465  0.00  0.00            
ATOM   1921  N   ALA X 245      13.756  43.372  44.221  0.00  0.00            
ATOM   1922  CA  ALA X 245      13.619  42.126  43.465  0.00  0.00            
ATOM   1923  CB  ALA X 245      14.024  40.967  44.384  0.00  0.00            
ATOM   1924  C   ALA X 245      12.200  41.944  42.876  0.00  0.00            
ATOM   1925  O   ALA X 245      12.056  41.447  41.760  0.00  0.00            
ATOM   1926  N   GLU X 246      11.153  42.395  43.578  0.00  0.00            
ATOM   1927  CA  GLU X 246       9.759  42.362  43.111  0.00  0.00            
ATOM   1928  CB  GLU X 246       8.819  42.657  44.298  0.00  0.00            
ATOM   1929  CG  GLU X 246       7.341  42.366  44.008  0.00  0.00            
ATOM   1930  CD  GLU X 246       6.458  42.720  45.213  0.00  0.00            
ATOM   1931  OE1 GLU X 246       6.188  43.927  45.430  0.00  0.00            
ATOM   1932  OE2 GLU X 246       5.974  41.807  45.933  0.00  0.00            
ATOM   1933  C   GLU X 246       9.523  43.318  41.926  0.00  0.00            
ATOM   1934  O   GLU X 246       8.877  42.922  40.956  0.00  0.00            
ATOM   1935  N   GLN X 247      10.112  44.526  41.942  0.00  0.00            
ATOM   1936  CA  GLN X 247      10.105  45.448  40.792  0.00  0.00            
ATOM   1937  CB  GLN X 247      10.842  46.754  41.135  0.00  0.00            
ATOM   1938  CG  GLN X 247      10.015  47.723  41.987  0.00  0.00            
ATOM   1939  CD  GLN X 247      10.842  48.940  42.385  0.00  0.00            
ATOM   1940  OE1 GLN X 247      11.194  49.138  43.538  0.00  0.00            
ATOM   1941  NE2 GLN X 247      11.190  49.801  41.455  0.00  0.00            
ATOM   1942  C   GLN X 247      10.765  44.821  39.552  0.00  0.00            
ATOM   1943  O   GLN X 247      10.211  44.876  38.450  0.00  0.00            
ATOM   1944  N   ILE X 248      11.932  44.193  39.727  0.00  0.00            
ATOM   1945  CA  ILE X 248      12.676  43.529  38.643  0.00  0.00            
ATOM   1946  CB  ILE X 248      14.088  43.144  39.149  0.00  0.00            
ATOM   1947  CG2 ILE X 248      14.836  42.264  38.129  0.00  0.00            
ATOM   1948  CG1 ILE X 248      14.908  44.425  39.446  0.00  0.00            
ATOM   1949  CD1 ILE X 248      16.216  44.175  40.209  0.00  0.00            
ATOM   1950  C   ILE X 248      11.879  42.334  38.087  0.00  0.00            
ATOM   1951  O   ILE X 248      11.829  42.138  36.869  0.00  0.00            
ATOM   1952  N   ALA X 249      11.195  41.578  38.953  0.00  0.00            
ATOM   1953  CA  ALA X 249      10.360  40.443  38.569  0.00  0.00            
ATOM   1954  CB  ALA X 249      10.035  39.635  39.832  0.00  0.00            
ATOM   1955  C   ALA X 249       9.088  40.860  37.803  0.00  0.00            
ATOM   1956  O   ALA X 249       8.800  40.286  36.749  0.00  0.00            
ATOM   1957  N   ILE X 250       8.338  41.871  38.264  0.00  0.00            
ATOM   1958  CA  ILE X 250       7.103  42.296  37.575  0.00  0.00            
ATOM   1959  CB  ILE X 250       6.200  43.148  38.499  0.00  0.00            
ATOM   1960  CG2 ILE X 250       6.781  44.539  38.793  0.00  0.00            
ATOM   1961  CG1 ILE X 250       4.774  43.341  37.942  0.00  0.00            
ATOM   1962  CD1 ILE X 250       4.005  42.035  37.717  0.00  0.00            
ATOM   1963  C   ILE X 250       7.390  42.968  36.223  0.00  0.00            
ATOM   1964  O   ILE X 250       6.664  42.734  35.252  0.00  0.00            
ATOM   1965  N   THR X 251       8.504  43.702  36.110  0.00  0.00            
ATOM   1966  CA  THR X 251       8.983  44.266  34.831  0.00  0.00            
ATOM   1967  CB  THR X 251      10.008  45.396  35.038  0.00  0.00            
ATOM   1968  CG2 THR X 251       9.384  46.664  35.614  0.00  0.00            
ATOM   1969  OG1 THR X 251      11.037  45.028  35.919  0.00  0.00            
ATOM   1970  C   THR X 251       9.533  43.201  33.868  0.00  0.00            
ATOM   1971  O   THR X 251       9.488  43.403  32.653  0.00  0.00            
ATOM   1972  N   ALA X 252       9.947  42.027  34.367  0.00  0.00            
ATOM   1973  CA  ALA X 252      10.206  40.825  33.558  0.00  0.00            
ATOM   1974  CB  ALA X 252      11.187  39.915  34.314  0.00  0.00            
ATOM   1975  C   ALA X 252       8.924  40.049  33.173  0.00  0.00            
ATOM   1976  O   ALA X 252       8.987  39.095  32.393  0.00  0.00            
ATOM   1977  N   GLY X 253       7.755  40.430  33.703  0.00  0.00            
ATOM   1978  CA  GLY X 253       6.485  39.729  33.481  0.00  0.00            
ATOM   1979  C   GLY X 253       6.301  38.467  34.330  0.00  0.00            
ATOM   1980  O   GLY X 253       5.591  37.557  33.906  0.00  0.00            
ATOM   1981  N   CYS X 254       6.947  38.374  35.495  0.00  0.00            
ATOM   1982  CA  CYS X 254       6.787  37.241  36.412  0.00  0.00            
ATOM   1983  CB  CYS X 254       7.971  37.170  37.391  0.00  0.00            
ATOM   1984  SG  CYS X 254       9.571  37.186  36.535  0.00  0.00            
ATOM   1985  C   CYS X 254       5.479  37.326  37.215  0.00  0.00            
ATOM   1986  O   CYS X 254       4.975  38.419  37.496  0.00  0.00            
ATOM   1987  N   LYS X 255       4.986  36.177  37.685  0.00  0.00            
ATOM   1988  CA  LYS X 255       4.114  36.081  38.866  0.00  0.00            
ATOM   1989  CB  LYS X 255       3.508  34.671  38.907  0.00  0.00            
ATOM   1990  CG  LYS X 255       2.428  34.478  39.983  0.00  0.00            
ATOM   1991  CD  LYS X 255       1.752  33.117  39.780  0.00  0.00            
ATOM   1992  CE  LYS X 255       0.591  32.900  40.757  0.00  0.00            
ATOM   1993  NZ  LYS X 255      -0.285  31.801  40.287  0.00  0.00            
ATOM   1994  C   LYS X 255       4.913  36.424  40.132  0.00  0.00            
ATOM   1995  O   LYS X 255       6.094  36.090  40.229  0.00  0.00            
ATOM   1996  N   THR X 256       4.282  37.098  41.092  0.00  0.00            
ATOM   1997  CA  THR X 256       4.938  37.686  42.275  0.00  0.00            
ATOM   1998  CB  THR X 256       5.181  39.201  42.081  0.00  0.00            
ATOM   1999  CG2 THR X 256       6.117  39.525  40.916  0.00  0.00            
ATOM   2000  OG1 THR X 256       3.977  39.891  41.832  0.00  0.00            
ATOM   2001  C   THR X 256       4.202  37.399  43.595  0.00  0.00            
ATOM   2002  O   THR X 256       4.443  38.080  44.593  0.00  0.00            
ATOM   2003  N   THR X 257       3.315  36.394  43.633  0.00  0.00            
ATOM   2004  CA  THR X 257       2.529  36.011  44.828  0.00  0.00            
ATOM   2005  CB  THR X 257       1.505  34.908  44.502  0.00  0.00            
ATOM   2006  CG2 THR X 257       0.400  35.404  43.574  0.00  0.00            
ATOM   2007  OG1 THR X 257       2.121  33.817  43.855  0.00  0.00            
ATOM   2008  C   THR X 257       3.390  35.537  46.004  0.00  0.00            
ATOM   2009  O   THR X 257       3.049  35.799  47.157  0.00  0.00            
ATOM   2010  N   THR X 258       4.521  34.891  45.720  0.00  0.00            
ATOM   2011  CA  THR X 258       5.596  34.546  46.666  0.00  0.00            
ATOM   2012  CB  THR X 258       5.544  33.069  47.105  0.00  0.00            
ATOM   2013  CG2 THR X 258       4.237  32.725  47.810  0.00  0.00            
ATOM   2014  OG1 THR X 258       5.698  32.199  46.007  0.00  0.00            
ATOM   2015  C   THR X 258       6.954  34.848  46.033  0.00  0.00            
ATOM   2016  O   THR X 258       7.057  35.025  44.817  0.00  0.00            
ATOM   2017  N   SER X 259       8.017  34.904  46.835  0.00  0.00            
ATOM   2018  CA  SER X 259       9.383  35.125  46.336  0.00  0.00            
ATOM   2019  CB  SER X 259      10.333  35.378  47.514  0.00  0.00            
ATOM   2020  OG  SER X 259       9.757  36.232  48.494  0.00  0.00            
ATOM   2021  C   SER X 259       9.866  33.934  45.490  0.00  0.00            
ATOM   2022  O   SER X 259      10.473  34.114  44.433  0.00  0.00            
ATOM   2023  N   ALA X 260       9.506  32.711  45.896  0.00  0.00            
ATOM   2024  CA  ALA X 260       9.857  31.471  45.207  0.00  0.00            
ATOM   2025  CB  ALA X 260       9.320  30.303  46.042  0.00  0.00            
ATOM   2026  C   ALA X 260       9.339  31.400  43.755  0.00  0.00            
ATOM   2027  O   ALA X 260      10.081  30.961  42.870  0.00  0.00            
ATOM   2028  N   VAL X 261       8.107  31.858  43.475  0.00  0.00            
ATOM   2029  CA  VAL X 261       7.548  31.828  42.104  0.00  0.00            
ATOM   2030  CB  VAL X 261       6.007  31.878  42.056  0.00  0.00            
ATOM   2031  CG1 VAL X 261       5.392  30.670  42.771  0.00  0.00            
ATOM   2032  CG2 VAL X 261       5.411  33.172  42.613  0.00  0.00            
ATOM   2033  C   VAL X 261       8.154  32.885  41.175  0.00  0.00            
ATOM   2034  O   VAL X 261       8.135  32.687  39.957  0.00  0.00            
ATOM   2035  N   MET X 262       8.763  33.950  41.717  0.00  0.00            
ATOM   2036  CA  MET X 262       9.558  34.895  40.919  0.00  0.00            
ATOM   2037  CB  MET X 262      10.001  36.124  41.736  0.00  0.00            
ATOM   2038  CG  MET X 262       8.856  36.841  42.452  0.00  0.00            
ATOM   2039  SD  MET X 262       9.345  38.398  43.248  0.00  0.00            
ATOM   2040  CE  MET X 262       8.054  38.522  44.516  0.00  0.00            
ATOM   2041  C   MET X 262      10.796  34.193  40.351  0.00  0.00            
ATOM   2042  O   MET X 262      11.064  34.279  39.155  0.00  0.00            
ATOM   2043  N   VAL X 263      11.515  33.431  41.183  0.00  0.00            
ATOM   2044  CA  VAL X 263      12.695  32.664  40.748  0.00  0.00            
ATOM   2045  CB  VAL X 263      13.544  32.223  41.953  0.00  0.00            
ATOM   2046  CG1 VAL X 263      14.683  31.282  41.547  0.00  0.00            
ATOM   2047  CG2 VAL X 263      14.161  33.464  42.604  0.00  0.00            
ATOM   2048  C   VAL X 263      12.314  31.491  39.844  0.00  0.00            
ATOM   2049  O   VAL X 263      12.991  31.265  38.843  0.00  0.00            
ATOM   2050  N   HIE X 264      11.193  30.809  40.109  0.00  0.00            
ATOM   2051  CA  HIE X 264      10.658  29.768  39.214  0.00  0.00            
ATOM   2052  CB  HIE X 264       9.371  29.187  39.829  0.00  0.00            
ATOM   2053  CG  HIE X 264       9.029  27.786  39.378  0.00  0.00            
ATOM   2054  ND1 HIE X 264       8.957  26.674  40.225  0.00  0.00            
ATOM   2055  CE1 HIE X 264       8.667  25.622  39.440  0.00  0.00            
ATOM   2056  NE2 HIE X 264       8.508  26.024  38.171  0.00  0.00            
ATOM   2057  CD2 HIE X 264       8.727  27.383  38.110  0.00  0.00            
ATOM   2058  C   HIE X 264      10.412  30.316  37.795  0.00  0.00            
ATOM   2059  O   HIE X 264      10.689  29.630  36.810  0.00  0.00            
ATOM   2060  N   CYS X 265       9.973  31.575  37.679  0.00  0.00            
ATOM   2061  CA  CYS X 265       9.816  32.277  36.404  0.00  0.00            
ATOM   2062  CB  CYS X 265       8.854  33.448  36.628  0.00  0.00            
ATOM   2063  SG  CYS X 265       8.375  34.138  35.027  0.00  0.00            
ATOM   2064  C   CYS X 265      11.163  32.740  35.805  0.00  0.00            
ATOM   2065  O   CYS X 265      11.442  32.482  34.633  0.00  0.00            
ATOM   2066  N   LEU X 266      12.044  33.352  36.604  0.00  0.00            
ATOM   2067  CA  LEU X 266      13.367  33.828  36.162  0.00  0.00            
ATOM   2068  CB  LEU X 266      13.969  34.751  37.240  0.00  0.00            
ATOM   2069  CG  LEU X 266      13.267  36.116  37.389  0.00  0.00            
ATOM   2070  CD1 LEU X 266      13.783  36.827  38.641  0.00  0.00            
ATOM   2071  CD2 LEU X 266      13.517  37.032  36.187  0.00  0.00            
ATOM   2072  C   LEU X 266      14.344  32.695  35.787  0.00  0.00            
ATOM   2073  O   LEU X 266      15.327  32.952  35.093  0.00  0.00            
ATOM   2074  N   ARG X 267      14.070  31.445  36.183  0.00  0.00            
ATOM   2075  CA  ARG X 267      14.744  30.222  35.698  0.00  0.00            
ATOM   2076  CB  ARG X 267      14.829  29.215  36.861  0.00  0.00            
ATOM   2077  CG  ARG X 267      15.903  29.625  37.887  0.00  0.00            
ATOM   2078  CD  ARG X 267      15.906  28.716  39.122  0.00  0.00            
ATOM   2079  NE  ARG X 267      17.002  29.070  40.044  0.00  0.00            
ATOM   2080  CZ  ARG X 267      17.103  28.795  41.332  0.00  0.00            
ATOM   2081  NH1 ARG X 267      16.208  28.147  42.020  0.00  0.00            
ATOM   2082  NH2 ARG X 267      18.155  29.199  41.971  0.00  0.00            
ATOM   2083  C   ARG X 267      14.076  29.609  34.453  0.00  0.00            
ATOM   2084  O   ARG X 267      14.761  28.959  33.665  0.00  0.00            
ATOM   2085  N   GLN X 268      12.779  29.860  34.245  0.00  0.00            
ATOM   2086  CA  GLN X 268      11.982  29.386  33.100  0.00  0.00            
ATOM   2087  CB  GLN X 268      10.500  29.337  33.542  0.00  0.00            
ATOM   2088  CG  GLN X 268       9.470  28.988  32.450  0.00  0.00            
ATOM   2089  CD  GLN X 268       9.660  27.604  31.840  0.00  0.00            
ATOM   2090  OE1 GLN X 268      10.358  26.748  32.364  0.00  0.00            
ATOM   2091  NE2 GLN X 268       9.048  27.318  30.714  0.00  0.00            
ATOM   2092  C   GLN X 268      12.151  30.242  31.830  0.00  0.00            
ATOM   2093  O   GLN X 268      12.092  29.706  30.719  0.00  0.00            
ATOM   2094  N   LYS X 269      12.316  31.564  31.975  0.00  0.00            
ATOM   2095  CA  LYS X 269      12.368  32.522  30.855  0.00  0.00            
ATOM   2096  CB  LYS X 269      11.951  33.925  31.340  0.00  0.00            
ATOM   2097  CG  LYS X 269      10.430  34.058  31.537  0.00  0.00            
ATOM   2098  CD  LYS X 269      10.052  35.502  31.911  0.00  0.00            
ATOM   2099  CE  LYS X 269       8.538  35.756  31.994  0.00  0.00            
ATOM   2100  NZ  LYS X 269       7.842  35.550  30.703  0.00  0.00            
ATOM   2101  C   LYS X 269      13.716  32.553  30.116  0.00  0.00            
ATOM   2102  O   LYS X 269      14.765  32.213  30.667  0.00  0.00            
ATOM   2103  N   THR X 270      13.680  33.010  28.866  0.00  0.00            
ATOM   2104  CA  THR X 270      14.849  33.256  27.997  0.00  0.00            
ATOM   2105  CB  THR X 270      14.379  33.760  26.622  0.00  0.00            
ATOM   2106  CG2 THR X 270      13.623  32.697  25.829  0.00  0.00            
ATOM   2107  OG1 THR X 270      13.526  34.867  26.794  0.00  0.00            
ATOM   2108  C   THR X 270      15.829  34.292  28.568  0.00  0.00            
ATOM   2109  O   THR X 270      15.451  35.164  29.351  0.00  0.00            
ATOM   2110  N   GLU X 271      17.095  34.252  28.130  0.00  0.00            
ATOM   2111  CA  GLU X 271      18.071  35.326  28.406  0.00  0.00            
ATOM   2112  CB  GLU X 271      19.450  34.960  27.810  0.00  0.00            
ATOM   2113  CG  GLU X 271      20.149  33.796  28.540  0.00  0.00            
ATOM   2114  CD  GLU X 271      21.169  33.062  27.653  0.00  0.00            
ATOM   2115  OE1 GLU X 271      20.948  31.857  27.360  0.00  0.00            
ATOM   2116  OE2 GLU X 271      22.187  33.661  27.228  0.00  0.00            
ATOM   2117  C   GLU X 271      17.584  36.688  27.864  0.00  0.00            
ATOM   2118  O   GLU X 271      17.799  37.718  28.505  0.00  0.00            
ATOM   2119  N   GLU X 272      16.852  36.697  26.740  0.00  0.00            
ATOM   2120  CA  GLU X 272      16.197  37.893  26.185  0.00  0.00            
ATOM   2121  CB  GLU X 272      15.345  37.518  24.964  0.00  0.00            
ATOM   2122  CG  GLU X 272      16.134  37.259  23.679  0.00  0.00            
ATOM   2123  CD  GLU X 272      15.204  36.835  22.536  0.00  0.00            
ATOM   2124  OE1 GLU X 272      14.025  37.267  22.508  0.00  0.00            
ATOM   2125  OE2 GLU X 272      15.634  36.046  21.655  0.00  0.00            
ATOM   2126  C   GLU X 272      15.259  38.604  27.173  0.00  0.00            
ATOM   2127  O   GLU X 272      15.235  39.835  27.198  0.00  0.00            
ATOM   2128  N   GLU X 273      14.482  37.876  27.982  0.00  0.00            
ATOM   2129  CA  GLU X 273      13.535  38.489  28.928  0.00  0.00            
ATOM   2130  CB  GLU X 273      12.344  37.554  29.190  0.00  0.00            
ATOM   2131  CG  GLU X 273      11.398  37.535  27.976  0.00  0.00            
ATOM   2132  CD  GLU X 273      10.135  36.704  28.224  0.00  0.00            
ATOM   2133  OE1 GLU X 273       9.258  37.141  29.004  0.00  0.00            
ATOM   2134  OE2 GLU X 273       9.995  35.600  27.637  0.00  0.00            
ATOM   2135  C   GLU X 273      14.214  38.984  30.217  0.00  0.00            
ATOM   2136  O   GLU X 273      13.731  39.930  30.845  0.00  0.00            
ATOM   2137  N   LEU X 274      15.388  38.440  30.562  0.00  0.00            
ATOM   2138  CA  LEU X 274      16.255  38.996  31.609  0.00  0.00            
ATOM   2139  CB  LEU X 274      17.254  37.926  32.093  0.00  0.00            
ATOM   2140  CG  LEU X 274      16.696  36.998  33.193  0.00  0.00            
ATOM   2141  CD1 LEU X 274      15.556  36.084  32.737  0.00  0.00            
ATOM   2142  CD2 LEU X 274      17.805  36.101  33.741  0.00  0.00            
ATOM   2143  C   LEU X 274      16.939  40.297  31.133  0.00  0.00            
ATOM   2144  O   LEU X 274      17.052  41.257  31.903  0.00  0.00            
ATOM   2145  N   LEU X 275      17.292  40.402  29.845  0.00  0.00            
ATOM   2146  CA  LEU X 275      17.632  41.691  29.227  0.00  0.00            
ATOM   2147  CB  LEU X 275      18.239  41.452  27.828  0.00  0.00            
ATOM   2148  CG  LEU X 275      18.552  42.740  27.036  0.00  0.00            
ATOM   2149  CD1 LEU X 275      19.592  43.619  27.731  0.00  0.00            
ATOM   2150  CD2 LEU X 275      19.088  42.399  25.645  0.00  0.00            
ATOM   2151  C   LEU X 275      16.413  42.639  29.196  0.00  0.00            
ATOM   2152  O   LEU X 275      16.550  43.831  29.458  0.00  0.00            
ATOM   2153  N   GLU X 276      15.204  42.134  28.948  0.00  0.00            
ATOM   2154  CA  GLU X 276      14.006  42.972  28.806  0.00  0.00            
ATOM   2155  CB  GLU X 276      12.835  42.115  28.300  0.00  0.00            
ATOM   2156  CG  GLU X 276      11.760  42.938  27.588  0.00  0.00            
ATOM   2157  CD  GLU X 276      12.291  43.560  26.294  0.00  0.00            
ATOM   2158  OE1 GLU X 276      12.189  44.803  26.153  0.00  0.00            
ATOM   2159  OE2 GLU X 276      12.836  42.821  25.437  0.00  0.00            
ATOM   2160  C   GLU X 276      13.627  43.728  30.094  0.00  0.00            
ATOM   2161  O   GLU X 276      13.251  44.901  30.018  0.00  0.00            
ATOM   2162  N   THR X 277      13.792  43.111  31.272  0.00  0.00            
ATOM   2163  CA  THR X 277      13.674  43.816  32.568  0.00  0.00            
ATOM   2164  CB  THR X 277      13.474  42.841  33.739  0.00  0.00            
ATOM   2165  CG2 THR X 277      14.582  41.810  33.935  0.00  0.00            
ATOM   2166  OG1 THR X 277      13.374  43.547  34.947  0.00  0.00            
ATOM   2167  C   THR X 277      14.846  44.768  32.828  0.00  0.00            
ATOM   2168  O   THR X 277      14.648  45.860  33.364  0.00  0.00            
ATOM   2169  N   THR X 278      16.052  44.425  32.360  0.00  0.00            
ATOM   2170  CA  THR X 278      17.251  45.281  32.454  0.00  0.00            
ATOM   2171  CB  THR X 278      18.494  44.523  31.962  0.00  0.00            
ATOM   2172  CG2 THR X 278      19.777  45.326  32.143  0.00  0.00            
ATOM   2173  OG1 THR X 278      18.665  43.333  32.706  0.00  0.00            
ATOM   2174  C   THR X 278      17.079  46.604  31.696  0.00  0.00            
ATOM   2175  O   THR X 278      17.504  47.658  32.170  0.00  0.00            
ATOM   2176  N   LEU X 279      16.367  46.593  30.566  0.00  0.00            
ATOM   2177  CA  LEU X 279      16.009  47.806  29.818  0.00  0.00            
ATOM   2178  CB  LEU X 279      15.530  47.393  28.415  0.00  0.00            
ATOM   2179  CG  LEU X 279      16.606  46.725  27.536  0.00  0.00            
ATOM   2180  CD1 LEU X 279      15.968  46.221  26.244  0.00  0.00            
ATOM   2181  CD2 LEU X 279      17.740  47.683  27.175  0.00  0.00            
ATOM   2182  C   LEU X 279      14.964  48.684  30.540  0.00  0.00            
ATOM   2183  O   LEU X 279      14.905  49.894  30.299  0.00  0.00            
ATOM   2184  N   LYS X 280      14.172  48.114  31.461  0.00  0.00            
ATOM   2185  CA  LYS X 280      13.217  48.846  32.320  0.00  0.00            
ATOM   2186  CB  LYS X 280      11.966  47.985  32.583  0.00  0.00            
ATOM   2187  CG  LYS X 280      11.087  47.894  31.326  0.00  0.00            
ATOM   2188  CD  LYS X 280       9.803  47.086  31.566  0.00  0.00            
ATOM   2189  CE  LYS X 280       8.809  47.254  30.409  0.00  0.00            
ATOM   2190  NZ  LYS X 280       9.164  46.459  29.208  0.00  0.00            
ATOM   2191  C   LYS X 280      13.832  49.372  33.626  0.00  0.00            
ATOM   2192  O   LYS X 280      13.237  50.266  34.236  0.00  0.00            
ATOM   2193  N   MET X 281      15.016  48.892  34.023  0.00  0.00            
ATOM   2194  CA  MET X 281      15.781  49.418  35.167  0.00  0.00            
ATOM   2195  CB  MET X 281      17.060  48.594  35.407  0.00  0.00            
ATOM   2196  CG  MET X 281      16.794  47.149  35.837  0.00  0.00            
ATOM   2197  SD  MET X 281      18.313  46.180  36.052  0.00  0.00            
ATOM   2198  CE  MET X 281      17.609  44.524  36.269  0.00  0.00            
ATOM   2199  C   MET X 281      16.155  50.899  34.982  0.00  0.00            
ATOM   2200  O   MET X 281      16.136  51.433  33.870  0.00  0.00            
ATOM   2201  N   LYS X 282      16.508  51.557  36.090  0.00  0.00            
ATOM   2202  CA  LYS X 282      16.815  52.993  36.212  0.00  0.00            
ATOM   2203  CB  LYS X 282      15.694  53.654  37.041  0.00  0.00            
ATOM   2204  CG  LYS X 282      14.337  53.677  36.307  0.00  0.00            
ATOM   2205  CD  LYS X 282      13.190  53.949  37.290  0.00  0.00            
ATOM   2206  CE  LYS X 282      11.818  54.120  36.616  0.00  0.00            
ATOM   2207  NZ  LYS X 282      11.672  55.410  35.896  0.00  0.00            
ATOM   2208  C   LYS X 282      18.228  53.241  36.781  0.00  0.00            
ATOM   2209  O   LYS X 282      18.520  54.324  37.284  0.00  0.00            
ATOM   2210  N   PHE X 283      19.117  52.247  36.709  0.00  0.00            
ATOM   2211  CA  PHE X 283      20.526  52.366  37.113  0.00  0.00            
ATOM   2212  CB  PHE X 283      21.124  50.967  37.334  0.00  0.00            
ATOM   2213  CG  PHE X 283      20.453  50.147  38.426  0.00  0.00            
ATOM   2214  CD1 PHE X 283      20.439  50.607  39.757  0.00  0.00            
ATOM   2215  CE1 PHE X 283      19.833  49.846  40.771  0.00  0.00            
ATOM   2216  CZ  PHE X 283      19.235  48.613  40.461  0.00  0.00            
ATOM   2217  CE2 PHE X 283      19.245  48.145  39.136  0.00  0.00            
ATOM   2218  CD2 PHE X 283      19.848  48.912  38.122  0.00  0.00            
ATOM   2219  C   PHE X 283      21.351  53.209  36.117  0.00  0.00            
ATOM   2220  O   PHE X 283      20.958  53.380  34.961  0.00  0.00            
ATOM   2221  N   LEU X 284      22.480  53.766  36.579  0.00  0.00            
ATOM   2222  CA  LEU X 284      23.220  54.881  35.955  0.00  0.00            
ATOM   2223  CB  LEU X 284      24.013  54.428  34.704  0.00  0.00            
ATOM   2224  CG  LEU X 284      25.041  53.299  34.913  0.00  0.00            
ATOM   2225  CD1 LEU X 284      25.718  52.967  33.581  0.00  0.00            
ATOM   2226  CD2 LEU X 284      26.143  53.696  35.896  0.00  0.00            
ATOM   2227  C   LEU X 284      22.342  56.130  35.709  0.00  0.00            
ATOM   2228  O   LEU X 284      22.533  56.864  34.735  0.00  0.00            
ATOM   2229  N   SER X 285      21.320  56.347  36.544  0.00  0.00            
ATOM   2230  CA  SER X 285      20.342  57.447  36.457  0.00  0.00            
ATOM   2231  CB  SER X 285      19.273  57.107  35.404  0.00  0.00            
ATOM   2232  OG  SER X 285      19.863  56.851  34.138  0.00  0.00            
ATOM   2233  C   SER X 285      19.650  57.677  37.814  0.00  0.00            
ATOM   2234  O   SER X 285      19.618  56.768  38.648  0.00  0.00            
ATOM   2235  N   LEU X 286      19.061  58.861  38.031  0.00  0.00            
ATOM   2236  CA  LEU X 286      18.320  59.228  39.253  0.00  0.00            
ATOM   2237  CB  LEU X 286      18.988  60.471  39.872  0.00  0.00            
ATOM   2238  CG  LEU X 286      18.471  60.912  41.255  0.00  0.00            
ATOM   2239  CD1 LEU X 286      18.841  59.919  42.359  0.00  0.00            
ATOM   2240  CD2 LEU X 286      19.093  62.259  41.630  0.00  0.00            
ATOM   2241  C   LEU X 286      16.829  59.457  38.945  0.00  0.00            
ATOM   2242  O   LEU X 286      16.493  60.119  37.960  0.00  0.00            
ATOM   2243  N   ASP X 287      15.927  58.914  39.765  0.00  0.00            
ATOM   2244  CA  ASP X 287      14.486  58.841  39.464  0.00  0.00            
ATOM   2245  CB  ASP X 287      14.256  57.542  38.679  0.00  0.00            
ATOM   2246  CG  ASP X 287      12.864  57.458  38.062  0.00  0.00            
ATOM   2247  OD1 ASP X 287      11.967  56.835  38.670  0.00  0.00            
ATOM   2248  OD2 ASP X 287      12.680  57.894  36.901  0.00  0.00            
ATOM   2249  C   ASP X 287      13.578  58.906  40.713  0.00  0.00            
ATOM   2250  O   ASP X 287      12.540  59.569  40.669  0.00  0.00            
ATOM   2251  N   LEU X 288      13.986  58.299  41.836  0.00  0.00            
ATOM   2252  CA  LEU X 288      13.380  58.434  43.175  0.00  0.00            
ATOM   2253  CB  LEU X 288      13.844  59.777  43.791  0.00  0.00            
ATOM   2254  CG  LEU X 288      13.605  59.994  45.303  0.00  0.00            
ATOM   2255  CD1 LEU X 288      14.098  58.834  46.172  0.00  0.00            
ATOM   2256  CD2 LEU X 288      14.344  61.256  45.751  0.00  0.00            
ATOM   2257  C   LEU X 288      11.864  58.127  43.257  0.00  0.00            
ATOM   2258  O   LEU X 288      11.102  58.824  43.928  0.00  0.00            
ATOM   2259  N   GLN X 289      11.413  57.051  42.601  0.00  0.00            
ATOM   2260  CA  GLN X 289      10.005  56.597  42.608  0.00  0.00            
ATOM   2261  CB  GLN X 289       9.659  55.877  41.293  0.00  0.00            
ATOM   2262  CG  GLN X 289      10.090  54.407  41.149  0.00  0.00            
ATOM   2263  CD  GLN X 289      11.572  54.174  41.398  0.00  0.00            
ATOM   2264  OE1 GLN X 289      11.960  53.409  42.273  0.00  0.00            
ATOM   2265  NE2 GLN X 289      12.445  54.821  40.657  0.00  0.00            
ATOM   2266  C   GLN X 289       9.579  55.790  43.853  0.00  0.00            
ATOM   2267  O   GLN X 289       8.517  55.160  43.856  0.00  0.00            
ATOM   2268  N   GLY X 290      10.411  55.765  44.893  0.00  0.00            
ATOM   2269  CA  GLY X 290      10.192  55.035  46.140  0.00  0.00            
ATOM   2270  C   GLY X 290      10.935  55.673  47.315  0.00  0.00            
ATOM   2271  O   GLY X 290      11.377  56.822  47.245  0.00  0.00            
ATOM   2272  N   ASP X 291      11.105  54.915  48.392  0.00  0.00            
ATOM   2273  CA  ASP X 291      11.985  55.262  49.509  0.00  0.00            
ATOM   2274  CB  ASP X 291      11.779  54.221  50.622  0.00  0.00            
ATOM   2275  CG  ASP X 291      12.475  54.598  51.929  0.00  0.00            
ATOM   2276  OD1 ASP X 291      13.670  54.259  52.090  0.00  0.00            
ATOM   2277  OD2 ASP X 291      11.832  55.228  52.802  0.00  0.00            
ATOM   2278  C   ASP X 291      13.461  55.323  49.047  0.00  0.00            
ATOM   2279  O   ASP X 291      13.840  54.594  48.118  0.00  0.00            
ATOM   2280  N   PRO X 292      14.334  56.131  49.685  0.00  0.00            
ATOM   2281  CD  PRO X 292      14.007  57.227  50.592  0.00  0.00            
ATOM   2282  CG  PRO X 292      15.239  58.128  50.608  0.00  0.00            
ATOM   2283  CB  PRO X 292      16.377  57.132  50.393  0.00  0.00            
ATOM   2284  CA  PRO X 292      15.771  56.135  49.399  0.00  0.00            
ATOM   2285  C   PRO X 292      16.465  54.764  49.478  0.00  0.00            
ATOM   2286  O   PRO X 292      17.543  54.612  48.900  0.00  0.00            
ATOM   2287  N   ARG X 293      15.868  53.758  50.140  0.00  0.00            
ATOM   2288  CA  ARG X 293      16.342  52.362  50.130  0.00  0.00            
ATOM   2289  CB  ARG X 293      15.601  51.573  51.225  0.00  0.00            
ATOM   2290  CG  ARG X 293      16.203  50.176  51.460  0.00  0.00            
ATOM   2291  CD  ARG X 293      15.439  49.389  52.533  0.00  0.00            
ATOM   2292  NE  ARG X 293      14.131  48.937  52.038  0.00  0.00            
ATOM   2293  CZ  ARG X 293      13.208  48.248  52.673  0.00  0.00            
ATOM   2294  NH1 ARG X 293      12.147  47.912  52.013  0.00  0.00            
ATOM   2295  NH2 ARG X 293      13.299  47.904  53.925  0.00  0.00            
ATOM   2296  C   ARG X 293      16.210  51.694  48.755  0.00  0.00            
ATOM   2297  O   ARG X 293      17.168  51.089  48.290  0.00  0.00            
ATOM   2298  N   GLU X 294      15.072  51.832  48.072  0.00  0.00            
ATOM   2299  CA  GLU X 294      14.813  51.206  46.756  0.00  0.00            
ATOM   2300  CB  GLU X 294      13.302  50.930  46.596  0.00  0.00            
ATOM   2301  CG  GLU X 294      12.812  49.638  47.267  0.00  0.00            
ATOM   2302  CD  GLU X 294      12.576  49.735  48.779  0.00  0.00            
ATOM   2303  OE1 GLU X 294      11.904  50.682  49.252  0.00  0.00            
ATOM   2304  OE2 GLU X 294      12.994  48.803  49.506  0.00  0.00            
ATOM   2305  C   GLU X 294      15.329  52.025  45.547  0.00  0.00            
ATOM   2306  O   GLU X 294      15.203  51.587  44.397  0.00  0.00            
ATOM   2307  N   SER X 295      15.878  53.222  45.782  0.00  0.00            
ATOM   2308  CA  SER X 295      16.013  54.281  44.765  0.00  0.00            
ATOM   2309  CB  SER X 295      15.233  55.527  45.211  0.00  0.00            
ATOM   2310  OG  SER X 295      13.869  55.237  45.458  0.00  0.00            
ATOM   2311  C   SER X 295      17.459  54.656  44.386  0.00  0.00            
ATOM   2312  O   SER X 295      17.698  55.774  43.924  0.00  0.00            
ATOM   2313  N   GLN X 296      18.451  53.787  44.597  0.00  0.00            
ATOM   2314  CA  GLN X 296      19.869  54.135  44.391  0.00  0.00            
ATOM   2315  CB  GLN X 296      20.771  53.313  45.321  0.00  0.00            
ATOM   2316  CG  GLN X 296      20.335  53.347  46.797  0.00  0.00            
ATOM   2317  CD  GLN X 296      21.375  52.694  47.694  0.00  0.00            
ATOM   2318  OE1 GLN X 296      21.240  51.549  48.101  0.00  0.00            
ATOM   2319  NE2 GLN X 296      22.449  53.383  48.006  0.00  0.00            
ATOM   2320  C   GLN X 296      20.309  53.987  42.913  0.00  0.00            
ATOM   2321  O   GLN X 296      19.962  52.983  42.285  0.00  0.00            
ATOM   2322  N   PRO X 297      21.104  54.915  42.329  0.00  0.00            
ATOM   2323  CD  PRO X 297      21.347  56.267  42.821  0.00  0.00            
ATOM   2324  CG  PRO X 297      21.533  57.128  41.572  0.00  0.00            
ATOM   2325  CB  PRO X 297      22.237  56.165  40.624  0.00  0.00            
ATOM   2326  CA  PRO X 297      21.548  54.829  40.925  0.00  0.00            
ATOM   2327  C   PRO X 297      22.477  53.656  40.556  0.00  0.00            
ATOM   2328  O   PRO X 297      22.715  53.435  39.370  0.00  0.00            
ATOM   2329  N   LEU X 298      22.994  52.901  41.530  0.00  0.00            
ATOM   2330  CA  LEU X 298      23.814  51.692  41.351  0.00  0.00            
ATOM   2331  CB  LEU X 298      25.313  52.064  41.442  0.00  0.00            
ATOM   2332  CG  LEU X 298      25.926  52.640  40.149  0.00  0.00            
ATOM   2333  CD1 LEU X 298      27.345  53.140  40.424  0.00  0.00            
ATOM   2334  CD2 LEU X 298      26.004  51.585  39.041  0.00  0.00            
ATOM   2335  C   LEU X 298      23.431  50.626  42.396  0.00  0.00            
ATOM   2336  O   LEU X 298      22.686  50.915  43.334  0.00  0.00            
ATOM   2337  N   LEU X 299      23.934  49.400  42.229  0.00  0.00            
ATOM   2338  CA  LEU X 299      23.724  48.244  43.115  0.00  0.00            
ATOM   2339  CB  LEU X 299      22.547  47.416  42.551  0.00  0.00            
ATOM   2340  CG  LEU X 299      22.205  46.096  43.272  0.00  0.00            
ATOM   2341  CD1 LEU X 299      21.764  46.320  44.719  0.00  0.00            
ATOM   2342  CD2 LEU X 299      21.065  45.382  42.544  0.00  0.00            
ATOM   2343  C   LEU X 299      25.038  47.447  43.258  0.00  0.00            
ATOM   2344  O   LEU X 299      25.909  47.537  42.393  0.00  0.00            
ATOM   2345  N   GLY X 300      25.199  46.678  44.338  0.00  0.00            
ATOM   2346  CA  GLY X 300      26.393  45.860  44.573  0.00  0.00            
ATOM   2347  C   GLY X 300      26.205  44.779  45.643  0.00  0.00            
ATOM   2348  O   GLY X 300      25.157  44.139  45.687  0.00  0.00            
ATOM   2349  N   THR X 301      27.226  44.536  46.475  0.00  0.00            
ATOM   2350  CA  THR X 301      27.279  43.347  47.354  0.00  0.00            
ATOM   2351  CB  THR X 301      28.667  43.116  47.975  0.00  0.00            
ATOM   2352  CG2 THR X 301      29.754  42.897  46.932  0.00  0.00            
ATOM   2353  OG1 THR X 301      29.053  44.182  48.818  0.00  0.00            
ATOM   2354  C   THR X 301      26.236  43.332  48.476  0.00  0.00            
ATOM   2355  O   THR X 301      25.843  44.369  49.006  0.00  0.00            
ATOM   2356  N   VAL X 302      25.848  42.121  48.882  0.00  0.00            
ATOM   2357  CA  VAL X 302      24.943  41.798  50.002  0.00  0.00            
ATOM   2358  CB  VAL X 302      23.659  41.115  49.470  0.00  0.00            
ATOM   2359  CG1 VAL X 302      22.813  42.082  48.635  0.00  0.00            
ATOM   2360  CG2 VAL X 302      23.937  39.855  48.638  0.00  0.00            
ATOM   2361  C   VAL X 302      25.663  40.916  51.039  0.00  0.00            
ATOM   2362  O   VAL X 302      26.859  40.648  50.894  0.00  0.00            
ATOM   2363  N   ILE X 303      24.963  40.427  52.068  0.00  0.00            
ATOM   2364  CA  ILE X 303      25.411  39.284  52.892  0.00  0.00            
ATOM   2365  CB  ILE X 303      25.374  39.597  54.408  0.00  0.00            
ATOM   2366  CG2 ILE X 303      26.550  40.529  54.757  0.00  0.00            
ATOM   2367  CG1 ILE X 303      24.033  40.197  54.894  0.00  0.00            
ATOM   2368  CD1 ILE X 303      23.902  40.253  56.422  0.00  0.00            
ATOM   2369  C   ILE X 303      24.649  38.002  52.513  0.00  0.00            
ATOM   2370  O   ILE X 303      23.430  37.913  52.665  0.00  0.00            
ATOM   2371  N   ASP X 304      25.359  36.994  52.002  0.00  0.00            
ATOM   2372  CA  ASP X 304      24.787  35.765  51.418  0.00  0.00            
ATOM   2373  CB  ASP X 304      25.323  35.615  49.986  0.00  0.00            
ATOM   2374  CG  ASP X 304      26.749  35.069  49.992  0.00  0.00            
ATOM   2375  OD1 ASP X 304      26.900  33.845  49.777  0.00  0.00            
ATOM   2376  OD2 ASP X 304      27.689  35.824  50.328  0.00  0.00            
ATOM   2377  C   ASP X 304      25.083  34.488  52.236  0.00  0.00            
ATOM   2378  O   ASP X 304      24.430  33.455  52.060  0.00  0.00            
ATOM   2379  N   GLY X 305      26.089  34.538  53.114  0.00  0.00            
ATOM   2380  CA  GLY X 305      26.526  33.430  53.966  0.00  0.00            
ATOM   2381  C   GLY X 305      27.658  32.548  53.425  0.00  0.00            
ATOM   2382  O   GLY X 305      28.212  31.788  54.220  0.00  0.00            
ATOM   2383  N   MET X 306      28.044  32.658  52.145  0.00  0.00            
ATOM   2384  CA  MET X 306      29.197  31.953  51.555  0.00  0.00            
ATOM   2385  CB  MET X 306      28.772  31.169  50.300  0.00  0.00            
ATOM   2386  CG  MET X 306      29.914  30.339  49.701  0.00  0.00            
ATOM   2387  SD  MET X 306      29.480  29.513  48.146  0.00  0.00            
ATOM   2388  CE  MET X 306      31.010  28.585  47.850  0.00  0.00            
ATOM   2389  C   MET X 306      30.353  32.907  51.233  0.00  0.00            
ATOM   2390  O   MET X 306      31.490  32.604  51.598  0.00  0.00            
ATOM   2391  N   LEU X 307      30.083  34.045  50.578  0.00  0.00            
ATOM   2392  CA  LEU X 307      31.103  35.055  50.271  0.00  0.00            
ATOM   2393  CB  LEU X 307      30.788  35.718  48.914  0.00  0.00            
ATOM   2394  CG  LEU X 307      31.958  36.563  48.371  0.00  0.00            
ATOM   2395  CD1 LEU X 307      33.062  35.691  47.773  0.00  0.00            
ATOM   2396  CD2 LEU X 307      31.484  37.510  47.277  0.00  0.00            
ATOM   2397  C   LEU X 307      31.221  36.097  51.394  0.00  0.00            
ATOM   2398  O   LEU X 307      32.338  36.457  51.773  0.00  0.00            
ATOM   2399  N   LEU X 308      30.087  36.571  51.922  0.00  0.00            
ATOM   2400  CA  LEU X 308      30.012  37.549  53.015  0.00  0.00            
ATOM   2401  CB  LEU X 308      29.733  38.956  52.445  0.00  0.00            
ATOM   2402  CG  LEU X 308      30.848  39.555  51.562  0.00  0.00            
ATOM   2403  CD1 LEU X 308      30.364  40.862  50.934  0.00  0.00            
ATOM   2404  CD2 LEU X 308      32.119  39.864  52.358  0.00  0.00            
ATOM   2405  C   LEU X 308      28.936  37.152  54.040  0.00  0.00            
ATOM   2406  O   LEU X 308      27.814  36.794  53.672  0.00  0.00            
ATOM   2407  N   LEU X 309      29.280  37.236  55.327  0.00  0.00            
ATOM   2408  CA  LEU X 309      28.428  36.883  56.475  0.00  0.00            
ATOM   2409  CB  LEU X 309      28.961  35.554  57.048  0.00  0.00            
ATOM   2410  CG  LEU X 309      28.225  34.998  58.281  0.00  0.00            
ATOM   2411  CD1 LEU X 309      26.739  34.749  58.024  0.00  0.00            
ATOM   2412  CD2 LEU X 309      28.859  33.668  58.684  0.00  0.00            
ATOM   2413  C   LEU X 309      28.346  38.017  57.521  0.00  0.00            
ATOM   2414  O   LEU X 309      27.310  38.166  58.171  0.00  0.00            
ATOM   2415  N   LYS X 310      29.384  38.858  57.622  0.00  0.00            
ATOM   2416  CA  LYS X 310      29.308  40.235  58.142  0.00  0.00            
ATOM   2417  CB  LYS X 310      30.435  40.534  59.147  0.00  0.00            
ATOM   2418  CG  LYS X 310      30.292  39.799  60.488  0.00  0.00            
ATOM   2419  CD  LYS X 310      31.243  40.417  61.527  0.00  0.00            
ATOM   2420  CE  LYS X 310      31.150  39.680  62.865  0.00  0.00            
ATOM   2421  NZ  LYS X 310      31.919  40.383  63.915  0.00  0.00            
ATOM   2422  C   LYS X 310      29.356  41.243  56.989  0.00  0.00            
ATOM   2423  O   LYS X 310      29.866  40.949  55.908  0.00  0.00            
ATOM   2424  N   THR X 311      28.849  42.446  57.238  0.00  0.00            
ATOM   2425  CA  THR X 311      28.923  43.581  56.305  0.00  0.00            
ATOM   2426  CB  THR X 311      27.964  44.715  56.708  0.00  0.00            
ATOM   2427  CG2 THR X 311      26.498  44.308  56.574  0.00  0.00            
ATOM   2428  OG1 THR X 311      28.153  45.120  58.046  0.00  0.00            
ATOM   2429  C   THR X 311      30.366  44.111  56.165  0.00  0.00            
ATOM   2430  O   THR X 311      31.128  44.064  57.137  0.00  0.00            
ATOM   2431  N   PRO X 312      30.777  44.639  54.990  0.00  0.00            
ATOM   2432  CD  PRO X 312      30.006  44.721  53.751  0.00  0.00            
ATOM   2433  CG  PRO X 312      31.034  44.797  52.625  0.00  0.00            
ATOM   2434  CB  PRO X 312      32.186  45.540  53.292  0.00  0.00            
ATOM   2435  CA  PRO X 312      32.176  45.007  54.728  0.00  0.00            
ATOM   2436  C   PRO X 312      32.775  46.029  55.709  0.00  0.00            
ATOM   2437  O   PRO X 312      33.932  45.903  56.112  0.00  0.00            
ATOM   2438  N   GLU X 313      31.976  46.997  56.163  0.00  0.00            
ATOM   2439  CA  GLU X 313      32.390  48.013  57.144  0.00  0.00            
ATOM   2440  CB  GLU X 313      31.277  49.066  57.281  0.00  0.00            
ATOM   2441  CG  GLU X 313      30.002  48.529  57.952  0.00  0.00            
ATOM   2442  CD  GLU X 313      28.768  49.399  57.689  0.00  0.00            
ATOM   2443  OE1 GLU X 313      27.673  48.837  57.478  0.00  0.00            
ATOM   2444  OE2 GLU X 313      28.822  50.650  57.679  0.00  0.00            
ATOM   2445  C   GLU X 313      32.792  47.440  58.518  0.00  0.00            
ATOM   2446  O   GLU X 313      33.618  48.049  59.206  0.00  0.00            
ATOM   2447  N   GLU X 314      32.262  46.272  58.910  0.00  0.00            
ATOM   2448  CA  GLU X 314      32.692  45.544  60.114  0.00  0.00            
ATOM   2449  CB  GLU X 314      31.583  44.607  60.632  0.00  0.00            
ATOM   2450  CG  GLU X 314      30.339  45.355  61.137  0.00  0.00            
ATOM   2451  CD  GLU X 314      29.637  44.587  62.266  0.00  0.00            
ATOM   2452  OE1 GLU X 314      28.577  43.949  62.031  0.00  0.00            
ATOM   2453  OE2 GLU X 314      30.164  44.582  63.403  0.00  0.00            
ATOM   2454  C   GLU X 314      33.977  44.744  59.861  0.00  0.00            
ATOM   2455  O   GLU X 314      34.868  44.724  60.708  0.00  0.00            
ATOM   2456  N   LEU X 315      34.125  44.145  58.673  0.00  0.00            
ATOM   2457  CA  LEU X 315      35.335  43.405  58.286  0.00  0.00            
ATOM   2458  CB  LEU X 315      35.089  42.671  56.951  0.00  0.00            
ATOM   2459  CG  LEU X 315      33.970  41.609  56.984  0.00  0.00            
ATOM   2460  CD1 LEU X 315      33.745  41.042  55.582  0.00  0.00            
ATOM   2461  CD2 LEU X 315      34.314  40.437  57.905  0.00  0.00            
ATOM   2462  C   LEU X 315      36.571  44.323  58.208  0.00  0.00            
ATOM   2463  O   LEU X 315      37.673  43.899  58.565  0.00  0.00            
ATOM   2464  N   GLN X 316      36.395  45.591  57.812  0.00  0.00            
ATOM   2465  CA  GLN X 316      37.452  46.608  57.889  0.00  0.00            
ATOM   2466  CB  GLN X 316      37.082  47.849  57.061  0.00  0.00            
ATOM   2467  CG  GLN X 316      37.043  47.594  55.543  0.00  0.00            
ATOM   2468  CD  GLN X 316      37.198  48.886  54.742  0.00  0.00            
ATOM   2469  OE1 GLN X 316      38.086  49.691  54.978  0.00  0.00            
ATOM   2470  NE2 GLN X 316      36.346  49.179  53.787  0.00  0.00            
ATOM   2471  C   GLN X 316      37.779  47.026  59.337  0.00  0.00            
ATOM   2472  O   GLN X 316      38.956  47.195  59.670  0.00  0.00            
ATOM   2473  N   ALA X 317      36.774  47.162  60.211  0.00  0.00            
ATOM   2474  CA  ALA X 317      36.957  47.529  61.621  0.00  0.00            
ATOM   2475  CB  ALA X 317      35.571  47.793  62.229  0.00  0.00            
ATOM   2476  C   ALA X 317      37.700  46.435  62.411  0.00  0.00            
ATOM   2477  O   ALA X 317      38.640  46.698  63.167  0.00  0.00            
ATOM   2478  N   GLU X 318      37.329  45.179  62.167  0.00  0.00            
ATOM   2479  CA  GLU X 318      37.881  43.968  62.790  0.00  0.00            
ATOM   2480  CB  GLU X 318      36.792  42.885  62.794  0.00  0.00            
ATOM   2481  CG  GLU X 318      35.647  43.298  63.730  0.00  0.00            
ATOM   2482  CD  GLU X 318      34.407  42.424  63.584  0.00  0.00            
ATOM   2483  OE1 GLU X 318      33.308  42.931  63.908  0.00  0.00            
ATOM   2484  OE2 GLU X 318      34.517  41.212  63.270  0.00  0.00            
ATOM   2485  C   GLU X 318      39.182  43.487  62.125  0.00  0.00            
ATOM   2486  O   GLU X 318      39.666  42.393  62.419  0.00  0.00            
ATOM   2487  N   ARG X 319      39.745  44.300  61.217  0.00  0.00            
ATOM   2488  CA  ARG X 319      40.988  44.050  60.469  0.00  0.00            
ATOM   2489  CB  ARG X 319      42.227  44.376  61.336  0.00  0.00            
ATOM   2490  CG  ARG X 319      42.257  45.765  62.002  0.00  0.00            
ATOM   2491  CD  ARG X 319      42.188  46.932  61.008  0.00  0.00            
ATOM   2492  NE  ARG X 319      42.309  48.242  61.684  0.00  0.00            
ATOM   2493  CZ  ARG X 319      41.615  49.341  61.442  0.00  0.00            
ATOM   2494  NH1 ARG X 319      40.544  49.355  60.700  0.00  0.00            
ATOM   2495  NH2 ARG X 319      41.984  50.481  61.949  0.00  0.00            
ATOM   2496  C   ARG X 319      41.033  42.655  59.818  0.00  0.00            
ATOM   2497  O   ARG X 319      42.091  42.026  59.727  0.00  0.00            
ATOM   2498  N   ASN X 320      39.894  42.184  59.300  0.00  0.00            
ATOM   2499  CA  ASN X 320      39.758  40.897  58.601  0.00  0.00            
ATOM   2500  CB  ASN X 320      38.313  40.380  58.775  0.00  0.00            
ATOM   2501  CG  ASN X 320      38.169  38.862  58.694  0.00  0.00            
ATOM   2502  OD1 ASN X 320      39.064  38.120  58.301  0.00  0.00            
ATOM   2503  ND2 ASN X 320      37.048  38.337  59.119  0.00  0.00            
ATOM   2504  C   ASN X 320      40.272  40.954  57.137  0.00  0.00            
ATOM   2505  O   ASN X 320      40.069  40.031  56.345  0.00  0.00            
ATOM   2506  N   PHE X 321      40.989  42.031  56.786  0.00  0.00            
ATOM   2507  CA  PHE X 321      41.791  42.152  55.569  0.00  0.00            
ATOM   2508  CB  PHE X 321      42.677  43.406  55.630  0.00  0.00            
ATOM   2509  CG  PHE X 321      41.944  44.728  55.548  0.00  0.00            
ATOM   2510  CD1 PHE X 321      41.554  45.236  54.294  0.00  0.00            
ATOM   2511  CE1 PHE X 321      40.921  46.488  54.209  0.00  0.00            
ATOM   2512  CZ  PHE X 321      40.669  47.227  55.377  0.00  0.00            
ATOM   2513  CE2 PHE X 321      41.050  46.717  56.631  0.00  0.00            
ATOM   2514  CD2 PHE X 321      41.698  45.474  56.714  0.00  0.00            
ATOM   2515  C   PHE X 321      42.712  40.945  55.369  0.00  0.00            
ATOM   2516  O   PHE X 321      43.318  40.446  56.320  0.00  0.00            
ATOM   2517  N   HIE X 322      42.890  40.518  54.123  0.00  0.00            
ATOM   2518  CA  HIE X 322      43.997  39.649  53.748  0.00  0.00            
ATOM   2519  CB  HIE X 322      43.787  39.118  52.326  0.00  0.00            
ATOM   2520  CG  HIE X 322      44.695  37.967  51.979  0.00  0.00            
ATOM   2521  ND1 HIE X 322      45.264  37.070  52.892  0.00  0.00            
ATOM   2522  CE1 HIE X 322      45.941  36.176  52.149  0.00  0.00            
ATOM   2523  NE2 HIE X 322      45.846  36.485  50.847  0.00  0.00            
ATOM   2524  CD2 HIE X 322      45.056  37.603  50.718  0.00  0.00            
ATOM   2525  C   HIE X 322      45.314  40.415  53.899  0.00  0.00            
ATOM   2526  O   HIE X 322      45.463  41.497  53.333  0.00  0.00            
ATOM   2527  N   THR X 323      46.261  39.880  54.672  0.00  0.00            
ATOM   2528  CA  THR X 323      47.513  40.572  55.044  0.00  0.00            
ATOM   2529  CB  THR X 323      48.066  40.046  56.381  0.00  0.00            
ATOM   2530  CG2 THR X 323      47.131  40.356  57.549  0.00  0.00            
ATOM   2531  OG1 THR X 323      48.223  38.646  56.332  0.00  0.00            
ATOM   2532  C   THR X 323      48.568  40.561  53.925  0.00  0.00            
ATOM   2533  O   THR X 323      49.725  40.204  54.140  0.00  0.00            
ATOM   2534  N   VAL X 324      48.163  40.945  52.714  0.00  0.00            
ATOM   2535  CA  VAL X 324      49.022  41.080  51.527  0.00  0.00            
ATOM   2536  CB  VAL X 324      48.323  40.568  50.250  0.00  0.00            
ATOM   2537  CG1 VAL X 324      48.133  39.054  50.320  0.00  0.00            
ATOM   2538  CG2 VAL X 324      46.967  41.227  49.967  0.00  0.00            
ATOM   2539  C   VAL X 324      49.478  42.529  51.315  0.00  0.00            
ATOM   2540  O   VAL X 324      48.779  43.457  51.741  0.00  0.00            
ATOM   2541  N   PRO X 325      50.606  42.750  50.612  0.00  0.00            
ATOM   2542  CD  PRO X 325      51.651  41.780  50.324  0.00  0.00            
ATOM   2543  CG  PRO X 325      52.866  42.600  49.910  0.00  0.00            
ATOM   2544  CB  PRO X 325      52.235  43.813  49.228  0.00  0.00            
ATOM   2545  CA  PRO X 325      50.947  44.044  50.031  0.00  0.00            
ATOM   2546  C   PRO X 325      49.815  44.596  49.148  0.00  0.00            
ATOM   2547  O   PRO X 325      49.291  43.888  48.280  0.00  0.00            
ATOM   2548  N   TYR X 326      49.464  45.866  49.357  0.00  0.00            
ATOM   2549  CA  TYR X 326      48.345  46.554  48.701  0.00  0.00            
ATOM   2550  CB  TYR X 326      47.214  46.703  49.731  0.00  0.00            
ATOM   2551  CG  TYR X 326      45.897  47.320  49.279  0.00  0.00            
ATOM   2552  CD1 TYR X 326      45.215  48.184  50.159  0.00  0.00            
ATOM   2553  CE1 TYR X 326      43.945  48.688  49.821  0.00  0.00            
ATOM   2554  CZ  TYR X 326      43.343  48.329  48.597  0.00  0.00            
ATOM   2555  OH  TYR X 326      42.109  48.813  48.294  0.00  0.00            
ATOM   2556  CE2 TYR X 326      44.029  47.475  47.704  0.00  0.00            
ATOM   2557  CD2 TYR X 326      45.302  46.973  48.047  0.00  0.00            
ATOM   2558  C   TYR X 326      48.790  47.906  48.123  0.00  0.00            
ATOM   2559  O   TYR X 326      49.498  48.670  48.787  0.00  0.00            
ATOM   2560  N   MET X 327      48.393  48.198  46.882  0.00  0.00            
ATOM   2561  CA  MET X 327      48.803  49.400  46.147  0.00  0.00            
ATOM   2562  CB  MET X 327      49.929  49.006  45.177  0.00  0.00            
ATOM   2563  CG  MET X 327      50.571  50.209  44.483  0.00  0.00            
ATOM   2564  SD  MET X 327      52.122  49.831  43.620  0.00  0.00            
ATOM   2565  CE  MET X 327      51.494  48.931  42.175  0.00  0.00            
ATOM   2566  C   MET X 327      47.604  50.057  45.445  0.00  0.00            
ATOM   2567  O   MET X 327      46.921  49.407  44.654  0.00  0.00            
ATOM   2568  N   VAL X 328      47.330  51.337  45.725  0.00  0.00            
ATOM   2569  CA  VAL X 328      46.110  52.025  45.250  0.00  0.00            
ATOM   2570  CB  VAL X 328      45.096  52.246  46.392  0.00  0.00            
ATOM   2571  CG1 VAL X 328      43.791  52.880  45.888  0.00  0.00            
ATOM   2572  CG2 VAL X 328      44.730  50.934  47.094  0.00  0.00            
ATOM   2573  C   VAL X 328      46.429  53.342  44.541  0.00  0.00            
ATOM   2574  O   VAL X 328      47.117  54.213  45.076  0.00  0.00            
ATOM   2575  N   GLY X 329      45.891  53.489  43.330  0.00  0.00            
ATOM   2576  CA  GLY X 329      46.038  54.682  42.501  0.00  0.00            
ATOM   2577  C   GLY X 329      45.010  55.774  42.794  0.00  0.00            
ATOM   2578  O   GLY X 329      43.891  55.509  43.248  0.00  0.00            
ATOM   2579  N   ILE X 330      45.391  57.009  42.476  0.00  0.00            
ATOM   2580  CA  ILE X 330      44.552  58.212  42.454  0.00  0.00            
ATOM   2581  CB  ILE X 330      44.952  59.190  43.589  0.00  0.00            
ATOM   2582  CG2 ILE X 330      44.075  60.459  43.554  0.00  0.00            
ATOM   2583  CG1 ILE X 330      44.825  58.505  44.972  0.00  0.00            
ATOM   2584  CD1 ILE X 330      45.337  59.338  46.151  0.00  0.00            
ATOM   2585  C   ILE X 330      44.634  58.837  41.051  0.00  0.00            
ATOM   2586  O   ILE X 330      45.674  58.791  40.386  0.00  0.00            
ATOM   2587  N   ASN X 331      43.526  59.419  40.596  0.00  0.00            
ATOM   2588  CA  ASN X 331      43.387  60.097  39.307  0.00  0.00            
ATOM   2589  CB  ASN X 331      42.817  59.097  38.286  0.00  0.00            
ATOM   2590  CG  ASN X 331      43.640  59.013  37.017  0.00  0.00            
ATOM   2591  OD1 ASN X 331      43.842  59.998  36.318  0.00  0.00            
ATOM   2592  ND2 ASN X 331      44.148  57.847  36.706  0.00  0.00            
ATOM   2593  C   ASN X 331      42.494  61.339  39.485  0.00  0.00            
ATOM   2594  O   ASN X 331      41.672  61.375  40.405  0.00  0.00            
ATOM   2595  N   LYS X 332      42.667  62.376  38.657  0.00  0.00            
ATOM   2596  CA  LYS X 332      42.221  63.745  38.993  0.00  0.00            
ATOM   2597  CB  LYS X 332      43.320  64.755  38.594  0.00  0.00            
ATOM   2598  CG  LYS X 332      44.607  64.541  39.409  0.00  0.00            
ATOM   2599  CD  LYS X 332      45.633  65.676  39.267  0.00  0.00            
ATOM   2600  CE  LYS X 332      45.154  67.063  39.733  0.00  0.00            
ATOM   2601  NZ  LYS X 332      44.716  67.085  41.151  0.00  0.00            
ATOM   2602  C   LYS X 332      40.842  64.166  38.468  0.00  0.00            
ATOM   2603  O   LYS X 332      40.469  65.320  38.701  0.00  0.00            
ATOM   2604  N   GLN X 333      40.105  63.306  37.754  0.00  0.00            
ATOM   2605  CA  GLN X 333      38.915  63.714  36.988  0.00  0.00            
ATOM   2606  CB  GLN X 333      39.326  64.027  35.530  0.00  0.00            
ATOM   2607  CG  GLN X 333      39.647  62.812  34.641  0.00  0.00            
ATOM   2608  CD  GLN X 333      41.122  62.440  34.627  0.00  0.00            
ATOM   2609  OE1 GLN X 333      41.894  62.929  33.813  0.00  0.00            
ATOM   2610  NE2 GLN X 333      41.575  61.572  35.497  0.00  0.00            
ATOM   2611  C   GLN X 333      37.679  62.793  37.052  0.00  0.00            
ATOM   2612  O   GLN X 333      36.761  62.996  36.256  0.00  0.00            
ATOM   2613  N   GLU X 334      37.603  61.830  37.982  0.00  0.00            
ATOM   2614  CA  GLU X 334      36.685  60.664  37.927  0.00  0.00            
ATOM   2615  CB  GLU X 334      37.167  59.523  38.849  0.00  0.00            
ATOM   2616  CG  GLU X 334      38.652  59.120  38.770  0.00  0.00            
ATOM   2617  CD  GLU X 334      39.134  58.961  37.359  0.00  0.00            
ATOM   2618  OE1 GLU X 334      39.732  59.906  36.804  0.00  0.00            
ATOM   2619  OE2 GLU X 334      38.970  57.855  36.744  0.00  0.00            
ATOM   2620  C   GLU X 334      35.190  60.980  38.188  0.00  0.00            
ATOM   2621  O   GLU X 334      34.420  60.125  38.630  0.00  0.00            
ATOM   2622  N   PHE X 335      34.774  62.223  37.961  0.00  0.00            
ATOM   2623  CA  PHE X 335      33.487  62.797  38.346  0.00  0.00            
ATOM   2624  CB  PHE X 335      33.673  63.488  39.712  0.00  0.00            
ATOM   2625  CG  PHE X 335      34.817  64.490  39.766  0.00  0.00            
ATOM   2626  CD1 PHE X 335      36.114  64.067  40.117  0.00  0.00            
ATOM   2627  CE1 PHE X 335      37.188  64.972  40.079  0.00  0.00            
ATOM   2628  CZ  PHE X 335      36.974  66.303  39.691  0.00  0.00            
ATOM   2629  CE2 PHE X 335      35.678  66.738  39.366  0.00  0.00            
ATOM   2630  CD2 PHE X 335      34.600  65.835  39.412  0.00  0.00            
ATOM   2631  C   PHE X 335      32.921  63.798  37.323  0.00  0.00            
ATOM   2632  O   PHE X 335      31.697  63.925  37.231  0.00  0.00            
ATOM   2633  N   GLY X 336      33.776  64.505  36.565  0.00  0.00            
ATOM   2634  CA  GLY X 336      33.451  65.804  35.948  0.00  0.00            
ATOM   2635  C   GLY X 336      32.280  65.809  34.959  0.00  0.00            
ATOM   2636  O   GLY X 336      31.494  66.758  34.944  0.00  0.00            
ATOM   2637  N   TRP X 337      32.133  64.737  34.175  0.00  0.00            
ATOM   2638  CA  TRP X 337      31.001  64.500  33.261  0.00  0.00            
ATOM   2639  CB  TRP X 337      31.494  64.590  31.804  0.00  0.00            
ATOM   2640  CG  TRP X 337      31.352  65.943  31.172  0.00  0.00            
ATOM   2641  CD1 TRP X 337      31.787  67.114  31.692  0.00  0.00            
ATOM   2642  NE1 TRP X 337      31.442  68.153  30.855  0.00  0.00            
ATOM   2643  CE2 TRP X 337      30.826  67.704  29.711  0.00  0.00            
ATOM   2644  CZ2 TRP X 337      30.362  68.352  28.558  0.00  0.00            
ATOM   2645  CH2 TRP X 337      29.775  67.589  27.535  0.00  0.00            
ATOM   2646  CZ3 TRP X 337      29.653  66.197  27.690  0.00  0.00            
ATOM   2647  CE3 TRP X 337      30.127  65.558  28.851  0.00  0.00            
ATOM   2648  CD2 TRP X 337      30.736  66.292  29.891  0.00  0.00            
ATOM   2649  C   TRP X 337      30.227  63.207  33.593  0.00  0.00            
ATOM   2650  O   TRP X 337      29.458  62.703  32.770  0.00  0.00            
ATOM   2651  N   LEU X 338      30.410  62.685  34.815  0.00  0.00            
ATOM   2652  CA  LEU X 338      29.827  61.429  35.299  0.00  0.00            
ATOM   2653  CB  LEU X 338      30.975  60.495  35.739  0.00  0.00            
ATOM   2654  CG  LEU X 338      30.559  59.074  36.172  0.00  0.00            
ATOM   2655  CD1 LEU X 338      29.788  58.321  35.085  0.00  0.00            
ATOM   2656  CD2 LEU X 338      31.817  58.268  36.499  0.00  0.00            
ATOM   2657  C   LEU X 338      28.784  61.657  36.405  0.00  0.00            
ATOM   2658  O   LEU X 338      27.625  61.278  36.238  0.00  0.00            
ATOM   2659  N   ILE X 339      29.155  62.301  37.519  0.00  0.00            
ATOM   2660  CA  ILE X 339      28.284  62.387  38.706  0.00  0.00            
ATOM   2661  CB  ILE X 339      29.071  62.780  39.985  0.00  0.00            
ATOM   2662  CG2 ILE X 339      28.111  62.996  41.169  0.00  0.00            
ATOM   2663  CG1 ILE X 339      30.106  61.681  40.318  0.00  0.00            
ATOM   2664  CD1 ILE X 339      30.945  61.940  41.579  0.00  0.00            
ATOM   2665  C   ILE X 339      27.018  63.225  38.423  0.00  0.00            
ATOM   2666  O   ILE X 339      25.929  62.649  38.456  0.00  0.00            
ATOM   2667  N   PRO X 340      27.102  64.528  38.078  0.00  0.00            
ATOM   2668  CD  PRO X 340      28.278  65.385  38.156  0.00  0.00            
ATOM   2669  CG  PRO X 340      27.897  66.693  37.473  0.00  0.00            
ATOM   2670  CB  PRO X 340      26.379  66.766  37.653  0.00  0.00            
ATOM   2671  CA  PRO X 340      25.925  65.300  37.674  0.00  0.00            
ATOM   2672  C   PRO X 340      25.349  64.814  36.330  0.00  0.00            
ATOM   2673  O   PRO X 340      24.209  64.348  36.264  0.00  0.00            
ATOM   2674  N   MET X 341      26.164  64.858  35.269  0.00  0.00            
ATOM   2675  CA  MET X 341      25.727  64.688  33.876  0.00  0.00            
ATOM   2676  CB  MET X 341      26.900  65.005  32.928  0.00  0.00            
ATOM   2677  CG  MET X 341      27.042  66.488  32.574  0.00  0.00            
ATOM   2678  SD  MET X 341      27.449  67.617  33.929  0.00  0.00            
ATOM   2679  CE  MET X 341      27.816  69.098  32.955  0.00  0.00            
ATOM   2680  C   MET X 341      25.151  63.304  33.529  0.00  0.00            
ATOM   2681  O   MET X 341      24.402  63.215  32.553  0.00  0.00            
ATOM   2682  N   GLN X 342      25.472  62.242  34.282  0.00  0.00            
ATOM   2683  CA  GLN X 342      24.952  60.885  34.058  0.00  0.00            
ATOM   2684  CB  GLN X 342      26.095  59.957  33.593  0.00  0.00            
ATOM   2685  CG  GLN X 342      25.663  58.518  33.263  0.00  0.00            
ATOM   2686  CD  GLN X 342      24.715  58.459  32.073  0.00  0.00            
ATOM   2687  OE1 GLN X 342      25.075  58.778  30.947  0.00  0.00            
ATOM   2688  NE2 GLN X 342      23.469  58.090  32.268  0.00  0.00            
ATOM   2689  C   GLN X 342      24.204  60.339  35.284  0.00  0.00            
ATOM   2690  O   GLN X 342      23.017  60.027  35.163  0.00  0.00            
ATOM   2691  N   LEU X 343      24.859  60.226  36.447  0.00  0.00            
ATOM   2692  CA  LEU X 343      24.319  59.491  37.603  0.00  0.00            
ATOM   2693  CB  LEU X 343      25.436  59.177  38.616  0.00  0.00            
ATOM   2694  CG  LEU X 343      26.607  58.332  38.084  0.00  0.00            
ATOM   2695  CD1 LEU X 343      27.603  58.101  39.219  0.00  0.00            
ATOM   2696  CD2 LEU X 343      26.142  56.977  37.550  0.00  0.00            
ATOM   2697  C   LEU X 343      23.159  60.215  38.301  0.00  0.00            
ATOM   2698  O   LEU X 343      22.170  59.575  38.645  0.00  0.00            
ATOM   2699  N   MET X 344      23.248  61.538  38.468  0.00  0.00            
ATOM   2700  CA  MET X 344      22.165  62.380  39.004  0.00  0.00            
ATOM   2701  CB  MET X 344      22.752  63.672  39.598  0.00  0.00            
ATOM   2702  CG  MET X 344      23.655  63.443  40.816  0.00  0.00            
ATOM   2703  SD  MET X 344      24.547  64.935  41.344  0.00  0.00            
ATOM   2704  CE  MET X 344      25.227  64.347  42.918  0.00  0.00            
ATOM   2705  C   MET X 344      21.090  62.724  37.954  0.00  0.00            
ATOM   2706  O   MET X 344      20.118  63.410  38.274  0.00  0.00            
ATOM   2707  N   SER X 345      21.264  62.296  36.694  0.00  0.00            
ATOM   2708  CA  SER X 345      20.465  62.744  35.540  0.00  0.00            
ATOM   2709  CB  SER X 345      19.092  62.047  35.503  0.00  0.00            
ATOM   2710  OG  SER X 345      19.219  60.638  35.372  0.00  0.00            
ATOM   2711  C   SER X 345      20.340  64.278  35.452  0.00  0.00            
ATOM   2712  O   SER X 345      19.285  64.791  35.082  0.00  0.00            
ATOM   2713  N   TYR X 346      21.388  65.022  35.826  0.00  0.00            
ATOM   2714  CA  TYR X 346      21.329  66.466  36.073  0.00  0.00            
ATOM   2715  CB  TYR X 346      21.502  66.710  37.583  0.00  0.00            
ATOM   2716  CG  TYR X 346      21.227  68.136  38.031  0.00  0.00            
ATOM   2717  CD1 TYR X 346      19.947  68.487  38.503  0.00  0.00            
ATOM   2718  CE1 TYR X 346      19.691  69.795  38.961  0.00  0.00            
ATOM   2719  CZ  TYR X 346      20.715  70.765  38.939  0.00  0.00            
ATOM   2720  OH  TYR X 346      20.486  72.033  39.371  0.00  0.00            
ATOM   2721  CE2 TYR X 346      21.989  70.419  38.441  0.00  0.00            
ATOM   2722  CD2 TYR X 346      22.247  69.107  37.998  0.00  0.00            
ATOM   2723  C   TYR X 346      22.375  67.227  35.236  0.00  0.00            
ATOM   2724  O   TYR X 346      23.547  67.288  35.618  0.00  0.00            
ATOM   2725  N   PRO X 347      21.980  67.856  34.113  0.00  0.00            
ATOM   2726  CD  PRO X 347      20.731  67.653  33.394  0.00  0.00            
ATOM   2727  CG  PRO X 347      21.000  68.154  31.977  0.00  0.00            
ATOM   2728  CB  PRO X 347      21.989  69.296  32.211  0.00  0.00            
ATOM   2729  CA  PRO X 347      22.832  68.802  33.397  0.00  0.00            
ATOM   2730  C   PRO X 347      23.261  69.953  34.319  0.00  0.00            
ATOM   2731  O   PRO X 347      22.409  70.666  34.857  0.00  0.00            
ATOM   2732  N   LEU X 348      24.569  70.147  34.505  0.00  0.00            
ATOM   2733  CA  LEU X 348      25.158  71.213  35.329  0.00  0.00            
ATOM   2734  CB  LEU X 348      26.046  70.563  36.414  0.00  0.00            
ATOM   2735  CG  LEU X 348      26.659  71.548  37.431  0.00  0.00            
ATOM   2736  CD1 LEU X 348      25.608  72.202  38.329  0.00  0.00            
ATOM   2737  CD2 LEU X 348      27.645  70.805  38.335  0.00  0.00            
ATOM   2738  C   LEU X 348      25.895  72.209  34.419  0.00  0.00            
ATOM   2739  O   LEU X 348      27.121  72.176  34.311  0.00  0.00            
ATOM   2740  N   SER X 349      25.131  73.032  33.695  0.00  0.00            
ATOM   2741  CA  SER X 349      25.633  73.790  32.537  0.00  0.00            
ATOM   2742  CB  SER X 349      24.602  73.752  31.400  0.00  0.00            
ATOM   2743  OG  SER X 349      24.121  72.434  31.162  0.00  0.00            
ATOM   2744  C   SER X 349      26.035  75.246  32.828  0.00  0.00            
ATOM   2745  O   SER X 349      26.809  75.810  32.056  0.00  0.00            
ATOM   2746  N   GLU X 350      25.563  75.870  33.914  0.00  0.00            
ATOM   2747  CA  GLU X 350      25.940  77.247  34.278  0.00  0.00            
ATOM   2748  CB  GLU X 350      24.784  77.936  35.029  0.00  0.00            
ATOM   2749  CG  GLU X 350      25.080  79.400  35.386  0.00  0.00            
ATOM   2750  CD  GLU X 350      23.810  80.206  35.673  0.00  0.00            
ATOM   2751  OE1 GLU X 350      23.215  80.060  36.766  0.00  0.00            
ATOM   2752  OE2 GLU X 350      23.419  81.045  34.822  0.00  0.00            
ATOM   2753  C   GLU X 350      27.276  77.305  35.047  0.00  0.00            
ATOM   2754  O   GLU X 350      27.627  76.397  35.805  0.00  0.00            
ATOM   2755  N   GLY X 351      28.040  78.386  34.864  0.00  0.00            
ATOM   2756  CA  GLY X 351      29.351  78.588  35.495  0.00  0.00            
ATOM   2757  C   GLY X 351      29.337  78.921  36.998  0.00  0.00            
ATOM   2758  O   GLY X 351      30.395  78.857  37.625  0.00  0.00            
ATOM   2759  N   GLN X 352      28.172  79.218  37.586  0.00  0.00            
ATOM   2760  CA  GLN X 352      27.978  79.522  39.014  0.00  0.00            
ATOM   2761  CB  GLN X 352      27.719  81.026  39.219  0.00  0.00            
ATOM   2762  CG  GLN X 352      26.422  81.584  38.596  0.00  0.00            
ATOM   2763  CD  GLN X 352      26.084  82.978  39.131  0.00  0.00            
ATOM   2764  OE1 GLN X 352      26.079  83.229  40.331  0.00  0.00            
ATOM   2765  NE2 GLN X 352      25.755  83.938  38.300  0.00  0.00            
ATOM   2766  C   GLN X 352      26.867  78.671  39.658  0.00  0.00            
ATOM   2767  O   GLN X 352      26.009  78.131  38.954  0.00  0.00            
ATOM   2768  N   LEU X 353      26.867  78.567  40.995  0.00  0.00            
ATOM   2769  CA  LEU X 353      25.902  77.770  41.766  0.00  0.00            
ATOM   2770  CB  LEU X 353      26.575  76.431  42.128  0.00  0.00            
ATOM   2771  CG  LEU X 353      25.683  75.419  42.870  0.00  0.00            
ATOM   2772  CD1 LEU X 353      24.526  74.919  42.004  0.00  0.00            
ATOM   2773  CD2 LEU X 353      26.530  74.210  43.271  0.00  0.00            
ATOM   2774  C   LEU X 353      25.413  78.512  43.024  0.00  0.00            
ATOM   2775  O   LEU X 353      26.221  78.969  43.833  0.00  0.00            
ATOM   2776  N   ASP X 354      24.093  78.575  43.208  0.00  0.00            
ATOM   2777  CA  ASP X 354      23.436  79.112  44.407  0.00  0.00            
ATOM   2778  CB  ASP X 354      22.115  79.771  43.978  0.00  0.00            
ATOM   2779  CG  ASP X 354      21.452  80.591  45.084  0.00  0.00            
ATOM   2780  OD1 ASP X 354      21.495  81.845  45.019  0.00  0.00            
ATOM   2781  OD2 ASP X 354      20.826  79.994  45.988  0.00  0.00            
ATOM   2782  C   ASP X 354      23.232  78.021  45.482  0.00  0.00            
ATOM   2783  O   ASP X 354      22.989  76.849  45.171  0.00  0.00            
ATOM   2784  N   GLN X 355      23.306  78.392  46.764  0.00  0.00            
ATOM   2785  CA  GLN X 355      23.167  77.464  47.894  0.00  0.00            
ATOM   2786  CB  GLN X 355      23.493  78.222  49.194  0.00  0.00            
ATOM   2787  CG  GLN X 355      23.662  77.325  50.436  0.00  0.00            
ATOM   2788  CD  GLN X 355      22.418  77.184  51.318  0.00  0.00            
ATOM   2789  OE1 GLN X 355      21.281  77.399  50.918  0.00  0.00            
ATOM   2790  NE2 GLN X 355      22.593  76.816  52.569  0.00  0.00            
ATOM   2791  C   GLN X 355      21.792  76.772  47.937  0.00  0.00            
ATOM   2792  O   GLN X 355      21.719  75.594  48.297  0.00  0.00            
ATOM   2793  N   LYS X 356      20.722  77.442  47.484  0.00  0.00            
ATOM   2794  CA  LYS X 356      19.376  76.853  47.360  0.00  0.00            
ATOM   2795  CB  LYS X 356      18.403  77.983  47.002  0.00  0.00            
ATOM   2796  CG  LYS X 356      16.938  77.543  46.880  0.00  0.00            
ATOM   2797  CD  LYS X 356      16.053  78.786  46.707  0.00  0.00            
ATOM   2798  CE  LYS X 356      14.587  78.474  46.408  0.00  0.00            
ATOM   2799  NZ  LYS X 356      13.976  77.590  47.422  0.00  0.00            
ATOM   2800  C   LYS X 356      19.341  75.725  46.327  0.00  0.00            
ATOM   2801  O   LYS X 356      18.756  74.668  46.586  0.00  0.00            
ATOM   2802  N   THR X 357      20.020  75.914  45.195  0.00  0.00            
ATOM   2803  CA  THR X 357      20.189  74.896  44.147  0.00  0.00            
ATOM   2804  CB  THR X 357      20.904  75.488  42.917  0.00  0.00            
ATOM   2805  CG2 THR X 357      20.788  74.586  41.691  0.00  0.00            
ATOM   2806  OG1 THR X 357      20.352  76.738  42.567  0.00  0.00            
ATOM   2807  C   THR X 357      20.988  73.708  44.687  0.00  0.00            
ATOM   2808  O   THR X 357      20.541  72.565  44.593  0.00  0.00            
ATOM   2809  N   ALA X 358      22.125  73.980  45.339  0.00  0.00            
ATOM   2810  CA  ALA X 358      22.998  72.967  45.934  0.00  0.00            
ATOM   2811  CB  ALA X 358      24.204  73.690  46.546  0.00  0.00            
ATOM   2812  C   ALA X 358      22.275  72.091  46.979  0.00  0.00            
ATOM   2813  O   ALA X 358      22.332  70.862  46.903  0.00  0.00            
ATOM   2814  N   MET X 359      21.549  72.710  47.918  0.00  0.00            
ATOM   2815  CA  MET X 359      20.781  72.007  48.954  0.00  0.00            
ATOM   2816  CB  MET X 359      20.186  73.049  49.920  0.00  0.00            
ATOM   2817  CG  MET X 359      19.512  72.415  51.145  0.00  0.00            
ATOM   2818  SD  MET X 359      20.645  71.692  52.363  0.00  0.00            
ATOM   2819  CE  MET X 359      21.175  73.202  53.219  0.00  0.00            
ATOM   2820  C   MET X 359      19.677  71.128  48.343  0.00  0.00            
ATOM   2821  O   MET X 359      19.527  69.963  48.711  0.00  0.00            
ATOM   2822  N   SER X 360      18.927  71.666  47.374  0.00  0.00            
ATOM   2823  CA  SER X 360      17.796  70.966  46.742  0.00  0.00            
ATOM   2824  CB  SER X 360      16.979  71.941  45.881  0.00  0.00            
ATOM   2825  OG  SER X 360      16.609  73.092  46.631  0.00  0.00            
ATOM   2826  C   SER X 360      18.248  69.760  45.905  0.00  0.00            
ATOM   2827  O   SER X 360      17.595  68.711  45.926  0.00  0.00            
ATOM   2828  N   LEU X 361      19.401  69.877  45.230  0.00  0.00            
ATOM   2829  CA  LEU X 361      20.044  68.788  44.491  0.00  0.00            
ATOM   2830  CB  LEU X 361      21.145  69.387  43.592  0.00  0.00            
ATOM   2831  CG  LEU X 361      21.965  68.359  42.784  0.00  0.00            
ATOM   2832  CD1 LEU X 361      21.098  67.489  41.873  0.00  0.00            
ATOM   2833  CD2 LEU X 361      22.985  69.092  41.913  0.00  0.00            
ATOM   2834  C   LEU X 361      20.590  67.699  45.427  0.00  0.00            
ATOM   2835  O   LEU X 361      20.384  66.514  45.159  0.00  0.00            
ATOM   2836  N   LEU X 362      21.235  68.064  46.544  0.00  0.00            
ATOM   2837  CA  LEU X 362      21.709  67.091  47.541  0.00  0.00            
ATOM   2838  CB  LEU X 362      22.524  67.802  48.639  0.00  0.00            
ATOM   2839  CG  LEU X 362      23.946  68.204  48.207  0.00  0.00            
ATOM   2840  CD1 LEU X 362      24.578  69.100  49.274  0.00  0.00            
ATOM   2841  CD2 LEU X 362      24.866  66.994  48.011  0.00  0.00            
ATOM   2842  C   LEU X 362      20.554  66.291  48.158  0.00  0.00            
ATOM   2843  O   LEU X 362      20.672  65.076  48.310  0.00  0.00            
ATOM   2844  N   TRP X 363      19.419  66.938  48.442  0.00  0.00            
ATOM   2845  CA  TRP X 363      18.248  66.278  49.030  0.00  0.00            
ATOM   2846  CB  TRP X 363      17.258  67.346  49.511  0.00  0.00            
ATOM   2847  CG  TRP X 363      16.464  66.975  50.725  0.00  0.00            
ATOM   2848  CD1 TRP X 363      15.309  66.271  50.736  0.00  0.00            
ATOM   2849  NE1 TRP X 363      14.816  66.206  52.026  0.00  0.00            
ATOM   2850  CE2 TRP X 363      15.660  66.830  52.921  0.00  0.00            
ATOM   2851  CZ2 TRP X 363      15.606  67.036  54.306  0.00  0.00            
ATOM   2852  CH2 TRP X 363      16.643  67.746  54.935  0.00  0.00            
ATOM   2853  CZ3 TRP X 363      17.715  68.244  54.172  0.00  0.00            
ATOM   2854  CE3 TRP X 363      17.757  68.037  52.779  0.00  0.00            
ATOM   2855  CD2 TRP X 363      16.732  67.324  52.118  0.00  0.00            
ATOM   2856  C   TRP X 363      17.582  65.264  48.080  0.00  0.00            
ATOM   2857  O   TRP X 363      17.096  64.229  48.540  0.00  0.00            
ATOM   2858  N   LYS X 364      17.622  65.502  46.758  0.00  0.00            
ATOM   2859  CA  LYS X 364      17.230  64.508  45.736  0.00  0.00            
ATOM   2860  CB  LYS X 364      16.907  65.223  44.407  0.00  0.00            
ATOM   2861  CG  LYS X 364      16.102  64.314  43.459  0.00  0.00            
ATOM   2862  CD  LYS X 364      15.893  64.927  42.066  0.00  0.00            
ATOM   2863  CE  LYS X 364      15.079  63.940  41.218  0.00  0.00            
ATOM   2864  NZ  LYS X 364      15.031  64.311  39.784  0.00  0.00            
ATOM   2865  C   LYS X 364      18.299  63.418  45.551  0.00  0.00            
ATOM   2866  O   LYS X 364      17.975  62.253  45.342  0.00  0.00            
ATOM   2867  N   SER X 365      19.577  63.779  45.678  0.00  0.00            
ATOM   2868  CA  SER X 365      20.736  62.885  45.488  0.00  0.00            
ATOM   2869  CB  SER X 365      21.990  63.694  45.144  0.00  0.00            
ATOM   2870  OG  SER X 365      21.771  64.490  43.999  0.00  0.00            
ATOM   2871  C   SER X 365      21.040  61.965  46.680  0.00  0.00            
ATOM   2872  O   SER X 365      21.998  61.191  46.625  0.00  0.00            
ATOM   2873  N   TYR X 366      20.242  62.013  47.751  0.00  0.00            
ATOM   2874  CA  TYR X 366      20.398  61.207  48.970  0.00  0.00            
ATOM   2875  CB  TYR X 366      19.182  61.485  49.873  0.00  0.00            
ATOM   2876  CG  TYR X 366      19.153  60.826  51.243  0.00  0.00            
ATOM   2877  CD1 TYR X 366      17.912  60.460  51.802  0.00  0.00            
ATOM   2878  CE1 TYR X 366      17.832  60.002  53.132  0.00  0.00            
ATOM   2879  CZ  TYR X 366      19.006  59.884  53.905  0.00  0.00            
ATOM   2880  OH  TYR X 366      18.952  59.556  55.221  0.00  0.00            
ATOM   2881  CE2 TYR X 366      20.254  60.162  53.316  0.00  0.00            
ATOM   2882  CD2 TYR X 366      20.328  60.660  52.003  0.00  0.00            
ATOM   2883  C   TYR X 366      20.630  59.690  48.738  0.00  0.00            
ATOM   2884  O   TYR X 366      21.469  59.124  49.447  0.00  0.00            
ATOM   2885  N   PRO X 367      20.011  59.017  47.738  0.00  0.00            
ATOM   2886  CD  PRO X 367      18.874  59.468  46.940  0.00  0.00            
ATOM   2887  CG  PRO X 367      18.075  58.211  46.631  0.00  0.00            
ATOM   2888  CB  PRO X 367      19.181  57.180  46.452  0.00  0.00            
ATOM   2889  CA  PRO X 367      20.285  57.604  47.432  0.00  0.00            
ATOM   2890  C   PRO X 367      21.680  57.317  46.833  0.00  0.00            
ATOM   2891  O   PRO X 367      22.075  56.155  46.736  0.00  0.00            
ATOM   2892  N   LEU X 368      22.410  58.354  46.399  0.00  0.00            
ATOM   2893  CA  LEU X 368      23.728  58.270  45.755  0.00  0.00            
ATOM   2894  CB  LEU X 368      23.673  59.097  44.452  0.00  0.00            
ATOM   2895  CG  LEU X 368      24.965  59.107  43.611  0.00  0.00            
ATOM   2896  CD1 LEU X 368      25.371  57.707  43.150  0.00  0.00            
ATOM   2897  CD2 LEU X 368      24.767  59.987  42.375  0.00  0.00            
ATOM   2898  C   LEU X 368      24.867  58.733  46.680  0.00  0.00            
ATOM   2899  O   LEU X 368      25.905  58.076  46.765  0.00  0.00            
ATOM   2900  N   VAL X 369      24.684  59.855  47.386  0.00  0.00            
ATOM   2901  CA  VAL X 369      25.730  60.418  48.266  0.00  0.00            
ATOM   2902  CB  VAL X 369      25.575  61.940  48.464  0.00  0.00            
ATOM   2903  CG1 VAL X 369      25.715  62.685  47.130  0.00  0.00            
ATOM   2904  CG2 VAL X 369      24.248  62.350  49.118  0.00  0.00            
ATOM   2905  C   VAL X 369      25.838  59.700  49.616  0.00  0.00            
ATOM   2906  O   VAL X 369      26.901  59.725  50.234  0.00  0.00            
ATOM   2907  N   CYS X 370      24.761  59.047  50.070  0.00  0.00            
ATOM   2908  CA  CYS X 370      24.691  58.274  51.320  0.00  0.00            
ATOM   2909  CB  CYS X 370      25.307  56.880  51.114  0.00  0.00            
ATOM   2910  SG  CYS X 370      24.507  56.032  49.714  0.00  0.00            
ATOM   2911  C   CYS X 370      25.221  59.023  52.566  0.00  0.00            
ATOM   2912  O   CYS X 370      25.824  58.421  53.458  0.00  0.00            
ATOM   2913  N   ILE X 371      24.995  60.340  52.636  0.00  0.00            
ATOM   2914  CA  ILE X 371      25.147  61.163  53.846  0.00  0.00            
ATOM   2915  CB  ILE X 371      26.015  62.425  53.610  0.00  0.00            
ATOM   2916  CG2 ILE X 371      27.494  62.016  53.493  0.00  0.00            
ATOM   2917  CG1 ILE X 371      25.583  63.270  52.390  0.00  0.00            
ATOM   2918  CD1 ILE X 371      26.215  64.668  52.351  0.00  0.00            
ATOM   2919  C   ILE X 371      23.758  61.510  54.395  0.00  0.00            
ATOM   2920  O   ILE X 371      22.876  61.887  53.626  0.00  0.00            
ATOM   2921  N   ALA X 372      23.551  61.352  55.704  0.00  0.00            
ATOM   2922  CA  ALA X 372      22.252  61.523  56.360  0.00  0.00            
ATOM   2923  CB  ALA X 372      22.412  61.148  57.839  0.00  0.00            
ATOM   2924  C   ALA X 372      21.673  62.942  56.198  0.00  0.00            
ATOM   2925  O   ALA X 372      22.411  63.917  56.039  0.00  0.00            
ATOM   2926  N   LYS X 373      20.350  63.095  56.331  0.00  0.00            
ATOM   2927  CA  LYS X 373      19.681  64.409  56.257  0.00  0.00            
ATOM   2928  CB  LYS X 373      18.157  64.212  56.164  0.00  0.00            
ATOM   2929  CG  LYS X 373      17.756  63.749  54.752  0.00  0.00            
ATOM   2930  CD  LYS X 373      16.303  63.265  54.690  0.00  0.00            
ATOM   2931  CE  LYS X 373      15.919  63.021  53.227  0.00  0.00            
ATOM   2932  NZ  LYS X 373      14.614  62.335  53.096  0.00  0.00            
ATOM   2933  C   LYS X 373      20.101  65.361  57.387  0.00  0.00            
ATOM   2934  O   LYS X 373      20.098  66.570  57.178  0.00  0.00            
ATOM   2935  N   GLU X 374      20.556  64.852  58.535  0.00  0.00            
ATOM   2936  CA  GLU X 374      21.250  65.638  59.581  0.00  0.00            
ATOM   2937  CB  GLU X 374      21.340  64.813  60.876  0.00  0.00            
ATOM   2938  CG  GLU X 374      19.997  64.662  61.597  0.00  0.00            
ATOM   2939  CD  GLU X 374      20.163  63.815  62.862  0.00  0.00            
ATOM   2940  OE1 GLU X 374      20.112  64.364  63.989  0.00  0.00            
ATOM   2941  OE2 GLU X 374      20.332  62.577  62.751  0.00  0.00            
ATOM   2942  C   GLU X 374      22.678  66.091  59.197  0.00  0.00            
ATOM   2943  O   GLU X 374      23.194  67.054  59.766  0.00  0.00            
ATOM   2944  N   LEU X 375      23.328  65.418  58.241  0.00  0.00            
ATOM   2945  CA  LEU X 375      24.704  65.683  57.796  0.00  0.00            
ATOM   2946  CB  LEU X 375      25.408  64.321  57.619  0.00  0.00            
ATOM   2947  CG  LEU X 375      26.859  64.355  57.103  0.00  0.00            
ATOM   2948  CD1 LEU X 375      27.789  65.234  57.934  0.00  0.00            
ATOM   2949  CD2 LEU X 375      27.436  62.937  57.125  0.00  0.00            
ATOM   2950  C   LEU X 375      24.758  66.583  56.546  0.00  0.00            
ATOM   2951  O   LEU X 375      25.692  67.368  56.405  0.00  0.00            
ATOM   2952  N   ILE X 376      23.738  66.558  55.680  0.00  0.00            
ATOM   2953  CA  ILE X 376      23.616  67.464  54.520  0.00  0.00            
ATOM   2954  CB  ILE X 376      22.330  67.138  53.713  0.00  0.00            
ATOM   2955  CG2 ILE X 376      22.022  68.226  52.666  0.00  0.00            
ATOM   2956  CG1 ILE X 376      22.485  65.765  53.011  0.00  0.00            
ATOM   2957  CD1 ILE X 376      21.210  65.234  52.341  0.00  0.00            
ATOM   2958  C   ILE X 376      23.757  68.965  54.892  0.00  0.00            
ATOM   2959  O   ILE X 376      24.574  69.638  54.254  0.00  0.00            
ATOM   2960  N   PRO X 377      23.062  69.529  55.907  0.00  0.00            
ATOM   2961  CD  PRO X 377      21.984  68.936  56.687  0.00  0.00            
ATOM   2962  CG  PRO X 377      21.632  69.954  57.772  0.00  0.00            
ATOM   2963  CB  PRO X 377      21.986  71.285  57.115  0.00  0.00            
ATOM   2964  CA  PRO X 377      23.219  70.943  56.275  0.00  0.00            
ATOM   2965  C   PRO X 377      24.527  71.240  57.030  0.00  0.00            
ATOM   2966  O   PRO X 377      25.041  72.354  56.943  0.00  0.00            
ATOM   2967  N   GLU X 378      25.118  70.258  57.719  0.00  0.00            
ATOM   2968  CA  GLU X 378      26.457  70.392  58.315  0.00  0.00            
ATOM   2969  CB  GLU X 378      26.710  69.206  59.264  0.00  0.00            
ATOM   2970  CG  GLU X 378      28.066  69.219  59.988  0.00  0.00            
ATOM   2971  CD  GLU X 378      28.099  70.175  61.184  0.00  0.00            
ATOM   2972  OE1 GLU X 378      27.972  71.405  61.007  0.00  0.00            
ATOM   2973  OE2 GLU X 378      28.234  69.706  62.340  0.00  0.00            
ATOM   2974  C   GLU X 378      27.523  70.490  57.210  0.00  0.00            
ATOM   2975  O   GLU X 378      28.338  71.410  57.212  0.00  0.00            
ATOM   2976  N   ALA X 379      27.473  69.611  56.204  0.00  0.00            
ATOM   2977  CA  ALA X 379      28.358  69.667  55.042  0.00  0.00            
ATOM   2978  CB  ALA X 379      28.144  68.399  54.206  0.00  0.00            
ATOM   2979  C   ALA X 379      28.143  70.949  54.214  0.00  0.00            
ATOM   2980  O   ALA X 379      29.112  71.589  53.809  0.00  0.00            
ATOM   2981  N   THR X 380      26.893  71.378  54.015  0.00  0.00            
ATOM   2982  CA  THR X 380      26.573  72.606  53.261  0.00  0.00            
ATOM   2983  CB  THR X 380      25.082  72.657  52.881  0.00  0.00            
ATOM   2984  CG2 THR X 380      24.767  73.767  51.879  0.00  0.00            
ATOM   2985  OG1 THR X 380      24.715  71.460  52.236  0.00  0.00            
ATOM   2986  C   THR X 380      27.015  73.874  54.008  0.00  0.00            
ATOM   2987  O   THR X 380      27.431  74.848  53.380  0.00  0.00            
ATOM   2988  N   GLU X 381      27.042  73.863  55.342  0.00  0.00            
ATOM   2989  CA  GLU X 381      27.687  74.902  56.160  0.00  0.00            
ATOM   2990  CB  GLU X 381      27.194  74.740  57.606  0.00  0.00            
ATOM   2991  CG  GLU X 381      27.685  75.804  58.591  0.00  0.00            
ATOM   2992  CD  GLU X 381      27.025  75.587  59.960  0.00  0.00            
ATOM   2993  OE1 GLU X 381      25.810  75.861  60.103  0.00  0.00            
ATOM   2994  OE2 GLU X 381      27.700  75.099  60.897  0.00  0.00            
ATOM   2995  C   GLU X 381      29.221  74.842  56.053  0.00  0.00            
ATOM   2996  O   GLU X 381      29.867  75.869  55.828  0.00  0.00            
ATOM   2997  N   LYS X 382      29.814  73.642  56.138  0.00  0.00            
ATOM   2998  CA  LYS X 382      31.276  73.432  56.136  0.00  0.00            
ATOM   2999  CB  LYS X 382      31.644  72.154  56.920  0.00  0.00            
ATOM   3000  CG  LYS X 382      31.858  72.416  58.425  0.00  0.00            
ATOM   3001  CD  LYS X 382      30.605  72.848  59.204  0.00  0.00            
ATOM   3002  CE  LYS X 382      30.981  73.193  60.646  0.00  0.00            
ATOM   3003  NZ  LYS X 382      29.786  73.405  61.492  0.00  0.00            
ATOM   3004  C   LYS X 382      31.945  73.511  54.753  0.00  0.00            
ATOM   3005  O   LYS X 382      33.178  73.530  54.690  0.00  0.00            
ATOM   3006  N   TYR X 383      31.174  73.596  53.666  0.00  0.00            
ATOM   3007  CA  TYR X 383      31.675  73.794  52.295  0.00  0.00            
ATOM   3008  CB  TYR X 383      31.375  72.555  51.434  0.00  0.00            
ATOM   3009  CG  TYR X 383      32.339  71.397  51.625  0.00  0.00            
ATOM   3010  CD1 TYR X 383      33.272  71.093  50.614  0.00  0.00            
ATOM   3011  CE1 TYR X 383      34.140  69.995  50.753  0.00  0.00            
ATOM   3012  CZ  TYR X 383      34.085  69.197  51.915  0.00  0.00            
ATOM   3013  OH  TYR X 383      34.897  68.120  52.051  0.00  0.00            
ATOM   3014  CE2 TYR X 383      33.170  69.516  52.941  0.00  0.00            
ATOM   3015  CD2 TYR X 383      32.291  70.606  52.790  0.00  0.00            
ATOM   3016  C   TYR X 383      31.149  75.064  51.607  0.00  0.00            
ATOM   3017  O   TYR X 383      31.938  75.724  50.933  0.00  0.00            
ATOM   3018  N   LEU X 384      29.860  75.413  51.748  0.00  0.00            
ATOM   3019  CA  LEU X 384      29.218  76.525  51.016  0.00  0.00            
ATOM   3020  CB  LEU X 384      28.027  75.994  50.183  0.00  0.00            
ATOM   3021  CG  LEU X 384      28.379  75.558  48.747  0.00  0.00            
ATOM   3022  CD1 LEU X 384      29.291  74.333  48.688  0.00  0.00            
ATOM   3023  CD2 LEU X 384      27.096  75.227  47.982  0.00  0.00            
ATOM   3024  C   LEU X 384      28.784  77.705  51.909  0.00  0.00            
ATOM   3025  O   LEU X 384      28.555  78.796  51.386  0.00  0.00            
ATOM   3026  N   GLY X 385      28.702  77.535  53.233  0.00  0.00            
ATOM   3027  CA  GLY X 385      28.534  78.642  54.185  0.00  0.00            
ATOM   3028  C   GLY X 385      29.812  79.481  54.294  0.00  0.00            
ATOM   3029  O   GLY X 385      30.910  78.962  54.065  0.00  0.00            
ATOM   3030  N   GLY X 386      29.708  80.780  54.594  0.00  0.00            
ATOM   3031  CA  GLY X 386      30.871  81.681  54.666  0.00  0.00            
ATOM   3032  C   GLY X 386      31.746  81.629  53.404  0.00  0.00            
ATOM   3033  O   GLY X 386      32.965  81.487  53.493  0.00  0.00            
ATOM   3034  N   THR X 387      31.125  81.599  52.227  0.00  0.00            
ATOM   3035  CA  THR X 387      31.770  81.416  50.916  0.00  0.00            
ATOM   3036  CB  THR X 387      31.626  79.966  50.427  0.00  0.00            
ATOM   3037  CG2 THR X 387      32.474  79.673  49.190  0.00  0.00            
ATOM   3038  OG1 THR X 387      32.065  79.076  51.432  0.00  0.00            
ATOM   3039  C   THR X 387      31.124  82.399  49.949  0.00  0.00            
ATOM   3040  O   THR X 387      30.146  82.079  49.276  0.00  0.00            
ATOM   3041  N   ASP X 388      31.602  83.640  49.981  0.00  0.00            
ATOM   3042  CA  ASP X 388      30.901  84.807  49.436  0.00  0.00            
ATOM   3043  CB  ASP X 388      31.468  86.086  50.082  0.00  0.00            
ATOM   3044  CG  ASP X 388      32.997  86.157  50.112  0.00  0.00            
ATOM   3045  OD1 ASP X 388      33.613  86.472  49.068  0.00  0.00            
ATOM   3046  OD2 ASP X 388      33.596  85.940  51.197  0.00  0.00            
ATOM   3047  C   ASP X 388      30.799  84.875  47.894  0.00  0.00            
ATOM   3048  O   ASP X 388      29.967  85.637  47.385  0.00  0.00            
ATOM   3049  N   ASP X 389      31.537  84.044  47.151  0.00  0.00            
ATOM   3050  CA  ASP X 389      31.514  83.982  45.680  0.00  0.00            
ATOM   3051  CB  ASP X 389      32.956  84.082  45.166  0.00  0.00            
ATOM   3052  CG  ASP X 389      32.989  84.310  43.661  0.00  0.00            
ATOM   3053  OD1 ASP X 389      32.450  85.349  43.222  0.00  0.00            
ATOM   3054  OD2 ASP X 389      33.546  83.477  42.907  0.00  0.00            
ATOM   3055  C   ASP X 389      30.809  82.725  45.124  0.00  0.00            
ATOM   3056  O   ASP X 389      31.184  81.592  45.436  0.00  0.00            
ATOM   3057  N   THR X 390      29.821  82.895  44.237  0.00  0.00            
ATOM   3058  CA  THR X 390      29.001  81.782  43.702  0.00  0.00            
ATOM   3059  CB  THR X 390      27.782  82.303  42.939  0.00  0.00            
ATOM   3060  CG2 THR X 390      26.780  83.019  43.832  0.00  0.00            
ATOM   3061  OG1 THR X 390      28.207  83.210  41.951  0.00  0.00            
ATOM   3062  C   THR X 390      29.752  80.831  42.764  0.00  0.00            
ATOM   3063  O   THR X 390      29.396  79.654  42.645  0.00  0.00            
ATOM   3064  N   VAL X 391      30.821  81.296  42.115  0.00  0.00            
ATOM   3065  CA  VAL X 391      31.689  80.438  41.291  0.00  0.00            
ATOM   3066  CB  VAL X 391      32.431  81.267  40.225  0.00  0.00            
ATOM   3067  CG1 VAL X 391      33.302  80.382  39.328  0.00  0.00            
ATOM   3068  CG2 VAL X 391      31.437  81.991  39.307  0.00  0.00            
ATOM   3069  C   VAL X 391      32.621  79.600  42.178  0.00  0.00            
ATOM   3070  O   VAL X 391      32.867  78.430  41.864  0.00  0.00            
ATOM   3071  N   LYS X 392      33.032  80.120  43.348  0.00  0.00            
ATOM   3072  CA  LYS X 392      33.683  79.317  44.399  0.00  0.00            
ATOM   3073  CB  LYS X 392      34.463  80.215  45.379  0.00  0.00            
ATOM   3074  CG  LYS X 392      35.264  79.355  46.374  0.00  0.00            
ATOM   3075  CD  LYS X 392      36.351  80.125  47.133  0.00  0.00            
ATOM   3076  CE  LYS X 392      36.990  79.182  48.162  0.00  0.00            
ATOM   3077  NZ  LYS X 392      38.284  79.694  48.663  0.00  0.00            
ATOM   3078  C   LYS X 392      32.706  78.363  45.101  0.00  0.00            
ATOM   3079  O   LYS X 392      33.084  77.219  45.345  0.00  0.00            
ATOM   3080  N   LYS X 393      31.435  78.739  45.328  0.00  0.00            
ATOM   3081  CA  LYS X 393      30.390  77.790  45.784  0.00  0.00            
ATOM   3082  CB  LYS X 393      29.006  78.455  45.902  0.00  0.00            
ATOM   3083  CG  LYS X 393      28.811  79.363  47.129  0.00  0.00            
ATOM   3084  CD  LYS X 393      27.345  79.834  47.182  0.00  0.00            
ATOM   3085  CE  LYS X 393      26.926  80.409  48.539  0.00  0.00            
ATOM   3086  NZ  LYS X 393      27.446  81.771  48.787  0.00  0.00            
ATOM   3087  C   LYS X 393      30.291  76.569  44.858  0.00  0.00            
ATOM   3088  O   LYS X 393      30.271  75.442  45.352  0.00  0.00            
ATOM   3089  N   LYS X 394      30.305  76.768  43.530  0.00  0.00            
ATOM   3090  CA  LYS X 394      30.347  75.663  42.548  0.00  0.00            
ATOM   3091  CB  LYS X 394      30.178  76.212  41.115  0.00  0.00            
ATOM   3092  CG  LYS X 394      29.923  75.069  40.116  0.00  0.00            
ATOM   3093  CD  LYS X 394      29.817  75.548  38.662  0.00  0.00            
ATOM   3094  CE  LYS X 394      29.643  74.318  37.760  0.00  0.00            
ATOM   3095  NZ  LYS X 394      29.731  74.655  36.324  0.00  0.00            
ATOM   3096  C   LYS X 394      31.620  74.813  42.683  0.00  0.00            
ATOM   3097  O   LYS X 394      31.539  73.587  42.679  0.00  0.00            
ATOM   3098  N   ASP X 395      32.781  75.448  42.846  0.00  0.00            
ATOM   3099  CA  ASP X 395      34.079  74.766  42.959  0.00  0.00            
ATOM   3100  CB  ASP X 395      35.188  75.824  42.922  0.00  0.00            
ATOM   3101  CG  ASP X 395      36.554  75.221  42.607  0.00  0.00            
ATOM   3102  OD1 ASP X 395      37.485  75.374  43.432  0.00  0.00            
ATOM   3103  OD2 ASP X 395      36.733  74.685  41.488  0.00  0.00            
ATOM   3104  C   ASP X 395      34.206  73.896  44.226  0.00  0.00            
ATOM   3105  O   ASP X 395      34.797  72.814  44.175  0.00  0.00            
ATOM   3106  N   LEU X 396      33.622  74.338  45.345  0.00  0.00            
ATOM   3107  CA  LEU X 396      33.529  73.580  46.601  0.00  0.00            
ATOM   3108  CB  LEU X 396      33.181  74.551  47.753  0.00  0.00            
ATOM   3109  CG  LEU X 396      34.373  75.186  48.497  0.00  0.00            
ATOM   3110  CD1 LEU X 396      35.044  74.185  49.439  0.00  0.00            
ATOM   3111  CD2 LEU X 396      35.443  75.773  47.580  0.00  0.00            
ATOM   3112  C   LEU X 396      32.500  72.443  46.508  0.00  0.00            
ATOM   3113  O   LEU X 396      32.743  71.353  47.025  0.00  0.00            
ATOM   3114  N   PHE X 397      31.374  72.663  45.821  0.00  0.00            
ATOM   3115  CA  PHE X 397      30.358  71.629  45.595  0.00  0.00            
ATOM   3116  CB  PHE X 397      29.126  72.275  44.947  0.00  0.00            
ATOM   3117  CG  PHE X 397      27.912  71.370  44.884  0.00  0.00            
ATOM   3118  CD1 PHE X 397      27.018  71.331  45.969  0.00  0.00            
ATOM   3119  CE1 PHE X 397      25.872  70.521  45.910  0.00  0.00            
ATOM   3120  CZ  PHE X 397      25.620  69.736  44.772  0.00  0.00            
ATOM   3121  CE2 PHE X 397      26.515  69.767  43.688  0.00  0.00            
ATOM   3122  CD2 PHE X 397      27.660  70.584  43.743  0.00  0.00            
ATOM   3123  C   PHE X 397      30.894  70.471  44.738  0.00  0.00            
ATOM   3124  O   PHE X 397      30.661  69.306  45.060  0.00  0.00            
ATOM   3125  N   LEU X 398      31.658  70.783  43.684  0.00  0.00            
ATOM   3126  CA  LEU X 398      32.270  69.797  42.786  0.00  0.00            
ATOM   3127  CB  LEU X 398      32.890  70.572  41.607  0.00  0.00            
ATOM   3128  CG  LEU X 398      33.455  69.701  40.468  0.00  0.00            
ATOM   3129  CD1 LEU X 398      32.378  68.822  39.825  0.00  0.00            
ATOM   3130  CD2 LEU X 398      34.032  70.605  39.377  0.00  0.00            
ATOM   3131  C   LEU X 398      33.293  68.893  43.503  0.00  0.00            
ATOM   3132  O   LEU X 398      33.374  67.701  43.211  0.00  0.00            
ATOM   3133  N   ASP X 399      34.022  69.436  44.482  0.00  0.00            
ATOM   3134  CA  ASP X 399      34.950  68.678  45.330  0.00  0.00            
ATOM   3135  CB  ASP X 399      35.872  69.676  46.045  0.00  0.00            
ATOM   3136  CG  ASP X 399      36.960  69.015  46.886  0.00  0.00            
ATOM   3137  OD1 ASP X 399      37.769  68.231  46.349  0.00  0.00            
ATOM   3138  OD2 ASP X 399      37.049  69.283  48.106  0.00  0.00            
ATOM   3139  C   ASP X 399      34.200  67.779  46.328  0.00  0.00            
ATOM   3140  O   ASP X 399      34.523  66.594  46.462  0.00  0.00            
ATOM   3141  N   LEU X 400      33.164  68.329  46.975  0.00  0.00            
ATOM   3142  CA  LEU X 400      32.321  67.646  47.960  0.00  0.00            
ATOM   3143  CB  LEU X 400      31.272  68.654  48.477  0.00  0.00            
ATOM   3144  CG  LEU X 400      30.211  68.085  49.439  0.00  0.00            
ATOM   3145  CD1 LEU X 400      30.819  67.552  50.735  0.00  0.00            
ATOM   3146  CD2 LEU X 400      29.206  69.179  49.805  0.00  0.00            
ATOM   3147  C   LEU X 400      31.657  66.383  47.391  0.00  0.00            
ATOM   3148  O   LEU X 400      31.775  65.315  47.993  0.00  0.00            
ATOM   3149  N   ILE X 401      30.974  66.485  46.242  0.00  0.00            
ATOM   3150  CA  ILE X 401      30.193  65.362  45.688  0.00  0.00            
ATOM   3151  CB  ILE X 401      29.244  65.802  44.549  0.00  0.00            
ATOM   3152  CG2 ILE X 401      28.192  66.784  45.100  0.00  0.00            
ATOM   3153  CG1 ILE X 401      30.000  66.346  43.313  0.00  0.00            
ATOM   3154  CD1 ILE X 401      29.093  66.793  42.160  0.00  0.00            
ATOM   3155  C   ILE X 401      31.069  64.177  45.260  0.00  0.00            
ATOM   3156  O   ILE X 401      30.621  63.036  45.342  0.00  0.00            
ATOM   3157  N   ALA X 402      32.320  64.422  44.863  0.00  0.00            
ATOM   3158  CA  ALA X 402      33.280  63.360  44.578  0.00  0.00            
ATOM   3159  CB  ALA X 402      34.391  63.944  43.696  0.00  0.00            
ATOM   3160  C   ALA X 402      33.816  62.716  45.873  0.00  0.00            
ATOM   3161  O   ALA X 402      33.818  61.488  45.999  0.00  0.00            
ATOM   3162  N   ASP X 403      34.214  63.518  46.869  0.00  0.00            
ATOM   3163  CA  ASP X 403      34.844  63.005  48.093  0.00  0.00            
ATOM   3164  CB  ASP X 403      35.512  64.144  48.886  0.00  0.00            
ATOM   3165  CG  ASP X 403      36.932  64.462  48.396  0.00  0.00            
ATOM   3166  OD1 ASP X 403      37.699  63.528  48.056  0.00  0.00            
ATOM   3167  OD2 ASP X 403      37.311  65.659  48.360  0.00  0.00            
ATOM   3168  C   ASP X 403      33.904  62.162  48.972  0.00  0.00            
ATOM   3169  O   ASP X 403      34.354  61.147  49.509  0.00  0.00            
ATOM   3170  N   VAL X 404      32.609  62.502  49.070  0.00  0.00            
ATOM   3171  CA  VAL X 404      31.637  61.704  49.856  0.00  0.00            
ATOM   3172  CB  VAL X 404      30.445  62.537  50.373  0.00  0.00            
ATOM   3173  CG1 VAL X 404      30.924  63.737  51.193  0.00  0.00            
ATOM   3174  CG2 VAL X 404      29.493  63.012  49.266  0.00  0.00            
ATOM   3175  C   VAL X 404      31.123  60.457  49.128  0.00  0.00            
ATOM   3176  O   VAL X 404      30.666  59.518  49.783  0.00  0.00            
ATOM   3177  N   MET X 405      31.189  60.430  47.790  0.00  0.00            
ATOM   3178  CA  MET X 405      30.716  59.300  46.978  0.00  0.00            
ATOM   3179  CB  MET X 405      30.148  59.823  45.649  0.00  0.00            
ATOM   3180  CG  MET X 405      29.227  58.797  44.978  0.00  0.00            
ATOM   3181  SD  MET X 405      28.698  59.241  43.302  0.00  0.00            
ATOM   3182  CE  MET X 405      30.053  58.502  42.350  0.00  0.00            
ATOM   3183  C   MET X 405      31.810  58.245  46.751  0.00  0.00            
ATOM   3184  O   MET X 405      31.504  57.053  46.730  0.00  0.00            
ATOM   3185  N   PHE X 406      33.077  58.660  46.612  0.00  0.00            
ATOM   3186  CA  PHE X 406      34.222  57.744  46.472  0.00  0.00            
ATOM   3187  CB  PHE X 406      34.374  57.339  44.994  0.00  0.00            
ATOM   3188  CG  PHE X 406      34.969  58.410  44.093  0.00  0.00            
ATOM   3189  CD1 PHE X 406      34.141  59.373  43.487  0.00  0.00            
ATOM   3190  CE1 PHE X 406      34.703  60.384  42.688  0.00  0.00            
ATOM   3191  CZ  PHE X 406      36.094  60.441  42.496  0.00  0.00            
ATOM   3192  CE2 PHE X 406      36.924  59.478  43.093  0.00  0.00            
ATOM   3193  CD2 PHE X 406      36.363  58.466  43.891  0.00  0.00            
ATOM   3194  C   PHE X 406      35.569  58.292  46.979  0.00  0.00            
ATOM   3195  O   PHE X 406      36.414  57.506  47.410  0.00  0.00            
ATOM   3196  N   GLY X 407      35.803  59.608  46.907  0.00  0.00            
ATOM   3197  CA  GLY X 407      37.154  60.183  46.955  0.00  0.00            
ATOM   3198  C   GLY X 407      37.865  60.096  48.309  0.00  0.00            
ATOM   3199  O   GLY X 407      39.080  59.891  48.340  0.00  0.00            
ATOM   3200  N   VAL X 408      37.140  60.181  49.429  0.00  0.00            
ATOM   3201  CA  VAL X 408      37.690  59.870  50.761  0.00  0.00            
ATOM   3202  CB  VAL X 408      37.059  60.749  51.862  0.00  0.00            
ATOM   3203  CG1 VAL X 408      37.433  60.272  53.269  0.00  0.00            
ATOM   3204  CG2 VAL X 408      37.546  62.197  51.728  0.00  0.00            
ATOM   3205  C   VAL X 408      37.645  58.361  51.055  0.00  0.00            
ATOM   3206  O   VAL X 408      38.692  57.825  51.426  0.00  0.00            
ATOM   3207  N   PRO X 409      36.530  57.624  50.842  0.00  0.00            
ATOM   3208  CD  PRO X 409      35.178  58.121  50.598  0.00  0.00            
ATOM   3209  CG  PRO X 409      34.238  56.946  50.854  0.00  0.00            
ATOM   3210  CB  PRO X 409      35.110  55.741  50.513  0.00  0.00            
ATOM   3211  CA  PRO X 409      36.492  56.166  51.016  0.00  0.00            
ATOM   3212  C   PRO X 409      37.626  55.401  50.306  0.00  0.00            
ATOM   3213  O   PRO X 409      38.226  54.503  50.899  0.00  0.00            
ATOM   3214  N   SER X 410      37.997  55.811  49.087  0.00  0.00            
ATOM   3215  CA  SER X 410      39.089  55.218  48.289  0.00  0.00            
ATOM   3216  CB  SER X 410      38.973  55.648  46.819  0.00  0.00            
ATOM   3217  OG  SER X 410      37.741  55.210  46.273  0.00  0.00            
ATOM   3218  C   SER X 410      40.509  55.500  48.822  0.00  0.00            
ATOM   3219  O   SER X 410      41.484  55.039  48.228  0.00  0.00            
ATOM   3220  N   VAL X 411      40.634  56.213  49.950  0.00  0.00            
ATOM   3221  CA  VAL X 411      41.868  56.357  50.752  0.00  0.00            
ATOM   3222  CB  VAL X 411      42.349  57.826  50.768  0.00  0.00            
ATOM   3223  CG1 VAL X 411      43.682  57.988  51.513  0.00  0.00            
ATOM   3224  CG2 VAL X 411      42.555  58.364  49.343  0.00  0.00            
ATOM   3225  C   VAL X 411      41.673  55.806  52.176  0.00  0.00            
ATOM   3226  O   VAL X 411      42.592  55.203  52.730  0.00  0.00            
ATOM   3227  N   ILE X 412      40.465  55.901  52.752  0.00  0.00            
ATOM   3228  CA  ILE X 412      40.100  55.255  54.030  0.00  0.00            
ATOM   3229  CB  ILE X 412      38.619  55.547  54.379  0.00  0.00            
ATOM   3230  CG2 ILE X 412      38.071  54.659  55.511  0.00  0.00            
ATOM   3231  CG1 ILE X 412      38.371  57.037  54.712  0.00  0.00            
ATOM   3232  CD1 ILE X 412      38.923  57.537  56.054  0.00  0.00            
ATOM   3233  C   ILE X 412      40.375  53.742  53.995  0.00  0.00            
ATOM   3234  O   ILE X 412      40.902  53.202  54.965  0.00  0.00            
ATOM   3235  N   VAL X 413      40.120  53.066  52.868  0.00  0.00            
ATOM   3236  CA  VAL X 413      40.441  51.634  52.703  0.00  0.00            
ATOM   3237  CB  VAL X 413      39.916  51.118  51.346  0.00  0.00            
ATOM   3238  CG1 VAL X 413      40.631  51.718  50.128  0.00  0.00            
ATOM   3239  CG2 VAL X 413      39.966  49.589  51.266  0.00  0.00            
ATOM   3240  C   VAL X 413      41.936  51.329  52.920  0.00  0.00            
ATOM   3241  O   VAL X 413      42.272  50.338  53.567  0.00  0.00            
ATOM   3242  N   ALA X 414      42.840  52.219  52.492  0.00  0.00            
ATOM   3243  CA  ALA X 414      44.279  52.096  52.737  0.00  0.00            
ATOM   3244  CB  ALA X 414      45.027  52.979  51.729  0.00  0.00            
ATOM   3245  C   ALA X 414      44.651  52.426  54.198  0.00  0.00            
ATOM   3246  O   ALA X 414      45.466  51.724  54.799  0.00  0.00            
ATOM   3247  N   ARG X 415      44.004  53.434  54.807  0.00  0.00            
ATOM   3248  CA  ARG X 415      44.154  53.768  56.242  0.00  0.00            
ATOM   3249  CB  ARG X 415      43.410  55.072  56.581  0.00  0.00            
ATOM   3250  CG  ARG X 415      44.021  56.283  55.865  0.00  0.00            
ATOM   3251  CD  ARG X 415      43.271  57.586  56.169  0.00  0.00            
ATOM   3252  NE  ARG X 415      43.460  58.048  57.558  0.00  0.00            
ATOM   3253  CZ  ARG X 415      44.502  58.718  58.019  0.00  0.00            
ATOM   3254  NH1 ARG X 415      45.541  58.996  57.288  0.00  0.00            
ATOM   3255  NH2 ARG X 415      44.549  59.166  59.235  0.00  0.00            
ATOM   3256  C   ARG X 415      43.678  52.642  57.167  0.00  0.00            
ATOM   3257  O   ARG X 415      44.207  52.490  58.267  0.00  0.00            
ATOM   3258  N   ASN X 416      42.718  51.837  56.720  0.00  0.00            
ATOM   3259  CA  ASN X 416      42.210  50.675  57.446  0.00  0.00            
ATOM   3260  CB  ASN X 416      40.739  50.473  57.042  0.00  0.00            
ATOM   3261  CG  ASN X 416      39.813  51.586  57.506  0.00  0.00            
ATOM   3262  OD1 ASN X 416      40.164  52.453  58.298  0.00  0.00            
ATOM   3263  ND2 ASN X 416      38.584  51.566  57.057  0.00  0.00            
ATOM   3264  C   ASN X 416      43.082  49.424  57.214  0.00  0.00            
ATOM   3265  O   ASN X 416      43.365  48.696  58.167  0.00  0.00            
ATOM   3266  N   HIE X 417      43.566  49.204  55.983  0.00  0.00            
ATOM   3267  CA  HIE X 417      44.517  48.129  55.648  0.00  0.00            
ATOM   3268  CB  HIE X 417      44.779  48.136  54.131  0.00  0.00            
ATOM   3269  CG  HIE X 417      45.933  47.261  53.697  0.00  0.00            
ATOM   3270  ND1 HIE X 417      47.269  47.672  53.662  0.00  0.00            
ATOM   3271  CE1 HIE X 417      47.966  46.597  53.263  0.00  0.00            
ATOM   3272  NE2 HIE X 417      47.149  45.561  53.016  0.00  0.00            
ATOM   3273  CD2 HIE X 417      45.858  45.959  53.291  0.00  0.00            
ATOM   3274  C   HIE X 417      45.831  48.250  56.433  0.00  0.00            
ATOM   3275  O   HIE X 417      46.296  47.262  57.003  0.00  0.00            
ATOM   3276  N   ARG X 418      46.399  49.459  56.549  0.00  0.00            
ATOM   3277  CA  ARG X 418      47.722  49.680  57.168  0.00  0.00            
ATOM   3278  CB  ARG X 418      48.267  51.058  56.767  0.00  0.00            
ATOM   3279  CG  ARG X 418      47.554  52.247  57.423  0.00  0.00            
ATOM   3280  CD  ARG X 418      48.120  53.539  56.831  0.00  0.00            
ATOM   3281  NE  ARG X 418      47.717  54.757  57.554  0.00  0.00            
ATOM   3282  CZ  ARG X 418      48.407  55.884  57.550  0.00  0.00            
ATOM   3283  NH1 ARG X 418      49.433  56.092  56.781  0.00  0.00            
ATOM   3284  NH2 ARG X 418      48.096  56.849  58.352  0.00  0.00            
ATOM   3285  C   ARG X 418      47.810  49.424  58.680  0.00  0.00            
ATOM   3286  O   ARG X 418      48.908  49.460  59.237  0.00  0.00            
ATOM   3287  N   ASP X 419      46.701  49.109  59.348  0.00  0.00            
ATOM   3288  CA  ASP X 419      46.674  48.630  60.740  0.00  0.00            
ATOM   3289  CB  ASP X 419      45.642  49.453  61.524  0.00  0.00            
ATOM   3290  CG  ASP X 419      45.586  49.108  63.016  0.00  0.00            
ATOM   3291  OD1 ASP X 419      46.610  49.266  63.727  0.00  0.00            
ATOM   3292  OD2 ASP X 419      44.491  48.710  63.487  0.00  0.00            
ATOM   3293  C   ASP X 419      46.485  47.098  60.861  0.00  0.00            
ATOM   3294  O   ASP X 419      46.623  46.547  61.955  0.00  0.00            
ATOM   3295  N   ALA X 420      46.255  46.387  59.748  0.00  0.00            
ATOM   3296  CA  ALA X 420      46.188  44.920  59.689  0.00  0.00            
ATOM   3297  CB  ALA X 420      45.276  44.523  58.521  0.00  0.00            
ATOM   3298  C   ALA X 420      47.570  44.228  59.596  0.00  0.00            
ATOM   3299  O   ALA X 420      47.668  43.021  59.824  0.00  0.00            
ATOM   3300  N   GLY X 421      48.639  44.981  59.298  0.00  0.00            
ATOM   3301  CA  GLY X 421      50.030  44.522  59.424  0.00  0.00            
ATOM   3302  C   GLY X 421      50.744  44.100  58.133  0.00  0.00            
ATOM   3303  O   GLY X 421      51.613  43.226  58.197  0.00  0.00            
ATOM   3304  N   ALA X 422      50.411  44.688  56.978  0.00  0.00            
ATOM   3305  CA  ALA X 422      51.040  44.395  55.682  0.00  0.00            
ATOM   3306  CB  ALA X 422      50.140  43.412  54.927  0.00  0.00            
ATOM   3307  C   ALA X 422      51.320  45.675  54.856  0.00  0.00            
ATOM   3308  O   ALA X 422      50.649  46.680  55.087  0.00  0.00            
ATOM   3309  N   PRO X 423      52.278  45.672  53.900  0.00  0.00            
ATOM   3310  CD  PRO X 423      53.151  44.556  53.551  0.00  0.00            
ATOM   3311  CG  PRO X 423      54.410  45.181  52.957  0.00  0.00            
ATOM   3312  CB  PRO X 423      53.876  46.443  52.288  0.00  0.00            
ATOM   3313  CA  PRO X 423      52.729  46.885  53.201  0.00  0.00            
ATOM   3314  C   PRO X 423      51.647  47.615  52.389  0.00  0.00            
ATOM   3315  O   PRO X 423      50.844  46.986  51.701  0.00  0.00            
ATOM   3316  N   THR X 424      51.676  48.951  52.409  0.00  0.00            
ATOM   3317  CA  THR X 424      50.648  49.819  51.800  0.00  0.00            
ATOM   3318  CB  THR X 424      49.724  50.443  52.869  0.00  0.00            
ATOM   3319  CG2 THR X 424      48.358  50.822  52.303  0.00  0.00            
ATOM   3320  OG1 THR X 424      49.503  49.585  53.969  0.00  0.00            
ATOM   3321  C   THR X 424      51.303  50.946  50.993  0.00  0.00            
ATOM   3322  O   THR X 424      52.114  51.698  51.540  0.00  0.00            
ATOM   3323  N   TYR X 425      50.941  51.092  49.715  0.00  0.00            
ATOM   3324  CA  TYR X 425      51.523  52.081  48.792  0.00  0.00            
ATOM   3325  CB  TYR X 425      52.461  51.378  47.797  0.00  0.00            
ATOM   3326  CG  TYR X 425      53.670  50.716  48.430  0.00  0.00            
ATOM   3327  CD1 TYR X 425      53.629  49.347  48.764  0.00  0.00            
ATOM   3328  CE1 TYR X 425      54.745  48.732  49.364  0.00  0.00            
ATOM   3329  CZ  TYR X 425      55.901  49.492  49.647  0.00  0.00            
ATOM   3330  OH  TYR X 425      56.972  48.918  50.258  0.00  0.00            
ATOM   3331  CE2 TYR X 425      55.944  50.860  49.302  0.00  0.00            
ATOM   3332  CD2 TYR X 425      54.832  51.469  48.690  0.00  0.00            
ATOM   3333  C   TYR X 425      50.448  52.881  48.039  0.00  0.00            
ATOM   3334  O   TYR X 425      49.424  52.333  47.635  0.00  0.00            
ATOM   3335  N   MET X 426      50.710  54.170  47.805  0.00  0.00            
ATOM   3336  CA  MET X 426      49.816  55.090  47.086  0.00  0.00            
ATOM   3337  CB  MET X 426      49.240  56.137  48.056  0.00  0.00            
ATOM   3338  CG  MET X 426      48.402  55.551  49.202  0.00  0.00            
ATOM   3339  SD  MET X 426      46.898  54.635  48.773  0.00  0.00            
ATOM   3340  CE  MET X 426      45.923  55.900  47.916  0.00  0.00            
ATOM   3341  C   MET X 426      50.546  55.784  45.925  0.00  0.00            
ATOM   3342  O   MET X 426      51.769  55.956  45.967  0.00  0.00            
ATOM   3343  N   TYR X 427      49.803  56.204  44.898  0.00  0.00            
ATOM   3344  CA  TYR X 427      50.321  56.964  43.750  0.00  0.00            
ATOM   3345  CB  TYR X 427      50.973  56.016  42.731  0.00  0.00            
ATOM   3346  CG  TYR X 427      50.057  54.968  42.115  0.00  0.00            
ATOM   3347  CD1 TYR X 427      49.610  55.118  40.786  0.00  0.00            
ATOM   3348  CE1 TYR X 427      48.788  54.135  40.201  0.00  0.00            
ATOM   3349  CZ  TYR X 427      48.408  52.997  40.944  0.00  0.00            
ATOM   3350  OH  TYR X 427      47.598  52.051  40.408  0.00  0.00            
ATOM   3351  CE2 TYR X 427      48.848  52.850  42.271  0.00  0.00            
ATOM   3352  CD2 TYR X 427      49.667  53.832  42.856  0.00  0.00            
ATOM   3353  C   TYR X 427      49.236  57.819  43.078  0.00  0.00            
ATOM   3354  O   TYR X 427      48.048  57.541  43.223  0.00  0.00            
ATOM   3355  N   GLU X 428      49.628  58.858  42.334  0.00  0.00            
ATOM   3356  CA  GLU X 428      48.700  59.786  41.669  0.00  0.00            
ATOM   3357  CB  GLU X 428      48.552  61.052  42.535  0.00  0.00            
ATOM   3358  CG  GLU X 428      47.427  61.985  42.063  0.00  0.00            
ATOM   3359  CD  GLU X 428      47.405  63.282  42.883  0.00  0.00            
ATOM   3360  OE1 GLU X 428      48.224  64.185  42.585  0.00  0.00            
ATOM   3361  OE2 GLU X 428      46.577  63.430  43.815  0.00  0.00            
ATOM   3362  C   GLU X 428      49.142  60.126  40.231  0.00  0.00            
ATOM   3363  O   GLU X 428      50.219  60.696  40.016  0.00  0.00            
ATOM   3364  N   PHE X 429      48.282  59.838  39.247  0.00  0.00            
ATOM   3365  CA  PHE X 429      48.480  60.233  37.844  0.00  0.00            
ATOM   3366  CB  PHE X 429      47.475  59.504  36.935  0.00  0.00            
ATOM   3367  CG  PHE X 429      47.937  58.160  36.408  0.00  0.00            
ATOM   3368  CD1 PHE X 429      48.700  58.093  35.225  0.00  0.00            
ATOM   3369  CE1 PHE X 429      49.086  56.847  34.700  0.00  0.00            
ATOM   3370  CZ  PHE X 429      48.712  55.663  35.357  0.00  0.00            
ATOM   3371  CE2 PHE X 429      47.955  55.728  36.538  0.00  0.00            
ATOM   3372  CD2 PHE X 429      47.568  56.972  37.066  0.00  0.00            
ATOM   3373  C   PHE X 429      48.330  61.752  37.678  0.00  0.00            
ATOM   3374  O   PHE X 429      47.226  62.291  37.797  0.00  0.00            
ATOM   3375  N   GLN X 430      49.429  62.441  37.359  0.00  0.00            
ATOM   3376  CA  GLN X 430      49.451  63.898  37.170  0.00  0.00            
ATOM   3377  CB  GLN X 430      50.891  64.425  37.325  0.00  0.00            
ATOM   3378  CG  GLN X 430      51.583  64.039  38.647  0.00  0.00            
ATOM   3379  CD  GLN X 430      50.801  64.458  39.887  0.00  0.00            
ATOM   3380  OE1 GLN X 430      50.812  65.606  40.317  0.00  0.00            
ATOM   3381  NE2 GLN X 430      50.086  63.549  40.510  0.00  0.00            
ATOM   3382  C   GLN X 430      48.836  64.332  35.824  0.00  0.00            
ATOM   3383  O   GLN X 430      48.347  65.457  35.712  0.00  0.00            
ATOM   3384  N   TYR X 431      48.800  63.432  34.833  0.00  0.00            
ATOM   3385  CA  TYR X 431      47.962  63.533  33.634  0.00  0.00            
ATOM   3386  CB  TYR X 431      48.710  64.237  32.480  0.00  0.00            
ATOM   3387  CG  TYR X 431      49.459  63.351  31.488  0.00  0.00            
ATOM   3388  CD1 TYR X 431      48.875  63.042  30.241  0.00  0.00            
ATOM   3389  CE1 TYR X 431      49.582  62.281  29.285  0.00  0.00            
ATOM   3390  CZ  TYR X 431      50.877  61.805  29.582  0.00  0.00            
ATOM   3391  OH  TYR X 431      51.584  61.085  28.672  0.00  0.00            
ATOM   3392  CE2 TYR X 431      51.457  62.108  30.833  0.00  0.00            
ATOM   3393  CD2 TYR X 431      50.755  62.884  31.779  0.00  0.00            
ATOM   3394  C   TYR X 431      47.431  62.147  33.226  0.00  0.00            
ATOM   3395  O   TYR X 431      47.983  61.125  33.636  0.00  0.00            
ATOM   3396  N   ARG X 432      46.379  62.129  32.402  0.00  0.00            
ATOM   3397  CA  ARG X 432      45.808  60.953  31.725  0.00  0.00            
ATOM   3398  CB  ARG X 432      44.379  60.712  32.249  0.00  0.00            
ATOM   3399  CG  ARG X 432      43.597  59.649  31.455  0.00  0.00            
ATOM   3400  CD  ARG X 432      42.189  59.454  32.024  0.00  0.00            
ATOM   3401  NE  ARG X 432      42.179  58.590  33.213  0.00  0.00            
ATOM   3402  CZ  ARG X 432      41.194  58.475  34.078  0.00  0.00            
ATOM   3403  NH1 ARG X 432      41.308  57.636  35.056  0.00  0.00            
ATOM   3404  NH2 ARG X 432      40.089  59.156  33.991  0.00  0.00            
ATOM   3405  C   ARG X 432      45.846  61.187  30.204  0.00  0.00            
ATOM   3406  O   ARG X 432      45.486  62.292  29.782  0.00  0.00            
ATOM   3407  N   PRO X 433      46.258  60.220  29.362  0.00  0.00            
ATOM   3408  CD  PRO X 433      46.920  58.975  29.729  0.00  0.00            
ATOM   3409  CG  PRO X 433      47.804  58.631  28.535  0.00  0.00            
ATOM   3410  CB  PRO X 433      46.973  59.137  27.357  0.00  0.00            
ATOM   3411  CA  PRO X 433      46.320  60.406  27.907  0.00  0.00            
ATOM   3412  C   PRO X 433      44.967  60.714  27.235  0.00  0.00            
ATOM   3413  O   PRO X 433      43.899  60.456  27.795  0.00  0.00            
ATOM   3414  N   SER X 434      45.021  61.277  26.024  0.00  0.00            
ATOM   3415  CA  SER X 434      43.874  61.800  25.257  0.00  0.00            
ATOM   3416  CB  SER X 434      43.825  63.337  25.329  0.00  0.00            
ATOM   3417  OG  SER X 434      43.815  63.815  26.662  0.00  0.00            
ATOM   3418  C   SER X 434      43.848  61.327  23.790  0.00  0.00            
ATOM   3419  O   SER X 434      43.225  61.970  22.938  0.00  0.00            
ATOM   3420  N   PHE X 435      44.523  60.220  23.467  0.00  0.00            
ATOM   3421  CA  PHE X 435      44.613  59.661  22.110  0.00  0.00            
ATOM   3422  CB  PHE X 435      46.023  59.094  21.866  0.00  0.00            
ATOM   3423  CG  PHE X 435      46.321  57.789  22.586  0.00  0.00            
ATOM   3424  CD1 PHE X 435      46.830  57.810  23.897  0.00  0.00            
ATOM   3425  CE1 PHE X 435      47.041  56.606  24.594  0.00  0.00            
ATOM   3426  CZ  PHE X 435      46.738  55.379  23.982  0.00  0.00            
ATOM   3427  CE2 PHE X 435      46.255  55.351  22.664  0.00  0.00            
ATOM   3428  CD2 PHE X 435      46.055  56.554  21.964  0.00  0.00            
ATOM   3429  C   PHE X 435      43.514  58.619  21.832  0.00  0.00            
ATOM   3430  O   PHE X 435      43.125  57.873  22.737  0.00  0.00            
ATOM   3431  N   SER X 436      43.028  58.559  20.585  0.00  0.00            
ATOM   3432  CA  SER X 436      42.083  57.556  20.038  0.00  0.00            
ATOM   3433  CB  SER X 436      42.854  56.349  19.492  0.00  0.00            
ATOM   3434  OG  SER X 436      43.631  56.713  18.362  0.00  0.00            
ATOM   3435  C   SER X 436      40.899  57.124  20.942  0.00  0.00            
ATOM   3436  O   SER X 436      40.455  55.974  20.893  0.00  0.00            
ATOM   3437  N   SER X 437      40.384  58.022  21.784  0.00  0.00            
ATOM   3438  CA  SER X 437      39.375  57.759  22.825  0.00  0.00            
ATOM   3439  CB  SER X 437      40.057  57.452  24.170  0.00  0.00            
ATOM   3440  OG  SER X 437      41.033  58.421  24.520  0.00  0.00            
ATOM   3441  C   SER X 437      38.327  58.881  22.916  0.00  0.00            
ATOM   3442  O   SER X 437      37.976  59.348  23.999  0.00  0.00            
ATOM   3443  N   ASP X 438      37.816  59.357  21.774  0.00  0.00            
ATOM   3444  CA  ASP X 438      36.836  60.465  21.721  0.00  0.00            
ATOM   3445  CB  ASP X 438      36.805  61.092  20.314  0.00  0.00            
ATOM   3446  CG  ASP X 438      36.054  60.249  19.282  0.00  0.00            
ATOM   3447  OD1 ASP X 438      36.668  59.307  18.723  0.00  0.00            
ATOM   3448  OD2 ASP X 438      34.846  60.500  19.053  0.00  0.00            
ATOM   3449  C   ASP X 438      35.430  60.102  22.262  0.00  0.00            
ATOM   3450  O   ASP X 438      34.589  60.980  22.465  0.00  0.00            
ATOM   3451  N   MET X 439      35.184  58.825  22.576  0.00  0.00            
ATOM   3452  CA  MET X 439      34.006  58.366  23.334  0.00  0.00            
ATOM   3453  CB  MET X 439      33.666  56.899  22.995  0.00  0.00            
ATOM   3454  CG  MET X 439      34.861  55.946  22.846  0.00  0.00            
ATOM   3455  SD  MET X 439      36.078  55.948  24.189  0.00  0.00            
ATOM   3456  CE  MET X 439      35.086  55.247  25.535  0.00  0.00            
ATOM   3457  C   MET X 439      34.093  58.637  24.856  0.00  0.00            
ATOM   3458  O   MET X 439      33.114  58.428  25.582  0.00  0.00            
ATOM   3459  N   LYS X 440      35.235  59.137  25.351  0.00  0.00            
ATOM   3460  CA  LYS X 440      35.409  59.693  26.705  0.00  0.00            
ATOM   3461  CB  LYS X 440      36.802  59.326  27.246  0.00  0.00            
ATOM   3462  CG  LYS X 440      37.079  57.837  27.483  0.00  0.00            
ATOM   3463  CD  LYS X 440      36.144  57.231  28.539  0.00  0.00            
ATOM   3464  CE  LYS X 440      36.690  55.925  29.120  0.00  0.00            
ATOM   3465  NZ  LYS X 440      37.952  56.138  29.861  0.00  0.00            
ATOM   3466  C   LYS X 440      35.283  61.228  26.689  0.00  0.00            
ATOM   3467  O   LYS X 440      35.751  61.842  25.728  0.00  0.00            
ATOM   3468  N   PRO X 441      34.766  61.874  27.752  0.00  0.00            
ATOM   3469  CD  PRO X 441      34.003  61.271  28.838  0.00  0.00            
ATOM   3470  CG  PRO X 441      33.731  62.397  29.832  0.00  0.00            
ATOM   3471  CB  PRO X 441      33.724  63.644  28.956  0.00  0.00            
ATOM   3472  CA  PRO X 441      34.799  63.333  27.908  0.00  0.00            
ATOM   3473  C   PRO X 441      36.204  63.837  28.306  0.00  0.00            
ATOM   3474  O   PRO X 441      36.505  64.051  29.485  0.00  0.00            
ATOM   3475  N   LYS X 442      37.090  64.011  27.315  0.00  0.00            
ATOM   3476  CA  LYS X 442      38.493  64.433  27.493  0.00  0.00            
ATOM   3477  CB  LYS X 442      39.451  63.385  26.912  0.00  0.00            
ATOM   3478  CG  LYS X 442      39.428  62.069  27.702  0.00  0.00            
ATOM   3479  CD  LYS X 442      40.528  61.137  27.185  0.00  0.00            
ATOM   3480  CE  LYS X 442      40.527  59.797  27.920  0.00  0.00            
ATOM   3481  NZ  LYS X 442      41.571  58.900  27.377  0.00  0.00            
ATOM   3482  C   LYS X 442      38.808  65.817  26.928  0.00  0.00            
ATOM   3483  O   LYS X 442      39.797  66.408  27.354  0.00  0.00            
ATOM   3484  N   THR X 443      37.968  66.407  26.075  0.00  0.00            
ATOM   3485  CA  THR X 443      38.086  67.848  25.754  0.00  0.00            
ATOM   3486  CB  THR X 443      37.238  68.282  24.546  0.00  0.00            
ATOM   3487  CG2 THR X 443      37.411  67.371  23.338  0.00  0.00            
ATOM   3488  OG1 THR X 443      35.862  68.311  24.853  0.00  0.00            
ATOM   3489  C   THR X 443      37.749  68.718  26.972  0.00  0.00            
ATOM   3490  O   THR X 443      38.308  69.803  27.128  0.00  0.00            
ATOM   3491  N   VAL X 444      36.900  68.210  27.873  0.00  0.00            
ATOM   3492  CA  VAL X 444      36.521  68.812  29.171  0.00  0.00            
ATOM   3493  CB  VAL X 444      34.994  68.724  29.375  0.00  0.00            
ATOM   3494  CG1 VAL X 444      34.226  69.364  28.212  0.00  0.00            
ATOM   3495  CG2 VAL X 444      34.547  67.266  29.559  0.00  0.00            
ATOM   3496  C   VAL X 444      37.244  68.191  30.380  0.00  0.00            
ATOM   3497  O   VAL X 444      37.063  68.651  31.507  0.00  0.00            
ATOM   3498  N   ILE X 445      38.032  67.130  30.153  0.00  0.00            
ATOM   3499  CA  ILE X 445      38.790  66.348  31.150  0.00  0.00            
ATOM   3500  CB  ILE X 445      40.140  67.035  31.494  0.00  0.00            
ATOM   3501  CG2 ILE X 445      40.996  66.099  32.370  0.00  0.00            
ATOM   3502  CG1 ILE X 445      40.939  67.429  30.225  0.00  0.00            
ATOM   3503  CD1 ILE X 445      42.225  68.220  30.500  0.00  0.00            
ATOM   3504  C   ILE X 445      37.924  65.997  32.380  0.00  0.00            
ATOM   3505  O   ILE X 445      38.055  66.597  33.451  0.00  0.00            
ATOM   3506  N   GLY X 446      37.006  65.038  32.213  0.00  0.00            
ATOM   3507  CA  GLY X 446      36.009  64.639  33.222  0.00  0.00            
ATOM   3508  C   GLY X 446      35.584  63.166  33.150  0.00  0.00            
ATOM   3509  O   GLY X 446      34.424  62.857  33.433  0.00  0.00            
ATOM   3510  N   ASP X 447      36.486  62.286  32.699  0.00  0.00            
ATOM   3511  CA  ASP X 447      36.239  60.866  32.410  0.00  0.00            
ATOM   3512  CB  ASP X 447      36.900  60.506  31.066  0.00  0.00            
ATOM   3513  CG  ASP X 447      38.298  59.895  31.203  0.00  0.00            
ATOM   3514  OD1 ASP X 447      38.423  58.699  30.857  0.00  0.00            
ATOM   3515  OD2 ASP X 447      39.225  60.591  31.683  0.00  0.00            
ATOM   3516  C   ASP X 447      36.664  59.905  33.543  0.00  0.00            
ATOM   3517  O   ASP X 447      37.262  60.315  34.532  0.00  0.00            
ATOM   3518  N   HIP X 448      36.386  58.605  33.401  0.00  0.00            
ATOM   3519  CA  HIP X 448      36.824  57.568  34.349  0.00  0.00            
ATOM   3520  CB  HIP X 448      35.734  57.416  35.437  0.00  0.00            
ATOM   3521  CG  HIP X 448      35.933  56.312  36.396  0.00  0.00            
ATOM   3522  ND1 HIP X 448      37.049  56.126  37.232  0.00  0.00            
ATOM   3523  CE1 HIP X 448      36.836  54.986  37.978  0.00  0.00            
ATOM   3524  NE2 HIP X 448      35.600  54.471  37.652  0.00  0.00            
ATOM   3525  CD2 HIP X 448      35.033  55.276  36.666  0.00  0.00            
ATOM   3526  C   HIP X 448      37.180  56.258  33.611  0.00  0.00            
ATOM   3527  O   HIP X 448      36.838  56.107  32.439  0.00  0.00            
ATOM   3528  N   GLY X 449      37.911  55.331  34.247  0.00  0.00            
ATOM   3529  CA  GLY X 449      38.170  53.985  33.713  0.00  0.00            
ATOM   3530  C   GLY X 449      38.933  54.001  32.387  0.00  0.00            
ATOM   3531  O   GLY X 449      38.358  53.696  31.343  0.00  0.00            
ATOM   3532  N   ASP X 450      40.198  54.433  32.391  0.00  0.00            
ATOM   3533  CA  ASP X 450      40.934  54.731  31.147  0.00  0.00            
ATOM   3534  CB  ASP X 450      41.133  56.242  31.059  0.00  0.00            
ATOM   3535  CG  ASP X 450      41.380  56.694  29.624  0.00  0.00            
ATOM   3536  OD1 ASP X 450      40.441  56.632  28.800  0.00  0.00            
ATOM   3537  OD2 ASP X 450      42.496  57.152  29.305  0.00  0.00            
ATOM   3538  C   ASP X 450      42.284  54.020  30.992  0.00  0.00            
ATOM   3539  O   ASP X 450      42.695  53.692  29.880  0.00  0.00            
ATOM   3540  N   GLU X 451      42.967  53.742  32.100  0.00  0.00            
ATOM   3541  CA  GLU X 451      44.338  53.219  32.127  0.00  0.00            
ATOM   3542  CB  GLU X 451      44.787  53.153  33.600  0.00  0.00            
ATOM   3543  CG  GLU X 451      45.099  54.524  34.239  0.00  0.00            
ATOM   3544  CD  GLU X 451      43.933  55.533  34.297  0.00  0.00            
ATOM   3545  OE1 GLU X 451      44.170  56.747  34.089  0.00  0.00            
ATOM   3546  OE2 GLU X 451      42.766  55.149  34.554  0.00  0.00            
ATOM   3547  C   GLU X 451      44.470  51.850  31.423  0.00  0.00            
ATOM   3548  O   GLU X 451      45.473  51.585  30.752  0.00  0.00            
ATOM   3549  N   LEU X 452      43.413  51.026  31.481  0.00  0.00            
ATOM   3550  CA  LEU X 452      43.281  49.734  30.786  0.00  0.00            
ATOM   3551  CB  LEU X 452      42.040  48.975  31.318  0.00  0.00            
ATOM   3552  CG  LEU X 452      40.603  49.421  30.963  0.00  0.00            
ATOM   3553  CD1 LEU X 452      40.334  50.911  31.180  0.00  0.00            
ATOM   3554  CD2 LEU X 452      40.180  49.057  29.538  0.00  0.00            
ATOM   3555  C   LEU X 452      43.326  49.821  29.249  0.00  0.00            
ATOM   3556  O   LEU X 452      43.560  48.816  28.578  0.00  0.00            
ATOM   3557  N   PHE X 453      43.156  51.023  28.696  0.00  0.00            
ATOM   3558  CA  PHE X 453      43.401  51.360  27.295  0.00  0.00            
ATOM   3559  CB  PHE X 453      42.160  52.098  26.759  0.00  0.00            
ATOM   3560  CG  PHE X 453      42.224  52.597  25.325  0.00  0.00            
ATOM   3561  CD1 PHE X 453      41.652  51.838  24.286  0.00  0.00            
ATOM   3562  CE1 PHE X 453      41.627  52.343  22.973  0.00  0.00            
ATOM   3563  CZ  PHE X 453      42.182  53.604  22.691  0.00  0.00            
ATOM   3564  CE2 PHE X 453      42.763  54.360  23.721  0.00  0.00            
ATOM   3565  CD2 PHE X 453      42.773  53.863  25.036  0.00  0.00            
ATOM   3566  C   PHE X 453      44.690  52.184  27.181  0.00  0.00            
ATOM   3567  O   PHE X 453      45.655  51.751  26.547  0.00  0.00            
ATOM   3568  N   SER X 454      44.725  53.346  27.840  0.00  0.00            
ATOM   3569  CA  SER X 454      45.694  54.421  27.586  0.00  0.00            
ATOM   3570  CB  SER X 454      45.222  55.699  28.278  0.00  0.00            
ATOM   3571  OG  SER X 454      44.107  56.216  27.583  0.00  0.00            
ATOM   3572  C   SER X 454      47.139  54.126  27.987  0.00  0.00            
ATOM   3573  O   SER X 454      48.038  54.784  27.466  0.00  0.00            
ATOM   3574  N   VAL X 455      47.391  53.143  28.860  0.00  0.00            
ATOM   3575  CA  VAL X 455      48.755  52.663  29.155  0.00  0.00            
ATOM   3576  CB  VAL X 455      49.270  53.126  30.537  0.00  0.00            
ATOM   3577  CG1 VAL X 455      49.660  54.609  30.506  0.00  0.00            
ATOM   3578  CG2 VAL X 455      48.283  52.913  31.689  0.00  0.00            
ATOM   3579  C   VAL X 455      48.913  51.154  28.970  0.00  0.00            
ATOM   3580  O   VAL X 455      49.912  50.731  28.392  0.00  0.00            
ATOM   3581  N   PHE X 456      47.935  50.329  29.356  0.00  0.00            
ATOM   3582  CA  PHE X 456      48.079  48.862  29.356  0.00  0.00            
ATOM   3583  CB  PHE X 456      47.319  48.263  30.551  0.00  0.00            
ATOM   3584  CG  PHE X 456      47.960  48.578  31.892  0.00  0.00            
ATOM   3585  CD1 PHE X 456      49.201  47.998  32.226  0.00  0.00            
ATOM   3586  CE1 PHE X 456      49.829  48.320  33.443  0.00  0.00            
ATOM   3587  CZ  PHE X 456      49.221  49.226  34.327  0.00  0.00            
ATOM   3588  CE2 PHE X 456      47.974  49.792  34.008  0.00  0.00            
ATOM   3589  CD2 PHE X 456      47.339  49.459  32.798  0.00  0.00            
ATOM   3590  C   PHE X 456      47.828  48.158  27.999  0.00  0.00            
ATOM   3591  O   PHE X 456      47.445  46.988  27.968  0.00  0.00            
ATOM   3592  N   GLY X 457      48.085  48.833  26.870  0.00  0.00            
ATOM   3593  CA  GLY X 457      48.293  48.164  25.571  0.00  0.00            
ATOM   3594  C   GLY X 457      47.957  48.973  24.310  0.00  0.00            
ATOM   3595  O   GLY X 457      48.619  48.789  23.282  0.00  0.00            
ATOM   3596  N   ALA X 458      47.002  49.910  24.362  0.00  0.00            
ATOM   3597  CA  ALA X 458      46.566  50.655  23.173  0.00  0.00            
ATOM   3598  CB  ALA X 458      45.266  51.410  23.478  0.00  0.00            
ATOM   3599  C   ALA X 458      47.621  51.590  22.523  0.00  0.00            
ATOM   3600  O   ALA X 458      47.555  51.739  21.297  0.00  0.00            
ATOM   3601  N   PRO X 459      48.621  52.173  23.234  0.00  0.00            
ATOM   3602  CD  PRO X 459      48.779  52.224  24.687  0.00  0.00            
ATOM   3603  CG  PRO X 459      49.723  53.388  24.983  0.00  0.00            
ATOM   3604  CB  PRO X 459      50.608  53.409  23.744  0.00  0.00            
ATOM   3605  CA  PRO X 459      49.638  53.038  22.615  0.00  0.00            
ATOM   3606  C   PRO X 459      50.406  52.417  21.437  0.00  0.00            
ATOM   3607  O   PRO X 459      50.953  53.138  20.606  0.00  0.00            
ATOM   3608  N   PHE X 460      50.428  51.086  21.332  0.00  0.00            
ATOM   3609  CA  PHE X 460      51.183  50.332  20.324  0.00  0.00            
ATOM   3610  CB  PHE X 460      51.983  49.241  21.054  0.00  0.00            
ATOM   3611  CG  PHE X 460      52.848  49.817  22.167  0.00  0.00            
ATOM   3612  CD1 PHE X 460      52.374  49.847  23.495  0.00  0.00            
ATOM   3613  CE1 PHE X 460      53.122  50.489  24.500  0.00  0.00            
ATOM   3614  CZ  PHE X 460      54.354  51.089  24.186  0.00  0.00            
ATOM   3615  CE2 PHE X 460      54.840  51.042  22.868  0.00  0.00            
ATOM   3616  CD2 PHE X 460      54.084  50.418  21.860  0.00  0.00            
ATOM   3617  C   PHE X 460      50.311  49.823  19.153  0.00  0.00            
ATOM   3618  O   PHE X 460      50.806  49.090  18.287  0.00  0.00            
ATOM   3619  N   LEU X 461      49.025  50.208  19.112  0.00  0.00            
ATOM   3620  CA  LEU X 461      48.040  49.790  18.096  0.00  0.00            
ATOM   3621  CB  LEU X 461      47.286  48.571  18.670  0.00  0.00            
ATOM   3622  CG  LEU X 461      46.393  47.772  17.699  0.00  0.00            
ATOM   3623  CD1 LEU X 461      47.124  47.346  16.423  0.00  0.00            
ATOM   3624  CD2 LEU X 461      45.924  46.497  18.400  0.00  0.00            
ATOM   3625  C   LEU X 461      47.078  50.908  17.628  0.00  0.00            
ATOM   3626  O   LEU X 461      46.342  50.709  16.661  0.00  0.00            
ATOM   3627  N   LYS X 462      47.079  52.079  18.283  0.00  0.00            
ATOM   3628  CA  LYS X 462      46.158  53.202  18.024  0.00  0.00            
ATOM   3629  CB  LYS X 462      45.251  53.390  19.252  0.00  0.00            
ATOM   3630  CG  LYS X 462      44.197  52.291  19.466  0.00  0.00            
ATOM   3631  CD  LYS X 462      43.154  52.277  18.341  0.00  0.00            
ATOM   3632  CE  LYS X 462      41.912  51.478  18.748  0.00  0.00            
ATOM   3633  NZ  LYS X 462      40.854  51.619  17.725  0.00  0.00            
ATOM   3634  C   LYS X 462      46.877  54.516  17.695  0.00  0.00            
ATOM   3635  O   LYS X 462      47.975  54.774  18.188  0.00  0.00            
ATOM   3636  N   GLU X 463      46.232  55.361  16.891  0.00  0.00            
ATOM   3637  CA  GLU X 463      46.717  56.687  16.478  0.00  0.00            
ATOM   3638  CB  GLU X 463      45.748  57.283  15.436  0.00  0.00            
ATOM   3639  CG  GLU X 463      46.265  58.565  14.765  0.00  0.00            
ATOM   3640  CD  GLU X 463      45.319  59.036  13.655  0.00  0.00            
ATOM   3641  OE1 GLU X 463      45.561  58.687  12.472  0.00  0.00            
ATOM   3642  OE2 GLU X 463      44.325  59.743  13.956  0.00  0.00            
ATOM   3643  C   GLU X 463      46.921  57.648  17.662  0.00  0.00            
ATOM   3644  O   GLU X 463      46.174  57.605  18.642  0.00  0.00            
ATOM   3645  N   GLY X 464      47.909  58.542  17.550  0.00  0.00            
ATOM   3646  CA  GLY X 464      48.090  59.699  18.433  0.00  0.00            
ATOM   3647  C   GLY X 464      49.007  59.481  19.640  0.00  0.00            
ATOM   3648  O   GLY X 464      49.463  60.461  20.238  0.00  0.00            
ATOM   3649  N   ALA X 465      49.342  58.234  19.979  0.00  0.00            
ATOM   3650  CA  ALA X 465      50.252  57.915  21.079  0.00  0.00            
ATOM   3651  CB  ALA X 465      50.261  56.400  21.283  0.00  0.00            
ATOM   3652  C   ALA X 465      51.665  58.483  20.832  0.00  0.00            
ATOM   3653  O   ALA X 465      52.348  58.121  19.865  0.00  0.00            
ATOM   3654  N   SER X 466      52.087  59.399  21.704  0.00  0.00            
ATOM   3655  CA  SER X 466      53.351  60.134  21.617  0.00  0.00            
ATOM   3656  CB  SER X 466      53.152  61.579  22.098  0.00  0.00            
ATOM   3657  OG  SER X 466      53.058  61.656  23.512  0.00  0.00            
ATOM   3658  C   SER X 466      54.475  59.455  22.401  0.00  0.00            
ATOM   3659  O   SER X 466      54.247  58.513  23.160  0.00  0.00            
ATOM   3660  N   GLU X 467      55.686  59.994  22.271  0.00  0.00            
ATOM   3661  CA  GLU X 467      56.879  59.626  23.046  0.00  0.00            
ATOM   3662  CB  GLU X 467      57.977  60.661  22.743  0.00  0.00            
ATOM   3663  CG  GLU X 467      57.635  62.085  23.225  0.00  0.00            
ATOM   3664  CD  GLU X 467      58.677  63.109  22.777  0.00  0.00            
ATOM   3665  OE1 GLU X 467      58.282  64.204  22.307  0.00  0.00            
ATOM   3666  OE2 GLU X 467      59.899  62.842  22.916  0.00  0.00            
ATOM   3667  C   GLU X 467      56.667  59.526  24.571  0.00  0.00            
ATOM   3668  O   GLU X 467      57.397  58.788  25.235  0.00  0.00            
ATOM   3669  N   GLU X 468      55.683  60.244  25.127  0.00  0.00            
ATOM   3670  CA  GLU X 468      55.362  60.226  26.557  0.00  0.00            
ATOM   3671  CB  GLU X 468      54.728  61.570  26.955  0.00  0.00            
ATOM   3672  CG  GLU X 468      54.841  61.851  28.459  0.00  0.00            
ATOM   3673  CD  GLU X 468      56.279  62.205  28.846  0.00  0.00            
ATOM   3674  OE1 GLU X 468      57.018  61.324  29.339  0.00  0.00            
ATOM   3675  OE2 GLU X 468      56.688  63.378  28.655  0.00  0.00            
ATOM   3676  C   GLU X 468      54.461  59.036  26.922  0.00  0.00            
ATOM   3677  O   GLU X 468      54.779  58.290  27.844  0.00  0.00            
ATOM   3678  N   GLU X 469      53.405  58.767  26.143  0.00  0.00            
ATOM   3679  CA  GLU X 469      52.565  57.567  26.313  0.00  0.00            
ATOM   3680  CB  GLU X 469      51.379  57.594  25.328  0.00  0.00            
ATOM   3681  CG  GLU X 469      50.292  58.628  25.654  0.00  0.00            
ATOM   3682  CD  GLU X 469      50.660  60.067  25.278  0.00  0.00            
ATOM   3683  OE1 GLU X 469      50.878  60.348  24.073  0.00  0.00            
ATOM   3684  OE2 GLU X 469      50.725  60.936  26.176  0.00  0.00            
ATOM   3685  C   GLU X 469      53.376  56.278  26.085  0.00  0.00            
ATOM   3686  O   GLU X 469      53.222  55.284  26.803  0.00  0.00            
ATOM   3687  N   ILE X 470      54.291  56.319  25.113  0.00  0.00            
ATOM   3688  CA  ILE X 470      55.224  55.242  24.755  0.00  0.00            
ATOM   3689  CB  ILE X 470      55.815  55.571  23.358  0.00  0.00            
ATOM   3690  CG2 ILE X 470      57.048  54.730  22.997  0.00  0.00            
ATOM   3691  CG1 ILE X 470      54.712  55.381  22.284  0.00  0.00            
ATOM   3692  CD1 ILE X 470      55.078  55.909  20.890  0.00  0.00            
ATOM   3693  C   ILE X 470      56.279  55.005  25.857  0.00  0.00            
ATOM   3694  O   ILE X 470      56.807  53.895  25.954  0.00  0.00            
ATOM   3695  N   ARG X 471      56.546  55.988  26.733  0.00  0.00            
ATOM   3696  CA  ARG X 471      57.409  55.835  27.920  0.00  0.00            
ATOM   3697  CB  ARG X 471      58.212  57.133  28.141  0.00  0.00            
ATOM   3698  CG  ARG X 471      59.178  57.001  29.330  0.00  0.00            
ATOM   3699  CD  ARG X 471      60.209  58.126  29.430  0.00  0.00            
ATOM   3700  NE  ARG X 471      59.607  59.456  29.617  0.00  0.00            
ATOM   3701  CZ  ARG X 471      60.246  60.530  30.032  0.00  0.00            
ATOM   3702  NH1 ARG X 471      59.639  61.674  30.022  0.00  0.00            
ATOM   3703  NH2 ARG X 471      61.470  60.504  30.476  0.00  0.00            
ATOM   3704  C   ARG X 471      56.630  55.414  29.170  0.00  0.00            
ATOM   3705  O   ARG X 471      57.035  54.476  29.861  0.00  0.00            
ATOM   3706  N   LEU X 472      55.513  56.082  29.459  0.00  0.00            
ATOM   3707  CA  LEU X 472      54.721  55.900  30.680  0.00  0.00            
ATOM   3708  CB  LEU X 472      53.677  57.032  30.731  0.00  0.00            
ATOM   3709  CG  LEU X 472      52.796  57.071  31.996  0.00  0.00            
ATOM   3710  CD1 LEU X 472      53.608  57.247  33.282  0.00  0.00            
ATOM   3711  CD2 LEU X 472      51.815  58.239  31.877  0.00  0.00            
ATOM   3712  C   LEU X 472      54.081  54.504  30.765  0.00  0.00            
ATOM   3713  O   LEU X 472      54.036  53.914  31.843  0.00  0.00            
ATOM   3714  N   SER X 473      53.659  53.939  29.630  0.00  0.00            
ATOM   3715  CA  SER X 473      53.156  52.558  29.537  0.00  0.00            
ATOM   3716  CB  SER X 473      52.672  52.265  28.112  0.00  0.00            
ATOM   3717  OG  SER X 473      53.639  52.654  27.152  0.00  0.00            
ATOM   3718  C   SER X 473      54.194  51.517  29.979  0.00  0.00            
ATOM   3719  O   SER X 473      53.928  50.717  30.877  0.00  0.00            
ATOM   3720  N   LYS X 474      55.410  51.574  29.420  0.00  0.00            
ATOM   3721  CA  LYS X 474      56.547  50.718  29.807  0.00  0.00            
ATOM   3722  CB  LYS X 474      57.757  51.046  28.911  0.00  0.00            
ATOM   3723  CG  LYS X 474      57.547  50.809  27.405  0.00  0.00            
ATOM   3724  CD  LYS X 474      57.446  49.327  27.014  0.00  0.00            
ATOM   3725  CE  LYS X 474      57.149  49.117  25.523  0.00  0.00            
ATOM   3726  NZ  LYS X 474      58.206  49.660  24.642  0.00  0.00            
ATOM   3727  C   LYS X 474      56.912  50.890  31.290  0.00  0.00            
ATOM   3728  O   LYS X 474      57.153  49.903  31.985  0.00  0.00            
ATOM   3729  N   MET X 475      56.868  52.129  31.787  0.00  0.00            
ATOM   3730  CA  MET X 475      57.179  52.476  33.177  0.00  0.00            
ATOM   3731  CB  MET X 475      57.163  54.006  33.316  0.00  0.00            
ATOM   3732  CG  MET X 475      57.622  54.494  34.692  0.00  0.00            
ATOM   3733  SD  MET X 475      57.433  56.282  34.943  0.00  0.00            
ATOM   3734  CE  MET X 475      58.562  56.919  33.671  0.00  0.00            
ATOM   3735  C   MET X 475      56.227  51.802  34.178  0.00  0.00            
ATOM   3736  O   MET X 475      56.696  51.145  35.109  0.00  0.00            
ATOM   3737  N   VAL X 476      54.902  51.901  33.986  0.00  0.00            
ATOM   3738  CA  VAL X 476      53.943  51.242  34.898  0.00  0.00            
ATOM   3739  CB  VAL X 476      52.487  51.730  34.737  0.00  0.00            
ATOM   3740  CG1 VAL X 476      52.376  53.221  35.082  0.00  0.00            
ATOM   3741  CG2 VAL X 476      51.882  51.502  33.347  0.00  0.00            
ATOM   3742  C   VAL X 476      54.037  49.717  34.815  0.00  0.00            
ATOM   3743  O   VAL X 476      53.997  49.050  35.846  0.00  0.00            
ATOM   3744  N   MET X 477      54.281  49.151  33.627  0.00  0.00            
ATOM   3745  CA  MET X 477      54.503  47.706  33.467  0.00  0.00            
ATOM   3746  CB  MET X 477      54.648  47.361  31.976  0.00  0.00            
ATOM   3747  CG  MET X 477      53.331  47.543  31.217  0.00  0.00            
ATOM   3748  SD  MET X 477      53.514  47.541  29.414  0.00  0.00            
ATOM   3749  CE  MET X 477      51.858  48.136  28.989  0.00  0.00            
ATOM   3750  C   MET X 477      55.722  47.215  34.268  0.00  0.00            
ATOM   3751  O   MET X 477      55.648  46.160  34.902  0.00  0.00            
ATOM   3752  N   LYS X 478      56.812  47.997  34.311  0.00  0.00            
ATOM   3753  CA  LYS X 478      58.019  47.667  35.088  0.00  0.00            
ATOM   3754  CB  LYS X 478      59.178  48.585  34.657  0.00  0.00            
ATOM   3755  CG  LYS X 478      60.538  47.995  35.065  0.00  0.00            
ATOM   3756  CD  LYS X 478      61.708  48.710  34.370  0.00  0.00            
ATOM   3757  CE  LYS X 478      63.021  47.928  34.508  0.00  0.00            
ATOM   3758  NZ  LYS X 478      63.068  46.754  33.600  0.00  0.00            
ATOM   3759  C   LYS X 478      57.764  47.663  36.600  0.00  0.00            
ATOM   3760  O   LYS X 478      58.153  46.715  37.284  0.00  0.00            
ATOM   3761  N   PHE X 479      57.035  48.655  37.116  0.00  0.00            
ATOM   3762  CA  PHE X 479      56.643  48.687  38.531  0.00  0.00            
ATOM   3763  CB  PHE X 479      56.090  50.072  38.892  0.00  0.00            
ATOM   3764  CG  PHE X 479      57.144  51.160  39.029  0.00  0.00            
ATOM   3765  CD1 PHE X 479      58.120  51.065  40.041  0.00  0.00            
ATOM   3766  CE1 PHE X 479      59.064  52.091  40.220  0.00  0.00            
ATOM   3767  CZ  PHE X 479      59.030  53.227  39.393  0.00  0.00            
ATOM   3768  CE2 PHE X 479      58.059  53.329  38.380  0.00  0.00            
ATOM   3769  CD2 PHE X 479      57.119  52.297  38.197  0.00  0.00            
ATOM   3770  C   PHE X 479      55.649  47.572  38.908  0.00  0.00            
ATOM   3771  O   PHE X 479      55.810  46.955  39.962  0.00  0.00            
ATOM   3772  N   TRP X 480      54.669  47.258  38.049  0.00  0.00            
ATOM   3773  CA  TRP X 480      53.701  46.173  38.284  0.00  0.00            
ATOM   3774  CB  TRP X 480      52.649  46.138  37.159  0.00  0.00            
ATOM   3775  CG  TRP X 480      51.359  46.874  37.398  0.00  0.00            
ATOM   3776  CD1 TRP X 480      50.128  46.342  37.210  0.00  0.00            
ATOM   3777  NE1 TRP X 480      49.158  47.290  37.462  0.00  0.00            
ATOM   3778  CE2 TRP X 480      49.715  48.499  37.813  0.00  0.00            
ATOM   3779  CZ2 TRP X 480      49.161  49.754  38.102  0.00  0.00            
ATOM   3780  CH2 TRP X 480      50.014  50.824  38.414  0.00  0.00            
ATOM   3781  CZ3 TRP X 480      51.402  50.622  38.463  0.00  0.00            
ATOM   3782  CE3 TRP X 480      51.947  49.357  38.169  0.00  0.00            
ATOM   3783  CD2 TRP X 480      51.125  48.263  37.813  0.00  0.00            
ATOM   3784  C   TRP X 480      54.397  44.810  38.397  0.00  0.00            
ATOM   3785  O   TRP X 480      54.064  44.023  39.283  0.00  0.00            
ATOM   3786  N   ALA X 481      55.387  44.536  37.540  0.00  0.00            
ATOM   3787  CA  ALA X 481      56.161  43.298  37.595  0.00  0.00            
ATOM   3788  CB  ALA X 481      57.016  43.212  36.333  0.00  0.00            
ATOM   3789  C   ALA X 481      57.020  43.194  38.868  0.00  0.00            
ATOM   3790  O   ALA X 481      57.037  42.142  39.508  0.00  0.00            
ATOM   3791  N   ASN X 482      57.680  44.282  39.282  0.00  0.00            
ATOM   3792  CA  ASN X 482      58.456  44.305  40.525  0.00  0.00            
ATOM   3793  CB  ASN X 482      59.228  45.634  40.605  0.00  0.00            
ATOM   3794  CG  ASN X 482      60.217  45.631  41.756  0.00  0.00            
ATOM   3795  OD1 ASN X 482      60.695  44.599  42.197  0.00  0.00            
ATOM   3796  ND2 ASN X 482      60.565  46.770  42.292  0.00  0.00            
ATOM   3797  C   ASN X 482      57.566  44.076  41.766  0.00  0.00            
ATOM   3798  O   ASN X 482      57.879  43.250  42.628  0.00  0.00            
ATOM   3799  N   PHE X 483      56.398  44.728  41.814  0.00  0.00            
ATOM   3800  CA  PHE X 483      55.421  44.522  42.884  0.00  0.00            
ATOM   3801  CB  PHE X 483      54.289  45.548  42.747  0.00  0.00            
ATOM   3802  CG  PHE X 483      53.376  45.615  43.957  0.00  0.00            
ATOM   3803  CD1 PHE X 483      53.844  46.205  45.145  0.00  0.00            
ATOM   3804  CE1 PHE X 483      53.004  46.306  46.268  0.00  0.00            
ATOM   3805  CZ  PHE X 483      51.684  45.830  46.197  0.00  0.00            
ATOM   3806  CE2 PHE X 483      51.214  45.230  45.017  0.00  0.00            
ATOM   3807  CD2 PHE X 483      52.063  45.110  43.902  0.00  0.00            
ATOM   3808  C   PHE X 483      54.891  43.078  42.909  0.00  0.00            
ATOM   3809  O   PHE X 483      54.820  42.476  43.980  0.00  0.00            
ATOM   3810  N   ALA X 484      54.609  42.477  41.747  0.00  0.00            
ATOM   3811  CA  ALA X 484      54.205  41.073  41.652  0.00  0.00            
ATOM   3812  CB  ALA X 484      53.810  40.768  40.202  0.00  0.00            
ATOM   3813  C   ALA X 484      55.289  40.102  42.165  0.00  0.00            
ATOM   3814  O   ALA X 484      54.959  39.120  42.834  0.00  0.00            
ATOM   3815  N   ARG X 485      56.578  40.394  41.930  0.00  0.00            
ATOM   3816  CA  ARG X 485      57.707  39.617  42.476  0.00  0.00            
ATOM   3817  CB  ARG X 485      59.037  40.027  41.810  0.00  0.00            
ATOM   3818  CG  ARG X 485      59.123  39.612  40.332  0.00  0.00            
ATOM   3819  CD  ARG X 485      60.319  40.273  39.638  0.00  0.00            
ATOM   3820  NE  ARG X 485      60.238  40.173  38.164  0.00  0.00            
ATOM   3821  CZ  ARG X 485      60.268  41.179  37.309  0.00  0.00            
ATOM   3822  NH1 ARG X 485      60.043  40.975  36.053  0.00  0.00            
ATOM   3823  NH2 ARG X 485      60.529  42.409  37.636  0.00  0.00            
ATOM   3824  C   ARG X 485      57.780  39.727  44.002  0.00  0.00            
ATOM   3825  O   ARG X 485      57.518  38.738  44.690  0.00  0.00            
ATOM   3826  N   ASN X 486      58.079  40.914  44.545  0.00  0.00            
ATOM   3827  CA  ASN X 486      58.501  41.083  45.949  0.00  0.00            
ATOM   3828  CB  ASN X 486      59.958  41.588  45.961  0.00  0.00            
ATOM   3829  CG  ASN X 486      60.626  41.406  47.318  0.00  0.00            
ATOM   3830  OD1 ASN X 486      60.472  40.389  47.987  0.00  0.00            
ATOM   3831  ND2 ASN X 486      61.402  42.365  47.763  0.00  0.00            
ATOM   3832  C   ASN X 486      57.566  41.942  46.835  0.00  0.00            
ATOM   3833  O   ASN X 486      57.901  42.250  47.980  0.00  0.00            
ATOM   3834  N   GLY X 487      56.395  42.363  46.345  0.00  0.00            
ATOM   3835  CA  GLY X 487      55.435  43.144  47.141  0.00  0.00            
ATOM   3836  C   GLY X 487      55.919  44.552  47.518  0.00  0.00            
ATOM   3837  O   GLY X 487      55.438  45.137  48.489  0.00  0.00            
ATOM   3838  N   ASN X 488      56.898  45.082  46.783  0.00  0.00            
ATOM   3839  CA  ASN X 488      57.472  46.416  46.936  0.00  0.00            
ATOM   3840  CB  ASN X 488      58.762  46.297  47.783  0.00  0.00            
ATOM   3841  CG  ASN X 488      59.405  47.633  48.121  0.00  0.00            
ATOM   3842  OD1 ASN X 488      59.027  48.678  47.614  0.00  0.00            
ATOM   3843  ND2 ASN X 488      60.404  47.658  48.968  0.00  0.00            
ATOM   3844  C   ASN X 488      57.751  46.974  45.522  0.00  0.00            
ATOM   3845  O   ASN X 488      58.371  46.264  44.731  0.00  0.00            
ATOM   3846  N   PRO X 489      57.313  48.198  45.161  0.00  0.00            
ATOM   3847  CD  PRO X 489      56.405  49.068  45.903  0.00  0.00            
ATOM   3848  CG  PRO X 489      56.420  50.404  45.169  0.00  0.00            
ATOM   3849  CB  PRO X 489      56.720  49.999  43.727  0.00  0.00            
ATOM   3850  CA  PRO X 489      57.661  48.800  43.870  0.00  0.00            
ATOM   3851  C   PRO X 489      59.143  49.216  43.753  0.00  0.00            
ATOM   3852  O   PRO X 489      59.619  49.443  42.640  0.00  0.00            
ATOM   3853  N   ASN X 490      59.888  49.292  44.861  0.00  0.00            
ATOM   3854  CA  ASN X 490      61.311  49.654  44.901  0.00  0.00            
ATOM   3855  CB  ASN X 490      61.646  50.251  46.281  0.00  0.00            
ATOM   3856  CG  ASN X 490      60.850  51.499  46.619  0.00  0.00            
ATOM   3857  OD1 ASN X 490      61.298  52.621  46.446  0.00  0.00            
ATOM   3858  ND2 ASN X 490      59.666  51.374  47.167  0.00  0.00            
ATOM   3859  C   ASN X 490      62.229  48.455  44.569  0.00  0.00            
ATOM   3860  O   ASN X 490      61.869  47.296  44.802  0.00  0.00            
ATOM   3861  N   GLY X 491      63.428  48.723  44.042  0.00  0.00            
ATOM   3862  CA  GLY X 491      64.406  47.702  43.640  0.00  0.00            
ATOM   3863  C   GLY X 491      65.785  48.277  43.288  0.00  0.00            
ATOM   3864  O   GLY X 491      65.933  49.481  43.079  0.00  0.00            
ATOM   3865  N   GLU X 492      66.807  47.419  43.205  0.00  0.00            
ATOM   3866  CA  GLU X 492      68.233  47.805  43.143  0.00  0.00            
ATOM   3867  CB  GLU X 492      69.132  46.585  43.442  0.00  0.00            
ATOM   3868  CG  GLU X 492      69.161  45.531  42.321  0.00  0.00            
ATOM   3869  CD  GLU X 492      70.233  44.459  42.563  0.00  0.00            
ATOM   3870  OE1 GLU X 492      71.441  44.777  42.473  0.00  0.00            
ATOM   3871  OE2 GLU X 492      69.888  43.269  42.783  0.00  0.00            
ATOM   3872  C   GLU X 492      68.686  48.540  41.859  0.00  0.00            
ATOM   3873  O   GLU X 492      69.875  48.844  41.714  0.00  0.00            
ATOM   3874  N   GLY X 493      67.763  48.813  40.932  0.00  0.00            
ATOM   3875  CA  GLY X 493      67.955  49.632  39.729  0.00  0.00            
ATOM   3876  C   GLY X 493      66.779  50.574  39.422  0.00  0.00            
ATOM   3877  O   GLY X 493      66.615  50.988  38.271  0.00  0.00            
ATOM   3878  N   LEU X 494      65.931  50.882  40.414  0.00  0.00            
ATOM   3879  CA  LEU X 494      64.693  51.665  40.261  0.00  0.00            
ATOM   3880  CB  LEU X 494      63.482  50.744  40.530  0.00  0.00            
ATOM   3881  CG  LEU X 494      63.229  49.662  39.462  0.00  0.00            
ATOM   3882  CD1 LEU X 494      62.091  48.756  39.929  0.00  0.00            
ATOM   3883  CD2 LEU X 494      62.830  50.255  38.107  0.00  0.00            
ATOM   3884  C   LEU X 494      64.647  52.911  41.178  0.00  0.00            
ATOM   3885  O   LEU X 494      65.367  52.942  42.184  0.00  0.00            
ATOM   3886  N   PRO X 495      63.783  53.909  40.881  0.00  0.00            
ATOM   3887  CD  PRO X 495      63.074  54.069  39.615  0.00  0.00            
ATOM   3888  CG  PRO X 495      62.762  55.558  39.501  0.00  0.00            
ATOM   3889  CB  PRO X 495      62.522  55.944  40.954  0.00  0.00            
ATOM   3890  CA  PRO X 495      63.532  55.084  41.730  0.00  0.00            
ATOM   3891  C   PRO X 495      62.965  54.784  43.128  0.00  0.00            
ATOM   3892  O   PRO X 495      62.459  53.693  43.400  0.00  0.00            
ATOM   3893  N   HIE X 496      62.990  55.798  43.996  0.00  0.00            
ATOM   3894  CA  HIE X 496      62.304  55.836  45.292  0.00  0.00            
ATOM   3895  CB  HIE X 496      62.896  56.986  46.120  0.00  0.00            
ATOM   3896  CG  HIE X 496      62.145  57.317  47.388  0.00  0.00            
ATOM   3897  ND1 HIE X 496      61.631  56.400  48.311  0.00  0.00            
ATOM   3898  CE1 HIE X 496      61.066  57.136  49.283  0.00  0.00            
ATOM   3899  NE2 HIE X 496      61.200  58.447  49.017  0.00  0.00            
ATOM   3900  CD2 HIE X 496      61.877  58.579  47.827  0.00  0.00            
ATOM   3901  C   HIE X 496      60.787  56.024  45.141  0.00  0.00            
ATOM   3902  O   HIE X 496      60.329  57.057  44.642  0.00  0.00            
ATOM   3903  N   TRP X 497      60.020  55.059  45.648  0.00  0.00            
ATOM   3904  CA  TRP X 497      58.571  55.126  45.845  0.00  0.00            
ATOM   3905  CB  TRP X 497      57.904  54.048  44.975  0.00  0.00            
ATOM   3906  CG  TRP X 497      56.403  54.046  44.844  0.00  0.00            
ATOM   3907  CD1 TRP X 497      55.492  54.451  45.763  0.00  0.00            
ATOM   3908  NE1 TRP X 497      54.213  54.267  45.278  0.00  0.00            
ATOM   3909  CE2 TRP X 497      54.229  53.664  44.042  0.00  0.00            
ATOM   3910  CZ2 TRP X 497      53.217  53.211  43.188  0.00  0.00            
ATOM   3911  CH2 TRP X 497      53.556  52.708  41.922  0.00  0.00            
ATOM   3912  CZ3 TRP X 497      54.905  52.660  41.535  0.00  0.00            
ATOM   3913  CE3 TRP X 497      55.920  53.073  42.419  0.00  0.00            
ATOM   3914  CD2 TRP X 497      55.612  53.575  43.704  0.00  0.00            
ATOM   3915  C   TRP X 497      58.265  54.979  47.354  0.00  0.00            
ATOM   3916  O   TRP X 497      58.476  53.898  47.922  0.00  0.00            
ATOM   3917  N   PRO X 498      57.784  56.038  48.035  0.00  0.00            
ATOM   3918  CD  PRO X 498      57.490  57.360  47.498  0.00  0.00            
ATOM   3919  CG  PRO X 498      56.792  58.116  48.626  0.00  0.00            
ATOM   3920  CB  PRO X 498      57.412  57.498  49.874  0.00  0.00            
ATOM   3921  CA  PRO X 498      57.538  56.024  49.478  0.00  0.00            
ATOM   3922  C   PRO X 498      56.279  55.229  49.856  0.00  0.00            
ATOM   3923  O   PRO X 498      55.334  55.112  49.077  0.00  0.00            
ATOM   3924  N   GLU X 499      56.250  54.707  51.080  0.00  0.00            
ATOM   3925  CA  GLU X 499      55.092  53.991  51.630  0.00  0.00            
ATOM   3926  CB  GLU X 499      55.547  52.860  52.573  0.00  0.00            
ATOM   3927  CG  GLU X 499      56.587  53.227  53.648  0.00  0.00            
ATOM   3928  CD  GLU X 499      56.093  54.224  54.700  0.00  0.00            
ATOM   3929  OE1 GLU X 499      56.901  55.083  55.135  0.00  0.00            
ATOM   3930  OE2 GLU X 499      54.928  54.119  55.134  0.00  0.00            
ATOM   3931  C   GLU X 499      54.042  54.922  52.263  0.00  0.00            
ATOM   3932  O   GLU X 499      54.355  56.029  52.715  0.00  0.00            
ATOM   3933  N   TYR X 500      52.802  54.426  52.313  0.00  0.00            
ATOM   3934  CA  TYR X 500      51.647  55.016  53.004  0.00  0.00            
ATOM   3935  CB  TYR X 500      50.477  55.129  52.007  0.00  0.00            
ATOM   3936  CG  TYR X 500      49.273  55.915  52.509  0.00  0.00            
ATOM   3937  CD1 TYR X 500      49.341  57.317  52.595  0.00  0.00            
ATOM   3938  CE1 TYR X 500      48.288  58.042  53.190  0.00  0.00            
ATOM   3939  CZ  TYR X 500      47.141  57.366  53.659  0.00  0.00            
ATOM   3940  OH  TYR X 500      46.142  58.054  54.272  0.00  0.00            
ATOM   3941  CE2 TYR X 500      47.041  55.967  53.504  0.00  0.00            
ATOM   3942  CD2 TYR X 500      48.105  55.245  52.930  0.00  0.00            
ATOM   3943  C   TYR X 500      51.281  54.202  54.268  0.00  0.00            
ATOM   3944  O   TYR X 500      50.152  54.233  54.751  0.00  0.00            
ATOM   3945  N   ASN X 501      52.200  53.388  54.787  0.00  0.00            
ATOM   3946  CA  ASN X 501      51.917  52.363  55.793  0.00  0.00            
ATOM   3947  CB  ASN X 501      52.671  51.099  55.360  0.00  0.00            
ATOM   3948  CG  ASN X 501      52.449  49.955  56.323  0.00  0.00            
ATOM   3949  OD1 ASN X 501      53.271  49.696  57.189  0.00  0.00            
ATOM   3950  ND2 ASN X 501      51.357  49.247  56.208  0.00  0.00            
ATOM   3951  C   ASN X 501      52.291  52.818  57.215  0.00  0.00            
ATOM   3952  O   ASN X 501      51.535  52.632  58.172  0.00  0.00            
ATOM   3953  N   GLN X 502      53.458  53.438  57.339  0.00  0.00            
ATOM   3954  CA  GLN X 502      54.052  53.970  58.564  0.00  0.00            
ATOM   3955  CB  GLN X 502      55.465  53.380  58.751  0.00  0.00            
ATOM   3956  CG  GLN X 502      55.518  51.856  58.501  0.00  0.00            
ATOM   3957  CD  GLN X 502      56.816  51.191  58.945  0.00  0.00            
ATOM   3958  OE1 GLN X 502      57.407  51.521  59.965  0.00  0.00            
ATOM   3959  NE2 GLN X 502      57.264  50.156  58.271  0.00  0.00            
ATOM   3960  C   GLN X 502      54.053  55.505  58.529  0.00  0.00            
ATOM   3961  O   GLN X 502      53.789  56.141  59.555  0.00  0.00            
ATOM   3962  N   LYS X 503      54.246  56.086  57.338  0.00  0.00            
ATOM   3963  CA  LYS X 503      54.068  57.515  57.023  0.00  0.00            
ATOM   3964  CB  LYS X 503      55.437  58.107  56.623  0.00  0.00            
ATOM   3965  CG  LYS X 503      56.451  58.000  57.780  0.00  0.00            
ATOM   3966  CD  LYS X 503      57.815  58.644  57.486  0.00  0.00            
ATOM   3967  CE  LYS X 503      58.603  58.026  56.321  0.00  0.00            
ATOM   3968  NZ  LYS X 503      58.836  56.573  56.494  0.00  0.00            
ATOM   3969  C   LYS X 503      52.960  57.682  55.967  0.00  0.00            
ATOM   3970  O   LYS X 503      52.207  56.747  55.705  0.00  0.00            
ATOM   3971  N   GLU X 504      52.805  58.872  55.390  0.00  0.00            
ATOM   3972  CA  GLU X 504      51.695  59.240  54.492  0.00  0.00            
ATOM   3973  CB  GLU X 504      50.886  60.396  55.112  0.00  0.00            
ATOM   3974  CG  GLU X 504      49.991  59.993  56.293  0.00  0.00            
ATOM   3975  CD  GLU X 504      50.750  59.494  57.526  0.00  0.00            
ATOM   3976  OE1 GLU X 504      51.680  60.188  57.998  0.00  0.00            
ATOM   3977  OE2 GLU X 504      50.401  58.398  58.027  0.00  0.00            
ATOM   3978  C   GLU X 504      52.185  59.534  53.055  0.00  0.00            
ATOM   3979  O   GLU X 504      51.699  60.445  52.377  0.00  0.00            
ATOM   3980  N   GLY X 505      53.182  58.771  52.596  0.00  0.00            
ATOM   3981  CA  GLY X 505      53.859  58.958  51.315  0.00  0.00            
ATOM   3982  C   GLY X 505      53.069  58.484  50.093  0.00  0.00            
ATOM   3983  O   GLY X 505      52.240  57.579  50.173  0.00  0.00            
ATOM   3984  N   TYR X 506      53.364  59.086  48.938  0.00  0.00            
ATOM   3985  CA  TYR X 506      52.901  58.617  47.628  0.00  0.00            
ATOM   3986  CB  TYR X 506      51.474  59.124  47.355  0.00  0.00            
ATOM   3987  CG  TYR X 506      51.315  60.592  47.001  0.00  0.00            
ATOM   3988  CD1 TYR X 506      51.377  61.580  48.005  0.00  0.00            
ATOM   3989  CE1 TYR X 506      51.117  62.929  47.691  0.00  0.00            
ATOM   3990  CZ  TYR X 506      50.818  63.291  46.360  0.00  0.00            
ATOM   3991  OH  TYR X 506      50.564  64.582  46.025  0.00  0.00            
ATOM   3992  CE2 TYR X 506      50.776  62.307  45.353  0.00  0.00            
ATOM   3993  CD2 TYR X 506      51.022  60.960  45.672  0.00  0.00            
ATOM   3994  C   TYR X 506      53.872  59.006  46.500  0.00  0.00            
ATOM   3995  O   TYR X 506      54.756  59.845  46.697  0.00  0.00            
ATOM   3996  N   LEU X 507      53.714  58.397  45.320  0.00  0.00            
ATOM   3997  CA  LEU X 507      54.470  58.738  44.107  0.00  0.00            
ATOM   3998  CB  LEU X 507      55.031  57.444  43.481  0.00  0.00            
ATOM   3999  CG  LEU X 507      56.087  57.679  42.382  0.00  0.00            
ATOM   4000  CD1 LEU X 507      57.432  58.111  42.967  0.00  0.00            
ATOM   4001  CD2 LEU X 507      56.340  56.397  41.593  0.00  0.00            
ATOM   4002  C   LEU X 507      53.615  59.551  43.115  0.00  0.00            
ATOM   4003  O   LEU X 507      52.467  59.201  42.837  0.00  0.00            
ATOM   4004  N   GLN X 508      54.185  60.615  42.551  0.00  0.00            
ATOM   4005  CA  GLN X 508      53.605  61.414  41.467  0.00  0.00            
ATOM   4006  CB  GLN X 508      53.875  62.905  41.729  0.00  0.00            
ATOM   4007  CG  GLN X 508      53.134  63.451  42.965  0.00  0.00            
ATOM   4008  CD  GLN X 508      53.559  64.871  43.338  0.00  0.00            
ATOM   4009  OE1 GLN X 508      54.433  65.473  42.737  0.00  0.00            
ATOM   4010  NE2 GLN X 508      52.971  65.466  44.350  0.00  0.00            
ATOM   4011  C   GLN X 508      54.213  60.967  40.128  0.00  0.00            
ATOM   4012  O   GLN X 508      55.437  60.988  39.968  0.00  0.00            
ATOM   4013  N   ILE X 509      53.361  60.562  39.178  0.00  0.00            
ATOM   4014  CA  ILE X 509      53.767  59.981  37.883  0.00  0.00            
ATOM   4015  CB  ILE X 509      53.563  58.445  37.863  0.00  0.00            
ATOM   4016  CG2 ILE X 509      54.471  57.779  38.911  0.00  0.00            
ATOM   4017  CG1 ILE X 509      52.082  58.030  38.047  0.00  0.00            
ATOM   4018  CD1 ILE X 509      51.829  56.527  37.868  0.00  0.00            
ATOM   4019  C   ILE X 509      53.052  60.634  36.693  0.00  0.00            
ATOM   4020  O   ILE X 509      51.916  61.099  36.818  0.00  0.00            
ATOM   4021  N   GLY X 510      53.698  60.631  35.524  0.00  0.00            
ATOM   4022  CA  GLY X 510      53.114  61.138  34.280  0.00  0.00            
ATOM   4023  C   GLY X 510      54.181  61.528  33.262  0.00  0.00            
ATOM   4024  O   GLY X 510      54.626  60.703  32.467  0.00  0.00            
ATOM   4025  N   ALA X 511      54.591  62.796  33.296  0.00  0.00            
ATOM   4026  CA  ALA X 511      55.682  63.350  32.486  0.00  0.00            
ATOM   4027  CB  ALA X 511      55.177  64.650  31.851  0.00  0.00            
ATOM   4028  C   ALA X 511      56.985  63.550  33.295  0.00  0.00            
ATOM   4029  O   ALA X 511      58.014  63.937  32.733  0.00  0.00            
ATOM   4030  N   ASN X 512      56.930  63.305  34.608  0.00  0.00            
ATOM   4031  CA  ASN X 512      58.029  63.301  35.572  0.00  0.00            
ATOM   4032  CB  ASN X 512      58.210  64.742  36.099  0.00  0.00            
ATOM   4033  CG  ASN X 512      58.905  64.838  37.447  0.00  0.00            
ATOM   4034  OD1 ASN X 512      58.298  65.186  38.449  0.00  0.00            
ATOM   4035  ND2 ASN X 512      60.172  64.527  37.535  0.00  0.00            
ATOM   4036  C   ASN X 512      57.714  62.300  36.705  0.00  0.00            
ATOM   4037  O   ASN X 512      56.549  62.131  37.070  0.00  0.00            
ATOM   4038  N   THR X 513      58.739  61.701  37.314  0.00  0.00            
ATOM   4039  CA  THR X 513      58.601  60.754  38.438  0.00  0.00            
ATOM   4040  CB  THR X 513      59.269  59.417  38.081  0.00  0.00            
ATOM   4041  CG2 THR X 513      59.018  58.330  39.124  0.00  0.00            
ATOM   4042  OG1 THR X 513      58.759  58.936  36.858  0.00  0.00            
ATOM   4043  C   THR X 513      59.219  61.333  39.714  0.00  0.00            
ATOM   4044  O   THR X 513      60.442  61.497  39.780  0.00  0.00            
ATOM   4045  N   GLN X 514      58.405  61.639  40.732  0.00  0.00            
ATOM   4046  CA  GLN X 514      58.892  62.145  42.029  0.00  0.00            
ATOM   4047  CB  GLN X 514      59.045  63.680  42.002  0.00  0.00            
ATOM   4048  CG  GLN X 514      57.716  64.459  41.975  0.00  0.00            
ATOM   4049  CD  GLN X 514      57.901  65.976  41.985  0.00  0.00            
ATOM   4050  OE1 GLN X 514      58.989  66.525  41.842  0.00  0.00            
ATOM   4051  NE2 GLN X 514      56.841  66.729  42.143  0.00  0.00            
ATOM   4052  C   GLN X 514      58.040  61.690  43.227  0.00  0.00            
ATOM   4053  O   GLN X 514      56.839  61.453  43.105  0.00  0.00            
ATOM   4054  N   ALA X 515      58.664  61.600  44.401  0.00  0.00            
ATOM   4055  CA  ALA X 515      58.036  61.236  45.670  0.00  0.00            
ATOM   4056  CB  ALA X 515      59.079  60.496  46.518  0.00  0.00            
ATOM   4057  C   ALA X 515      57.433  62.446  46.414  0.00  0.00            
ATOM   4058  O   ALA X 515      57.933  63.574  46.321  0.00  0.00            
ATOM   4059  N   ALA X 516      56.381  62.186  47.190  0.00  0.00            
ATOM   4060  CA  ALA X 516      55.635  63.154  47.995  0.00  0.00            
ATOM   4061  CB  ALA X 516      54.404  63.558  47.173  0.00  0.00            
ATOM   4062  C   ALA X 516      55.276  62.580  49.389  0.00  0.00            
ATOM   4063  O   ALA X 516      55.661  61.453  49.730  0.00  0.00            
ATOM   4064  N   GLN X 517      54.568  63.359  50.212  0.00  0.00            
ATOM   4065  CA  GLN X 517      54.233  63.046  51.611  0.00  0.00            
ATOM   4066  CB  GLN X 517      55.358  63.582  52.524  0.00  0.00            
ATOM   4067  CG  GLN X 517      56.034  62.514  53.391  0.00  0.00            
ATOM   4068  CD  GLN X 517      55.185  62.053  54.569  0.00  0.00            
ATOM   4069  OE1 GLN X 517      54.188  61.367  54.412  0.00  0.00            
ATOM   4070  NE2 GLN X 517      55.507  62.432  55.781  0.00  0.00            
ATOM   4071  C   GLN X 517      52.871  63.634  52.022  0.00  0.00            
ATOM   4072  O   GLN X 517      52.289  64.443  51.297  0.00  0.00            
ATOM   4073  N   LYS X 518      52.371  63.256  53.208  0.00  0.00            
ATOM   4074  CA  LYS X 518      51.162  63.816  53.845  0.00  0.00            
ATOM   4075  CB  LYS X 518      51.471  65.187  54.477  0.00  0.00            
ATOM   4076  CG  LYS X 518      52.684  65.240  55.416  0.00  0.00            
ATOM   4077  CD  LYS X 518      52.612  64.277  56.610  0.00  0.00            
ATOM   4078  CE  LYS X 518      53.772  64.550  57.577  0.00  0.00            
ATOM   4079  NZ  LYS X 518      53.576  65.809  58.334  0.00  0.00            
ATOM   4080  C   LYS X 518      49.936  63.840  52.916  0.00  0.00            
ATOM   4081  O   LYS X 518      49.180  64.816  52.902  0.00  0.00            
ATOM   4082  N   LEU X 519      49.754  62.766  52.140  0.00  0.00            
ATOM   4083  CA  LEU X 519      48.670  62.590  51.168  0.00  0.00            
ATOM   4084  CB  LEU X 519      48.731  61.136  50.655  0.00  0.00            
ATOM   4085  CG  LEU X 519      47.570  60.707  49.736  0.00  0.00            
ATOM   4086  CD1 LEU X 519      47.522  61.512  48.439  0.00  0.00            
ATOM   4087  CD2 LEU X 519      47.716  59.229  49.385  0.00  0.00            
ATOM   4088  C   LEU X 519      47.296  62.889  51.790  0.00  0.00            
ATOM   4089  O   LEU X 519      46.881  62.186  52.716  0.00  0.00            
ATOM   4090  N   LYS X 520      46.584  63.891  51.249  0.00  0.00            
ATOM   4091  CA  LYS X 520      45.175  64.220  51.574  0.00  0.00            
ATOM   4092  CB  LYS X 520      44.293  63.145  50.896  0.00  0.00            
ATOM   4093  CG  LYS X 520      42.847  63.558  50.571  0.00  0.00            
ATOM   4094  CD  LYS X 520      42.156  62.403  49.825  0.00  0.00            
ATOM   4095  CE  LYS X 520      40.655  62.614  49.599  0.00  0.00            
ATOM   4096  NZ  LYS X 520      40.372  63.760  48.712  0.00  0.00            
ATOM   4097  C   LYS X 520      44.893  64.408  53.083  0.00  0.00            
ATOM   4098  O   LYS X 520      43.767  64.218  53.543  0.00  0.00            
ATOM   4099  N   ASP X 521      45.926  64.691  53.884  0.00  0.00            
ATOM   4100  CA  ASP X 521      45.988  64.160  55.255  0.00  0.00            
ATOM   4101  CB  ASP X 521      47.447  64.128  55.738  0.00  0.00            
ATOM   4102  CG  ASP X 521      47.605  63.275  56.996  0.00  0.00            
ATOM   4103  OD1 ASP X 521      47.191  62.096  56.961  0.00  0.00            
ATOM   4104  OD2 ASP X 521      48.124  63.775  58.025  0.00  0.00            
ATOM   4105  C   ASP X 521      45.068  64.866  56.261  0.00  0.00            
ATOM   4106  O   ASP X 521      44.573  64.223  57.192  0.00  0.00            
ATOM   4107  N   LYS X 522      44.784  66.161  56.074  0.00  0.00            
ATOM   4108  CA  LYS X 522      43.777  66.857  56.888  0.00  0.00            
ATOM   4109  CB  LYS X 522      44.036  68.372  56.891  0.00  0.00            
ATOM   4110  CG  LYS X 522      43.242  69.029  58.031  0.00  0.00            
ATOM   4111  CD  LYS X 522      43.399  70.550  58.056  0.00  0.00            
ATOM   4112  CE  LYS X 522      42.624  71.085  59.261  0.00  0.00            
ATOM   4113  NZ  LYS X 522      42.594  72.559  59.277  0.00  0.00            
ATOM   4114  C   LYS X 522      42.361  66.514  56.424  0.00  0.00            
ATOM   4115  O   LYS X 522      41.499  66.218  57.247  0.00  0.00            
ATOM   4116  N   GLU X 523      42.138  66.486  55.111  0.00  0.00            
ATOM   4117  CA  GLU X 523      40.832  66.224  54.496  0.00  0.00            
ATOM   4118  CB  GLU X 523      40.983  66.463  52.982  0.00  0.00            
ATOM   4119  CG  GLU X 523      39.675  66.446  52.186  0.00  0.00            
ATOM   4120  CD  GLU X 523      39.906  66.984  50.765  0.00  0.00            
ATOM   4121  OE1 GLU X 523      39.622  68.173  50.486  0.00  0.00            
ATOM   4122  OE2 GLU X 523      40.341  66.225  49.868  0.00  0.00            
ATOM   4123  C   GLU X 523      40.272  64.829  54.859  0.00  0.00            
ATOM   4124  O   GLU X 523      39.079  64.706  55.145  0.00  0.00            
ATOM   4125  N   VAL X 524      41.117  63.789  54.958  0.00  0.00            
ATOM   4126  CA  VAL X 524      40.689  62.454  55.441  0.00  0.00            
ATOM   4127  CB  VAL X 524      41.638  61.315  55.006  0.00  0.00            
ATOM   4128  CG1 VAL X 524      41.724  61.214  53.479  0.00  0.00            
ATOM   4129  CG2 VAL X 524      43.055  61.434  55.580  0.00  0.00            
ATOM   4130  C   VAL X 524      40.456  62.394  56.957  0.00  0.00            
ATOM   4131  O   VAL X 524      39.531  61.710  57.401  0.00  0.00            
ATOM   4132  N   ALA X 525      41.239  63.116  57.767  0.00  0.00            
ATOM   4133  CA  ALA X 525      41.074  63.148  59.225  0.00  0.00            
ATOM   4134  CB  ALA X 525      42.334  63.770  59.841  0.00  0.00            
ATOM   4135  C   ALA X 525      39.793  63.900  59.641  0.00  0.00            
ATOM   4136  O   ALA X 525      39.039  63.429  60.500  0.00  0.00            
ATOM   4137  N   PHE X 526      39.507  65.013  58.959  0.00  0.00            
ATOM   4138  CA  PHE X 526      38.266  65.789  59.039  0.00  0.00            
ATOM   4139  CB  PHE X 526      38.409  66.965  58.055  0.00  0.00            
ATOM   4140  CG  PHE X 526      37.154  67.766  57.763  0.00  0.00            
ATOM   4141  CD1 PHE X 526      36.758  68.810  58.619  0.00  0.00            
ATOM   4142  CE1 PHE X 526      35.622  69.582  58.313  0.00  0.00            
ATOM   4143  CZ  PHE X 526      34.880  69.311  57.150  0.00  0.00            
ATOM   4144  CE2 PHE X 526      35.272  68.267  56.294  0.00  0.00            
ATOM   4145  CD2 PHE X 526      36.409  67.499  56.599  0.00  0.00            
ATOM   4146  C   PHE X 526      37.034  64.921  58.733  0.00  0.00            
ATOM   4147  O   PHE X 526      36.093  64.874  59.535  0.00  0.00            
ATOM   4148  N   TRP X 527      37.062  64.170  57.623  0.00  0.00            
ATOM   4149  CA  TRP X 527      35.957  63.287  57.233  0.00  0.00            
ATOM   4150  CB  TRP X 527      36.027  62.964  55.738  0.00  0.00            
ATOM   4151  CG  TRP X 527      35.281  63.951  54.900  0.00  0.00            
ATOM   4152  CD1 TRP X 527      35.823  64.870  54.071  0.00  0.00            
ATOM   4153  NE1 TRP X 527      34.817  65.646  53.529  0.00  0.00            
ATOM   4154  CE2 TRP X 527      33.574  65.273  53.990  0.00  0.00            
ATOM   4155  CZ2 TRP X 527      32.280  65.766  53.767  0.00  0.00            
ATOM   4156  CH2 TRP X 527      31.193  65.148  54.410  0.00  0.00            
ATOM   4157  CZ3 TRP X 527      31.416  64.048  55.258  0.00  0.00            
ATOM   4158  CE3 TRP X 527      32.722  63.568  55.480  0.00  0.00            
ATOM   4159  CD2 TRP X 527      33.836  64.172  54.855  0.00  0.00            
ATOM   4160  C   TRP X 527      35.816  62.026  58.092  0.00  0.00            
ATOM   4161  O   TRP X 527      34.693  61.571  58.303  0.00  0.00            
ATOM   4162  N   THR X 528      36.907  61.508  58.667  0.00  0.00            
ATOM   4163  CA  THR X 528      36.856  60.369  59.608  0.00  0.00            
ATOM   4164  CB  THR X 528      38.274  59.954  60.047  0.00  0.00            
ATOM   4165  CG2 THR X 528      38.290  58.783  61.030  0.00  0.00            
ATOM   4166  OG1 THR X 528      39.014  59.513  58.926  0.00  0.00            
ATOM   4167  C   THR X 528      35.958  60.678  60.818  0.00  0.00            
ATOM   4168  O   THR X 528      35.189  59.814  61.244  0.00  0.00            
ATOM   4169  N   ASN X 529      35.958  61.923  61.314  0.00  0.00            
ATOM   4170  CA  ASN X 529      34.995  62.385  62.322  0.00  0.00            
ATOM   4171  CB  ASN X 529      35.651  63.527  63.129  0.00  0.00            
ATOM   4172  CG  ASN X 529      34.825  64.095  64.283  0.00  0.00            
ATOM   4173  OD1 ASN X 529      33.607  63.986  64.370  0.00  0.00            
ATOM   4174  ND2 ASN X 529      35.458  64.801  65.185  0.00  0.00            
ATOM   4175  C   ASN X 529      33.627  62.753  61.701  0.00  0.00            
ATOM   4176  O   ASN X 529      32.595  62.418  62.282  0.00  0.00            
ATOM   4177  N   LEU X 530      33.595  63.408  60.533  0.00  0.00            
ATOM   4178  CA  LEU X 530      32.370  64.006  59.975  0.00  0.00            
ATOM   4179  CB  LEU X 530      32.779  65.100  58.970  0.00  0.00            
ATOM   4180  CG  LEU X 530      31.633  65.954  58.400  0.00  0.00            
ATOM   4181  CD1 LEU X 530      30.838  66.693  59.478  0.00  0.00            
ATOM   4182  CD2 LEU X 530      32.198  67.006  57.449  0.00  0.00            
ATOM   4183  C   LEU X 530      31.351  63.001  59.393  0.00  0.00            
ATOM   4184  O   LEU X 530      30.151  63.280  59.440  0.00  0.00            
ATOM   4185  N   PHE X 531      31.771  61.825  58.911  0.00  0.00            
ATOM   4186  CA  PHE X 531      30.834  60.735  58.582  0.00  0.00            
ATOM   4187  CB  PHE X 531      31.571  59.569  57.902  0.00  0.00            
ATOM   4188  CG  PHE X 531      32.099  59.845  56.502  0.00  0.00            
ATOM   4189  CD1 PHE X 531      33.450  59.593  56.193  0.00  0.00            
ATOM   4190  CE1 PHE X 531      33.934  59.808  54.891  0.00  0.00            
ATOM   4191  CZ  PHE X 531      33.073  60.281  53.885  0.00  0.00            
ATOM   4192  CE2 PHE X 531      31.721  60.523  54.183  0.00  0.00            
ATOM   4193  CD2 PHE X 531      31.235  60.302  55.485  0.00  0.00            
ATOM   4194  C   PHE X 531      30.061  60.258  59.831  0.00  0.00            
ATOM   4195  O   PHE X 531      30.570  60.350  60.954  0.00  0.00            
ATOM   4196  N   ALA X 532      28.829  59.767  59.654  0.00  0.00            
ATOM   4197  CA  ALA X 532      27.874  59.544  60.748  0.00  0.00            
ATOM   4198  CB  ALA X 532      27.028  60.820  60.886  0.00  0.00            
ATOM   4199  C   ALA X 532      26.961  58.311  60.564  0.00  0.00            
ATOM   4200  O   ALA X 532      26.802  57.783  59.456  0.00  0.00            
ATOM   4201  N   LYS X 533      26.311  57.900  61.662  0.00  0.00            
ATOM   4202  CA  LYS X 533      25.175  56.958  61.710  0.00  0.00            
ATOM   4203  CB  LYS X 533      25.630  55.524  62.021  0.00  0.00            
ATOM   4204  CG  LYS X 533      26.387  54.901  60.839  0.00  0.00            
ATOM   4205  CD  LYS X 533      26.448  53.379  60.970  0.00  0.00            
ATOM   4206  CE  LYS X 533      27.225  52.787  59.794  0.00  0.00            
ATOM   4207  NZ  LYS X 533      27.036  51.324  59.717  0.00  0.00            
ATOM   4208  C   LYS X 533      24.092  57.420  62.675  0.00  0.00            
ATOM   4209  O   LYS X 533      22.992  57.743  62.173  0.00  0.00            
ATOM   4210  OXT LYS X 533      24.368  57.552  63.888  0.00  0.00            
END
