# Supplementary material for: Insights into the Degradation of Polymer–Drug Conjugates by an Overexpressed Enzyme in Cancer Cells
Source: J Med Chem. 2023 Feb 14;66(4):2761–72. doi: 10.1021/acs.jmedchem.2c01781 (PMC9969400; doi:10.1021/acs.jmedchem.2c01781)
Supplement: Supplementary file 2 — jm2c01781_si_002.zip [file jm2c01781_si_002.zip › 8b-TI1.pdb]

CRYST1   87.244   87.244   87.244 109.47 109.47 109.47 P 1           1
ATOM      1  N   SER X   1      84.217  39.228  44.828  0.00  0.00            
ATOM      2  CA  SER X   1      82.830  38.738  44.756  0.00  0.00            
ATOM      3  CB  SER X   1      82.464  38.333  43.323  0.00  0.00            
ATOM      4  OG  SER X   1      82.611  39.417  42.431  0.00  0.00            
ATOM      5  C   SER X   1      82.617  37.557  45.697  0.00  0.00            
ATOM      6  O   SER X   1      82.167  36.492  45.267  0.00  0.00            
ATOM      7  N   SER X   2      82.906  37.718  46.991  0.00  0.00            
ATOM      8  CA  SER X   2      82.553  36.696  47.982  0.00  0.00            
ATOM      9  CB  SER X   2      83.244  36.979  49.317  0.00  0.00            
ATOM     10  OG  SER X   2      82.911  38.258  49.825  0.00  0.00            
ATOM     11  C   SER X   2      81.026  36.598  48.145  0.00  0.00            
ATOM     12  O   SER X   2      80.339  37.614  47.998  0.00  0.00            
ATOM     13  N   PRO X   3      80.466  35.404  48.421  0.00  0.00            
ATOM     14  CD  PRO X   3      81.153  34.127  48.569  0.00  0.00            
ATOM     15  CG  PRO X   3      80.113  33.149  49.114  0.00  0.00            
ATOM     16  CB  PRO X   3      78.797  33.720  48.585  0.00  0.00            
ATOM     17  CA  PRO X   3      79.025  35.234  48.586  0.00  0.00            
ATOM     18  C   PRO X   3      78.562  35.926  49.886  0.00  0.00            
ATOM     19  O   PRO X   3      79.019  35.545  50.970  0.00  0.00            
ATOM     20  N   PRO X   4      77.689  36.950  49.817  0.00  0.00            
ATOM     21  CD  PRO X   4      77.087  37.503  48.611  0.00  0.00            
ATOM     22  CG  PRO X   4      76.135  38.602  49.072  0.00  0.00            
ATOM     23  CB  PRO X   4      76.737  39.049  50.406  0.00  0.00            
ATOM     24  CA  PRO X   4      77.324  37.755  50.980  0.00  0.00            
ATOM     25  C   PRO X   4      76.332  37.019  51.887  0.00  0.00            
ATOM     26  O   PRO X   4      75.356  36.441  51.398  0.00  0.00            
ATOM     27  N   VAL X   5      76.552  37.076  53.206  0.00  0.00            
ATOM     28  CA  VAL X   5      75.641  36.504  54.216  0.00  0.00            
ATOM     29  CB  VAL X   5      76.361  35.506  55.147  0.00  0.00            
ATOM     30  CG1 VAL X   5      77.355  36.166  56.100  0.00  0.00            
ATOM     31  CG2 VAL X   5      75.383  34.663  55.977  0.00  0.00            
ATOM     32  C   VAL X   5      74.842  37.585  54.956  0.00  0.00            
ATOM     33  O   VAL X   5      75.373  38.652  55.292  0.00  0.00            
ATOM     34  N   VAL X   6      73.555  37.308  55.189  0.00  0.00            
ATOM     35  CA  VAL X   6      72.552  38.213  55.784  0.00  0.00            
ATOM     36  CB  VAL X   6      71.636  38.792  54.681  0.00  0.00            
ATOM     37  CG1 VAL X   6      70.575  39.738  55.248  0.00  0.00            
ATOM     38  CG2 VAL X   6      72.435  39.585  53.637  0.00  0.00            
ATOM     39  C   VAL X   6      71.731  37.468  56.848  0.00  0.00            
ATOM     40  O   VAL X   6      71.420  36.292  56.669  0.00  0.00            
ATOM     41  N   ASP X   7      71.375  38.143  57.946  0.00  0.00            
ATOM     42  CA  ASP X   7      70.718  37.577  59.139  0.00  0.00            
ATOM     43  CB  ASP X   7      71.598  37.900  60.361  0.00  0.00            
ATOM     44  CG  ASP X   7      71.016  37.393  61.682  0.00  0.00            
ATOM     45  OD1 ASP X   7      70.678  38.219  62.566  0.00  0.00            
ATOM     46  OD2 ASP X   7      70.907  36.158  61.852  0.00  0.00            
ATOM     47  C   ASP X   7      69.266  38.069  59.323  0.00  0.00            
ATOM     48  O   ASP X   7      68.954  39.234  59.073  0.00  0.00            
ATOM     49  N   THR X   8      68.371  37.184  59.778  0.00  0.00            
ATOM     50  CA  THR X   8      66.929  37.454  59.974  0.00  0.00            
ATOM     51  CB  THR X   8      66.101  37.026  58.744  0.00  0.00            
ATOM     52  CG2 THR X   8      66.573  37.608  57.412  0.00  0.00            
ATOM     53  OG1 THR X   8      66.084  35.619  58.625  0.00  0.00            
ATOM     54  C   THR X   8      66.365  36.709  61.191  0.00  0.00            
ATOM     55  O   THR X   8      66.989  35.779  61.701  0.00  0.00            
ATOM     56  N   VAL X   9      65.131  37.022  61.606  0.00  0.00            
ATOM     57  CA  VAL X   9      64.379  36.236  62.613  0.00  0.00            
ATOM     58  CB  VAL X   9      63.020  36.878  62.966  0.00  0.00            
ATOM     59  CG1 VAL X   9      63.214  38.219  63.674  0.00  0.00            
ATOM     60  CG2 VAL X   9      62.097  37.054  61.754  0.00  0.00            
ATOM     61  C   VAL X   9      64.136  34.772  62.219  0.00  0.00            
ATOM     62  O   VAL X   9      63.777  33.968  63.084  0.00  0.00            
ATOM     63  N   HIE X  10      64.334  34.395  60.951  0.00  0.00            
ATOM     64  CA  HIE X  10      64.174  33.017  60.473  0.00  0.00            
ATOM     65  CB  HIE X  10      63.479  33.026  59.108  0.00  0.00            
ATOM     66  CG  HIE X  10      62.134  33.705  59.073  0.00  0.00            
ATOM     67  ND1 HIE X  10      60.922  33.130  59.470  0.00  0.00            
ATOM     68  CE1 HIE X  10      59.976  34.017  59.118  0.00  0.00            
ATOM     69  NE2 HIE X  10      60.530  35.124  58.599  0.00  0.00            
ATOM     70  CD2 HIE X  10      61.892  34.942  58.550  0.00  0.00            
ATOM     71  C   HIE X  10      65.495  32.230  60.400  0.00  0.00            
ATOM     72  O   HIE X  10      65.473  31.001  60.417  0.00  0.00            
ATOM     73  N   GLY X  11      66.643  32.905  60.328  0.00  0.00            
ATOM     74  CA  GLY X  11      67.947  32.291  60.055  0.00  0.00            
ATOM     75  C   GLY X  11      68.833  33.177  59.174  0.00  0.00            
ATOM     76  O   GLY X  11      68.528  34.354  58.949  0.00  0.00            
ATOM     77  N   LYS X  12      69.923  32.605  58.648  0.00  0.00            
ATOM     78  CA  LYS X  12      70.879  33.297  57.766  0.00  0.00            
ATOM     79  CB  LYS X  12      72.300  33.161  58.334  0.00  0.00            
ATOM     80  CG  LYS X  12      72.547  34.152  59.479  0.00  0.00            
ATOM     81  CD  LYS X  12      73.882  33.865  60.175  0.00  0.00            
ATOM     82  CE  LYS X  12      74.216  34.925  61.228  0.00  0.00            
ATOM     83  NZ  LYS X  12      73.305  34.894  62.394  0.00  0.00            
ATOM     84  C   LYS X  12      70.799  32.808  56.320  0.00  0.00            
ATOM     85  O   LYS X  12      70.733  31.601  56.081  0.00  0.00            
ATOM     86  N   VAL X  13      70.849  33.740  55.365  0.00  0.00            
ATOM     87  CA  VAL X  13      70.871  33.468  53.913  0.00  0.00            
ATOM     88  CB  VAL X  13      69.700  34.120  53.149  0.00  0.00            
ATOM     89  CG1 VAL X  13      68.348  33.573  53.614  0.00  0.00            
ATOM     90  CG2 VAL X  13      69.657  35.649  53.243  0.00  0.00            
ATOM     91  C   VAL X  13      72.205  33.872  53.282  0.00  0.00            
ATOM     92  O   VAL X  13      72.788  34.883  53.668  0.00  0.00            
ATOM     93  N   LEU X  14      72.671  33.092  52.304  0.00  0.00            
ATOM     94  CA  LEU X  14      73.961  33.239  51.620  0.00  0.00            
ATOM     95  CB  LEU X  14      74.807  32.007  51.999  0.00  0.00            
ATOM     96  CG  LEU X  14      76.225  31.971  51.406  0.00  0.00            
ATOM     97  CD1 LEU X  14      77.099  33.078  51.988  0.00  0.00            
ATOM     98  CD2 LEU X  14      76.885  30.633  51.741  0.00  0.00            
ATOM     99  C   LEU X  14      73.747  33.391  50.099  0.00  0.00            
ATOM    100  O   LEU X  14      73.331  32.441  49.434  0.00  0.00            
ATOM    101  N   GLY X  15      73.985  34.592  49.565  0.00  0.00            
ATOM    102  CA  GLY X  15      73.592  34.995  48.203  0.00  0.00            
ATOM    103  C   GLY X  15      74.702  34.956  47.143  0.00  0.00            
ATOM    104  O   GLY X  15      75.733  34.300  47.309  0.00  0.00            
ATOM    105  N   LYS X  16      74.478  35.698  46.051  0.00  0.00            
ATOM    106  CA  LYS X  16      75.411  35.984  44.941  0.00  0.00            
ATOM    107  CB  LYS X  16      74.722  35.654  43.594  0.00  0.00            
ATOM    108  CG  LYS X  16      75.250  34.393  42.891  0.00  0.00            
ATOM    109  CD  LYS X  16      74.390  34.053  41.658  0.00  0.00            
ATOM    110  CE  LYS X  16      75.022  32.911  40.854  0.00  0.00            
ATOM    111  NZ  LYS X  16      74.165  32.455  39.732  0.00  0.00            
ATOM    112  C   LYS X  16      75.859  37.457  44.984  0.00  0.00            
ATOM    113  O   LYS X  16      75.133  38.312  45.494  0.00  0.00            
ATOM    114  N   PHE X  17      77.018  37.767  44.406  0.00  0.00            
ATOM    115  CA  PHE X  17      77.542  39.132  44.229  0.00  0.00            
ATOM    116  CB  PHE X  17      78.875  39.245  44.988  0.00  0.00            
ATOM    117  CG  PHE X  17      79.541  40.612  44.963  0.00  0.00            
ATOM    118  CD1 PHE X  17      80.200  41.069  43.803  0.00  0.00            
ATOM    119  CE1 PHE X  17      80.843  42.320  43.795  0.00  0.00            
ATOM    120  CZ  PHE X  17      80.844  43.115  44.952  0.00  0.00            
ATOM    121  CE2 PHE X  17      80.201  42.659  46.116  0.00  0.00            
ATOM    122  CD2 PHE X  17      79.547  41.414  46.121  0.00  0.00            
ATOM    123  C   PHE X  17      77.709  39.440  42.733  0.00  0.00            
ATOM    124  O   PHE X  17      78.215  38.595  41.993  0.00  0.00            
ATOM    125  N   VAL X  18      77.324  40.635  42.265  0.00  0.00            
ATOM    126  CA  VAL X  18      77.430  41.021  40.841  0.00  0.00            
ATOM    127  CB  VAL X  18      76.096  40.819  40.084  0.00  0.00            
ATOM    128  CG1 VAL X  18      76.318  40.918  38.566  0.00  0.00            
ATOM    129  CG2 VAL X  18      75.428  39.461  40.351  0.00  0.00            
ATOM    130  C   VAL X  18      77.907  42.469  40.672  0.00  0.00            
ATOM    131  O   VAL X  18      77.381  43.392  41.299  0.00  0.00            
ATOM    132  N   SER X  19      78.860  42.681  39.760  0.00  0.00            
ATOM    133  CA  SER X  19      79.325  44.001  39.313  0.00  0.00            
ATOM    134  CB  SER X  19      80.724  44.281  39.866  0.00  0.00            
ATOM    135  OG  SER X  19      81.090  45.616  39.578  0.00  0.00            
ATOM    136  C   SER X  19      79.333  44.071  37.783  0.00  0.00            
ATOM    137  O   SER X  19      79.803  43.134  37.137  0.00  0.00            
ATOM    138  N   LEU X  20      78.837  45.169  37.206  0.00  0.00            
ATOM    139  CA  LEU X  20      78.793  45.431  35.761  0.00  0.00            
ATOM    140  CB  LEU X  20      77.333  45.403  35.268  0.00  0.00            
ATOM    141  CG  LEU X  20      76.563  44.081  35.449  0.00  0.00            
ATOM    142  CD1 LEU X  20      75.142  44.254  34.911  0.00  0.00            
ATOM    143  CD2 LEU X  20      77.198  42.912  34.695  0.00  0.00            
ATOM    144  C   LEU X  20      79.452  46.779  35.420  0.00  0.00            
ATOM    145  O   LEU X  20      79.349  47.750  36.173  0.00  0.00            
ATOM    146  N   GLU X  21      80.108  46.869  34.265  0.00  0.00            
ATOM    147  CA  GLU X  21      80.833  48.074  33.836  0.00  0.00            
ATOM    148  CB  GLU X  21      82.048  47.668  32.988  0.00  0.00            
ATOM    149  CG  GLU X  21      83.144  46.973  33.811  0.00  0.00            
ATOM    150  CD  GLU X  21      83.787  47.926  34.826  0.00  0.00            
ATOM    151  OE1 GLU X  21      83.725  47.643  36.047  0.00  0.00            
ATOM    152  OE2 GLU X  21      84.358  48.959  34.399  0.00  0.00            
ATOM    153  C   GLU X  21      79.921  49.066  33.092  0.00  0.00            
ATOM    154  O   GLU X  21      79.194  48.696  32.166  0.00  0.00            
ATOM    155  N   GLY X  22      79.963  50.342  33.489  0.00  0.00            
ATOM    156  CA  GLY X  22      79.031  51.390  33.045  0.00  0.00            
ATOM    157  C   GLY X  22      77.803  51.565  33.954  0.00  0.00            
ATOM    158  O   GLY X  22      76.983  52.456  33.713  0.00  0.00            
ATOM    159  N   PHE X  23      77.692  50.747  35.005  0.00  0.00            
ATOM    160  CA  PHE X  23      76.699  50.839  36.081  0.00  0.00            
ATOM    161  CB  PHE X  23      76.139  49.443  36.395  0.00  0.00            
ATOM    162  CG  PHE X  23      75.307  48.786  35.306  0.00  0.00            
ATOM    163  CD1 PHE X  23      73.920  48.625  35.486  0.00  0.00            
ATOM    164  CE1 PHE X  23      73.153  47.939  34.527  0.00  0.00            
ATOM    165  CZ  PHE X  23      73.769  47.424  33.376  0.00  0.00            
ATOM    166  CE2 PHE X  23      75.148  47.600  33.177  0.00  0.00            
ATOM    167  CD2 PHE X  23      75.916  48.272  34.144  0.00  0.00            
ATOM    168  C   PHE X  23      77.351  51.451  37.331  0.00  0.00            
ATOM    169  O   PHE X  23      78.517  51.178  37.624  0.00  0.00            
ATOM    170  N   ALA X  24      76.612  52.251  38.097  0.00  0.00            
ATOM    171  CA  ALA X  24      77.179  53.074  39.165  0.00  0.00            
ATOM    172  CB  ALA X  24      76.140  54.142  39.520  0.00  0.00            
ATOM    173  C   ALA X  24      77.670  52.294  40.408  0.00  0.00            
ATOM    174  O   ALA X  24      78.616  52.744  41.063  0.00  0.00            
ATOM    175  N   GLN X  25      77.086  51.135  40.745  0.00  0.00            
ATOM    176  CA  GLN X  25      77.498  50.333  41.915  0.00  0.00            
ATOM    177  CB  GLN X  25      76.788  50.813  43.197  0.00  0.00            
ATOM    178  CG  GLN X  25      75.251  50.895  43.109  0.00  0.00            
ATOM    179  CD  GLN X  25      74.750  52.198  42.499  0.00  0.00            
ATOM    180  OE1 GLN X  25      75.391  53.237  42.532  0.00  0.00            
ATOM    181  NE2 GLN X  25      73.580  52.208  41.913  0.00  0.00            
ATOM    182  C   GLN X  25      77.277  48.816  41.756  0.00  0.00            
ATOM    183  O   GLN X  25      76.354  48.408  41.044  0.00  0.00            
ATOM    184  N   PRO X  26      78.070  47.967  42.445  0.00  0.00            
ATOM    185  CD  PRO X  26      79.268  48.318  43.205  0.00  0.00            
ATOM    186  CG  PRO X  26      79.684  47.059  43.963  0.00  0.00            
ATOM    187  CB  PRO X  26      79.133  45.938  43.085  0.00  0.00            
ATOM    188  CA  PRO X  26      77.823  46.529  42.556  0.00  0.00            
ATOM    189  C   PRO X  26      76.640  46.210  43.487  0.00  0.00            
ATOM    190  O   PRO X  26      76.266  47.016  44.350  0.00  0.00            
ATOM    191  N   VAL X  27      76.080  45.005  43.339  0.00  0.00            
ATOM    192  CA  VAL X  27      74.913  44.511  44.089  0.00  0.00            
ATOM    193  CB  VAL X  27      73.624  44.509  43.238  0.00  0.00            
ATOM    194  CG1 VAL X  27      73.236  45.919  42.772  0.00  0.00            
ATOM    195  CG2 VAL X  27      73.705  43.595  42.013  0.00  0.00            
ATOM    196  C   VAL X  27      75.135  43.121  44.699  0.00  0.00            
ATOM    197  O   VAL X  27      75.876  42.293  44.168  0.00  0.00            
ATOM    198  N   ALA X  28      74.439  42.860  45.803  0.00  0.00            
ATOM    199  CA  ALA X  28      74.167  41.529  46.330  0.00  0.00            
ATOM    200  CB  ALA X  28      74.281  41.576  47.858  0.00  0.00            
ATOM    201  C   ALA X  28      72.771  41.077  45.866  0.00  0.00            
ATOM    202  O   ALA X  28      71.828  41.877  45.872  0.00  0.00            
ATOM    203  N   ILE X  29      72.632  39.810  45.468  0.00  0.00            
ATOM    204  CA  ILE X  29      71.367  39.236  44.983  0.00  0.00            
ATOM    205  CB  ILE X  29      71.309  39.149  43.435  0.00  0.00            
ATOM    206  CG2 ILE X  29      71.591  40.527  42.806  0.00  0.00            
ATOM    207  CG1 ILE X  29      72.253  38.075  42.851  0.00  0.00            
ATOM    208  CD1 ILE X  29      72.113  37.867  41.337  0.00  0.00            
ATOM    209  C   ILE X  29      71.061  37.896  45.665  0.00  0.00            
ATOM    210  O   ILE X  29      71.963  37.104  45.947  0.00  0.00            
ATOM    211  N   PHE X  30      69.778  37.648  45.923  0.00  0.00            
ATOM    212  CA  PHE X  30      69.272  36.479  46.644  0.00  0.00            
ATOM    213  CB  PHE X  30      68.970  36.849  48.107  0.00  0.00            
ATOM    214  CG  PHE X  30      70.101  37.533  48.863  0.00  0.00            
ATOM    215  CD1 PHE X  30      70.308  38.921  48.719  0.00  0.00            
ATOM    216  CE1 PHE X  30      71.377  39.551  49.380  0.00  0.00            
ATOM    217  CZ  PHE X  30      72.229  38.801  50.209  0.00  0.00            
ATOM    218  CE2 PHE X  30      72.005  37.424  50.387  0.00  0.00            
ATOM    219  CD2 PHE X  30      70.947  36.790  49.709  0.00  0.00            
ATOM    220  C   PHE X  30      68.018  35.948  45.937  0.00  0.00            
ATOM    221  O   PHE X  30      67.107  36.719  45.627  0.00  0.00            
ATOM    222  N   LEU X  31      67.977  34.645  45.659  0.00  0.00            
ATOM    223  CA  LEU X  31      66.976  34.005  44.802  0.00  0.00            
ATOM    224  CB  LEU X  31      67.649  33.384  43.557  0.00  0.00            
ATOM    225  CG  LEU X  31      68.313  34.286  42.493  0.00  0.00            
ATOM    226  CD1 LEU X  31      67.355  35.342  41.948  0.00  0.00            
ATOM    227  CD2 LEU X  31      69.598  34.986  42.940  0.00  0.00            
ATOM    228  C   LEU X  31      66.189  32.927  45.565  0.00  0.00            
ATOM    229  O   LEU X  31      66.763  32.111  46.292  0.00  0.00            
ATOM    230  N   GLY X  32      64.871  32.887  45.353  0.00  0.00            
ATOM    231  CA  GLY X  32      64.011  31.784  45.786  0.00  0.00            
ATOM    232  C   GLY X  32      63.856  31.628  47.305  0.00  0.00            
ATOM    233  O   GLY X  32      63.838  30.495  47.794  0.00  0.00            
ATOM    234  N   ILE X  33      63.764  32.727  48.063  0.00  0.00            
ATOM    235  CA  ILE X  33      63.533  32.718  49.522  0.00  0.00            
ATOM    236  CB  ILE X  33      64.035  34.031  50.174  0.00  0.00            
ATOM    237  CG2 ILE X  33      63.676  34.076  51.675  0.00  0.00            
ATOM    238  CG1 ILE X  33      65.564  34.183  49.980  0.00  0.00            
ATOM    239  CD1 ILE X  33      66.142  35.509  50.496  0.00  0.00            
ATOM    240  C   ILE X  33      62.036  32.482  49.808  0.00  0.00            
ATOM    241  O   ILE X  33      61.209  33.211  49.256  0.00  0.00            
ATOM    242  N   PRO X  34      61.642  31.498  50.642  0.00  0.00            
ATOM    243  CD  PRO X  34      62.494  30.496  51.269  0.00  0.00            
ATOM    244  CG  PRO X  34      61.582  29.664  52.171  0.00  0.00            
ATOM    245  CB  PRO X  34      60.205  29.813  51.523  0.00  0.00            
ATOM    246  CA  PRO X  34      60.236  31.235  50.952  0.00  0.00            
ATOM    247  C   PRO X  34      59.666  32.269  51.937  0.00  0.00            
ATOM    248  O   PRO X  34      60.221  32.477  53.016  0.00  0.00            
ATOM    249  N   PHE X  35      58.531  32.890  51.591  0.00  0.00            
ATOM    250  CA  PHE X  35      57.893  33.939  52.412  0.00  0.00            
ATOM    251  CB  PHE X  35      57.562  35.151  51.529  0.00  0.00            
ATOM    252  CG  PHE X  35      56.489  34.915  50.478  0.00  0.00            
ATOM    253  CD1 PHE X  35      55.127  34.896  50.843  0.00  0.00            
ATOM    254  CE1 PHE X  35      54.135  34.677  49.873  0.00  0.00            
ATOM    255  CZ  PHE X  35      54.497  34.509  48.527  0.00  0.00            
ATOM    256  CE2 PHE X  35      55.851  34.546  48.154  0.00  0.00            
ATOM    257  CD2 PHE X  35      56.847  34.740  49.128  0.00  0.00            
ATOM    258  C   PHE X  35      56.661  33.467  53.208  0.00  0.00            
ATOM    259  O   PHE X  35      56.132  34.219  54.028  0.00  0.00            
ATOM    260  N   ALA X  36      56.182  32.244  52.964  0.00  0.00            
ATOM    261  CA  ALA X  36      55.010  31.643  53.606  0.00  0.00            
ATOM    262  CB  ALA X  36      53.756  32.070  52.828  0.00  0.00            
ATOM    263  C   ALA X  36      55.131  30.108  53.665  0.00  0.00            
ATOM    264  O   ALA X  36      55.985  29.514  52.991  0.00  0.00            
ATOM    265  N   LYS X  37      54.262  29.459  54.451  0.00  0.00            
ATOM    266  CA  LYS X  37      54.106  27.995  54.496  0.00  0.00            
ATOM    267  CB  LYS X  37      53.055  27.651  55.569  0.00  0.00            
ATOM    268  CG  LYS X  37      52.857  26.137  55.766  0.00  0.00            
ATOM    269  CD  LYS X  37      51.849  25.796  56.870  0.00  0.00            
ATOM    270  CE  LYS X  37      52.427  26.092  58.254  0.00  0.00            
ATOM    271  NZ  LYS X  37      51.489  25.706  59.326  0.00  0.00            
ATOM    272  C   LYS X  37      53.692  27.452  53.113  0.00  0.00            
ATOM    273  O   LYS X  37      52.811  28.058  52.493  0.00  0.00            
ATOM    274  N   PRO X  38      54.264  26.330  52.626  0.00  0.00            
ATOM    275  CD  PRO X  38      55.302  25.518  53.252  0.00  0.00            
ATOM    276  CG  PRO X  38      55.202  24.145  52.596  0.00  0.00            
ATOM    277  CB  PRO X  38      54.781  24.504  51.173  0.00  0.00            
ATOM    278  CA  PRO X  38      53.870  25.726  51.351  0.00  0.00            
ATOM    279  C   PRO X  38      52.377  25.340  51.365  0.00  0.00            
ATOM    280  O   PRO X  38      51.976  24.531  52.206  0.00  0.00            
ATOM    281  N   PRO X  39      51.535  25.874  50.460  0.00  0.00            
ATOM    282  CD  PRO X  39      51.911  26.773  49.374  0.00  0.00            
ATOM    283  CG  PRO X  39      50.606  27.199  48.704  0.00  0.00            
ATOM    284  CB  PRO X  39      49.605  27.096  49.853  0.00  0.00            
ATOM    285  CA  PRO X  39      50.071  25.824  50.568  0.00  0.00            
ATOM    286  C   PRO X  39      49.461  24.524  50.001  0.00  0.00            
ATOM    287  O   PRO X  39      48.415  24.545  49.350  0.00  0.00            
ATOM    288  N   LEU X  40      50.148  23.391  50.170  0.00  0.00            
ATOM    289  CA  LEU X  40      49.896  22.160  49.414  0.00  0.00            
ATOM    290  CB  LEU X  40      51.236  21.471  49.074  0.00  0.00            
ATOM    291  CG  LEU X  40      52.117  20.986  50.246  0.00  0.00            
ATOM    292  CD1 LEU X  40      51.622  19.684  50.878  0.00  0.00            
ATOM    293  CD2 LEU X  40      53.534  20.717  49.733  0.00  0.00            
ATOM    294  C   LEU X  40      48.819  21.241  50.016  0.00  0.00            
ATOM    295  O   LEU X  40      48.545  21.264  51.221  0.00  0.00            
ATOM    296  N   GLY X  41      48.213  20.412  49.159  0.00  0.00            
ATOM    297  CA  GLY X  41      47.258  19.369  49.561  0.00  0.00            
ATOM    298  C   GLY X  41      46.071  19.916  50.381  0.00  0.00            
ATOM    299  O   GLY X  41      45.371  20.810  49.898  0.00  0.00            
ATOM    300  N   PRO X  42      45.832  19.443  51.623  0.00  0.00            
ATOM    301  CD  PRO X  42      46.448  18.275  52.239  0.00  0.00            
ATOM    302  CG  PRO X  42      45.421  17.772  53.249  0.00  0.00            
ATOM    303  CB  PRO X  42      44.813  19.075  53.755  0.00  0.00            
ATOM    304  CA  PRO X  42      44.754  19.937  52.491  0.00  0.00            
ATOM    305  C   PRO X  42      44.803  21.428  52.862  0.00  0.00            
ATOM    306  O   PRO X  42      43.810  21.952  53.372  0.00  0.00            
ATOM    307  N   LEU X  43      45.926  22.117  52.619  0.00  0.00            
ATOM    308  CA  LEU X  43      46.089  23.545  52.917  0.00  0.00            
ATOM    309  CB  LEU X  43      47.544  23.786  53.373  0.00  0.00            
ATOM    310  CG  LEU X  43      47.783  25.084  54.170  0.00  0.00            
ATOM    311  CD1 LEU X  43      47.021  25.112  55.497  0.00  0.00            
ATOM    312  CD2 LEU X  43      49.263  25.216  54.525  0.00  0.00            
ATOM    313  C   LEU X  43      45.622  24.467  51.768  0.00  0.00            
ATOM    314  O   LEU X  43      45.513  25.677  51.965  0.00  0.00            
ATOM    315  N   ARG X  44      45.263  23.918  50.596  0.00  0.00            
ATOM    316  CA  ARG X  44      44.579  24.663  49.518  0.00  0.00            
ATOM    317  CB  ARG X  44      44.231  23.718  48.354  0.00  0.00            
ATOM    318  CG  ARG X  44      45.448  23.111  47.643  0.00  0.00            
ATOM    319  CD  ARG X  44      45.005  21.956  46.736  0.00  0.00            
ATOM    320  NE  ARG X  44      46.170  21.226  46.214  0.00  0.00            
ATOM    321  CZ  ARG X  44      46.208  19.969  45.820  0.00  0.00            
ATOM    322  NH1 ARG X  44      45.150  19.222  45.722  0.00  0.00            
ATOM    323  NH2 ARG X  44      47.345  19.426  45.516  0.00  0.00            
ATOM    324  C   ARG X  44      43.291  25.315  50.039  0.00  0.00            
ATOM    325  O   ARG X  44      42.619  24.740  50.900  0.00  0.00            
ATOM    326  N   PHE X  45      42.903  26.466  49.488  0.00  0.00            
ATOM    327  CA  PHE X  45      41.687  27.206  49.872  0.00  0.00            
ATOM    328  CB  PHE X  45      40.413  26.475  49.395  0.00  0.00            
ATOM    329  CG  PHE X  45      40.557  25.785  48.051  0.00  0.00            
ATOM    330  CD1 PHE X  45      40.558  26.537  46.862  0.00  0.00            
ATOM    331  CE1 PHE X  45      40.794  25.903  45.629  0.00  0.00            
ATOM    332  CZ  PHE X  45      41.042  24.521  45.583  0.00  0.00            
ATOM    333  CE2 PHE X  45      41.038  23.767  46.770  0.00  0.00            
ATOM    334  CD2 PHE X  45      40.783  24.397  47.999  0.00  0.00            
ATOM    335  C   PHE X  45      41.665  27.618  51.360  0.00  0.00            
ATOM    336  O   PHE X  45      40.643  27.521  52.044  0.00  0.00            
ATOM    337  N   THR X  46      42.819  28.051  51.878  0.00  0.00            
ATOM    338  CA  THR X  46      42.966  28.648  53.218  0.00  0.00            
ATOM    339  CB  THR X  46      43.826  27.785  54.160  0.00  0.00            
ATOM    340  CG2 THR X  46      43.244  26.391  54.380  0.00  0.00            
ATOM    341  OG1 THR X  46      45.148  27.658  53.692  0.00  0.00            
ATOM    342  C   THR X  46      43.567  30.057  53.126  0.00  0.00            
ATOM    343  O   THR X  46      44.284  30.348  52.162  0.00  0.00            
ATOM    344  N   PRO X  47      43.311  30.952  54.101  0.00  0.00            
ATOM    345  CD  PRO X  47      42.350  30.824  55.189  0.00  0.00            
ATOM    346  CG  PRO X  47      42.703  31.920  56.192  0.00  0.00            
ATOM    347  CB  PRO X  47      43.394  32.986  55.342  0.00  0.00            
ATOM    348  CA  PRO X  47      44.104  32.172  54.255  0.00  0.00            
ATOM    349  C   PRO X  47      45.570  31.831  54.612  0.00  0.00            
ATOM    350  O   PRO X  47      45.833  30.721  55.089  0.00  0.00            
ATOM    351  N   PRO X  48      46.537  32.745  54.402  0.00  0.00            
ATOM    352  CD  PRO X  48      46.368  34.105  53.910  0.00  0.00            
ATOM    353  CG  PRO X  48      47.692  34.465  53.240  0.00  0.00            
ATOM    354  CB  PRO X  48      48.716  33.686  54.059  0.00  0.00            
ATOM    355  CA  PRO X  48      47.963  32.420  54.482  0.00  0.00            
ATOM    356  C   PRO X  48      48.425  31.958  55.867  0.00  0.00            
ATOM    357  O   PRO X  48      47.923  32.438  56.890  0.00  0.00            
ATOM    358  N   GLN X  49      49.439  31.089  55.903  0.00  0.00            
ATOM    359  CA  GLN X  49      50.170  30.738  57.128  0.00  0.00            
ATOM    360  CB  GLN X  49      49.974  29.254  57.489  0.00  0.00            
ATOM    361  CG  GLN X  49      48.494  28.986  57.806  0.00  0.00            
ATOM    362  CD  GLN X  49      48.168  27.597  58.345  0.00  0.00            
ATOM    363  OE1 GLN X  49      49.013  26.754  58.630  0.00  0.00            
ATOM    364  NE2 GLN X  49      46.899  27.319  58.508  0.00  0.00            
ATOM    365  C   GLN X  49      51.652  31.146  57.011  0.00  0.00            
ATOM    366  O   GLN X  49      52.267  30.938  55.959  0.00  0.00            
ATOM    367  N   PRO X  50      52.239  31.749  58.062  0.00  0.00            
ATOM    368  CD  PRO X  50      51.659  31.945  59.384  0.00  0.00            
ATOM    369  CG  PRO X  50      52.794  32.473  60.251  0.00  0.00            
ATOM    370  CB  PRO X  50      53.632  33.264  59.255  0.00  0.00            
ATOM    371  CA  PRO X  50      53.534  32.421  57.980  0.00  0.00            
ATOM    372  C   PRO X  50      54.716  31.454  57.848  0.00  0.00            
ATOM    373  O   PRO X  50      54.633  30.273  58.212  0.00  0.00            
ATOM    374  N   ALA X  51      55.838  31.985  57.358  0.00  0.00            
ATOM    375  CA  ALA X  51      57.124  31.296  57.317  0.00  0.00            
ATOM    376  CB  ALA X  51      58.070  32.093  56.415  0.00  0.00            
ATOM    377  C   ALA X  51      57.703  31.090  58.731  0.00  0.00            
ATOM    378  O   ALA X  51      57.349  31.807  59.672  0.00  0.00            
ATOM    379  N   GLU X  52      58.584  30.101  58.885  0.00  0.00            
ATOM    380  CA  GLU X  52      59.098  29.616  60.176  0.00  0.00            
ATOM    381  CB  GLU X  52      58.397  28.290  60.529  0.00  0.00            
ATOM    382  CG  GLU X  52      56.960  28.532  61.010  0.00  0.00            
ATOM    383  CD  GLU X  52      56.192  27.222  61.174  0.00  0.00            
ATOM    384  OE1 GLU X  52      56.333  26.553  62.225  0.00  0.00            
ATOM    385  OE2 GLU X  52      55.387  26.877  60.272  0.00  0.00            
ATOM    386  C   GLU X  52      60.634  29.459  60.165  0.00  0.00            
ATOM    387  O   GLU X  52      61.219  29.256  59.092  0.00  0.00            
ATOM    388  N   PRO X  53      61.307  29.554  61.330  0.00  0.00            
ATOM    389  CD  PRO X  53      60.733  29.780  62.653  0.00  0.00            
ATOM    390  CG  PRO X  53      61.885  29.625  63.643  0.00  0.00            
ATOM    391  CB  PRO X  53      63.095  30.077  62.828  0.00  0.00            
ATOM    392  CA  PRO X  53      62.765  29.610  61.402  0.00  0.00            
ATOM    393  C   PRO X  53      63.467  28.286  61.063  0.00  0.00            
ATOM    394  O   PRO X  53      63.130  27.230  61.599  0.00  0.00            
ATOM    395  N   TRP X  54      64.514  28.372  60.237  0.00  0.00            
ATOM    396  CA  TRP X  54      65.491  27.303  59.990  0.00  0.00            
ATOM    397  CB  TRP X  54      65.794  27.220  58.487  0.00  0.00            
ATOM    398  CG  TRP X  54      66.594  28.353  57.918  0.00  0.00            
ATOM    399  CD1 TRP X  54      67.942  28.383  57.837  0.00  0.00            
ATOM    400  NE1 TRP X  54      68.350  29.583  57.294  0.00  0.00            
ATOM    401  CE2 TRP X  54      67.280  30.377  56.958  0.00  0.00            
ATOM    402  CZ2 TRP X  54      67.182  31.652  56.388  0.00  0.00            
ATOM    403  CH2 TRP X  54      65.913  32.205  56.157  0.00  0.00            
ATOM    404  CZ3 TRP X  54      64.764  31.476  56.508  0.00  0.00            
ATOM    405  CE3 TRP X  54      64.875  30.207  57.112  0.00  0.00            
ATOM    406  CD2 TRP X  54      66.136  29.618  57.346  0.00  0.00            
ATOM    407  C   TRP X  54      66.785  27.474  60.811  0.00  0.00            
ATOM    408  O   TRP X  54      67.513  26.504  61.005  0.00  0.00            
ATOM    409  N   SER X  55      67.065  28.678  61.325  0.00  0.00            
ATOM    410  CA  SER X  55      68.158  29.041  62.256  0.00  0.00            
ATOM    411  CB  SER X  55      67.993  28.329  63.610  0.00  0.00            
ATOM    412  OG  SER X  55      66.649  28.329  64.069  0.00  0.00            
ATOM    413  C   SER X  55      69.617  28.889  61.771  0.00  0.00            
ATOM    414  O   SER X  55      70.500  29.536  62.338  0.00  0.00            
ATOM    415  N   PHE X  56      69.918  28.074  60.755  0.00  0.00            
ATOM    416  CA  PHE X  56      71.281  27.871  60.221  0.00  0.00            
ATOM    417  CB  PHE X  56      71.503  26.373  59.924  0.00  0.00            
ATOM    418  CG  PHE X  56      70.557  25.713  58.932  0.00  0.00            
ATOM    419  CD1 PHE X  56      70.772  25.839  57.548  0.00  0.00            
ATOM    420  CE1 PHE X  56      69.922  25.192  56.633  0.00  0.00            
ATOM    421  CZ  PHE X  56      68.842  24.423  57.098  0.00  0.00            
ATOM    422  CE2 PHE X  56      68.631  24.281  58.480  0.00  0.00            
ATOM    423  CD2 PHE X  56      69.497  24.911  59.393  0.00  0.00            
ATOM    424  C   PHE X  56      71.641  28.809  59.045  0.00  0.00            
ATOM    425  O   PHE X  56      70.828  29.626  58.613  0.00  0.00            
ATOM    426  N   VAL X  57      72.871  28.711  58.520  0.00  0.00            
ATOM    427  CA  VAL X  57      73.311  29.427  57.302  0.00  0.00            
ATOM    428  CB  VAL X  57      74.829  29.710  57.313  0.00  0.00            
ATOM    429  CG1 VAL X  57      75.242  30.543  56.090  0.00  0.00            
ATOM    430  CG2 VAL X  57      75.264  30.484  58.565  0.00  0.00            
ATOM    431  C   VAL X  57      72.922  28.620  56.059  0.00  0.00            
ATOM    432  O   VAL X  57      73.401  27.498  55.874  0.00  0.00            
ATOM    433  N   LYS X  58      72.058  29.175  55.204  0.00  0.00            
ATOM    434  CA  LYS X  58      71.422  28.486  54.065  0.00  0.00            
ATOM    435  CB  LYS X  58      69.922  28.373  54.392  0.00  0.00            
ATOM    436  CG  LYS X  58      69.151  27.330  53.568  0.00  0.00            
ATOM    437  CD  LYS X  58      67.744  27.143  54.168  0.00  0.00            
ATOM    438  CE  LYS X  58      67.031  25.882  53.668  0.00  0.00            
ATOM    439  NZ  LYS X  58      66.696  25.949  52.231  0.00  0.00            
ATOM    440  C   LYS X  58      71.703  29.212  52.745  0.00  0.00            
ATOM    441  O   LYS X  58      71.700  30.441  52.706  0.00  0.00            
ATOM    442  N   ASN X  59      71.953  28.477  51.663  0.00  0.00            
ATOM    443  CA  ASN X  59      72.217  29.063  50.344  0.00  0.00            
ATOM    444  CB  ASN X  59      72.896  27.993  49.465  0.00  0.00            
ATOM    445  CG  ASN X  59      73.613  28.522  48.231  0.00  0.00            
ATOM    446  OD1 ASN X  59      73.212  29.483  47.590  0.00  0.00            
ATOM    447  ND2 ASN X  59      74.705  27.897  47.857  0.00  0.00            
ATOM    448  C   ASN X  59      70.918  29.650  49.758  0.00  0.00            
ATOM    449  O   ASN X  59      69.836  29.093  49.954  0.00  0.00            
ATOM    450  N   ALA X  60      71.010  30.783  49.068  0.00  0.00            
ATOM    451  CA  ALA X  60      69.881  31.509  48.489  0.00  0.00            
ATOM    452  CB  ALA X  60      69.471  32.632  49.453  0.00  0.00            
ATOM    453  C   ALA X  60      70.221  31.997  47.071  0.00  0.00            
ATOM    454  O   ALA X  60      70.166  33.194  46.779  0.00  0.00            
ATOM    455  N   THR X  61      70.627  31.074  46.193  0.00  0.00            
ATOM    456  CA  THR X  61      71.041  31.388  44.811  0.00  0.00            
ATOM    457  CB  THR X  61      72.536  31.134  44.596  0.00  0.00            
ATOM    458  CG2 THR X  61      73.411  32.071  45.424  0.00  0.00            
ATOM    459  OG1 THR X  61      72.886  29.801  44.909  0.00  0.00            
ATOM    460  C   THR X  61      70.245  30.663  43.727  0.00  0.00            
ATOM    461  O   THR X  61      70.259  31.108  42.579  0.00  0.00            
ATOM    462  N   SER X  62      69.525  29.588  44.053  0.00  0.00            
ATOM    463  CA  SER X  62      68.683  28.870  43.088  0.00  0.00            
ATOM    464  CB  SER X  62      68.247  27.524  43.654  0.00  0.00            
ATOM    465  OG  SER X  62      69.361  26.729  44.000  0.00  0.00            
ATOM    466  C   SER X  62      67.423  29.653  42.705  0.00  0.00            
ATOM    467  O   SER X  62      66.720  30.179  43.570  0.00  0.00            
ATOM    468  N   TYR X  63      67.081  29.672  41.415  0.00  0.00            
ATOM    469  CA  TYR X  63      65.842  30.284  40.927  0.00  0.00            
ATOM    470  CB  TYR X  63      65.917  30.499  39.407  0.00  0.00            
ATOM    471  CG  TYR X  63      66.593  31.796  38.994  0.00  0.00            
ATOM    472  CD1 TYR X  63      67.985  31.960  39.149  0.00  0.00            
ATOM    473  CE1 TYR X  63      68.599  33.177  38.789  0.00  0.00            
ATOM    474  CZ  TYR X  63      67.822  34.233  38.267  0.00  0.00            
ATOM    475  OH  TYR X  63      68.395  35.420  37.933  0.00  0.00            
ATOM    476  CE2 TYR X  63      66.431  34.063  38.098  0.00  0.00            
ATOM    477  CD2 TYR X  63      65.821  32.847  38.460  0.00  0.00            
ATOM    478  C   TYR X  63      64.610  29.437  41.313  0.00  0.00            
ATOM    479  O   TYR X  63      64.654  28.206  41.188  0.00  0.00            
ATOM    480  N   PRO X  64      63.488  30.055  41.734  0.00  0.00            
ATOM    481  CD  PRO X  64      63.293  31.494  41.869  0.00  0.00            
ATOM    482  CG  PRO X  64      61.804  31.693  42.142  0.00  0.00            
ATOM    483  CB  PRO X  64      61.420  30.400  42.860  0.00  0.00            
ATOM    484  CA  PRO X  64      62.288  29.337  42.174  0.00  0.00            
ATOM    485  C   PRO X  64      61.535  28.632  41.022  0.00  0.00            
ATOM    486  O   PRO X  64      61.765  28.948  39.850  0.00  0.00            
ATOM    487  N   PRO X  65      60.630  27.679  41.329  0.00  0.00            
ATOM    488  CD  PRO X  65      60.432  27.089  42.649  0.00  0.00            
ATOM    489  CG  PRO X  65      59.203  26.189  42.535  0.00  0.00            
ATOM    490  CB  PRO X  65      59.197  25.811  41.055  0.00  0.00            
ATOM    491  CA  PRO X  65      59.696  27.087  40.366  0.00  0.00            
ATOM    492  C   PRO X  65      58.524  28.029  40.029  0.00  0.00            
ATOM    493  O   PRO X  65      58.183  28.902  40.824  0.00  0.00            
ATOM    494  N   MET X  66      57.856  27.814  38.888  0.00  0.00            
ATOM    495  CA  MET X  66      56.625  28.526  38.509  0.00  0.00            
ATOM    496  CB  MET X  66      56.261  28.308  37.029  0.00  0.00            
ATOM    497  CG  MET X  66      57.355  28.756  36.066  0.00  0.00            
ATOM    498  SD  MET X  66      56.788  29.111  34.388  0.00  0.00            
ATOM    499  CE  MET X  66      58.288  29.921  33.773  0.00  0.00            
ATOM    500  C   MET X  66      55.417  28.118  39.359  0.00  0.00            
ATOM    501  O   MET X  66      55.328  26.987  39.841  0.00  0.00            
ATOM    502  N   CYS X  67      54.453  29.030  39.471  0.00  0.00            
ATOM    503  CA  CYS X  67      53.209  28.855  40.211  0.00  0.00            
ATOM    504  CB  CYS X  67      52.835  30.216  40.828  0.00  0.00            
ATOM    505  SG  CYS X  67      52.893  31.563  39.602  0.00  0.00            
ATOM    506  C   CYS X  67      52.060  28.271  39.365  0.00  0.00            
ATOM    507  O   CYS X  67      51.545  28.919  38.455  0.00  0.00            
ATOM    508  N   THR X  68      51.556  27.093  39.748  0.00  0.00            
ATOM    509  CA  THR X  68      50.161  26.650  39.488  0.00  0.00            
ATOM    510  CB  THR X  68      49.201  27.388  40.451  0.00  0.00            
ATOM    511  CG2 THR X  68      49.488  26.989  41.898  0.00  0.00            
ATOM    512  OG1 THR X  68      49.352  28.793  40.380  0.00  0.00            
ATOM    513  C   THR X  68      49.657  26.669  38.023  0.00  0.00            
ATOM    514  O   THR X  68      48.477  26.936  37.781  0.00  0.00            
ATOM    515  N   GLN X  69      50.529  26.413  37.035  0.00  0.00            
ATOM    516  CA  GLN X  69      50.254  26.676  35.606  0.00  0.00            
ATOM    517  CB  GLN X  69      50.722  28.104  35.267  0.00  0.00            
ATOM    518  CG  GLN X  69      52.245  28.315  35.284  0.00  0.00            
ATOM    519  CD  GLN X  69      52.570  29.802  35.208  0.00  0.00            
ATOM    520  OE1 GLN X  69      52.914  30.340  34.167  0.00  0.00            
ATOM    521  NE2 GLN X  69      52.418  30.520  36.297  0.00  0.00            
ATOM    522  C   GLN X  69      50.814  25.627  34.618  0.00  0.00            
ATOM    523  O   GLN X  69      51.409  24.627  35.019  0.00  0.00            
ATOM    524  N   ASP X  70      50.585  25.854  33.319  0.00  0.00            
ATOM    525  CA  ASP X  70      50.943  24.973  32.194  0.00  0.00            
ATOM    526  CB  ASP X  70      50.084  25.401  30.983  0.00  0.00            
ATOM    527  CG  ASP X  70      50.316  24.620  29.681  0.00  0.00            
ATOM    528  OD1 ASP X  70      51.022  23.589  29.683  0.00  0.00            
ATOM    529  OD2 ASP X  70      49.765  25.036  28.635  0.00  0.00            
ATOM    530  C   ASP X  70      52.454  25.008  31.855  0.00  0.00            
ATOM    531  O   ASP X  70      52.978  26.084  31.543  0.00  0.00            
ATOM    532  N   PRO X  71      53.171  23.862  31.828  0.00  0.00            
ATOM    533  CD  PRO X  71      52.712  22.516  32.152  0.00  0.00            
ATOM    534  CG  PRO X  71      53.743  21.568  31.545  0.00  0.00            
ATOM    535  CB  PRO X  71      55.037  22.371  31.641  0.00  0.00            
ATOM    536  CA  PRO X  71      54.582  23.823  31.442  0.00  0.00            
ATOM    537  C   PRO X  71      54.844  24.312  30.009  0.00  0.00            
ATOM    538  O   PRO X  71      55.917  24.867  29.770  0.00  0.00            
ATOM    539  N   LYS X  72      53.891  24.213  29.065  0.00  0.00            
ATOM    540  CA  LYS X  72      54.089  24.753  27.703  0.00  0.00            
ATOM    541  CB  LYS X  72      53.036  24.206  26.722  0.00  0.00            
ATOM    542  CG  LYS X  72      53.210  22.696  26.489  0.00  0.00            
ATOM    543  CD  LYS X  72      52.554  22.222  25.181  0.00  0.00            
ATOM    544  CE  LYS X  72      52.816  20.724  24.994  0.00  0.00            
ATOM    545  NZ  LYS X  72      52.281  20.200  23.718  0.00  0.00            
ATOM    546  C   LYS X  72      54.161  26.286  27.686  0.00  0.00            
ATOM    547  O   LYS X  72      54.998  26.843  26.978  0.00  0.00            
ATOM    548  N   ALA X  73      53.395  26.970  28.538  0.00  0.00            
ATOM    549  CA  ALA X  73      53.563  28.406  28.779  0.00  0.00            
ATOM    550  CB  ALA X  73      52.368  28.906  29.597  0.00  0.00            
ATOM    551  C   ALA X  73      54.903  28.702  29.484  0.00  0.00            
ATOM    552  O   ALA X  73      55.604  29.659  29.143  0.00  0.00            
ATOM    553  N   GLY X  74      55.308  27.828  30.413  0.00  0.00            
ATOM    554  CA  GLY X  74      56.602  27.903  31.093  0.00  0.00            
ATOM    555  C   GLY X  74      57.812  27.804  30.155  0.00  0.00            
ATOM    556  O   GLY X  74      58.789  28.527  30.356  0.00  0.00            
ATOM    557  N   GLN X  75      57.743  26.985  29.100  0.00  0.00            
ATOM    558  CA  GLN X  75      58.782  26.872  28.062  0.00  0.00            
ATOM    559  CB  GLN X  75      58.458  25.686  27.135  0.00  0.00            
ATOM    560  CG  GLN X  75      58.667  24.318  27.808  0.00  0.00            
ATOM    561  CD  GLN X  75      58.158  23.143  26.973  0.00  0.00            
ATOM    562  OE1 GLN X  75      57.671  23.283  25.854  0.00  0.00            
ATOM    563  NE2 GLN X  75      58.245  21.937  27.487  0.00  0.00            
ATOM    564  C   GLN X  75      58.939  28.161  27.231  0.00  0.00            
ATOM    565  O   GLN X  75      60.052  28.490  26.816  0.00  0.00            
ATOM    566  N   LEU X  76      57.856  28.920  27.023  0.00  0.00            
ATOM    567  CA  LEU X  76      57.892  30.231  26.360  0.00  0.00            
ATOM    568  CB  LEU X  76      56.463  30.649  25.947  0.00  0.00            
ATOM    569  CG  LEU X  76      56.101  30.317  24.489  0.00  0.00            
ATOM    570  CD1 LEU X  76      56.268  28.836  24.166  0.00  0.00            
ATOM    571  CD2 LEU X  76      54.651  30.717  24.219  0.00  0.00            
ATOM    572  C   LEU X  76      58.551  31.286  27.258  0.00  0.00            
ATOM    573  O   LEU X  76      59.518  31.930  26.848  0.00  0.00            
ATOM    574  N   LEU X  77      58.078  31.434  28.499  0.00  0.00            
ATOM    575  CA  LEU X  77      58.611  32.438  29.429  0.00  0.00            
ATOM    576  CB  LEU X  77      57.689  32.560  30.658  0.00  0.00            
ATOM    577  CG  LEU X  77      56.617  33.653  30.504  0.00  0.00            
ATOM    578  CD1 LEU X  77      55.575  33.322  29.434  0.00  0.00            
ATOM    579  CD2 LEU X  77      55.896  33.841  31.837  0.00  0.00            
ATOM    580  C   LEU X  77      60.058  32.153  29.858  0.00  0.00            
ATOM    581  O   LEU X  77      60.803  33.093  30.123  0.00  0.00            
ATOM    582  N   SER X  78      60.477  30.885  29.915  0.00  0.00            
ATOM    583  CA  SER X  78      61.820  30.512  30.394  0.00  0.00            
ATOM    584  CB  SER X  78      61.838  29.089  30.962  0.00  0.00            
ATOM    585  OG  SER X  78      60.868  28.974  31.984  0.00  0.00            
ATOM    586  C   SER X  78      62.931  30.647  29.351  0.00  0.00            
ATOM    587  O   SER X  78      64.103  30.568  29.722  0.00  0.00            
ATOM    588  N   GLU X  79      62.603  30.839  28.069  0.00  0.00            
ATOM    589  CA  GLU X  79      63.612  30.845  26.999  0.00  0.00            
ATOM    590  CB  GLU X  79      63.778  29.402  26.485  0.00  0.00            
ATOM    591  CG  GLU X  79      65.157  29.141  25.867  0.00  0.00            
ATOM    592  CD  GLU X  79      66.275  29.144  26.920  0.00  0.00            
ATOM    593  OE1 GLU X  79      67.180  30.007  26.818  0.00  0.00            
ATOM    594  OE2 GLU X  79      66.268  28.282  27.836  0.00  0.00            
ATOM    595  C   GLU X  79      63.316  31.802  25.830  0.00  0.00            
ATOM    596  O   GLU X  79      64.258  32.342  25.247  0.00  0.00            
ATOM    597  N   LEU X  80      62.048  32.051  25.483  0.00  0.00            
ATOM    598  CA  LEU X  80      61.663  32.814  24.284  0.00  0.00            
ATOM    599  CB  LEU X  80      60.556  32.021  23.557  0.00  0.00            
ATOM    600  CG  LEU X  80      60.310  32.435  22.093  0.00  0.00            
ATOM    601  CD1 LEU X  80      61.540  32.204  21.210  0.00  0.00            
ATOM    602  CD2 LEU X  80      59.168  31.594  21.520  0.00  0.00            
ATOM    603  C   LEU X  80      61.255  34.268  24.589  0.00  0.00            
ATOM    604  O   LEU X  80      61.580  35.168  23.814  0.00  0.00            
ATOM    605  N   PHE X  81      60.604  34.506  25.733  0.00  0.00            
ATOM    606  CA  PHE X  81      60.102  35.822  26.165  0.00  0.00            
ATOM    607  CB  PHE X  81      58.570  35.864  26.010  0.00  0.00            
ATOM    608  CG  PHE X  81      58.078  35.504  24.618  0.00  0.00            
ATOM    609  CD1 PHE X  81      58.494  36.260  23.505  0.00  0.00            
ATOM    610  CE1 PHE X  81      58.125  35.868  22.207  0.00  0.00            
ATOM    611  CZ  PHE X  81      57.327  34.729  22.015  0.00  0.00            
ATOM    612  CE2 PHE X  81      56.866  34.000  23.125  0.00  0.00            
ATOM    613  CD2 PHE X  81      57.247  34.383  24.424  0.00  0.00            
ATOM    614  C   PHE X  81      60.598  36.168  27.583  0.00  0.00            
ATOM    615  O   PHE X  81      59.817  36.286  28.530  0.00  0.00            
ATOM    616  N   THR X  82      61.924  36.270  27.730  0.00  0.00            
ATOM    617  CA  THR X  82      62.632  36.429  29.014  0.00  0.00            
ATOM    618  CB  THR X  82      63.982  35.680  28.998  0.00  0.00            
ATOM    619  CG2 THR X  82      63.849  34.175  28.773  0.00  0.00            
ATOM    620  OG1 THR X  82      64.808  36.188  27.972  0.00  0.00            
ATOM    621  C   THR X  82      62.893  37.891  29.398  0.00  0.00            
ATOM    622  O   THR X  82      63.058  38.752  28.530  0.00  0.00            
ATOM    623  N   ASN X  83      63.019  38.162  30.705  0.00  0.00            
ATOM    624  CA  ASN X  83      63.643  39.389  31.222  0.00  0.00            
ATOM    625  CB  ASN X  83      62.721  40.031  32.272  0.00  0.00            
ATOM    626  CG  ASN X  83      63.385  41.184  33.004  0.00  0.00            
ATOM    627  OD1 ASN X  83      63.906  41.029  34.094  0.00  0.00            
ATOM    628  ND2 ASN X  83      63.430  42.359  32.428  0.00  0.00            
ATOM    629  C   ASN X  83      65.071  39.119  31.740  0.00  0.00            
ATOM    630  O   ASN X  83      65.992  39.848  31.368  0.00  0.00            
ATOM    631  N   ARG X  84      65.281  38.043  32.514  0.00  0.00            
ATOM    632  CA  ARG X  84      66.594  37.616  33.043  0.00  0.00            
ATOM    633  CB  ARG X  84      66.425  36.433  34.024  0.00  0.00            
ATOM    634  CG  ARG X  84      65.974  35.119  33.357  0.00  0.00            
ATOM    635  CD  ARG X  84      66.017  33.943  34.347  0.00  0.00            
ATOM    636  NE  ARG X  84      65.212  32.795  33.887  0.00  0.00            
ATOM    637  CZ  ARG X  84      65.369  32.065  32.796  0.00  0.00            
ATOM    638  NH1 ARG X  84      66.414  32.132  32.027  0.00  0.00            
ATOM    639  NH2 ARG X  84      64.460  31.209  32.453  0.00  0.00            
ATOM    640  C   ARG X  84      67.624  37.283  31.956  0.00  0.00            
ATOM    641  O   ARG X  84      67.271  36.997  30.805  0.00  0.00            
ATOM    642  N   LYS X  85      68.901  37.258  32.345  0.00  0.00            
ATOM    643  CA  LYS X  85      70.043  36.828  31.518  0.00  0.00            
ATOM    644  CB  LYS X  85      71.119  37.924  31.580  0.00  0.00            
ATOM    645  CG  LYS X  85      72.111  37.836  30.411  0.00  0.00            
ATOM    646  CD  LYS X  85      73.122  38.987  30.483  0.00  0.00            
ATOM    647  CE  LYS X  85      74.209  38.862  29.410  0.00  0.00            
ATOM    648  NZ  LYS X  85      73.724  39.272  28.073  0.00  0.00            
ATOM    649  C   LYS X  85      70.584  35.455  31.941  0.00  0.00            
ATOM    650  O   LYS X  85      70.998  34.674  31.084  0.00  0.00            
ATOM    651  N   GLU X  86      70.549  35.139  33.235  0.00  0.00            
ATOM    652  CA  GLU X  86      70.952  33.838  33.794  0.00  0.00            
ATOM    653  CB  GLU X  86      70.810  33.889  35.327  0.00  0.00            
ATOM    654  CG  GLU X  86      71.681  32.871  36.082  0.00  0.00            
ATOM    655  CD  GLU X  86      73.044  33.457  36.483  0.00  0.00            
ATOM    656  OE1 GLU X  86      74.019  33.348  35.700  0.00  0.00            
ATOM    657  OE2 GLU X  86      73.162  34.008  37.606  0.00  0.00            
ATOM    658  C   GLU X  86      70.125  32.687  33.190  0.00  0.00            
ATOM    659  O   GLU X  86      68.919  32.829  32.975  0.00  0.00            
ATOM    660  N   ASN X  87      70.769  31.558  32.886  0.00  0.00            
ATOM    661  CA  ASN X  87      70.199  30.448  32.118  0.00  0.00            
ATOM    662  CB  ASN X  87      71.223  30.089  31.025  0.00  0.00            
ATOM    663  CG  ASN X  87      70.725  29.088  30.003  0.00  0.00            
ATOM    664  OD1 ASN X  87      69.548  28.757  29.921  0.00  0.00            
ATOM    665  ND2 ASN X  87      71.614  28.589  29.180  0.00  0.00            
ATOM    666  C   ASN X  87      69.842  29.251  33.024  0.00  0.00            
ATOM    667  O   ASN X  87      70.699  28.752  33.762  0.00  0.00            
ATOM    668  N   ILE X  88      68.588  28.781  32.970  0.00  0.00            
ATOM    669  CA  ILE X  88      68.046  27.727  33.853  0.00  0.00            
ATOM    670  CB  ILE X  88      67.352  28.333  35.103  0.00  0.00            
ATOM    671  CG2 ILE X  88      68.373  29.037  36.015  0.00  0.00            
ATOM    672  CG1 ILE X  88      66.186  29.271  34.721  0.00  0.00            
ATOM    673  CD1 ILE X  88      65.378  29.795  35.912  0.00  0.00            
ATOM    674  C   ILE X  88      67.082  26.767  33.121  0.00  0.00            
ATOM    675  O   ILE X  88      66.442  27.168  32.142  0.00  0.00            
ATOM    676  N   PRO X  89      66.932  25.511  33.592  0.00  0.00            
ATOM    677  CD  PRO X  89      67.779  24.855  34.585  0.00  0.00            
ATOM    678  CG  PRO X  89      67.163  23.478  34.839  0.00  0.00            
ATOM    679  CB  PRO X  89      66.388  23.206  33.551  0.00  0.00            
ATOM    680  CA  PRO X  89      65.874  24.595  33.162  0.00  0.00            
ATOM    681  C   PRO X  89      64.523  24.915  33.829  0.00  0.00            
ATOM    682  O   PRO X  89      64.461  25.659  34.816  0.00  0.00            
ATOM    683  N   LEU X  90      63.435  24.336  33.312  0.00  0.00            
ATOM    684  CA  LEU X  90      62.065  24.569  33.784  0.00  0.00            
ATOM    685  CB  LEU X  90      61.080  24.315  32.625  0.00  0.00            
ATOM    686  CG  LEU X  90      59.593  24.560  32.965  0.00  0.00            
ATOM    687  CD1 LEU X  90      59.301  26.002  33.389  0.00  0.00            
ATOM    688  CD2 LEU X  90      58.730  24.263  31.741  0.00  0.00            
ATOM    689  C   LEU X  90      61.712  23.749  35.042  0.00  0.00            
ATOM    690  O   LEU X  90      61.883  22.527  35.085  0.00  0.00            
ATOM    691  N   LYS X  91      61.135  24.432  36.038  0.00  0.00            
ATOM    692  CA  LYS X  91      60.544  23.877  37.268  0.00  0.00            
ATOM    693  CB  LYS X  91      61.505  24.077  38.453  0.00  0.00            
ATOM    694  CG  LYS X  91      62.896  23.455  38.260  0.00  0.00            
ATOM    695  CD  LYS X  91      63.743  23.704  39.511  0.00  0.00            
ATOM    696  CE  LYS X  91      65.166  23.167  39.332  0.00  0.00            
ATOM    697  NZ  LYS X  91      65.938  23.307  40.583  0.00  0.00            
ATOM    698  C   LYS X  91      59.197  24.545  37.574  0.00  0.00            
ATOM    699  O   LYS X  91      59.043  25.740  37.309  0.00  0.00            
ATOM    700  N   LEU X  92      58.247  23.811  38.159  0.00  0.00            
ATOM    701  CA  LEU X  92      56.888  24.279  38.503  0.00  0.00            
ATOM    702  CB  LEU X  92      55.997  24.314  37.241  0.00  0.00            
ATOM    703  CG  LEU X  92      55.493  22.972  36.663  0.00  0.00            
ATOM    704  CD1 LEU X  92      54.638  23.271  35.433  0.00  0.00            
ATOM    705  CD2 LEU X  92      56.604  22.016  36.218  0.00  0.00            
ATOM    706  C   LEU X  92      56.236  23.464  39.641  0.00  0.00            
ATOM    707  O   LEU X  92      56.487  22.261  39.750  0.00  0.00            
ATOM    708  N   SER X  93      55.416  24.095  40.492  0.00  0.00            
ATOM    709  CA  SER X  93      54.605  23.427  41.536  0.00  0.00            
ATOM    710  CB  SER X  93      55.508  23.013  42.710  0.00  0.00            
ATOM    711  OG  SER X  93      54.861  22.114  43.601  0.00  0.00            
ATOM    712  C   SER X  93      53.442  24.323  42.030  0.00  0.00            
ATOM    713  O   SER X  93      53.301  25.463  41.578  0.00  0.00            
ATOM    714  N   GLU X  94      52.609  23.839  42.958  0.00  0.00            
ATOM    715  CA  GLU X  94      51.838  24.688  43.886  0.00  0.00            
ATOM    716  CB  GLU X  94      50.548  23.984  44.347  0.00  0.00            
ATOM    717  CG  GLU X  94      50.746  22.940  45.462  0.00  0.00            
ATOM    718  CD  GLU X  94      49.433  22.267  45.879  0.00  0.00            
ATOM    719  OE1 GLU X  94      48.380  22.938  45.940  0.00  0.00            
ATOM    720  OE2 GLU X  94      49.432  21.051  46.183  0.00  0.00            
ATOM    721  C   GLU X  94      52.689  25.159  45.081  0.00  0.00            
ATOM    722  O   GLU X  94      52.428  26.215  45.656  0.00  0.00            
ATOM    723  N   ASP X  95      53.751  24.417  45.416  0.00  0.00            
ATOM    724  CA  ASP X  95      54.807  24.831  46.343  0.00  0.00            
ATOM    725  CB  ASP X  95      55.527  23.581  46.868  0.00  0.00            
ATOM    726  CG  ASP X  95      56.723  23.886  47.771  0.00  0.00            
ATOM    727  OD1 ASP X  95      57.615  23.004  47.851  0.00  0.00            
ATOM    728  OD2 ASP X  95      56.795  24.984  48.371  0.00  0.00            
ATOM    729  C   ASP X  95      55.734  25.834  45.633  0.00  0.00            
ATOM    730  O   ASP X  95      56.793  25.485  45.102  0.00  0.00            
ATOM    731  N   CYS X  96      55.254  27.074  45.549  0.00  0.00            
ATOM    732  CA  CYS X  96      55.779  28.146  44.705  0.00  0.00            
ATOM    733  CB  CYS X  96      54.916  28.195  43.434  0.00  0.00            
ATOM    734  SG  CYS X  96      53.214  28.694  43.842  0.00  0.00            
ATOM    735  C   CYS X  96      55.856  29.522  45.404  0.00  0.00            
ATOM    736  O   CYS X  96      56.198  30.511  44.749  0.00  0.00            
ATOM    737  N   LEU X  97      55.551  29.605  46.707  0.00  0.00            
ATOM    738  CA  LEU X  97      55.510  30.859  47.475  0.00  0.00            
ATOM    739  CB  LEU X  97      54.530  30.744  48.662  0.00  0.00            
ATOM    740  CG  LEU X  97      53.077  30.381  48.299  0.00  0.00            
ATOM    741  CD1 LEU X  97      52.191  30.566  49.533  0.00  0.00            
ATOM    742  CD2 LEU X  97      52.496  31.235  47.172  0.00  0.00            
ATOM    743  C   LEU X  97      56.921  31.305  47.894  0.00  0.00            
ATOM    744  O   LEU X  97      57.348  31.127  49.042  0.00  0.00            
ATOM    745  N   TYR X  98      57.633  31.869  46.916  0.00  0.00            
ATOM    746  CA  TYR X  98      59.009  32.357  47.001  0.00  0.00            
ATOM    747  CB  TYR X  98      59.932  31.451  46.172  0.00  0.00            
ATOM    748  CG  TYR X  98      59.976  29.984  46.564  0.00  0.00            
ATOM    749  CD1 TYR X  98      60.749  29.573  47.665  0.00  0.00            
ATOM    750  CE1 TYR X  98      60.860  28.207  47.989  0.00  0.00            
ATOM    751  CZ  TYR X  98      60.191  27.242  47.209  0.00  0.00            
ATOM    752  OH  TYR X  98      60.334  25.923  47.503  0.00  0.00            
ATOM    753  CE2 TYR X  98      59.403  27.654  46.112  0.00  0.00            
ATOM    754  CD2 TYR X  98      59.300  29.022  45.788  0.00  0.00            
ATOM    755  C   TYR X  98      59.141  33.809  46.501  0.00  0.00            
ATOM    756  O   TYR X  98      58.313  34.293  45.725  0.00  0.00            
ATOM    757  N   LEU X  99      60.215  34.488  46.914  0.00  0.00            
ATOM    758  CA  LEU X  99      60.610  35.815  46.435  0.00  0.00            
ATOM    759  CB  LEU X  99      60.041  36.899  47.378  0.00  0.00            
ATOM    760  CG  LEU X  99      60.464  36.890  48.863  0.00  0.00            
ATOM    761  CD1 LEU X  99      61.882  37.413  49.097  0.00  0.00            
ATOM    762  CD2 LEU X  99      59.524  37.811  49.648  0.00  0.00            
ATOM    763  C   LEU X  99      62.125  35.932  46.178  0.00  0.00            
ATOM    764  O   LEU X  99      62.919  35.128  46.673  0.00  0.00            
ATOM    765  N   ASN X 100      62.508  36.956  45.412  0.00  0.00            
ATOM    766  CA  ASN X 100      63.895  37.345  45.129  0.00  0.00            
ATOM    767  CB  ASN X 100      64.150  37.328  43.611  0.00  0.00            
ATOM    768  CG  ASN X 100      63.962  35.997  42.902  0.00  0.00            
ATOM    769  OD1 ASN X 100      63.883  34.920  43.477  0.00  0.00            
ATOM    770  ND2 ASN X 100      63.914  36.043  41.592  0.00  0.00            
ATOM    771  C   ASN X 100      64.184  38.753  45.685  0.00  0.00            
ATOM    772  O   ASN X 100      63.272  39.582  45.758  0.00  0.00            
ATOM    773  N   ILE X 101      65.444  39.044  46.029  0.00  0.00            
ATOM    774  CA  ILE X 101      65.908  40.338  46.568  0.00  0.00            
ATOM    775  CB  ILE X 101      66.108  40.276  48.107  0.00  0.00            
ATOM    776  CG2 ILE X 101      66.510  41.662  48.656  0.00  0.00            
ATOM    777  CG1 ILE X 101      64.846  39.752  48.837  0.00  0.00            
ATOM    778  CD1 ILE X 101      65.002  39.581  50.353  0.00  0.00            
ATOM    779  C   ILE X 101      67.205  40.768  45.862  0.00  0.00            
ATOM    780  O   ILE X 101      68.110  39.955  45.673  0.00  0.00            
ATOM    781  N   TYR X 102      67.315  42.053  45.521  0.00  0.00            
ATOM    782  CA  TYR X 102      68.457  42.675  44.843  0.00  0.00            
ATOM    783  CB  TYR X 102      68.132  42.893  43.345  0.00  0.00            
ATOM    784  CG  TYR X 102      67.363  41.781  42.634  0.00  0.00            
ATOM    785  CD1 TYR X 102      65.963  41.683  42.786  0.00  0.00            
ATOM    786  CE1 TYR X 102      65.246  40.644  42.162  0.00  0.00            
ATOM    787  CZ  TYR X 102      65.924  39.700  41.365  0.00  0.00            
ATOM    788  OH  TYR X 102      65.229  38.702  40.761  0.00  0.00            
ATOM    789  CE2 TYR X 102      67.318  39.820  41.172  0.00  0.00            
ATOM    790  CD2 TYR X 102      68.031  40.858  41.806  0.00  0.00            
ATOM    791  C   TYR X 102      68.783  44.009  45.546  0.00  0.00            
ATOM    792  O   TYR X 102      67.899  44.850  45.714  0.00  0.00            
ATOM    793  N   THR X 103      70.023  44.222  45.995  0.00  0.00            
ATOM    794  CA  THR X 103      70.390  45.392  46.827  0.00  0.00            
ATOM    795  CB  THR X 103      70.151  45.080  48.317  0.00  0.00            
ATOM    796  CG2 THR X 103      70.953  43.897  48.865  0.00  0.00            
ATOM    797  OG1 THR X 103      70.474  46.193  49.113  0.00  0.00            
ATOM    798  C   THR X 103      71.838  45.848  46.597  0.00  0.00            
ATOM    799  O   THR X 103      72.693  44.996  46.352  0.00  0.00            
ATOM    800  N   PRO X 104      72.169  47.155  46.674  0.00  0.00            
ATOM    801  CD  PRO X 104      71.258  48.291  46.746  0.00  0.00            
ATOM    802  CG  PRO X 104      72.091  49.505  46.342  0.00  0.00            
ATOM    803  CB  PRO X 104      73.479  49.141  46.865  0.00  0.00            
ATOM    804  CA  PRO X 104      73.554  47.629  46.629  0.00  0.00            
ATOM    805  C   PRO X 104      74.453  46.916  47.653  0.00  0.00            
ATOM    806  O   PRO X 104      74.110  46.806  48.833  0.00  0.00            
ATOM    807  N   ALA X 105      75.611  46.427  47.201  0.00  0.00            
ATOM    808  CA  ALA X 105      76.453  45.473  47.931  0.00  0.00            
ATOM    809  CB  ALA X 105      77.493  44.910  46.954  0.00  0.00            
ATOM    810  C   ALA X 105      77.148  46.021  49.196  0.00  0.00            
ATOM    811  O   ALA X 105      77.826  45.261  49.889  0.00  0.00            
ATOM    812  N   ASP X 106      77.016  47.312  49.504  0.00  0.00            
ATOM    813  CA  ASP X 106      77.624  48.008  50.650  0.00  0.00            
ATOM    814  CB  ASP X 106      77.747  49.495  50.268  0.00  0.00            
ATOM    815  CG  ASP X 106      78.768  50.270  51.100  0.00  0.00            
ATOM    816  OD1 ASP X 106      79.919  49.788  51.247  0.00  0.00            
ATOM    817  OD2 ASP X 106      78.469  51.413  51.518  0.00  0.00            
ATOM    818  C   ASP X 106      76.871  47.743  51.979  0.00  0.00            
ATOM    819  O   ASP X 106      76.473  48.665  52.697  0.00  0.00            
ATOM    820  N   LEU X 107      76.614  46.463  52.276  0.00  0.00            
ATOM    821  CA  LEU X 107      75.753  45.983  53.371  0.00  0.00            
ATOM    822  CB  LEU X 107      75.480  44.476  53.180  0.00  0.00            
ATOM    823  CG  LEU X 107      74.569  44.126  51.988  0.00  0.00            
ATOM    824  CD1 LEU X 107      74.591  42.616  51.743  0.00  0.00            
ATOM    825  CD2 LEU X 107      73.115  44.535  52.243  0.00  0.00            
ATOM    826  C   LEU X 107      76.320  46.240  54.777  0.00  0.00            
ATOM    827  O   LEU X 107      75.556  46.295  55.745  0.00  0.00            
ATOM    828  N   THR X 108      77.631  46.467  54.899  0.00  0.00            
ATOM    829  CA  THR X 108      78.310  46.778  56.173  0.00  0.00            
ATOM    830  CB  THR X 108      79.830  46.882  55.969  0.00  0.00            
ATOM    831  CG2 THR X 108      80.449  45.511  55.713  0.00  0.00            
ATOM    832  OG1 THR X 108      80.120  47.717  54.868  0.00  0.00            
ATOM    833  C   THR X 108      77.809  48.063  56.839  0.00  0.00            
ATOM    834  O   THR X 108      78.045  48.276  58.032  0.00  0.00            
ATOM    835  N   LYS X 109      77.088  48.921  56.105  0.00  0.00            
ATOM    836  CA  LYS X 109      76.598  50.228  56.573  0.00  0.00            
ATOM    837  CB  LYS X 109      76.548  51.204  55.381  0.00  0.00            
ATOM    838  CG  LYS X 109      77.913  51.824  55.025  0.00  0.00            
ATOM    839  CD  LYS X 109      79.038  50.818  54.730  0.00  0.00            
ATOM    840  CE  LYS X 109      80.286  51.528  54.207  0.00  0.00            
ATOM    841  NZ  LYS X 109      81.286  50.561  53.704  0.00  0.00            
ATOM    842  C   LYS X 109      75.263  50.165  57.330  0.00  0.00            
ATOM    843  O   LYS X 109      74.925  51.151  57.989  0.00  0.00            
ATOM    844  N   LYS X 110      74.533  49.039  57.289  0.00  0.00            
ATOM    845  CA  LYS X 110      73.182  48.869  57.879  0.00  0.00            
ATOM    846  CB  LYS X 110      73.234  48.834  59.426  0.00  0.00            
ATOM    847  CG  LYS X 110      74.265  47.885  60.060  0.00  0.00            
ATOM    848  CD  LYS X 110      74.165  47.976  61.593  0.00  0.00            
ATOM    849  CE  LYS X 110      75.289  47.196  62.282  0.00  0.00            
ATOM    850  NZ  LYS X 110      75.276  47.397  63.752  0.00  0.00            
ATOM    851  C   LYS X 110      72.172  49.911  57.350  0.00  0.00            
ATOM    852  O   LYS X 110      71.511  50.601  58.125  0.00  0.00            
ATOM    853  N   ASN X 111      72.128  50.101  56.032  0.00  0.00            
ATOM    854  CA  ASN X 111      71.447  51.209  55.350  0.00  0.00            
ATOM    855  CB  ASN X 111      72.017  51.255  53.916  0.00  0.00            
ATOM    856  CG  ASN X 111      71.954  52.605  53.221  0.00  0.00            
ATOM    857  OD1 ASN X 111      71.238  53.519  53.610  0.00  0.00            
ATOM    858  ND2 ASN X 111      72.713  52.760  52.165  0.00  0.00            
ATOM    859  C   ASN X 111      69.900  51.116  55.412  0.00  0.00            
ATOM    860  O   ASN X 111      69.341  50.095  55.823  0.00  0.00            
ATOM    861  N   ARG X 112      69.204  52.194  55.020  0.00  0.00            
ATOM    862  CA  ARG X 112      67.730  52.328  54.986  0.00  0.00            
ATOM    863  CB  ARG X 112      67.215  52.963  56.295  0.00  0.00            
ATOM    864  CG  ARG X 112      67.465  52.144  57.572  0.00  0.00            
ATOM    865  CD  ARG X 112      66.736  50.796  57.616  0.00  0.00            
ATOM    866  NE  ARG X 112      66.978  50.115  58.900  0.00  0.00            
ATOM    867  CZ  ARG X 112      67.897  49.205  59.165  0.00  0.00            
ATOM    868  NH1 ARG X 112      67.997  48.675  60.344  0.00  0.00            
ATOM    869  NH2 ARG X 112      68.741  48.760  58.283  0.00  0.00            
ATOM    870  C   ARG X 112      67.272  53.094  53.731  0.00  0.00            
ATOM    871  O   ARG X 112      66.659  54.164  53.801  0.00  0.00            
ATOM    872  N   LEU X 113      67.602  52.531  52.571  0.00  0.00            
ATOM    873  CA  LEU X 113      67.197  52.990  51.238  0.00  0.00            
ATOM    874  CB  LEU X 113      68.058  52.243  50.198  0.00  0.00            
ATOM    875  CG  LEU X 113      69.546  52.632  50.174  0.00  0.00            
ATOM    876  CD1 LEU X 113      70.316  51.664  49.276  0.00  0.00            
ATOM    877  CD2 LEU X 113      69.742  54.053  49.644  0.00  0.00            
ATOM    878  C   LEU X 113      65.700  52.722  50.968  0.00  0.00            
ATOM    879  O   LEU X 113      65.125  51.815  51.576  0.00  0.00            
ATOM    880  N   PRO X 114      65.055  53.444  50.032  0.00  0.00            
ATOM    881  CD  PRO X 114      65.567  54.568  49.258  0.00  0.00            
ATOM    882  CG  PRO X 114      64.634  54.689  48.054  0.00  0.00            
ATOM    883  CB  PRO X 114      63.298  54.196  48.602  0.00  0.00            
ATOM    884  CA  PRO X 114      63.717  53.086  49.567  0.00  0.00            
ATOM    885  C   PRO X 114      63.706  51.709  48.884  0.00  0.00            
ATOM    886  O   PRO X 114      64.667  51.307  48.219  0.00  0.00            
ATOM    887  N   VAL X 115      62.584  51.004  49.036  0.00  0.00            
ATOM    888  CA  VAL X 115      62.353  49.648  48.513  0.00  0.00            
ATOM    889  CB  VAL X 115      61.854  48.711  49.634  0.00  0.00            
ATOM    890  CG1 VAL X 115      61.757  47.251  49.169  0.00  0.00            
ATOM    891  CG2 VAL X 115      62.760  48.748  50.873  0.00  0.00            
ATOM    892  C   VAL X 115      61.348  49.688  47.360  0.00  0.00            
ATOM    893  O   VAL X 115      60.356  50.417  47.435  0.00  0.00            
ATOM    894  N   MET X 116      61.554  48.884  46.316  0.00  0.00            
ATOM    895  CA  MET X 116      60.596  48.671  45.224  0.00  0.00            
ATOM    896  CB  MET X 116      61.112  49.283  43.912  0.00  0.00            
ATOM    897  CG  MET X 116      61.485  50.763  44.057  0.00  0.00            
ATOM    898  SD  MET X 116      61.669  51.644  42.485  0.00  0.00            
ATOM    899  CE  MET X 116      59.926  51.968  42.093  0.00  0.00            
ATOM    900  C   MET X 116      60.285  47.177  45.056  0.00  0.00            
ATOM    901  O   MET X 116      61.200  46.368  44.928  0.00  0.00            
ATOM    902  N   VAL X 117      59.005  46.802  45.047  0.00  0.00            
ATOM    903  CA  VAL X 117      58.540  45.406  44.994  0.00  0.00            
ATOM    904  CB  VAL X 117      57.649  45.052  46.205  0.00  0.00            
ATOM    905  CG1 VAL X 117      57.363  43.544  46.245  0.00  0.00            
ATOM    906  CG2 VAL X 117      58.280  45.451  47.547  0.00  0.00            
ATOM    907  C   VAL X 117      57.788  45.150  43.689  0.00  0.00            
ATOM    908  O   VAL X 117      56.743  45.755  43.447  0.00  0.00            
ATOM    909  N   TRP X 118      58.310  44.239  42.868  0.00  0.00            
ATOM    910  CA  TRP X 118      57.705  43.821  41.605  0.00  0.00            
ATOM    911  CB  TRP X 118      58.808  43.429  40.609  0.00  0.00            
ATOM    912  CG  TRP X 118      58.466  43.410  39.143  0.00  0.00            
ATOM    913  CD1 TRP X 118      57.236  43.512  38.581  0.00  0.00            
ATOM    914  NE1 TRP X 118      57.340  43.475  37.206  0.00  0.00            
ATOM    915  CE2 TRP X 118      58.653  43.407  36.799  0.00  0.00            
ATOM    916  CZ2 TRP X 118      59.264  43.385  35.536  0.00  0.00            
ATOM    917  CH2 TRP X 118      60.662  43.257  35.454  0.00  0.00            
ATOM    918  CZ3 TRP X 118      61.424  43.154  36.632  0.00  0.00            
ATOM    919  CE3 TRP X 118      60.799  43.188  37.895  0.00  0.00            
ATOM    920  CD2 TRP X 118      59.396  43.321  38.015  0.00  0.00            
ATOM    921  C   TRP X 118      56.700  42.681  41.834  0.00  0.00            
ATOM    922  O   TRP X 118      57.061  41.594  42.297  0.00  0.00            
ATOM    923  N   ILE X 119      55.441  42.938  41.487  0.00  0.00            
ATOM    924  CA  ILE X 119      54.364  41.959  41.331  0.00  0.00            
ATOM    925  CB  ILE X 119      53.013  42.559  41.800  0.00  0.00            
ATOM    926  CG2 ILE X 119      51.912  41.485  41.699  0.00  0.00            
ATOM    927  CG1 ILE X 119      53.111  43.128  43.235  0.00  0.00            
ATOM    928  CD1 ILE X 119      51.817  43.756  43.768  0.00  0.00            
ATOM    929  C   ILE X 119      54.330  41.578  39.846  0.00  0.00            
ATOM    930  O   ILE X 119      53.897  42.378  39.018  0.00  0.00            
ATOM    931  N   HID X 120      54.816  40.384  39.498  0.00  0.00            
ATOM    932  CA  HID X 120      54.887  39.956  38.094  0.00  0.00            
ATOM    933  CB  HID X 120      55.632  38.614  37.970  0.00  0.00            
ATOM    934  CG  HID X 120      54.876  37.409  38.480  0.00  0.00            
ATOM    935  ND1 HID X 120      53.956  36.653  37.786  0.00  0.00            
ATOM    936  CE1 HID X 120      53.517  35.676  38.598  0.00  0.00            
ATOM    937  NE2 HID X 120      54.141  35.739  39.786  0.00  0.00            
ATOM    938  CD2 HID X 120      55.002  36.840  39.715  0.00  0.00            
ATOM    939  C   HID X 120      53.497  39.871  37.439  0.00  0.00            
ATOM    940  O   HID X 120      52.482  39.666  38.115  0.00  0.00            
ATOM    941  N   GLY X 121      53.455  39.936  36.108  0.00  0.00            
ATOM    942  CA  GLY X 121      52.281  39.634  35.312  0.00  0.00            
ATOM    943  C   GLY X 121      51.875  38.174  35.533  0.00  0.00            
ATOM    944  O   GLY X 121      52.571  37.232  35.161  0.00  0.00            
ATOM    945  N   GLY X 122      50.680  37.968  36.203  0.00  0.00            
ATOM    946  CA  GLY X 122      50.114  36.625  36.415  0.00  0.00            
ATOM    947  C   GLY X 122      48.739  36.670  35.748  0.00  0.00            
ATOM    948  O   GLY X 122      47.707  36.881  36.377  0.00  0.00            
ATOM    949  N   GLY X 123      48.748  36.550  34.372  0.00  0.00            
ATOM    950  CA  GLY X 123      47.553  36.753  33.555  0.00  0.00            
ATOM    951  C   GLY X 123      46.538  35.617  33.730  0.00  0.00            
ATOM    952  O   GLY X 123      46.512  34.692  32.924  0.00  0.00            
ATOM    953  N   LEU X 124      45.716  35.709  34.783  0.00  0.00            
ATOM    954  CA  LEU X 124      44.689  34.786  35.304  0.00  0.00            
ATOM    955  CB  LEU X 124      43.351  34.918  34.547  0.00  0.00            
ATOM    956  CG  LEU X 124      43.293  34.326  33.121  0.00  0.00            
ATOM    957  CD1 LEU X 124      42.027  33.491  32.921  0.00  0.00            
ATOM    958  CD2 LEU X 124      43.295  35.434  32.067  0.00  0.00            
ATOM    959  C   LEU X 124      45.086  33.317  35.564  0.00  0.00            
ATOM    960  O   LEU X 124      44.607  32.739  36.535  0.00  0.00            
ATOM    961  N   MET X 125      45.935  32.702  34.741  0.00  0.00            
ATOM    962  CA  MET X 125      46.268  31.268  34.780  0.00  0.00            
ATOM    963  CB  MET X 125      45.226  30.501  33.942  0.00  0.00            
ATOM    964  CG  MET X 125      45.281  30.828  32.440  0.00  0.00            
ATOM    965  SD  MET X 125      43.750  30.483  31.529  0.00  0.00            
ATOM    966  CE  MET X 125      43.682  28.675  31.637  0.00  0.00            
ATOM    967  C   MET X 125      47.702  30.935  34.324  0.00  0.00            
ATOM    968  O   MET X 125      48.106  29.778  34.401  0.00  0.00            
ATOM    969  N   VAL X 126      48.462  31.927  33.846  0.00  0.00            
ATOM    970  CA  VAL X 126      49.833  31.805  33.314  0.00  0.00            
ATOM    971  CB  VAL X 126      49.832  31.543  31.789  0.00  0.00            
ATOM    972  CG1 VAL X 126      49.523  30.078  31.461  0.00  0.00            
ATOM    973  CG2 VAL X 126      48.841  32.429  31.017  0.00  0.00            
ATOM    974  C   VAL X 126      50.651  33.068  33.623  0.00  0.00            
ATOM    975  O   VAL X 126      50.078  34.136  33.824  0.00  0.00            
ATOM    976  N   GLY X 127      51.981  32.955  33.656  0.00  0.00            
ATOM    977  CA  GLY X 127      52.916  34.017  34.056  0.00  0.00            
ATOM    978  C   GLY X 127      53.558  33.726  35.417  0.00  0.00            
ATOM    979  O   GLY X 127      52.859  33.341  36.352  0.00  0.00            
ATOM    980  N   ALA X 128      54.885  33.850  35.538  0.00  0.00            
ATOM    981  CA  ALA X 128      55.639  33.413  36.723  0.00  0.00            
ATOM    982  CB  ALA X 128      55.928  31.915  36.587  0.00  0.00            
ATOM    983  C   ALA X 128      56.962  34.176  36.916  0.00  0.00            
ATOM    984  O   ALA X 128      57.605  34.583  35.948  0.00  0.00            
ATOM    985  N   ALA X 129      57.416  34.296  38.166  0.00  0.00            
ATOM    986  CA  ALA X 129      58.561  35.130  38.545  0.00  0.00            
ATOM    987  CB  ALA X 129      58.517  35.329  40.065  0.00  0.00            
ATOM    988  C   ALA X 129      59.940  34.585  38.112  0.00  0.00            
ATOM    989  O   ALA X 129      60.916  35.332  38.104  0.00  0.00            
ATOM    990  N   SER X 130      60.062  33.306  37.733  0.00  0.00            
ATOM    991  CA  SER X 130      61.368  32.668  37.471  0.00  0.00            
ATOM    992  CB  SER X 130      61.224  31.145  37.428  0.00  0.00            
ATOM    993  OG  SER X 130      60.476  30.722  36.304  0.00  0.00            
ATOM    994  C   SER X 130      62.117  33.185  36.230  0.00  0.00            
ATOM    995  O   SER X 130      63.274  32.820  36.022  0.00  0.00            
ATOM    996  N   THR X 131      61.499  34.059  35.427  0.00  0.00            
ATOM    997  CA  THR X 131      62.126  34.727  34.270  0.00  0.00            
ATOM    998  CB  THR X 131      61.312  34.451  32.998  0.00  0.00            
ATOM    999  CG2 THR X 131      60.053  35.304  32.840  0.00  0.00            
ATOM   1000  OG1 THR X 131      62.117  34.620  31.861  0.00  0.00            
ATOM   1001  C   THR X 131      62.458  36.215  34.497  0.00  0.00            
ATOM   1002  O   THR X 131      62.911  36.897  33.578  0.00  0.00            
ATOM   1003  N   TYR X 132      62.265  36.727  35.719  0.00  0.00            
ATOM   1004  CA  TYR X 132      62.422  38.144  36.082  0.00  0.00            
ATOM   1005  CB  TYR X 132      61.227  38.587  36.950  0.00  0.00            
ATOM   1006  CG  TYR X 132      59.889  38.690  36.224  0.00  0.00            
ATOM   1007  CD1 TYR X 132      59.247  37.546  35.706  0.00  0.00            
ATOM   1008  CE1 TYR X 132      58.029  37.664  35.010  0.00  0.00            
ATOM   1009  CZ  TYR X 132      57.420  38.924  34.853  0.00  0.00            
ATOM   1010  OH  TYR X 132      56.228  39.016  34.210  0.00  0.00            
ATOM   1011  CE2 TYR X 132      58.034  40.066  35.408  0.00  0.00            
ATOM   1012  CD2 TYR X 132      59.267  39.946  36.081  0.00  0.00            
ATOM   1013  C   TYR X 132      63.775  38.432  36.764  0.00  0.00            
ATOM   1014  O   TYR X 132      64.414  37.534  37.321  0.00  0.00            
ATOM   1015  N   ASP X 133      64.226  39.689  36.709  0.00  0.00            
ATOM   1016  CA  ASP X 133      65.510  40.158  37.249  0.00  0.00            
ATOM   1017  CB  ASP X 133      66.577  39.899  36.169  0.00  0.00            
ATOM   1018  CG  ASP X 133      68.004  40.251  36.580  0.00  0.00            
ATOM   1019  OD1 ASP X 133      68.244  41.360  37.098  0.00  0.00            
ATOM   1020  OD2 ASP X 133      68.927  39.449  36.310  0.00  0.00            
ATOM   1021  C   ASP X 133      65.432  41.645  37.668  0.00  0.00            
ATOM   1022  O   ASP X 133      65.010  42.497  36.884  0.00  0.00            
ATOM   1023  N   GLY X 134      65.841  41.972  38.900  0.00  0.00            
ATOM   1024  CA  GLY X 134      65.782  43.331  39.465  0.00  0.00            
ATOM   1025  C   GLY X 134      67.102  44.118  39.477  0.00  0.00            
ATOM   1026  O   GLY X 134      67.137  45.229  40.011  0.00  0.00            
ATOM   1027  N   LEU X 135      68.195  43.566  38.935  0.00  0.00            
ATOM   1028  CA  LEU X 135      69.556  44.089  39.113  0.00  0.00            
ATOM   1029  CB  LEU X 135      70.555  43.065  38.537  0.00  0.00            
ATOM   1030  CG  LEU X 135      72.040  43.471  38.642  0.00  0.00            
ATOM   1031  CD1 LEU X 135      72.908  42.221  38.766  0.00  0.00            
ATOM   1032  CD2 LEU X 135      72.556  44.233  37.418  0.00  0.00            
ATOM   1033  C   LEU X 135      69.766  45.494  38.535  0.00  0.00            
ATOM   1034  O   LEU X 135      70.323  46.346  39.228  0.00  0.00            
ATOM   1035  N   ALA X 136      69.347  45.753  37.292  0.00  0.00            
ATOM   1036  CA  ALA X 136      69.727  46.970  36.565  0.00  0.00            
ATOM   1037  CB  ALA X 136      69.132  46.895  35.152  0.00  0.00            
ATOM   1038  C   ALA X 136      69.315  48.265  37.290  0.00  0.00            
ATOM   1039  O   ALA X 136      70.092  49.219  37.343  0.00  0.00            
ATOM   1040  N   LEU X 137      68.132  48.274  37.912  0.00  0.00            
ATOM   1041  CA  LEU X 137      67.610  49.414  38.668  0.00  0.00            
ATOM   1042  CB  LEU X 137      66.125  49.129  38.961  0.00  0.00            
ATOM   1043  CG  LEU X 137      65.403  50.191  39.808  0.00  0.00            
ATOM   1044  CD1 LEU X 137      65.421  51.579  39.166  0.00  0.00            
ATOM   1045  CD2 LEU X 137      63.944  49.775  39.989  0.00  0.00            
ATOM   1046  C   LEU X 137      68.434  49.690  39.939  0.00  0.00            
ATOM   1047  O   LEU X 137      68.779  50.841  40.212  0.00  0.00            
ATOM   1048  N   ALA X 138      68.816  48.645  40.681  0.00  0.00            
ATOM   1049  CA  ALA X 138      69.682  48.772  41.855  0.00  0.00            
ATOM   1050  CB  ALA X 138      69.654  47.442  42.621  0.00  0.00            
ATOM   1051  C   ALA X 138      71.116  49.190  41.468  0.00  0.00            
ATOM   1052  O   ALA X 138      71.694  50.087  42.088  0.00  0.00            
ATOM   1053  N   ALA X 139      71.670  48.596  40.406  0.00  0.00            
ATOM   1054  CA  ALA X 139      73.030  48.841  39.924  0.00  0.00            
ATOM   1055  CB  ALA X 139      73.401  47.692  38.979  0.00  0.00            
ATOM   1056  C   ALA X 139      73.222  50.229  39.271  0.00  0.00            
ATOM   1057  O   ALA X 139      74.331  50.764  39.310  0.00  0.00            
ATOM   1058  N   HIE X 140      72.159  50.849  38.734  0.00  0.00            
ATOM   1059  CA  HIE X 140      72.171  52.249  38.273  0.00  0.00            
ATOM   1060  CB  HIE X 140      71.282  52.426  37.029  0.00  0.00            
ATOM   1061  CG  HIE X 140      71.966  52.056  35.739  0.00  0.00            
ATOM   1062  ND1 HIE X 140      73.036  52.753  35.175  0.00  0.00            
ATOM   1063  CE1 HIE X 140      73.353  52.092  34.049  0.00  0.00            
ATOM   1064  NE2 HIE X 140      72.527  51.047  33.870  0.00  0.00            
ATOM   1065  CD2 HIE X 140      71.648  51.006  34.932  0.00  0.00            
ATOM   1066  C   HIE X 140      71.776  53.254  39.362  0.00  0.00            
ATOM   1067  O   HIE X 140      72.509  54.218  39.593  0.00  0.00            
ATOM   1068  N   GLU X 141      70.636  53.079  40.035  0.00  0.00            
ATOM   1069  CA  GLU X 141      69.991  54.150  40.824  0.00  0.00            
ATOM   1070  CB  GLU X 141      68.551  54.396  40.332  0.00  0.00            
ATOM   1071  CG  GLU X 141      68.423  54.717  38.833  0.00  0.00            
ATOM   1072  CD  GLU X 141      69.284  55.905  38.381  0.00  0.00            
ATOM   1073  OE1 GLU X 141      69.481  56.887  39.133  0.00  0.00            
ATOM   1074  OE2 GLU X 141      69.803  55.890  37.242  0.00  0.00            
ATOM   1075  C   GLU X 141      70.046  53.971  42.353  0.00  0.00            
ATOM   1076  O   GLU X 141      69.468  54.779  43.081  0.00  0.00            
ATOM   1077  N   ASN X 142      70.770  52.964  42.851  0.00  0.00            
ATOM   1078  CA  ASN X 142      71.087  52.756  44.271  0.00  0.00            
ATOM   1079  CB  ASN X 142      72.138  53.798  44.719  0.00  0.00            
ATOM   1080  CG  ASN X 142      72.915  53.361  45.949  0.00  0.00            
ATOM   1081  OD1 ASN X 142      73.767  52.484  45.889  0.00  0.00            
ATOM   1082  ND2 ASN X 142      72.662  53.949  47.090  0.00  0.00            
ATOM   1083  C   ASN X 142      69.833  52.648  45.169  0.00  0.00            
ATOM   1084  O   ASN X 142      69.692  53.354  46.164  0.00  0.00            
ATOM   1085  N   VAL X 143      68.898  51.775  44.784  0.00  0.00            
ATOM   1086  CA  VAL X 143      67.661  51.450  45.526  0.00  0.00            
ATOM   1087  CB  VAL X 143      66.399  51.986  44.814  0.00  0.00            
ATOM   1088  CG1 VAL X 143      66.434  53.513  44.682  0.00  0.00            
ATOM   1089  CG2 VAL X 143      66.183  51.387  43.417  0.00  0.00            
ATOM   1090  C   VAL X 143      67.558  49.940  45.763  0.00  0.00            
ATOM   1091  O   VAL X 143      68.211  49.163  45.066  0.00  0.00            
ATOM   1092  N   VAL X 144      66.745  49.511  46.734  0.00  0.00            
ATOM   1093  CA  VAL X 144      66.518  48.081  47.021  0.00  0.00            
ATOM   1094  CB  VAL X 144      66.296  47.838  48.526  0.00  0.00            
ATOM   1095  CG1 VAL X 144      66.062  46.356  48.850  0.00  0.00            
ATOM   1096  CG2 VAL X 144      67.517  48.296  49.331  0.00  0.00            
ATOM   1097  C   VAL X 144      65.343  47.567  46.190  0.00  0.00            
ATOM   1098  O   VAL X 144      64.291  48.203  46.149  0.00  0.00            
ATOM   1099  N   VAL X 145      65.499  46.408  45.549  0.00  0.00            
ATOM   1100  CA  VAL X 145      64.487  45.802  44.671  0.00  0.00            
ATOM   1101  CB  VAL X 145      64.946  45.802  43.196  0.00  0.00            
ATOM   1102  CG1 VAL X 145      63.847  45.295  42.251  0.00  0.00            
ATOM   1103  CG2 VAL X 145      65.339  47.210  42.722  0.00  0.00            
ATOM   1104  C   VAL X 145      64.120  44.400  45.167  0.00  0.00            
ATOM   1105  O   VAL X 145      64.973  43.639  45.619  0.00  0.00            
ATOM   1106  N   VAL X 146      62.839  44.049  45.079  0.00  0.00            
ATOM   1107  CA  VAL X 146      62.266  42.750  45.469  0.00  0.00            
ATOM   1108  CB  VAL X 146      61.506  42.876  46.811  0.00  0.00            
ATOM   1109  CG1 VAL X 146      60.958  41.542  47.337  0.00  0.00            
ATOM   1110  CG2 VAL X 146      62.383  43.462  47.929  0.00  0.00            
ATOM   1111  C   VAL X 146      61.344  42.260  44.346  0.00  0.00            
ATOM   1112  O   VAL X 146      60.784  43.067  43.604  0.00  0.00            
ATOM   1113  N   THR X 147      61.151  40.952  44.196  0.00  0.00            
ATOM   1114  CA  THR X 147      60.176  40.374  43.247  0.00  0.00            
ATOM   1115  CB  THR X 147      60.871  39.947  41.944  0.00  0.00            
ATOM   1116  CG2 THR X 147      59.900  39.435  40.880  0.00  0.00            
ATOM   1117  OG1 THR X 147      61.555  41.054  41.400  0.00  0.00            
ATOM   1118  C   THR X 147      59.453  39.199  43.895  0.00  0.00            
ATOM   1119  O   THR X 147      60.114  38.312  44.434  0.00  0.00            
ATOM   1120  N   ILE X 148      58.114  39.200  43.876  0.00  0.00            
ATOM   1121  CA  ILE X 148      57.268  38.253  44.631  0.00  0.00            
ATOM   1122  CB  ILE X 148      56.446  38.980  45.729  0.00  0.00            
ATOM   1123  CG2 ILE X 148      57.397  39.697  46.707  0.00  0.00            
ATOM   1124  CG1 ILE X 148      55.393  39.972  45.174  0.00  0.00            
ATOM   1125  CD1 ILE X 148      54.437  40.520  46.244  0.00  0.00            
ATOM   1126  C   ILE X 148      56.376  37.414  43.705  0.00  0.00            
ATOM   1127  O   ILE X 148      55.850  37.936  42.723  0.00  0.00            
ATOM   1128  N   GLN X 149      56.185  36.128  44.023  0.00  0.00            
ATOM   1129  CA  GLN X 149      55.341  35.197  43.257  0.00  0.00            
ATOM   1130  CB  GLN X 149      56.179  33.973  42.857  0.00  0.00            
ATOM   1131  CG  GLN X 149      55.438  33.045  41.882  0.00  0.00            
ATOM   1132  CD  GLN X 149      56.367  32.030  41.240  0.00  0.00            
ATOM   1133  OE1 GLN X 149      56.715  32.118  40.070  0.00  0.00            
ATOM   1134  NE2 GLN X 149      56.807  31.041  41.982  0.00  0.00            
ATOM   1135  C   GLN X 149      54.063  34.805  44.018  0.00  0.00            
ATOM   1136  O   GLN X 149      54.076  34.677  45.240  0.00  0.00            
ATOM   1137  N   TYR X 150      52.965  34.592  43.288  0.00  0.00            
ATOM   1138  CA  TYR X 150      51.633  34.281  43.822  0.00  0.00            
ATOM   1139  CB  TYR X 150      50.821  35.583  43.938  0.00  0.00            
ATOM   1140  CG  TYR X 150      50.671  36.401  42.662  0.00  0.00            
ATOM   1141  CD1 TYR X 150      51.722  37.234  42.221  0.00  0.00            
ATOM   1142  CE1 TYR X 150      51.593  37.974  41.030  0.00  0.00            
ATOM   1143  CZ  TYR X 150      50.392  37.921  40.293  0.00  0.00            
ATOM   1144  OH  TYR X 150      50.249  38.653  39.159  0.00  0.00            
ATOM   1145  CE2 TYR X 150      49.328  37.115  40.750  0.00  0.00            
ATOM   1146  CD2 TYR X 150      49.472  36.346  41.922  0.00  0.00            
ATOM   1147  C   TYR X 150      50.905  33.236  42.959  0.00  0.00            
ATOM   1148  O   TYR X 150      51.227  33.074  41.780  0.00  0.00            
ATOM   1149  N   ARG X 151      49.940  32.502  43.532  0.00  0.00            
ATOM   1150  CA  ARG X 151      49.193  31.448  42.814  0.00  0.00            
ATOM   1151  CB  ARG X 151      48.617  30.435  43.811  0.00  0.00            
ATOM   1152  CG  ARG X 151      49.735  29.630  44.499  0.00  0.00            
ATOM   1153  CD  ARG X 151      49.191  28.763  45.635  0.00  0.00            
ATOM   1154  NE  ARG X 151      48.695  29.627  46.716  0.00  0.00            
ATOM   1155  CZ  ARG X 151      47.734  29.379  47.577  0.00  0.00            
ATOM   1156  NH1 ARG X 151      47.109  28.241  47.673  0.00  0.00            
ATOM   1157  NH2 ARG X 151      47.379  30.316  48.391  0.00  0.00            
ATOM   1158  C   ARG X 151      48.104  32.011  41.897  0.00  0.00            
ATOM   1159  O   ARG X 151      47.542  33.073  42.156  0.00  0.00            
ATOM   1160  N   LEU X 152      47.789  31.255  40.843  0.00  0.00            
ATOM   1161  CA  LEU X 152      46.885  31.627  39.745  0.00  0.00            
ATOM   1162  CB  LEU X 152      47.710  31.821  38.452  0.00  0.00            
ATOM   1163  CG  LEU X 152      48.895  32.802  38.529  0.00  0.00            
ATOM   1164  CD1 LEU X 152      49.574  32.875  37.162  0.00  0.00            
ATOM   1165  CD2 LEU X 152      48.474  34.221  38.907  0.00  0.00            
ATOM   1166  C   LEU X 152      45.780  30.574  39.527  0.00  0.00            
ATOM   1167  O   LEU X 152      45.781  29.510  40.149  0.00  0.00            
ATOM   1168  N   GLY X 153      44.831  30.871  38.637  0.00  0.00            
ATOM   1169  CA  GLY X 153      43.840  29.924  38.119  0.00  0.00            
ATOM   1170  C   GLY X 153      43.002  29.235  39.199  0.00  0.00            
ATOM   1171  O   GLY X 153      42.450  29.896  40.082  0.00  0.00            
ATOM   1172  N   ILE X 154      42.907  27.902  39.134  0.00  0.00            
ATOM   1173  CA  ILE X 154      42.078  27.106  40.058  0.00  0.00            
ATOM   1174  CB  ILE X 154      41.872  25.672  39.510  0.00  0.00            
ATOM   1175  CG2 ILE X 154      43.147  24.815  39.618  0.00  0.00            
ATOM   1176  CG1 ILE X 154      40.678  24.984  40.209  0.00  0.00            
ATOM   1177  CD1 ILE X 154      40.225  23.689  39.522  0.00  0.00            
ATOM   1178  C   ILE X 154      42.611  27.126  41.500  0.00  0.00            
ATOM   1179  O   ILE X 154      41.845  26.949  42.441  0.00  0.00            
ATOM   1180  N   TRP X 155      43.902  27.411  41.690  0.00  0.00            
ATOM   1181  CA  TRP X 155      44.512  27.591  43.010  0.00  0.00            
ATOM   1182  CB  TRP X 155      45.996  27.243  42.906  0.00  0.00            
ATOM   1183  CG  TRP X 155      46.352  25.791  42.885  0.00  0.00            
ATOM   1184  CD1 TRP X 155      46.546  25.055  43.997  0.00  0.00            
ATOM   1185  NE1 TRP X 155      47.062  23.825  43.658  0.00  0.00            
ATOM   1186  CE2 TRP X 155      47.215  23.695  42.295  0.00  0.00            
ATOM   1187  CZ2 TRP X 155      47.760  22.690  41.482  0.00  0.00            
ATOM   1188  CH2 TRP X 155      47.769  22.865  40.087  0.00  0.00            
ATOM   1189  CZ3 TRP X 155      47.217  24.032  39.527  0.00  0.00            
ATOM   1190  CE3 TRP X 155      46.689  25.042  40.356  0.00  0.00            
ATOM   1191  CD2 TRP X 155      46.697  24.915  41.763  0.00  0.00            
ATOM   1192  C   TRP X 155      44.365  29.020  43.548  0.00  0.00            
ATOM   1193  O   TRP X 155      44.127  29.210  44.741  0.00  0.00            
ATOM   1194  N   GLY X 156      44.548  30.020  42.682  0.00  0.00            
ATOM   1195  CA  GLY X 156      44.650  31.436  43.047  0.00  0.00            
ATOM   1196  C   GLY X 156      43.321  32.190  43.095  0.00  0.00            
ATOM   1197  O   GLY X 156      43.158  33.068  43.942  0.00  0.00            
ATOM   1198  N   PHE X 157      42.367  31.855  42.219  0.00  0.00            
ATOM   1199  CA  PHE X 157      41.170  32.678  41.976  0.00  0.00            
ATOM   1200  CB  PHE X 157      41.341  33.441  40.650  0.00  0.00            
ATOM   1201  CG  PHE X 157      42.640  34.224  40.524  0.00  0.00            
ATOM   1202  CD1 PHE X 157      43.025  35.141  41.523  0.00  0.00            
ATOM   1203  CE1 PHE X 157      44.263  35.802  41.440  0.00  0.00            
ATOM   1204  CZ  PHE X 157      45.110  35.573  40.343  0.00  0.00            
ATOM   1205  CE2 PHE X 157      44.717  34.684  39.329  0.00  0.00            
ATOM   1206  CD2 PHE X 157      43.487  34.008  39.420  0.00  0.00            
ATOM   1207  C   PHE X 157      39.835  31.914  42.024  0.00  0.00            
ATOM   1208  O   PHE X 157      38.781  32.546  41.950  0.00  0.00            
ATOM   1209  N   PHE X 158      39.838  30.589  42.216  0.00  0.00            
ATOM   1210  CA  PHE X 158      38.615  29.824  42.504  0.00  0.00            
ATOM   1211  CB  PHE X 158      38.959  28.334  42.618  0.00  0.00            
ATOM   1212  CG  PHE X 158      37.766  27.437  42.888  0.00  0.00            
ATOM   1213  CD1 PHE X 158      36.987  26.954  41.818  0.00  0.00            
ATOM   1214  CE1 PHE X 158      35.879  26.124  42.071  0.00  0.00            
ATOM   1215  CZ  PHE X 158      35.544  25.781  43.392  0.00  0.00            
ATOM   1216  CE2 PHE X 158      36.320  26.262  44.462  0.00  0.00            
ATOM   1217  CD2 PHE X 158      37.431  27.086  44.210  0.00  0.00            
ATOM   1218  C   PHE X 158      37.945  30.356  43.785  0.00  0.00            
ATOM   1219  O   PHE X 158      38.530  30.299  44.868  0.00  0.00            
ATOM   1220  N   SER X 159      36.744  30.922  43.651  0.00  0.00            
ATOM   1221  CA  SER X 159      36.099  31.766  44.669  0.00  0.00            
ATOM   1222  CB  SER X 159      36.318  33.252  44.338  0.00  0.00            
ATOM   1223  OG  SER X 159      37.694  33.574  44.204  0.00  0.00            
ATOM   1224  C   SER X 159      34.595  31.495  44.736  0.00  0.00            
ATOM   1225  O   SER X 159      33.978  31.209  43.712  0.00  0.00            
ATOM   1226  N   THR X 160      33.993  31.617  45.923  0.00  0.00            
ATOM   1227  CA  THR X 160      32.547  31.386  46.141  0.00  0.00            
ATOM   1228  CB  THR X 160      32.276  29.992  46.733  0.00  0.00            
ATOM   1229  CG2 THR X 160      32.928  28.847  45.957  0.00  0.00            
ATOM   1230  OG1 THR X 160      32.721  29.936  48.069  0.00  0.00            
ATOM   1231  C   THR X 160      31.863  32.414  47.050  0.00  0.00            
ATOM   1232  O   THR X 160      30.633  32.446  47.108  0.00  0.00            
ATOM   1233  N   GLY X 161      32.623  33.229  47.791  0.00  0.00            
ATOM   1234  CA  GLY X 161      32.089  34.125  48.825  0.00  0.00            
ATOM   1235  C   GLY X 161      31.549  33.421  50.084  0.00  0.00            
ATOM   1236  O   GLY X 161      30.966  34.087  50.942  0.00  0.00            
ATOM   1237  N   ASP X 162      31.730  32.102  50.215  0.00  0.00            
ATOM   1238  CA  ASP X 162      31.271  31.285  51.345  0.00  0.00            
ATOM   1239  CB  ASP X 162      30.221  30.284  50.844  0.00  0.00            
ATOM   1240  CG  ASP X 162      29.690  29.396  51.967  0.00  0.00            
ATOM   1241  OD1 ASP X 162      29.065  29.928  52.916  0.00  0.00            
ATOM   1242  OD2 ASP X 162      29.903  28.161  51.906  0.00  0.00            
ATOM   1243  C   ASP X 162      32.441  30.587  52.064  0.00  0.00            
ATOM   1244  O   ASP X 162      33.456  30.258  51.452  0.00  0.00            
ATOM   1245  N   GLU X 163      32.301  30.351  53.372  0.00  0.00            
ATOM   1246  CA  GLU X 163      33.400  29.976  54.276  0.00  0.00            
ATOM   1247  CB  GLU X 163      32.826  29.766  55.687  0.00  0.00            
ATOM   1248  CG  GLU X 163      33.847  30.055  56.793  0.00  0.00            
ATOM   1249  CD  GLU X 163      34.144  31.554  56.879  0.00  0.00            
ATOM   1250  OE1 GLU X 163      35.233  32.010  56.456  0.00  0.00            
ATOM   1251  OE2 GLU X 163      33.257  32.317  57.324  0.00  0.00            
ATOM   1252  C   GLU X 163      34.204  28.731  53.864  0.00  0.00            
ATOM   1253  O   GLU X 163      35.398  28.655  54.155  0.00  0.00            
ATOM   1254  N   HID X 164      33.607  27.773  53.148  0.00  0.00            
ATOM   1255  CA  HID X 164      34.330  26.586  52.681  0.00  0.00            
ATOM   1256  CB  HID X 164      33.348  25.570  52.080  0.00  0.00            
ATOM   1257  CG  HID X 164      32.853  25.948  50.707  0.00  0.00            
ATOM   1258  ND1 HID X 164      31.907  26.900  50.401  0.00  0.00            
ATOM   1259  CE1 HID X 164      31.824  26.991  49.067  0.00  0.00            
ATOM   1260  NE2 HID X 164      32.650  26.105  48.483  0.00  0.00            
ATOM   1261  CD2 HID X 164      33.319  25.448  49.521  0.00  0.00            
ATOM   1262  C   HID X 164      35.452  26.916  51.674  0.00  0.00            
ATOM   1263  O   HID X 164      36.426  26.163  51.594  0.00  0.00            
ATOM   1264  N   SER X 165      35.318  28.002  50.897  0.00  0.00            
ATOM   1265  CA  SER X 165      36.277  28.475  49.883  0.00  0.00            
ATOM   1266  CB  SER X 165      36.270  27.539  48.658  0.00  0.00            
ATOM   1267  OG  SER X 165      36.898  26.309  48.955  0.00  0.00            
ATOM   1268  C   SER X 165      35.934  29.908  49.427  0.00  0.00            
ATOM   1269  O   SER X 165      35.381  30.103  48.340  0.00  0.00            
ATOM   1270  N   ARG X 166      36.247  30.929  50.241  0.00  0.00            
ATOM   1271  CA  ARG X 166      35.858  32.333  49.986  0.00  0.00            
ATOM   1272  CB  ARG X 166      36.257  33.245  51.160  0.00  0.00            
ATOM   1273  CG  ARG X 166      35.271  33.138  52.330  0.00  0.00            
ATOM   1274  CD  ARG X 166      35.665  34.097  53.460  0.00  0.00            
ATOM   1275  NE  ARG X 166      34.699  34.038  54.571  0.00  0.00            
ATOM   1276  CZ  ARG X 166      33.565  34.705  54.683  0.00  0.00            
ATOM   1277  NH1 ARG X 166      32.780  34.516  55.697  0.00  0.00            
ATOM   1278  NH2 ARG X 166      33.145  35.563  53.804  0.00  0.00            
ATOM   1279  C   ARG X 166      36.387  32.875  48.657  0.00  0.00            
ATOM   1280  O   ARG X 166      35.572  33.176  47.784  0.00  0.00            
ATOM   1281  N   GLY X 167      37.710  32.961  48.482  0.00  0.00            
ATOM   1282  CA  GLY X 167      38.334  33.423  47.237  0.00  0.00            
ATOM   1283  C   GLY X 167      39.612  34.251  47.402  0.00  0.00            
ATOM   1284  O   GLY X 167      40.173  34.344  48.493  0.00  0.00            
ATOM   1285  N   ASN X 168      40.038  34.882  46.300  0.00  0.00            
ATOM   1286  CA  ASN X 168      41.145  35.857  46.220  0.00  0.00            
ATOM   1287  CB  ASN X 168      40.695  37.201  46.833  0.00  0.00            
ATOM   1288  CG  ASN X 168      39.449  37.801  46.197  0.00  0.00            
ATOM   1289  OD1 ASN X 168      39.254  37.796  44.989  0.00  0.00            
ATOM   1290  ND2 ASN X 168      38.573  38.350  46.998  0.00  0.00            
ATOM   1291  C   ASN X 168      42.521  35.366  46.749  0.00  0.00            
ATOM   1292  O   ASN X 168      43.361  36.168  47.166  0.00  0.00            
ATOM   1293  N   TRP X 169      42.786  34.054  46.718  0.00  0.00            
ATOM   1294  CA  TRP X 169      43.977  33.425  47.314  0.00  0.00            
ATOM   1295  CB  TRP X 169      43.912  31.902  47.137  0.00  0.00            
ATOM   1296  CG  TRP X 169      42.554  31.295  47.301  0.00  0.00            
ATOM   1297  CD1 TRP X 169      41.775  30.873  46.282  0.00  0.00            
ATOM   1298  NE1 TRP X 169      40.568  30.431  46.774  0.00  0.00            
ATOM   1299  CE2 TRP X 169      40.519  30.514  48.145  0.00  0.00            
ATOM   1300  CZ2 TRP X 169      39.540  30.165  49.081  0.00  0.00            
ATOM   1301  CH2 TRP X 169      39.792  30.385  50.445  0.00  0.00            
ATOM   1302  CZ3 TRP X 169      41.010  30.960  50.848  0.00  0.00            
ATOM   1303  CE3 TRP X 169      41.994  31.297  49.897  0.00  0.00            
ATOM   1304  CD2 TRP X 169      41.774  31.080  48.519  0.00  0.00            
ATOM   1305  C   TRP X 169      45.311  33.952  46.763  0.00  0.00            
ATOM   1306  O   TRP X 169      46.263  34.086  47.530  0.00  0.00            
ATOM   1307  N   GLY X 170      45.379  34.298  45.473  0.00  0.00            
ATOM   1308  CA  GLY X 170      46.576  34.890  44.859  0.00  0.00            
ATOM   1309  C   GLY X 170      46.923  36.274  45.426  0.00  0.00            
ATOM   1310  O   GLY X 170      48.085  36.566  45.696  0.00  0.00            
ATOM   1311  N   HIE X 171      45.925  37.115  45.709  0.00  0.00            
ATOM   1312  CA  HIE X 171      46.141  38.419  46.354  0.00  0.00            
ATOM   1313  CB  HIE X 171      44.952  39.340  46.055  0.00  0.00            
ATOM   1314  CG  HIE X 171      44.858  39.628  44.579  0.00  0.00            
ATOM   1315  ND1 HIE X 171      44.168  38.850  43.647  0.00  0.00            
ATOM   1316  CE1 HIE X 171      44.513  39.332  42.443  0.00  0.00            
ATOM   1317  NE2 HIE X 171      45.378  40.351  42.573  0.00  0.00            
ATOM   1318  CD2 HIE X 171      45.609  40.553  43.914  0.00  0.00            
ATOM   1319  C   HIE X 171      46.436  38.279  47.851  0.00  0.00            
ATOM   1320  O   HIE X 171      47.212  39.061  48.397  0.00  0.00            
ATOM   1321  N   LEU X 172      45.921  37.229  48.498  0.00  0.00            
ATOM   1322  CA  LEU X 172      46.348  36.830  49.843  0.00  0.00            
ATOM   1323  CB  LEU X 172      45.381  35.760  50.386  0.00  0.00            
ATOM   1324  CG  LEU X 172      43.998  36.287  50.805  0.00  0.00            
ATOM   1325  CD1 LEU X 172      43.028  35.130  51.048  0.00  0.00            
ATOM   1326  CD2 LEU X 172      44.085  37.095  52.101  0.00  0.00            
ATOM   1327  C   LEU X 172      47.824  36.371  49.879  0.00  0.00            
ATOM   1328  O   LEU X 172      48.531  36.718  50.823  0.00  0.00            
ATOM   1329  N   ASP X 173      48.330  35.687  48.841  0.00  0.00            
ATOM   1330  CA  ASP X 173      49.764  35.359  48.725  0.00  0.00            
ATOM   1331  CB  ASP X 173      50.054  34.427  47.529  0.00  0.00            
ATOM   1332  CG  ASP X 173      49.447  33.021  47.592  0.00  0.00            
ATOM   1333  OD1 ASP X 173      49.156  32.508  48.699  0.00  0.00            
ATOM   1334  OD2 ASP X 173      49.286  32.396  46.519  0.00  0.00            
ATOM   1335  C   ASP X 173      50.617  36.639  48.592  0.00  0.00            
ATOM   1336  O   ASP X 173      51.636  36.778  49.271  0.00  0.00            
ATOM   1337  N   GLN X 174      50.180  37.610  47.776  0.00  0.00            
ATOM   1338  CA  GLN X 174      50.856  38.911  47.636  0.00  0.00            
ATOM   1339  CB  GLN X 174      50.157  39.774  46.570  0.00  0.00            
ATOM   1340  CG  GLN X 174      50.251  39.225  45.135  0.00  0.00            
ATOM   1341  CD  GLN X 174      49.389  40.013  44.149  0.00  0.00            
ATOM   1342  OE1 GLN X 174      48.854  41.070  44.444  0.00  0.00            
ATOM   1343  NE2 GLN X 174      49.211  39.535  42.938  0.00  0.00            
ATOM   1344  C   GLN X 174      50.907  39.681  48.969  0.00  0.00            
ATOM   1345  O   GLN X 174      51.950  40.232  49.327  0.00  0.00            
ATOM   1346  N   VAL X 175      49.811  39.686  49.739  0.00  0.00            
ATOM   1347  CA  VAL X 175      49.763  40.294  51.082  0.00  0.00            
ATOM   1348  CB  VAL X 175      48.311  40.342  51.606  0.00  0.00            
ATOM   1349  CG1 VAL X 175      48.212  40.682  53.098  0.00  0.00            
ATOM   1350  CG2 VAL X 175      47.511  41.412  50.849  0.00  0.00            
ATOM   1351  C   VAL X 175      50.713  39.579  52.051  0.00  0.00            
ATOM   1352  O   VAL X 175      51.471  40.250  52.751  0.00  0.00            
ATOM   1353  N   ALA X 176      50.753  38.242  52.053  0.00  0.00            
ATOM   1354  CA  ALA X 176      51.675  37.470  52.892  0.00  0.00            
ATOM   1355  CB  ALA X 176      51.331  35.985  52.752  0.00  0.00            
ATOM   1356  C   ALA X 176      53.158  37.742  52.564  0.00  0.00            
ATOM   1357  O   ALA X 176      53.994  37.788  53.473  0.00  0.00            
ATOM   1358  N   ALA X 177      53.492  37.982  51.291  0.00  0.00            
ATOM   1359  CA  ALA X 177      54.830  38.408  50.884  0.00  0.00            
ATOM   1360  CB  ALA X 177      54.950  38.274  49.364  0.00  0.00            
ATOM   1361  C   ALA X 177      55.150  39.840  51.354  0.00  0.00            
ATOM   1362  O   ALA X 177      56.206  40.077  51.940  0.00  0.00            
ATOM   1363  N   LEU X 178      54.234  40.798  51.170  0.00  0.00            
ATOM   1364  CA  LEU X 178      54.432  42.192  51.597  0.00  0.00            
ATOM   1365  CB  LEU X 178      53.299  43.061  51.019  0.00  0.00            
ATOM   1366  CG  LEU X 178      53.381  43.295  49.497  0.00  0.00            
ATOM   1367  CD1 LEU X 178      52.089  43.950  49.006  0.00  0.00            
ATOM   1368  CD2 LEU X 178      54.547  44.213  49.115  0.00  0.00            
ATOM   1369  C   LEU X 178      54.541  42.340  53.129  0.00  0.00            
ATOM   1370  O   LEU X 178      55.310  43.180  53.605  0.00  0.00            
ATOM   1371  N   ARG X 179      53.841  41.491  53.896  0.00  0.00            
ATOM   1372  CA  ARG X 179      53.975  41.353  55.362  0.00  0.00            
ATOM   1373  CB  ARG X 179      52.885  40.397  55.879  0.00  0.00            
ATOM   1374  CG  ARG X 179      51.496  41.050  55.942  0.00  0.00            
ATOM   1375  CD  ARG X 179      50.423  39.995  56.234  0.00  0.00            
ATOM   1376  NE  ARG X 179      49.098  40.615  56.382  0.00  0.00            
ATOM   1377  CZ  ARG X 179      47.977  40.017  56.734  0.00  0.00            
ATOM   1378  NH1 ARG X 179      46.917  40.733  56.919  0.00  0.00            
ATOM   1379  NH2 ARG X 179      47.851  38.738  56.905  0.00  0.00            
ATOM   1380  C   ARG X 179      55.358  40.845  55.785  0.00  0.00            
ATOM   1381  O   ARG X 179      55.925  41.366  56.748  0.00  0.00            
ATOM   1382  N   TRP X 180      55.919  39.883  55.045  0.00  0.00            
ATOM   1383  CA  TRP X 180      57.281  39.370  55.255  0.00  0.00            
ATOM   1384  CB  TRP X 180      57.472  38.088  54.426  0.00  0.00            
ATOM   1385  CG  TRP X 180      58.755  37.337  54.639  0.00  0.00            
ATOM   1386  CD1 TRP X 180      58.878  36.183  55.336  0.00  0.00            
ATOM   1387  NE1 TRP X 180      60.192  35.755  55.298  0.00  0.00            
ATOM   1388  CE2 TRP X 180      60.989  36.621  54.586  0.00  0.00            
ATOM   1389  CZ2 TRP X 180      62.357  36.622  54.278  0.00  0.00            
ATOM   1390  CH2 TRP X 180      62.879  37.654  53.480  0.00  0.00            
ATOM   1391  CZ3 TRP X 180      62.023  38.657  52.989  0.00  0.00            
ATOM   1392  CE3 TRP X 180      60.649  38.638  53.299  0.00  0.00            
ATOM   1393  CD2 TRP X 180      60.095  37.632  54.123  0.00  0.00            
ATOM   1394  C   TRP X 180      58.343  40.427  54.914  0.00  0.00            
ATOM   1395  O   TRP X 180      59.306  40.592  55.663  0.00  0.00            
ATOM   1396  N   VAL X 181      58.155  41.185  53.824  0.00  0.00            
ATOM   1397  CA  VAL X 181      59.083  42.248  53.388  0.00  0.00            
ATOM   1398  CB  VAL X 181      58.678  42.810  52.007  0.00  0.00            
ATOM   1399  CG1 VAL X 181      59.435  44.086  51.609  0.00  0.00            
ATOM   1400  CG2 VAL X 181      58.960  41.773  50.909  0.00  0.00            
ATOM   1401  C   VAL X 181      59.208  43.351  54.443  0.00  0.00            
ATOM   1402  O   VAL X 181      60.334  43.714  54.782  0.00  0.00            
ATOM   1403  N   GLN X 182      58.096  43.818  55.028  0.00  0.00            
ATOM   1404  CA  GLN X 182      58.123  44.771  56.153  0.00  0.00            
ATOM   1405  CB  GLN X 182      56.711  44.921  56.753  0.00  0.00            
ATOM   1406  CG  GLN X 182      55.787  45.869  55.989  0.00  0.00            
ATOM   1407  CD  GLN X 182      56.265  47.314  56.054  0.00  0.00            
ATOM   1408  OE1 GLN X 182      56.335  47.920  57.118  0.00  0.00            
ATOM   1409  NE2 GLN X 182      56.629  47.907  54.942  0.00  0.00            
ATOM   1410  C   GLN X 182      59.062  44.318  57.282  0.00  0.00            
ATOM   1411  O   GLN X 182      59.831  45.118  57.813  0.00  0.00            
ATOM   1412  N   ASP X 183      59.014  43.034  57.636  0.00  0.00            
ATOM   1413  CA  ASP X 183      59.680  42.508  58.825  0.00  0.00            
ATOM   1414  CB  ASP X 183      58.890  41.283  59.308  0.00  0.00            
ATOM   1415  CG  ASP X 183      59.188  40.951  60.766  0.00  0.00            
ATOM   1416  OD1 ASP X 183      59.755  39.868  61.054  0.00  0.00            
ATOM   1417  OD2 ASP X 183      58.841  41.771  61.647  0.00  0.00            
ATOM   1418  C   ASP X 183      61.173  42.185  58.623  0.00  0.00            
ATOM   1419  O   ASP X 183      61.901  42.072  59.611  0.00  0.00            
ATOM   1420  N   ASN X 184      61.642  42.036  57.376  0.00  0.00            
ATOM   1421  CA  ASN X 184      62.975  41.491  57.068  0.00  0.00            
ATOM   1422  CB  ASN X 184      62.796  40.083  56.467  0.00  0.00            
ATOM   1423  CG  ASN X 184      62.162  39.115  57.448  0.00  0.00            
ATOM   1424  OD1 ASN X 184      62.805  38.616  58.359  0.00  0.00            
ATOM   1425  ND2 ASN X 184      60.879  38.875  57.341  0.00  0.00            
ATOM   1426  C   ASN X 184      63.867  42.370  56.167  0.00  0.00            
ATOM   1427  O   ASN X 184      65.075  42.135  56.114  0.00  0.00            
ATOM   1428  N   ILE X 185      63.331  43.367  55.449  0.00  0.00            
ATOM   1429  CA  ILE X 185      64.102  44.111  54.432  0.00  0.00            
ATOM   1430  CB  ILE X 185      63.144  44.858  53.475  0.00  0.00            
ATOM   1431  CG2 ILE X 185      62.568  46.130  54.122  0.00  0.00            
ATOM   1432  CG1 ILE X 185      63.767  45.187  52.101  0.00  0.00            
ATOM   1433  CD1 ILE X 185      64.070  43.946  51.249  0.00  0.00            
ATOM   1434  C   ILE X 185      65.217  45.007  55.012  0.00  0.00            
ATOM   1435  O   ILE X 185      66.172  45.328  54.300  0.00  0.00            
ATOM   1436  N   ALA X 186      65.165  45.350  56.303  0.00  0.00            
ATOM   1437  CA  ALA X 186      66.216  46.101  57.001  0.00  0.00            
ATOM   1438  CB  ALA X 186      65.776  46.262  58.460  0.00  0.00            
ATOM   1439  C   ALA X 186      67.607  45.434  56.907  0.00  0.00            
ATOM   1440  O   ALA X 186      68.607  46.103  56.625  0.00  0.00            
ATOM   1441  N   SER X 187      67.680  44.103  57.036  0.00  0.00            
ATOM   1442  CA  SER X 187      68.937  43.347  56.899  0.00  0.00            
ATOM   1443  CB  SER X 187      68.739  41.896  57.344  0.00  0.00            
ATOM   1444  OG  SER X 187      68.321  41.832  58.692  0.00  0.00            
ATOM   1445  C   SER X 187      69.518  43.372  55.475  0.00  0.00            
ATOM   1446  O   SER X 187      70.701  43.090  55.290  0.00  0.00            
ATOM   1447  N   PHE X 188      68.716  43.757  54.476  0.00  0.00            
ATOM   1448  CA  PHE X 188      69.115  43.939  53.075  0.00  0.00            
ATOM   1449  CB  PHE X 188      68.113  43.212  52.162  0.00  0.00            
ATOM   1450  CG  PHE X 188      67.959  41.726  52.445  0.00  0.00            
ATOM   1451  CD1 PHE X 188      67.026  41.283  53.401  0.00  0.00            
ATOM   1452  CE1 PHE X 188      66.888  39.913  53.680  0.00  0.00            
ATOM   1453  CZ  PHE X 188      67.679  38.975  52.995  0.00  0.00            
ATOM   1454  CE2 PHE X 188      68.611  39.410  52.035  0.00  0.00            
ATOM   1455  CD2 PHE X 188      68.753  40.783  51.762  0.00  0.00            
ATOM   1456  C   PHE X 188      69.281  45.426  52.691  0.00  0.00            
ATOM   1457  O   PHE X 188      69.477  45.741  51.518  0.00  0.00            
ATOM   1458  N   GLY X 189      69.215  46.347  53.659  0.00  0.00            
ATOM   1459  CA  GLY X 189      69.448  47.784  53.472  0.00  0.00            
ATOM   1460  C   GLY X 189      68.201  48.626  53.174  0.00  0.00            
ATOM   1461  O   GLY X 189      68.343  49.789  52.796  0.00  0.00            
ATOM   1462  N   GLY X 190      66.994  48.062  53.298  0.00  0.00            
ATOM   1463  CA  GLY X 190      65.730  48.741  52.986  0.00  0.00            
ATOM   1464  C   GLY X 190      65.067  49.443  54.179  0.00  0.00            
ATOM   1465  O   GLY X 190      65.221  49.029  55.324  0.00  0.00            
ATOM   1466  N   ASN X 191      64.287  50.490  53.903  0.00  0.00            
ATOM   1467  CA  ASN X 191      63.428  51.199  54.856  0.00  0.00            
ATOM   1468  CB  ASN X 191      63.497  52.701  54.514  0.00  0.00            
ATOM   1469  CG  ASN X 191      62.661  53.599  55.415  0.00  0.00            
ATOM   1470  OD1 ASN X 191      62.074  53.183  56.404  0.00  0.00            
ATOM   1471  ND2 ASN X 191      62.596  54.871  55.106  0.00  0.00            
ATOM   1472  C   ASN X 191      61.979  50.663  54.788  0.00  0.00            
ATOM   1473  O   ASN X 191      61.303  50.909  53.783  0.00  0.00            
ATOM   1474  N   PRO X 192      61.448  49.992  55.833  0.00  0.00            
ATOM   1475  CD  PRO X 192      62.143  49.504  57.015  0.00  0.00            
ATOM   1476  CG  PRO X 192      61.343  48.286  57.465  0.00  0.00            
ATOM   1477  CB  PRO X 192      59.908  48.671  57.112  0.00  0.00            
ATOM   1478  CA  PRO X 192      60.060  49.515  55.840  0.00  0.00            
ATOM   1479  C   PRO X 192      59.018  50.645  55.778  0.00  0.00            
ATOM   1480  O   PRO X 192      57.910  50.419  55.296  0.00  0.00            
ATOM   1481  N   GLY X 193      59.383  51.868  56.178  0.00  0.00            
ATOM   1482  CA  GLY X 193      58.577  53.086  56.030  0.00  0.00            
ATOM   1483  C   GLY X 193      58.635  53.739  54.639  0.00  0.00            
ATOM   1484  O   GLY X 193      58.181  54.876  54.479  0.00  0.00            
ATOM   1485  N   SER X 194      59.231  53.080  53.638  0.00  0.00            
ATOM   1486  CA  SER X 194      59.382  53.615  52.279  0.00  0.00            
ATOM   1487  CB  SER X 194      60.645  54.478  52.214  0.00  0.00            
ATOM   1488  OG  SER X 194      60.652  55.208  51.009  0.00  0.00            
ATOM   1489  C   SER X 194      59.371  52.512  51.209  0.00  0.00            
ATOM   1490  O   SER X 194      60.364  52.264  50.515  0.00  0.00            
ATOM   1491  N   VAL X 195      58.225  51.843  51.052  0.00  0.00            
ATOM   1492  CA  VAL X 195      58.025  50.747  50.084  0.00  0.00            
ATOM   1493  CB  VAL X 195      57.468  49.484  50.774  0.00  0.00            
ATOM   1494  CG1 VAL X 195      57.425  48.298  49.801  0.00  0.00            
ATOM   1495  CG2 VAL X 195      58.330  49.067  51.975  0.00  0.00            
ATOM   1496  C   VAL X 195      57.135  51.188  48.915  0.00  0.00            
ATOM   1497  O   VAL X 195      56.063  51.752  49.110  0.00  0.00            
ATOM   1498  N   THR X 196      57.551  50.892  47.686  0.00  0.00            
ATOM   1499  CA  THR X 196      56.786  51.128  46.450  0.00  0.00            
ATOM   1500  CB  THR X 196      57.616  51.959  45.456  0.00  0.00            
ATOM   1501  CG2 THR X 196      56.866  52.230  44.149  0.00  0.00            
ATOM   1502  OG1 THR X 196      57.972  53.207  46.015  0.00  0.00            
ATOM   1503  C   THR X 196      56.417  49.784  45.825  0.00  0.00            
ATOM   1504  O   THR X 196      57.297  48.937  45.688  0.00  0.00            
ATOM   1505  N   ILE X 197      55.163  49.575  45.416  0.00  0.00            
ATOM   1506  CA  ILE X 197      54.759  48.376  44.654  0.00  0.00            
ATOM   1507  CB  ILE X 197      53.516  47.679  45.257  0.00  0.00            
ATOM   1508  CG2 ILE X 197      53.829  47.219  46.694  0.00  0.00            
ATOM   1509  CG1 ILE X 197      52.239  48.549  45.212  0.00  0.00            
ATOM   1510  CD1 ILE X 197      50.970  47.788  45.617  0.00  0.00            
ATOM   1511  C   ILE X 197      54.597  48.700  43.163  0.00  0.00            
ATOM   1512  O   ILE X 197      54.103  49.776  42.821  0.00  0.00            
ATOM   1513  N   PHE X 198      55.008  47.787  42.278  0.00  0.00            
ATOM   1514  CA  PHE X 198      54.841  47.929  40.827  0.00  0.00            
ATOM   1515  CB  PHE X 198      56.059  48.638  40.209  0.00  0.00            
ATOM   1516  CG  PHE X 198      57.362  47.867  40.096  0.00  0.00            
ATOM   1517  CD1 PHE X 198      57.737  47.306  38.860  0.00  0.00            
ATOM   1518  CE1 PHE X 198      59.005  46.721  38.705  0.00  0.00            
ATOM   1519  CZ  PHE X 198      59.896  46.675  39.790  0.00  0.00            
ATOM   1520  CE2 PHE X 198      59.513  47.201  41.036  0.00  0.00            
ATOM   1521  CD2 PHE X 198      58.250  47.805  41.187  0.00  0.00            
ATOM   1522  C   PHE X 198      54.530  46.601  40.124  0.00  0.00            
ATOM   1523  O   PHE X 198      54.964  45.549  40.586  0.00  0.00            
ATOM   1524  N   GLY X 199      53.806  46.638  39.002  0.00  0.00            
ATOM   1525  CA  GLY X 199      53.509  45.438  38.209  0.00  0.00            
ATOM   1526  C   GLY X 199      52.851  45.713  36.855  0.00  0.00            
ATOM   1527  O   GLY X 199      52.311  46.794  36.612  0.00  0.00            
ATOM   1528  N   GLU X 200      52.895  44.721  35.965  0.00  0.00            
ATOM   1529  CA  GLU X 200      52.400  44.792  34.585  0.00  0.00            
ATOM   1530  CB  GLU X 200      53.573  44.660  33.591  0.00  0.00            
ATOM   1531  CG  GLU X 200      54.119  43.243  33.311  0.00  0.00            
ATOM   1532  CD  GLU X 200      54.858  42.550  34.471  0.00  0.00            
ATOM   1533  OE1 GLU X 200      55.146  41.340  34.333  0.00  0.00            
ATOM   1534  OE2 GLU X 200      55.156  43.192  35.501  0.00  0.00            
ATOM   1535  C   GLU X 200      51.261  43.797  34.289  0.00  0.00            
ATOM   1536  O   GLU X 200      51.186  42.732  34.910  0.00  0.00            
ATOM   1537  N1  MOL X 201      50.365  44.140  33.346  0.00  0.00            
ATOM   1538  C1  MOL X 201      49.201  43.326  32.889  0.00  0.00            
ATOM   1539  C2  MOL X 201      49.675  42.114  32.047  0.00  0.00            
ATOM   1540  O1  MOL X 201      48.667  41.800  31.095  0.00  0.00            
ATOM   1541  C3  MOL X 201      48.312  43.016  34.088  0.00  0.00            
ATOM   1542  O2  MOL X 201      47.939  43.935  34.823  0.00  0.00            
ATOM   1543  C4  MOL X 201      51.732  34.127  29.780  0.00  0.00            
ATOM   1544  C5  MOL X 201      52.262  34.976  28.629  0.00  0.00            
ATOM   1545  C6  MOL X 201      52.756  36.235  28.734  0.00  0.00            
ATOM   1546  C7  MOL X 201      52.492  37.011  30.039  0.00  0.00            
ATOM   1547  C8  MOL X 201      50.974  37.223  30.283  0.00  0.00            
ATOM   1548  O3  MOL X 201      50.494  36.598  31.213  0.00  0.00            
ATOM   1549  C9  MOL X 201      50.072  38.145  29.371  0.00  0.00            
ATOM   1550  C10 MOL X 201      48.737  38.400  30.189  0.00  0.00            
ATOM   1551  C11 MOL X 201      47.561  37.466  29.936  0.00  0.00            
ATOM   1552  C12 MOL X 201      47.232  37.234  28.455  0.00  0.00            
ATOM   1553  C13 MOL X 201      48.376  37.403  27.414  0.00  0.00            
ATOM   1554  C14 MOL X 201      49.865  37.421  27.926  0.00  0.00            
ATOM   1555  C15 MOL X 201      50.920  37.818  26.774  0.00  0.00            
ATOM   1556  C16 MOL X 201      52.137  36.836  26.408  0.00  0.00            
ATOM   1557  C17 MOL X 201      53.316  36.917  27.455  0.00  0.00            
ATOM   1558  C18 MOL X 201      53.900  38.366  27.566  0.00  0.00            
ATOM   1559  C19 MOL X 201      54.600  36.146  26.971  0.00  0.00            
ATOM   1560  C20 MOL X 201      51.702  35.339  26.189  0.00  0.00            
ATOM   1561  C21 MOL X 201      52.112  34.298  27.272  0.00  0.00            
ATOM   1562  O4  MOL X 201      51.100  33.253  27.286  0.00  0.00            
ATOM   1563  C22 MOL X 201      51.013  32.377  26.235  0.00  0.00            
ATOM   1564  O5  MOL X 201      51.746  32.411  25.257  0.00  0.00            
ATOM   1565  C23 MOL X 201      49.882  31.347  26.419  0.00  0.00            
ATOM   1566  C24 MOL X 201      49.478  30.666  25.074  0.00  0.00            
ATOM   1567  C25 MOL X 201      48.051  30.117  25.079  0.00  0.00            
ATOM   1568  C26 MOL X 201      47.678  29.048  25.917  0.00  0.00            
ATOM   1569  C27 MOL X 201      46.365  28.546  25.885  0.00  0.00            
ATOM   1570  C28 MOL X 201      45.420  29.096  25.004  0.00  0.00            
ATOM   1571  C29 MOL X 201      45.789  30.145  24.150  0.00  0.00            
ATOM   1572  C30 MOL X 201      47.096  30.659  24.195  0.00  0.00            
ATOM   1573  N2  MOL X 201      50.461  29.653  24.645  0.00  0.00            
ATOM   1574  C31 MOL X 201      50.591  29.205  23.339  0.00  0.00            
ATOM   1575  O6  MOL X 201      49.837  29.583  22.453  0.00  0.00            
ATOM   1576  C32 MOL X 201      51.720  28.243  23.051  0.00  0.00            
ATOM   1577  C33 MOL X 201      52.513  27.674  24.072  0.00  0.00            
ATOM   1578  C34 MOL X 201      53.555  26.786  23.753  0.00  0.00            
ATOM   1579  C35 MOL X 201      53.818  26.451  22.417  0.00  0.00            
ATOM   1580  C36 MOL X 201      53.036  27.004  21.396  0.00  0.00            
ATOM   1581  C37 MOL X 201      52.003  27.900  21.712  0.00  0.00            
ATOM   1582  O7  MOL X 201      52.674  37.258  25.148  0.00  0.00            
ATOM   1583  O8  MOL X 201      50.280  38.417  25.589  0.00  0.00            
ATOM   1584  C38 MOL X 201      49.959  37.812  24.390  0.00  0.00            
ATOM   1585  O9  MOL X 201      50.080  36.623  24.154  0.00  0.00            
ATOM   1586  C39 MOL X 201      49.478  38.750  23.314  0.00  0.00            
ATOM   1587  C40 MOL X 201      49.428  40.145  23.506  0.00  0.00            
ATOM   1588  C41 MOL X 201      48.986  40.990  22.471  0.00  0.00            
ATOM   1589  C42 MOL X 201      48.598  40.453  21.237  0.00  0.00            
ATOM   1590  C43 MOL X 201      48.644  39.067  21.033  0.00  0.00            
ATOM   1591  C44 MOL X 201      49.092  38.224  22.063  0.00  0.00            
ATOM   1592  C45 MOL X 201      47.696  38.782  27.139  0.00  0.00            
ATOM   1593  O10 MOL X 201      46.464  38.272  27.750  0.00  0.00            
ATOM   1594  O11 MOL X 201      48.178  36.507  26.301  0.00  0.00            
ATOM   1595  C46 MOL X 201      48.118  35.148  26.480  0.00  0.00            
ATOM   1596  O12 MOL X 201      48.305  34.554  27.529  0.00  0.00            
ATOM   1597  C47 MOL X 201      47.768  34.436  25.175  0.00  0.00            
ATOM   1598  O13 MOL X 201      48.235  39.788  30.039  0.00  0.00            
ATOM   1599  C48 MOL X 201      50.634  39.578  29.285  0.00  0.00            
ATOM   1600  O14 MOL X 201      53.222  38.220  30.314  0.00  0.00            
ATOM   1601  C49 MOL X 201      54.541  38.187  30.668  0.00  0.00            
ATOM   1602  O15 MOL X 201      55.258  37.193  30.652  0.00  0.00            
ATOM   1603  C50 MOL X 201      55.009  39.588  31.055  0.00  0.00            
ATOM   1604  C51 MOL X 201      47.863  40.461  31.247  0.00  0.00            
ATOM   1605  O16 MOL X 201      50.291  30.374  27.390  0.00  0.00            
ATOM   1606  C52 MOL X 201      46.476  41.126  31.029  0.00  0.00            
ATOM   1607  O17 MOL X 201      45.509  40.045  30.868  0.00  0.00            
ATOM   1608  O18 MOL X 201      44.630  41.017  29.004  0.00  0.00            
ATOM   1609  C53 MOL X 201      44.698  40.086  29.775  0.00  0.00            
ATOM   1610  C54 MOL X 201      43.916  38.806  29.724  0.00  0.00            
ATOM   1611  O19 MOL X 201      43.980  38.255  28.402  0.00  0.00            
ATOM   1612  O20 MOL X 201      48.137  39.904  32.352  0.00  0.00            
ATOM   1613  N   ALA X 202      48.028  41.707  34.420  0.00  0.00            
ATOM   1614  CA  ALA X 202      47.207  41.445  35.616  0.00  0.00            
ATOM   1615  CB  ALA X 202      46.720  39.995  35.560  0.00  0.00            
ATOM   1616  C   ALA X 202      47.962  41.744  36.942  0.00  0.00            
ATOM   1617  O   ALA X 202      47.324  41.964  37.975  0.00  0.00            
ATOM   1618  N   GLY X 203      49.298  41.827  36.930  0.00  0.00            
ATOM   1619  CA  GLY X 203      50.079  42.375  38.048  0.00  0.00            
ATOM   1620  C   GLY X 203      49.814  43.873  38.258  0.00  0.00            
ATOM   1621  O   GLY X 203      49.741  44.340  39.391  0.00  0.00            
ATOM   1622  N   GLY X 204      49.553  44.606  37.172  0.00  0.00            
ATOM   1623  CA  GLY X 204      49.180  46.022  37.185  0.00  0.00            
ATOM   1624  C   GLY X 204      47.777  46.290  37.744  0.00  0.00            
ATOM   1625  O   GLY X 204      47.609  47.262  38.480  0.00  0.00            
ATOM   1626  N   GLU X 205      46.798  45.405  37.506  0.00  0.00            
ATOM   1627  CA  GLU X 205      45.496  45.450  38.205  0.00  0.00            
ATOM   1628  CB  GLU X 205      44.434  44.605  37.469  0.00  0.00            
ATOM   1629  CG  GLU X 205      43.039  44.764  38.106  0.00  0.00            
ATOM   1630  CD  GLU X 205      41.947  43.965  37.387  0.00  0.00            
ATOM   1631  OE1 GLU X 205      41.720  42.801  37.787  0.00  0.00            
ATOM   1632  OE2 GLU X 205      41.286  44.518  36.474  0.00  0.00            
ATOM   1633  C   GLU X 205      45.617  45.025  39.681  0.00  0.00            
ATOM   1634  O   GLU X 205      44.926  45.564  40.546  0.00  0.00            
ATOM   1635  N   SER X 206      46.532  44.104  40.005  0.00  0.00            
ATOM   1636  CA  SER X 206      46.763  43.673  41.395  0.00  0.00            
ATOM   1637  CB  SER X 206      47.789  42.539  41.450  0.00  0.00            
ATOM   1638  OG  SER X 206      47.335  41.411  40.716  0.00  0.00            
ATOM   1639  C   SER X 206      47.202  44.831  42.305  0.00  0.00            
ATOM   1640  O   SER X 206      46.829  44.869  43.476  0.00  0.00            
ATOM   1641  N   VAL X 207      47.901  45.833  41.761  0.00  0.00            
ATOM   1642  CA  VAL X 207      48.226  47.081  42.473  0.00  0.00            
ATOM   1643  CB  VAL X 207      49.208  47.924  41.635  0.00  0.00            
ATOM   1644  CG1 VAL X 207      49.494  49.298  42.244  0.00  0.00            
ATOM   1645  CG2 VAL X 207      50.555  47.197  41.501  0.00  0.00            
ATOM   1646  C   VAL X 207      46.957  47.861  42.864  0.00  0.00            
ATOM   1647  O   VAL X 207      46.855  48.287  44.016  0.00  0.00            
ATOM   1648  N   SER X 208      45.949  47.961  41.983  0.00  0.00            
ATOM   1649  CA  SER X 208      44.638  48.556  42.314  0.00  0.00            
ATOM   1650  CB  SER X 208      43.716  48.639  41.092  0.00  0.00            
ATOM   1651  OG  SER X 208      44.061  49.749  40.297  0.00  0.00            
ATOM   1652  C   SER X 208      43.910  47.797  43.428  0.00  0.00            
ATOM   1653  O   SER X 208      43.350  48.419  44.332  0.00  0.00            
ATOM   1654  N   VAL X 209      43.953  46.457  43.421  0.00  0.00            
ATOM   1655  CA  VAL X 209      43.371  45.628  44.498  0.00  0.00            
ATOM   1656  CB  VAL X 209      43.502  44.119  44.182  0.00  0.00            
ATOM   1657  CG1 VAL X 209      42.917  43.234  45.291  0.00  0.00            
ATOM   1658  CG2 VAL X 209      42.779  43.747  42.879  0.00  0.00            
ATOM   1659  C   VAL X 209      44.013  45.961  45.854  0.00  0.00            
ATOM   1660  O   VAL X 209      43.314  46.062  46.864  0.00  0.00            
ATOM   1661  N   LEU X 210      45.328  46.197  45.880  0.00  0.00            
ATOM   1662  CA  LEU X 210      46.085  46.492  47.099  0.00  0.00            
ATOM   1663  CB  LEU X 210      47.569  46.167  46.840  0.00  0.00            
ATOM   1664  CG  LEU X 210      47.868  44.661  46.664  0.00  0.00            
ATOM   1665  CD1 LEU X 210      49.283  44.476  46.122  0.00  0.00            
ATOM   1666  CD2 LEU X 210      47.768  43.888  47.982  0.00  0.00            
ATOM   1667  C   LEU X 210      45.873  47.927  47.630  0.00  0.00            
ATOM   1668  O   LEU X 210      45.829  48.110  48.849  0.00  0.00            
ATOM   1669  N   VAL X 211      45.680  48.945  46.776  0.00  0.00            
ATOM   1670  CA  VAL X 211      45.300  50.303  47.248  0.00  0.00            
ATOM   1671  CB  VAL X 211      45.692  51.438  46.279  0.00  0.00            
ATOM   1672  CG1 VAL X 211      47.213  51.594  46.200  0.00  0.00            
ATOM   1673  CG2 VAL X 211      45.147  51.265  44.862  0.00  0.00            
ATOM   1674  C   VAL X 211      43.822  50.423  47.642  0.00  0.00            
ATOM   1675  O   VAL X 211      43.466  51.344  48.378  0.00  0.00            
ATOM   1676  N   LEU X 212      42.967  49.489  47.212  0.00  0.00            
ATOM   1677  CA  LEU X 212      41.567  49.398  47.639  0.00  0.00            
ATOM   1678  CB  LEU X 212      40.734  48.755  46.514  0.00  0.00            
ATOM   1679  CG  LEU X 212      40.409  49.707  45.350  0.00  0.00            
ATOM   1680  CD1 LEU X 212      39.837  48.902  44.183  0.00  0.00            
ATOM   1681  CD2 LEU X 212      39.359  50.744  45.759  0.00  0.00            
ATOM   1682  C   LEU X 212      41.392  48.620  48.952  0.00  0.00            
ATOM   1683  O   LEU X 212      40.744  49.120  49.875  0.00  0.00            
ATOM   1684  N   SER X 213      41.933  47.401  49.045  0.00  0.00            
ATOM   1685  CA  SER X 213      41.582  46.442  50.105  0.00  0.00            
ATOM   1686  CB  SER X 213      42.278  45.100  49.867  0.00  0.00            
ATOM   1687  OG  SER X 213      41.951  44.212  50.920  0.00  0.00            
ATOM   1688  C   SER X 213      41.930  46.938  51.522  0.00  0.00            
ATOM   1689  O   SER X 213      43.086  47.310  51.760  0.00  0.00            
ATOM   1690  N   PRO X 214      41.001  46.858  52.501  0.00  0.00            
ATOM   1691  CD  PRO X 214      39.589  46.530  52.335  0.00  0.00            
ATOM   1692  CG  PRO X 214      38.892  47.037  53.593  0.00  0.00            
ATOM   1693  CB  PRO X 214      39.975  46.905  54.662  0.00  0.00            
ATOM   1694  CA  PRO X 214      41.289  47.158  53.908  0.00  0.00            
ATOM   1695  C   PRO X 214      42.421  46.300  54.498  0.00  0.00            
ATOM   1696  O   PRO X 214      43.149  46.751  55.385  0.00  0.00            
ATOM   1697  N   LEU X 215      42.609  45.077  53.985  0.00  0.00            
ATOM   1698  CA  LEU X 215      43.640  44.134  54.428  0.00  0.00            
ATOM   1699  CB  LEU X 215      43.335  42.779  53.758  0.00  0.00            
ATOM   1700  CG  LEU X 215      44.116  41.584  54.335  0.00  0.00            
ATOM   1701  CD1 LEU X 215      43.620  41.204  55.731  0.00  0.00            
ATOM   1702  CD2 LEU X 215      43.941  40.375  53.420  0.00  0.00            
ATOM   1703  C   LEU X 215      45.065  44.616  54.090  0.00  0.00            
ATOM   1704  O   LEU X 215      46.011  44.322  54.818  0.00  0.00            
ATOM   1705  N   ALA X 216      45.216  45.382  53.007  0.00  0.00            
ATOM   1706  CA  ALA X 216      46.499  45.847  52.472  0.00  0.00            
ATOM   1707  CB  ALA X 216      46.494  45.568  50.964  0.00  0.00            
ATOM   1708  C   ALA X 216      46.827  47.317  52.825  0.00  0.00            
ATOM   1709  O   ALA X 216      47.734  47.910  52.238  0.00  0.00            
ATOM   1710  N   LYS X 217      46.097  47.918  53.772  0.00  0.00            
ATOM   1711  CA  LYS X 217      46.214  49.331  54.174  0.00  0.00            
ATOM   1712  CB  LYS X 217      44.917  49.703  54.904  0.00  0.00            
ATOM   1713  CG  LYS X 217      44.823  51.197  55.251  0.00  0.00            
ATOM   1714  CD  LYS X 217      43.510  51.534  55.967  0.00  0.00            
ATOM   1715  CE  LYS X 217      42.304  51.237  55.070  0.00  0.00            
ATOM   1716  NZ  LYS X 217      41.042  51.705  55.675  0.00  0.00            
ATOM   1717  C   LYS X 217      47.460  49.607  55.029  0.00  0.00            
ATOM   1718  O   LYS X 217      47.765  48.836  55.939  0.00  0.00            
ATOM   1719  N   ASN X 218      48.152  50.722  54.762  0.00  0.00            
ATOM   1720  CA  ASN X 218      49.435  51.112  55.378  0.00  0.00            
ATOM   1721  CB  ASN X 218      49.218  51.874  56.709  0.00  0.00            
ATOM   1722  CG  ASN X 218      50.454  52.653  57.162  0.00  0.00            
ATOM   1723  OD1 ASN X 218      51.412  52.846  56.420  0.00  0.00            
ATOM   1724  ND2 ASN X 218      50.483  53.149  58.378  0.00  0.00            
ATOM   1725  C   ASN X 218      50.464  49.957  55.433  0.00  0.00            
ATOM   1726  O   ASN X 218      51.109  49.701  56.453  0.00  0.00            
ATOM   1727  N   LEU X 219      50.602  49.253  54.311  0.00  0.00            
ATOM   1728  CA  LEU X 219      51.557  48.167  54.057  0.00  0.00            
ATOM   1729  CB  LEU X 219      50.720  46.936  53.645  0.00  0.00            
ATOM   1730  CG  LEU X 219      51.472  45.603  53.472  0.00  0.00            
ATOM   1731  CD1 LEU X 219      52.214  45.178  54.738  0.00  0.00            
ATOM   1732  CD2 LEU X 219      50.474  44.499  53.113  0.00  0.00            
ATOM   1733  C   LEU X 219      52.621  48.571  53.009  0.00  0.00            
ATOM   1734  O   LEU X 219      53.634  47.888  52.861  0.00  0.00            
ATOM   1735  N   PHE X 220      52.389  49.675  52.287  0.00  0.00            
ATOM   1736  CA  PHE X 220      53.288  50.319  51.322  0.00  0.00            
ATOM   1737  CB  PHE X 220      53.268  49.534  49.997  0.00  0.00            
ATOM   1738  CG  PHE X 220      51.893  49.422  49.366  0.00  0.00            
ATOM   1739  CD1 PHE X 220      51.035  48.365  49.727  0.00  0.00            
ATOM   1740  CE1 PHE X 220      49.726  48.314  49.217  0.00  0.00            
ATOM   1741  CZ  PHE X 220      49.288  49.297  48.313  0.00  0.00            
ATOM   1742  CE2 PHE X 220      50.158  50.328  47.919  0.00  0.00            
ATOM   1743  CD2 PHE X 220      51.454  50.398  48.455  0.00  0.00            
ATOM   1744  C   PHE X 220      52.899  51.804  51.114  0.00  0.00            
ATOM   1745  O   PHE X 220      51.857  52.264  51.596  0.00  0.00            
ATOM   1746  N   HIE X 221      53.745  52.549  50.392  0.00  0.00            
ATOM   1747  CA  HIE X 221      53.821  54.019  50.407  0.00  0.00            
ATOM   1748  CB  HIE X 221      55.139  54.427  51.093  0.00  0.00            
ATOM   1749  CG  HIE X 221      55.312  53.825  52.467  0.00  0.00            
ATOM   1750  ND1 HIE X 221      55.749  52.522  52.727  0.00  0.00            
ATOM   1751  CE1 HIE X 221      55.638  52.362  54.056  0.00  0.00            
ATOM   1752  NE2 HIE X 221      55.198  53.493  54.633  0.00  0.00            
ATOM   1753  CD2 HIE X 221      54.976  54.424  53.644  0.00  0.00            
ATOM   1754  C   HIE X 221      53.706  54.697  49.027  0.00  0.00            
ATOM   1755  O   HIE X 221      53.411  55.891  49.000  0.00  0.00            
ATOM   1756  N   ARG X 222      53.897  53.961  47.914  0.00  0.00            
ATOM   1757  CA  ARG X 222      53.661  54.347  46.492  0.00  0.00            
ATOM   1758  CB  ARG X 222      54.962  54.820  45.807  0.00  0.00            
ATOM   1759  CG  ARG X 222      55.313  56.316  45.804  0.00  0.00            
ATOM   1760  CD  ARG X 222      55.933  56.880  47.083  0.00  0.00            
ATOM   1761  NE  ARG X 222      57.059  56.068  47.575  0.00  0.00            
ATOM   1762  CZ  ARG X 222      57.623  56.188  48.761  0.00  0.00            
ATOM   1763  NH1 ARG X 222      57.257  57.095  49.621  0.00  0.00            
ATOM   1764  NH2 ARG X 222      58.570  55.372  49.109  0.00  0.00            
ATOM   1765  C   ARG X 222      53.138  53.150  45.672  0.00  0.00            
ATOM   1766  O   ARG X 222      53.404  52.002  46.032  0.00  0.00            
ATOM   1767  N   ALA X 223      52.488  53.423  44.537  0.00  0.00            
ATOM   1768  CA  ALA X 223      51.947  52.443  43.585  0.00  0.00            
ATOM   1769  CB  ALA X 223      50.423  52.442  43.768  0.00  0.00            
ATOM   1770  C   ALA X 223      52.333  52.750  42.116  0.00  0.00            
ATOM   1771  O   ALA X 223      52.398  53.916  41.722  0.00  0.00            
ATOM   1772  N   ILE X 224      52.567  51.722  41.287  0.00  0.00            
ATOM   1773  CA  ILE X 224      52.859  51.854  39.843  0.00  0.00            
ATOM   1774  CB  ILE X 224      54.388  51.886  39.566  0.00  0.00            
ATOM   1775  CG2 ILE X 224      54.657  52.140  38.068  0.00  0.00            
ATOM   1776  CG1 ILE X 224      55.175  52.895  40.444  0.00  0.00            
ATOM   1777  CD1 ILE X 224      56.704  52.842  40.288  0.00  0.00            
ATOM   1778  C   ILE X 224      52.193  50.714  39.038  0.00  0.00            
ATOM   1779  O   ILE X 224      52.308  49.555  39.431  0.00  0.00            
ATOM   1780  N   SER X 225      51.565  51.007  37.890  0.00  0.00            
ATOM   1781  CA  SER X 225      50.966  49.988  36.994  0.00  0.00            
ATOM   1782  CB  SER X 225      49.435  49.995  37.094  0.00  0.00            
ATOM   1783  OG  SER X 225      48.981  49.633  38.387  0.00  0.00            
ATOM   1784  C   SER X 225      51.370  50.179  35.523  0.00  0.00            
ATOM   1785  O   SER X 225      51.248  51.283  34.987  0.00  0.00            
ATOM   1786  N   GLU X 226      51.799  49.112  34.840  0.00  0.00            
ATOM   1787  CA  GLU X 226      52.411  49.147  33.492  0.00  0.00            
ATOM   1788  CB  GLU X 226      53.935  48.952  33.676  0.00  0.00            
ATOM   1789  CG  GLU X 226      54.835  48.951  32.425  0.00  0.00            
ATOM   1790  CD  GLU X 226      54.755  50.235  31.579  0.00  0.00            
ATOM   1791  OE1 GLU X 226      53.905  50.295  30.655  0.00  0.00            
ATOM   1792  OE2 GLU X 226      55.537  51.169  31.850  0.00  0.00            
ATOM   1793  C   GLU X 226      51.772  48.153  32.482  0.00  0.00            
ATOM   1794  O   GLU X 226      51.024  47.234  32.826  0.00  0.00            
ATOM   1795  N   SER X 227      52.085  48.337  31.196  0.00  0.00            
ATOM   1796  CA  SER X 227      51.554  47.629  30.026  0.00  0.00            
ATOM   1797  CB  SER X 227      51.989  46.153  30.040  0.00  0.00            
ATOM   1798  OG  SER X 227      52.291  45.666  28.745  0.00  0.00            
ATOM   1799  C   SER X 227      50.056  47.906  29.804  0.00  0.00            
ATOM   1800  O   SER X 227      49.297  47.054  29.351  0.00  0.00            
ATOM   1801  N   GLY X 228      49.622  49.130  30.134  0.00  0.00            
ATOM   1802  CA  GLY X 228      48.280  49.660  29.863  0.00  0.00            
ATOM   1803  C   GLY X 228      47.190  49.298  30.877  0.00  0.00            
ATOM   1804  O   GLY X 228      46.062  49.770  30.721  0.00  0.00            
ATOM   1805  N   VAL X 229      47.497  48.492  31.899  0.00  0.00            
ATOM   1806  CA  VAL X 229      46.521  47.945  32.853  0.00  0.00            
ATOM   1807  CB  VAL X 229      46.486  46.401  32.783  0.00  0.00            
ATOM   1808  CG1 VAL X 229      45.399  45.839  33.710  0.00  0.00            
ATOM   1809  CG2 VAL X 229      46.189  45.885  31.368  0.00  0.00            
ATOM   1810  C   VAL X 229      46.802  48.422  34.281  0.00  0.00            
ATOM   1811  O   VAL X 229      47.642  47.861  34.980  0.00  0.00            
ATOM   1812  N   ALA X 230      46.021  49.398  34.746  0.00  0.00            
ATOM   1813  CA  ALA X 230      45.805  49.673  36.171  0.00  0.00            
ATOM   1814  CB  ALA X 230      45.896  51.185  36.407  0.00  0.00            
ATOM   1815  C   ALA X 230      44.466  49.095  36.671  0.00  0.00            
ATOM   1816  O   ALA X 230      44.343  48.751  37.845  0.00  0.00            
ATOM   1817  N   LEU X 231      43.466  48.965  35.790  0.00  0.00            
ATOM   1818  CA  LEU X 231      42.174  48.320  36.049  0.00  0.00            
ATOM   1819  CB  LEU X 231      41.256  49.336  36.762  0.00  0.00            
ATOM   1820  CG  LEU X 231      39.914  48.775  37.270  0.00  0.00            
ATOM   1821  CD1 LEU X 231      40.109  47.694  38.335  0.00  0.00            
ATOM   1822  CD2 LEU X 231      39.090  49.903  37.891  0.00  0.00            
ATOM   1823  C   LEU X 231      41.561  47.831  34.725  0.00  0.00            
ATOM   1824  O   LEU X 231      41.760  48.461  33.688  0.00  0.00            
ATOM   1825  N   THR X 232      40.805  46.731  34.736  0.00  0.00            
ATOM   1826  CA  THR X 232      40.158  46.168  33.534  0.00  0.00            
ATOM   1827  CB  THR X 232      40.572  44.707  33.302  0.00  0.00            
ATOM   1828  CG2 THR X 232      42.082  44.469  33.268  0.00  0.00            
ATOM   1829  OG1 THR X 232      40.005  43.884  34.290  0.00  0.00            
ATOM   1830  C   THR X 232      38.626  46.266  33.551  0.00  0.00            
ATOM   1831  O   THR X 232      38.003  46.472  34.593  0.00  0.00            
ATOM   1832  N   SER X 233      38.005  46.061  32.384  0.00  0.00            
ATOM   1833  CA  SER X 233      36.558  45.826  32.217  0.00  0.00            
ATOM   1834  CB  SER X 233      36.061  46.459  30.900  0.00  0.00            
ATOM   1835  OG  SER X 233      36.223  47.868  30.883  0.00  0.00            
ATOM   1836  C   SER X 233      36.193  44.325  32.241  0.00  0.00            
ATOM   1837  O   SER X 233      35.065  43.977  31.889  0.00  0.00            
ATOM   1838  N   VAL X 234      37.139  43.423  32.565  0.00  0.00            
ATOM   1839  CA  VAL X 234      37.010  41.971  32.281  0.00  0.00            
ATOM   1840  CB  VAL X 234      37.658  41.608  30.925  0.00  0.00            
ATOM   1841  CG1 VAL X 234      36.973  42.308  29.746  0.00  0.00            
ATOM   1842  CG2 VAL X 234      39.154  41.940  30.850  0.00  0.00            
ATOM   1843  C   VAL X 234      37.531  41.000  33.354  0.00  0.00            
ATOM   1844  O   VAL X 234      37.103  39.844  33.350  0.00  0.00            
ATOM   1845  N   LEU X 235      38.429  41.413  34.259  0.00  0.00            
ATOM   1846  CA  LEU X 235      38.994  40.544  35.306  0.00  0.00            
ATOM   1847  CB  LEU X 235      40.514  40.777  35.447  0.00  0.00            
ATOM   1848  CG  LEU X 235      41.366  40.670  34.170  0.00  0.00            
ATOM   1849  CD1 LEU X 235      42.846  40.852  34.510  0.00  0.00            
ATOM   1850  CD2 LEU X 235      41.201  39.337  33.445  0.00  0.00            
ATOM   1851  C   LEU X 235      38.255  40.731  36.642  0.00  0.00            
ATOM   1852  O   LEU X 235      37.621  39.792  37.133  0.00  0.00            
ATOM   1853  N   VAL X 236      38.272  41.947  37.202  0.00  0.00            
ATOM   1854  CA  VAL X 236      37.430  42.337  38.350  0.00  0.00            
ATOM   1855  CB  VAL X 236      37.617  43.818  38.754  0.00  0.00            
ATOM   1856  CG1 VAL X 236      38.859  44.020  39.620  0.00  0.00            
ATOM   1857  CG2 VAL X 236      37.715  44.786  37.567  0.00  0.00            
ATOM   1858  C   VAL X 236      35.947  42.085  38.052  0.00  0.00            
ATOM   1859  O   VAL X 236      35.407  42.589  37.061  0.00  0.00            
ATOM   1860  N   LYS X 237      35.267  41.324  38.915  0.00  0.00            
ATOM   1861  CA  LYS X 237      33.864  40.913  38.740  0.00  0.00            
ATOM   1862  CB  LYS X 237      33.853  39.419  38.375  0.00  0.00            
ATOM   1863  CG  LYS X 237      32.463  38.836  38.076  0.00  0.00            
ATOM   1864  CD  LYS X 237      32.569  37.325  37.836  0.00  0.00            
ATOM   1865  CE  LYS X 237      31.212  36.682  37.526  0.00  0.00            
ATOM   1866  NZ  LYS X 237      30.750  36.975  36.148  0.00  0.00            
ATOM   1867  C   LYS X 237      33.033  41.247  39.982  0.00  0.00            
ATOM   1868  O   LYS X 237      33.494  41.086  41.114  0.00  0.00            
ATOM   1869  N   LYS X 238      31.803  41.717  39.766  0.00  0.00            
ATOM   1870  CA  LYS X 238      30.819  42.084  40.805  0.00  0.00            
ATOM   1871  CB  LYS X 238      30.467  43.580  40.691  0.00  0.00            
ATOM   1872  CG  LYS X 238      30.019  44.039  39.295  0.00  0.00            
ATOM   1873  CD  LYS X 238      29.715  45.540  39.282  0.00  0.00            
ATOM   1874  CE  LYS X 238      29.292  45.961  37.873  0.00  0.00            
ATOM   1875  NZ  LYS X 238      29.054  47.417  37.789  0.00  0.00            
ATOM   1876  C   LYS X 238      29.581  41.179  40.829  0.00  0.00            
ATOM   1877  O   LYS X 238      28.811  41.248  41.789  0.00  0.00            
ATOM   1878  N   GLY X 239      29.427  40.321  39.816  0.00  0.00            
ATOM   1879  CA  GLY X 239      28.395  39.293  39.668  0.00  0.00            
ATOM   1880  C   GLY X 239      28.769  37.907  40.220  0.00  0.00            
ATOM   1881  O   GLY X 239      29.909  37.665  40.623  0.00  0.00            
ATOM   1882  N   ASP X 240      27.794  36.998  40.233  0.00  0.00            
ATOM   1883  CA  ASP X 240      27.846  35.674  40.871  0.00  0.00            
ATOM   1884  CB  ASP X 240      26.418  35.094  40.886  0.00  0.00            
ATOM   1885  CG  ASP X 240      26.187  33.873  41.789  0.00  0.00            
ATOM   1886  OD1 ASP X 240      25.019  33.416  41.842  0.00  0.00            
ATOM   1887  OD2 ASP X 240      27.123  33.385  42.467  0.00  0.00            
ATOM   1888  C   ASP X 240      28.845  34.707  40.202  0.00  0.00            
ATOM   1889  O   ASP X 240      28.978  34.655  38.972  0.00  0.00            
ATOM   1890  N   VAL X 241      29.518  33.909  41.033  0.00  0.00            
ATOM   1891  CA  VAL X 241      30.541  32.912  40.662  0.00  0.00            
ATOM   1892  CB  VAL X 241      31.933  33.299  41.201  0.00  0.00            
ATOM   1893  CG1 VAL X 241      32.483  34.508  40.437  0.00  0.00            
ATOM   1894  CG2 VAL X 241      31.935  33.607  42.705  0.00  0.00            
ATOM   1895  C   VAL X 241      30.181  31.477  41.067  0.00  0.00            
ATOM   1896  O   VAL X 241      30.896  30.547  40.702  0.00  0.00            
ATOM   1897  N   LYS X 242      29.066  31.247  41.776  0.00  0.00            
ATOM   1898  CA  LYS X 242      28.642  29.887  42.165  0.00  0.00            
ATOM   1899  CB  LYS X 242      27.546  29.953  43.243  0.00  0.00            
ATOM   1900  CG  LYS X 242      28.117  30.494  44.566  0.00  0.00            
ATOM   1901  CD  LYS X 242      27.074  30.566  45.692  0.00  0.00            
ATOM   1902  CE  LYS X 242      25.889  31.501  45.408  0.00  0.00            
ATOM   1903  NZ  LYS X 242      26.320  32.886  45.105  0.00  0.00            
ATOM   1904  C   LYS X 242      28.264  28.989  40.968  0.00  0.00            
ATOM   1905  O   LYS X 242      28.672  27.826  40.979  0.00  0.00            
ATOM   1906  N   PRO X 243      27.600  29.482  39.897  0.00  0.00            
ATOM   1907  CD  PRO X 243      26.843  30.726  39.818  0.00  0.00            
ATOM   1908  CG  PRO X 243      25.824  30.512  38.701  0.00  0.00            
ATOM   1909  CB  PRO X 243      26.583  29.603  37.736  0.00  0.00            
ATOM   1910  CA  PRO X 243      27.404  28.703  38.669  0.00  0.00            
ATOM   1911  C   PRO X 243      28.723  28.256  38.017  0.00  0.00            
ATOM   1912  O   PRO X 243      28.839  27.098  37.606  0.00  0.00            
ATOM   1913  N   LEU X 244      29.724  29.146  37.967  0.00  0.00            
ATOM   1914  CA  LEU X 244      31.085  28.854  37.498  0.00  0.00            
ATOM   1915  CB  LEU X 244      31.853  30.189  37.387  0.00  0.00            
ATOM   1916  CG  LEU X 244      33.368  30.074  37.132  0.00  0.00            
ATOM   1917  CD1 LEU X 244      33.680  29.425  35.787  0.00  0.00            
ATOM   1918  CD2 LEU X 244      34.003  31.466  37.147  0.00  0.00            
ATOM   1919  C   LEU X 244      31.802  27.835  38.400  0.00  0.00            
ATOM   1920  O   LEU X 244      32.410  26.897  37.889  0.00  0.00            
ATOM   1921  N   ALA X 245      31.701  27.964  39.726  0.00  0.00            
ATOM   1922  CA  ALA X 245      32.310  27.021  40.667  0.00  0.00            
ATOM   1923  CB  ALA X 245      32.113  27.548  42.094  0.00  0.00            
ATOM   1924  C   ALA X 245      31.758  25.592  40.492  0.00  0.00            
ATOM   1925  O   ALA X 245      32.533  24.636  40.438  0.00  0.00            
ATOM   1926  N   GLU X 246      30.440  25.442  40.305  0.00  0.00            
ATOM   1927  CA  GLU X 246      29.824  24.151  39.968  0.00  0.00            
ATOM   1928  CB  GLU X 246      28.291  24.272  40.059  0.00  0.00            
ATOM   1929  CG  GLU X 246      27.580  22.928  39.827  0.00  0.00            
ATOM   1930  CD  GLU X 246      26.060  23.053  39.968  0.00  0.00            
ATOM   1931  OE1 GLU X 246      25.383  23.509  39.014  0.00  0.00            
ATOM   1932  OE2 GLU X 246      25.509  22.678  41.031  0.00  0.00            
ATOM   1933  C   GLU X 246      30.280  23.643  38.587  0.00  0.00            
ATOM   1934  O   GLU X 246      30.596  22.461  38.442  0.00  0.00            
ATOM   1935  N   GLN X 247      30.386  24.520  37.579  0.00  0.00            
ATOM   1936  CA  GLN X 247      30.876  24.133  36.250  0.00  0.00            
ATOM   1937  CB  GLN X 247      30.712  25.303  35.259  0.00  0.00            
ATOM   1938  CG  GLN X 247      31.145  25.001  33.808  0.00  0.00            
ATOM   1939  CD  GLN X 247      30.308  23.916  33.132  0.00  0.00            
ATOM   1940  OE1 GLN X 247      29.407  24.177  32.340  0.00  0.00            
ATOM   1941  NE2 GLN X 247      30.560  22.662  33.433  0.00  0.00            
ATOM   1942  C   GLN X 247      32.327  23.623  36.301  0.00  0.00            
ATOM   1943  O   GLN X 247      32.644  22.636  35.631  0.00  0.00            
ATOM   1944  N   ILE X 248      33.192  24.235  37.117  0.00  0.00            
ATOM   1945  CA  ILE X 248      34.572  23.783  37.357  0.00  0.00            
ATOM   1946  CB  ILE X 248      35.380  24.884  38.090  0.00  0.00            
ATOM   1947  CG2 ILE X 248      36.728  24.349  38.615  0.00  0.00            
ATOM   1948  CG1 ILE X 248      35.623  26.080  37.138  0.00  0.00            
ATOM   1949  CD1 ILE X 248      36.182  27.330  37.833  0.00  0.00            
ATOM   1950  C   ILE X 248      34.583  22.440  38.103  0.00  0.00            
ATOM   1951  O   ILE X 248      35.302  21.532  37.689  0.00  0.00            
ATOM   1952  N   ALA X 249      33.756  22.263  39.140  0.00  0.00            
ATOM   1953  CA  ALA X 249      33.676  21.006  39.892  0.00  0.00            
ATOM   1954  CB  ALA X 249      32.708  21.195  41.066  0.00  0.00            
ATOM   1955  C   ALA X 249      33.275  19.811  39.002  0.00  0.00            
ATOM   1956  O   ALA X 249      33.913  18.758  39.059  0.00  0.00            
ATOM   1957  N   ILE X 250      32.286  19.986  38.118  0.00  0.00            
ATOM   1958  CA  ILE X 250      31.886  18.948  37.152  0.00  0.00            
ATOM   1959  CB  ILE X 250      30.440  19.191  36.660  0.00  0.00            
ATOM   1960  CG2 ILE X 250      30.021  18.108  35.651  0.00  0.00            
ATOM   1961  CG1 ILE X 250      29.401  19.251  37.809  0.00  0.00            
ATOM   1962  CD1 ILE X 250      29.287  17.989  38.679  0.00  0.00            
ATOM   1963  C   ILE X 250      32.902  18.806  36.000  0.00  0.00            
ATOM   1964  O   ILE X 250      33.066  17.714  35.455  0.00  0.00            
ATOM   1965  N   THR X 251      33.665  19.851  35.657  0.00  0.00            
ATOM   1966  CA  THR X 251      34.814  19.732  34.728  0.00  0.00            
ATOM   1967  CB  THR X 251      35.373  21.109  34.331  0.00  0.00            
ATOM   1968  CG2 THR X 251      36.488  21.036  33.289  0.00  0.00            
ATOM   1969  OG1 THR X 251      34.348  21.881  33.747  0.00  0.00            
ATOM   1970  C   THR X 251      35.918  18.852  35.328  0.00  0.00            
ATOM   1971  O   THR X 251      36.486  18.008  34.636  0.00  0.00            
ATOM   1972  N   ALA X 252      36.164  18.969  36.636  0.00  0.00            
ATOM   1973  CA  ALA X 252      37.107  18.142  37.390  0.00  0.00            
ATOM   1974  CB  ALA X 252      37.449  18.896  38.679  0.00  0.00            
ATOM   1975  C   ALA X 252      36.607  16.708  37.686  0.00  0.00            
ATOM   1976  O   ALA X 252      37.359  15.890  38.226  0.00  0.00            
ATOM   1977  N   GLY X 253      35.352  16.378  37.357  0.00  0.00            
ATOM   1978  CA  GLY X 253      34.730  15.086  37.677  0.00  0.00            
ATOM   1979  C   GLY X 253      34.392  14.892  39.163  0.00  0.00            
ATOM   1980  O   GLY X 253      34.201  13.756  39.610  0.00  0.00            
ATOM   1981  N   CYS X 254      34.338  15.972  39.944  0.00  0.00            
ATOM   1982  CA  CYS X 254      34.057  15.931  41.378  0.00  0.00            
ATOM   1983  CB  CYS X 254      34.530  17.235  42.034  0.00  0.00            
ATOM   1984  SG  CYS X 254      36.310  17.434  41.765  0.00  0.00            
ATOM   1985  C   CYS X 254      32.571  15.686  41.677  0.00  0.00            
ATOM   1986  O   CYS X 254      31.697  15.972  40.852  0.00  0.00            
ATOM   1987  N   LYS X 255      32.295  15.223  42.900  0.00  0.00            
ATOM   1988  CA  LYS X 255      30.959  15.263  43.506  0.00  0.00            
ATOM   1989  CB  LYS X 255      30.821  14.174  44.583  0.00  0.00            
ATOM   1990  CG  LYS X 255      30.952  12.752  44.015  0.00  0.00            
ATOM   1991  CD  LYS X 255      30.698  11.707  45.106  0.00  0.00            
ATOM   1992  CE  LYS X 255      30.965  10.301  44.559  0.00  0.00            
ATOM   1993  NZ  LYS X 255      30.594   9.254  45.538  0.00  0.00            
ATOM   1994  C   LYS X 255      30.672  16.656  44.080  0.00  0.00            
ATOM   1995  O   LYS X 255      31.570  17.343  44.564  0.00  0.00            
ATOM   1996  N   THR X 256      29.402  17.046  44.061  0.00  0.00            
ATOM   1997  CA  THR X 256      28.887  18.358  44.509  0.00  0.00            
ATOM   1998  CB  THR X 256      28.222  19.108  43.341  0.00  0.00            
ATOM   1999  CG2 THR X 256      29.211  19.440  42.223  0.00  0.00            
ATOM   2000  OG1 THR X 256      27.185  18.328  42.779  0.00  0.00            
ATOM   2001  C   THR X 256      27.908  18.246  45.687  0.00  0.00            
ATOM   2002  O   THR X 256      27.250  19.219  46.059  0.00  0.00            
ATOM   2003  N   THR X 257      27.792  17.055  46.282  0.00  0.00            
ATOM   2004  CA  THR X 257      26.732  16.685  47.236  0.00  0.00            
ATOM   2005  CB  THR X 257      26.813  15.191  47.579  0.00  0.00            
ATOM   2006  CG2 THR X 257      26.478  14.307  46.378  0.00  0.00            
ATOM   2007  OG1 THR X 257      28.120  14.863  47.987  0.00  0.00            
ATOM   2008  C   THR X 257      26.730  17.502  48.529  0.00  0.00            
ATOM   2009  O   THR X 257      25.658  17.715  49.095  0.00  0.00            
ATOM   2010  N   THR X 258      27.886  18.013  48.961  0.00  0.00            
ATOM   2011  CA  THR X 258      28.038  19.118  49.927  0.00  0.00            
ATOM   2012  CB  THR X 258      28.231  18.641  51.382  0.00  0.00            
ATOM   2013  CG2 THR X 258      27.040  17.857  51.925  0.00  0.00            
ATOM   2014  OG1 THR X 258      29.379  17.835  51.524  0.00  0.00            
ATOM   2015  C   THR X 258      29.231  19.994  49.533  0.00  0.00            
ATOM   2016  O   THR X 258      30.150  19.531  48.847  0.00  0.00            
ATOM   2017  N   SER X 259      29.270  21.245  50.002  0.00  0.00            
ATOM   2018  CA  SER X 259      30.428  22.137  49.816  0.00  0.00            
ATOM   2019  CB  SER X 259      30.128  23.517  50.415  0.00  0.00            
ATOM   2020  OG  SER X 259      29.863  23.422  51.805  0.00  0.00            
ATOM   2021  C   SER X 259      31.721  21.558  50.419  0.00  0.00            
ATOM   2022  O   SER X 259      32.802  21.718  49.847  0.00  0.00            
ATOM   2023  N   ALA X 260      31.598  20.804  51.519  0.00  0.00            
ATOM   2024  CA  ALA X 260      32.687  20.057  52.147  0.00  0.00            
ATOM   2025  CB  ALA X 260      32.185  19.514  53.489  0.00  0.00            
ATOM   2026  C   ALA X 260      33.230  18.928  51.248  0.00  0.00            
ATOM   2027  O   ALA X 260      34.445  18.781  51.122  0.00  0.00            
ATOM   2028  N   VAL X 261      32.357  18.168  50.570  0.00  0.00            
ATOM   2029  CA  VAL X 261      32.767  17.140  49.593  0.00  0.00            
ATOM   2030  CB  VAL X 261      31.569  16.249  49.195  0.00  0.00            
ATOM   2031  CG1 VAL X 261      31.830  15.378  47.960  0.00  0.00            
ATOM   2032  CG2 VAL X 261      31.230  15.296  50.348  0.00  0.00            
ATOM   2033  C   VAL X 261      33.442  17.772  48.372  0.00  0.00            
ATOM   2034  O   VAL X 261      34.465  17.262  47.913  0.00  0.00            
ATOM   2035  N   MET X 262      32.941  18.913  47.886  0.00  0.00            
ATOM   2036  CA  MET X 262      33.550  19.630  46.760  0.00  0.00            
ATOM   2037  CB  MET X 262      32.677  20.840  46.391  0.00  0.00            
ATOM   2038  CG  MET X 262      33.148  21.525  45.099  0.00  0.00            
ATOM   2039  SD  MET X 262      32.759  23.294  44.995  0.00  0.00            
ATOM   2040  CE  MET X 262      33.974  23.947  46.177  0.00  0.00            
ATOM   2041  C   MET X 262      34.997  20.059  47.074  0.00  0.00            
ATOM   2042  O   MET X 262      35.910  19.755  46.304  0.00  0.00            
ATOM   2043  N   VAL X 263      35.237  20.719  48.217  0.00  0.00            
ATOM   2044  CA  VAL X 263      36.595  21.159  48.594  0.00  0.00            
ATOM   2045  CB  VAL X 263      36.553  22.287  49.646  0.00  0.00            
ATOM   2046  CG1 VAL X 263      36.170  21.809  51.049  0.00  0.00            
ATOM   2047  CG2 VAL X 263      37.888  23.032  49.717  0.00  0.00            
ATOM   2048  C   VAL X 263      37.503  19.984  48.990  0.00  0.00            
ATOM   2049  O   VAL X 263      38.695  20.009  48.685  0.00  0.00            
ATOM   2050  N   HIE X 264      36.949  18.907  49.564  0.00  0.00            
ATOM   2051  CA  HIE X 264      37.663  17.643  49.808  0.00  0.00            
ATOM   2052  CB  HIE X 264      36.721  16.663  50.523  0.00  0.00            
ATOM   2053  CG  HIE X 264      37.254  15.261  50.679  0.00  0.00            
ATOM   2054  ND1 HIE X 264      38.261  14.865  51.559  0.00  0.00            
ATOM   2055  CE1 HIE X 264      38.375  13.533  51.424  0.00  0.00            
ATOM   2056  NE2 HIE X 264      37.472  13.081  50.538  0.00  0.00            
ATOM   2057  CD2 HIE X 264      36.761  14.155  50.053  0.00  0.00            
ATOM   2058  C   HIE X 264      38.222  17.041  48.513  0.00  0.00            
ATOM   2059  O   HIE X 264      39.401  16.698  48.472  0.00  0.00            
ATOM   2060  N   CYS X 265      37.443  16.999  47.425  0.00  0.00            
ATOM   2061  CA  CYS X 265      37.938  16.535  46.121  0.00  0.00            
ATOM   2062  CB  CYS X 265      36.798  16.546  45.092  0.00  0.00            
ATOM   2063  SG  CYS X 265      35.452  15.413  45.543  0.00  0.00            
ATOM   2064  C   CYS X 265      39.120  17.391  45.621  0.00  0.00            
ATOM   2065  O   CYS X 265      40.155  16.866  45.206  0.00  0.00            
ATOM   2066  N   LEU X 266      39.016  18.721  45.725  0.00  0.00            
ATOM   2067  CA  LEU X 266      40.082  19.645  45.313  0.00  0.00            
ATOM   2068  CB  LEU X 266      39.507  21.069  45.203  0.00  0.00            
ATOM   2069  CG  LEU X 266      38.351  21.255  44.198  0.00  0.00            
ATOM   2070  CD1 LEU X 266      37.817  22.685  44.289  0.00  0.00            
ATOM   2071  CD2 LEU X 266      38.786  20.995  42.753  0.00  0.00            
ATOM   2072  C   LEU X 266      41.330  19.588  46.227  0.00  0.00            
ATOM   2073  O   LEU X 266      42.427  19.943  45.790  0.00  0.00            
ATOM   2074  N   ARG X 267      41.201  19.093  47.466  0.00  0.00            
ATOM   2075  CA  ARG X 267      42.311  18.809  48.403  0.00  0.00            
ATOM   2076  CB  ARG X 267      41.826  19.084  49.840  0.00  0.00            
ATOM   2077  CG  ARG X 267      41.724  20.597  50.115  0.00  0.00            
ATOM   2078  CD  ARG X 267      41.082  20.905  51.474  0.00  0.00            
ATOM   2079  NE  ARG X 267      41.124  22.352  51.766  0.00  0.00            
ATOM   2080  CZ  ARG X 267      40.248  23.057  52.457  0.00  0.00            
ATOM   2081  NH1 ARG X 267      39.236  22.538  53.076  0.00  0.00            
ATOM   2082  NH2 ARG X 267      40.385  24.344  52.528  0.00  0.00            
ATOM   2083  C   ARG X 267      42.903  17.397  48.244  0.00  0.00            
ATOM   2084  O   ARG X 267      44.086  17.209  48.529  0.00  0.00            
ATOM   2085  N   GLN X 268      42.130  16.433  47.735  0.00  0.00            
ATOM   2086  CA  GLN X 268      42.578  15.071  47.398  0.00  0.00            
ATOM   2087  CB  GLN X 268      41.357  14.141  47.263  0.00  0.00            
ATOM   2088  CG  GLN X 268      40.730  13.713  48.603  0.00  0.00            
ATOM   2089  CD  GLN X 268      40.951  12.229  48.885  0.00  0.00            
ATOM   2090  OE1 GLN X 268      40.068  11.392  48.728  0.00  0.00            
ATOM   2091  NE2 GLN X 268      42.140  11.820  49.261  0.00  0.00            
ATOM   2092  C   GLN X 268      43.401  15.007  46.100  0.00  0.00            
ATOM   2093  O   GLN X 268      44.371  14.249  46.021  0.00  0.00            
ATOM   2094  N   LYS X 269      43.039  15.789  45.075  0.00  0.00            
ATOM   2095  CA  LYS X 269      43.676  15.755  43.743  0.00  0.00            
ATOM   2096  CB  LYS X 269      42.979  16.759  42.815  0.00  0.00            
ATOM   2097  CG  LYS X 269      41.677  16.154  42.285  0.00  0.00            
ATOM   2098  CD  LYS X 269      40.820  17.226  41.612  0.00  0.00            
ATOM   2099  CE  LYS X 269      39.445  16.654  41.277  0.00  0.00            
ATOM   2100  NZ  LYS X 269      39.476  15.719  40.132  0.00  0.00            
ATOM   2101  C   LYS X 269      45.185  16.007  43.760  0.00  0.00            
ATOM   2102  O   LYS X 269      45.706  16.724  44.619  0.00  0.00            
ATOM   2103  N   THR X 270      45.874  15.440  42.776  0.00  0.00            
ATOM   2104  CA  THR X 270      47.297  15.691  42.501  0.00  0.00            
ATOM   2105  CB  THR X 270      47.925  14.551  41.680  0.00  0.00            
ATOM   2106  CG2 THR X 270      47.899  13.206  42.403  0.00  0.00            
ATOM   2107  OG1 THR X 270      47.237  14.390  40.463  0.00  0.00            
ATOM   2108  C   THR X 270      47.518  17.028  41.782  0.00  0.00            
ATOM   2109  O   THR X 270      46.606  17.589  41.170  0.00  0.00            
ATOM   2110  N   GLU X 271      48.757  17.520  41.797  0.00  0.00            
ATOM   2111  CA  GLU X 271      49.193  18.695  41.025  0.00  0.00            
ATOM   2112  CB  GLU X 271      50.614  19.091  41.466  0.00  0.00            
ATOM   2113  CG  GLU X 271      50.637  19.761  42.848  0.00  0.00            
ATOM   2114  CD  GLU X 271      52.055  20.161  43.280  0.00  0.00            
ATOM   2115  OE1 GLU X 271      52.682  21.009  42.597  0.00  0.00            
ATOM   2116  OE2 GLU X 271      52.526  19.662  44.333  0.00  0.00            
ATOM   2117  C   GLU X 271      49.132  18.474  39.498  0.00  0.00            
ATOM   2118  O   GLU X 271      49.083  19.443  38.740  0.00  0.00            
ATOM   2119  N   GLU X 272      49.077  17.218  39.039  0.00  0.00            
ATOM   2120  CA  GLU X 272      48.752  16.859  37.650  0.00  0.00            
ATOM   2121  CB  GLU X 272      49.070  15.365  37.418  0.00  0.00            
ATOM   2122  CG  GLU X 272      50.500  15.035  36.960  0.00  0.00            
ATOM   2123  CD  GLU X 272      51.559  15.176  38.060  0.00  0.00            
ATOM   2124  OE1 GLU X 272      52.238  16.228  38.123  0.00  0.00            
ATOM   2125  OE2 GLU X 272      51.750  14.224  38.861  0.00  0.00            
ATOM   2126  C   GLU X 272      47.267  17.124  37.311  0.00  0.00            
ATOM   2127  O   GLU X 272      46.943  17.544  36.200  0.00  0.00            
ATOM   2128  N   GLU X 273      46.346  16.886  38.245  0.00  0.00            
ATOM   2129  CA  GLU X 273      44.898  16.855  37.972  0.00  0.00            
ATOM   2130  CB  GLU X 273      44.230  15.897  38.961  0.00  0.00            
ATOM   2131  CG  GLU X 273      44.544  14.452  38.569  0.00  0.00            
ATOM   2132  CD  GLU X 273      44.245  13.473  39.699  0.00  0.00            
ATOM   2133  OE1 GLU X 273      44.708  13.677  40.844  0.00  0.00            
ATOM   2134  OE2 GLU X 273      43.591  12.436  39.437  0.00  0.00            
ATOM   2135  C   GLU X 273      44.246  18.235  38.031  0.00  0.00            
ATOM   2136  O   GLU X 273      43.415  18.561  37.185  0.00  0.00            
ATOM   2137  N   LEU X 274      44.671  19.084  38.971  0.00  0.00            
ATOM   2138  CA  LEU X 274      44.260  20.493  38.990  0.00  0.00            
ATOM   2139  CB  LEU X 274      44.715  21.134  40.313  0.00  0.00            
ATOM   2140  CG  LEU X 274      44.013  20.590  41.574  0.00  0.00            
ATOM   2141  CD1 LEU X 274      44.596  21.262  42.817  0.00  0.00            
ATOM   2142  CD2 LEU X 274      42.502  20.843  41.580  0.00  0.00            
ATOM   2143  C   LEU X 274      44.790  21.251  37.756  0.00  0.00            
ATOM   2144  O   LEU X 274      44.130  22.173  37.266  0.00  0.00            
ATOM   2145  N   LEU X 275      45.924  20.819  37.187  0.00  0.00            
ATOM   2146  CA  LEU X 275      46.393  21.304  35.888  0.00  0.00            
ATOM   2147  CB  LEU X 275      47.882  20.966  35.706  0.00  0.00            
ATOM   2148  CG  LEU X 275      48.447  21.394  34.336  0.00  0.00            
ATOM   2149  CD1 LEU X 275      48.306  22.895  34.065  0.00  0.00            
ATOM   2150  CD2 LEU X 275      49.928  21.047  34.266  0.00  0.00            
ATOM   2151  C   LEU X 275      45.519  20.793  34.729  0.00  0.00            
ATOM   2152  O   LEU X 275      45.147  21.596  33.878  0.00  0.00            
ATOM   2153  N   GLU X 276      45.116  19.516  34.702  0.00  0.00            
ATOM   2154  CA  GLU X 276      44.188  19.042  33.660  0.00  0.00            
ATOM   2155  CB  GLU X 276      43.970  17.518  33.720  0.00  0.00            
ATOM   2156  CG  GLU X 276      43.344  17.043  32.394  0.00  0.00            
ATOM   2157  CD  GLU X 276      42.821  15.605  32.396  0.00  0.00            
ATOM   2158  OE1 GLU X 276      42.874  14.941  31.335  0.00  0.00            
ATOM   2159  OE2 GLU X 276      42.175  15.172  33.381  0.00  0.00            
ATOM   2160  C   GLU X 276      42.846  19.797  33.716  0.00  0.00            
ATOM   2161  O   GLU X 276      42.344  20.222  32.677  0.00  0.00            
ATOM   2162  N   THR X 277      42.302  20.075  34.906  0.00  0.00            
ATOM   2163  CA  THR X 277      41.099  20.918  35.040  0.00  0.00            
ATOM   2164  CB  THR X 277      40.588  20.941  36.487  0.00  0.00            
ATOM   2165  CG2 THR X 277      39.225  21.623  36.614  0.00  0.00            
ATOM   2166  OG1 THR X 277      40.428  19.624  36.962  0.00  0.00            
ATOM   2167  C   THR X 277      41.345  22.348  34.544  0.00  0.00            
ATOM   2168  O   THR X 277      40.499  22.901  33.842  0.00  0.00            
ATOM   2169  N   THR X 278      42.522  22.925  34.830  0.00  0.00            
ATOM   2170  CA  THR X 278      42.941  24.244  34.310  0.00  0.00            
ATOM   2171  CB  THR X 278      44.319  24.654  34.873  0.00  0.00            
ATOM   2172  CG2 THR X 278      44.777  26.046  34.432  0.00  0.00            
ATOM   2173  OG1 THR X 278      44.309  24.701  36.285  0.00  0.00            
ATOM   2174  C   THR X 278      42.983  24.265  32.774  0.00  0.00            
ATOM   2175  O   THR X 278      42.618  25.272  32.166  0.00  0.00            
ATOM   2176  N   LEU X 279      43.379  23.159  32.133  0.00  0.00            
ATOM   2177  CA  LEU X 279      43.412  23.005  30.672  0.00  0.00            
ATOM   2178  CB  LEU X 279      44.420  21.894  30.311  0.00  0.00            
ATOM   2179  CG  LEU X 279      45.895  22.239  30.607  0.00  0.00            
ATOM   2180  CD1 LEU X 279      46.762  20.986  30.480  0.00  0.00            
ATOM   2181  CD2 LEU X 279      46.439  23.295  29.642  0.00  0.00            
ATOM   2182  C   LEU X 279      42.025  22.712  30.067  0.00  0.00            
ATOM   2183  O   LEU X 279      41.728  23.192  28.970  0.00  0.00            
ATOM   2184  N   LYS X 280      41.165  21.961  30.767  0.00  0.00            
ATOM   2185  CA  LYS X 280      39.816  21.578  30.308  0.00  0.00            
ATOM   2186  CB  LYS X 280      39.317  20.366  31.115  0.00  0.00            
ATOM   2187  CG  LYS X 280      39.893  19.040  30.595  0.00  0.00            
ATOM   2188  CD  LYS X 280      39.528  17.883  31.535  0.00  0.00            
ATOM   2189  CE  LYS X 280      39.866  16.536  30.889  0.00  0.00            
ATOM   2190  NZ  LYS X 280      39.740  15.418  31.853  0.00  0.00            
ATOM   2191  C   LYS X 280      38.792  22.717  30.362  0.00  0.00            
ATOM   2192  O   LYS X 280      37.944  22.784  29.475  0.00  0.00            
ATOM   2193  N   MET X 281      38.862  23.604  31.359  0.00  0.00            
ATOM   2194  CA  MET X 281      37.918  24.726  31.506  0.00  0.00            
ATOM   2195  CB  MET X 281      38.058  25.367  32.899  0.00  0.00            
ATOM   2196  CG  MET X 281      39.416  26.043  33.131  0.00  0.00            
ATOM   2197  SD  MET X 281      39.590  26.836  34.751  0.00  0.00            
ATOM   2198  CE  MET X 281      41.032  27.876  34.401  0.00  0.00            
ATOM   2199  C   MET X 281      38.041  25.764  30.372  0.00  0.00            
ATOM   2200  O   MET X 281      39.147  26.071  29.915  0.00  0.00            
ATOM   2201  N   LYS X 282      36.917  26.347  29.937  0.00  0.00            
ATOM   2202  CA  LYS X 282      36.839  27.285  28.800  0.00  0.00            
ATOM   2203  CB  LYS X 282      35.460  27.210  28.120  0.00  0.00            
ATOM   2204  CG  LYS X 282      35.250  25.869  27.404  0.00  0.00            
ATOM   2205  CD  LYS X 282      34.070  25.948  26.425  0.00  0.00            
ATOM   2206  CE  LYS X 282      33.944  24.648  25.628  0.00  0.00            
ATOM   2207  NZ  LYS X 282      33.384  23.556  26.449  0.00  0.00            
ATOM   2208  C   LYS X 282      37.208  28.716  29.196  0.00  0.00            
ATOM   2209  O   LYS X 282      36.334  29.553  29.445  0.00  0.00            
ATOM   2210  N   PHE X 283      38.510  28.984  29.221  0.00  0.00            
ATOM   2211  CA  PHE X 283      39.110  30.307  29.412  0.00  0.00            
ATOM   2212  CB  PHE X 283      39.716  30.396  30.827  0.00  0.00            
ATOM   2213  CG  PHE X 283      38.676  30.579  31.921  0.00  0.00            
ATOM   2214  CD1 PHE X 283      37.967  29.474  32.429  0.00  0.00            
ATOM   2215  CE1 PHE X 283      36.961  29.658  33.394  0.00  0.00            
ATOM   2216  CZ  PHE X 283      36.649  30.952  33.845  0.00  0.00            
ATOM   2217  CE2 PHE X 283      37.355  32.058  33.346  0.00  0.00            
ATOM   2218  CD2 PHE X 283      38.378  31.869  32.400  0.00  0.00            
ATOM   2219  C   PHE X 283      40.132  30.621  28.302  0.00  0.00            
ATOM   2220  O   PHE X 283      40.565  29.735  27.560  0.00  0.00            
ATOM   2221  N   LEU X 284      40.515  31.898  28.192  0.00  0.00            
ATOM   2222  CA  LEU X 284      41.530  32.460  27.285  0.00  0.00            
ATOM   2223  CB  LEU X 284      42.915  31.934  27.741  0.00  0.00            
ATOM   2224  CG  LEU X 284      44.173  32.632  27.188  0.00  0.00            
ATOM   2225  CD1 LEU X 284      44.175  34.146  27.422  0.00  0.00            
ATOM   2226  CD2 LEU X 284      45.417  32.048  27.861  0.00  0.00            
ATOM   2227  C   LEU X 284      41.230  32.347  25.766  0.00  0.00            
ATOM   2228  O   LEU X 284      42.015  32.844  24.957  0.00  0.00            
ATOM   2229  N   SER X 285      40.082  31.781  25.371  0.00  0.00            
ATOM   2230  CA  SER X 285      39.648  31.616  23.969  0.00  0.00            
ATOM   2231  CB  SER X 285      40.048  30.229  23.446  0.00  0.00            
ATOM   2232  OG  SER X 285      41.440  30.005  23.576  0.00  0.00            
ATOM   2233  C   SER X 285      38.126  31.795  23.850  0.00  0.00            
ATOM   2234  O   SER X 285      37.359  30.875  24.153  0.00  0.00            
ATOM   2235  N   LEU X 286      37.689  32.998  23.473  0.00  0.00            
ATOM   2236  CA  LEU X 286      36.301  33.477  23.503  0.00  0.00            
ATOM   2237  CB  LEU X 286      36.345  35.014  23.669  0.00  0.00            
ATOM   2238  CG  LEU X 286      35.015  35.777  23.484  0.00  0.00            
ATOM   2239  CD1 LEU X 286      33.930  35.360  24.476  0.00  0.00            
ATOM   2240  CD2 LEU X 286      35.243  37.279  23.666  0.00  0.00            
ATOM   2241  C   LEU X 286      35.509  33.058  22.253  0.00  0.00            
ATOM   2242  O   LEU X 286      35.904  33.363  21.127  0.00  0.00            
ATOM   2243  N   ASP X 287      34.337  32.447  22.452  0.00  0.00            
ATOM   2244  CA  ASP X 287      33.340  32.227  21.390  0.00  0.00            
ATOM   2245  CB  ASP X 287      33.460  30.795  20.839  0.00  0.00            
ATOM   2246  CG  ASP X 287      32.995  30.734  19.382  0.00  0.00            
ATOM   2247  OD1 ASP X 287      31.921  30.154  19.097  0.00  0.00            
ATOM   2248  OD2 ASP X 287      33.687  31.312  18.509  0.00  0.00            
ATOM   2249  C   ASP X 287      31.886  32.576  21.785  0.00  0.00            
ATOM   2250  O   ASP X 287      31.010  32.584  20.918  0.00  0.00            
ATOM   2251  N   LEU X 288      31.630  32.919  23.057  0.00  0.00            
ATOM   2252  CA  LEU X 288      30.334  33.375  23.592  0.00  0.00            
ATOM   2253  CB  LEU X 288      30.069  34.819  23.101  0.00  0.00            
ATOM   2254  CG  LEU X 288      28.769  35.493  23.585  0.00  0.00            
ATOM   2255  CD1 LEU X 288      28.569  35.409  25.097  0.00  0.00            
ATOM   2256  CD2 LEU X 288      28.800  36.968  23.195  0.00  0.00            
ATOM   2257  C   LEU X 288      29.189  32.375  23.333  0.00  0.00            
ATOM   2258  O   LEU X 288      28.382  32.539  22.419  0.00  0.00            
ATOM   2259  N   GLN X 289      29.128  31.315  24.141  0.00  0.00            
ATOM   2260  CA  GLN X 289      28.162  30.219  23.982  0.00  0.00            
ATOM   2261  CB  GLN X 289      28.573  29.012  24.853  0.00  0.00            
ATOM   2262  CG  GLN X 289      30.010  28.506  24.616  0.00  0.00            
ATOM   2263  CD  GLN X 289      31.025  29.166  25.546  0.00  0.00            
ATOM   2264  OE1 GLN X 289      31.498  30.270  25.313  0.00  0.00            
ATOM   2265  NE2 GLN X 289      31.357  28.560  26.660  0.00  0.00            
ATOM   2266  C   GLN X 289      26.718  30.655  24.300  0.00  0.00            
ATOM   2267  O   GLN X 289      25.788  30.312  23.565  0.00  0.00            
ATOM   2268  N   GLY X 290      26.526  31.430  25.373  0.00  0.00            
ATOM   2269  CA  GLY X 290      25.233  31.991  25.794  0.00  0.00            
ATOM   2270  C   GLY X 290      24.931  31.850  27.290  0.00  0.00            
ATOM   2271  O   GLY X 290      24.170  32.651  27.835  0.00  0.00            
ATOM   2272  N   ASP X 291      25.556  30.896  27.986  0.00  0.00            
ATOM   2273  CA  ASP X 291      25.407  30.724  29.438  0.00  0.00            
ATOM   2274  CB  ASP X 291      25.403  29.230  29.780  0.00  0.00            
ATOM   2275  CG  ASP X 291      24.933  28.988  31.212  0.00  0.00            
ATOM   2276  OD1 ASP X 291      25.653  29.367  32.164  0.00  0.00            
ATOM   2277  OD2 ASP X 291      23.819  28.448  31.405  0.00  0.00            
ATOM   2278  C   ASP X 291      26.497  31.493  30.225  0.00  0.00            
ATOM   2279  O   ASP X 291      27.688  31.341  29.915  0.00  0.00            
ATOM   2280  N   PRO X 292      26.141  32.296  31.250  0.00  0.00            
ATOM   2281  CD  PRO X 292      24.785  32.532  31.730  0.00  0.00            
ATOM   2282  CG  PRO X 292      24.935  33.267  33.056  0.00  0.00            
ATOM   2283  CB  PRO X 292      26.205  34.082  32.837  0.00  0.00            
ATOM   2284  CA  PRO X 292      27.081  33.161  31.975  0.00  0.00            
ATOM   2285  C   PRO X 292      28.133  32.420  32.822  0.00  0.00            
ATOM   2286  O   PRO X 292      29.091  33.060  33.272  0.00  0.00            
ATOM   2287  N   ARG X 293      28.010  31.097  33.031  0.00  0.00            
ATOM   2288  CA  ARG X 293      29.011  30.287  33.761  0.00  0.00            
ATOM   2289  CB  ARG X 293      28.321  29.080  34.422  0.00  0.00            
ATOM   2290  CG  ARG X 293      28.279  27.805  33.561  0.00  0.00            
ATOM   2291  CD  ARG X 293      27.328  26.766  34.160  0.00  0.00            
ATOM   2292  NE  ARG X 293      25.944  27.088  33.796  0.00  0.00            
ATOM   2293  CZ  ARG X 293      24.840  26.549  34.258  0.00  0.00            
ATOM   2294  NH1 ARG X 293      23.691  26.886  33.766  0.00  0.00            
ATOM   2295  NH2 ARG X 293      24.821  25.678  35.218  0.00  0.00            
ATOM   2296  C   ARG X 293      30.222  29.870  32.917  0.00  0.00            
ATOM   2297  O   ARG X 293      31.233  29.442  33.462  0.00  0.00            
ATOM   2298  N   GLU X 294      30.106  29.964  31.592  0.00  0.00            
ATOM   2299  CA  GLU X 294      31.116  29.495  30.623  0.00  0.00            
ATOM   2300  CB  GLU X 294      30.703  28.120  30.075  0.00  0.00            
ATOM   2301  CG  GLU X 294      29.361  28.176  29.333  0.00  0.00            
ATOM   2302  CD  GLU X 294      29.048  26.856  28.637  0.00  0.00            
ATOM   2303  OE1 GLU X 294      29.776  26.458  27.697  0.00  0.00            
ATOM   2304  OE2 GLU X 294      28.028  26.221  28.982  0.00  0.00            
ATOM   2305  C   GLU X 294      31.390  30.484  29.478  0.00  0.00            
ATOM   2306  O   GLU X 294      32.367  30.336  28.742  0.00  0.00            
ATOM   2307  N   SER X 295      30.559  31.519  29.332  0.00  0.00            
ATOM   2308  CA  SER X 295      30.746  32.615  28.366  0.00  0.00            
ATOM   2309  CB  SER X 295      29.390  33.133  27.876  0.00  0.00            
ATOM   2310  OG  SER X 295      28.579  32.062  27.421  0.00  0.00            
ATOM   2311  C   SER X 295      31.619  33.755  28.922  0.00  0.00            
ATOM   2312  O   SER X 295      31.623  34.865  28.388  0.00  0.00            
ATOM   2313  N   GLN X 296      32.336  33.498  30.020  0.00  0.00            
ATOM   2314  CA  GLN X 296      33.284  34.408  30.661  0.00  0.00            
ATOM   2315  CB  GLN X 296      32.961  34.473  32.168  0.00  0.00            
ATOM   2316  CG  GLN X 296      33.883  35.472  32.881  0.00  0.00            
ATOM   2317  CD  GLN X 296      33.754  35.481  34.400  0.00  0.00            
ATOM   2318  OE1 GLN X 296      32.700  35.235  34.980  0.00  0.00            
ATOM   2319  NE2 GLN X 296      34.829  35.796  35.089  0.00  0.00            
ATOM   2320  C   GLN X 296      34.717  33.910  30.369  0.00  0.00            
ATOM   2321  O   GLN X 296      35.165  32.968  31.026  0.00  0.00            
ATOM   2322  N   PRO X 297      35.437  34.474  29.380  0.00  0.00            
ATOM   2323  CD  PRO X 297      34.991  35.528  28.476  0.00  0.00            
ATOM   2324  CG  PRO X 297      36.229  35.920  27.676  0.00  0.00            
ATOM   2325  CB  PRO X 297      36.961  34.583  27.563  0.00  0.00            
ATOM   2326  CA  PRO X 297      36.743  33.963  28.948  0.00  0.00            
ATOM   2327  C   PRO X 297      37.917  34.298  29.883  0.00  0.00            
ATOM   2328  O   PRO X 297      38.994  33.726  29.718  0.00  0.00            
ATOM   2329  N   LEU X 298      37.765  35.239  30.820  0.00  0.00            
ATOM   2330  CA  LEU X 298      38.837  35.787  31.665  0.00  0.00            
ATOM   2331  CB  LEU X 298      39.295  37.145  31.093  0.00  0.00            
ATOM   2332  CG  LEU X 298      39.744  37.153  29.616  0.00  0.00            
ATOM   2333  CD1 LEU X 298      39.916  38.595  29.138  0.00  0.00            
ATOM   2334  CD2 LEU X 298      41.068  36.418  29.403  0.00  0.00            
ATOM   2335  C   LEU X 298      38.383  35.917  33.136  0.00  0.00            
ATOM   2336  O   LEU X 298      37.190  36.036  33.421  0.00  0.00            
ATOM   2337  N   LEU X 299      39.331  35.889  34.080  0.00  0.00            
ATOM   2338  CA  LEU X 299      39.069  35.726  35.519  0.00  0.00            
ATOM   2339  CB  LEU X 299      39.340  34.249  35.882  0.00  0.00            
ATOM   2340  CG  LEU X 299      38.922  33.807  37.297  0.00  0.00            
ATOM   2341  CD1 LEU X 299      37.405  33.851  37.491  0.00  0.00            
ATOM   2342  CD2 LEU X 299      39.381  32.367  37.536  0.00  0.00            
ATOM   2343  C   LEU X 299      39.915  36.684  36.376  0.00  0.00            
ATOM   2344  O   LEU X 299      41.075  36.943  36.063  0.00  0.00            
ATOM   2345  N   GLY X 300      39.337  37.166  37.475  0.00  0.00            
ATOM   2346  CA  GLY X 300      39.956  38.058  38.461  0.00  0.00            
ATOM   2347  C   GLY X 300      39.112  38.188  39.738  0.00  0.00            
ATOM   2348  O   GLY X 300      38.171  37.418  39.945  0.00  0.00            
ATOM   2349  N   THR X 301      39.454  39.144  40.604  0.00  0.00            
ATOM   2350  CA  THR X 301      38.936  39.232  41.986  0.00  0.00            
ATOM   2351  CB  THR X 301      39.649  40.321  42.807  0.00  0.00            
ATOM   2352  CG2 THR X 301      41.125  40.014  43.032  0.00  0.00            
ATOM   2353  OG1 THR X 301      39.548  41.579  42.175  0.00  0.00            
ATOM   2354  C   THR X 301      37.425  39.468  42.097  0.00  0.00            
ATOM   2355  O   THR X 301      36.806  40.111  41.240  0.00  0.00            
ATOM   2356  N   VAL X 302      36.850  39.021  43.219  0.00  0.00            
ATOM   2357  CA  VAL X 302      35.435  39.205  43.602  0.00  0.00            
ATOM   2358  CB  VAL X 302      34.606  37.919  43.382  0.00  0.00            
ATOM   2359  CG1 VAL X 302      34.454  37.603  41.895  0.00  0.00            
ATOM   2360  CG2 VAL X 302      35.175  36.688  44.103  0.00  0.00            
ATOM   2361  C   VAL X 302      35.285  39.657  45.058  0.00  0.00            
ATOM   2362  O   VAL X 302      36.192  39.476  45.870  0.00  0.00            
ATOM   2363  N   ILE X 303      34.113  40.199  45.405  0.00  0.00            
ATOM   2364  CA  ILE X 303      33.696  40.415  46.801  0.00  0.00            
ATOM   2365  CB  ILE X 303      32.381  41.230  46.887  0.00  0.00            
ATOM   2366  CG2 ILE X 303      32.719  42.721  46.731  0.00  0.00            
ATOM   2367  CG1 ILE X 303      31.311  40.784  45.856  0.00  0.00            
ATOM   2368  CD1 ILE X 303      29.908  41.352  46.105  0.00  0.00            
ATOM   2369  C   ILE X 303      33.585  39.076  47.547  0.00  0.00            
ATOM   2370  O   ILE X 303      32.848  38.180  47.123  0.00  0.00            
ATOM   2371  N   ASP X 304      34.315  38.937  48.655  0.00  0.00            
ATOM   2372  CA  ASP X 304      34.557  37.657  49.341  0.00  0.00            
ATOM   2373  CB  ASP X 304      35.997  37.193  49.053  0.00  0.00            
ATOM   2374  CG  ASP X 304      37.097  38.002  49.759  0.00  0.00            
ATOM   2375  OD1 ASP X 304      38.265  37.556  49.715  0.00  0.00            
ATOM   2376  OD2 ASP X 304      36.826  39.078  50.336  0.00  0.00            
ATOM   2377  C   ASP X 304      34.284  37.672  50.855  0.00  0.00            
ATOM   2378  O   ASP X 304      34.288  36.612  51.486  0.00  0.00            
ATOM   2379  N   GLY X 305      34.049  38.848  51.448  0.00  0.00            
ATOM   2380  CA  GLY X 305      33.841  39.006  52.889  0.00  0.00            
ATOM   2381  C   GLY X 305      35.114  38.853  53.737  0.00  0.00            
ATOM   2382  O   GLY X 305      35.010  38.547  54.928  0.00  0.00            
ATOM   2383  N   MET X 306      36.308  39.026  53.156  0.00  0.00            
ATOM   2384  CA  MET X 306      37.594  39.001  53.873  0.00  0.00            
ATOM   2385  CB  MET X 306      38.176  37.574  53.808  0.00  0.00            
ATOM   2386  CG  MET X 306      39.369  37.350  54.748  0.00  0.00            
ATOM   2387  SD  MET X 306      40.956  38.040  54.212  0.00  0.00            
ATOM   2388  CE  MET X 306      41.984  37.587  55.634  0.00  0.00            
ATOM   2389  C   MET X 306      38.578  40.058  53.348  0.00  0.00            
ATOM   2390  O   MET X 306      39.037  40.902  54.124  0.00  0.00            
ATOM   2391  N   LEU X 307      38.858  40.042  52.039  0.00  0.00            
ATOM   2392  CA  LEU X 307      39.776  40.954  51.347  0.00  0.00            
ATOM   2393  CB  LEU X 307      40.668  40.096  50.421  0.00  0.00            
ATOM   2394  CG  LEU X 307      41.906  40.804  49.828  0.00  0.00            
ATOM   2395  CD1 LEU X 307      42.999  39.781  49.510  0.00  0.00            
ATOM   2396  CD2 LEU X 307      41.617  41.544  48.519  0.00  0.00            
ATOM   2397  C   LEU X 307      39.012  42.081  50.628  0.00  0.00            
ATOM   2398  O   LEU X 307      39.508  43.211  50.574  0.00  0.00            
ATOM   2399  N   LEU X 308      37.796  41.806  50.139  0.00  0.00            
ATOM   2400  CA  LEU X 308      36.860  42.784  49.571  0.00  0.00            
ATOM   2401  CB  LEU X 308      36.799  42.632  48.036  0.00  0.00            
ATOM   2402  CG  LEU X 308      38.073  43.033  47.268  0.00  0.00            
ATOM   2403  CD1 LEU X 308      37.883  42.760  45.774  0.00  0.00            
ATOM   2404  CD2 LEU X 308      38.423  44.516  47.432  0.00  0.00            
ATOM   2405  C   LEU X 308      35.466  42.617  50.199  0.00  0.00            
ATOM   2406  O   LEU X 308      34.812  41.584  50.026  0.00  0.00            
ATOM   2407  N   LEU X 309      35.004  43.654  50.908  0.00  0.00            
ATOM   2408  CA  LEU X 309      33.697  43.706  51.585  0.00  0.00            
ATOM   2409  CB  LEU X 309      33.870  44.322  52.991  0.00  0.00            
ATOM   2410  CG  LEU X 309      35.041  43.784  53.842  0.00  0.00            
ATOM   2411  CD1 LEU X 309      35.069  44.479  55.203  0.00  0.00            
ATOM   2412  CD2 LEU X 309      34.955  42.275  54.069  0.00  0.00            
ATOM   2413  C   LEU X 309      32.655  44.492  50.764  0.00  0.00            
ATOM   2414  O   LEU X 309      31.445  44.299  50.922  0.00  0.00            
ATOM   2415  N   LYS X 310      33.124  45.366  49.864  0.00  0.00            
ATOM   2416  CA  LYS X 310      32.347  46.121  48.865  0.00  0.00            
ATOM   2417  CB  LYS X 310      32.117  47.575  49.331  0.00  0.00            
ATOM   2418  CG  LYS X 310      31.662  47.692  50.796  0.00  0.00            
ATOM   2419  CD  LYS X 310      31.188  49.102  51.162  0.00  0.00            
ATOM   2420  CE  LYS X 310      30.958  49.170  52.676  0.00  0.00            
ATOM   2421  NZ  LYS X 310      30.407  50.480  53.088  0.00  0.00            
ATOM   2422  C   LYS X 310      33.078  46.077  47.517  0.00  0.00            
ATOM   2423  O   LYS X 310      34.293  45.876  47.482  0.00  0.00            
ATOM   2424  N   THR X 311      32.364  46.247  46.404  0.00  0.00            
ATOM   2425  CA  THR X 311      32.982  46.202  45.061  0.00  0.00            
ATOM   2426  CB  THR X 311      31.941  46.051  43.936  0.00  0.00            
ATOM   2427  CG2 THR X 311      31.132  44.761  44.062  0.00  0.00            
ATOM   2428  OG1 THR X 311      31.024  47.118  43.928  0.00  0.00            
ATOM   2429  C   THR X 311      33.884  47.424  44.802  0.00  0.00            
ATOM   2430  O   THR X 311      33.655  48.482  45.397  0.00  0.00            
ATOM   2431  N   PRO X 312      34.891  47.337  43.906  0.00  0.00            
ATOM   2432  CD  PRO X 312      35.322  46.143  43.194  0.00  0.00            
ATOM   2433  CG  PRO X 312      36.713  46.450  42.646  0.00  0.00            
ATOM   2434  CB  PRO X 312      36.639  47.956  42.412  0.00  0.00            
ATOM   2435  CA  PRO X 312      35.806  48.442  43.604  0.00  0.00            
ATOM   2436  C   PRO X 312      35.119  49.773  43.280  0.00  0.00            
ATOM   2437  O   PRO X 312      35.628  50.827  43.653  0.00  0.00            
ATOM   2438  N   GLU X 313      33.963  49.755  42.612  0.00  0.00            
ATOM   2439  CA  GLU X 313      33.215  50.975  42.278  0.00  0.00            
ATOM   2440  CB  GLU X 313      32.521  50.800  40.927  0.00  0.00            
ATOM   2441  CG  GLU X 313      31.333  49.843  41.001  0.00  0.00            
ATOM   2442  CD  GLU X 313      30.865  49.488  39.597  0.00  0.00            
ATOM   2443  OE1 GLU X 313      31.373  48.497  39.021  0.00  0.00            
ATOM   2444  OE2 GLU X 313      29.963  50.179  39.067  0.00  0.00            
ATOM   2445  C   GLU X 313      32.266  51.471  43.388  0.00  0.00            
ATOM   2446  O   GLU X 313      31.917  52.651  43.415  0.00  0.00            
ATOM   2447  N   GLU X 314      31.898  50.627  44.360  0.00  0.00            
ATOM   2448  CA  GLU X 314      31.283  51.100  45.614  0.00  0.00            
ATOM   2449  CB  GLU X 314      30.726  49.925  46.435  0.00  0.00            
ATOM   2450  CG  GLU X 314      29.457  49.313  45.837  0.00  0.00            
ATOM   2451  CD  GLU X 314      29.100  48.010  46.557  0.00  0.00            
ATOM   2452  OE1 GLU X 314      29.516  46.914  46.100  0.00  0.00            
ATOM   2453  OE2 GLU X 314      28.407  48.060  47.600  0.00  0.00            
ATOM   2454  C   GLU X 314      32.316  51.867  46.454  0.00  0.00            
ATOM   2455  O   GLU X 314      31.998  52.907  47.037  0.00  0.00            
ATOM   2456  N   LEU X 315      33.565  51.386  46.463  0.00  0.00            
ATOM   2457  CA  LEU X 315      34.697  52.017  47.147  0.00  0.00            
ATOM   2458  CB  LEU X 315      35.842  50.993  47.282  0.00  0.00            
ATOM   2459  CG  LEU X 315      35.510  49.755  48.141  0.00  0.00            
ATOM   2460  CD1 LEU X 315      36.632  48.723  48.030  0.00  0.00            
ATOM   2461  CD2 LEU X 315      35.328  50.100  49.622  0.00  0.00            
ATOM   2462  C   LEU X 315      35.167  53.305  46.445  0.00  0.00            
ATOM   2463  O   LEU X 315      35.596  54.231  47.129  0.00  0.00            
ATOM   2464  N   GLN X 316      35.030  53.416  45.116  0.00  0.00            
ATOM   2465  CA  GLN X 316      35.259  54.669  44.371  0.00  0.00            
ATOM   2466  CB  GLN X 316      35.242  54.398  42.857  0.00  0.00            
ATOM   2467  CG  GLN X 316      36.553  53.770  42.361  0.00  0.00            
ATOM   2468  CD  GLN X 316      36.391  53.058  41.025  0.00  0.00            
ATOM   2469  OE1 GLN X 316      36.206  53.654  39.972  0.00  0.00            
ATOM   2470  NE2 GLN X 316      36.431  51.748  41.028  0.00  0.00            
ATOM   2471  C   GLN X 316      34.230  55.757  44.719  0.00  0.00            
ATOM   2472  O   GLN X 316      34.594  56.932  44.836  0.00  0.00            
ATOM   2473  N   ALA X 317      32.967  55.392  44.959  0.00  0.00            
ATOM   2474  CA  ALA X 317      31.967  56.337  45.458  0.00  0.00            
ATOM   2475  CB  ALA X 317      30.584  55.690  45.354  0.00  0.00            
ATOM   2476  C   ALA X 317      32.310  56.816  46.885  0.00  0.00            
ATOM   2477  O   ALA X 317      32.268  58.013  47.162  0.00  0.00            
ATOM   2478  N   GLU X 318      32.787  55.918  47.756  0.00  0.00            
ATOM   2479  CA  GLU X 318      33.302  56.259  49.096  0.00  0.00            
ATOM   2480  CB  GLU X 318      33.311  55.000  49.984  0.00  0.00            
ATOM   2481  CG  GLU X 318      31.901  54.476  50.311  0.00  0.00            
ATOM   2482  CD  GLU X 318      31.886  53.292  51.296  0.00  0.00            
ATOM   2483  OE1 GLU X 318      30.792  52.716  51.516  0.00  0.00            
ATOM   2484  OE2 GLU X 318      32.928  52.944  51.903  0.00  0.00            
ATOM   2485  C   GLU X 318      34.702  56.925  49.086  0.00  0.00            
ATOM   2486  O   GLU X 318      35.187  57.375  50.131  0.00  0.00            
ATOM   2487  N   ARG X 319      35.375  56.999  47.925  0.00  0.00            
ATOM   2488  CA  ARG X 319      36.794  57.393  47.765  0.00  0.00            
ATOM   2489  CB  ARG X 319      36.960  58.920  47.941  0.00  0.00            
ATOM   2490  CG  ARG X 319      36.155  59.780  46.959  0.00  0.00            
ATOM   2491  CD  ARG X 319      36.608  59.591  45.508  0.00  0.00            
ATOM   2492  NE  ARG X 319      36.008  60.607  44.632  0.00  0.00            
ATOM   2493  CZ  ARG X 319      34.795  60.656  44.120  0.00  0.00            
ATOM   2494  NH1 ARG X 319      33.922  59.693  44.237  0.00  0.00            
ATOM   2495  NH2 ARG X 319      34.460  61.733  43.481  0.00  0.00            
ATOM   2496  C   ARG X 319      37.762  56.593  48.655  0.00  0.00            
ATOM   2497  O   ARG X 319      38.851  57.068  48.974  0.00  0.00            
ATOM   2498  N   ASN X 320      37.391  55.380  49.069  0.00  0.00            
ATOM   2499  CA  ASN X 320      38.009  54.624  50.168  0.00  0.00            
ATOM   2500  CB  ASN X 320      36.922  53.743  50.818  0.00  0.00            
ATOM   2501  CG  ASN X 320      37.282  53.209  52.198  0.00  0.00            
ATOM   2502  OD1 ASN X 320      38.305  53.537  52.791  0.00  0.00            
ATOM   2503  ND2 ASN X 320      36.424  52.392  52.760  0.00  0.00            
ATOM   2504  C   ASN X 320      39.309  53.880  49.767  0.00  0.00            
ATOM   2505  O   ASN X 320      39.535  52.731  50.151  0.00  0.00            
ATOM   2506  N   PHE X 321      40.156  54.544  48.977  0.00  0.00            
ATOM   2507  CA  PHE X 321      41.534  54.149  48.680  0.00  0.00            
ATOM   2508  CB  PHE X 321      42.011  54.836  47.389  0.00  0.00            
ATOM   2509  CG  PHE X 321      41.415  54.307  46.101  0.00  0.00            
ATOM   2510  CD1 PHE X 321      40.145  54.735  45.672  0.00  0.00            
ATOM   2511  CE1 PHE X 321      39.623  54.269  44.455  0.00  0.00            
ATOM   2512  CZ  PHE X 321      40.371  53.393  43.650  0.00  0.00            
ATOM   2513  CE2 PHE X 321      41.642  52.967  44.073  0.00  0.00            
ATOM   2514  CD2 PHE X 321      42.159  53.422  45.299  0.00  0.00            
ATOM   2515  C   PHE X 321      42.482  54.552  49.817  0.00  0.00            
ATOM   2516  O   PHE X 321      42.354  55.646  50.379  0.00  0.00            
ATOM   2517  N   HIE X 322      43.496  53.722  50.068  0.00  0.00            
ATOM   2518  CA  HIE X 322      44.694  54.088  50.827  0.00  0.00            
ATOM   2519  CB  HIE X 322      45.483  52.804  51.125  0.00  0.00            
ATOM   2520  CG  HIE X 322      46.820  53.023  51.784  0.00  0.00            
ATOM   2521  ND1 HIE X 322      47.031  53.561  53.057  0.00  0.00            
ATOM   2522  CE1 HIE X 322      48.367  53.588  53.219  0.00  0.00            
ATOM   2523  NE2 HIE X 322      48.988  53.055  52.153  0.00  0.00            
ATOM   2524  CD2 HIE X 322      48.026  52.709  51.232  0.00  0.00            
ATOM   2525  C   HIE X 322      45.510  55.119  50.027  0.00  0.00            
ATOM   2526  O   HIE X 322      45.915  54.862  48.891  0.00  0.00            
ATOM   2527  N   THR X 323      45.715  56.315  50.585  0.00  0.00            
ATOM   2528  CA  THR X 323      46.204  57.478  49.825  0.00  0.00            
ATOM   2529  CB  THR X 323      45.616  58.808  50.324  0.00  0.00            
ATOM   2530  CG2 THR X 323      44.097  58.864  50.176  0.00  0.00            
ATOM   2531  OG1 THR X 323      45.900  59.085  51.679  0.00  0.00            
ATOM   2532  C   THR X 323      47.732  57.505  49.701  0.00  0.00            
ATOM   2533  O   THR X 323      48.458  58.101  50.504  0.00  0.00            
ATOM   2534  N   VAL X 324      48.217  56.852  48.643  0.00  0.00            
ATOM   2535  CA  VAL X 324      49.627  56.793  48.217  0.00  0.00            
ATOM   2536  CB  VAL X 324      50.199  55.374  48.374  0.00  0.00            
ATOM   2537  CG1 VAL X 324      50.333  55.027  49.857  0.00  0.00            
ATOM   2538  CG2 VAL X 324      49.385  54.274  47.680  0.00  0.00            
ATOM   2539  C   VAL X 324      49.786  57.264  46.765  0.00  0.00            
ATOM   2540  O   VAL X 324      48.855  57.061  45.980  0.00  0.00            
ATOM   2541  N   PRO X 325      50.918  57.876  46.361  0.00  0.00            
ATOM   2542  CD  PRO X 325      52.080  58.237  47.154  0.00  0.00            
ATOM   2543  CG  PRO X 325      52.707  59.429  46.436  0.00  0.00            
ATOM   2544  CB  PRO X 325      52.416  59.135  44.966  0.00  0.00            
ATOM   2545  CA  PRO X 325      51.087  58.368  44.997  0.00  0.00            
ATOM   2546  C   PRO X 325      51.057  57.225  43.977  0.00  0.00            
ATOM   2547  O   PRO X 325      51.613  56.155  44.242  0.00  0.00            
ATOM   2548  N   TYR X 326      50.432  57.455  42.818  0.00  0.00            
ATOM   2549  CA  TYR X 326      50.215  56.427  41.789  0.00  0.00            
ATOM   2550  CB  TYR X 326      48.724  56.028  41.777  0.00  0.00            
ATOM   2551  CG  TYR X 326      48.344  54.623  41.311  0.00  0.00            
ATOM   2552  CD1 TYR X 326      49.195  53.826  40.513  0.00  0.00            
ATOM   2553  CE1 TYR X 326      48.801  52.539  40.109  0.00  0.00            
ATOM   2554  CZ  TYR X 326      47.546  52.029  40.495  0.00  0.00            
ATOM   2555  OH  TYR X 326      47.169  50.789  40.096  0.00  0.00            
ATOM   2556  CE2 TYR X 326      46.692  52.811  41.296  0.00  0.00            
ATOM   2557  CD2 TYR X 326      47.091  54.102  41.701  0.00  0.00            
ATOM   2558  C   TYR X 326      50.729  56.889  40.412  0.00  0.00            
ATOM   2559  O   TYR X 326      50.298  57.920  39.893  0.00  0.00            
ATOM   2560  N   MET X 327      51.649  56.127  39.812  0.00  0.00            
ATOM   2561  CA  MET X 327      52.131  56.329  38.439  0.00  0.00            
ATOM   2562  CB  MET X 327      53.666  56.365  38.451  0.00  0.00            
ATOM   2563  CG  MET X 327      54.252  56.944  37.161  0.00  0.00            
ATOM   2564  SD  MET X 327      56.066  56.991  37.107  0.00  0.00            
ATOM   2565  CE  MET X 327      56.468  55.230  36.965  0.00  0.00            
ATOM   2566  C   MET X 327      51.567  55.252  37.490  0.00  0.00            
ATOM   2567  O   MET X 327      51.620  54.065  37.806  0.00  0.00            
ATOM   2568  N   VAL X 328      51.030  55.633  36.327  0.00  0.00            
ATOM   2569  CA  VAL X 328      50.349  54.704  35.402  0.00  0.00            
ATOM   2570  CB  VAL X 328      48.817  54.893  35.428  0.00  0.00            
ATOM   2571  CG1 VAL X 328      48.111  53.859  34.539  0.00  0.00            
ATOM   2572  CG2 VAL X 328      48.241  54.750  36.845  0.00  0.00            
ATOM   2573  C   VAL X 328      50.883  54.825  33.974  0.00  0.00            
ATOM   2574  O   VAL X 328      50.739  55.862  33.320  0.00  0.00            
ATOM   2575  N   GLY X 329      51.445  53.725  33.471  0.00  0.00            
ATOM   2576  CA  GLY X 329      51.810  53.556  32.067  0.00  0.00            
ATOM   2577  C   GLY X 329      50.577  53.233  31.231  0.00  0.00            
ATOM   2578  O   GLY X 329      50.199  52.065  31.111  0.00  0.00            
ATOM   2579  N   ILE X 330      49.948  54.255  30.651  0.00  0.00            
ATOM   2580  CA  ILE X 330      48.809  54.159  29.718  0.00  0.00            
ATOM   2581  CB  ILE X 330      47.967  55.458  29.705  0.00  0.00            
ATOM   2582  CG2 ILE X 330      47.154  55.550  31.008  0.00  0.00            
ATOM   2583  CG1 ILE X 330      48.829  56.726  29.517  0.00  0.00            
ATOM   2584  CD1 ILE X 330      48.035  57.977  29.147  0.00  0.00            
ATOM   2585  C   ILE X 330      49.294  53.709  28.330  0.00  0.00            
ATOM   2586  O   ILE X 330      49.220  54.423  27.327  0.00  0.00            
ATOM   2587  N   ASN X 331      49.894  52.519  28.315  0.00  0.00            
ATOM   2588  CA  ASN X 331      50.713  52.000  27.230  0.00  0.00            
ATOM   2589  CB  ASN X 331      51.484  50.782  27.761  0.00  0.00            
ATOM   2590  CG  ASN X 331      52.820  50.596  27.076  0.00  0.00            
ATOM   2591  OD1 ASN X 331      52.989  50.905  25.904  0.00  0.00            
ATOM   2592  ND2 ASN X 331      53.809  50.141  27.803  0.00  0.00            
ATOM   2593  C   ASN X 331      49.888  51.751  25.951  0.00  0.00            
ATOM   2594  O   ASN X 331      48.709  51.394  26.006  0.00  0.00            
ATOM   2595  N   LYS X 332      50.475  52.062  24.794  0.00  0.00            
ATOM   2596  CA  LYS X 332      49.720  52.692  23.701  0.00  0.00            
ATOM   2597  CB  LYS X 332      50.672  53.628  22.937  0.00  0.00            
ATOM   2598  CG  LYS X 332      49.894  54.595  22.035  0.00  0.00            
ATOM   2599  CD  LYS X 332      50.790  55.701  21.472  0.00  0.00            
ATOM   2600  CE  LYS X 332      49.895  56.718  20.766  0.00  0.00            
ATOM   2601  NZ  LYS X 332      50.510  58.062  20.737  0.00  0.00            
ATOM   2602  C   LYS X 332      48.993  51.731  22.762  0.00  0.00            
ATOM   2603  O   LYS X 332      47.951  52.087  22.217  0.00  0.00            
ATOM   2604  N   GLN X 333      49.524  50.531  22.544  0.00  0.00            
ATOM   2605  CA  GLN X 333      49.196  49.702  21.373  0.00  0.00            
ATOM   2606  CB  GLN X 333      50.461  49.516  20.511  0.00  0.00            
ATOM   2607  CG  GLN X 333      51.683  48.900  21.212  0.00  0.00            
ATOM   2608  CD  GLN X 333      52.496  49.909  22.023  0.00  0.00            
ATOM   2609  OE1 GLN X 333      53.187  50.767  21.494  0.00  0.00            
ATOM   2610  NE2 GLN X 333      52.416  49.880  23.330  0.00  0.00            
ATOM   2611  C   GLN X 333      48.467  48.378  21.683  0.00  0.00            
ATOM   2612  O   GLN X 333      48.118  47.639  20.760  0.00  0.00            
ATOM   2613  N   GLU X 334      48.206  48.107  22.961  0.00  0.00            
ATOM   2614  CA  GLU X 334      48.013  46.771  23.540  0.00  0.00            
ATOM   2615  CB  GLU X 334      47.657  46.938  25.032  0.00  0.00            
ATOM   2616  CG  GLU X 334      48.605  47.804  25.877  0.00  0.00            
ATOM   2617  CD  GLU X 334      50.049  47.509  25.577  0.00  0.00            
ATOM   2618  OE1 GLU X 334      50.661  48.241  24.769  0.00  0.00            
ATOM   2619  OE2 GLU X 334      50.619  46.513  26.123  0.00  0.00            
ATOM   2620  C   GLU X 334      46.942  45.865  22.909  0.00  0.00            
ATOM   2621  O   GLU X 334      47.128  44.649  22.853  0.00  0.00            
ATOM   2622  N   PHE X 335      45.803  46.421  22.486  0.00  0.00            
ATOM   2623  CA  PHE X 335      44.624  45.626  22.107  0.00  0.00            
ATOM   2624  CB  PHE X 335      43.379  46.530  22.120  0.00  0.00            
ATOM   2625  CG  PHE X 335      43.138  47.283  20.819  0.00  0.00            
ATOM   2626  CD1 PHE X 335      44.045  48.268  20.380  0.00  0.00            
ATOM   2627  CE1 PHE X 335      43.870  48.888  19.132  0.00  0.00            
ATOM   2628  CZ  PHE X 335      42.794  48.518  18.311  0.00  0.00            
ATOM   2629  CE2 PHE X 335      41.880  47.543  18.744  0.00  0.00            
ATOM   2630  CD2 PHE X 335      42.052  46.927  19.995  0.00  0.00            
ATOM   2631  C   PHE X 335      44.737  44.900  20.750  0.00  0.00            
ATOM   2632  O   PHE X 335      43.975  43.961  20.503  0.00  0.00            
ATOM   2633  N   GLY X 336      45.643  45.353  19.874  0.00  0.00            
ATOM   2634  CA  GLY X 336      45.522  45.229  18.413  0.00  0.00            
ATOM   2635  C   GLY X 336      45.333  43.804  17.893  0.00  0.00            
ATOM   2636  O   GLY X 336      44.301  43.489  17.302  0.00  0.00            
ATOM   2637  N   TRP X 337      46.306  42.925  18.137  0.00  0.00            
ATOM   2638  CA  TRP X 337      46.197  41.486  17.849  0.00  0.00            
ATOM   2639  CB  TRP X 337      47.597  40.924  17.556  0.00  0.00            
ATOM   2640  CG  TRP X 337      48.084  41.074  16.149  0.00  0.00            
ATOM   2641  CD1 TRP X 337      48.272  42.239  15.486  0.00  0.00            
ATOM   2642  NE1 TRP X 337      48.725  41.978  14.206  0.00  0.00            
ATOM   2643  CE2 TRP X 337      48.855  40.624  13.982  0.00  0.00            
ATOM   2644  CZ2 TRP X 337      49.262  39.870  12.873  0.00  0.00            
ATOM   2645  CH2 TRP X 337      49.256  38.466  12.961  0.00  0.00            
ATOM   2646  CZ3 TRP X 337      48.847  37.836  14.151  0.00  0.00            
ATOM   2647  CE3 TRP X 337      48.445  38.604  15.261  0.00  0.00            
ATOM   2648  CD2 TRP X 337      48.442  40.017  15.206  0.00  0.00            
ATOM   2649  C   TRP X 337      45.519  40.700  18.985  0.00  0.00            
ATOM   2650  O   TRP X 337      45.098  39.560  18.783  0.00  0.00            
ATOM   2651  N   LEU X 338      45.415  41.290  20.182  0.00  0.00            
ATOM   2652  CA  LEU X 338      44.974  40.599  21.394  0.00  0.00            
ATOM   2653  CB  LEU X 338      45.308  41.468  22.623  0.00  0.00            
ATOM   2654  CG  LEU X 338      44.950  40.837  23.983  0.00  0.00            
ATOM   2655  CD1 LEU X 338      45.544  39.440  24.173  0.00  0.00            
ATOM   2656  CD2 LEU X 338      45.468  41.735  25.108  0.00  0.00            
ATOM   2657  C   LEU X 338      43.489  40.227  21.338  0.00  0.00            
ATOM   2658  O   LEU X 338      43.144  39.075  21.586  0.00  0.00            
ATOM   2659  N   ILE X 339      42.619  41.178  20.991  0.00  0.00            
ATOM   2660  CA  ILE X 339      41.165  40.954  20.935  0.00  0.00            
ATOM   2661  CB  ILE X 339      40.396  42.297  21.053  0.00  0.00            
ATOM   2662  CG2 ILE X 339      38.889  42.098  20.808  0.00  0.00            
ATOM   2663  CG1 ILE X 339      40.655  42.925  22.444  0.00  0.00            
ATOM   2664  CD1 ILE X 339      39.956  44.271  22.686  0.00  0.00            
ATOM   2665  C   ILE X 339      40.762  40.069  19.731  0.00  0.00            
ATOM   2666  O   ILE X 339      40.109  39.048  19.957  0.00  0.00            
ATOM   2667  N   PRO X 340      41.136  40.388  18.472  0.00  0.00            
ATOM   2668  CD  PRO X 340      41.709  41.656  18.037  0.00  0.00            
ATOM   2669  CG  PRO X 340      41.911  41.543  16.533  0.00  0.00            
ATOM   2670  CB  PRO X 340      40.862  40.520  16.100  0.00  0.00            
ATOM   2671  CA  PRO X 340      40.758  39.582  17.310  0.00  0.00            
ATOM   2672  C   PRO X 340      41.578  38.286  17.163  0.00  0.00            
ATOM   2673  O   PRO X 340      41.047  37.200  17.411  0.00  0.00            
ATOM   2674  N   MET X 341      42.849  38.367  16.746  0.00  0.00            
ATOM   2675  CA  MET X 341      43.630  37.191  16.337  0.00  0.00            
ATOM   2676  CB  MET X 341      44.992  37.594  15.740  0.00  0.00            
ATOM   2677  CG  MET X 341      44.925  38.284  14.372  0.00  0.00            
ATOM   2678  SD  MET X 341      44.459  40.033  14.394  0.00  0.00            
ATOM   2679  CE  MET X 341      44.912  40.484  12.698  0.00  0.00            
ATOM   2680  C   MET X 341      43.863  36.204  17.486  0.00  0.00            
ATOM   2681  O   MET X 341      43.729  34.994  17.280  0.00  0.00            
ATOM   2682  N   GLN X 342      44.187  36.698  18.686  0.00  0.00            
ATOM   2683  CA  GLN X 342      44.541  35.840  19.817  0.00  0.00            
ATOM   2684  CB  GLN X 342      45.610  36.534  20.682  0.00  0.00            
ATOM   2685  CG  GLN X 342      46.231  35.612  21.745  0.00  0.00            
ATOM   2686  CD  GLN X 342      46.826  34.332  21.157  0.00  0.00            
ATOM   2687  OE1 GLN X 342      47.802  34.346  20.410  0.00  0.00            
ATOM   2688  NE2 GLN X 342      46.239  33.193  21.447  0.00  0.00            
ATOM   2689  C   GLN X 342      43.312  35.365  20.609  0.00  0.00            
ATOM   2690  O   GLN X 342      43.105  34.156  20.721  0.00  0.00            
ATOM   2691  N   LEU X 343      42.483  36.277  21.133  0.00  0.00            
ATOM   2692  CA  LEU X 343      41.379  35.934  22.043  0.00  0.00            
ATOM   2693  CB  LEU X 343      41.042  37.172  22.898  0.00  0.00            
ATOM   2694  CG  LEU X 343      39.927  36.993  23.947  0.00  0.00            
ATOM   2695  CD1 LEU X 343      40.248  35.910  24.980  0.00  0.00            
ATOM   2696  CD2 LEU X 343      39.716  38.309  24.698  0.00  0.00            
ATOM   2697  C   LEU X 343      40.140  35.356  21.337  0.00  0.00            
ATOM   2698  O   LEU X 343      39.490  34.492  21.918  0.00  0.00            
ATOM   2699  N   MET X 344      39.812  35.787  20.112  0.00  0.00            
ATOM   2700  CA  MET X 344      38.636  35.308  19.353  0.00  0.00            
ATOM   2701  CB  MET X 344      37.692  36.482  19.034  0.00  0.00            
ATOM   2702  CG  MET X 344      36.994  37.000  20.295  0.00  0.00            
ATOM   2703  SD  MET X 344      35.621  38.151  19.995  0.00  0.00            
ATOM   2704  CE  MET X 344      36.532  39.556  19.307  0.00  0.00            
ATOM   2705  C   MET X 344      38.981  34.488  18.095  0.00  0.00            
ATOM   2706  O   MET X 344      38.095  34.204  17.284  0.00  0.00            
ATOM   2707  N   SER X 345      40.252  34.103  17.916  0.00  0.00            
ATOM   2708  CA  SER X 345      40.736  33.298  16.774  0.00  0.00            
ATOM   2709  CB  SER X 345      40.242  31.842  16.893  0.00  0.00            
ATOM   2710  OG  SER X 345      40.396  31.319  18.205  0.00  0.00            
ATOM   2711  C   SER X 345      40.401  33.903  15.393  0.00  0.00            
ATOM   2712  O   SER X 345      40.224  33.169  14.413  0.00  0.00            
ATOM   2713  N   TYR X 346      40.237  35.229  15.330  0.00  0.00            
ATOM   2714  CA  TYR X 346      39.366  35.918  14.370  0.00  0.00            
ATOM   2715  CB  TYR X 346      38.676  37.061  15.133  0.00  0.00            
ATOM   2716  CG  TYR X 346      37.592  37.798  14.378  0.00  0.00            
ATOM   2717  CD1 TYR X 346      36.286  37.275  14.330  0.00  0.00            
ATOM   2718  CE1 TYR X 346      35.287  37.943  13.595  0.00  0.00            
ATOM   2719  CZ  TYR X 346      35.592  39.145  12.921  0.00  0.00            
ATOM   2720  OH  TYR X 346      34.655  39.785  12.172  0.00  0.00            
ATOM   2721  CE2 TYR X 346      36.891  39.687  13.009  0.00  0.00            
ATOM   2722  CD2 TYR X 346      37.891  39.011  13.730  0.00  0.00            
ATOM   2723  C   TYR X 346      40.102  36.436  13.111  0.00  0.00            
ATOM   2724  O   TYR X 346      41.241  36.901  13.231  0.00  0.00            
ATOM   2725  N   PRO X 347      39.481  36.400  11.911  0.00  0.00            
ATOM   2726  CD  PRO X 347      38.230  35.709  11.619  0.00  0.00            
ATOM   2727  CG  PRO X 347      37.907  35.981  10.152  0.00  0.00            
ATOM   2728  CB  PRO X 347      39.271  36.298   9.540  0.00  0.00            
ATOM   2729  CA  PRO X 347      40.034  36.980  10.682  0.00  0.00            
ATOM   2730  C   PRO X 347      39.853  38.507  10.627  0.00  0.00            
ATOM   2731  O   PRO X 347      38.726  39.005  10.680  0.00  0.00            
ATOM   2732  N   LEU X 348      40.944  39.261  10.471  0.00  0.00            
ATOM   2733  CA  LEU X 348      40.914  40.728  10.325  0.00  0.00            
ATOM   2734  CB  LEU X 348      41.082  41.351  11.730  0.00  0.00            
ATOM   2735  CG  LEU X 348      40.775  42.858  11.862  0.00  0.00            
ATOM   2736  CD1 LEU X 348      39.379  43.239  11.358  0.00  0.00            
ATOM   2737  CD2 LEU X 348      40.860  43.262  13.332  0.00  0.00            
ATOM   2738  C   LEU X 348      41.906  41.285   9.278  0.00  0.00            
ATOM   2739  O   LEU X 348      41.936  42.493   9.050  0.00  0.00            
ATOM   2740  N   SER X 349      42.685  40.432   8.604  0.00  0.00            
ATOM   2741  CA  SER X 349      43.677  40.827   7.585  0.00  0.00            
ATOM   2742  CB  SER X 349      44.377  39.585   7.026  0.00  0.00            
ATOM   2743  OG  SER X 349      45.033  38.820   8.022  0.00  0.00            
ATOM   2744  C   SER X 349      43.096  41.592   6.382  0.00  0.00            
ATOM   2745  O   SER X 349      43.840  42.276   5.670  0.00  0.00            
ATOM   2746  N   GLU X 350      41.795  41.470   6.103  0.00  0.00            
ATOM   2747  CA  GLU X 350      41.153  42.133   4.963  0.00  0.00            
ATOM   2748  CB  GLU X 350      39.714  41.625   4.751  0.00  0.00            
ATOM   2749  CG  GLU X 350      39.630  40.490   3.723  0.00  0.00            
ATOM   2750  CD  GLU X 350      40.296  40.869   2.395  0.00  0.00            
ATOM   2751  OE1 GLU X 350      41.047  40.032   1.848  0.00  0.00            
ATOM   2752  OE2 GLU X 350      40.178  42.039   1.957  0.00  0.00            
ATOM   2753  C   GLU X 350      41.146  43.662   5.053  0.00  0.00            
ATOM   2754  O   GLU X 350      40.953  44.253   6.119  0.00  0.00            
ATOM   2755  N   GLY X 351      41.303  44.311   3.898  0.00  0.00            
ATOM   2756  CA  GLY X 351      41.523  45.754   3.790  0.00  0.00            
ATOM   2757  C   GLY X 351      40.306  46.653   4.037  0.00  0.00            
ATOM   2758  O   GLY X 351      40.457  47.873   3.995  0.00  0.00            
ATOM   2759  N   GLN X 352      39.120  46.087   4.276  0.00  0.00            
ATOM   2760  CA  GLN X 352      37.860  46.817   4.457  0.00  0.00            
ATOM   2761  CB  GLN X 352      37.208  47.098   3.085  0.00  0.00            
ATOM   2762  CG  GLN X 352      36.762  45.877   2.255  0.00  0.00            
ATOM   2763  CD  GLN X 352      37.907  44.982   1.782  0.00  0.00            
ATOM   2764  OE1 GLN X 352      38.786  45.375   1.017  0.00  0.00            
ATOM   2765  NE2 GLN X 352      37.946  43.746   2.222  0.00  0.00            
ATOM   2766  C   GLN X 352      36.905  46.099   5.429  0.00  0.00            
ATOM   2767  O   GLN X 352      37.005  44.881   5.625  0.00  0.00            
ATOM   2768  N   LEU X 353      35.993  46.854   6.052  0.00  0.00            
ATOM   2769  CA  LEU X 353      35.022  46.369   7.040  0.00  0.00            
ATOM   2770  CB  LEU X 353      35.626  46.577   8.445  0.00  0.00            
ATOM   2771  CG  LEU X 353      34.773  46.039   9.610  0.00  0.00            
ATOM   2772  CD1 LEU X 353      34.678  44.513   9.592  0.00  0.00            
ATOM   2773  CD2 LEU X 353      35.401  46.461  10.940  0.00  0.00            
ATOM   2774  C   LEU X 353      33.674  47.100   6.897  0.00  0.00            
ATOM   2775  O   LEU X 353      33.611  48.326   6.995  0.00  0.00            
ATOM   2776  N   ASP X 354      32.590  46.350   6.692  0.00  0.00            
ATOM   2777  CA  ASP X 354      31.225  46.886   6.653  0.00  0.00            
ATOM   2778  CB  ASP X 354      30.343  45.968   5.797  0.00  0.00            
ATOM   2779  CG  ASP X 354      28.891  46.439   5.772  0.00  0.00            
ATOM   2780  OD1 ASP X 354      28.048  45.834   6.469  0.00  0.00            
ATOM   2781  OD2 ASP X 354      28.577  47.452   5.106  0.00  0.00            
ATOM   2782  C   ASP X 354      30.645  47.093   8.065  0.00  0.00            
ATOM   2783  O   ASP X 354      30.925  46.327   8.989  0.00  0.00            
ATOM   2784  N   GLN X 355      29.796  48.112   8.234  0.00  0.00            
ATOM   2785  CA  GLN X 355      29.227  48.495   9.530  0.00  0.00            
ATOM   2786  CB  GLN X 355      28.409  49.784   9.351  0.00  0.00            
ATOM   2787  CG  GLN X 355      28.074  50.470  10.688  0.00  0.00            
ATOM   2788  CD  GLN X 355      27.638  51.915  10.469  0.00  0.00            
ATOM   2789  OE1 GLN X 355      28.393  52.725   9.949  0.00  0.00            
ATOM   2790  NE2 GLN X 355      26.434  52.297  10.827  0.00  0.00            
ATOM   2791  C   GLN X 355      28.406  47.383  10.204  0.00  0.00            
ATOM   2792  O   GLN X 355      28.449  47.283  11.431  0.00  0.00            
ATOM   2793  N   LYS X 356      27.743  46.493   9.447  0.00  0.00            
ATOM   2794  CA  LYS X 356      27.016  45.356  10.036  0.00  0.00            
ATOM   2795  CB  LYS X 356      25.954  44.850   9.045  0.00  0.00            
ATOM   2796  CG  LYS X 356      25.006  43.780   9.617  0.00  0.00            
ATOM   2797  CD  LYS X 356      24.235  44.237  10.864  0.00  0.00            
ATOM   2798  CE  LYS X 356      23.207  43.173  11.254  0.00  0.00            
ATOM   2799  NZ  LYS X 356      22.570  43.497  12.548  0.00  0.00            
ATOM   2800  C   LYS X 356      27.966  44.252  10.511  0.00  0.00            
ATOM   2801  O   LYS X 356      27.739  43.664  11.565  0.00  0.00            
ATOM   2802  N   THR X 357      29.082  44.035   9.809  0.00  0.00            
ATOM   2803  CA  THR X 357      30.172  43.158  10.279  0.00  0.00            
ATOM   2804  CB  THR X 357      31.245  42.954   9.196  0.00  0.00            
ATOM   2805  CG2 THR X 357      32.189  41.798   9.526  0.00  0.00            
ATOM   2806  OG1 THR X 357      30.667  42.649   7.946  0.00  0.00            
ATOM   2807  C   THR X 357      30.821  43.735  11.541  0.00  0.00            
ATOM   2808  O   THR X 357      31.027  43.008  12.508  0.00  0.00            
ATOM   2809  N   ALA X 358      31.065  45.050  11.584  0.00  0.00            
ATOM   2810  CA  ALA X 358      31.568  45.744  12.771  0.00  0.00            
ATOM   2811  CB  ALA X 358      31.847  47.204  12.394  0.00  0.00            
ATOM   2812  C   ALA X 358      30.600  45.636  13.968  0.00  0.00            
ATOM   2813  O   ALA X 358      31.030  45.350  15.085  0.00  0.00            
ATOM   2814  N   MET X 359      29.290  45.782  13.733  0.00  0.00            
ATOM   2815  CA  MET X 359      28.253  45.590  14.753  0.00  0.00            
ATOM   2816  CB  MET X 359      26.886  45.982  14.171  0.00  0.00            
ATOM   2817  CG  MET X 359      25.789  46.046  15.242  0.00  0.00            
ATOM   2818  SD  MET X 359      24.102  46.275  14.604  0.00  0.00            
ATOM   2819  CE  MET X 359      24.262  47.860  13.738  0.00  0.00            
ATOM   2820  C   MET X 359      28.243  44.149  15.284  0.00  0.00            
ATOM   2821  O   MET X 359      28.195  43.953  16.495  0.00  0.00            
ATOM   2822  N   SER X 360      28.360  43.141  14.412  0.00  0.00            
ATOM   2823  CA  SER X 360      28.466  41.727  14.808  0.00  0.00            
ATOM   2824  CB  SER X 360      28.307  40.826  13.580  0.00  0.00            
ATOM   2825  OG  SER X 360      26.998  40.974  13.044  0.00  0.00            
ATOM   2826  C   SER X 360      29.777  41.405  15.547  0.00  0.00            
ATOM   2827  O   SER X 360      29.786  40.590  16.471  0.00  0.00            
ATOM   2828  N   LEU X 361      30.890  42.065  15.218  0.00  0.00            
ATOM   2829  CA  LEU X 361      32.147  41.939  15.966  0.00  0.00            
ATOM   2830  CB  LEU X 361      33.281  42.540  15.116  0.00  0.00            
ATOM   2831  CG  LEU X 361      34.686  42.470  15.745  0.00  0.00            
ATOM   2832  CD1 LEU X 361      35.094  41.058  16.168  0.00  0.00            
ATOM   2833  CD2 LEU X 361      35.711  42.974  14.727  0.00  0.00            
ATOM   2834  C   LEU X 361      32.029  42.560  17.370  0.00  0.00            
ATOM   2835  O   LEU X 361      32.478  41.965  18.354  0.00  0.00            
ATOM   2836  N   LEU X 362      31.354  43.707  17.495  0.00  0.00            
ATOM   2837  CA  LEU X 362      31.062  44.336  18.788  0.00  0.00            
ATOM   2838  CB  LEU X 362      30.605  45.789  18.534  0.00  0.00            
ATOM   2839  CG  LEU X 362      30.780  46.741  19.735  0.00  0.00            
ATOM   2840  CD1 LEU X 362      32.259  46.996  20.050  0.00  0.00            
ATOM   2841  CD2 LEU X 362      30.169  48.113  19.437  0.00  0.00            
ATOM   2842  C   LEU X 362      30.050  43.511  19.614  0.00  0.00            
ATOM   2843  O   LEU X 362      30.207  43.387  20.826  0.00  0.00            
ATOM   2844  N   TRP X 363      29.073  42.875  18.957  0.00  0.00            
ATOM   2845  CA  TRP X 363      28.082  41.960  19.544  0.00  0.00            
ATOM   2846  CB  TRP X 363      27.054  41.610  18.459  0.00  0.00            
ATOM   2847  CG  TRP X 363      25.880  40.764  18.843  0.00  0.00            
ATOM   2848  CD1 TRP X 363      25.896  39.426  19.038  0.00  0.00            
ATOM   2849  NE1 TRP X 363      24.612  38.971  19.267  0.00  0.00            
ATOM   2850  CE2 TRP X 363      23.698  40.001  19.229  0.00  0.00            
ATOM   2851  CZ2 TRP X 363      22.305  40.051  19.375  0.00  0.00            
ATOM   2852  CH2 TRP X 363      21.648  41.286  19.248  0.00  0.00            
ATOM   2853  CZ3 TRP X 363      22.390  42.449  18.979  0.00  0.00            
ATOM   2854  CE3 TRP X 363      23.791  42.391  18.846  0.00  0.00            
ATOM   2855  CD2 TRP X 363      24.481  41.165  18.967  0.00  0.00            
ATOM   2856  C   TRP X 363      28.723  40.698  20.134  0.00  0.00            
ATOM   2857  O   TRP X 363      28.465  40.370  21.293  0.00  0.00            
ATOM   2858  N   LYS X 364      29.616  40.028  19.388  0.00  0.00            
ATOM   2859  CA  LYS X 364      30.402  38.888  19.903  0.00  0.00            
ATOM   2860  CB  LYS X 364      31.100  38.173  18.729  0.00  0.00            
ATOM   2861  CG  LYS X 364      31.642  36.790  19.135  0.00  0.00            
ATOM   2862  CD  LYS X 364      32.081  35.959  17.919  0.00  0.00            
ATOM   2863  CE  LYS X 364      32.517  34.562  18.379  0.00  0.00            
ATOM   2864  NZ  LYS X 364      32.852  33.673  17.243  0.00  0.00            
ATOM   2865  C   LYS X 364      31.371  39.307  21.021  0.00  0.00            
ATOM   2866  O   LYS X 364      31.665  38.520  21.917  0.00  0.00            
ATOM   2867  N   SER X 365      31.772  40.581  21.037  0.00  0.00            
ATOM   2868  CA  SER X 365      32.564  41.205  22.109  0.00  0.00            
ATOM   2869  CB  SER X 365      33.344  42.418  21.580  0.00  0.00            
ATOM   2870  OG  SER X 365      34.154  42.074  20.474  0.00  0.00            
ATOM   2871  C   SER X 365      31.754  41.594  23.364  0.00  0.00            
ATOM   2872  O   SER X 365      32.306  42.252  24.246  0.00  0.00            
ATOM   2873  N   TYR X 366      30.483  41.184  23.504  0.00  0.00            
ATOM   2874  CA  TYR X 366      29.621  41.459  24.673  0.00  0.00            
ATOM   2875  CB  TYR X 366      28.353  40.593  24.591  0.00  0.00            
ATOM   2876  CG  TYR X 366      27.516  40.579  25.860  0.00  0.00            
ATOM   2877  CD1 TYR X 366      27.508  39.437  26.686  0.00  0.00            
ATOM   2878  CE1 TYR X 366      26.808  39.451  27.908  0.00  0.00            
ATOM   2879  CZ  TYR X 366      26.101  40.605  28.308  0.00  0.00            
ATOM   2880  OH  TYR X 366      25.457  40.648  29.507  0.00  0.00            
ATOM   2881  CE2 TYR X 366      26.083  41.734  27.464  0.00  0.00            
ATOM   2882  CD2 TYR X 366      26.794  41.725  26.248  0.00  0.00            
ATOM   2883  C   TYR X 366      30.295  41.328  26.066  0.00  0.00            
ATOM   2884  O   TYR X 366      30.139  42.252  26.870  0.00  0.00            
ATOM   2885  N   PRO X 367      31.071  40.271  26.404  0.00  0.00            
ATOM   2886  CD  PRO X 367      31.277  39.031  25.661  0.00  0.00            
ATOM   2887  CG  PRO X 367      32.394  38.286  26.387  0.00  0.00            
ATOM   2888  CB  PRO X 367      32.223  38.739  27.835  0.00  0.00            
ATOM   2889  CA  PRO X 367      31.741  40.190  27.711  0.00  0.00            
ATOM   2890  C   PRO X 367      32.889  41.205  27.894  0.00  0.00            
ATOM   2891  O   PRO X 367      33.315  41.442  29.027  0.00  0.00            
ATOM   2892  N   LEU X 368      33.384  41.821  26.814  0.00  0.00            
ATOM   2893  CA  LEU X 368      34.519  42.755  26.808  0.00  0.00            
ATOM   2894  CB  LEU X 368      35.398  42.498  25.563  0.00  0.00            
ATOM   2895  CG  LEU X 368      35.779  41.031  25.272  0.00  0.00            
ATOM   2896  CD1 LEU X 368      36.656  40.967  24.021  0.00  0.00            
ATOM   2897  CD2 LEU X 368      36.544  40.375  26.422  0.00  0.00            
ATOM   2898  C   LEU X 368      34.087  44.234  26.855  0.00  0.00            
ATOM   2899  O   LEU X 368      34.794  45.055  27.435  0.00  0.00            
ATOM   2900  N   VAL X 369      32.940  44.577  26.253  0.00  0.00            
ATOM   2901  CA  VAL X 369      32.474  45.974  26.072  0.00  0.00            
ATOM   2902  CB  VAL X 369      31.684  46.148  24.758  0.00  0.00            
ATOM   2903  CG1 VAL X 369      32.556  45.825  23.541  0.00  0.00            
ATOM   2904  CG2 VAL X 369      30.418  45.283  24.701  0.00  0.00            
ATOM   2905  C   VAL X 369      31.672  46.547  27.248  0.00  0.00            
ATOM   2906  O   VAL X 369      31.373  47.737  27.261  0.00  0.00            
ATOM   2907  N   CYS X 370      31.320  45.720  28.238  0.00  0.00            
ATOM   2908  CA  CYS X 370      30.667  46.125  29.492  0.00  0.00            
ATOM   2909  CB  CYS X 370      31.709  46.828  30.384  0.00  0.00            
ATOM   2910  SG  CYS X 370      31.544  46.260  32.099  0.00  0.00            
ATOM   2911  C   CYS X 370      29.321  46.891  29.353  0.00  0.00            
ATOM   2912  O   CYS X 370      28.911  47.598  30.279  0.00  0.00            
ATOM   2913  N   ILE X 371      28.618  46.725  28.225  0.00  0.00            
ATOM   2914  CA  ILE X 371      27.255  47.231  27.940  0.00  0.00            
ATOM   2915  CB  ILE X 371      27.275  48.394  26.914  0.00  0.00            
ATOM   2916  CG2 ILE X 371      27.974  49.615  27.529  0.00  0.00            
ATOM   2917  CG1 ILE X 371      27.905  47.999  25.558  0.00  0.00            
ATOM   2918  CD1 ILE X 371      27.659  49.027  24.443  0.00  0.00            
ATOM   2919  C   ILE X 371      26.335  46.088  27.473  0.00  0.00            
ATOM   2920  O   ILE X 371      26.797  44.954  27.320  0.00  0.00            
ATOM   2921  N   ALA X 372      25.045  46.359  27.259  0.00  0.00            
ATOM   2922  CA  ALA X 372      24.067  45.392  26.755  0.00  0.00            
ATOM   2923  CB  ALA X 372      22.758  45.589  27.527  0.00  0.00            
ATOM   2924  C   ALA X 372      23.880  45.460  25.223  0.00  0.00            
ATOM   2925  O   ALA X 372      24.060  46.505  24.587  0.00  0.00            
ATOM   2926  N   LYS X 373      23.478  44.336  24.615  0.00  0.00            
ATOM   2927  CA  LYS X 373      23.263  44.191  23.160  0.00  0.00            
ATOM   2928  CB  LYS X 373      22.974  42.715  22.833  0.00  0.00            
ATOM   2929  CG  LYS X 373      24.244  41.843  22.872  0.00  0.00            
ATOM   2930  CD  LYS X 373      23.898  40.351  22.798  0.00  0.00            
ATOM   2931  CE  LYS X 373      25.130  39.503  22.463  0.00  0.00            
ATOM   2932  NZ  LYS X 373      24.779  38.068  22.340  0.00  0.00            
ATOM   2933  C   LYS X 373      22.177  45.119  22.602  0.00  0.00            
ATOM   2934  O   LYS X 373      22.240  45.484  21.430  0.00  0.00            
ATOM   2935  N   GLU X 374      21.246  45.597  23.427  0.00  0.00            
ATOM   2936  CA  GLU X 374      20.271  46.641  23.074  0.00  0.00            
ATOM   2937  CB  GLU X 374      19.242  46.811  24.208  0.00  0.00            
ATOM   2938  CG  GLU X 374      19.847  47.331  25.527  0.00  0.00            
ATOM   2939  CD  GLU X 374      18.783  47.751  26.547  0.00  0.00            
ATOM   2940  OE1 GLU X 374      18.983  47.569  27.774  0.00  0.00            
ATOM   2941  OE2 GLU X 374      17.752  48.345  26.154  0.00  0.00            
ATOM   2942  C   GLU X 374      20.888  48.012  22.721  0.00  0.00            
ATOM   2943  O   GLU X 374      20.182  48.867  22.173  0.00  0.00            
ATOM   2944  N   LEU X 375      22.168  48.248  23.040  0.00  0.00            
ATOM   2945  CA  LEU X 375      22.877  49.526  22.852  0.00  0.00            
ATOM   2946  CB  LEU X 375      23.282  50.023  24.254  0.00  0.00            
ATOM   2947  CG  LEU X 375      23.832  51.460  24.308  0.00  0.00            
ATOM   2948  CD1 LEU X 375      22.799  52.492  23.851  0.00  0.00            
ATOM   2949  CD2 LEU X 375      24.238  51.784  25.744  0.00  0.00            
ATOM   2950  C   LEU X 375      24.077  49.430  21.884  0.00  0.00            
ATOM   2951  O   LEU X 375      24.522  50.438  21.334  0.00  0.00            
ATOM   2952  N   ILE X 376      24.563  48.215  21.615  0.00  0.00            
ATOM   2953  CA  ILE X 376      25.664  47.924  20.677  0.00  0.00            
ATOM   2954  CB  ILE X 376      25.946  46.397  20.710  0.00  0.00            
ATOM   2955  CG2 ILE X 376      26.694  45.870  19.474  0.00  0.00            
ATOM   2956  CG1 ILE X 376      26.725  46.098  22.017  0.00  0.00            
ATOM   2957  CD1 ILE X 376      27.105  44.632  22.246  0.00  0.00            
ATOM   2958  C   ILE X 376      25.470  48.514  19.255  0.00  0.00            
ATOM   2959  O   ILE X 376      26.463  48.991  18.687  0.00  0.00            
ATOM   2960  N   PRO X 377      24.251  48.579  18.672  0.00  0.00            
ATOM   2961  CD  PRO X 377      23.051  47.845  19.048  0.00  0.00            
ATOM   2962  CG  PRO X 377      22.226  47.726  17.770  0.00  0.00            
ATOM   2963  CB  PRO X 377      22.565  49.013  17.026  0.00  0.00            
ATOM   2964  CA  PRO X 377      24.032  49.258  17.392  0.00  0.00            
ATOM   2965  C   PRO X 377      24.371  50.756  17.428  0.00  0.00            
ATOM   2966  O   PRO X 377      25.119  51.230  16.577  0.00  0.00            
ATOM   2967  N   GLU X 378      23.902  51.496  18.439  0.00  0.00            
ATOM   2968  CA  GLU X 378      24.219  52.923  18.619  0.00  0.00            
ATOM   2969  CB  GLU X 378      23.355  53.514  19.745  0.00  0.00            
ATOM   2970  CG  GLU X 378      21.913  53.818  19.316  0.00  0.00            
ATOM   2971  CD  GLU X 378      21.788  55.108  18.497  0.00  0.00            
ATOM   2972  OE1 GLU X 378      21.211  55.069  17.382  0.00  0.00            
ATOM   2973  OE2 GLU X 378      22.225  56.186  18.972  0.00  0.00            
ATOM   2974  C   GLU X 378      25.702  53.158  18.938  0.00  0.00            
ATOM   2975  O   GLU X 378      26.296  54.101  18.413  0.00  0.00            
ATOM   2976  N   ALA X 379      26.322  52.282  19.739  0.00  0.00            
ATOM   2977  CA  ALA X 379      27.759  52.334  20.024  0.00  0.00            
ATOM   2978  CB  ALA X 379      28.091  51.241  21.049  0.00  0.00            
ATOM   2979  C   ALA X 379      28.615  52.187  18.750  0.00  0.00            
ATOM   2980  O   ALA X 379      29.651  52.839  18.623  0.00  0.00            
ATOM   2981  N   THR X 380      28.155  51.383  17.784  0.00  0.00            
ATOM   2982  CA  THR X 380      28.794  51.231  16.466  0.00  0.00            
ATOM   2983  CB  THR X 380      28.328  49.931  15.778  0.00  0.00            
ATOM   2984  CG2 THR X 380      29.178  49.597  14.552  0.00  0.00            
ATOM   2985  OG1 THR X 380      28.426  48.822  16.643  0.00  0.00            
ATOM   2986  C   THR X 380      28.493  52.436  15.563  0.00  0.00            
ATOM   2987  O   THR X 380      29.397  53.066  15.007  0.00  0.00            
ATOM   2988  N   GLU X 381      27.212  52.790  15.424  0.00  0.00            
ATOM   2989  CA  GLU X 381      26.732  53.796  14.472  0.00  0.00            
ATOM   2990  CB  GLU X 381      25.197  53.714  14.394  0.00  0.00            
ATOM   2991  CG  GLU X 381      24.612  54.739  13.415  0.00  0.00            
ATOM   2992  CD  GLU X 381      23.204  54.358  12.945  0.00  0.00            
ATOM   2993  OE1 GLU X 381      23.033  54.115  11.726  0.00  0.00            
ATOM   2994  OE2 GLU X 381      22.246  54.361  13.758  0.00  0.00            
ATOM   2995  C   GLU X 381      27.227  55.212  14.799  0.00  0.00            
ATOM   2996  O   GLU X 381      27.614  55.945  13.887  0.00  0.00            
ATOM   2997  N   LYS X 382      27.315  55.596  16.080  0.00  0.00            
ATOM   2998  CA  LYS X 382      27.802  56.928  16.487  0.00  0.00            
ATOM   2999  CB  LYS X 382      27.280  57.279  17.897  0.00  0.00            
ATOM   3000  CG  LYS X 382      25.753  57.495  17.984  0.00  0.00            
ATOM   3001  CD  LYS X 382      25.262  58.591  17.022  0.00  0.00            
ATOM   3002  CE  LYS X 382      23.905  59.196  17.398  0.00  0.00            
ATOM   3003  NZ  LYS X 382      22.783  58.245  17.244  0.00  0.00            
ATOM   3004  C   LYS X 382      29.321  57.131  16.338  0.00  0.00            
ATOM   3005  O   LYS X 382      29.789  58.250  16.555  0.00  0.00            
ATOM   3006  N   TYR X 383      30.073  56.108  15.913  0.00  0.00            
ATOM   3007  CA  TYR X 383      31.502  56.212  15.569  0.00  0.00            
ATOM   3008  CB  TYR X 383      32.302  55.216  16.431  0.00  0.00            
ATOM   3009  CG  TYR X 383      33.600  55.764  17.003  0.00  0.00            
ATOM   3010  CD1 TYR X 383      34.816  55.662  16.297  0.00  0.00            
ATOM   3011  CE1 TYR X 383      36.016  56.118  16.884  0.00  0.00            
ATOM   3012  CZ  TYR X 383      36.003  56.668  18.184  0.00  0.00            
ATOM   3013  OH  TYR X 383      37.139  57.107  18.791  0.00  0.00            
ATOM   3014  CE2 TYR X 383      34.784  56.786  18.880  0.00  0.00            
ATOM   3015  CD2 TYR X 383      33.591  56.344  18.285  0.00  0.00            
ATOM   3016  C   TYR X 383      31.774  56.015  14.061  0.00  0.00            
ATOM   3017  O   TYR X 383      32.618  56.713  13.492  0.00  0.00            
ATOM   3018  N   LEU X 384      31.054  55.091  13.403  0.00  0.00            
ATOM   3019  CA  LEU X 384      31.273  54.699  11.995  0.00  0.00            
ATOM   3020  CB  LEU X 384      31.224  53.157  11.887  0.00  0.00            
ATOM   3021  CG  LEU X 384      32.542  52.408  12.160  0.00  0.00            
ATOM   3022  CD1 LEU X 384      33.104  52.625  13.564  0.00  0.00            
ATOM   3023  CD2 LEU X 384      32.307  50.906  11.978  0.00  0.00            
ATOM   3024  C   LEU X 384      30.282  55.318  10.986  0.00  0.00            
ATOM   3025  O   LEU X 384      30.592  55.369   9.796  0.00  0.00            
ATOM   3026  N   GLY X 385      29.092  55.750  11.416  0.00  0.00            
ATOM   3027  CA  GLY X 385      27.980  56.112  10.522  0.00  0.00            
ATOM   3028  C   GLY X 385      28.233  57.337   9.634  0.00  0.00            
ATOM   3029  O   GLY X 385      27.889  57.324   8.452  0.00  0.00            
ATOM   3030  N   GLY X 386      28.892  58.371  10.166  0.00  0.00            
ATOM   3031  CA  GLY X 386      29.243  59.596   9.428  0.00  0.00            
ATOM   3032  C   GLY X 386      30.317  59.426   8.342  0.00  0.00            
ATOM   3033  O   GLY X 386      30.549  60.360   7.568  0.00  0.00            
ATOM   3034  N   THR X 387      30.939  58.246   8.250  0.00  0.00            
ATOM   3035  CA  THR X 387      31.991  57.891   7.284  0.00  0.00            
ATOM   3036  CB  THR X 387      33.271  57.495   8.039  0.00  0.00            
ATOM   3037  CG2 THR X 387      34.443  57.220   7.100  0.00  0.00            
ATOM   3038  OG1 THR X 387      33.669  58.540   8.897  0.00  0.00            
ATOM   3039  C   THR X 387      31.518  56.726   6.418  0.00  0.00            
ATOM   3040  O   THR X 387      31.398  55.608   6.908  0.00  0.00            
ATOM   3041  N   ASP X 388      31.237  56.947   5.134  0.00  0.00            
ATOM   3042  CA  ASP X 388      30.642  55.924   4.257  0.00  0.00            
ATOM   3043  CB  ASP X 388      29.983  56.646   3.069  0.00  0.00            
ATOM   3044  CG  ASP X 388      29.034  55.757   2.264  0.00  0.00            
ATOM   3045  OD1 ASP X 388      29.458  55.195   1.225  0.00  0.00            
ATOM   3046  OD2 ASP X 388      27.832  55.686   2.615  0.00  0.00            
ATOM   3047  C   ASP X 388      31.659  54.852   3.803  0.00  0.00            
ATOM   3048  O   ASP X 388      31.278  53.705   3.554  0.00  0.00            
ATOM   3049  N   ASP X 389      32.947  55.203   3.722  0.00  0.00            
ATOM   3050  CA  ASP X 389      34.048  54.352   3.245  0.00  0.00            
ATOM   3051  CB  ASP X 389      35.278  55.236   2.954  0.00  0.00            
ATOM   3052  CG  ASP X 389      36.471  54.470   2.365  0.00  0.00            
ATOM   3053  OD1 ASP X 389      37.542  55.092   2.162  0.00  0.00            
ATOM   3054  OD2 ASP X 389      36.336  53.262   2.063  0.00  0.00            
ATOM   3055  C   ASP X 389      34.400  53.206   4.217  0.00  0.00            
ATOM   3056  O   ASP X 389      34.963  53.420   5.294  0.00  0.00            
ATOM   3057  N   THR X 390      34.139  51.965   3.799  0.00  0.00            
ATOM   3058  CA  THR X 390      34.441  50.736   4.557  0.00  0.00            
ATOM   3059  CB  THR X 390      33.785  49.500   3.923  0.00  0.00            
ATOM   3060  CG2 THR X 390      32.259  49.572   3.953  0.00  0.00            
ATOM   3061  OG1 THR X 390      34.171  49.338   2.580  0.00  0.00            
ATOM   3062  C   THR X 390      35.939  50.474   4.765  0.00  0.00            
ATOM   3063  O   THR X 390      36.300  49.741   5.689  0.00  0.00            
ATOM   3064  N   VAL X 391      36.831  51.103   3.988  0.00  0.00            
ATOM   3065  CA  VAL X 391      38.285  51.072   4.245  0.00  0.00            
ATOM   3066  CB  VAL X 391      39.089  51.568   3.024  0.00  0.00            
ATOM   3067  CG1 VAL X 391      40.600  51.440   3.256  0.00  0.00            
ATOM   3068  CG2 VAL X 391      38.764  50.760   1.760  0.00  0.00            
ATOM   3069  C   VAL X 391      38.624  51.894   5.495  0.00  0.00            
ATOM   3070  O   VAL X 391      39.418  51.445   6.327  0.00  0.00            
ATOM   3071  N   LYS X 392      37.970  53.052   5.683  0.00  0.00            
ATOM   3072  CA  LYS X 392      38.142  53.907   6.871  0.00  0.00            
ATOM   3073  CB  LYS X 392      37.859  55.381   6.521  0.00  0.00            
ATOM   3074  CG  LYS X 392      38.340  56.308   7.656  0.00  0.00            
ATOM   3075  CD  LYS X 392      38.331  57.797   7.288  0.00  0.00            
ATOM   3076  CE  LYS X 392      38.950  58.622   8.426  0.00  0.00            
ATOM   3077  NZ  LYS X 392      38.672  60.066   8.263  0.00  0.00            
ATOM   3078  C   LYS X 392      37.335  53.410   8.074  0.00  0.00            
ATOM   3079  O   LYS X 392      37.837  53.468   9.195  0.00  0.00            
ATOM   3080  N   LYS X 393      36.141  52.824   7.877  0.00  0.00            
ATOM   3081  CA  LYS X 393      35.364  52.195   8.972  0.00  0.00            
ATOM   3082  CB  LYS X 393      34.053  51.563   8.475  0.00  0.00            
ATOM   3083  CG  LYS X 393      32.959  52.559   8.045  0.00  0.00            
ATOM   3084  CD  LYS X 393      31.662  51.788   7.741  0.00  0.00            
ATOM   3085  CE  LYS X 393      30.625  52.588   6.943  0.00  0.00            
ATOM   3086  NZ  LYS X 393      29.845  53.560   7.741  0.00  0.00            
ATOM   3087  C   LYS X 393      36.171  51.136   9.739  0.00  0.00            
ATOM   3088  O   LYS X 393      35.996  51.037  10.951  0.00  0.00            
ATOM   3089  N   LYS X 394      37.087  50.401   9.086  0.00  0.00            
ATOM   3090  CA  LYS X 394      38.014  49.471   9.764  0.00  0.00            
ATOM   3091  CB  LYS X 394      38.841  48.682   8.728  0.00  0.00            
ATOM   3092  CG  LYS X 394      39.599  47.511   9.384  0.00  0.00            
ATOM   3093  CD  LYS X 394      40.571  46.827   8.413  0.00  0.00            
ATOM   3094  CE  LYS X 394      41.291  45.669   9.119  0.00  0.00            
ATOM   3095  NZ  LYS X 394      42.447  45.180   8.334  0.00  0.00            
ATOM   3096  C   LYS X 394      38.914  50.199  10.772  0.00  0.00            
ATOM   3097  O   LYS X 394      38.942  49.832  11.944  0.00  0.00            
ATOM   3098  N   ASP X 395      39.596  51.265  10.348  0.00  0.00            
ATOM   3099  CA  ASP X 395      40.514  52.018  11.214  0.00  0.00            
ATOM   3100  CB  ASP X 395      41.442  52.903  10.363  0.00  0.00            
ATOM   3101  CG  ASP X 395      42.856  52.955  10.952  0.00  0.00            
ATOM   3102  OD1 ASP X 395      43.087  53.684  11.947  0.00  0.00            
ATOM   3103  OD2 ASP X 395      43.736  52.217  10.442  0.00  0.00            
ATOM   3104  C   ASP X 395      39.772  52.832  12.293  0.00  0.00            
ATOM   3105  O   ASP X 395      40.303  53.043  13.386  0.00  0.00            
ATOM   3106  N   LEU X 396      38.529  53.250  12.024  0.00  0.00            
ATOM   3107  CA  LEU X 396      37.633  53.858  13.014  0.00  0.00            
ATOM   3108  CB  LEU X 396      36.448  54.536  12.303  0.00  0.00            
ATOM   3109  CG  LEU X 396      36.814  55.812  11.524  0.00  0.00            
ATOM   3110  CD1 LEU X 396      35.588  56.294  10.747  0.00  0.00            
ATOM   3111  CD2 LEU X 396      37.270  56.942  12.448  0.00  0.00            
ATOM   3112  C   LEU X 396      37.132  52.841  14.049  0.00  0.00            
ATOM   3113  O   LEU X 396      37.070  53.168  15.230  0.00  0.00            
ATOM   3114  N   PHE X 397      36.837  51.595  13.663  0.00  0.00            
ATOM   3115  CA  PHE X 397      36.488  50.541  14.624  0.00  0.00            
ATOM   3116  CB  PHE X 397      35.959  49.310  13.881  0.00  0.00            
ATOM   3117  CG  PHE X 397      35.299  48.306  14.804  0.00  0.00            
ATOM   3118  CD1 PHE X 397      33.969  48.510  15.218  0.00  0.00            
ATOM   3119  CE1 PHE X 397      33.344  47.583  16.070  0.00  0.00            
ATOM   3120  CZ  PHE X 397      34.053  46.458  16.525  0.00  0.00            
ATOM   3121  CE2 PHE X 397      35.389  46.265  16.133  0.00  0.00            
ATOM   3122  CD2 PHE X 397      36.011  47.184  15.270  0.00  0.00            
ATOM   3123  C   PHE X 397      37.681  50.194  15.529  0.00  0.00            
ATOM   3124  O   PHE X 397      37.536  50.109  16.748  0.00  0.00            
ATOM   3125  N   LEU X 398      38.884  50.123  14.947  0.00  0.00            
ATOM   3126  CA  LEU X 398      40.159  50.014  15.668  0.00  0.00            
ATOM   3127  CB  LEU X 398      41.283  49.749  14.645  0.00  0.00            
ATOM   3128  CG  LEU X 398      41.232  48.366  13.965  0.00  0.00            
ATOM   3129  CD1 LEU X 398      42.222  48.325  12.802  0.00  0.00            
ATOM   3130  CD2 LEU X 398      41.591  47.237  14.934  0.00  0.00            
ATOM   3131  C   LEU X 398      40.485  51.245  16.543  0.00  0.00            
ATOM   3132  O   LEU X 398      41.424  51.195  17.332  0.00  0.00            
ATOM   3133  N   ASP X 399      39.731  52.343  16.439  0.00  0.00            
ATOM   3134  CA  ASP X 399      39.834  53.517  17.318  0.00  0.00            
ATOM   3135  CB  ASP X 399      39.891  54.770  16.436  0.00  0.00            
ATOM   3136  CG  ASP X 399      40.351  55.983  17.233  0.00  0.00            
ATOM   3137  OD1 ASP X 399      39.498  56.797  17.652  0.00  0.00            
ATOM   3138  OD2 ASP X 399      41.575  56.121  17.465  0.00  0.00            
ATOM   3139  C   ASP X 399      38.699  53.576  18.368  0.00  0.00            
ATOM   3140  O   ASP X 399      38.906  54.078  19.476  0.00  0.00            
ATOM   3141  N   LEU X 400      37.527  53.005  18.057  0.00  0.00            
ATOM   3142  CA  LEU X 400      36.371  52.830  18.948  0.00  0.00            
ATOM   3143  CB  LEU X 400      35.178  52.332  18.099  0.00  0.00            
ATOM   3144  CG  LEU X 400      33.931  51.868  18.880  0.00  0.00            
ATOM   3145  CD1 LEU X 400      33.304  52.972  19.727  0.00  0.00            
ATOM   3146  CD2 LEU X 400      32.871  51.352  17.906  0.00  0.00            
ATOM   3147  C   LEU X 400      36.669  51.866  20.108  0.00  0.00            
ATOM   3148  O   LEU X 400      36.391  52.199  21.262  0.00  0.00            
ATOM   3149  N   ILE X 401      37.237  50.686  19.818  0.00  0.00            
ATOM   3150  CA  ILE X 401      37.478  49.624  20.820  0.00  0.00            
ATOM   3151  CB  ILE X 401      37.084  48.219  20.296  0.00  0.00            
ATOM   3152  CG2 ILE X 401      35.629  48.216  19.794  0.00  0.00            
ATOM   3153  CG1 ILE X 401      38.052  47.670  19.222  0.00  0.00            
ATOM   3154  CD1 ILE X 401      37.930  46.155  19.014  0.00  0.00            
ATOM   3155  C   ILE X 401      38.894  49.632  21.425  0.00  0.00            
ATOM   3156  O   ILE X 401      39.230  48.741  22.208  0.00  0.00            
ATOM   3157  N   ALA X 402      39.725  50.617  21.067  0.00  0.00            
ATOM   3158  CA  ALA X 402      41.149  50.666  21.407  0.00  0.00            
ATOM   3159  CB  ALA X 402      41.723  51.977  20.853  0.00  0.00            
ATOM   3160  C   ALA X 402      41.431  50.547  22.917  0.00  0.00            
ATOM   3161  O   ALA X 402      42.374  49.857  23.315  0.00  0.00            
ATOM   3162  N   ASP X 403      40.587  51.143  23.766  0.00  0.00            
ATOM   3163  CA  ASP X 403      40.783  51.251  25.217  0.00  0.00            
ATOM   3164  CB  ASP X 403      40.983  52.731  25.570  0.00  0.00            
ATOM   3165  CG  ASP X 403      42.261  53.326  24.988  0.00  0.00            
ATOM   3166  OD1 ASP X 403      42.233  54.501  24.563  0.00  0.00            
ATOM   3167  OD2 ASP X 403      43.331  52.676  25.007  0.00  0.00            
ATOM   3168  C   ASP X 403      39.658  50.637  26.078  0.00  0.00            
ATOM   3169  O   ASP X 403      39.865  50.421  27.271  0.00  0.00            
ATOM   3170  N   VAL X 404      38.473  50.339  25.533  0.00  0.00            
ATOM   3171  CA  VAL X 404      37.292  49.916  26.327  0.00  0.00            
ATOM   3172  CB  VAL X 404      36.075  49.713  25.398  0.00  0.00            
ATOM   3173  CG1 VAL X 404      36.207  48.499  24.468  0.00  0.00            
ATOM   3174  CG2 VAL X 404      34.765  49.591  26.183  0.00  0.00            
ATOM   3175  C   VAL X 404      37.528  48.691  27.237  0.00  0.00            
ATOM   3176  O   VAL X 404      36.934  48.593  28.314  0.00  0.00            
ATOM   3177  N   MET X 405      38.431  47.778  26.857  0.00  0.00            
ATOM   3178  CA  MET X 405      38.702  46.544  27.608  0.00  0.00            
ATOM   3179  CB  MET X 405      39.396  45.548  26.664  0.00  0.00            
ATOM   3180  CG  MET X 405      39.480  44.124  27.227  0.00  0.00            
ATOM   3181  SD  MET X 405      40.400  42.999  26.143  0.00  0.00            
ATOM   3182  CE  MET X 405      40.616  41.572  27.235  0.00  0.00            
ATOM   3183  C   MET X 405      39.523  46.777  28.894  0.00  0.00            
ATOM   3184  O   MET X 405      39.359  46.029  29.861  0.00  0.00            
ATOM   3185  N   PHE X 406      40.399  47.791  28.928  0.00  0.00            
ATOM   3186  CA  PHE X 406      41.216  48.128  30.109  0.00  0.00            
ATOM   3187  CB  PHE X 406      42.346  47.099  30.296  0.00  0.00            
ATOM   3188  CG  PHE X 406      43.151  46.751  29.058  0.00  0.00            
ATOM   3189  CD1 PHE X 406      42.807  45.615  28.301  0.00  0.00            
ATOM   3190  CE1 PHE X 406      43.530  45.288  27.142  0.00  0.00            
ATOM   3191  CZ  PHE X 406      44.614  46.088  26.746  0.00  0.00            
ATOM   3192  CE2 PHE X 406      44.975  47.212  27.512  0.00  0.00            
ATOM   3193  CD2 PHE X 406      44.245  47.543  28.666  0.00  0.00            
ATOM   3194  C   PHE X 406      41.788  49.557  30.118  0.00  0.00            
ATOM   3195  O   PHE X 406      41.906  50.157  31.186  0.00  0.00            
ATOM   3196  N   GLY X 407      42.097  50.146  28.962  0.00  0.00            
ATOM   3197  CA  GLY X 407      42.615  51.515  28.875  0.00  0.00            
ATOM   3198  C   GLY X 407      41.654  52.601  29.383  0.00  0.00            
ATOM   3199  O   GLY X 407      42.117  53.594  29.945  0.00  0.00            
ATOM   3200  N   VAL X 408      40.335  52.410  29.251  0.00  0.00            
ATOM   3201  CA  VAL X 408      39.310  53.305  29.824  0.00  0.00            
ATOM   3202  CB  VAL X 408      37.924  53.141  29.158  0.00  0.00            
ATOM   3203  CG1 VAL X 408      36.839  53.972  29.858  0.00  0.00            
ATOM   3204  CG2 VAL X 408      37.958  53.598  27.695  0.00  0.00            
ATOM   3205  C   VAL X 408      39.261  53.179  31.354  0.00  0.00            
ATOM   3206  O   VAL X 408      39.558  54.177  32.014  0.00  0.00            
ATOM   3207  N   PRO X 409      38.980  52.006  31.964  0.00  0.00            
ATOM   3208  CD  PRO X 409      38.556  50.749  31.364  0.00  0.00            
ATOM   3209  CG  PRO X 409      38.764  49.699  32.451  0.00  0.00            
ATOM   3210  CB  PRO X 409      38.499  50.458  33.740  0.00  0.00            
ATOM   3211  CA  PRO X 409      38.967  51.882  33.425  0.00  0.00            
ATOM   3212  C   PRO X 409      40.313  52.225  34.082  0.00  0.00            
ATOM   3213  O   PRO X 409      40.313  52.757  35.189  0.00  0.00            
ATOM   3214  N   SER X 410      41.449  52.035  33.398  0.00  0.00            
ATOM   3215  CA  SER X 410      42.773  52.470  33.884  0.00  0.00            
ATOM   3216  CB  SER X 410      43.887  51.861  33.028  0.00  0.00            
ATOM   3217  OG  SER X 410      43.850  50.451  33.137  0.00  0.00            
ATOM   3218  C   SER X 410      42.948  53.998  33.956  0.00  0.00            
ATOM   3219  O   SER X 410      43.768  54.476  34.737  0.00  0.00            
ATOM   3220  N   VAL X 411      42.160  54.781  33.207  0.00  0.00            
ATOM   3221  CA  VAL X 411      42.079  56.250  33.351  0.00  0.00            
ATOM   3222  CB  VAL X 411      41.905  56.930  31.975  0.00  0.00            
ATOM   3223  CG1 VAL X 411      41.666  58.443  32.082  0.00  0.00            
ATOM   3224  CG2 VAL X 411      43.167  56.736  31.122  0.00  0.00            
ATOM   3225  C   VAL X 411      40.973  56.646  34.337  0.00  0.00            
ATOM   3226  O   VAL X 411      41.186  57.523  35.173  0.00  0.00            
ATOM   3227  N   ILE X 412      39.819  55.969  34.317  0.00  0.00            
ATOM   3228  CA  ILE X 412      38.709  56.226  35.254  0.00  0.00            
ATOM   3229  CB  ILE X 412      37.459  55.412  34.840  0.00  0.00            
ATOM   3230  CG2 ILE X 412      36.324  55.490  35.874  0.00  0.00            
ATOM   3231  CG1 ILE X 412      36.913  55.809  33.445  0.00  0.00            
ATOM   3232  CD1 ILE X 412      36.364  57.237  33.313  0.00  0.00            
ATOM   3233  C   ILE X 412      39.132  55.965  36.712  0.00  0.00            
ATOM   3234  O   ILE X 412      38.806  56.768  37.587  0.00  0.00            
ATOM   3235  N   VAL X 413      39.922  54.921  36.994  0.00  0.00            
ATOM   3236  CA  VAL X 413      40.460  54.674  38.346  0.00  0.00            
ATOM   3237  CB  VAL X 413      41.077  53.262  38.456  0.00  0.00            
ATOM   3238  CG1 VAL X 413      42.447  53.113  37.784  0.00  0.00            
ATOM   3239  CG2 VAL X 413      41.197  52.827  39.919  0.00  0.00            
ATOM   3240  C   VAL X 413      41.426  55.783  38.781  0.00  0.00            
ATOM   3241  O   VAL X 413      41.353  56.247  39.918  0.00  0.00            
ATOM   3242  N   ALA X 414      42.252  56.304  37.865  0.00  0.00            
ATOM   3243  CA  ALA X 414      43.147  57.429  38.133  0.00  0.00            
ATOM   3244  CB  ALA X 414      44.148  57.548  36.978  0.00  0.00            
ATOM   3245  C   ALA X 414      42.378  58.743  38.382  0.00  0.00            
ATOM   3246  O   ALA X 414      42.762  59.513  39.263  0.00  0.00            
ATOM   3247  N   ARG X 415      41.255  58.977  37.682  0.00  0.00            
ATOM   3248  CA  ARG X 415      40.347  60.113  37.945  0.00  0.00            
ATOM   3249  CB  ARG X 415      39.298  60.262  36.832  0.00  0.00            
ATOM   3250  CG  ARG X 415      39.904  60.835  35.543  0.00  0.00            
ATOM   3251  CD  ARG X 415      38.791  61.252  34.579  0.00  0.00            
ATOM   3252  NE  ARG X 415      39.329  61.898  33.371  0.00  0.00            
ATOM   3253  CZ  ARG X 415      38.653  62.179  32.275  0.00  0.00            
ATOM   3254  NH1 ARG X 415      37.376  61.974  32.142  0.00  0.00            
ATOM   3255  NH2 ARG X 415      39.265  62.690  31.255  0.00  0.00            
ATOM   3256  C   ARG X 415      39.665  60.041  39.316  0.00  0.00            
ATOM   3257  O   ARG X 415      39.425  61.093  39.911  0.00  0.00            
ATOM   3258  N   ASN X 416      39.426  58.844  39.856  0.00  0.00            
ATOM   3259  CA  ASN X 416      38.963  58.691  41.237  0.00  0.00            
ATOM   3260  CB  ASN X 416      38.262  57.338  41.412  0.00  0.00            
ATOM   3261  CG  ASN X 416      37.388  57.342  42.649  0.00  0.00            
ATOM   3262  OD1 ASN X 416      37.760  56.880  43.713  0.00  0.00            
ATOM   3263  ND2 ASN X 416      36.191  57.862  42.554  0.00  0.00            
ATOM   3264  C   ASN X 416      40.110  58.863  42.245  0.00  0.00            
ATOM   3265  O   ASN X 416      39.973  59.607  43.213  0.00  0.00            
ATOM   3266  N   HIE X 417      41.269  58.239  42.003  0.00  0.00            
ATOM   3267  CA  HIE X 417      42.408  58.274  42.930  0.00  0.00            
ATOM   3268  CB  HIE X 417      43.469  57.258  42.493  0.00  0.00            
ATOM   3269  CG  HIE X 417      44.505  56.996  43.559  0.00  0.00            
ATOM   3270  ND1 HIE X 417      44.269  56.319  44.758  0.00  0.00            
ATOM   3271  CE1 HIE X 417      45.459  56.207  45.365  0.00  0.00            
ATOM   3272  NE2 HIE X 417      46.402  56.835  44.646  0.00  0.00            
ATOM   3273  CD2 HIE X 417      45.822  57.343  43.503  0.00  0.00            
ATOM   3274  C   HIE X 417      43.002  59.680  43.087  0.00  0.00            
ATOM   3275  O   HIE X 417      43.293  60.092  44.213  0.00  0.00            
ATOM   3276  N   ARG X 418      43.089  60.471  42.006  0.00  0.00            
ATOM   3277  CA  ARG X 418      43.508  61.885  42.079  0.00  0.00            
ATOM   3278  CB  ARG X 418      43.714  62.465  40.667  0.00  0.00            
ATOM   3279  CG  ARG X 418      42.414  62.786  39.910  0.00  0.00            
ATOM   3280  CD  ARG X 418      42.724  63.352  38.525  0.00  0.00            
ATOM   3281  NE  ARG X 418      41.513  63.809  37.824  0.00  0.00            
ATOM   3282  CZ  ARG X 418      41.445  64.242  36.581  0.00  0.00            
ATOM   3283  NH1 ARG X 418      42.433  64.181  35.745  0.00  0.00            
ATOM   3284  NH2 ARG X 418      40.355  64.771  36.127  0.00  0.00            
ATOM   3285  C   ARG X 418      42.548  62.751  42.899  0.00  0.00            
ATOM   3286  O   ARG X 418      42.981  63.724  43.513  0.00  0.00            
ATOM   3287  N   ASP X 419      41.265  62.388  42.926  0.00  0.00            
ATOM   3288  CA  ASP X 419      40.198  63.083  43.654  0.00  0.00            
ATOM   3289  CB  ASP X 419      38.883  62.868  42.892  0.00  0.00            
ATOM   3290  CG  ASP X 419      37.761  63.747  43.433  0.00  0.00            
ATOM   3291  OD1 ASP X 419      36.835  63.202  44.073  0.00  0.00            
ATOM   3292  OD2 ASP X 419      37.812  64.981  43.216  0.00  0.00            
ATOM   3293  C   ASP X 419      40.110  62.626  45.123  0.00  0.00            
ATOM   3294  O   ASP X 419      39.872  63.444  46.015  0.00  0.00            
ATOM   3295  N   ALA X 420      40.420  61.353  45.399  0.00  0.00            
ATOM   3296  CA  ALA X 420      40.733  60.839  46.737  0.00  0.00            
ATOM   3297  CB  ALA X 420      40.806  59.309  46.663  0.00  0.00            
ATOM   3298  C   ALA X 420      42.027  61.461  47.316  0.00  0.00            
ATOM   3299  O   ALA X 420      42.170  61.565  48.537  0.00  0.00            
ATOM   3300  N   GLY X 421      42.915  61.974  46.456  0.00  0.00            
ATOM   3301  CA  GLY X 421      43.798  63.102  46.768  0.00  0.00            
ATOM   3302  C   GLY X 421      45.306  62.850  46.733  0.00  0.00            
ATOM   3303  O   GLY X 421      46.059  63.793  46.985  0.00  0.00            
ATOM   3304  N   ALA X 422      45.789  61.644  46.432  0.00  0.00            
ATOM   3305  CA  ALA X 422      47.227  61.407  46.277  0.00  0.00            
ATOM   3306  CB  ALA X 422      47.508  59.915  46.445  0.00  0.00            
ATOM   3307  C   ALA X 422      47.785  61.950  44.933  0.00  0.00            
ATOM   3308  O   ALA X 422      47.059  61.968  43.930  0.00  0.00            
ATOM   3309  N   PRO X 423      49.071  62.359  44.872  0.00  0.00            
ATOM   3310  CD  PRO X 423      49.984  62.569  45.986  0.00  0.00            
ATOM   3311  CG  PRO X 423      51.077  63.494  45.451  0.00  0.00            
ATOM   3312  CB  PRO X 423      51.167  63.115  43.975  0.00  0.00            
ATOM   3313  CA  PRO X 423      49.725  62.740  43.619  0.00  0.00            
ATOM   3314  C   PRO X 423      49.660  61.617  42.576  0.00  0.00            
ATOM   3315  O   PRO X 423      49.882  60.446  42.893  0.00  0.00            
ATOM   3316  N   THR X 424      49.324  61.960  41.334  0.00  0.00            
ATOM   3317  CA  THR X 424      49.024  60.982  40.274  0.00  0.00            
ATOM   3318  CB  THR X 424      47.502  60.850  40.084  0.00  0.00            
ATOM   3319  CG2 THR X 424      47.117  59.766  39.077  0.00  0.00            
ATOM   3320  OG1 THR X 424      46.864  60.482  41.292  0.00  0.00            
ATOM   3321  C   THR X 424      49.719  61.381  38.970  0.00  0.00            
ATOM   3322  O   THR X 424      49.686  62.552  38.601  0.00  0.00            
ATOM   3323  N   TYR X 425      50.340  60.432  38.262  0.00  0.00            
ATOM   3324  CA  TYR X 425      51.152  60.699  37.062  0.00  0.00            
ATOM   3325  CB  TYR X 425      52.641  60.700  37.446  0.00  0.00            
ATOM   3326  CG  TYR X 425      53.097  61.882  38.283  0.00  0.00            
ATOM   3327  CD1 TYR X 425      53.031  61.822  39.690  0.00  0.00            
ATOM   3328  CE1 TYR X 425      53.487  62.904  40.467  0.00  0.00            
ATOM   3329  CZ  TYR X 425      54.001  64.056  39.834  0.00  0.00            
ATOM   3330  OH  TYR X 425      54.423  65.114  40.572  0.00  0.00            
ATOM   3331  CE2 TYR X 425      54.065  64.117  38.425  0.00  0.00            
ATOM   3332  CD2 TYR X 425      53.613  63.031  37.652  0.00  0.00            
ATOM   3333  C   TYR X 425      50.893  59.668  35.952  0.00  0.00            
ATOM   3334  O   TYR X 425      50.966  58.467  36.196  0.00  0.00            
ATOM   3335  N   MET X 426      50.644  60.123  34.720  0.00  0.00            
ATOM   3336  CA  MET X 426      50.280  59.272  33.573  0.00  0.00            
ATOM   3337  CB  MET X 426      48.880  59.653  33.045  0.00  0.00            
ATOM   3338  CG  MET X 426      47.798  59.886  34.113  0.00  0.00            
ATOM   3339  SD  MET X 426      47.382  58.496  35.199  0.00  0.00            
ATOM   3340  CE  MET X 426      46.303  57.541  34.100  0.00  0.00            
ATOM   3341  C   MET X 426      51.324  59.386  32.446  0.00  0.00            
ATOM   3342  O   MET X 426      51.752  60.500  32.128  0.00  0.00            
ATOM   3343  N   TYR X 427      51.714  58.271  31.813  0.00  0.00            
ATOM   3344  CA  TYR X 427      52.665  58.267  30.684  0.00  0.00            
ATOM   3345  CB  TYR X 427      54.105  58.048  31.170  0.00  0.00            
ATOM   3346  CG  TYR X 427      54.385  56.699  31.814  0.00  0.00            
ATOM   3347  CD1 TYR X 427      55.002  55.674  31.068  0.00  0.00            
ATOM   3348  CE1 TYR X 427      55.255  54.421  31.661  0.00  0.00            
ATOM   3349  CZ  TYR X 427      54.898  54.194  33.006  0.00  0.00            
ATOM   3350  OH  TYR X 427      55.080  52.983  33.585  0.00  0.00            
ATOM   3351  CE2 TYR X 427      54.288  55.217  33.751  0.00  0.00            
ATOM   3352  CD2 TYR X 427      54.024  56.464  33.156  0.00  0.00            
ATOM   3353  C   TYR X 427      52.323  57.263  29.571  0.00  0.00            
ATOM   3354  O   TYR X 427      51.858  56.159  29.836  0.00  0.00            
ATOM   3355  N   GLU X 428      52.583  57.637  28.317  0.00  0.00            
ATOM   3356  CA  GLU X 428      52.276  56.860  27.108  0.00  0.00            
ATOM   3357  CB  GLU X 428      51.192  57.615  26.312  0.00  0.00            
ATOM   3358  CG  GLU X 428      50.690  56.851  25.081  0.00  0.00            
ATOM   3359  CD  GLU X 428      49.795  57.724  24.192  0.00  0.00            
ATOM   3360  OE1 GLU X 428      50.356  58.553  23.440  0.00  0.00            
ATOM   3361  OE2 GLU X 428      48.550  57.551  24.188  0.00  0.00            
ATOM   3362  C   GLU X 428      53.538  56.634  26.249  0.00  0.00            
ATOM   3363  O   GLU X 428      54.257  57.581  25.923  0.00  0.00            
ATOM   3364  N   PHE X 429      53.793  55.397  25.810  0.00  0.00            
ATOM   3365  CA  PHE X 429      54.852  55.104  24.835  0.00  0.00            
ATOM   3366  CB  PHE X 429      55.292  53.635  24.935  0.00  0.00            
ATOM   3367  CG  PHE X 429      56.160  53.311  26.138  0.00  0.00            
ATOM   3368  CD1 PHE X 429      57.562  53.424  26.049  0.00  0.00            
ATOM   3369  CE1 PHE X 429      58.370  53.081  27.149  0.00  0.00            
ATOM   3370  CZ  PHE X 429      57.780  52.608  28.336  0.00  0.00            
ATOM   3371  CE2 PHE X 429      56.382  52.497  28.427  0.00  0.00            
ATOM   3372  CD2 PHE X 429      55.575  52.863  27.336  0.00  0.00            
ATOM   3373  C   PHE X 429      54.405  55.471  23.409  0.00  0.00            
ATOM   3374  O   PHE X 429      53.786  54.664  22.709  0.00  0.00            
ATOM   3375  N   GLN X 430      54.756  56.676  22.948  0.00  0.00            
ATOM   3376  CA  GLN X 430      54.579  57.092  21.548  0.00  0.00            
ATOM   3377  CB  GLN X 430      54.561  58.628  21.415  0.00  0.00            
ATOM   3378  CG  GLN X 430      55.887  59.329  21.757  0.00  0.00            
ATOM   3379  CD  GLN X 430      55.882  60.834  21.484  0.00  0.00            
ATOM   3380  OE1 GLN X 430      54.925  61.431  21.003  0.00  0.00            
ATOM   3381  NE2 GLN X 430      56.963  61.506  21.798  0.00  0.00            
ATOM   3382  C   GLN X 430      55.569  56.402  20.582  0.00  0.00            
ATOM   3383  O   GLN X 430      55.401  56.481  19.364  0.00  0.00            
ATOM   3384  N   TYR X 431      56.565  55.686  21.115  0.00  0.00            
ATOM   3385  CA  TYR X 431      57.270  54.602  20.427  0.00  0.00            
ATOM   3386  CB  TYR X 431      58.501  55.153  19.690  0.00  0.00            
ATOM   3387  CG  TYR X 431      59.486  54.100  19.212  0.00  0.00            
ATOM   3388  CD1 TYR X 431      59.103  53.159  18.237  0.00  0.00            
ATOM   3389  CE1 TYR X 431      60.009  52.167  17.816  0.00  0.00            
ATOM   3390  CZ  TYR X 431      61.313  52.120  18.356  0.00  0.00            
ATOM   3391  OH  TYR X 431      62.192  51.160  17.964  0.00  0.00            
ATOM   3392  CE2 TYR X 431      61.699  53.073  19.321  0.00  0.00            
ATOM   3393  CD2 TYR X 431      60.786  54.052  19.754  0.00  0.00            
ATOM   3394  C   TYR X 431      57.657  53.493  21.421  0.00  0.00            
ATOM   3395  O   TYR X 431      58.225  53.787  22.475  0.00  0.00            
ATOM   3396  N   ARG X 432      57.393  52.227  21.068  0.00  0.00            
ATOM   3397  CA  ARG X 432      57.900  51.024  21.759  0.00  0.00            
ATOM   3398  CB  ARG X 432      56.723  50.147  22.246  0.00  0.00            
ATOM   3399  CG  ARG X 432      57.195  48.918  23.057  0.00  0.00            
ATOM   3400  CD  ARG X 432      56.217  47.734  23.012  0.00  0.00            
ATOM   3401  NE  ARG X 432      55.284  47.702  24.150  0.00  0.00            
ATOM   3402  CZ  ARG X 432      54.044  47.253  24.169  0.00  0.00            
ATOM   3403  NH1 ARG X 432      53.384  47.270  25.282  0.00  0.00            
ATOM   3404  NH2 ARG X 432      53.462  46.772  23.115  0.00  0.00            
ATOM   3405  C   ARG X 432      58.813  50.237  20.798  0.00  0.00            
ATOM   3406  O   ARG X 432      58.348  49.907  19.707  0.00  0.00            
ATOM   3407  N   PRO X 433      60.054  49.875  21.178  0.00  0.00            
ATOM   3408  CD  PRO X 433      60.806  50.386  22.313  0.00  0.00            
ATOM   3409  CG  PRO X 433      62.275  50.215  21.934  0.00  0.00            
ATOM   3410  CB  PRO X 433      62.264  48.947  21.082  0.00  0.00            
ATOM   3411  CA  PRO X 433      60.901  48.989  20.376  0.00  0.00            
ATOM   3412  C   PRO X 433      60.321  47.577  20.203  0.00  0.00            
ATOM   3413  O   PRO X 433      59.704  47.033  21.124  0.00  0.00            
ATOM   3414  N   SER X 434      60.577  46.958  19.048  0.00  0.00            
ATOM   3415  CA  SER X 434      60.226  45.560  18.744  0.00  0.00            
ATOM   3416  CB  SER X 434      58.938  45.486  17.912  0.00  0.00            
ATOM   3417  OG  SER X 434      57.829  46.111  18.536  0.00  0.00            
ATOM   3418  C   SER X 434      61.336  44.848  17.959  0.00  0.00            
ATOM   3419  O   SER X 434      61.863  45.399  16.992  0.00  0.00            
ATOM   3420  N   PHE X 435      61.660  43.610  18.339  0.00  0.00            
ATOM   3421  CA  PHE X 435      62.551  42.701  17.604  0.00  0.00            
ATOM   3422  CB  PHE X 435      63.751  42.344  18.497  0.00  0.00            
ATOM   3423  CG  PHE X 435      64.905  41.678  17.771  0.00  0.00            
ATOM   3424  CD1 PHE X 435      64.960  40.275  17.656  0.00  0.00            
ATOM   3425  CE1 PHE X 435      66.022  39.662  16.967  0.00  0.00            
ATOM   3426  CZ  PHE X 435      67.041  40.445  16.400  0.00  0.00            
ATOM   3427  CE2 PHE X 435      66.993  41.844  16.516  0.00  0.00            
ATOM   3428  CD2 PHE X 435      65.927  42.461  17.198  0.00  0.00            
ATOM   3429  C   PHE X 435      61.786  41.458  17.105  0.00  0.00            
ATOM   3430  O   PHE X 435      60.800  41.052  17.722  0.00  0.00            
ATOM   3431  N   SER X 436      62.246  40.862  15.996  0.00  0.00            
ATOM   3432  CA  SER X 436      61.535  39.809  15.246  0.00  0.00            
ATOM   3433  CB  SER X 436      62.337  39.366  14.017  0.00  0.00            
ATOM   3434  OG  SER X 436      62.597  40.466  13.159  0.00  0.00            
ATOM   3435  C   SER X 436      61.172  38.567  16.071  0.00  0.00            
ATOM   3436  O   SER X 436      61.989  38.043  16.833  0.00  0.00            
ATOM   3437  N   SER X 437      59.944  38.086  15.866  0.00  0.00            
ATOM   3438  CA  SER X 437      59.301  36.964  16.560  0.00  0.00            
ATOM   3439  CB  SER X 437      58.729  37.523  17.866  0.00  0.00            
ATOM   3440  OG  SER X 437      57.760  36.701  18.485  0.00  0.00            
ATOM   3441  C   SER X 437      58.195  36.361  15.678  0.00  0.00            
ATOM   3442  O   SER X 437      57.735  36.994  14.726  0.00  0.00            
ATOM   3443  N   ASP X 438      57.751  35.135  15.962  0.00  0.00            
ATOM   3444  CA  ASP X 438      56.643  34.472  15.258  0.00  0.00            
ATOM   3445  CB  ASP X 438      57.215  33.342  14.389  0.00  0.00            
ATOM   3446  CG  ASP X 438      56.281  32.994  13.235  0.00  0.00            
ATOM   3447  OD1 ASP X 438      55.712  31.878  13.197  0.00  0.00            
ATOM   3448  OD2 ASP X 438      56.107  33.844  12.328  0.00  0.00            
ATOM   3449  C   ASP X 438      55.548  33.949  16.202  0.00  0.00            
ATOM   3450  O   ASP X 438      54.372  33.934  15.830  0.00  0.00            
ATOM   3451  N   MET X 439      55.912  33.565  17.430  0.00  0.00            
ATOM   3452  CA  MET X 439      55.014  33.036  18.469  0.00  0.00            
ATOM   3453  CB  MET X 439      55.759  31.956  19.275  0.00  0.00            
ATOM   3454  CG  MET X 439      56.209  30.780  18.394  0.00  0.00            
ATOM   3455  SD  MET X 439      57.063  29.446  19.278  0.00  0.00            
ATOM   3456  CE  MET X 439      55.671  28.687  20.154  0.00  0.00            
ATOM   3457  C   MET X 439      54.422  34.130  19.384  0.00  0.00            
ATOM   3458  O   MET X 439      53.624  33.834  20.275  0.00  0.00            
ATOM   3459  N   LYS X 440      54.796  35.397  19.169  0.00  0.00            
ATOM   3460  CA  LYS X 440      54.232  36.612  19.788  0.00  0.00            
ATOM   3461  CB  LYS X 440      55.002  36.905  21.088  0.00  0.00            
ATOM   3462  CG  LYS X 440      54.456  38.076  21.913  0.00  0.00            
ATOM   3463  CD  LYS X 440      55.342  38.318  23.146  0.00  0.00            
ATOM   3464  CE  LYS X 440      54.780  39.401  24.072  0.00  0.00            
ATOM   3465  NZ  LYS X 440      54.792  40.753  23.475  0.00  0.00            
ATOM   3466  C   LYS X 440      54.345  37.763  18.777  0.00  0.00            
ATOM   3467  O   LYS X 440      55.409  37.872  18.162  0.00  0.00            
ATOM   3468  N   PRO X 441      53.313  38.601  18.559  0.00  0.00            
ATOM   3469  CD  PRO X 441      52.035  38.614  19.256  0.00  0.00            
ATOM   3470  CG  PRO X 441      51.215  39.732  18.618  0.00  0.00            
ATOM   3471  CB  PRO X 441      51.782  39.835  17.204  0.00  0.00            
ATOM   3472  CA  PRO X 441      53.249  39.421  17.349  0.00  0.00            
ATOM   3473  C   PRO X 441      54.232  40.602  17.314  0.00  0.00            
ATOM   3474  O   PRO X 441      54.634  40.981  16.217  0.00  0.00            
ATOM   3475  N   LYS X 442      54.650  41.149  18.468  0.00  0.00            
ATOM   3476  CA  LYS X 442      55.747  42.131  18.650  0.00  0.00            
ATOM   3477  CB  LYS X 442      57.089  41.417  18.918  0.00  0.00            
ATOM   3478  CG  LYS X 442      57.072  40.751  20.308  0.00  0.00            
ATOM   3479  CD  LYS X 442      58.324  39.921  20.634  0.00  0.00            
ATOM   3480  CE  LYS X 442      59.619  40.726  20.770  0.00  0.00            
ATOM   3481  NZ  LYS X 442      59.728  41.386  22.092  0.00  0.00            
ATOM   3482  C   LYS X 442      55.816  43.264  17.609  0.00  0.00            
ATOM   3483  O   LYS X 442      55.224  44.310  17.857  0.00  0.00            
ATOM   3484  N   THR X 443      56.518  43.106  16.481  0.00  0.00            
ATOM   3485  CA  THR X 443      56.773  44.169  15.473  0.00  0.00            
ATOM   3486  CB  THR X 443      58.017  43.860  14.607  0.00  0.00            
ATOM   3487  CG2 THR X 443      58.587  45.118  13.944  0.00  0.00            
ATOM   3488  OG1 THR X 443      59.068  43.311  15.373  0.00  0.00            
ATOM   3489  C   THR X 443      55.548  44.490  14.594  0.00  0.00            
ATOM   3490  O   THR X 443      55.580  44.342  13.366  0.00  0.00            
ATOM   3491  N   VAL X 444      54.449  44.933  15.217  0.00  0.00            
ATOM   3492  CA  VAL X 444      53.141  45.206  14.577  0.00  0.00            
ATOM   3493  CB  VAL X 444      52.141  44.054  14.833  0.00  0.00            
ATOM   3494  CG1 VAL X 444      52.500  42.805  14.027  0.00  0.00            
ATOM   3495  CG2 VAL X 444      52.028  43.672  16.315  0.00  0.00            
ATOM   3496  C   VAL X 444      52.480  46.532  14.983  0.00  0.00            
ATOM   3497  O   VAL X 444      51.504  46.933  14.345  0.00  0.00            
ATOM   3498  N   ILE X 445      52.963  47.219  16.026  0.00  0.00            
ATOM   3499  CA  ILE X 445      52.270  48.333  16.713  0.00  0.00            
ATOM   3500  CB  ILE X 445      52.341  49.677  15.940  0.00  0.00            
ATOM   3501  CG2 ILE X 445      52.218  50.823  16.964  0.00  0.00            
ATOM   3502  CG1 ILE X 445      53.640  49.849  15.114  0.00  0.00            
ATOM   3503  CD1 ILE X 445      53.724  51.182  14.363  0.00  0.00            
ATOM   3504  C   ILE X 445      50.849  47.930  17.178  0.00  0.00            
ATOM   3505  O   ILE X 445      49.853  48.629  16.964  0.00  0.00            
ATOM   3506  N   GLY X 446      50.751  46.750  17.796  0.00  0.00            
ATOM   3507  CA  GLY X 446      49.500  46.036  18.101  0.00  0.00            
ATOM   3508  C   GLY X 446      49.653  44.875  19.096  0.00  0.00            
ATOM   3509  O   GLY X 446      48.802  43.988  19.142  0.00  0.00            
ATOM   3510  N   ASP X 447      50.758  44.850  19.842  0.00  0.00            
ATOM   3511  CA  ASP X 447      51.183  43.787  20.762  0.00  0.00            
ATOM   3512  CB  ASP X 447      52.527  43.267  20.214  0.00  0.00            
ATOM   3513  CG  ASP X 447      53.362  42.451  21.190  0.00  0.00            
ATOM   3514  OD1 ASP X 447      53.286  41.206  21.168  0.00  0.00            
ATOM   3515  OD2 ASP X 447      54.123  43.061  21.971  0.00  0.00            
ATOM   3516  C   ASP X 447      51.210  44.295  22.227  0.00  0.00            
ATOM   3517  O   ASP X 447      51.112  45.496  22.477  0.00  0.00            
ATOM   3518  N   HIP X 448      51.301  43.402  23.220  0.00  0.00            
ATOM   3519  CA  HIP X 448      51.225  43.739  24.658  0.00  0.00            
ATOM   3520  CB  HIP X 448      49.755  43.595  25.129  0.00  0.00            
ATOM   3521  CG  HIP X 448      49.559  43.493  26.590  0.00  0.00            
ATOM   3522  ND1 HIP X 448      49.556  44.579  27.475  0.00  0.00            
ATOM   3523  CE1 HIP X 448      49.302  44.091  28.737  0.00  0.00            
ATOM   3524  NE2 HIP X 448      49.152  42.723  28.674  0.00  0.00            
ATOM   3525  CD2 HIP X 448      49.307  42.338  27.342  0.00  0.00            
ATOM   3526  C   HIP X 448      52.204  42.896  25.500  0.00  0.00            
ATOM   3527  O   HIP X 448      52.654  41.842  25.044  0.00  0.00            
ATOM   3528  N   GLY X 449      52.535  43.343  26.720  0.00  0.00            
ATOM   3529  CA  GLY X 449      53.346  42.574  27.673  0.00  0.00            
ATOM   3530  C   GLY X 449      54.796  42.428  27.217  0.00  0.00            
ATOM   3531  O   GLY X 449      55.332  41.322  27.197  0.00  0.00            
ATOM   3532  N   ASP X 450      55.400  43.528  26.762  0.00  0.00            
ATOM   3533  CA  ASP X 450      56.708  43.523  26.088  0.00  0.00            
ATOM   3534  CB  ASP X 450      56.499  43.915  24.617  0.00  0.00            
ATOM   3535  CG  ASP X 450      57.469  43.169  23.708  0.00  0.00            
ATOM   3536  OD1 ASP X 450      57.311  41.938  23.554  0.00  0.00            
ATOM   3537  OD2 ASP X 450      58.382  43.786  23.114  0.00  0.00            
ATOM   3538  C   ASP X 450      57.752  44.417  26.778  0.00  0.00            
ATOM   3539  O   ASP X 450      58.936  44.380  26.447  0.00  0.00            
ATOM   3540  N   GLU X 451      57.330  45.202  27.772  0.00  0.00            
ATOM   3541  CA  GLU X 451      58.151  46.187  28.484  0.00  0.00            
ATOM   3542  CB  GLU X 451      57.305  46.850  29.586  0.00  0.00            
ATOM   3543  CG  GLU X 451      56.346  47.924  29.059  0.00  0.00            
ATOM   3544  CD  GLU X 451      55.441  47.445  27.923  0.00  0.00            
ATOM   3545  OE1 GLU X 451      54.718  46.426  28.066  0.00  0.00            
ATOM   3546  OE2 GLU X 451      55.485  48.082  26.849  0.00  0.00            
ATOM   3547  C   GLU X 451      59.399  45.555  29.104  0.00  0.00            
ATOM   3548  O   GLU X 451      60.511  46.043  28.894  0.00  0.00            
ATOM   3549  N   LEU X 452      59.222  44.423  29.792  0.00  0.00            
ATOM   3550  CA  LEU X 452      60.290  43.648  30.430  0.00  0.00            
ATOM   3551  CB  LEU X 452      59.672  42.642  31.424  0.00  0.00            
ATOM   3552  CG  LEU X 452      59.142  41.321  30.824  0.00  0.00            
ATOM   3553  CD1 LEU X 452      58.680  40.414  31.962  0.00  0.00            
ATOM   3554  CD2 LEU X 452      57.978  41.518  29.850  0.00  0.00            
ATOM   3555  C   LEU X 452      61.264  42.974  29.446  0.00  0.00            
ATOM   3556  O   LEU X 452      62.261  42.413  29.888  0.00  0.00            
ATOM   3557  N   PHE X 453      60.998  43.027  28.140  0.00  0.00            
ATOM   3558  CA  PHE X 453      61.894  42.546  27.084  0.00  0.00            
ATOM   3559  CB  PHE X 453      61.078  41.646  26.142  0.00  0.00            
ATOM   3560  CG  PHE X 453      61.888  40.811  25.165  0.00  0.00            
ATOM   3561  CD1 PHE X 453      62.050  39.430  25.389  0.00  0.00            
ATOM   3562  CE1 PHE X 453      62.739  38.635  24.455  0.00  0.00            
ATOM   3563  CZ  PHE X 453      63.264  39.217  23.289  0.00  0.00            
ATOM   3564  CE2 PHE X 453      63.109  40.596  23.063  0.00  0.00            
ATOM   3565  CD2 PHE X 453      62.430  41.393  24.003  0.00  0.00            
ATOM   3566  C   PHE X 453      62.551  43.722  26.341  0.00  0.00            
ATOM   3567  O   PHE X 453      63.745  43.678  26.040  0.00  0.00            
ATOM   3568  N   SER X 454      61.786  44.785  26.067  0.00  0.00            
ATOM   3569  CA  SER X 454      62.136  45.815  25.077  0.00  0.00            
ATOM   3570  CB  SER X 454      60.965  45.970  24.098  0.00  0.00            
ATOM   3571  OG  SER X 454      60.778  44.749  23.405  0.00  0.00            
ATOM   3572  C   SER X 454      62.547  47.180  25.650  0.00  0.00            
ATOM   3573  O   SER X 454      63.151  47.965  24.916  0.00  0.00            
ATOM   3574  N   VAL X 455      62.262  47.480  26.930  0.00  0.00            
ATOM   3575  CA  VAL X 455      62.656  48.756  27.584  0.00  0.00            
ATOM   3576  CB  VAL X 455      61.552  49.838  27.503  0.00  0.00            
ATOM   3577  CG1 VAL X 455      61.391  50.378  26.078  0.00  0.00            
ATOM   3578  CG2 VAL X 455      60.175  49.364  27.983  0.00  0.00            
ATOM   3579  C   VAL X 455      63.123  48.628  29.042  0.00  0.00            
ATOM   3580  O   VAL X 455      64.059  49.321  29.434  0.00  0.00            
ATOM   3581  N   PHE X 456      62.523  47.763  29.863  0.00  0.00            
ATOM   3582  CA  PHE X 456      62.770  47.723  31.309  0.00  0.00            
ATOM   3583  CB  PHE X 456      61.446  47.466  32.045  0.00  0.00            
ATOM   3584  CG  PHE X 456      61.530  47.694  33.543  0.00  0.00            
ATOM   3585  CD1 PHE X 456      61.802  46.621  34.413  0.00  0.00            
ATOM   3586  CE1 PHE X 456      61.870  46.837  35.802  0.00  0.00            
ATOM   3587  CZ  PHE X 456      61.674  48.128  36.325  0.00  0.00            
ATOM   3588  CE2 PHE X 456      61.411  49.203  35.458  0.00  0.00            
ATOM   3589  CD2 PHE X 456      61.336  48.986  34.070  0.00  0.00            
ATOM   3590  C   PHE X 456      63.875  46.715  31.668  0.00  0.00            
ATOM   3591  O   PHE X 456      63.640  45.507  31.731  0.00  0.00            
ATOM   3592  N   GLY X 457      65.100  47.215  31.867  0.00  0.00            
ATOM   3593  CA  GLY X 457      66.299  46.441  32.234  0.00  0.00            
ATOM   3594  C   GLY X 457      66.881  45.590  31.096  0.00  0.00            
ATOM   3595  O   GLY X 457      68.051  45.729  30.744  0.00  0.00            
ATOM   3596  N   ALA X 458      66.049  44.770  30.453  0.00  0.00            
ATOM   3597  CA  ALA X 458      66.435  43.807  29.423  0.00  0.00            
ATOM   3598  CB  ALA X 458      65.192  42.995  29.070  0.00  0.00            
ATOM   3599  C   ALA X 458      67.144  44.346  28.153  0.00  0.00            
ATOM   3600  O   ALA X 458      67.820  43.540  27.502  0.00  0.00            
ATOM   3601  N   PRO X 459      67.095  45.647  27.787  0.00  0.00            
ATOM   3602  CD  PRO X 459      66.043  46.612  28.082  0.00  0.00            
ATOM   3603  CG  PRO X 459      66.053  47.582  26.905  0.00  0.00            
ATOM   3604  CB  PRO X 459      67.536  47.652  26.555  0.00  0.00            
ATOM   3605  CA  PRO X 459      67.990  46.205  26.766  0.00  0.00            
ATOM   3606  C   PRO X 459      69.484  46.127  27.125  0.00  0.00            
ATOM   3607  O   PRO X 459      70.309  46.034  26.221  0.00  0.00            
ATOM   3608  N   PHE X 460      69.846  46.078  28.413  0.00  0.00            
ATOM   3609  CA  PHE X 460      71.224  45.824  28.865  0.00  0.00            
ATOM   3610  CB  PHE X 460      71.440  46.450  30.255  0.00  0.00            
ATOM   3611  CG  PHE X 460      71.551  47.965  30.285  0.00  0.00            
ATOM   3612  CD1 PHE X 460      70.398  48.769  30.376  0.00  0.00            
ATOM   3613  CE1 PHE X 460      70.518  50.170  30.436  0.00  0.00            
ATOM   3614  CZ  PHE X 460      71.790  50.771  30.418  0.00  0.00            
ATOM   3615  CE2 PHE X 460      72.943  49.972  30.333  0.00  0.00            
ATOM   3616  CD2 PHE X 460      72.823  48.573  30.261  0.00  0.00            
ATOM   3617  C   PHE X 460      71.590  44.325  28.896  0.00  0.00            
ATOM   3618  O   PHE X 460      72.740  43.982  29.162  0.00  0.00            
ATOM   3619  N   LEU X 461      70.631  43.419  28.661  0.00  0.00            
ATOM   3620  CA  LEU X 461      70.786  41.968  28.868  0.00  0.00            
ATOM   3621  CB  LEU X 461      69.720  41.481  29.872  0.00  0.00            
ATOM   3622  CG  LEU X 461      69.707  42.228  31.227  0.00  0.00            
ATOM   3623  CD1 LEU X 461      68.634  41.646  32.145  0.00  0.00            
ATOM   3624  CD2 LEU X 461      71.039  42.160  31.975  0.00  0.00            
ATOM   3625  C   LEU X 461      70.804  41.150  27.559  0.00  0.00            
ATOM   3626  O   LEU X 461      70.961  39.924  27.592  0.00  0.00            
ATOM   3627  N   LYS X 462      70.691  41.826  26.410  0.00  0.00            
ATOM   3628  CA  LYS X 462      70.815  41.286  25.044  0.00  0.00            
ATOM   3629  CB  LYS X 462      69.439  41.323  24.357  0.00  0.00            
ATOM   3630  CG  LYS X 462      68.421  40.360  24.990  0.00  0.00            
ATOM   3631  CD  LYS X 462      67.092  40.317  24.217  0.00  0.00            
ATOM   3632  CE  LYS X 462      66.345  41.658  24.158  0.00  0.00            
ATOM   3633  NZ  LYS X 462      65.969  42.146  25.502  0.00  0.00            
ATOM   3634  C   LYS X 462      71.858  42.086  24.250  0.00  0.00            
ATOM   3635  O   LYS X 462      72.030  43.281  24.501  0.00  0.00            
ATOM   3636  N   GLU X 463      72.533  41.466  23.284  0.00  0.00            
ATOM   3637  CA  GLU X 463      73.585  42.123  22.487  0.00  0.00            
ATOM   3638  CB  GLU X 463      74.502  41.077  21.818  0.00  0.00            
ATOM   3639  CG  GLU X 463      75.469  40.356  22.777  0.00  0.00            
ATOM   3640  CD  GLU X 463      76.714  41.186  23.130  0.00  0.00            
ATOM   3641  OE1 GLU X 463      76.578  42.374  23.509  0.00  0.00            
ATOM   3642  OE2 GLU X 463      77.855  40.661  23.079  0.00  0.00            
ATOM   3643  C   GLU X 463      73.016  43.096  21.434  0.00  0.00            
ATOM   3644  O   GLU X 463      72.275  42.684  20.535  0.00  0.00            
ATOM   3645  N   GLY X 464      73.408  44.373  21.520  0.00  0.00            
ATOM   3646  CA  GLY X 464      73.133  45.410  20.516  0.00  0.00            
ATOM   3647  C   GLY X 464      71.774  46.120  20.641  0.00  0.00            
ATOM   3648  O   GLY X 464      70.715  45.536  20.384  0.00  0.00            
ATOM   3649  N   ALA X 465      71.806  47.416  20.971  0.00  0.00            
ATOM   3650  CA  ALA X 465      70.648  48.316  20.968  0.00  0.00            
ATOM   3651  CB  ALA X 465      70.049  48.359  22.382  0.00  0.00            
ATOM   3652  C   ALA X 465      71.012  49.733  20.476  0.00  0.00            
ATOM   3653  O   ALA X 465      72.181  50.140  20.491  0.00  0.00            
ATOM   3654  N   SER X 466      70.007  50.513  20.065  0.00  0.00            
ATOM   3655  CA  SER X 466      70.185  51.934  19.727  0.00  0.00            
ATOM   3656  CB  SER X 466      68.893  52.552  19.171  0.00  0.00            
ATOM   3657  OG  SER X 466      68.291  51.737  18.183  0.00  0.00            
ATOM   3658  C   SER X 466      70.615  52.745  20.958  0.00  0.00            
ATOM   3659  O   SER X 466      70.134  52.491  22.061  0.00  0.00            
ATOM   3660  N   GLU X 467      71.438  53.781  20.785  0.00  0.00            
ATOM   3661  CA  GLU X 467      71.851  54.674  21.887  0.00  0.00            
ATOM   3662  CB  GLU X 467      72.857  55.704  21.339  0.00  0.00            
ATOM   3663  CG  GLU X 467      73.804  56.301  22.390  0.00  0.00            
ATOM   3664  CD  GLU X 467      74.731  57.357  21.761  0.00  0.00            
ATOM   3665  OE1 GLU X 467      75.858  57.003  21.328  0.00  0.00            
ATOM   3666  OE2 GLU X 467      74.328  58.540  21.633  0.00  0.00            
ATOM   3667  C   GLU X 467      70.629  55.361  22.541  0.00  0.00            
ATOM   3668  O   GLU X 467      70.591  55.578  23.749  0.00  0.00            
ATOM   3669  N   GLU X 468      69.570  55.606  21.761  0.00  0.00            
ATOM   3670  CA  GLU X 468      68.277  56.102  22.252  0.00  0.00            
ATOM   3671  CB  GLU X 468      67.449  56.571  21.046  0.00  0.00            
ATOM   3672  CG  GLU X 468      66.297  57.521  21.407  0.00  0.00            
ATOM   3673  CD  GLU X 468      66.822  58.856  21.944  0.00  0.00            
ATOM   3674  OE1 GLU X 468      67.478  59.592  21.167  0.00  0.00            
ATOM   3675  OE2 GLU X 468      66.661  59.151  23.150  0.00  0.00            
ATOM   3676  C   GLU X 468      67.489  55.068  23.083  0.00  0.00            
ATOM   3677  O   GLU X 468      66.730  55.444  23.969  0.00  0.00            
ATOM   3678  N   GLU X 469      67.685  53.765  22.858  0.00  0.00            
ATOM   3679  CA  GLU X 469      67.076  52.701  23.674  0.00  0.00            
ATOM   3680  CB  GLU X 469      67.024  51.381  22.885  0.00  0.00            
ATOM   3681  CG  GLU X 469      66.034  51.437  21.713  0.00  0.00            
ATOM   3682  CD  GLU X 469      66.204  50.237  20.774  0.00  0.00            
ATOM   3683  OE1 GLU X 469      66.443  50.456  19.559  0.00  0.00            
ATOM   3684  OE2 GLU X 469      66.121  49.078  21.240  0.00  0.00            
ATOM   3685  C   GLU X 469      67.829  52.524  25.002  0.00  0.00            
ATOM   3686  O   GLU X 469      67.213  52.265  26.040  0.00  0.00            
ATOM   3687  N   ILE X 470      69.146  52.761  25.006  0.00  0.00            
ATOM   3688  CA  ILE X 470      69.935  52.912  26.236  0.00  0.00            
ATOM   3689  CB  ILE X 470      71.450  52.927  25.918  0.00  0.00            
ATOM   3690  CG2 ILE X 470      72.281  53.122  27.198  0.00  0.00            
ATOM   3691  CG1 ILE X 470      71.924  51.656  25.171  0.00  0.00            
ATOM   3692  CD1 ILE X 470      71.655  50.319  25.881  0.00  0.00            
ATOM   3693  C   ILE X 470      69.465  54.155  27.012  0.00  0.00            
ATOM   3694  O   ILE X 470      69.187  54.057  28.207  0.00  0.00            
ATOM   3695  N   ARG X 471      69.256  55.299  26.344  0.00  0.00            
ATOM   3696  CA  ARG X 471      68.672  56.504  26.967  0.00  0.00            
ATOM   3697  CB  ARG X 471      68.667  57.680  25.976  0.00  0.00            
ATOM   3698  CG  ARG X 471      70.057  58.318  25.840  0.00  0.00            
ATOM   3699  CD  ARG X 471      70.036  59.631  25.045  0.00  0.00            
ATOM   3700  NE  ARG X 471      69.729  59.444  23.613  0.00  0.00            
ATOM   3701  CZ  ARG X 471      70.606  59.221  22.650  0.00  0.00            
ATOM   3702  NH1 ARG X 471      70.214  59.218  21.413  0.00  0.00            
ATOM   3703  NH2 ARG X 471      71.867  59.009  22.889  0.00  0.00            
ATOM   3704  C   ARG X 471      67.266  56.272  27.532  0.00  0.00            
ATOM   3705  O   ARG X 471      67.016  56.662  28.672  0.00  0.00            
ATOM   3706  N   LEU X 472      66.371  55.618  26.789  0.00  0.00            
ATOM   3707  CA  LEU X 472      64.991  55.342  27.214  0.00  0.00            
ATOM   3708  CB  LEU X 472      64.197  54.844  25.989  0.00  0.00            
ATOM   3709  CG  LEU X 472      62.707  54.536  26.240  0.00  0.00            
ATOM   3710  CD1 LEU X 472      61.918  55.764  26.700  0.00  0.00            
ATOM   3711  CD2 LEU X 472      62.072  54.023  24.946  0.00  0.00            
ATOM   3712  C   LEU X 472      64.926  54.354  28.392  0.00  0.00            
ATOM   3713  O   LEU X 472      64.181  54.582  29.344  0.00  0.00            
ATOM   3714  N   SER X 473      65.737  53.292  28.373  0.00  0.00            
ATOM   3715  CA  SER X 473      65.806  52.321  29.478  0.00  0.00            
ATOM   3716  CB  SER X 473      66.549  51.051  29.052  0.00  0.00            
ATOM   3717  OG  SER X 473      67.832  51.330  28.540  0.00  0.00            
ATOM   3718  C   SER X 473      66.398  52.934  30.756  0.00  0.00            
ATOM   3719  O   SER X 473      65.835  52.760  31.840  0.00  0.00            
ATOM   3720  N   LYS X 474      67.460  53.747  30.641  0.00  0.00            
ATOM   3721  CA  LYS X 474      67.982  54.575  31.745  0.00  0.00            
ATOM   3722  CB  LYS X 474      69.210  55.362  31.264  0.00  0.00            
ATOM   3723  CG  LYS X 474      70.479  54.510  31.109  0.00  0.00            
ATOM   3724  CD  LYS X 474      71.587  55.276  30.364  0.00  0.00            
ATOM   3725  CE  LYS X 474      71.942  56.594  31.060  0.00  0.00            
ATOM   3726  NZ  LYS X 474      73.020  57.329  30.363  0.00  0.00            
ATOM   3727  C   LYS X 474      66.932  55.549  32.299  0.00  0.00            
ATOM   3728  O   LYS X 474      66.829  55.695  33.520  0.00  0.00            
ATOM   3729  N   MET X 475      66.133  56.166  31.423  0.00  0.00            
ATOM   3730  CA  MET X 475      65.101  57.148  31.777  0.00  0.00            
ATOM   3731  CB  MET X 475      64.557  57.807  30.496  0.00  0.00            
ATOM   3732  CG  MET X 475      63.545  58.928  30.760  0.00  0.00            
ATOM   3733  SD  MET X 475      62.728  59.583  29.272  0.00  0.00            
ATOM   3734  CE  MET X 475      64.126  60.385  28.440  0.00  0.00            
ATOM   3735  C   MET X 475      63.982  56.519  32.618  0.00  0.00            
ATOM   3736  O   MET X 475      63.658  57.052  33.679  0.00  0.00            
ATOM   3737  N   VAL X 476      63.436  55.361  32.220  0.00  0.00            
ATOM   3738  CA  VAL X 476      62.381  54.695  33.013  0.00  0.00            
ATOM   3739  CB  VAL X 476      61.618  53.600  32.238  0.00  0.00            
ATOM   3740  CG1 VAL X 476      60.899  54.197  31.021  0.00  0.00            
ATOM   3741  CG2 VAL X 476      62.497  52.436  31.771  0.00  0.00            
ATOM   3742  C   VAL X 476      62.896  54.178  34.360  0.00  0.00            
ATOM   3743  O   VAL X 476      62.178  54.272  35.353  0.00  0.00            
ATOM   3744  N   MET X 477      64.161  53.741  34.448  0.00  0.00            
ATOM   3745  CA  MET X 477      64.784  53.404  35.737  0.00  0.00            
ATOM   3746  CB  MET X 477      66.140  52.709  35.523  0.00  0.00            
ATOM   3747  CG  MET X 477      65.959  51.292  34.959  0.00  0.00            
ATOM   3748  SD  MET X 477      67.469  50.288  34.854  0.00  0.00            
ATOM   3749  CE  MET X 477      68.415  51.205  33.607  0.00  0.00            
ATOM   3750  C   MET X 477      64.924  54.634  36.653  0.00  0.00            
ATOM   3751  O   MET X 477      64.654  54.536  37.851  0.00  0.00            
ATOM   3752  N   LYS X 478      65.258  55.812  36.103  0.00  0.00            
ATOM   3753  CA  LYS X 478      65.271  57.075  36.865  0.00  0.00            
ATOM   3754  CB  LYS X 478      66.005  58.179  36.089  0.00  0.00            
ATOM   3755  CG  LYS X 478      67.520  57.958  36.132  0.00  0.00            
ATOM   3756  CD  LYS X 478      68.296  59.103  35.467  0.00  0.00            
ATOM   3757  CE  LYS X 478      69.815  58.873  35.485  0.00  0.00            
ATOM   3758  NZ  LYS X 478      70.352  58.657  36.852  0.00  0.00            
ATOM   3759  C   LYS X 478      63.872  57.527  37.290  0.00  0.00            
ATOM   3760  O   LYS X 478      63.722  57.973  38.425  0.00  0.00            
ATOM   3761  N   PHE X 479      62.843  57.352  36.456  0.00  0.00            
ATOM   3762  CA  PHE X 479      61.453  57.600  36.865  0.00  0.00            
ATOM   3763  CB  PHE X 479      60.488  57.445  35.676  0.00  0.00            
ATOM   3764  CG  PHE X 479      60.600  58.450  34.535  0.00  0.00            
ATOM   3765  CD1 PHE X 479      60.979  59.792  34.758  0.00  0.00            
ATOM   3766  CE1 PHE X 479      60.988  60.715  33.696  0.00  0.00            
ATOM   3767  CZ  PHE X 479      60.615  60.307  32.404  0.00  0.00            
ATOM   3768  CE2 PHE X 479      60.228  58.976  32.177  0.00  0.00            
ATOM   3769  CD2 PHE X 479      60.220  58.053  33.238  0.00  0.00            
ATOM   3770  C   PHE X 479      61.034  56.692  38.032  0.00  0.00            
ATOM   3771  O   PHE X 479      60.524  57.205  39.026  0.00  0.00            
ATOM   3772  N   TRP X 480      61.319  55.383  37.967  0.00  0.00            
ATOM   3773  CA  TRP X 480      61.091  54.435  39.073  0.00  0.00            
ATOM   3774  CB  TRP X 480      61.603  53.030  38.683  0.00  0.00            
ATOM   3775  CG  TRP X 480      60.562  51.993  38.372  0.00  0.00            
ATOM   3776  CD1 TRP X 480      60.426  50.811  39.019  0.00  0.00            
ATOM   3777  NE1 TRP X 480      59.385  50.090  38.472  0.00  0.00            
ATOM   3778  CE2 TRP X 480      58.806  50.762  37.418  0.00  0.00            
ATOM   3779  CZ2 TRP X 480      57.765  50.437  36.538  0.00  0.00            
ATOM   3780  CH2 TRP X 480      57.423  51.345  35.521  0.00  0.00            
ATOM   3781  CZ3 TRP X 480      58.124  52.558  35.401  0.00  0.00            
ATOM   3782  CE3 TRP X 480      59.170  52.874  36.291  0.00  0.00            
ATOM   3783  CD2 TRP X 480      59.539  51.986  37.325  0.00  0.00            
ATOM   3784  C   TRP X 480      61.764  54.909  40.373  0.00  0.00            
ATOM   3785  O   TRP X 480      61.109  55.023  41.410  0.00  0.00            
ATOM   3786  N   ALA X 481      63.058  55.237  40.313  0.00  0.00            
ATOM   3787  CA  ALA X 481      63.837  55.629  41.485  0.00  0.00            
ATOM   3788  CB  ALA X 481      65.315  55.598  41.092  0.00  0.00            
ATOM   3789  C   ALA X 481      63.408  56.989  42.076  0.00  0.00            
ATOM   3790  O   ALA X 481      63.279  57.112  43.295  0.00  0.00            
ATOM   3791  N   ASN X 482      63.099  57.987  41.239  0.00  0.00            
ATOM   3792  CA  ASN X 482      62.570  59.281  41.690  0.00  0.00            
ATOM   3793  CB  ASN X 482      62.559  60.274  40.511  0.00  0.00            
ATOM   3794  CG  ASN X 482      63.936  60.731  40.057  0.00  0.00            
ATOM   3795  OD1 ASN X 482      64.961  60.486  40.683  0.00  0.00            
ATOM   3796  ND2 ASN X 482      63.999  61.451  38.963  0.00  0.00            
ATOM   3797  C   ASN X 482      61.171  59.132  42.318  0.00  0.00            
ATOM   3798  O   ASN X 482      60.875  59.769  43.332  0.00  0.00            
ATOM   3799  N   PHE X 483      60.331  58.233  41.790  0.00  0.00            
ATOM   3800  CA  PHE X 483      59.039  57.911  42.399  0.00  0.00            
ATOM   3801  CB  PHE X 483      58.188  57.088  41.419  0.00  0.00            
ATOM   3802  CG  PHE X 483      56.704  57.319  41.595  0.00  0.00            
ATOM   3803  CD1 PHE X 483      56.168  58.562  41.214  0.00  0.00            
ATOM   3804  CE1 PHE X 483      54.801  58.824  41.382  0.00  0.00            
ATOM   3805  CZ  PHE X 483      53.962  57.836  41.916  0.00  0.00            
ATOM   3806  CE2 PHE X 483      54.488  56.586  42.286  0.00  0.00            
ATOM   3807  CD2 PHE X 483      55.862  56.326  42.130  0.00  0.00            
ATOM   3808  C   PHE X 483      59.202  57.214  43.760  0.00  0.00            
ATOM   3809  O   PHE X 483      58.492  57.544  44.708  0.00  0.00            
ATOM   3810  N   ALA X 484      60.190  56.326  43.902  0.00  0.00            
ATOM   3811  CA  ALA X 484      60.514  55.674  45.172  0.00  0.00            
ATOM   3812  CB  ALA X 484      61.429  54.485  44.874  0.00  0.00            
ATOM   3813  C   ALA X 484      61.134  56.622  46.220  0.00  0.00            
ATOM   3814  O   ALA X 484      60.900  56.436  47.415  0.00  0.00            
ATOM   3815  N   ARG X 485      61.895  57.645  45.801  0.00  0.00            
ATOM   3816  CA  ARG X 485      62.522  58.639  46.699  0.00  0.00            
ATOM   3817  CB  ARG X 485      63.842  59.148  46.086  0.00  0.00            
ATOM   3818  CG  ARG X 485      64.983  58.128  46.217  0.00  0.00            
ATOM   3819  CD  ARG X 485      66.313  58.710  45.723  0.00  0.00            
ATOM   3820  NE  ARG X 485      67.434  57.784  45.973  0.00  0.00            
ATOM   3821  CZ  ARG X 485      67.994  56.950  45.117  0.00  0.00            
ATOM   3822  NH1 ARG X 485      68.987  56.198  45.469  0.00  0.00            
ATOM   3823  NH2 ARG X 485      67.613  56.808  43.884  0.00  0.00            
ATOM   3824  C   ARG X 485      61.623  59.825  47.075  0.00  0.00            
ATOM   3825  O   ARG X 485      61.797  60.366  48.166  0.00  0.00            
ATOM   3826  N   ASN X 486      60.702  60.240  46.199  0.00  0.00            
ATOM   3827  CA  ASN X 486      59.953  61.499  46.353  0.00  0.00            
ATOM   3828  CB  ASN X 486      60.794  62.591  45.659  0.00  0.00            
ATOM   3829  CG  ASN X 486      60.240  63.997  45.815  0.00  0.00            
ATOM   3830  OD1 ASN X 486      59.896  64.460  46.896  0.00  0.00            
ATOM   3831  ND2 ASN X 486      60.131  64.719  44.729  0.00  0.00            
ATOM   3832  C   ASN X 486      58.489  61.464  45.842  0.00  0.00            
ATOM   3833  O   ASN X 486      57.805  62.488  45.864  0.00  0.00            
ATOM   3834  N   GLY X 487      57.981  60.333  45.336  0.00  0.00            
ATOM   3835  CA  GLY X 487      56.607  60.234  44.806  0.00  0.00            
ATOM   3836  C   GLY X 487      56.326  61.089  43.559  0.00  0.00            
ATOM   3837  O   GLY X 487      55.169  61.357  43.251  0.00  0.00            
ATOM   3838  N   ASN X 488      57.374  61.538  42.859  0.00  0.00            
ATOM   3839  CA  ASN X 488      57.317  62.403  41.676  0.00  0.00            
ATOM   3840  CB  ASN X 488      57.511  63.858  42.141  0.00  0.00            
ATOM   3841  CG  ASN X 488      57.594  64.891  41.025  0.00  0.00            
ATOM   3842  OD1 ASN X 488      57.490  64.612  39.837  0.00  0.00            
ATOM   3843  ND2 ASN X 488      57.817  66.131  41.382  0.00  0.00            
ATOM   3844  C   ASN X 488      58.424  61.978  40.687  0.00  0.00            
ATOM   3845  O   ASN X 488      59.586  61.940  41.103  0.00  0.00            
ATOM   3846  N   PRO X 489      58.131  61.691  39.403  0.00  0.00            
ATOM   3847  CD  PRO X 489      56.803  61.539  38.821  0.00  0.00            
ATOM   3848  CG  PRO X 489      56.972  60.476  37.747  0.00  0.00            
ATOM   3849  CB  PRO X 489      58.369  60.778  37.212  0.00  0.00            
ATOM   3850  CA  PRO X 489      59.151  61.271  38.435  0.00  0.00            
ATOM   3851  C   PRO X 489      60.149  62.373  38.026  0.00  0.00            
ATOM   3852  O   PRO X 489      61.272  62.054  37.628  0.00  0.00            
ATOM   3853  N   ASN X 490      59.753  63.652  38.108  0.00  0.00            
ATOM   3854  CA  ASN X 490      60.560  64.804  37.676  0.00  0.00            
ATOM   3855  CB  ASN X 490      59.774  66.117  37.887  0.00  0.00            
ATOM   3856  CG  ASN X 490      58.603  66.341  36.941  0.00  0.00            
ATOM   3857  OD1 ASN X 490      58.725  66.999  35.915  0.00  0.00            
ATOM   3858  ND2 ASN X 490      57.426  65.867  37.270  0.00  0.00            
ATOM   3859  C   ASN X 490      61.911  64.869  38.423  0.00  0.00            
ATOM   3860  O   ASN X 490      61.985  64.543  39.610  0.00  0.00            
ATOM   3861  N   GLY X 491      62.972  65.330  37.756  0.00  0.00            
ATOM   3862  CA  GLY X 491      64.293  65.488  38.372  0.00  0.00            
ATOM   3863  C   GLY X 491      65.390  66.000  37.432  0.00  0.00            
ATOM   3864  O   GLY X 491      65.140  66.412  36.294  0.00  0.00            
ATOM   3865  N   GLU X 492      66.632  65.976  37.914  0.00  0.00            
ATOM   3866  CA  GLU X 492      67.818  66.388  37.156  0.00  0.00            
ATOM   3867  CB  GLU X 492      69.058  66.319  38.066  0.00  0.00            
ATOM   3868  CG  GLU X 492      70.368  66.748  37.392  0.00  0.00            
ATOM   3869  CD  GLU X 492      70.281  68.161  36.812  0.00  0.00            
ATOM   3870  OE1 GLU X 492      70.495  68.335  35.588  0.00  0.00            
ATOM   3871  OE2 GLU X 492      69.964  69.109  37.570  0.00  0.00            
ATOM   3872  C   GLU X 492      68.003  65.538  35.887  0.00  0.00            
ATOM   3873  O   GLU X 492      67.921  64.305  35.927  0.00  0.00            
ATOM   3874  N   GLY X 493      68.249  66.209  34.758  0.00  0.00            
ATOM   3875  CA  GLY X 493      68.488  65.603  33.446  0.00  0.00            
ATOM   3876  C   GLY X 493      67.251  65.023  32.751  0.00  0.00            
ATOM   3877  O   GLY X 493      67.386  64.535  31.629  0.00  0.00            
ATOM   3878  N   LEU X 494      66.066  65.064  33.374  0.00  0.00            
ATOM   3879  CA  LEU X 494      64.832  64.438  32.876  0.00  0.00            
ATOM   3880  CB  LEU X 494      64.158  63.668  34.024  0.00  0.00            
ATOM   3881  CG  LEU X 494      64.956  62.467  34.560  0.00  0.00            
ATOM   3882  CD1 LEU X 494      64.251  61.945  35.807  0.00  0.00            
ATOM   3883  CD2 LEU X 494      65.050  61.324  33.547  0.00  0.00            
ATOM   3884  C   LEU X 494      63.841  65.456  32.268  0.00  0.00            
ATOM   3885  O   LEU X 494      63.821  66.608  32.718  0.00  0.00            
ATOM   3886  N   PRO X 495      62.967  65.043  31.325  0.00  0.00            
ATOM   3887  CD  PRO X 495      62.965  63.732  30.682  0.00  0.00            
ATOM   3888  CG  PRO X 495      62.146  63.889  29.407  0.00  0.00            
ATOM   3889  CB  PRO X 495      61.140  64.972  29.777  0.00  0.00            
ATOM   3890  CA  PRO X 495      61.916  65.886  30.735  0.00  0.00            
ATOM   3891  C   PRO X 495      60.941  66.518  31.743  0.00  0.00            
ATOM   3892  O   PRO X 495      60.816  66.071  32.886  0.00  0.00            
ATOM   3893  N   HIE X 496      60.193  67.531  31.296  0.00  0.00            
ATOM   3894  CA  HIE X 496      59.037  68.071  32.026  0.00  0.00            
ATOM   3895  CB  HIE X 496      58.625  69.407  31.383  0.00  0.00            
ATOM   3896  CG  HIE X 496      57.272  69.900  31.825  0.00  0.00            
ATOM   3897  ND1 HIE X 496      56.105  69.840  31.059  0.00  0.00            
ATOM   3898  CE1 HIE X 496      55.125  70.324  31.841  0.00  0.00            
ATOM   3899  NE2 HIE X 496      55.617  70.661  33.045  0.00  0.00            
ATOM   3900  CD2 HIE X 496      56.969  70.404  33.054  0.00  0.00            
ATOM   3901  C   HIE X 496      57.864  67.075  32.026  0.00  0.00            
ATOM   3902  O   HIE X 496      57.525  66.532  30.973  0.00  0.00            
ATOM   3903  N   TRP X 497      57.223  66.862  33.181  0.00  0.00            
ATOM   3904  CA  TRP X 497      56.040  66.002  33.315  0.00  0.00            
ATOM   3905  CB  TRP X 497      56.503  64.623  33.815  0.00  0.00            
ATOM   3906  CG  TRP X 497      55.522  63.482  33.835  0.00  0.00            
ATOM   3907  CD1 TRP X 497      54.173  63.539  33.727  0.00  0.00            
ATOM   3908  NE1 TRP X 497      53.633  62.274  33.837  0.00  0.00            
ATOM   3909  CE2 TRP X 497      54.611  61.327  34.030  0.00  0.00            
ATOM   3910  CZ2 TRP X 497      54.576  59.942  34.230  0.00  0.00            
ATOM   3911  CH2 TRP X 497      55.786  59.234  34.320  0.00  0.00            
ATOM   3912  CZ3 TRP X 497      57.007  59.920  34.218  0.00  0.00            
ATOM   3913  CE3 TRP X 497      57.030  61.319  34.061  0.00  0.00            
ATOM   3914  CD2 TRP X 497      55.833  62.061  33.976  0.00  0.00            
ATOM   3915  C   TRP X 497      54.987  66.653  34.244  0.00  0.00            
ATOM   3916  O   TRP X 497      55.261  66.829  35.441  0.00  0.00            
ATOM   3917  N   PRO X 498      53.787  67.011  33.735  0.00  0.00            
ATOM   3918  CD  PRO X 498      53.387  66.971  32.330  0.00  0.00            
ATOM   3919  CG  PRO X 498      51.898  67.311  32.296  0.00  0.00            
ATOM   3920  CB  PRO X 498      51.721  68.184  33.537  0.00  0.00            
ATOM   3921  CA  PRO X 498      52.693  67.560  34.543  0.00  0.00            
ATOM   3922  C   PRO X 498      52.004  66.489  35.408  0.00  0.00            
ATOM   3923  O   PRO X 498      51.843  65.346  34.979  0.00  0.00            
ATOM   3924  N   GLU X 499      51.549  66.851  36.609  0.00  0.00            
ATOM   3925  CA  GLU X 499      50.854  65.930  37.521  0.00  0.00            
ATOM   3926  CB  GLU X 499      51.253  66.189  38.987  0.00  0.00            
ATOM   3927  CG  GLU X 499      50.654  67.448  39.621  0.00  0.00            
ATOM   3928  CD  GLU X 499      51.339  67.804  40.947  0.00  0.00            
ATOM   3929  OE1 GLU X 499      52.526  68.215  40.929  0.00  0.00            
ATOM   3930  OE2 GLU X 499      50.693  67.776  42.023  0.00  0.00            
ATOM   3931  C   GLU X 499      49.336  65.907  37.261  0.00  0.00            
ATOM   3932  O   GLU X 499      48.666  66.941  37.187  0.00  0.00            
ATOM   3933  N   TYR X 500      48.778  64.704  37.124  0.00  0.00            
ATOM   3934  CA  TYR X 500      47.402  64.459  36.680  0.00  0.00            
ATOM   3935  CB  TYR X 500      47.275  62.973  36.308  0.00  0.00            
ATOM   3936  CG  TYR X 500      46.004  62.585  35.570  0.00  0.00            
ATOM   3937  CD1 TYR X 500      45.678  63.221  34.356  0.00  0.00            
ATOM   3938  CE1 TYR X 500      44.513  62.859  33.657  0.00  0.00            
ATOM   3939  CZ  TYR X 500      43.672  61.845  34.165  0.00  0.00            
ATOM   3940  OH  TYR X 500      42.507  61.555  33.536  0.00  0.00            
ATOM   3941  CE2 TYR X 500      44.008  61.189  35.367  0.00  0.00            
ATOM   3942  CD2 TYR X 500      45.170  61.562  36.070  0.00  0.00            
ATOM   3943  C   TYR X 500      46.342  64.889  37.708  0.00  0.00            
ATOM   3944  O   TYR X 500      45.166  65.019  37.372  0.00  0.00            
ATOM   3945  N   ASN X 501      46.750  65.142  38.956  0.00  0.00            
ATOM   3946  CA  ASN X 501      45.941  65.733  40.030  0.00  0.00            
ATOM   3947  CB  ASN X 501      46.440  65.158  41.370  0.00  0.00            
ATOM   3948  CG  ASN X 501      47.883  65.534  41.628  0.00  0.00            
ATOM   3949  OD1 ASN X 501      48.785  64.874  41.137  0.00  0.00            
ATOM   3950  ND2 ASN X 501      48.142  66.614  42.323  0.00  0.00            
ATOM   3951  C   ASN X 501      45.931  67.280  40.035  0.00  0.00            
ATOM   3952  O   ASN X 501      45.217  67.871  40.844  0.00  0.00            
ATOM   3953  N   GLN X 502      46.714  67.940  39.172  0.00  0.00            
ATOM   3954  CA  GLN X 502      46.739  69.405  39.023  0.00  0.00            
ATOM   3955  CB  GLN X 502      48.200  69.878  39.144  0.00  0.00            
ATOM   3956  CG  GLN X 502      48.364  71.405  39.200  0.00  0.00            
ATOM   3957  CD  GLN X 502      49.826  71.827  39.327  0.00  0.00            
ATOM   3958  OE1 GLN X 502      50.663  71.517  38.488  0.00  0.00            
ATOM   3959  NE2 GLN X 502      50.211  72.566  40.340  0.00  0.00            
ATOM   3960  C   GLN X 502      46.073  69.867  37.711  0.00  0.00            
ATOM   3961  O   GLN X 502      45.504  70.962  37.675  0.00  0.00            
ATOM   3962  N   LYS X 503      46.128  69.040  36.655  0.00  0.00            
ATOM   3963  CA  LYS X 503      45.505  69.250  35.332  0.00  0.00            
ATOM   3964  CB  LYS X 503      46.356  70.245  34.518  0.00  0.00            
ATOM   3965  CG  LYS X 503      47.806  69.776  34.291  0.00  0.00            
ATOM   3966  CD  LYS X 503      48.626  70.799  33.499  0.00  0.00            
ATOM   3967  CE  LYS X 503      48.199  70.867  32.028  0.00  0.00            
ATOM   3968  NZ  LYS X 503      48.930  71.935  31.316  0.00  0.00            
ATOM   3969  C   LYS X 503      45.330  67.925  34.573  0.00  0.00            
ATOM   3970  O   LYS X 503      45.899  66.908  34.963  0.00  0.00            
ATOM   3971  N   GLU X 504      44.627  67.930  33.438  0.00  0.00            
ATOM   3972  CA  GLU X 504      44.365  66.745  32.594  0.00  0.00            
ATOM   3973  CB  GLU X 504      43.080  66.999  31.772  0.00  0.00            
ATOM   3974  CG  GLU X 504      42.347  65.730  31.299  0.00  0.00            
ATOM   3975  CD  GLU X 504      41.738  64.899  32.438  0.00  0.00            
ATOM   3976  OE1 GLU X 504      41.348  65.461  33.493  0.00  0.00            
ATOM   3977  OE2 GLU X 504      41.650  63.659  32.290  0.00  0.00            
ATOM   3978  C   GLU X 504      45.587  66.327  31.727  0.00  0.00            
ATOM   3979  O   GLU X 504      45.452  65.992  30.547  0.00  0.00            
ATOM   3980  N   GLY X 505      46.795  66.397  32.304  0.00  0.00            
ATOM   3981  CA  GLY X 505      48.090  66.266  31.627  0.00  0.00            
ATOM   3982  C   GLY X 505      48.811  64.926  31.827  0.00  0.00            
ATOM   3983  O   GLY X 505      48.702  64.285  32.875  0.00  0.00            
ATOM   3984  N   TYR X 506      49.594  64.528  30.822  0.00  0.00            
ATOM   3985  CA  TYR X 506      50.368  63.282  30.759  0.00  0.00            
ATOM   3986  CB  TYR X 506      49.494  62.164  30.158  0.00  0.00            
ATOM   3987  CG  TYR X 506      49.131  62.282  28.686  0.00  0.00            
ATOM   3988  CD1 TYR X 506      48.181  63.233  28.261  0.00  0.00            
ATOM   3989  CE1 TYR X 506      47.795  63.297  26.909  0.00  0.00            
ATOM   3990  CZ  TYR X 506      48.348  62.395  25.975  0.00  0.00            
ATOM   3991  OH  TYR X 506      48.004  62.464  24.663  0.00  0.00            
ATOM   3992  CE2 TYR X 506      49.283  61.430  26.402  0.00  0.00            
ATOM   3993  CD2 TYR X 506      49.684  61.382  27.751  0.00  0.00            
ATOM   3994  C   TYR X 506      51.682  63.469  29.979  0.00  0.00            
ATOM   3995  O   TYR X 506      51.872  64.473  29.289  0.00  0.00            
ATOM   3996  N   LEU X 507      52.606  62.510  30.084  0.00  0.00            
ATOM   3997  CA  LEU X 507      53.859  62.490  29.316  0.00  0.00            
ATOM   3998  CB  LEU X 507      55.027  62.187  30.274  0.00  0.00            
ATOM   3999  CG  LEU X 507      56.426  62.251  29.631  0.00  0.00            
ATOM   4000  CD1 LEU X 507      56.759  63.646  29.100  0.00  0.00            
ATOM   4001  CD2 LEU X 507      57.500  61.867  30.647  0.00  0.00            
ATOM   4002  C   LEU X 507      53.781  61.503  28.138  0.00  0.00            
ATOM   4003  O   LEU X 507      53.182  60.437  28.263  0.00  0.00            
ATOM   4004  N   GLN X 508      54.431  61.817  27.014  0.00  0.00            
ATOM   4005  CA  GLN X 508      54.646  60.870  25.912  0.00  0.00            
ATOM   4006  CB  GLN X 508      53.961  61.370  24.628  0.00  0.00            
ATOM   4007  CG  GLN X 508      52.441  61.518  24.817  0.00  0.00            
ATOM   4008  CD  GLN X 508      51.725  62.012  23.567  0.00  0.00            
ATOM   4009  OE1 GLN X 508      51.852  63.163  23.170  0.00  0.00            
ATOM   4010  NE2 GLN X 508      50.940  61.191  22.909  0.00  0.00            
ATOM   4011  C   GLN X 508      56.150  60.608  25.731  0.00  0.00            
ATOM   4012  O   GLN X 508      56.933  61.560  25.696  0.00  0.00            
ATOM   4013  N   ILE X 509      56.559  59.336  25.648  0.00  0.00            
ATOM   4014  CA  ILE X 509      57.968  58.880  25.621  0.00  0.00            
ATOM   4015  CB  ILE X 509      58.390  58.252  26.975  0.00  0.00            
ATOM   4016  CG2 ILE X 509      58.377  59.316  28.084  0.00  0.00            
ATOM   4017  CG1 ILE X 509      57.526  57.029  27.362  0.00  0.00            
ATOM   4018  CD1 ILE X 509      57.991  56.316  28.639  0.00  0.00            
ATOM   4019  C   ILE X 509      58.266  57.916  24.462  0.00  0.00            
ATOM   4020  O   ILE X 509      57.357  57.272  23.932  0.00  0.00            
ATOM   4021  N   GLY X 510      59.535  57.806  24.062  0.00  0.00            
ATOM   4022  CA  GLY X 510      59.954  56.970  22.933  0.00  0.00            
ATOM   4023  C   GLY X 510      61.348  57.321  22.406  0.00  0.00            
ATOM   4024  O   GLY X 510      62.306  57.450  23.168  0.00  0.00            
ATOM   4025  N   ALA X 511      61.466  57.511  21.088  0.00  0.00            
ATOM   4026  CA  ALA X 511      62.669  58.077  20.465  0.00  0.00            
ATOM   4027  CB  ALA X 511      62.729  57.601  19.007  0.00  0.00            
ATOM   4028  C   ALA X 511      62.721  59.619  20.579  0.00  0.00            
ATOM   4029  O   ALA X 511      63.735  60.247  20.276  0.00  0.00            
ATOM   4030  N   ASN X 512      61.613  60.222  21.009  0.00  0.00            
ATOM   4031  CA  ASN X 512      61.385  61.647  21.225  0.00  0.00            
ATOM   4032  CB  ASN X 512      60.830  62.195  19.891  0.00  0.00            
ATOM   4033  CG  ASN X 512      60.881  63.702  19.747  0.00  0.00            
ATOM   4034  OD1 ASN X 512      60.659  64.459  20.681  0.00  0.00            
ATOM   4035  ND2 ASN X 512      61.138  64.200  18.561  0.00  0.00            
ATOM   4036  C   ASN X 512      60.399  61.779  22.409  0.00  0.00            
ATOM   4037  O   ASN X 512      59.574  60.878  22.602  0.00  0.00            
ATOM   4038  N   THR X 513      60.454  62.853  23.206  0.00  0.00            
ATOM   4039  CA  THR X 513      59.502  63.060  24.316  0.00  0.00            
ATOM   4040  CB  THR X 513      60.014  62.429  25.623  0.00  0.00            
ATOM   4041  CG2 THR X 513      61.396  62.888  26.072  0.00  0.00            
ATOM   4042  OG1 THR X 513      59.125  62.689  26.682  0.00  0.00            
ATOM   4043  C   THR X 513      59.050  64.513  24.511  0.00  0.00            
ATOM   4044  O   THR X 513      59.836  65.464  24.447  0.00  0.00            
ATOM   4045  N   GLN X 514      57.748  64.674  24.767  0.00  0.00            
ATOM   4046  CA  GLN X 514      57.071  65.931  25.096  0.00  0.00            
ATOM   4047  CB  GLN X 514      56.821  66.725  23.801  0.00  0.00            
ATOM   4048  CG  GLN X 514      56.164  68.092  24.047  0.00  0.00            
ATOM   4049  CD  GLN X 514      56.136  68.987  22.814  0.00  0.00            
ATOM   4050  OE1 GLN X 514      56.437  68.588  21.690  0.00  0.00            
ATOM   4051  NE2 GLN X 514      55.792  70.244  22.979  0.00  0.00            
ATOM   4052  C   GLN X 514      55.755  65.631  25.837  0.00  0.00            
ATOM   4053  O   GLN X 514      55.084  64.637  25.543  0.00  0.00            
ATOM   4054  N   ALA X 515      55.372  66.484  26.788  0.00  0.00            
ATOM   4055  CA  ALA X 515      54.100  66.380  27.504  0.00  0.00            
ATOM   4056  CB  ALA X 515      54.186  67.247  28.765  0.00  0.00            
ATOM   4057  C   ALA X 515      52.876  66.733  26.629  0.00  0.00            
ATOM   4058  O   ALA X 515      52.981  67.437  25.618  0.00  0.00            
ATOM   4059  N   ALA X 516      51.699  66.265  27.040  0.00  0.00            
ATOM   4060  CA  ALA X 516      50.416  66.497  26.381  0.00  0.00            
ATOM   4061  CB  ALA X 516      50.179  65.342  25.402  0.00  0.00            
ATOM   4062  C   ALA X 516      49.276  66.640  27.409  0.00  0.00            
ATOM   4063  O   ALA X 516      49.434  66.298  28.582  0.00  0.00            
ATOM   4064  N   GLN X 517      48.121  67.156  26.980  0.00  0.00            
ATOM   4065  CA  GLN X 517      46.954  67.399  27.843  0.00  0.00            
ATOM   4066  CB  GLN X 517      47.026  68.833  28.404  0.00  0.00            
ATOM   4067  CG  GLN X 517      46.937  69.923  27.325  0.00  0.00            
ATOM   4068  CD  GLN X 517      47.292  71.322  27.818  0.00  0.00            
ATOM   4069  OE1 GLN X 517      47.523  71.585  28.988  0.00  0.00            
ATOM   4070  NE2 GLN X 517      47.389  72.273  26.923  0.00  0.00            
ATOM   4071  C   GLN X 517      45.619  67.057  27.154  0.00  0.00            
ATOM   4072  O   GLN X 517      45.609  66.588  26.012  0.00  0.00            
ATOM   4073  N   LYS X 518      44.502  67.214  27.884  0.00  0.00            
ATOM   4074  CA  LYS X 518      43.163  66.689  27.534  0.00  0.00            
ATOM   4075  CB  LYS X 518      42.446  67.578  26.494  0.00  0.00            
ATOM   4076  CG  LYS X 518      42.173  68.984  27.053  0.00  0.00            
ATOM   4077  CD  LYS X 518      41.139  69.764  26.226  0.00  0.00            
ATOM   4078  CE  LYS X 518      40.864  71.116  26.899  0.00  0.00            
ATOM   4079  NZ  LYS X 518      39.749  71.854  26.256  0.00  0.00            
ATOM   4080  C   LYS X 518      43.203  65.196  27.176  0.00  0.00            
ATOM   4081  O   LYS X 518      42.734  64.778  26.113  0.00  0.00            
ATOM   4082  N   LEU X 519      43.802  64.412  28.081  0.00  0.00            
ATOM   4083  CA  LEU X 519      44.029  62.967  27.961  0.00  0.00            
ATOM   4084  CB  LEU X 519      44.584  62.450  29.307  0.00  0.00            
ATOM   4085  CG  LEU X 519      44.761  60.919  29.383  0.00  0.00            
ATOM   4086  CD1 LEU X 519      45.714  60.377  28.317  0.00  0.00            
ATOM   4087  CD2 LEU X 519      45.299  60.515  30.756  0.00  0.00            
ATOM   4088  C   LEU X 519      42.757  62.202  27.549  0.00  0.00            
ATOM   4089  O   LEU X 519      41.838  62.041  28.353  0.00  0.00            
ATOM   4090  N   LYS X 520      42.733  61.720  26.298  0.00  0.00            
ATOM   4091  CA  LYS X 520      41.669  60.907  25.670  0.00  0.00            
ATOM   4092  CB  LYS X 520      41.812  59.430  26.096  0.00  0.00            
ATOM   4093  CG  LYS X 520      43.141  58.805  25.637  0.00  0.00            
ATOM   4094  CD  LYS X 520      43.261  57.346  26.097  0.00  0.00            
ATOM   4095  CE  LYS X 520      44.567  56.746  25.564  0.00  0.00            
ATOM   4096  NZ  LYS X 520      44.689  55.300  25.863  0.00  0.00            
ATOM   4097  C   LYS X 520      40.250  61.470  25.860  0.00  0.00            
ATOM   4098  O   LYS X 520      39.278  60.720  25.815  0.00  0.00            
ATOM   4099  N   ASP X 521      40.120  62.780  26.081  0.00  0.00            
ATOM   4100  CA  ASP X 521      38.951  63.393  26.721  0.00  0.00            
ATOM   4101  CB  ASP X 521      39.150  64.917  26.765  0.00  0.00            
ATOM   4102  CG  ASP X 521      37.996  65.627  27.474  0.00  0.00            
ATOM   4103  OD1 ASP X 521      37.761  65.347  28.672  0.00  0.00            
ATOM   4104  OD2 ASP X 521      37.331  66.498  26.866  0.00  0.00            
ATOM   4105  C   ASP X 521      37.611  63.028  26.059  0.00  0.00            
ATOM   4106  O   ASP X 521      36.706  62.526  26.732  0.00  0.00            
ATOM   4107  N   LYS X 522      37.509  63.219  24.739  0.00  0.00            
ATOM   4108  CA  LYS X 522      36.309  62.920  23.939  0.00  0.00            
ATOM   4109  CB  LYS X 522      36.433  63.617  22.572  0.00  0.00            
ATOM   4110  CG  LYS X 522      36.494  65.152  22.653  0.00  0.00            
ATOM   4111  CD  LYS X 522      35.192  65.749  23.197  0.00  0.00            
ATOM   4112  CE  LYS X 522      35.256  67.275  23.189  0.00  0.00            
ATOM   4113  NZ  LYS X 522      33.925  67.854  23.462  0.00  0.00            
ATOM   4114  C   LYS X 522      36.077  61.423  23.742  0.00  0.00            
ATOM   4115  O   LYS X 522      34.930  60.981  23.655  0.00  0.00            
ATOM   4116  N   GLU X 523      37.152  60.642  23.696  0.00  0.00            
ATOM   4117  CA  GLU X 523      37.119  59.199  23.431  0.00  0.00            
ATOM   4118  CB  GLU X 523      38.458  58.760  22.823  0.00  0.00            
ATOM   4119  CG  GLU X 523      38.887  59.574  21.587  0.00  0.00            
ATOM   4120  CD  GLU X 523      40.154  60.384  21.873  0.00  0.00            
ATOM   4121  OE1 GLU X 523      40.076  61.605  22.156  0.00  0.00            
ATOM   4122  OE2 GLU X 523      41.267  59.806  21.803  0.00  0.00            
ATOM   4123  C   GLU X 523      36.787  58.373  24.687  0.00  0.00            
ATOM   4124  O   GLU X 523      36.246  57.272  24.577  0.00  0.00            
ATOM   4125  N   VAL X 524      37.052  58.920  25.879  0.00  0.00            
ATOM   4126  CA  VAL X 524      36.526  58.434  27.166  0.00  0.00            
ATOM   4127  CB  VAL X 524      37.421  58.905  28.334  0.00  0.00            
ATOM   4128  CG1 VAL X 524      36.824  58.577  29.709  0.00  0.00            
ATOM   4129  CG2 VAL X 524      38.798  58.231  28.265  0.00  0.00            
ATOM   4130  C   VAL X 524      35.076  58.890  27.346  0.00  0.00            
ATOM   4131  O   VAL X 524      34.213  58.064  27.642  0.00  0.00            
ATOM   4132  N   ALA X 525      34.776  60.170  27.087  0.00  0.00            
ATOM   4133  CA  ALA X 525      33.429  60.734  27.230  0.00  0.00            
ATOM   4134  CB  ALA X 525      33.518  62.247  26.999  0.00  0.00            
ATOM   4135  C   ALA X 525      32.382  60.070  26.306  0.00  0.00            
ATOM   4136  O   ALA X 525      31.197  60.019  26.651  0.00  0.00            
ATOM   4137  N   PHE X 526      32.811  59.509  25.167  0.00  0.00            
ATOM   4138  CA  PHE X 526      31.980  58.667  24.298  0.00  0.00            
ATOM   4139  CB  PHE X 526      32.795  58.268  23.054  0.00  0.00            
ATOM   4140  CG  PHE X 526      32.003  57.482  22.023  0.00  0.00            
ATOM   4141  CD1 PHE X 526      31.935  56.076  22.093  0.00  0.00            
ATOM   4142  CE1 PHE X 526      31.153  55.360  21.169  0.00  0.00            
ATOM   4143  CZ  PHE X 526      30.433  56.038  20.171  0.00  0.00            
ATOM   4144  CE2 PHE X 526      30.513  57.440  20.088  0.00  0.00            
ATOM   4145  CD2 PHE X 526      31.300  58.159  21.007  0.00  0.00            
ATOM   4146  C   PHE X 526      31.473  57.406  25.021  0.00  0.00            
ATOM   4147  O   PHE X 526      30.301  57.045  24.889  0.00  0.00            
ATOM   4148  N   TRP X 527      32.343  56.741  25.790  0.00  0.00            
ATOM   4149  CA  TRP X 527      32.033  55.490  26.487  0.00  0.00            
ATOM   4150  CB  TRP X 527      33.291  54.615  26.583  0.00  0.00            
ATOM   4151  CG  TRP X 527      33.581  53.817  25.345  0.00  0.00            
ATOM   4152  CD1 TRP X 527      34.527  54.090  24.416  0.00  0.00            
ATOM   4153  NE1 TRP X 527      34.490  53.133  23.417  0.00  0.00            
ATOM   4154  CE2 TRP X 527      33.506  52.197  23.648  0.00  0.00            
ATOM   4155  CZ2 TRP X 527      33.079  51.061  22.944  0.00  0.00            
ATOM   4156  CH2 TRP X 527      32.028  50.287  23.466  0.00  0.00            
ATOM   4157  CZ3 TRP X 527      31.427  50.653  24.685  0.00  0.00            
ATOM   4158  CE3 TRP X 527      31.863  51.798  25.383  0.00  0.00            
ATOM   4159  CD2 TRP X 527      32.911  52.602  24.881  0.00  0.00            
ATOM   4160  C   TRP X 527      31.368  55.711  27.849  0.00  0.00            
ATOM   4161  O   TRP X 527      30.458  54.958  28.190  0.00  0.00            
ATOM   4162  N   THR X 528      31.705  56.766  28.599  0.00  0.00            
ATOM   4163  CA  THR X 528      31.012  57.044  29.875  0.00  0.00            
ATOM   4164  CB  THR X 528      31.759  58.054  30.764  0.00  0.00            
ATOM   4165  CG2 THR X 528      33.153  57.546  31.134  0.00  0.00            
ATOM   4166  OG1 THR X 528      31.918  59.306  30.139  0.00  0.00            
ATOM   4167  C   THR X 528      29.538  57.425  29.678  0.00  0.00            
ATOM   4168  O   THR X 528      28.719  57.115  30.545  0.00  0.00            
ATOM   4169  N   ASN X 529      29.165  57.962  28.506  0.00  0.00            
ATOM   4170  CA  ASN X 529      27.766  58.091  28.075  0.00  0.00            
ATOM   4171  CB  ASN X 529      27.714  59.009  26.841  0.00  0.00            
ATOM   4172  CG  ASN X 529      26.316  59.164  26.256  0.00  0.00            
ATOM   4173  OD1 ASN X 529      26.002  58.652  25.187  0.00  0.00            
ATOM   4174  ND2 ASN X 529      25.455  59.922  26.888  0.00  0.00            
ATOM   4175  C   ASN X 529      27.110  56.723  27.801  0.00  0.00            
ATOM   4176  O   ASN X 529      26.000  56.477  28.265  0.00  0.00            
ATOM   4177  N   LEU X 530      27.797  55.794  27.123  0.00  0.00            
ATOM   4178  CA  LEU X 530      27.297  54.427  26.888  0.00  0.00            
ATOM   4179  CB  LEU X 530      28.214  53.701  25.883  0.00  0.00            
ATOM   4180  CG  LEU X 530      28.140  54.239  24.442  0.00  0.00            
ATOM   4181  CD1 LEU X 530      29.265  53.630  23.607  0.00  0.00            
ATOM   4182  CD2 LEU X 530      26.818  53.877  23.762  0.00  0.00            
ATOM   4183  C   LEU X 530      27.146  53.606  28.186  0.00  0.00            
ATOM   4184  O   LEU X 530      26.360  52.662  28.228  0.00  0.00            
ATOM   4185  N   PHE X 531      27.842  53.982  29.262  0.00  0.00            
ATOM   4186  CA  PHE X 531      27.679  53.400  30.600  0.00  0.00            
ATOM   4187  CB  PHE X 531      29.043  53.395  31.317  0.00  0.00            
ATOM   4188  CG  PHE X 531      30.229  52.753  30.605  0.00  0.00            
ATOM   4189  CD1 PHE X 531      30.076  51.609  29.796  0.00  0.00            
ATOM   4190  CE1 PHE X 531      31.195  51.022  29.173  0.00  0.00            
ATOM   4191  CZ  PHE X 531      32.475  51.567  29.362  0.00  0.00            
ATOM   4192  CE2 PHE X 531      32.639  52.695  30.185  0.00  0.00            
ATOM   4193  CD2 PHE X 531      31.521  53.281  30.805  0.00  0.00            
ATOM   4194  C   PHE X 531      26.604  54.098  31.469  0.00  0.00            
ATOM   4195  O   PHE X 531      26.391  53.689  32.614  0.00  0.00            
ATOM   4196  N   ALA X 532      25.957  55.170  31.002  0.00  0.00            
ATOM   4197  CA  ALA X 532      25.072  56.009  31.822  0.00  0.00            
ATOM   4198  CB  ALA X 532      24.913  57.367  31.136  0.00  0.00            
ATOM   4199  C   ALA X 532      23.699  55.377  32.130  0.00  0.00            
ATOM   4200  O   ALA X 532      23.137  54.654  31.304  0.00  0.00            
ATOM   4201  N   LYS X 533      23.128  55.710  33.295  0.00  0.00            
ATOM   4202  CA  LYS X 533      21.808  55.256  33.777  0.00  0.00            
ATOM   4203  CB  LYS X 533      21.953  53.960  34.604  0.00  0.00            
ATOM   4204  CG  LYS X 533      22.820  54.110  35.870  0.00  0.00            
ATOM   4205  CD  LYS X 533      22.838  52.847  36.748  0.00  0.00            
ATOM   4206  CE  LYS X 533      21.461  52.531  37.347  0.00  0.00            
ATOM   4207  NZ  LYS X 533      21.533  51.420  38.323  0.00  0.00            
ATOM   4208  C   LYS X 533      21.036  56.334  34.539  0.00  0.00            
ATOM   4209  O   LYS X 533      21.639  57.328  35.007  0.00  0.00            
ATOM   4210  OXT LYS X 533      19.803  56.174  34.682  0.00  0.00            
END
