# Supplementary material for: Insights into the Degradation of Polymer–Drug Conjugates by an Overexpressed Enzyme in Cancer Cells
Source: J Med Chem. 2023 Feb 14;66(4):2761–72. doi: 10.1021/acs.jmedchem.2c01781 (PMC9969400; doi:10.1021/acs.jmedchem.2c01781)
Supplement: Supplementary file 2 — jm2c01781_si_002.zip [file jm2c01781_si_002.zip › 8c-TI1.pdb]

CRYST1   89.527   89.527   89.527 109.47 109.47 109.47 P 1           1
ATOM      1  N   SER X   1       6.228  28.385  30.518  0.00  0.00            
ATOM      2  CA  SER X   1       6.443  28.785  31.925  0.00  0.00            
ATOM      3  CB  SER X   1       5.398  29.821  32.335  0.00  0.00            
ATOM      4  OG  SER X   1       5.520  30.972  31.526  0.00  0.00            
ATOM      5  C   SER X   1       6.415  27.581  32.872  0.00  0.00            
ATOM      6  O   SER X   1       5.383  27.274  33.469  0.00  0.00            
ATOM      7  N   SER X   2       7.541  26.878  33.008  0.00  0.00            
ATOM      8  CA  SER X   2       7.643  25.573  33.685  0.00  0.00            
ATOM      9  CB  SER X   2       8.936  24.874  33.259  0.00  0.00            
ATOM     10  OG  SER X   2       9.131  24.928  31.860  0.00  0.00            
ATOM     11  C   SER X   2       7.659  25.635  35.225  0.00  0.00            
ATOM     12  O   SER X   2       8.203  26.594  35.779  0.00  0.00            
ATOM     13  N   PRO X   3       7.186  24.582  35.928  0.00  0.00            
ATOM     14  CD  PRO X   3       6.481  23.421  35.394  0.00  0.00            
ATOM     15  CG  PRO X   3       6.432  22.395  36.526  0.00  0.00            
ATOM     16  CB  PRO X   3       6.433  23.273  37.776  0.00  0.00            
ATOM     17  CA  PRO X   3       7.341  24.442  37.378  0.00  0.00            
ATOM     18  C   PRO X   3       8.812  24.201  37.793  0.00  0.00            
ATOM     19  O   PRO X   3       9.588  23.620  37.021  0.00  0.00            
ATOM     20  N   PRO X   4       9.219  24.602  39.016  0.00  0.00            
ATOM     21  CD  PRO X   4       8.361  25.170  40.053  0.00  0.00            
ATOM     22  CG  PRO X   4       9.290  25.563  41.203  0.00  0.00            
ATOM     23  CB  PRO X   4      10.600  25.850  40.473  0.00  0.00            
ATOM     24  CA  PRO X   4      10.620  24.723  39.437  0.00  0.00            
ATOM     25  C   PRO X   4      11.233  23.409  39.965  0.00  0.00            
ATOM     26  O   PRO X   4      11.884  23.384  41.011  0.00  0.00            
ATOM     27  N   VAL X   5      11.031  22.309  39.241  0.00  0.00            
ATOM     28  CA  VAL X   5      11.659  21.000  39.499  0.00  0.00            
ATOM     29  CB  VAL X   5      10.624  19.867  39.650  0.00  0.00            
ATOM     30  CG1 VAL X   5       9.871  20.013  40.976  0.00  0.00            
ATOM     31  CG2 VAL X   5       9.603  19.798  38.506  0.00  0.00            
ATOM     32  C   VAL X   5      12.682  20.666  38.416  0.00  0.00            
ATOM     33  O   VAL X   5      12.457  20.967  37.242  0.00  0.00            
ATOM     34  N   VAL X   6      13.801  20.049  38.809  0.00  0.00            
ATOM     35  CA  VAL X   6      14.883  19.620  37.901  0.00  0.00            
ATOM     36  CB  VAL X   6      16.059  20.629  37.906  0.00  0.00            
ATOM     37  CG1 VAL X   6      17.328  20.137  37.193  0.00  0.00            
ATOM     38  CG2 VAL X   6      15.648  21.943  37.236  0.00  0.00            
ATOM     39  C   VAL X   6      15.344  18.199  38.236  0.00  0.00            
ATOM     40  O   VAL X   6      15.350  17.785  39.399  0.00  0.00            
ATOM     41  N   ASP X   7      15.747  17.462  37.202  0.00  0.00            
ATOM     42  CA  ASP X   7      16.344  16.125  37.264  0.00  0.00            
ATOM     43  CB  ASP X   7      15.383  15.142  36.582  0.00  0.00            
ATOM     44  CG  ASP X   7      15.984  13.749  36.408  0.00  0.00            
ATOM     45  OD1 ASP X   7      16.253  13.348  35.252  0.00  0.00            
ATOM     46  OD2 ASP X   7      16.151  13.021  37.412  0.00  0.00            
ATOM     47  C   ASP X   7      17.742  16.120  36.616  0.00  0.00            
ATOM     48  O   ASP X   7      17.898  16.447  35.437  0.00  0.00            
ATOM     49  N   THR X   8      18.761  15.730  37.383  0.00  0.00            
ATOM     50  CA  THR X   8      20.167  15.582  36.948  0.00  0.00            
ATOM     51  CB  THR X   8      21.139  16.188  37.981  0.00  0.00            
ATOM     52  CG2 THR X   8      20.734  17.566  38.507  0.00  0.00            
ATOM     53  OG1 THR X   8      21.289  15.342  39.094  0.00  0.00            
ATOM     54  C   THR X   8      20.495  14.101  36.701  0.00  0.00            
ATOM     55  O   THR X   8      19.680  13.228  37.014  0.00  0.00            
ATOM     56  N   VAL X   9      21.688  13.762  36.197  0.00  0.00            
ATOM     57  CA  VAL X   9      22.118  12.346  36.079  0.00  0.00            
ATOM     58  CB  VAL X   9      23.083  12.093  34.901  0.00  0.00            
ATOM     59  CG1 VAL X   9      22.549  12.705  33.599  0.00  0.00            
ATOM     60  CG2 VAL X   9      24.518  12.576  35.131  0.00  0.00            
ATOM     61  C   VAL X   9      22.609  11.733  37.406  0.00  0.00            
ATOM     62  O   VAL X   9      23.042  10.577  37.422  0.00  0.00            
ATOM     63  N   HIE X  10      22.516  12.487  38.513  0.00  0.00            
ATOM     64  CA  HIE X  10      22.882  12.093  39.886  0.00  0.00            
ATOM     65  CB  HIE X  10      24.007  13.023  40.380  0.00  0.00            
ATOM     66  CG  HIE X  10      25.364  12.740  39.782  0.00  0.00            
ATOM     67  ND1 HIE X  10      26.410  12.093  40.445  0.00  0.00            
ATOM     68  CE1 HIE X  10      27.411  11.994  39.555  0.00  0.00            
ATOM     69  NE2 HIE X  10      27.063  12.577  38.397  0.00  0.00            
ATOM     70  CD2 HIE X  10      25.780  13.066  38.524  0.00  0.00            
ATOM     71  C   HIE X  10      21.701  12.115  40.884  0.00  0.00            
ATOM     72  O   HIE X  10      21.790  11.505  41.951  0.00  0.00            
ATOM     73  N   GLY X  11      20.596  12.797  40.565  0.00  0.00            
ATOM     74  CA  GLY X  11      19.434  12.981  41.446  0.00  0.00            
ATOM     75  C   GLY X  11      18.623  14.248  41.139  0.00  0.00            
ATOM     76  O   GLY X  11      18.876  14.932  40.142  0.00  0.00            
ATOM     77  N   LYS X  12      17.635  14.574  41.980  0.00  0.00            
ATOM     78  CA  LYS X  12      16.598  15.590  41.700  0.00  0.00            
ATOM     79  CB  LYS X  12      15.225  14.893  41.727  0.00  0.00            
ATOM     80  CG  LYS X  12      15.087  13.780  40.670  0.00  0.00            
ATOM     81  CD  LYS X  12      13.740  13.051  40.787  0.00  0.00            
ATOM     82  CE  LYS X  12      13.660  11.790  39.911  0.00  0.00            
ATOM     83  NZ  LYS X  12      13.754  12.074  38.461  0.00  0.00            
ATOM     84  C   LYS X  12      16.654  16.786  42.665  0.00  0.00            
ATOM     85  O   LYS X  12      17.185  16.665  43.770  0.00  0.00            
ATOM     86  N   VAL X  13      16.083  17.933  42.271  0.00  0.00            
ATOM     87  CA  VAL X  13      15.956  19.147  43.114  0.00  0.00            
ATOM     88  CB  VAL X  13      17.117  20.151  42.909  0.00  0.00            
ATOM     89  CG1 VAL X  13      18.485  19.576  43.288  0.00  0.00            
ATOM     90  CG2 VAL X  13      17.216  20.684  41.478  0.00  0.00            
ATOM     91  C   VAL X  13      14.617  19.884  42.933  0.00  0.00            
ATOM     92  O   VAL X  13      14.002  19.811  41.866  0.00  0.00            
ATOM     93  N   LEU X  14      14.202  20.633  43.964  0.00  0.00            
ATOM     94  CA  LEU X  14      13.017  21.510  43.989  0.00  0.00            
ATOM     95  CB  LEU X  14      11.971  20.879  44.933  0.00  0.00            
ATOM     96  CG  LEU X  14      10.745  21.761  45.254  0.00  0.00            
ATOM     97  CD1 LEU X  14       9.892  22.064  44.021  0.00  0.00            
ATOM     98  CD2 LEU X  14       9.860  21.054  46.279  0.00  0.00            
ATOM     99  C   LEU X  14      13.386  22.943  44.429  0.00  0.00            
ATOM    100  O   LEU X  14      13.974  23.129  45.495  0.00  0.00            
ATOM    101  N   GLY X  15      13.015  23.944  43.624  0.00  0.00            
ATOM    102  CA  GLY X  15      13.230  25.379  43.872  0.00  0.00            
ATOM    103  C   GLY X  15      11.927  26.188  43.985  0.00  0.00            
ATOM    104  O   GLY X  15      10.918  25.686  44.485  0.00  0.00            
ATOM    105  N   LYS X  16      11.939  27.441  43.500  0.00  0.00            
ATOM    106  CA  LYS X  16      10.758  28.328  43.372  0.00  0.00            
ATOM    107  CB  LYS X  16      10.811  29.487  44.388  0.00  0.00            
ATOM    108  CG  LYS X  16      10.540  29.003  45.815  0.00  0.00            
ATOM    109  CD  LYS X  16      10.257  30.129  46.821  0.00  0.00            
ATOM    110  CE  LYS X  16       8.977  30.919  46.519  0.00  0.00            
ATOM    111  NZ  LYS X  16       8.658  31.869  47.606  0.00  0.00            
ATOM    112  C   LYS X  16      10.619  28.912  41.966  0.00  0.00            
ATOM    113  O   LYS X  16      11.627  29.137  41.303  0.00  0.00            
ATOM    114  N   PHE X  17       9.386  29.195  41.544  0.00  0.00            
ATOM    115  CA  PHE X  17       9.048  29.968  40.338  0.00  0.00            
ATOM    116  CB  PHE X  17       7.929  29.237  39.571  0.00  0.00            
ATOM    117  CG  PHE X  17       7.259  30.040  38.465  0.00  0.00            
ATOM    118  CD1 PHE X  17       6.217  30.938  38.777  0.00  0.00            
ATOM    119  CE1 PHE X  17       5.609  31.704  37.767  0.00  0.00            
ATOM    120  CZ  PHE X  17       6.026  31.559  36.432  0.00  0.00            
ATOM    121  CE2 PHE X  17       7.049  30.649  36.113  0.00  0.00            
ATOM    122  CD2 PHE X  17       7.668  29.894  37.126  0.00  0.00            
ATOM    123  C   PHE X  17       8.635  31.403  40.712  0.00  0.00            
ATOM    124  O   PHE X  17       7.910  31.600  41.691  0.00  0.00            
ATOM    125  N   VAL X  18       9.043  32.399  39.919  0.00  0.00            
ATOM    126  CA  VAL X  18       8.659  33.816  40.076  0.00  0.00            
ATOM    127  CB  VAL X  18       9.719  34.624  40.857  0.00  0.00            
ATOM    128  CG1 VAL X  18       9.854  34.149  42.307  0.00  0.00            
ATOM    129  CG2 VAL X  18      11.107  34.589  40.211  0.00  0.00            
ATOM    130  C   VAL X  18       8.374  34.502  38.734  0.00  0.00            
ATOM    131  O   VAL X  18       8.940  34.144  37.699  0.00  0.00            
ATOM    132  N   SER X  19       7.520  35.530  38.769  0.00  0.00            
ATOM    133  CA  SER X  19       7.200  36.412  37.639  0.00  0.00            
ATOM    134  CB  SER X  19       5.947  35.903  36.920  0.00  0.00            
ATOM    135  OG  SER X  19       5.679  36.677  35.768  0.00  0.00            
ATOM    136  C   SER X  19       6.975  37.849  38.130  0.00  0.00            
ATOM    137  O   SER X  19       6.300  38.061  39.143  0.00  0.00            
ATOM    138  N   LEU X  20       7.536  38.826  37.416  0.00  0.00            
ATOM    139  CA  LEU X  20       7.472  40.266  37.694  0.00  0.00            
ATOM    140  CB  LEU X  20       8.876  40.770  38.084  0.00  0.00            
ATOM    141  CG  LEU X  20       9.485  40.166  39.365  0.00  0.00            
ATOM    142  CD1 LEU X  20      10.889  40.739  39.569  0.00  0.00            
ATOM    143  CD2 LEU X  20       8.663  40.476  40.619  0.00  0.00            
ATOM    144  C   LEU X  20       6.923  41.038  36.480  0.00  0.00            
ATOM    145  O   LEU X  20       7.023  40.585  35.337  0.00  0.00            
ATOM    146  N   GLU X  21       6.342  42.219  36.711  0.00  0.00            
ATOM    147  CA  GLU X  21       5.616  42.995  35.690  0.00  0.00            
ATOM    148  CB  GLU X  21       4.894  44.169  36.377  0.00  0.00            
ATOM    149  CG  GLU X  21       4.057  45.029  35.417  0.00  0.00            
ATOM    150  CD  GLU X  21       3.616  46.337  36.081  0.00  0.00            
ATOM    151  OE1 GLU X  21       2.403  46.533  36.325  0.00  0.00            
ATOM    152  OE2 GLU X  21       4.480  47.211  36.337  0.00  0.00            
ATOM    153  C   GLU X  21       6.526  43.497  34.549  0.00  0.00            
ATOM    154  O   GLU X  21       6.282  43.194  33.378  0.00  0.00            
ATOM    155  N   GLY X  22       7.568  44.265  34.882  0.00  0.00            
ATOM    156  CA  GLY X  22       8.380  45.048  33.938  0.00  0.00            
ATOM    157  C   GLY X  22       9.514  44.294  33.229  0.00  0.00            
ATOM    158  O   GLY X  22      10.467  44.937  32.781  0.00  0.00            
ATOM    159  N   PHE X  23       9.447  42.961  33.171  0.00  0.00            
ATOM    160  CA  PHE X  23      10.540  42.059  32.777  0.00  0.00            
ATOM    161  CB  PHE X  23      10.930  41.205  33.992  0.00  0.00            
ATOM    162  CG  PHE X  23      11.632  41.966  35.103  0.00  0.00            
ATOM    163  CD1 PHE X  23      13.038  41.952  35.188  0.00  0.00            
ATOM    164  CE1 PHE X  23      13.687  42.623  36.239  0.00  0.00            
ATOM    165  CZ  PHE X  23      12.938  43.327  37.197  0.00  0.00            
ATOM    166  CE2 PHE X  23      11.536  43.363  37.102  0.00  0.00            
ATOM    167  CD2 PHE X  23      10.886  42.682  36.059  0.00  0.00            
ATOM    168  C   PHE X  23      10.180  41.175  31.567  0.00  0.00            
ATOM    169  O   PHE X  23       9.007  40.997  31.241  0.00  0.00            
ATOM    170  N   ALA X  24      11.187  40.595  30.906  0.00  0.00            
ATOM    171  CA  ALA X  24      11.044  39.803  29.679  0.00  0.00            
ATOM    172  CB  ALA X  24      12.314  40.011  28.843  0.00  0.00            
ATOM    173  C   ALA X  24      10.778  38.300  29.918  0.00  0.00            
ATOM    174  O   ALA X  24      10.169  37.640  29.072  0.00  0.00            
ATOM    175  N   GLN X  25      11.217  37.741  31.052  0.00  0.00            
ATOM    176  CA  GLN X  25      11.091  36.313  31.382  0.00  0.00            
ATOM    177  CB  GLN X  25      12.440  35.602  31.145  0.00  0.00            
ATOM    178  CG  GLN X  25      12.769  35.347  29.670  0.00  0.00            
ATOM    179  CD  GLN X  25      11.733  34.436  29.030  0.00  0.00            
ATOM    180  OE1 GLN X  25      11.644  33.257  29.332  0.00  0.00            
ATOM    181  NE2 GLN X  25      10.860  34.956  28.200  0.00  0.00            
ATOM    182  C   GLN X  25      10.644  36.066  32.835  0.00  0.00            
ATOM    183  O   GLN X  25      11.183  36.701  33.745  0.00  0.00            
ATOM    184  N   PRO X  26       9.722  35.115  33.087  0.00  0.00            
ATOM    185  CD  PRO X  26       8.704  34.619  32.175  0.00  0.00            
ATOM    186  CG  PRO X  26       7.556  34.188  33.084  0.00  0.00            
ATOM    187  CB  PRO X  26       8.283  33.636  34.311  0.00  0.00            
ATOM    188  CA  PRO X  26       9.591  34.438  34.379  0.00  0.00            
ATOM    189  C   PRO X  26      10.803  33.527  34.642  0.00  0.00            
ATOM    190  O   PRO X  26      11.442  33.042  33.703  0.00  0.00            
ATOM    191  N   VAL X  27      11.132  33.271  35.909  0.00  0.00            
ATOM    192  CA  VAL X  27      12.398  32.629  36.320  0.00  0.00            
ATOM    193  CB  VAL X  27      13.404  33.708  36.787  0.00  0.00            
ATOM    194  CG1 VAL X  27      14.681  33.168  37.448  0.00  0.00            
ATOM    195  CG2 VAL X  27      13.860  34.578  35.605  0.00  0.00            
ATOM    196  C   VAL X  27      12.164  31.557  37.388  0.00  0.00            
ATOM    197  O   VAL X  27      11.307  31.702  38.258  0.00  0.00            
ATOM    198  N   ALA X  28      12.955  30.485  37.331  0.00  0.00            
ATOM    199  CA  ALA X  28      13.095  29.483  38.380  0.00  0.00            
ATOM    200  CB  ALA X  28      12.991  28.086  37.759  0.00  0.00            
ATOM    201  C   ALA X  28      14.405  29.695  39.168  0.00  0.00            
ATOM    202  O   ALA X  28      15.457  29.977  38.587  0.00  0.00            
ATOM    203  N   ILE X  29      14.331  29.563  40.495  0.00  0.00            
ATOM    204  CA  ILE X  29      15.401  29.898  41.448  0.00  0.00            
ATOM    205  CB  ILE X  29      14.983  31.094  42.344  0.00  0.00            
ATOM    206  CG2 ILE X  29      16.131  31.442  43.315  0.00  0.00            
ATOM    207  CG1 ILE X  29      14.576  32.321  41.490  0.00  0.00            
ATOM    208  CD1 ILE X  29      14.101  33.542  42.291  0.00  0.00            
ATOM    209  C   ILE X  29      15.752  28.672  42.299  0.00  0.00            
ATOM    210  O   ILE X  29      14.867  28.072  42.918  0.00  0.00            
ATOM    211  N   PHE X  30      17.045  28.350  42.390  0.00  0.00            
ATOM    212  CA  PHE X  30      17.593  27.217  43.141  0.00  0.00            
ATOM    213  CB  PHE X  30      18.036  26.123  42.154  0.00  0.00            
ATOM    214  CG  PHE X  30      16.942  25.612  41.232  0.00  0.00            
ATOM    215  CD1 PHE X  30      16.695  26.259  40.005  0.00  0.00            
ATOM    216  CE1 PHE X  30      15.664  25.807  39.162  0.00  0.00            
ATOM    217  CZ  PHE X  30      14.880  24.704  39.541  0.00  0.00            
ATOM    218  CE2 PHE X  30      15.137  24.042  40.753  0.00  0.00            
ATOM    219  CD2 PHE X  30      16.165  24.495  41.599  0.00  0.00            
ATOM    220  C   PHE X  30      18.761  27.683  44.030  0.00  0.00            
ATOM    221  O   PHE X  30      19.808  28.096  43.533  0.00  0.00            
ATOM    222  N   LEU X  31      18.585  27.623  45.350  0.00  0.00            
ATOM    223  CA  LEU X  31      19.533  28.120  46.354  0.00  0.00            
ATOM    224  CB  LEU X  31      18.789  29.018  47.361  0.00  0.00            
ATOM    225  CG  LEU X  31      18.004  30.197  46.758  0.00  0.00            
ATOM    226  CD1 LEU X  31      17.337  30.988  47.880  0.00  0.00            
ATOM    227  CD2 LEU X  31      18.894  31.147  45.959  0.00  0.00            
ATOM    228  C   LEU X  31      20.240  26.970  47.084  0.00  0.00            
ATOM    229  O   LEU X  31      19.626  25.938  47.357  0.00  0.00            
ATOM    230  N   GLY X  32      21.509  27.154  47.454  0.00  0.00            
ATOM    231  CA  GLY X  32      22.254  26.192  48.276  0.00  0.00            
ATOM    232  C   GLY X  32      22.429  24.820  47.614  0.00  0.00            
ATOM    233  O   GLY X  32      22.037  23.797  48.176  0.00  0.00            
ATOM    234  N   ILE X  33      23.010  24.792  46.414  0.00  0.00            
ATOM    235  CA  ILE X  33      23.416  23.568  45.708  0.00  0.00            
ATOM    236  CB  ILE X  33      23.204  23.732  44.184  0.00  0.00            
ATOM    237  CG2 ILE X  33      23.563  22.430  43.445  0.00  0.00            
ATOM    238  CG1 ILE X  33      21.786  24.207  43.783  0.00  0.00            
ATOM    239  CD1 ILE X  33      20.635  23.308  44.253  0.00  0.00            
ATOM    240  C   ILE X  33      24.894  23.276  46.029  0.00  0.00            
ATOM    241  O   ILE X  33      25.739  24.129  45.748  0.00  0.00            
ATOM    242  N   PRO X  34      25.253  22.125  46.625  0.00  0.00            
ATOM    243  CD  PRO X  34      24.376  21.128  47.225  0.00  0.00            
ATOM    244  CG  PRO X  34      25.290  20.037  47.791  0.00  0.00            
ATOM    245  CB  PRO X  34      26.627  20.753  47.983  0.00  0.00            
ATOM    246  CA  PRO X  34      26.651  21.748  46.824  0.00  0.00            
ATOM    247  C   PRO X  34      27.258  21.168  45.533  0.00  0.00            
ATOM    248  O   PRO X  34      26.564  20.549  44.722  0.00  0.00            
ATOM    249  N   PHE X  35      28.565  21.348  45.343  0.00  0.00            
ATOM    250  CA  PHE X  35      29.309  20.965  44.134  0.00  0.00            
ATOM    251  CB  PHE X  35      29.782  22.242  43.419  0.00  0.00            
ATOM    252  CG  PHE X  35      30.623  23.212  44.234  0.00  0.00            
ATOM    253  CD1 PHE X  35      32.009  23.005  44.376  0.00  0.00            
ATOM    254  CE1 PHE X  35      32.798  23.948  45.061  0.00  0.00            
ATOM    255  CZ  PHE X  35      32.209  25.108  45.590  0.00  0.00            
ATOM    256  CE2 PHE X  35      30.826  25.312  45.460  0.00  0.00            
ATOM    257  CD2 PHE X  35      30.031  24.362  44.793  0.00  0.00            
ATOM    258  C   PHE X  35      30.462  19.973  44.389  0.00  0.00            
ATOM    259  O   PHE X  35      31.067  19.473  43.434  0.00  0.00            
ATOM    260  N   ALA X  36      30.772  19.670  45.653  0.00  0.00            
ATOM    261  CA  ALA X  36      31.866  18.792  46.076  0.00  0.00            
ATOM    262  CB  ALA X  36      33.115  19.670  46.239  0.00  0.00            
ATOM    263  C   ALA X  36      31.543  18.039  47.386  0.00  0.00            
ATOM    264  O   ALA X  36      30.550  18.328  48.058  0.00  0.00            
ATOM    265  N   LYS X  37      32.408  17.100  47.782  0.00  0.00            
ATOM    266  CA  LYS X  37      32.438  16.462  49.114  0.00  0.00            
ATOM    267  CB  LYS X  37      33.514  15.363  49.099  0.00  0.00            
ATOM    268  CG  LYS X  37      33.050  14.048  48.455  0.00  0.00            
ATOM    269  CD  LYS X  37      32.381  13.124  49.483  0.00  0.00            
ATOM    270  CE  LYS X  37      31.992  11.790  48.839  0.00  0.00            
ATOM    271  NZ  LYS X  37      31.415  10.858  49.836  0.00  0.00            
ATOM    272  C   LYS X  37      32.755  17.471  50.239  0.00  0.00            
ATOM    273  O   LYS X  37      33.341  18.522  49.957  0.00  0.00            
ATOM    274  N   PRO X  38      32.421  17.186  51.513  0.00  0.00            
ATOM    275  CD  PRO X  38      31.522  16.133  51.963  0.00  0.00            
ATOM    276  CG  PRO X  38      30.945  16.639  53.282  0.00  0.00            
ATOM    277  CB  PRO X  38      32.114  17.423  53.875  0.00  0.00            
ATOM    278  CA  PRO X  38      32.781  18.049  52.643  0.00  0.00            
ATOM    279  C   PRO X  38      34.312  18.187  52.829  0.00  0.00            
ATOM    280  O   PRO X  38      35.008  17.165  52.828  0.00  0.00            
ATOM    281  N   PRO X  39      34.854  19.409  53.024  0.00  0.00            
ATOM    282  CD  PRO X  39      34.179  20.671  52.725  0.00  0.00            
ATOM    283  CG  PRO X  39      35.273  21.731  52.584  0.00  0.00            
ATOM    284  CB  PRO X  39      36.524  20.900  52.302  0.00  0.00            
ATOM    285  CA  PRO X  39      36.290  19.681  53.200  0.00  0.00            
ATOM    286  C   PRO X  39      36.688  19.936  54.676  0.00  0.00            
ATOM    287  O   PRO X  39      37.595  20.722  54.961  0.00  0.00            
ATOM    288  N   LEU X  40      35.956  19.347  55.626  0.00  0.00            
ATOM    289  CA  LEU X  40      36.041  19.641  57.066  0.00  0.00            
ATOM    290  CB  LEU X  40      34.634  19.540  57.696  0.00  0.00            
ATOM    291  CG  LEU X  40      33.799  18.277  57.405  0.00  0.00            
ATOM    292  CD1 LEU X  40      34.478  16.952  57.756  0.00  0.00            
ATOM    293  CD2 LEU X  40      32.503  18.355  58.204  0.00  0.00            
ATOM    294  C   LEU X  40      37.101  18.822  57.828  0.00  0.00            
ATOM    295  O   LEU X  40      37.598  17.809  57.332  0.00  0.00            
ATOM    296  N   GLY X  41      37.435  19.254  59.051  0.00  0.00            
ATOM    297  CA  GLY X  41      38.229  18.483  60.022  0.00  0.00            
ATOM    298  C   GLY X  41      39.520  17.853  59.452  0.00  0.00            
ATOM    299  O   GLY X  41      40.420  18.589  59.037  0.00  0.00            
ATOM    300  N   PRO X  42      39.636  16.507  59.397  0.00  0.00            
ATOM    301  CD  PRO X  42      38.632  15.536  59.819  0.00  0.00            
ATOM    302  CG  PRO X  42      39.122  14.169  59.343  0.00  0.00            
ATOM    303  CB  PRO X  42      40.637  14.344  59.272  0.00  0.00            
ATOM    304  CA  PRO X  42      40.819  15.812  58.872  0.00  0.00            
ATOM    305  C   PRO X  42      41.051  15.981  57.357  0.00  0.00            
ATOM    306  O   PRO X  42      42.096  15.570  56.846  0.00  0.00            
ATOM    307  N   LEU X  43      40.105  16.590  56.635  0.00  0.00            
ATOM    308  CA  LEU X  43      40.085  16.730  55.174  0.00  0.00            
ATOM    309  CB  LEU X  43      38.818  16.048  54.619  0.00  0.00            
ATOM    310  CG  LEU X  43      38.578  14.615  55.133  0.00  0.00            
ATOM    311  CD1 LEU X  43      37.285  14.066  54.547  0.00  0.00            
ATOM    312  CD2 LEU X  43      39.708  13.646  54.780  0.00  0.00            
ATOM    313  C   LEU X  43      40.226  18.194  54.709  0.00  0.00            
ATOM    314  O   LEU X  43      39.970  18.502  53.542  0.00  0.00            
ATOM    315  N   ARG X  44      40.646  19.096  55.610  0.00  0.00            
ATOM    316  CA  ARG X  44      41.063  20.481  55.305  0.00  0.00            
ATOM    317  CB  ARG X  44      41.367  21.236  56.612  0.00  0.00            
ATOM    318  CG  ARG X  44      40.139  21.494  57.494  0.00  0.00            
ATOM    319  CD  ARG X  44      40.595  22.025  58.860  0.00  0.00            
ATOM    320  NE  ARG X  44      39.453  22.164  59.772  0.00  0.00            
ATOM    321  CZ  ARG X  44      39.349  21.759  61.020  0.00  0.00            
ATOM    322  NH1 ARG X  44      40.354  21.333  61.724  0.00  0.00            
ATOM    323  NH2 ARG X  44      38.185  21.790  61.584  0.00  0.00            
ATOM    324  C   ARG X  44      42.310  20.520  54.412  0.00  0.00            
ATOM    325  O   ARG X  44      43.104  19.576  54.413  0.00  0.00            
ATOM    326  N   PHE X  45      42.531  21.658  53.751  0.00  0.00            
ATOM    327  CA  PHE X  45      43.735  21.969  52.962  0.00  0.00            
ATOM    328  CB  PHE X  45      44.956  22.123  53.892  0.00  0.00            
ATOM    329  CG  PHE X  45      44.694  22.807  55.225  0.00  0.00            
ATOM    330  CD1 PHE X  45      44.336  24.168  55.272  0.00  0.00            
ATOM    331  CE1 PHE X  45      44.081  24.789  56.508  0.00  0.00            
ATOM    332  CZ  PHE X  45      44.182  24.053  57.702  0.00  0.00            
ATOM    333  CE2 PHE X  45      44.542  22.694  57.661  0.00  0.00            
ATOM    334  CD2 PHE X  45      44.799  22.074  56.425  0.00  0.00            
ATOM    335  C   PHE X  45      43.946  21.030  51.749  0.00  0.00            
ATOM    336  O   PHE X  45      45.016  20.439  51.555  0.00  0.00            
ATOM    337  N   THR X  46      42.879  20.874  50.956  0.00  0.00            
ATOM    338  CA  THR X  46      42.805  20.085  49.709  0.00  0.00            
ATOM    339  CB  THR X  46      42.141  18.707  49.928  0.00  0.00            
ATOM    340  CG2 THR X  46      42.771  17.874  51.043  0.00  0.00            
ATOM    341  OG1 THR X  46      40.783  18.892  50.255  0.00  0.00            
ATOM    342  C   THR X  46      42.008  20.816  48.613  0.00  0.00            
ATOM    343  O   THR X  46      41.158  21.661  48.935  0.00  0.00            
ATOM    344  N   PRO X  47      42.205  20.474  47.321  0.00  0.00            
ATOM    345  CD  PRO X  47      43.280  19.646  46.775  0.00  0.00            
ATOM    346  CG  PRO X  47      42.824  19.211  45.383  0.00  0.00            
ATOM    347  CB  PRO X  47      41.862  20.324  44.966  0.00  0.00            
ATOM    348  CA  PRO X  47      41.207  20.748  46.287  0.00  0.00            
ATOM    349  C   PRO X  47      39.923  19.934  46.564  0.00  0.00            
ATOM    350  O   PRO X  47      40.023  18.728  46.821  0.00  0.00            
ATOM    351  N   PRO X  48      38.711  20.522  46.490  0.00  0.00            
ATOM    352  CD  PRO X  48      38.432  21.947  46.365  0.00  0.00            
ATOM    353  CG  PRO X  48      37.053  22.145  46.988  0.00  0.00            
ATOM    354  CB  PRO X  48      36.346  20.821  46.720  0.00  0.00            
ATOM    355  CA  PRO X  48      37.479  19.797  46.812  0.00  0.00            
ATOM    356  C   PRO X  48      37.233  18.569  45.920  0.00  0.00            
ATOM    357  O   PRO X  48      37.402  18.626  44.695  0.00  0.00            
ATOM    358  N   GLN X  49      36.845  17.453  46.539  0.00  0.00            
ATOM    359  CA  GLN X  49      36.676  16.138  45.903  0.00  0.00            
ATOM    360  CB  GLN X  49      37.026  15.045  46.935  0.00  0.00            
ATOM    361  CG  GLN X  49      38.484  15.097  47.431  0.00  0.00            
ATOM    362  CD  GLN X  49      39.494  14.967  46.296  0.00  0.00            
ATOM    363  OE1 GLN X  49      39.679  13.908  45.704  0.00  0.00            
ATOM    364  NE2 GLN X  49      40.166  16.033  45.931  0.00  0.00            
ATOM    365  C   GLN X  49      35.265  15.945  45.297  0.00  0.00            
ATOM    366  O   GLN X  49      34.317  16.588  45.754  0.00  0.00            
ATOM    367  N   PRO X  50      35.086  15.087  44.272  0.00  0.00            
ATOM    368  CD  PRO X  50      36.103  14.253  43.642  0.00  0.00            
ATOM    369  CG  PRO X  50      35.325  13.209  42.848  0.00  0.00            
ATOM    370  CB  PRO X  50      34.108  14.003  42.377  0.00  0.00            
ATOM    371  CA  PRO X  50      33.807  14.925  43.567  0.00  0.00            
ATOM    372  C   PRO X  50      32.679  14.359  44.449  0.00  0.00            
ATOM    373  O   PRO X  50      32.879  13.403  45.201  0.00  0.00            
ATOM    374  N   ALA X  51      31.474  14.922  44.321  0.00  0.00            
ATOM    375  CA  ALA X  51      30.266  14.507  45.044  0.00  0.00            
ATOM    376  CB  ALA X  51      29.303  15.697  45.093  0.00  0.00            
ATOM    377  C   ALA X  51      29.586  13.264  44.432  0.00  0.00            
ATOM    378  O   ALA X  51      29.578  13.087  43.206  0.00  0.00            
ATOM    379  N   GLU X  52      28.975  12.421  45.270  0.00  0.00            
ATOM    380  CA  GLU X  52      28.368  11.139  44.873  0.00  0.00            
ATOM    381  CB  GLU X  52      28.705  10.057  45.912  0.00  0.00            
ATOM    382  CG  GLU X  52      30.212   9.776  46.017  0.00  0.00            
ATOM    383  CD  GLU X  52      30.511   8.707  47.072  0.00  0.00            
ATOM    384  OE1 GLU X  52      30.164   8.913  48.260  0.00  0.00            
ATOM    385  OE2 GLU X  52      31.141   7.670  46.747  0.00  0.00            
ATOM    386  C   GLU X  52      26.841  11.222  44.638  0.00  0.00            
ATOM    387  O   GLU X  52      26.154  12.010  45.301  0.00  0.00            
ATOM    388  N   PRO X  53      26.281  10.396  43.727  0.00  0.00            
ATOM    389  CD  PRO X  53      26.972   9.393  42.922  0.00  0.00            
ATOM    390  CG  PRO X  53      25.881   8.509  42.327  0.00  0.00            
ATOM    391  CB  PRO X  53      24.746   9.508  42.129  0.00  0.00            
ATOM    392  CA  PRO X  53      24.866  10.429  43.350  0.00  0.00            
ATOM    393  C   PRO X  53      23.927  10.001  44.487  0.00  0.00            
ATOM    394  O   PRO X  53      24.307   9.233  45.383  0.00  0.00            
ATOM    395  N   TRP X  54      22.679  10.476  44.447  0.00  0.00            
ATOM    396  CA  TRP X  54      21.708  10.376  45.548  0.00  0.00            
ATOM    397  CB  TRP X  54      21.729  11.707  46.315  0.00  0.00            
ATOM    398  CG  TRP X  54      21.152  12.885  45.584  0.00  0.00            
ATOM    399  CD1 TRP X  54      19.868  13.294  45.673  0.00  0.00            
ATOM    400  NE1 TRP X  54      19.661  14.382  44.851  0.00  0.00            
ATOM    401  CE2 TRP X  54      20.816  14.751  44.198  0.00  0.00            
ATOM    402  CZ2 TRP X  54      21.106  15.764  43.275  0.00  0.00            
ATOM    403  CH2 TRP X  54      22.421  15.888  42.794  0.00  0.00            
ATOM    404  CZ3 TRP X  54      23.419  15.006  43.247  0.00  0.00            
ATOM    405  CE3 TRP X  54      23.110  13.982  44.164  0.00  0.00            
ATOM    406  CD2 TRP X  54      21.797  13.817  44.656  0.00  0.00            
ATOM    407  C   TRP X  54      20.268  10.003  45.146  0.00  0.00            
ATOM    408  O   TRP X  54      19.512   9.555  46.008  0.00  0.00            
ATOM    409  N   SER X  55      19.879  10.143  43.874  0.00  0.00            
ATOM    410  CA  SER X  55      18.527   9.892  43.321  0.00  0.00            
ATOM    411  CB  SER X  55      18.119   8.415  43.456  0.00  0.00            
ATOM    412  OG  SER X  55      19.047   7.597  42.778  0.00  0.00            
ATOM    413  C   SER X  55      17.376  10.784  43.820  0.00  0.00            
ATOM    414  O   SER X  55      16.566  11.213  42.997  0.00  0.00            
ATOM    415  N   PHE X  56      17.265  11.055  45.124  0.00  0.00            
ATOM    416  CA  PHE X  56      16.103  11.716  45.743  0.00  0.00            
ATOM    417  CB  PHE X  56      16.099  11.410  47.252  0.00  0.00            
ATOM    418  CG  PHE X  56      17.240  11.969  48.082  0.00  0.00            
ATOM    419  CD1 PHE X  56      18.298  11.133  48.490  0.00  0.00            
ATOM    420  CE1 PHE X  56      19.328  11.635  49.304  0.00  0.00            
ATOM    421  CZ  PHE X  56      19.303  12.976  49.722  0.00  0.00            
ATOM    422  CE2 PHE X  56      18.233  13.803  49.345  0.00  0.00            
ATOM    423  CD2 PHE X  56      17.205  13.304  48.528  0.00  0.00            
ATOM    424  C   PHE X  56      15.976  13.225  45.436  0.00  0.00            
ATOM    425  O   PHE X  56      16.872  13.831  44.848  0.00  0.00            
ATOM    426  N   VAL X  57      14.861  13.853  45.837  0.00  0.00            
ATOM    427  CA  VAL X  57      14.614  15.298  45.644  0.00  0.00            
ATOM    428  CB  VAL X  57      13.108  15.608  45.480  0.00  0.00            
ATOM    429  CG1 VAL X  57      12.879  17.095  45.169  0.00  0.00            
ATOM    430  CG2 VAL X  57      12.467  14.810  44.336  0.00  0.00            
ATOM    431  C   VAL X  57      15.225  16.112  46.792  0.00  0.00            
ATOM    432  O   VAL X  57      14.663  16.170  47.890  0.00  0.00            
ATOM    433  N   LYS X  58      16.366  16.765  46.551  0.00  0.00            
ATOM    434  CA  LYS X  58      16.987  17.717  47.492  0.00  0.00            
ATOM    435  CB  LYS X  58      18.487  17.865  47.195  0.00  0.00            
ATOM    436  CG  LYS X  58      19.306  16.654  47.652  0.00  0.00            
ATOM    437  CD  LYS X  58      20.780  16.872  47.306  0.00  0.00            
ATOM    438  CE  LYS X  58      21.652  15.680  47.712  0.00  0.00            
ATOM    439  NZ  LYS X  58      23.077  16.072  47.748  0.00  0.00            
ATOM    440  C   LYS X  58      16.294  19.084  47.459  0.00  0.00            
ATOM    441  O   LYS X  58      15.760  19.500  46.428  0.00  0.00            
ATOM    442  N   ASN X  59      16.335  19.801  48.579  0.00  0.00            
ATOM    443  CA  ASN X  59      15.785  21.150  48.677  0.00  0.00            
ATOM    444  CB  ASN X  59      15.523  21.483  50.153  0.00  0.00            
ATOM    445  CG  ASN X  59      14.769  22.790  50.283  0.00  0.00            
ATOM    446  OD1 ASN X  59      15.342  23.846  50.516  0.00  0.00            
ATOM    447  ND2 ASN X  59      13.480  22.786  50.051  0.00  0.00            
ATOM    448  C   ASN X  59      16.705  22.194  48.017  0.00  0.00            
ATOM    449  O   ASN X  59      17.933  22.086  48.080  0.00  0.00            
ATOM    450  N   ALA X  60      16.110  23.229  47.422  0.00  0.00            
ATOM    451  CA  ALA X  60      16.826  24.393  46.910  0.00  0.00            
ATOM    452  CB  ALA X  60      17.147  24.166  45.426  0.00  0.00            
ATOM    453  C   ALA X  60      16.097  25.725  47.197  0.00  0.00            
ATOM    454  O   ALA X  60      16.093  26.631  46.357  0.00  0.00            
ATOM    455  N   THR X  61      15.453  25.858  48.365  0.00  0.00            
ATOM    456  CA  THR X  61      14.723  27.080  48.781  0.00  0.00            
ATOM    457  CB  THR X  61      13.222  26.820  48.997  0.00  0.00            
ATOM    458  CG2 THR X  61      12.569  26.188  47.767  0.00  0.00            
ATOM    459  OG1 THR X  61      12.967  25.959  50.086  0.00  0.00            
ATOM    460  C   THR X  61      15.338  27.808  49.982  0.00  0.00            
ATOM    461  O   THR X  61      15.031  28.978  50.209  0.00  0.00            
ATOM    462  N   SER X  62      16.264  27.180  50.713  0.00  0.00            
ATOM    463  CA  SER X  62      17.072  27.847  51.747  0.00  0.00            
ATOM    464  CB  SER X  62      17.402  26.885  52.890  0.00  0.00            
ATOM    465  OG  SER X  62      16.290  26.768  53.756  0.00  0.00            
ATOM    466  C   SER X  62      18.371  28.412  51.172  0.00  0.00            
ATOM    467  O   SER X  62      19.075  27.720  50.432  0.00  0.00            
ATOM    468  N   TYR X  63      18.736  29.636  51.567  0.00  0.00            
ATOM    469  CA  TYR X  63      20.074  30.182  51.314  0.00  0.00            
ATOM    470  CB  TYR X  63      20.155  31.654  51.748  0.00  0.00            
ATOM    471  CG  TYR X  63      19.525  32.638  50.781  0.00  0.00            
ATOM    472  CD1 TYR X  63      18.152  32.934  50.867  0.00  0.00            
ATOM    473  CE1 TYR X  63      17.579  33.876  49.994  0.00  0.00            
ATOM    474  CZ  TYR X  63      18.377  34.534  49.031  0.00  0.00            
ATOM    475  OH  TYR X  63      17.838  35.477  48.214  0.00  0.00            
ATOM    476  CE2 TYR X  63      19.748  34.221  48.932  0.00  0.00            
ATOM    477  CD2 TYR X  63      20.319  33.275  49.805  0.00  0.00            
ATOM    478  C   TYR X  63      21.149  29.361  52.055  0.00  0.00            
ATOM    479  O   TYR X  63      20.914  28.937  53.194  0.00  0.00            
ATOM    480  N   PRO X  64      22.342  29.160  51.466  0.00  0.00            
ATOM    481  CD  PRO X  64      22.756  29.615  50.145  0.00  0.00            
ATOM    482  CG  PRO X  64      24.266  29.391  50.076  0.00  0.00            
ATOM    483  CB  PRO X  64      24.484  28.232  51.049  0.00  0.00            
ATOM    484  CA  PRO X  64      23.440  28.472  52.140  0.00  0.00            
ATOM    485  C   PRO X  64      24.007  29.308  53.306  0.00  0.00            
ATOM    486  O   PRO X  64      23.962  30.541  53.243  0.00  0.00            
ATOM    487  N   PRO X  65      24.567  28.677  54.354  0.00  0.00            
ATOM    488  CD  PRO X  65      24.643  27.239  54.561  0.00  0.00            
ATOM    489  CG  PRO X  65      25.678  27.030  55.666  0.00  0.00            
ATOM    490  CB  PRO X  65      25.550  28.307  56.491  0.00  0.00            
ATOM    491  CA  PRO X  65      25.296  29.369  55.416  0.00  0.00            
ATOM    492  C   PRO X  65      26.612  29.971  54.902  0.00  0.00            
ATOM    493  O   PRO X  65      27.139  29.588  53.853  0.00  0.00            
ATOM    494  N   MET X  66      27.171  30.897  55.677  0.00  0.00            
ATOM    495  CA  MET X  66      28.466  31.517  55.404  0.00  0.00            
ATOM    496  CB  MET X  66      28.647  32.764  56.281  0.00  0.00            
ATOM    497  CG  MET X  66      27.489  33.771  56.220  0.00  0.00            
ATOM    498  SD  MET X  66      27.723  35.257  57.242  0.00  0.00            
ATOM    499  CE  MET X  66      27.793  34.528  58.901  0.00  0.00            
ATOM    500  C   MET X  66      29.616  30.531  55.662  0.00  0.00            
ATOM    501  O   MET X  66      29.564  29.713  56.587  0.00  0.00            
ATOM    502  N   CYS X  67      30.700  30.644  54.894  0.00  0.00            
ATOM    503  CA  CYS X  67      31.914  29.859  55.110  0.00  0.00            
ATOM    504  CB  CYS X  67      32.739  29.834  53.808  0.00  0.00            
ATOM    505  SG  CYS X  67      32.984  31.501  53.121  0.00  0.00            
ATOM    506  C   CYS X  67      32.683  30.359  56.351  0.00  0.00            
ATOM    507  O   CYS X  67      33.291  31.430  56.317  0.00  0.00            
ATOM    508  N   THR X  68      32.611  29.584  57.443  0.00  0.00            
ATOM    509  CA  THR X  68      33.373  29.635  58.720  0.00  0.00            
ATOM    510  CB  THR X  68      34.758  28.979  58.577  0.00  0.00            
ATOM    511  CG2 THR X  68      34.680  27.540  58.071  0.00  0.00            
ATOM    512  OG1 THR X  68      35.597  29.686  57.693  0.00  0.00            
ATOM    513  C   THR X  68      33.482  30.961  59.503  0.00  0.00            
ATOM    514  O   THR X  68      34.058  30.975  60.593  0.00  0.00            
ATOM    515  N   GLN X  69      32.916  32.055  58.993  0.00  0.00            
ATOM    516  CA  GLN X  69      33.074  33.436  59.472  0.00  0.00            
ATOM    517  CB  GLN X  69      33.109  34.360  58.241  0.00  0.00            
ATOM    518  CG  GLN X  69      31.744  34.457  57.531  0.00  0.00            
ATOM    519  CD  GLN X  69      31.832  34.874  56.067  0.00  0.00            
ATOM    520  OE1 GLN X  69      31.410  35.956  55.676  0.00  0.00            
ATOM    521  NE2 GLN X  69      32.315  34.011  55.204  0.00  0.00            
ATOM    522  C   GLN X  69      32.003  33.880  60.485  0.00  0.00            
ATOM    523  O   GLN X  69      30.847  33.470  60.406  0.00  0.00            
ATOM    524  N   ASP X  70      32.365  34.771  61.412  0.00  0.00            
ATOM    525  CA  ASP X  70      31.469  35.240  62.480  0.00  0.00            
ATOM    526  CB  ASP X  70      32.313  35.831  63.619  0.00  0.00            
ATOM    527  CG  ASP X  70      31.543  35.882  64.939  0.00  0.00            
ATOM    528  OD1 ASP X  70      30.428  36.443  64.992  0.00  0.00            
ATOM    529  OD2 ASP X  70      32.045  35.351  65.953  0.00  0.00            
ATOM    530  C   ASP X  70      30.432  36.283  61.995  0.00  0.00            
ATOM    531  O   ASP X  70      30.834  37.306  61.429  0.00  0.00            
ATOM    532  N   PRO X  71      29.120  36.119  62.276  0.00  0.00            
ATOM    533  CD  PRO X  71      28.494  34.887  62.735  0.00  0.00            
ATOM    534  CG  PRO X  71      26.985  35.081  62.575  0.00  0.00            
ATOM    535  CB  PRO X  71      26.819  36.594  62.686  0.00  0.00            
ATOM    536  CA  PRO X  71      28.095  37.141  62.038  0.00  0.00            
ATOM    537  C   PRO X  71      28.419  38.546  62.575  0.00  0.00            
ATOM    538  O   PRO X  71      28.037  39.524  61.932  0.00  0.00            
ATOM    539  N   LYS X  72      29.180  38.678  63.675  0.00  0.00            
ATOM    540  CA  LYS X  72      29.603  39.982  64.233  0.00  0.00            
ATOM    541  CB  LYS X  72      30.401  39.777  65.537  0.00  0.00            
ATOM    542  CG  LYS X  72      29.528  39.213  66.672  0.00  0.00            
ATOM    543  CD  LYS X  72      30.215  39.219  68.048  0.00  0.00            
ATOM    544  CE  LYS X  72      31.526  38.423  68.149  0.00  0.00            
ATOM    545  NZ  LYS X  72      31.332  36.953  68.105  0.00  0.00            
ATOM    546  C   LYS X  72      30.407  40.834  63.238  0.00  0.00            
ATOM    547  O   LYS X  72      30.336  42.061  63.303  0.00  0.00            
ATOM    548  N   ALA X  73      31.099  40.194  62.292  0.00  0.00            
ATOM    549  CA  ALA X  73      31.742  40.831  61.139  0.00  0.00            
ATOM    550  CB  ALA X  73      33.171  40.286  61.055  0.00  0.00            
ATOM    551  C   ALA X  73      30.958  40.609  59.825  0.00  0.00            
ATOM    552  O   ALA X  73      30.974  41.462  58.937  0.00  0.00            
ATOM    553  N   GLY X  74      30.238  39.487  59.704  0.00  0.00            
ATOM    554  CA  GLY X  74      29.437  39.116  58.533  0.00  0.00            
ATOM    555  C   GLY X  74      28.267  40.056  58.229  0.00  0.00            
ATOM    556  O   GLY X  74      27.965  40.280  57.057  0.00  0.00            
ATOM    557  N   GLN X  75      27.648  40.668  59.247  0.00  0.00            
ATOM    558  CA  GLN X  75      26.550  41.634  59.072  0.00  0.00            
ATOM    559  CB  GLN X  75      26.146  42.219  60.439  0.00  0.00            
ATOM    560  CG  GLN X  75      25.283  41.266  61.288  0.00  0.00            
ATOM    561  CD  GLN X  75      25.148  41.732  62.739  0.00  0.00            
ATOM    562  OE1 GLN X  75      25.246  42.916  63.059  0.00  0.00            
ATOM    563  NE2 GLN X  75      24.903  40.839  63.672  0.00  0.00            
ATOM    564  C   GLN X  75      26.912  42.775  58.100  0.00  0.00            
ATOM    565  O   GLN X  75      26.070  43.151  57.285  0.00  0.00            
ATOM    566  N   LEU X  76      28.162  43.264  58.121  0.00  0.00            
ATOM    567  CA  LEU X  76      28.666  44.369  57.284  0.00  0.00            
ATOM    568  CB  LEU X  76      30.185  44.533  57.517  0.00  0.00            
ATOM    569  CG  LEU X  76      30.634  45.339  58.754  0.00  0.00            
ATOM    570  CD1 LEU X  76      30.380  46.830  58.544  0.00  0.00            
ATOM    571  CD2 LEU X  76      29.979  44.902  60.066  0.00  0.00            
ATOM    572  C   LEU X  76      28.409  44.165  55.781  0.00  0.00            
ATOM    573  O   LEU X  76      28.204  45.145  55.065  0.00  0.00            
ATOM    574  N   LEU X  77      28.392  42.906  55.330  0.00  0.00            
ATOM    575  CA  LEU X  77      28.038  42.496  53.971  0.00  0.00            
ATOM    576  CB  LEU X  77      29.149  41.558  53.454  0.00  0.00            
ATOM    577  CG  LEU X  77      28.946  41.063  52.010  0.00  0.00            
ATOM    578  CD1 LEU X  77      29.126  42.191  50.991  0.00  0.00            
ATOM    579  CD2 LEU X  77      29.955  39.961  51.691  0.00  0.00            
ATOM    580  C   LEU X  77      26.641  41.850  53.944  0.00  0.00            
ATOM    581  O   LEU X  77      25.720  42.367  53.317  0.00  0.00            
ATOM    582  N   SER X  78      26.465  40.753  54.683  0.00  0.00            
ATOM    583  CA  SER X  78      25.325  39.829  54.574  0.00  0.00            
ATOM    584  CB  SER X  78      25.734  38.460  55.131  0.00  0.00            
ATOM    585  OG  SER X  78      26.678  37.853  54.265  0.00  0.00            
ATOM    586  C   SER X  78      24.008  40.319  55.204  0.00  0.00            
ATOM    587  O   SER X  78      22.998  39.615  55.153  0.00  0.00            
ATOM    588  N   GLU X  79      23.972  41.525  55.771  0.00  0.00            
ATOM    589  CA  GLU X  79      22.735  42.207  56.194  0.00  0.00            
ATOM    590  CB  GLU X  79      22.542  41.972  57.706  0.00  0.00            
ATOM    591  CG  GLU X  79      21.388  42.732  58.385  0.00  0.00            
ATOM    592  CD  GLU X  79      19.977  42.399  57.874  0.00  0.00            
ATOM    593  OE1 GLU X  79      19.808  41.539  56.976  0.00  0.00            
ATOM    594  OE2 GLU X  79      19.003  43.027  58.353  0.00  0.00            
ATOM    595  C   GLU X  79      22.732  43.703  55.834  0.00  0.00            
ATOM    596  O   GLU X  79      21.673  44.267  55.530  0.00  0.00            
ATOM    597  N   LEU X  80      23.906  44.343  55.835  0.00  0.00            
ATOM    598  CA  LEU X  80      24.073  45.788  55.665  0.00  0.00            
ATOM    599  CB  LEU X  80      25.013  46.320  56.768  0.00  0.00            
ATOM    600  CG  LEU X  80      24.609  45.964  58.215  0.00  0.00            
ATOM    601  CD1 LEU X  80      25.618  46.547  59.201  0.00  0.00            
ATOM    602  CD2 LEU X  80      23.225  46.485  58.589  0.00  0.00            
ATOM    603  C   LEU X  80      24.551  46.211  54.264  0.00  0.00            
ATOM    604  O   LEU X  80      24.501  47.408  53.974  0.00  0.00            
ATOM    605  N   PHE X  81      25.000  45.290  53.401  0.00  0.00            
ATOM    606  CA  PHE X  81      25.454  45.608  52.039  0.00  0.00            
ATOM    607  CB  PHE X  81      26.944  45.988  52.072  0.00  0.00            
ATOM    608  CG  PHE X  81      27.314  46.963  50.979  0.00  0.00            
ATOM    609  CD1 PHE X  81      28.038  46.540  49.851  0.00  0.00            
ATOM    610  CE1 PHE X  81      28.297  47.447  48.811  0.00  0.00            
ATOM    611  CZ  PHE X  81      27.828  48.769  48.897  0.00  0.00            
ATOM    612  CE2 PHE X  81      27.122  49.196  50.031  0.00  0.00            
ATOM    613  CD2 PHE X  81      26.867  48.293  51.072  0.00  0.00            
ATOM    614  C   PHE X  81      25.098  44.511  51.010  0.00  0.00            
ATOM    615  O   PHE X  81      25.926  44.049  50.227  0.00  0.00            
ATOM    616  N   THR X  82      23.842  44.063  51.039  0.00  0.00            
ATOM    617  CA  THR X  82      23.331  42.924  50.254  0.00  0.00            
ATOM    618  CB  THR X  82      22.127  42.271  50.953  0.00  0.00            
ATOM    619  CG2 THR X  82      22.525  41.622  52.278  0.00  0.00            
ATOM    620  OG1 THR X  82      21.129  43.227  51.239  0.00  0.00            
ATOM    621  C   THR X  82      22.946  43.282  48.813  0.00  0.00            
ATOM    622  O   THR X  82      22.430  44.366  48.547  0.00  0.00            
ATOM    623  N   ASN X  83      23.124  42.342  47.879  0.00  0.00            
ATOM    624  CA  ASN X  83      22.668  42.443  46.483  0.00  0.00            
ATOM    625  CB  ASN X  83      23.778  41.855  45.592  0.00  0.00            
ATOM    626  CG  ASN X  83      23.316  41.526  44.183  0.00  0.00            
ATOM    627  OD1 ASN X  83      22.903  40.417  43.894  0.00  0.00            
ATOM    628  ND2 ASN X  83      23.319  42.466  43.275  0.00  0.00            
ATOM    629  C   ASN X  83      21.277  41.801  46.256  0.00  0.00            
ATOM    630  O   ASN X  83      20.572  42.171  45.313  0.00  0.00            
ATOM    631  N   ARG X  84      20.859  40.883  47.140  0.00  0.00            
ATOM    632  CA  ARG X  84      19.480  40.361  47.235  0.00  0.00            
ATOM    633  CB  ARG X  84      19.470  39.027  48.009  0.00  0.00            
ATOM    634  CG  ARG X  84      19.945  39.138  49.465  0.00  0.00            
ATOM    635  CD  ARG X  84      19.819  37.786  50.181  0.00  0.00            
ATOM    636  NE  ARG X  84      20.896  37.601  51.165  0.00  0.00            
ATOM    637  CZ  ARG X  84      21.031  38.153  52.351  0.00  0.00            
ATOM    638  NH1 ARG X  84      20.097  38.862  52.902  0.00  0.00            
ATOM    639  NH2 ARG X  84      22.130  38.012  53.023  0.00  0.00            
ATOM    640  C   ARG X  84      18.479  41.381  47.801  0.00  0.00            
ATOM    641  O   ARG X  84      18.866  42.418  48.339  0.00  0.00            
ATOM    642  N   LYS X  85      17.182  41.074  47.683  0.00  0.00            
ATOM    643  CA  LYS X  85      16.050  41.909  48.133  0.00  0.00            
ATOM    644  CB  LYS X  85      14.903  41.761  47.111  0.00  0.00            
ATOM    645  CG  LYS X  85      14.005  43.005  47.046  0.00  0.00            
ATOM    646  CD  LYS X  85      12.830  42.839  46.075  0.00  0.00            
ATOM    647  CE  LYS X  85      11.968  44.108  46.098  0.00  0.00            
ATOM    648  NZ  LYS X  85      10.740  43.949  45.289  0.00  0.00            
ATOM    649  C   LYS X  85      15.559  41.581  49.552  0.00  0.00            
ATOM    650  O   LYS X  85      14.913  42.419  50.176  0.00  0.00            
ATOM    651  N   GLU X  86      15.838  40.372  50.045  0.00  0.00            
ATOM    652  CA  GLU X  86      15.283  39.802  51.288  0.00  0.00            
ATOM    653  CB  GLU X  86      14.590  38.461  50.960  0.00  0.00            
ATOM    654  CG  GLU X  86      15.571  37.330  50.599  0.00  0.00            
ATOM    655  CD  GLU X  86      14.899  36.186  49.830  0.00  0.00            
ATOM    656  OE1 GLU X  86      15.310  35.908  48.678  0.00  0.00            
ATOM    657  OE2 GLU X  86      13.971  35.516  50.338  0.00  0.00            
ATOM    658  C   GLU X  86      16.328  39.649  52.413  0.00  0.00            
ATOM    659  O   GLU X  86      17.517  39.470  52.137  0.00  0.00            
ATOM    660  N   ASN X  87      15.907  39.687  53.682  0.00  0.00            
ATOM    661  CA  ASN X  87      16.725  39.326  54.855  0.00  0.00            
ATOM    662  CB  ASN X  87      16.183  40.081  56.086  0.00  0.00            
ATOM    663  CG  ASN X  87      16.640  39.486  57.411  0.00  0.00            
ATOM    664  OD1 ASN X  87      15.933  38.703  58.030  0.00  0.00            
ATOM    665  ND2 ASN X  87      17.812  39.799  57.897  0.00  0.00            
ATOM    666  C   ASN X  87      16.780  37.795  55.080  0.00  0.00            
ATOM    667  O   ASN X  87      15.797  37.090  54.826  0.00  0.00            
ATOM    668  N   ILE X  88      17.905  37.293  55.611  0.00  0.00            
ATOM    669  CA  ILE X  88      18.118  35.874  55.966  0.00  0.00            
ATOM    670  CB  ILE X  88      19.024  35.162  54.922  0.00  0.00            
ATOM    671  CG2 ILE X  88      18.462  35.340  53.498  0.00  0.00            
ATOM    672  CG1 ILE X  88      20.504  35.594  55.021  0.00  0.00            
ATOM    673  CD1 ILE X  88      21.448  34.849  54.067  0.00  0.00            
ATOM    674  C   ILE X  88      18.659  35.710  57.406  0.00  0.00            
ATOM    675  O   ILE X  88      19.265  36.646  57.943  0.00  0.00            
ATOM    676  N   PRO X  89      18.498  34.536  58.049  0.00  0.00            
ATOM    677  CD  PRO X  89      17.643  33.420  57.655  0.00  0.00            
ATOM    678  CG  PRO X  89      18.056  32.238  58.531  0.00  0.00            
ATOM    679  CB  PRO X  89      18.585  32.915  59.794  0.00  0.00            
ATOM    680  CA  PRO X  89      19.229  34.205  59.273  0.00  0.00            
ATOM    681  C   PRO X  89      20.726  34.023  58.970  0.00  0.00            
ATOM    682  O   PRO X  89      21.092  33.238  58.095  0.00  0.00            
ATOM    683  N   LEU X  90      21.614  34.725  59.682  0.00  0.00            
ATOM    684  CA  LEU X  90      23.066  34.622  59.487  0.00  0.00            
ATOM    685  CB  LEU X  90      23.769  35.958  59.801  0.00  0.00            
ATOM    686  CG  LEU X  90      23.340  37.147  58.921  0.00  0.00            
ATOM    687  CD1 LEU X  90      24.216  38.360  59.239  0.00  0.00            
ATOM    688  CD2 LEU X  90      23.482  36.855  57.428  0.00  0.00            
ATOM    689  C   LEU X  90      23.648  33.456  60.295  0.00  0.00            
ATOM    690  O   LEU X  90      23.670  33.488  61.531  0.00  0.00            
ATOM    691  N   LYS X  91      24.131  32.438  59.575  0.00  0.00            
ATOM    692  CA  LYS X  91      24.648  31.160  60.092  0.00  0.00            
ATOM    693  CB  LYS X  91      23.656  30.037  59.734  0.00  0.00            
ATOM    694  CG  LYS X  91      22.250  30.250  60.332  0.00  0.00            
ATOM    695  CD  LYS X  91      21.250  29.162  59.917  0.00  0.00            
ATOM    696  CE  LYS X  91      20.959  29.184  58.410  0.00  0.00            
ATOM    697  NZ  LYS X  91      19.992  28.132  58.028  0.00  0.00            
ATOM    698  C   LYS X  91      26.029  30.870  59.496  0.00  0.00            
ATOM    699  O   LYS X  91      26.309  31.298  58.376  0.00  0.00            
ATOM    700  N   LEU X  92      26.877  30.140  60.220  0.00  0.00            
ATOM    701  CA  LEU X  92      28.236  29.767  59.801  0.00  0.00            
ATOM    702  CB  LEU X  92      29.265  30.635  60.563  0.00  0.00            
ATOM    703  CG  LEU X  92      29.592  30.185  62.007  0.00  0.00            
ATOM    704  CD1 LEU X  92      30.870  29.346  62.048  0.00  0.00            
ATOM    705  CD2 LEU X  92      29.802  31.371  62.947  0.00  0.00            
ATOM    706  C   LEU X  92      28.482  28.251  59.916  0.00  0.00            
ATOM    707  O   LEU X  92      28.007  27.613  60.863  0.00  0.00            
ATOM    708  N   SER X  93      29.240  27.693  58.968  0.00  0.00            
ATOM    709  CA  SER X  93      29.564  26.255  58.877  0.00  0.00            
ATOM    710  CB  SER X  93      28.531  25.536  57.995  0.00  0.00            
ATOM    711  OG  SER X  93      27.216  25.714  58.490  0.00  0.00            
ATOM    712  C   SER X  93      30.967  26.016  58.298  0.00  0.00            
ATOM    713  O   SER X  93      31.524  26.899  57.645  0.00  0.00            
ATOM    714  N   GLU X  94      31.528  24.815  58.487  0.00  0.00            
ATOM    715  CA  GLU X  94      32.765  24.350  57.832  0.00  0.00            
ATOM    716  CB  GLU X  94      33.696  23.680  58.863  0.00  0.00            
ATOM    717  CG  GLU X  94      35.078  23.389  58.259  0.00  0.00            
ATOM    718  CD  GLU X  94      36.092  22.889  59.292  0.00  0.00            
ATOM    719  OE1 GLU X  94      35.948  21.774  59.844  0.00  0.00            
ATOM    720  OE2 GLU X  94      37.094  23.590  59.544  0.00  0.00            
ATOM    721  C   GLU X  94      32.485  23.442  56.619  0.00  0.00            
ATOM    722  O   GLU X  94      33.181  23.555  55.606  0.00  0.00            
ATOM    723  N   ASP X  95      31.425  22.627  56.660  0.00  0.00            
ATOM    724  CA  ASP X  95      30.769  22.104  55.453  0.00  0.00            
ATOM    725  CB  ASP X  95      30.001  20.810  55.785  0.00  0.00            
ATOM    726  CG  ASP X  95      29.132  20.313  54.622  0.00  0.00            
ATOM    727  OD1 ASP X  95      28.003  19.821  54.878  0.00  0.00            
ATOM    728  OD2 ASP X  95      29.558  20.451  53.453  0.00  0.00            
ATOM    729  C   ASP X  95      29.887  23.226  54.871  0.00  0.00            
ATOM    730  O   ASP X  95      28.762  23.455  55.323  0.00  0.00            
ATOM    731  N   CYS X  96      30.458  23.997  53.941  0.00  0.00            
ATOM    732  CA  CYS X  96      29.972  25.319  53.527  0.00  0.00            
ATOM    733  CB  CYS X  96      30.614  26.367  54.450  0.00  0.00            
ATOM    734  SG  CYS X  96      32.428  26.358  54.271  0.00  0.00            
ATOM    735  C   CYS X  96      30.222  25.679  52.047  0.00  0.00            
ATOM    736  O   CYS X  96      29.925  26.807  51.641  0.00  0.00            
ATOM    737  N   LEU X  97      30.763  24.763  51.236  0.00  0.00            
ATOM    738  CA  LEU X  97      30.942  24.984  49.798  0.00  0.00            
ATOM    739  CB  LEU X  97      32.020  24.040  49.237  0.00  0.00            
ATOM    740  CG  LEU X  97      33.451  24.308  49.736  0.00  0.00            
ATOM    741  CD1 LEU X  97      34.407  23.319  49.067  0.00  0.00            
ATOM    742  CD2 LEU X  97      33.933  25.724  49.417  0.00  0.00            
ATOM    743  C   LEU X  97      29.599  24.816  49.078  0.00  0.00            
ATOM    744  O   LEU X  97      29.023  23.726  49.064  0.00  0.00            
ATOM    745  N   TYR X  98      29.107  25.902  48.487  0.00  0.00            
ATOM    746  CA  TYR X  98      27.779  25.998  47.883  0.00  0.00            
ATOM    747  CB  TYR X  98      26.779  26.499  48.940  0.00  0.00            
ATOM    748  CG  TYR X  98      26.266  25.469  49.933  0.00  0.00            
ATOM    749  CD1 TYR X  98      26.589  25.560  51.302  0.00  0.00            
ATOM    750  CE1 TYR X  98      25.949  24.718  52.236  0.00  0.00            
ATOM    751  CZ  TYR X  98      24.976  23.791  51.802  0.00  0.00            
ATOM    752  OH  TYR X  98      24.257  23.068  52.700  0.00  0.00            
ATOM    753  CE2 TYR X  98      24.700  23.661  50.426  0.00  0.00            
ATOM    754  CD2 TYR X  98      25.346  24.498  49.497  0.00  0.00            
ATOM    755  C   TYR X  98      27.769  26.964  46.690  0.00  0.00            
ATOM    756  O   TYR X  98      28.566  27.904  46.624  0.00  0.00            
ATOM    757  N   LEU X  99      26.816  26.765  45.779  0.00  0.00            
ATOM    758  CA  LEU X  99      26.451  27.704  44.720  0.00  0.00            
ATOM    759  CB  LEU X  99      27.165  27.312  43.407  0.00  0.00            
ATOM    760  CG  LEU X  99      26.833  25.944  42.777  0.00  0.00            
ATOM    761  CD1 LEU X  99      25.538  25.962  41.962  0.00  0.00            
ATOM    762  CD2 LEU X  99      27.954  25.545  41.813  0.00  0.00            
ATOM    763  C   LEU X  99      24.926  27.877  44.609  0.00  0.00            
ATOM    764  O   LEU X  99      24.155  27.084  45.154  0.00  0.00            
ATOM    765  N   ASN X 100      24.488  28.924  43.913  0.00  0.00            
ATOM    766  CA  ASN X 100      23.075  29.254  43.676  0.00  0.00            
ATOM    767  CB  ASN X 100      22.684  30.503  44.488  0.00  0.00            
ATOM    768  CG  ASN X 100      23.138  30.450  45.936  0.00  0.00            
ATOM    769  OD1 ASN X 100      22.539  29.806  46.785  0.00  0.00            
ATOM    770  ND2 ASN X 100      24.234  31.100  46.253  0.00  0.00            
ATOM    771  C   ASN X 100      22.838  29.472  42.173  0.00  0.00            
ATOM    772  O   ASN X 100      23.747  29.942  41.492  0.00  0.00            
ATOM    773  N   ILE X 101      21.647  29.147  41.657  0.00  0.00            
ATOM    774  CA  ILE X 101      21.317  29.155  40.220  0.00  0.00            
ATOM    775  CB  ILE X 101      21.299  27.717  39.631  0.00  0.00            
ATOM    776  CG2 ILE X 101      21.107  27.767  38.099  0.00  0.00            
ATOM    777  CG1 ILE X 101      22.568  26.907  39.992  0.00  0.00            
ATOM    778  CD1 ILE X 101      22.544  25.447  39.521  0.00  0.00            
ATOM    779  C   ILE X 101      19.968  29.850  39.973  0.00  0.00            
ATOM    780  O   ILE X 101      18.962  29.528  40.607  0.00  0.00            
ATOM    781  N   TYR X 102      19.943  30.751  38.992  0.00  0.00            
ATOM    782  CA  TYR X 102      18.765  31.448  38.474  0.00  0.00            
ATOM    783  CB  TYR X 102      18.892  32.962  38.740  0.00  0.00            
ATOM    784  CG  TYR X 102      18.991  33.360  40.205  0.00  0.00            
ATOM    785  CD1 TYR X 102      20.184  33.137  40.925  0.00  0.00            
ATOM    786  CE1 TYR X 102      20.245  33.423  42.301  0.00  0.00            
ATOM    787  CZ  TYR X 102      19.120  33.956  42.959  0.00  0.00            
ATOM    788  OH  TYR X 102      19.178  34.190  44.291  0.00  0.00            
ATOM    789  CE2 TYR X 102      17.957  34.269  42.225  0.00  0.00            
ATOM    790  CD2 TYR X 102      17.893  33.963  40.851  0.00  0.00            
ATOM    791  C   TYR X 102      18.659  31.151  36.972  0.00  0.00            
ATOM    792  O   TYR X 102      19.624  31.353  36.231  0.00  0.00            
ATOM    793  N   THR X 103      17.516  30.639  36.510  0.00  0.00            
ATOM    794  CA  THR X 103      17.324  30.207  35.111  0.00  0.00            
ATOM    795  CB  THR X 103      17.680  28.715  34.950  0.00  0.00            
ATOM    796  CG2 THR X 103      16.850  27.756  35.804  0.00  0.00            
ATOM    797  OG1 THR X 103      17.540  28.298  33.611  0.00  0.00            
ATOM    798  C   THR X 103      15.903  30.520  34.617  0.00  0.00            
ATOM    799  O   THR X 103      14.951  30.310  35.370  0.00  0.00            
ATOM    800  N   PRO X 104      15.705  31.032  33.384  0.00  0.00            
ATOM    801  CD  PRO X 104      16.727  31.544  32.487  0.00  0.00            
ATOM    802  CG  PRO X 104      15.992  32.469  31.525  0.00  0.00            
ATOM    803  CB  PRO X 104      14.625  31.797  31.396  0.00  0.00            
ATOM    804  CA  PRO X 104      14.377  31.298  32.823  0.00  0.00            
ATOM    805  C   PRO X 104      13.451  30.074  32.869  0.00  0.00            
ATOM    806  O   PRO X 104      13.901  28.934  32.713  0.00  0.00            
ATOM    807  N   ALA X 105      12.155  30.297  33.096  0.00  0.00            
ATOM    808  CA  ALA X 105      11.177  29.253  33.416  0.00  0.00            
ATOM    809  CB  ALA X 105      10.007  29.897  34.167  0.00  0.00            
ATOM    810  C   ALA X 105      10.732  28.423  32.191  0.00  0.00            
ATOM    811  O   ALA X 105       9.569  28.438  31.789  0.00  0.00            
ATOM    812  N   ASP X 106      11.664  27.687  31.592  0.00  0.00            
ATOM    813  CA  ASP X 106      11.461  26.788  30.447  0.00  0.00            
ATOM    814  CB  ASP X 106      11.866  27.517  29.163  0.00  0.00            
ATOM    815  CG  ASP X 106      11.549  26.709  27.905  0.00  0.00            
ATOM    816  OD1 ASP X 106      12.458  26.550  27.059  0.00  0.00            
ATOM    817  OD2 ASP X 106      10.387  26.262  27.732  0.00  0.00            
ATOM    818  C   ASP X 106      12.195  25.450  30.671  0.00  0.00            
ATOM    819  O   ASP X 106      12.897  24.923  29.811  0.00  0.00            
ATOM    820  N   LEU X 107      12.082  24.910  31.884  0.00  0.00            
ATOM    821  CA  LEU X 107      12.687  23.644  32.319  0.00  0.00            
ATOM    822  CB  LEU X 107      12.621  23.582  33.856  0.00  0.00            
ATOM    823  CG  LEU X 107      13.401  24.688  34.591  0.00  0.00            
ATOM    824  CD1 LEU X 107      13.092  24.610  36.086  0.00  0.00            
ATOM    825  CD2 LEU X 107      14.912  24.567  34.386  0.00  0.00            
ATOM    826  C   LEU X 107      12.030  22.402  31.682  0.00  0.00            
ATOM    827  O   LEU X 107      12.528  21.287  31.840  0.00  0.00            
ATOM    828  N   THR X 108      10.917  22.565  30.960  0.00  0.00            
ATOM    829  CA  THR X 108      10.181  21.473  30.291  0.00  0.00            
ATOM    830  CB  THR X 108       8.657  21.683  30.354  0.00  0.00            
ATOM    831  CG2 THR X 108       8.145  21.379  31.763  0.00  0.00            
ATOM    832  OG1 THR X 108       8.280  23.012  30.056  0.00  0.00            
ATOM    833  C   THR X 108      10.666  21.139  28.874  0.00  0.00            
ATOM    834  O   THR X 108      10.139  20.198  28.274  0.00  0.00            
ATOM    835  N   LYS X 109      11.711  21.804  28.359  0.00  0.00            
ATOM    836  CA  LYS X 109      12.530  21.301  27.239  0.00  0.00            
ATOM    837  CB  LYS X 109      12.138  21.945  25.892  0.00  0.00            
ATOM    838  CG  LYS X 109      12.698  23.349  25.614  0.00  0.00            
ATOM    839  CD  LYS X 109      12.395  23.771  24.166  0.00  0.00            
ATOM    840  CE  LYS X 109      13.139  25.043  23.736  0.00  0.00            
ATOM    841  NZ  LYS X 109      12.593  26.263  24.368  0.00  0.00            
ATOM    842  C   LYS X 109      14.029  21.378  27.546  0.00  0.00            
ATOM    843  O   LYS X 109      14.457  22.102  28.450  0.00  0.00            
ATOM    844  N   LYS X 110      14.830  20.639  26.774  0.00  0.00            
ATOM    845  CA  LYS X 110      16.300  20.713  26.803  0.00  0.00            
ATOM    846  CB  LYS X 110      16.900  19.452  26.150  0.00  0.00            
ATOM    847  CG  LYS X 110      16.495  18.155  26.881  0.00  0.00            
ATOM    848  CD  LYS X 110      17.010  16.902  26.153  0.00  0.00            
ATOM    849  CE  LYS X 110      16.661  15.587  26.873  0.00  0.00            
ATOM    850  NZ  LYS X 110      15.201  15.328  26.926  0.00  0.00            
ATOM    851  C   LYS X 110      16.762  22.017  26.129  0.00  0.00            
ATOM    852  O   LYS X 110      16.343  22.297  25.005  0.00  0.00            
ATOM    853  N   ASN X 111      17.592  22.815  26.805  0.00  0.00            
ATOM    854  CA  ASN X 111      18.013  24.165  26.388  0.00  0.00            
ATOM    855  CB  ASN X 111      17.223  25.217  27.185  0.00  0.00            
ATOM    856  CG  ASN X 111      15.797  25.419  26.715  0.00  0.00            
ATOM    857  OD1 ASN X 111      15.541  25.933  25.635  0.00  0.00            
ATOM    858  ND2 ASN X 111      14.832  25.065  27.522  0.00  0.00            
ATOM    859  C   ASN X 111      19.527  24.394  26.575  0.00  0.00            
ATOM    860  O   ASN X 111      20.189  23.651  27.302  0.00  0.00            
ATOM    861  N   ARG X 112      20.077  25.425  25.913  0.00  0.00            
ATOM    862  CA  ARG X 112      21.515  25.767  25.879  0.00  0.00            
ATOM    863  CB  ARG X 112      22.173  25.085  24.653  0.00  0.00            
ATOM    864  CG  ARG X 112      22.191  23.544  24.685  0.00  0.00            
ATOM    865  CD  ARG X 112      22.988  22.972  25.869  0.00  0.00            
ATOM    866  NE  ARG X 112      23.027  21.499  25.844  0.00  0.00            
ATOM    867  CZ  ARG X 112      22.210  20.651  26.447  0.00  0.00            
ATOM    868  NH1 ARG X 112      22.431  19.373  26.393  0.00  0.00            
ATOM    869  NH2 ARG X 112      21.165  21.010  27.135  0.00  0.00            
ATOM    870  C   ARG X 112      21.750  27.292  25.920  0.00  0.00            
ATOM    871  O   ARG X 112      22.367  27.874  25.027  0.00  0.00            
ATOM    872  N   LEU X 113      21.262  27.945  26.974  0.00  0.00            
ATOM    873  CA  LEU X 113      21.434  29.385  27.234  0.00  0.00            
ATOM    874  CB  LEU X 113      20.502  29.808  28.389  0.00  0.00            
ATOM    875  CG  LEU X 113      19.063  30.170  27.991  0.00  0.00            
ATOM    876  CD1 LEU X 113      18.327  29.042  27.277  0.00  0.00            
ATOM    877  CD2 LEU X 113      18.264  30.529  29.244  0.00  0.00            
ATOM    878  C   LEU X 113      22.888  29.750  27.611  0.00  0.00            
ATOM    879  O   LEU X 113      23.579  28.925  28.211  0.00  0.00            
ATOM    880  N   PRO X 114      23.343  30.995  27.375  0.00  0.00            
ATOM    881  CD  PRO X 114      22.714  31.998  26.537  0.00  0.00            
ATOM    882  CG  PRO X 114      23.793  33.039  26.264  0.00  0.00            
ATOM    883  CB  PRO X 114      24.689  32.976  27.498  0.00  0.00            
ATOM    884  CA  PRO X 114      24.565  31.526  27.981  0.00  0.00            
ATOM    885  C   PRO X 114      24.512  31.464  29.515  0.00  0.00            
ATOM    886  O   PRO X 114      23.457  31.694  30.115  0.00  0.00            
ATOM    887  N   VAL X 115      25.659  31.189  30.142  0.00  0.00            
ATOM    888  CA  VAL X 115      25.820  31.067  31.600  0.00  0.00            
ATOM    889  CB  VAL X 115      26.345  29.665  31.980  0.00  0.00            
ATOM    890  CG1 VAL X 115      26.413  29.477  33.502  0.00  0.00            
ATOM    891  CG2 VAL X 115      25.475  28.536  31.409  0.00  0.00            
ATOM    892  C   VAL X 115      26.778  32.145  32.110  0.00  0.00            
ATOM    893  O   VAL X 115      27.872  32.295  31.569  0.00  0.00            
ATOM    894  N   MET X 116      26.413  32.856  33.178  0.00  0.00            
ATOM    895  CA  MET X 116      27.293  33.806  33.876  0.00  0.00            
ATOM    896  CB  MET X 116      26.756  35.241  33.764  0.00  0.00            
ATOM    897  CG  MET X 116      26.509  35.667  32.311  0.00  0.00            
ATOM    898  SD  MET X 116      26.361  37.459  32.074  0.00  0.00            
ATOM    899  CE  MET X 116      28.120  37.894  31.979  0.00  0.00            
ATOM    900  C   MET X 116      27.488  33.406  35.344  0.00  0.00            
ATOM    901  O   MET X 116      26.525  33.032  36.011  0.00  0.00            
ATOM    902  N   VAL X 117      28.721  33.492  35.852  0.00  0.00            
ATOM    903  CA  VAL X 117      29.122  33.032  37.193  0.00  0.00            
ATOM    904  CB  VAL X 117      30.088  31.829  37.102  0.00  0.00            
ATOM    905  CG1 VAL X 117      30.308  31.209  38.487  0.00  0.00            
ATOM    906  CG2 VAL X 117      29.578  30.716  36.174  0.00  0.00            
ATOM    907  C   VAL X 117      29.763  34.178  37.984  0.00  0.00            
ATOM    908  O   VAL X 117      30.829  34.666  37.609  0.00  0.00            
ATOM    909  N   TRP X 118      29.121  34.597  39.076  0.00  0.00            
ATOM    910  CA  TRP X 118      29.535  35.716  39.933  0.00  0.00            
ATOM    911  CB  TRP X 118      28.276  36.459  40.419  0.00  0.00            
ATOM    912  CG  TRP X 118      28.386  37.912  40.796  0.00  0.00            
ATOM    913  CD1 TRP X 118      29.475  38.560  41.281  0.00  0.00            
ATOM    914  NE1 TRP X 118      29.162  39.878  41.540  0.00  0.00            
ATOM    915  CE2 TRP X 118      27.860  40.166  41.210  0.00  0.00            
ATOM    916  CZ2 TRP X 118      27.094  41.334  41.308  0.00  0.00            
ATOM    917  CH2 TRP X 118      25.729  41.286  40.984  0.00  0.00            
ATOM    918  CZ3 TRP X 118      25.158  40.074  40.550  0.00  0.00            
ATOM    919  CE3 TRP X 118      25.947  38.911  40.434  0.00  0.00            
ATOM    920  CD2 TRP X 118      27.322  38.922  40.766  0.00  0.00            
ATOM    921  C   TRP X 118      30.416  35.233  41.100  0.00  0.00            
ATOM    922  O   TRP X 118      30.048  34.298  41.820  0.00  0.00            
ATOM    923  N   ILE X 119      31.568  35.886  41.288  0.00  0.00            
ATOM    924  CA  ILE X 119      32.600  35.585  42.294  0.00  0.00            
ATOM    925  CB  ILE X 119      33.923  35.162  41.602  0.00  0.00            
ATOM    926  CG2 ILE X 119      34.905  34.623  42.659  0.00  0.00            
ATOM    927  CG1 ILE X 119      33.678  34.132  40.468  0.00  0.00            
ATOM    928  CD1 ILE X 119      34.938  33.600  39.775  0.00  0.00            
ATOM    929  C   ILE X 119      32.803  36.803  43.218  0.00  0.00            
ATOM    930  O   ILE X 119      33.017  37.920  42.741  0.00  0.00            
ATOM    931  N   HID X 120      32.731  36.584  44.535  0.00  0.00            
ATOM    932  CA  HID X 120      32.694  37.640  45.560  0.00  0.00            
ATOM    933  CB  HID X 120      31.787  37.175  46.713  0.00  0.00            
ATOM    934  CG  HID X 120      32.253  35.962  47.493  0.00  0.00            
ATOM    935  ND1 HID X 120      33.299  35.903  48.389  0.00  0.00            
ATOM    936  CE1 HID X 120      33.328  34.666  48.918  0.00  0.00            
ATOM    937  NE2 HID X 120      32.328  33.916  48.422  0.00  0.00            
ATOM    938  CD2 HID X 120      31.648  34.731  47.509  0.00  0.00            
ATOM    939  C   HID X 120      34.077  38.115  46.054  0.00  0.00            
ATOM    940  O   HID X 120      35.095  37.459  45.818  0.00  0.00            
ATOM    941  N   GLY X 121      34.107  39.240  46.784  0.00  0.00            
ATOM    942  CA  GLY X 121      35.301  39.817  47.398  0.00  0.00            
ATOM    943  C   GLY X 121      35.796  39.026  48.622  0.00  0.00            
ATOM    944  O   GLY X 121      35.191  38.059  49.084  0.00  0.00            
ATOM    945  N   GLY X 122      36.991  39.460  49.183  0.00  0.00            
ATOM    946  CA  GLY X 122      37.632  38.693  50.261  0.00  0.00            
ATOM    947  C   GLY X 122      38.028  39.577  51.441  0.00  0.00            
ATOM    948  O   GLY X 122      39.162  40.021  51.596  0.00  0.00            
ATOM    949  N   GLY X 123      37.066  39.774  52.423  0.00  0.00            
ATOM    950  CA  GLY X 123      37.301  40.628  53.598  0.00  0.00            
ATOM    951  C   GLY X 123      38.065  39.906  54.712  0.00  0.00            
ATOM    952  O   GLY X 123      37.535  39.784  55.816  0.00  0.00            
ATOM    953  N   LEU X 124      39.282  39.420  54.427  0.00  0.00            
ATOM    954  CA  LEU X 124      40.131  38.528  55.242  0.00  0.00            
ATOM    955  CB  LEU X 124      40.698  39.304  56.456  0.00  0.00            
ATOM    956  CG  LEU X 124      41.799  38.632  57.309  0.00  0.00            
ATOM    957  CD1 LEU X 124      41.301  37.481  58.186  0.00  0.00            
ATOM    958  CD2 LEU X 124      42.974  38.132  56.467  0.00  0.00            
ATOM    959  C   LEU X 124      39.457  37.186  55.584  0.00  0.00            
ATOM    960  O   LEU X 124      39.926  36.137  55.149  0.00  0.00            
ATOM    961  N   MET X 125      38.343  37.221  56.318  0.00  0.00            
ATOM    962  CA  MET X 125      37.449  36.084  56.567  0.00  0.00            
ATOM    963  CB  MET X 125      37.464  35.722  58.061  0.00  0.00            
ATOM    964  CG  MET X 125      36.686  36.700  58.953  0.00  0.00            
ATOM    965  SD  MET X 125      36.634  36.209  60.695  0.00  0.00            
ATOM    966  CE  MET X 125      35.400  37.390  61.304  0.00  0.00            
ATOM    967  C   MET X 125      36.012  36.308  56.067  0.00  0.00            
ATOM    968  O   MET X 125      35.245  35.355  56.018  0.00  0.00            
ATOM    969  N   VAL X 126      35.622  37.548  55.744  0.00  0.00            
ATOM    970  CA  VAL X 126      34.224  37.916  55.461  0.00  0.00            
ATOM    971  CB  VAL X 126      33.833  39.246  56.136  0.00  0.00            
ATOM    972  CG1 VAL X 126      32.325  39.491  56.000  0.00  0.00            
ATOM    973  CG2 VAL X 126      34.161  39.243  57.635  0.00  0.00            
ATOM    974  C   VAL X 126      33.945  37.968  53.959  0.00  0.00            
ATOM    975  O   VAL X 126      34.590  38.720  53.233  0.00  0.00            
ATOM    976  N   GLY X 127      32.952  37.205  53.513  0.00  0.00            
ATOM    977  CA  GLY X 127      32.514  37.095  52.120  0.00  0.00            
ATOM    978  C   GLY X 127      31.647  35.847  51.947  0.00  0.00            
ATOM    979  O   GLY X 127      31.984  34.796  52.490  0.00  0.00            
ATOM    980  N   ALA X 128      30.509  35.961  51.258  0.00  0.00            
ATOM    981  CA  ALA X 128      29.556  34.859  51.105  0.00  0.00            
ATOM    982  CB  ALA X 128      28.651  34.811  52.347  0.00  0.00            
ATOM    983  C   ALA X 128      28.714  34.994  49.826  0.00  0.00            
ATOM    984  O   ALA X 128      28.237  36.085  49.493  0.00  0.00            
ATOM    985  N   ALA X 129      28.450  33.875  49.146  0.00  0.00            
ATOM    986  CA  ALA X 129      27.631  33.840  47.928  0.00  0.00            
ATOM    987  CB  ALA X 129      27.855  32.503  47.227  0.00  0.00            
ATOM    988  C   ALA X 129      26.135  34.060  48.199  0.00  0.00            
ATOM    989  O   ALA X 129      25.395  34.465  47.302  0.00  0.00            
ATOM    990  N   SER X 130      25.696  33.845  49.445  0.00  0.00            
ATOM    991  CA  SER X 130      24.337  34.138  49.915  0.00  0.00            
ATOM    992  CB  SER X 130      24.149  33.573  51.329  0.00  0.00            
ATOM    993  OG  SER X 130      25.120  34.100  52.216  0.00  0.00            
ATOM    994  C   SER X 130      23.983  35.631  49.892  0.00  0.00            
ATOM    995  O   SER X 130      22.816  35.972  50.044  0.00  0.00            
ATOM    996  N   THR X 131      24.952  36.528  49.674  0.00  0.00            
ATOM    997  CA  THR X 131      24.747  37.989  49.583  0.00  0.00            
ATOM    998  CB  THR X 131      26.117  38.701  49.569  0.00  0.00            
ATOM    999  CG2 THR X 131      26.039  40.212  49.767  0.00  0.00            
ATOM   1000  OG1 THR X 131      26.941  38.211  50.601  0.00  0.00            
ATOM   1001  C   THR X 131      23.951  38.404  48.333  0.00  0.00            
ATOM   1002  O   THR X 131      23.375  39.495  48.296  0.00  0.00            
ATOM   1003  N   TYR X 132      23.931  37.546  47.309  0.00  0.00            
ATOM   1004  CA  TYR X 132      23.581  37.881  45.928  0.00  0.00            
ATOM   1005  CB  TYR X 132      24.717  37.412  45.009  0.00  0.00            
ATOM   1006  CG  TYR X 132      26.049  38.111  45.199  0.00  0.00            
ATOM   1007  CD1 TYR X 132      26.974  37.638  46.151  0.00  0.00            
ATOM   1008  CE1 TYR X 132      28.233  38.257  46.284  0.00  0.00            
ATOM   1009  CZ  TYR X 132      28.590  39.327  45.434  0.00  0.00            
ATOM   1010  OH  TYR X 132      29.832  39.876  45.496  0.00  0.00            
ATOM   1011  CE2 TYR X 132      27.649  39.813  44.505  0.00  0.00            
ATOM   1012  CD2 TYR X 132      26.384  39.210  44.385  0.00  0.00            
ATOM   1013  C   TYR X 132      22.240  37.304  45.456  0.00  0.00            
ATOM   1014  O   TYR X 132      21.708  36.359  46.034  0.00  0.00            
ATOM   1015  N   ASP X 133      21.725  37.869  44.362  0.00  0.00            
ATOM   1016  CA  ASP X 133      20.516  37.441  43.658  0.00  0.00            
ATOM   1017  CB  ASP X 133      19.328  38.211  44.256  0.00  0.00            
ATOM   1018  CG  ASP X 133      17.984  37.856  43.632  0.00  0.00            
ATOM   1019  OD1 ASP X 133      17.091  37.359  44.364  0.00  0.00            
ATOM   1020  OD2 ASP X 133      17.829  38.111  42.422  0.00  0.00            
ATOM   1021  C   ASP X 133      20.675  37.653  42.133  0.00  0.00            
ATOM   1022  O   ASP X 133      21.108  38.718  41.682  0.00  0.00            
ATOM   1023  N   GLY X 134      20.341  36.629  41.337  0.00  0.00            
ATOM   1024  CA  GLY X 134      20.476  36.611  39.872  0.00  0.00            
ATOM   1025  C   GLY X 134      19.177  36.831  39.081  0.00  0.00            
ATOM   1026  O   GLY X 134      19.192  36.693  37.856  0.00  0.00            
ATOM   1027  N   LEU X 135      18.055  37.132  39.750  0.00  0.00            
ATOM   1028  CA  LEU X 135      16.728  37.227  39.134  0.00  0.00            
ATOM   1029  CB  LEU X 135      15.673  37.485  40.233  0.00  0.00            
ATOM   1030  CG  LEU X 135      14.235  37.712  39.730  0.00  0.00            
ATOM   1031  CD1 LEU X 135      13.727  36.548  38.885  0.00  0.00            
ATOM   1032  CD2 LEU X 135      13.288  37.890  40.914  0.00  0.00            
ATOM   1033  C   LEU X 135      16.666  38.303  38.047  0.00  0.00            
ATOM   1034  O   LEU X 135      16.237  38.007  36.934  0.00  0.00            
ATOM   1035  N   ALA X 136      17.090  39.533  38.346  0.00  0.00            
ATOM   1036  CA  ALA X 136      16.909  40.669  37.447  0.00  0.00            
ATOM   1037  CB  ALA X 136      17.331  41.952  38.172  0.00  0.00            
ATOM   1038  C   ALA X 136      17.638  40.482  36.105  0.00  0.00            
ATOM   1039  O   ALA X 136      17.038  40.722  35.059  0.00  0.00            
ATOM   1040  N   LEU X 137      18.882  39.984  36.107  0.00  0.00            
ATOM   1041  CA  LEU X 137      19.619  39.685  34.872  0.00  0.00            
ATOM   1042  CB  LEU X 137      21.089  39.386  35.233  0.00  0.00            
ATOM   1043  CG  LEU X 137      21.966  38.903  34.059  0.00  0.00            
ATOM   1044  CD1 LEU X 137      22.059  39.921  32.921  0.00  0.00            
ATOM   1045  CD2 LEU X 137      23.389  38.629  34.546  0.00  0.00            
ATOM   1046  C   LEU X 137      18.953  38.554  34.060  0.00  0.00            
ATOM   1047  O   LEU X 137      18.731  38.712  32.856  0.00  0.00            
ATOM   1048  N   ALA X 138      18.577  37.443  34.707  0.00  0.00            
ATOM   1049  CA  ALA X 138      17.911  36.320  34.038  0.00  0.00            
ATOM   1050  CB  ALA X 138      17.761  35.174  35.048  0.00  0.00            
ATOM   1051  C   ALA X 138      16.552  36.727  33.429  0.00  0.00            
ATOM   1052  O   ALA X 138      16.249  36.379  32.285  0.00  0.00            
ATOM   1053  N   ALA X 139      15.768  37.516  34.171  0.00  0.00            
ATOM   1054  CA  ALA X 139      14.448  38.010  33.784  0.00  0.00            
ATOM   1055  CB  ALA X 139      13.727  38.459  35.062  0.00  0.00            
ATOM   1056  C   ALA X 139      14.484  39.134  32.727  0.00  0.00            
ATOM   1057  O   ALA X 139      13.475  39.383  32.067  0.00  0.00            
ATOM   1058  N   HIE X 140      15.620  39.819  32.553  0.00  0.00            
ATOM   1059  CA  HIE X 140      15.815  40.914  31.586  0.00  0.00            
ATOM   1060  CB  HIE X 140      16.771  41.927  32.233  0.00  0.00            
ATOM   1061  CG  HIE X 140      17.114  43.160  31.433  0.00  0.00            
ATOM   1062  ND1 HIE X 140      16.242  44.207  31.123  0.00  0.00            
ATOM   1063  CE1 HIE X 140      17.020  45.195  30.648  0.00  0.00            
ATOM   1064  NE2 HIE X 140      18.310  44.823  30.629  0.00  0.00            
ATOM   1065  CD2 HIE X 140      18.383  43.537  31.110  0.00  0.00            
ATOM   1066  C   HIE X 140      16.332  40.432  30.223  0.00  0.00            
ATOM   1067  O   HIE X 140      15.914  40.966  29.196  0.00  0.00            
ATOM   1068  N   GLU X 141      17.212  39.423  30.204  0.00  0.00            
ATOM   1069  CA  GLU X 141      17.964  39.013  29.001  0.00  0.00            
ATOM   1070  CB  GLU X 141      19.439  39.434  29.168  0.00  0.00            
ATOM   1071  CG  GLU X 141      19.704  40.823  28.575  0.00  0.00            
ATOM   1072  CD  GLU X 141      19.660  40.785  27.042  0.00  0.00            
ATOM   1073  OE1 GLU X 141      20.618  40.294  26.403  0.00  0.00            
ATOM   1074  OE2 GLU X 141      18.663  41.247  26.445  0.00  0.00            
ATOM   1075  C   GLU X 141      17.844  37.531  28.596  0.00  0.00            
ATOM   1076  O   GLU X 141      18.430  37.142  27.582  0.00  0.00            
ATOM   1077  N   ASN X 142      17.072  36.708  29.322  0.00  0.00            
ATOM   1078  CA  ASN X 142      16.880  35.277  29.027  0.00  0.00            
ATOM   1079  CB  ASN X 142      16.008  35.144  27.756  0.00  0.00            
ATOM   1080  CG  ASN X 142      15.529  33.737  27.438  0.00  0.00            
ATOM   1081  OD1 ASN X 142      15.518  32.832  28.256  0.00  0.00            
ATOM   1082  ND2 ASN X 142      15.116  33.507  26.218  0.00  0.00            
ATOM   1083  C   ASN X 142      18.225  34.505  29.010  0.00  0.00            
ATOM   1084  O   ASN X 142      18.626  33.911  28.003  0.00  0.00            
ATOM   1085  N   VAL X 143      18.946  34.566  30.136  0.00  0.00            
ATOM   1086  CA  VAL X 143      20.274  33.962  30.388  0.00  0.00            
ATOM   1087  CB  VAL X 143      21.407  35.014  30.340  0.00  0.00            
ATOM   1088  CG1 VAL X 143      21.626  35.543  28.920  0.00  0.00            
ATOM   1089  CG2 VAL X 143      21.174  36.207  31.279  0.00  0.00            
ATOM   1090  C   VAL X 143      20.300  33.242  31.744  0.00  0.00            
ATOM   1091  O   VAL X 143      19.474  33.536  32.608  0.00  0.00            
ATOM   1092  N   VAL X 144      21.240  32.313  31.947  0.00  0.00            
ATOM   1093  CA  VAL X 144      21.425  31.595  33.225  0.00  0.00            
ATOM   1094  CB  VAL X 144      21.798  30.117  32.991  0.00  0.00            
ATOM   1095  CG1 VAL X 144      22.025  29.343  34.298  0.00  0.00            
ATOM   1096  CG2 VAL X 144      20.680  29.398  32.227  0.00  0.00            
ATOM   1097  C   VAL X 144      22.473  32.307  34.083  0.00  0.00            
ATOM   1098  O   VAL X 144      23.546  32.661  33.595  0.00  0.00            
ATOM   1099  N   VAL X 145      22.180  32.494  35.371  0.00  0.00            
ATOM   1100  CA  VAL X 145      23.025  33.248  36.313  0.00  0.00            
ATOM   1101  CB  VAL X 145      22.368  34.588  36.705  0.00  0.00            
ATOM   1102  CG1 VAL X 145      23.335  35.471  37.505  0.00  0.00            
ATOM   1103  CG2 VAL X 145      21.909  35.391  35.478  0.00  0.00            
ATOM   1104  C   VAL X 145      23.331  32.394  37.545  0.00  0.00            
ATOM   1105  O   VAL X 145      22.435  31.778  38.119  0.00  0.00            
ATOM   1106  N   VAL X 146      24.601  32.353  37.949  0.00  0.00            
ATOM   1107  CA  VAL X 146      25.130  31.503  39.026  0.00  0.00            
ATOM   1108  CB  VAL X 146      25.970  30.344  38.437  0.00  0.00            
ATOM   1109  CG1 VAL X 146      26.503  29.375  39.502  0.00  0.00            
ATOM   1110  CG2 VAL X 146      25.169  29.506  37.428  0.00  0.00            
ATOM   1111  C   VAL X 146      25.964  32.343  39.999  0.00  0.00            
ATOM   1112  O   VAL X 146      26.672  33.251  39.570  0.00  0.00            
ATOM   1113  N   THR X 147      25.934  32.035  41.299  0.00  0.00            
ATOM   1114  CA  THR X 147      26.835  32.637  42.309  0.00  0.00            
ATOM   1115  CB  THR X 147      26.122  33.648  43.235  0.00  0.00            
ATOM   1116  CG2 THR X 147      25.187  34.584  42.466  0.00  0.00            
ATOM   1117  OG1 THR X 147      25.341  33.042  44.248  0.00  0.00            
ATOM   1118  C   THR X 147      27.544  31.538  43.103  0.00  0.00            
ATOM   1119  O   THR X 147      26.907  30.538  43.436  0.00  0.00            
ATOM   1120  N   ILE X 148      28.850  31.679  43.373  0.00  0.00            
ATOM   1121  CA  ILE X 148      29.687  30.613  43.974  0.00  0.00            
ATOM   1122  CB  ILE X 148      30.698  30.026  42.955  0.00  0.00            
ATOM   1123  CG2 ILE X 148      29.953  29.468  41.728  0.00  0.00            
ATOM   1124  CG1 ILE X 148      31.798  31.027  42.525  0.00  0.00            
ATOM   1125  CD1 ILE X 148      32.894  30.400  41.651  0.00  0.00            
ATOM   1126  C   ILE X 148      30.387  31.065  45.265  0.00  0.00            
ATOM   1127  O   ILE X 148      30.808  32.217  45.371  0.00  0.00            
ATOM   1128  N   GLN X 149      30.516  30.158  46.241  0.00  0.00            
ATOM   1129  CA  GLN X 149      31.161  30.407  47.539  0.00  0.00            
ATOM   1130  CB  GLN X 149      30.199  29.991  48.667  0.00  0.00            
ATOM   1131  CG  GLN X 149      30.628  30.503  50.050  0.00  0.00            
ATOM   1132  CD  GLN X 149      29.433  30.611  50.990  0.00  0.00            
ATOM   1133  OE1 GLN X 149      28.762  31.633  51.031  0.00  0.00            
ATOM   1134  NE2 GLN X 149      29.093  29.578  51.732  0.00  0.00            
ATOM   1135  C   GLN X 149      32.507  29.678  47.654  0.00  0.00            
ATOM   1136  O   GLN X 149      32.601  28.499  47.310  0.00  0.00            
ATOM   1137  N   TYR X 150      33.524  30.362  48.185  0.00  0.00            
ATOM   1138  CA  TYR X 150      34.870  29.820  48.417  0.00  0.00            
ATOM   1139  CB  TYR X 150      35.834  30.344  47.340  0.00  0.00            
ATOM   1140  CG  TYR X 150      36.082  31.845  47.300  0.00  0.00            
ATOM   1141  CD1 TYR X 150      35.224  32.698  46.574  0.00  0.00            
ATOM   1142  CE1 TYR X 150      35.506  34.077  46.481  0.00  0.00            
ATOM   1143  CZ  TYR X 150      36.655  34.608  47.106  0.00  0.00            
ATOM   1144  OH  TYR X 150      36.944  35.934  47.029  0.00  0.00            
ATOM   1145  CE2 TYR X 150      37.512  33.753  47.827  0.00  0.00            
ATOM   1146  CD2 TYR X 150      37.222  32.380  47.932  0.00  0.00            
ATOM   1147  C   TYR X 150      35.372  30.095  49.845  0.00  0.00            
ATOM   1148  O   TYR X 150      34.823  30.943  50.555  0.00  0.00            
ATOM   1149  N   ARG X 151      36.387  29.349  50.298  0.00  0.00            
ATOM   1150  CA  ARG X 151      36.965  29.460  51.649  0.00  0.00            
ATOM   1151  CB  ARG X 151      37.740  28.175  51.983  0.00  0.00            
ATOM   1152  CG  ARG X 151      36.789  26.985  52.194  0.00  0.00            
ATOM   1153  CD  ARG X 151      37.533  25.653  52.332  0.00  0.00            
ATOM   1154  NE  ARG X 151      38.091  25.175  51.054  0.00  0.00            
ATOM   1155  CZ  ARG X 151      38.857  24.110  50.900  0.00  0.00            
ATOM   1156  NH1 ARG X 151      39.257  23.400  51.915  0.00  0.00            
ATOM   1157  NH2 ARG X 151      39.215  23.719  49.715  0.00  0.00            
ATOM   1158  C   ARG X 151      37.850  30.699  51.805  0.00  0.00            
ATOM   1159  O   ARG X 151      38.610  31.053  50.905  0.00  0.00            
ATOM   1160  N   LEU X 152      37.787  31.317  52.985  0.00  0.00            
ATOM   1161  CA  LEU X 152      38.544  32.512  53.377  0.00  0.00            
ATOM   1162  CB  LEU X 152      37.552  33.686  53.548  0.00  0.00            
ATOM   1163  CG  LEU X 152      36.787  34.104  52.274  0.00  0.00            
ATOM   1164  CD1 LEU X 152      35.781  35.205  52.610  0.00  0.00            
ATOM   1165  CD2 LEU X 152      37.727  34.656  51.201  0.00  0.00            
ATOM   1166  C   LEU X 152      39.380  32.241  54.647  0.00  0.00            
ATOM   1167  O   LEU X 152      39.424  31.118  55.156  0.00  0.00            
ATOM   1168  N   GLY X 153      40.081  33.256  55.163  0.00  0.00            
ATOM   1169  CA  GLY X 153      40.903  33.147  56.373  0.00  0.00            
ATOM   1170  C   GLY X 153      41.965  32.045  56.286  0.00  0.00            
ATOM   1171  O   GLY X 153      42.564  31.820  55.231  0.00  0.00            
ATOM   1172  N   ILE X 154      42.183  31.328  57.396  0.00  0.00            
ATOM   1173  CA  ILE X 154      43.134  30.204  57.435  0.00  0.00            
ATOM   1174  CB  ILE X 154      43.374  29.761  58.899  0.00  0.00            
ATOM   1175  CG2 ILE X 154      42.153  29.048  59.511  0.00  0.00            
ATOM   1176  CG1 ILE X 154      44.650  28.894  58.997  0.00  0.00            
ATOM   1177  CD1 ILE X 154      45.104  28.605  60.433  0.00  0.00            
ATOM   1178  C   ILE X 154      42.723  29.042  56.507  0.00  0.00            
ATOM   1179  O   ILE X 154      43.588  28.382  55.941  0.00  0.00            
ATOM   1180  N   TRP X 155      41.421  28.820  56.286  0.00  0.00            
ATOM   1181  CA  TRP X 155      40.923  27.755  55.404  0.00  0.00            
ATOM   1182  CB  TRP X 155      39.412  27.580  55.595  0.00  0.00            
ATOM   1183  CG  TRP X 155      38.948  27.213  56.969  0.00  0.00            
ATOM   1184  CD1 TRP X 155      38.682  25.958  57.394  0.00  0.00            
ATOM   1185  NE1 TRP X 155      38.198  25.998  58.686  0.00  0.00            
ATOM   1186  CE2 TRP X 155      38.119  27.292  59.157  0.00  0.00            
ATOM   1187  CZ2 TRP X 155      37.632  27.853  60.345  0.00  0.00            
ATOM   1188  CH2 TRP X 155      37.665  29.248  60.508  0.00  0.00            
ATOM   1189  CZ3 TRP X 155      38.163  30.065  59.479  0.00  0.00            
ATOM   1190  CE3 TRP X 155      38.614  29.495  58.273  0.00  0.00            
ATOM   1191  CD2 TRP X 155      38.609  28.094  58.083  0.00  0.00            
ATOM   1192  C   TRP X 155      41.216  28.021  53.923  0.00  0.00            
ATOM   1193  O   TRP X 155      41.516  27.085  53.188  0.00  0.00            
ATOM   1194  N   GLY X 156      41.132  29.281  53.483  0.00  0.00            
ATOM   1195  CA  GLY X 156      41.343  29.664  52.085  0.00  0.00            
ATOM   1196  C   GLY X 156      42.813  29.725  51.663  0.00  0.00            
ATOM   1197  O   GLY X 156      43.144  29.326  50.545  0.00  0.00            
ATOM   1198  N   PHE X 157      43.694  30.222  52.541  0.00  0.00            
ATOM   1199  CA  PHE X 157      45.009  30.744  52.126  0.00  0.00            
ATOM   1200  CB  PHE X 157      44.916  32.277  52.034  0.00  0.00            
ATOM   1201  CG  PHE X 157      43.751  32.782  51.199  0.00  0.00            
ATOM   1202  CD1 PHE X 157      43.669  32.461  49.829  0.00  0.00            
ATOM   1203  CE1 PHE X 157      42.557  32.870  49.071  0.00  0.00            
ATOM   1204  CZ  PHE X 157      41.529  33.612  49.678  0.00  0.00            
ATOM   1205  CE2 PHE X 157      41.612  33.945  51.042  0.00  0.00            
ATOM   1206  CD2 PHE X 157      42.718  33.527  51.802  0.00  0.00            
ATOM   1207  C   PHE X 157      46.207  30.285  52.980  0.00  0.00            
ATOM   1208  O   PHE X 157      47.312  30.809  52.814  0.00  0.00            
ATOM   1209  N   PHE X 158      46.030  29.304  53.875  0.00  0.00            
ATOM   1210  CA  PHE X 158      47.156  28.625  54.525  0.00  0.00            
ATOM   1211  CB  PHE X 158      46.674  27.891  55.781  0.00  0.00            
ATOM   1212  CG  PHE X 158      47.790  27.260  56.590  0.00  0.00            
ATOM   1213  CD1 PHE X 158      48.494  28.028  57.539  0.00  0.00            
ATOM   1214  CE1 PHE X 158      49.532  27.446  58.288  0.00  0.00            
ATOM   1215  CZ  PHE X 158      49.877  26.100  58.079  0.00  0.00            
ATOM   1216  CE2 PHE X 158      49.183  25.333  57.127  0.00  0.00            
ATOM   1217  CD2 PHE X 158      48.136  25.910  56.387  0.00  0.00            
ATOM   1218  C   PHE X 158      47.850  27.683  53.526  0.00  0.00            
ATOM   1219  O   PHE X 158      47.306  26.639  53.162  0.00  0.00            
ATOM   1220  N   SER X 159      49.043  28.074  53.074  0.00  0.00            
ATOM   1221  CA  SER X 159      49.741  27.482  51.926  0.00  0.00            
ATOM   1222  CB  SER X 159      49.648  28.447  50.733  0.00  0.00            
ATOM   1223  OG  SER X 159      48.297  28.611  50.323  0.00  0.00            
ATOM   1224  C   SER X 159      51.209  27.193  52.264  0.00  0.00            
ATOM   1225  O   SER X 159      51.882  28.031  52.862  0.00  0.00            
ATOM   1226  N   THR X 160      51.719  26.024  51.864  0.00  0.00            
ATOM   1227  CA  THR X 160      53.119  25.599  52.080  0.00  0.00            
ATOM   1228  CB  THR X 160      53.216  24.212  52.749  0.00  0.00            
ATOM   1229  CG2 THR X 160      52.278  24.022  53.941  0.00  0.00            
ATOM   1230  OG1 THR X 160      52.972  23.175  51.824  0.00  0.00            
ATOM   1231  C   THR X 160      53.941  25.575  50.788  0.00  0.00            
ATOM   1232  O   THR X 160      55.134  25.870  50.803  0.00  0.00            
ATOM   1233  N   GLY X 161      53.316  25.233  49.659  0.00  0.00            
ATOM   1234  CA  GLY X 161      53.972  24.968  48.378  0.00  0.00            
ATOM   1235  C   GLY X 161      54.711  23.622  48.273  0.00  0.00            
ATOM   1236  O   GLY X 161      55.474  23.448  47.324  0.00  0.00            
ATOM   1237  N   ASP X 162      54.512  22.678  49.202  0.00  0.00            
ATOM   1238  CA  ASP X 162      55.015  21.294  49.106  0.00  0.00            
ATOM   1239  CB  ASP X 162      55.951  20.963  50.282  0.00  0.00            
ATOM   1240  CG  ASP X 162      56.457  19.515  50.215  0.00  0.00            
ATOM   1241  OD1 ASP X 162      57.086  19.136  49.201  0.00  0.00            
ATOM   1242  OD2 ASP X 162      56.163  18.718  51.137  0.00  0.00            
ATOM   1243  C   ASP X 162      53.871  20.269  48.980  0.00  0.00            
ATOM   1244  O   ASP X 162      52.749  20.491  49.432  0.00  0.00            
ATOM   1245  N   GLU X 163      54.168  19.120  48.370  0.00  0.00            
ATOM   1246  CA  GLU X 163      53.197  18.123  47.900  0.00  0.00            
ATOM   1247  CB  GLU X 163      53.981  17.038  47.137  0.00  0.00            
ATOM   1248  CG  GLU X 163      53.150  16.236  46.126  0.00  0.00            
ATOM   1249  CD  GLU X 163      52.719  17.103  44.942  0.00  0.00            
ATOM   1250  OE1 GLU X 163      53.509  17.254  43.982  0.00  0.00            
ATOM   1251  OE2 GLU X 163      51.622  17.708  44.963  0.00  0.00            
ATOM   1252  C   GLU X 163      52.308  17.491  48.991  0.00  0.00            
ATOM   1253  O   GLU X 163      51.274  16.904  48.663  0.00  0.00            
ATOM   1254  N   HID X 164      52.657  17.604  50.279  0.00  0.00            
ATOM   1255  CA  HID X 164      51.797  17.126  51.371  0.00  0.00            
ATOM   1256  CB  HID X 164      52.562  17.096  52.706  0.00  0.00            
ATOM   1257  CG  HID X 164      52.969  18.435  53.277  0.00  0.00            
ATOM   1258  ND1 HID X 164      54.049  19.199  52.894  0.00  0.00            
ATOM   1259  CE1 HID X 164      54.091  20.292  53.670  0.00  0.00            
ATOM   1260  NE2 HID X 164      53.112  20.246  54.590  0.00  0.00            
ATOM   1261  CD2 HID X 164      52.383  19.078  54.336  0.00  0.00            
ATOM   1262  C   HID X 164      50.488  17.928  51.466  0.00  0.00            
ATOM   1263  O   HID X 164      49.419  17.336  51.640  0.00  0.00            
ATOM   1264  N   SER X 165      50.560  19.255  51.318  0.00  0.00            
ATOM   1265  CA  SER X 165      49.412  20.166  51.257  0.00  0.00            
ATOM   1266  CB  SER X 165      48.798  20.321  52.654  0.00  0.00            
ATOM   1267  OG  SER X 165      47.635  21.116  52.593  0.00  0.00            
ATOM   1268  C   SER X 165      49.875  21.523  50.704  0.00  0.00            
ATOM   1269  O   SER X 165      50.455  22.343  51.422  0.00  0.00            
ATOM   1270  N   ARG X 166      49.674  21.738  49.398  0.00  0.00            
ATOM   1271  CA  ARG X 166      50.291  22.836  48.635  0.00  0.00            
ATOM   1272  CB  ARG X 166      50.237  22.531  47.133  0.00  0.00            
ATOM   1273  CG  ARG X 166      51.285  21.491  46.735  0.00  0.00            
ATOM   1274  CD  ARG X 166      51.256  21.268  45.221  0.00  0.00            
ATOM   1275  NE  ARG X 166      52.367  20.413  44.776  0.00  0.00            
ATOM   1276  CZ  ARG X 166      53.641  20.743  44.669  0.00  0.00            
ATOM   1277  NH1 ARG X 166      54.512  19.866  44.281  0.00  0.00            
ATOM   1278  NH2 ARG X 166      54.101  21.925  44.954  0.00  0.00            
ATOM   1279  C   ARG X 166      49.746  24.227  48.963  0.00  0.00            
ATOM   1280  O   ARG X 166      50.469  25.006  49.579  0.00  0.00            
ATOM   1281  N   GLY X 167      48.528  24.575  48.550  0.00  0.00            
ATOM   1282  CA  GLY X 167      47.956  25.902  48.813  0.00  0.00            
ATOM   1283  C   GLY X 167      46.881  26.362  47.828  0.00  0.00            
ATOM   1284  O   GLY X 167      46.454  25.601  46.960  0.00  0.00            
ATOM   1285  N   ASN X 168      46.503  27.642  47.937  0.00  0.00            
ATOM   1286  CA  ASN X 168      45.523  28.329  47.076  0.00  0.00            
ATOM   1287  CB  ASN X 168      46.118  28.536  45.663  0.00  0.00            
ATOM   1288  CG  ASN X 168      47.310  29.479  45.628  0.00  0.00            
ATOM   1289  OD1 ASN X 168      47.455  30.386  46.439  0.00  0.00            
ATOM   1290  ND2 ASN X 168      48.211  29.302  44.693  0.00  0.00            
ATOM   1291  C   ASN X 168      44.111  27.696  47.103  0.00  0.00            
ATOM   1292  O   ASN X 168      43.439  27.568  46.078  0.00  0.00            
ATOM   1293  N   TRP X 169      43.639  27.295  48.288  0.00  0.00            
ATOM   1294  CA  TRP X 169      42.362  26.589  48.469  0.00  0.00            
ATOM   1295  CB  TRP X 169      42.246  26.087  49.915  0.00  0.00            
ATOM   1296  CG  TRP X 169      43.501  25.487  50.469  0.00  0.00            
ATOM   1297  CD1 TRP X 169      44.182  25.956  51.537  0.00  0.00            
ATOM   1298  NE1 TRP X 169      45.344  25.231  51.702  0.00  0.00            
ATOM   1299  CE2 TRP X 169      45.460  24.240  50.753  0.00  0.00            
ATOM   1300  CZ2 TRP X 169      46.440  23.274  50.496  0.00  0.00            
ATOM   1301  CH2 TRP X 169      46.283  22.422  49.390  0.00  0.00            
ATOM   1302  CZ3 TRP X 169      45.160  22.552  48.558  0.00  0.00            
ATOM   1303  CE3 TRP X 169      44.169  23.509  48.839  0.00  0.00            
ATOM   1304  CD2 TRP X 169      44.295  24.381  49.942  0.00  0.00            
ATOM   1305  C   TRP X 169      41.150  27.445  48.083  0.00  0.00            
ATOM   1306  O   TRP X 169      40.279  26.967  47.361  0.00  0.00            
ATOM   1307  N   GLY X 170      41.141  28.727  48.464  0.00  0.00            
ATOM   1308  CA  GLY X 170      40.092  29.684  48.082  0.00  0.00            
ATOM   1309  C   GLY X 170      40.010  29.951  46.569  0.00  0.00            
ATOM   1310  O   GLY X 170      38.975  30.395  46.075  0.00  0.00            
ATOM   1311  N   HIE X 171      41.064  29.634  45.811  0.00  0.00            
ATOM   1312  CA  HIE X 171      41.065  29.648  44.344  0.00  0.00            
ATOM   1313  CB  HIE X 171      42.466  30.035  43.839  0.00  0.00            
ATOM   1314  CG  HIE X 171      43.139  31.214  44.512  0.00  0.00            
ATOM   1315  ND1 HIE X 171      43.821  31.153  45.732  0.00  0.00            
ATOM   1316  CE1 HIE X 171      44.400  32.354  45.890  0.00  0.00            
ATOM   1317  NE2 HIE X 171      44.121  33.159  44.850  0.00  0.00            
ATOM   1318  CD2 HIE X 171      43.323  32.455  43.970  0.00  0.00            
ATOM   1319  C   HIE X 171      40.626  28.284  43.772  0.00  0.00            
ATOM   1320  O   HIE X 171      39.833  28.225  42.832  0.00  0.00            
ATOM   1321  N   LEU X 172      41.087  27.173  44.361  0.00  0.00            
ATOM   1322  CA  LEU X 172      40.726  25.801  43.963  0.00  0.00            
ATOM   1323  CB  LEU X 172      41.649  24.805  44.690  0.00  0.00            
ATOM   1324  CG  LEU X 172      43.078  24.752  44.120  0.00  0.00            
ATOM   1325  CD1 LEU X 172      43.998  24.022  45.096  0.00  0.00            
ATOM   1326  CD2 LEU X 172      43.123  24.011  42.780  0.00  0.00            
ATOM   1327  C   LEU X 172      39.249  25.453  44.218  0.00  0.00            
ATOM   1328  O   LEU X 172      38.680  24.641  43.487  0.00  0.00            
ATOM   1329  N   ASP X 173      38.601  26.094  45.191  0.00  0.00            
ATOM   1330  CA  ASP X 173      37.149  26.011  45.396  0.00  0.00            
ATOM   1331  CB  ASP X 173      36.759  26.829  46.636  0.00  0.00            
ATOM   1332  CG  ASP X 173      37.252  26.245  47.960  0.00  0.00            
ATOM   1333  OD1 ASP X 173      37.574  25.039  48.025  0.00  0.00            
ATOM   1334  OD2 ASP X 173      37.272  26.992  48.963  0.00  0.00            
ATOM   1335  C   ASP X 173      36.375  26.537  44.176  0.00  0.00            
ATOM   1336  O   ASP X 173      35.385  25.939  43.752  0.00  0.00            
ATOM   1337  N   GLN X 174      36.867  27.615  43.557  0.00  0.00            
ATOM   1338  CA  GLN X 174      36.271  28.202  42.354  0.00  0.00            
ATOM   1339  CB  GLN X 174      36.871  29.595  42.080  0.00  0.00            
ATOM   1340  CG  GLN X 174      36.821  30.553  43.287  0.00  0.00            
ATOM   1341  CD  GLN X 174      37.585  31.848  43.022  0.00  0.00            
ATOM   1342  OE1 GLN X 174      37.556  32.397  41.933  0.00  0.00            
ATOM   1343  NE2 GLN X 174      38.305  32.372  43.991  0.00  0.00            
ATOM   1344  C   GLN X 174      36.457  27.268  41.148  0.00  0.00            
ATOM   1345  O   GLN X 174      35.525  27.071  40.368  0.00  0.00            
ATOM   1346  N   VAL X 175      37.619  26.610  41.036  0.00  0.00            
ATOM   1347  CA  VAL X 175      37.866  25.551  40.036  0.00  0.00            
ATOM   1348  CB  VAL X 175      39.341  25.089  40.065  0.00  0.00            
ATOM   1349  CG1 VAL X 175      39.620  23.928  39.099  0.00  0.00            
ATOM   1350  CG2 VAL X 175      40.287  26.238  39.691  0.00  0.00            
ATOM   1351  C   VAL X 175      36.907  24.369  40.235  0.00  0.00            
ATOM   1352  O   VAL X 175      36.312  23.895  39.268  0.00  0.00            
ATOM   1353  N   ALA X 176      36.687  23.930  41.478  0.00  0.00            
ATOM   1354  CA  ALA X 176      35.755  22.847  41.800  0.00  0.00            
ATOM   1355  CB  ALA X 176      35.946  22.481  43.275  0.00  0.00            
ATOM   1356  C   ALA X 176      34.287  23.198  41.479  0.00  0.00            
ATOM   1357  O   ALA X 176      33.536  22.330  41.021  0.00  0.00            
ATOM   1358  N   ALA X 177      33.881  24.460  41.657  0.00  0.00            
ATOM   1359  CA  ALA X 177      32.565  24.946  41.240  0.00  0.00            
ATOM   1360  CB  ALA X 177      32.315  26.307  41.899  0.00  0.00            
ATOM   1361  C   ALA X 177      32.435  25.017  39.705  0.00  0.00            
ATOM   1362  O   ALA X 177      31.443  24.548  39.145  0.00  0.00            
ATOM   1363  N   LEU X 178      33.448  25.533  38.999  0.00  0.00            
ATOM   1364  CA  LEU X 178      33.444  25.630  37.532  0.00  0.00            
ATOM   1365  CB  LEU X 178      34.596  26.541  37.070  0.00  0.00            
ATOM   1366  CG  LEU X 178      34.407  28.030  37.418  0.00  0.00            
ATOM   1367  CD1 LEU X 178      35.707  28.790  37.149  0.00  0.00            
ATOM   1368  CD2 LEU X 178      33.292  28.680  36.593  0.00  0.00            
ATOM   1369  C   LEU X 178      33.500  24.255  36.841  0.00  0.00            
ATOM   1370  O   LEU X 178      32.875  24.085  35.791  0.00  0.00            
ATOM   1371  N   ARG X 179      34.159  23.259  37.453  0.00  0.00            
ATOM   1372  CA  ARG X 179      34.096  21.840  37.052  0.00  0.00            
ATOM   1373  CB  ARG X 179      35.048  21.022  37.946  0.00  0.00            
ATOM   1374  CG  ARG X 179      35.046  19.518  37.615  0.00  0.00            
ATOM   1375  CD  ARG X 179      36.021  18.733  38.499  0.00  0.00            
ATOM   1376  NE  ARG X 179      35.585  18.649  39.909  0.00  0.00            
ATOM   1377  CZ  ARG X 179      36.318  18.205  40.914  0.00  0.00            
ATOM   1378  NH1 ARG X 179      35.859  18.250  42.129  0.00  0.00            
ATOM   1379  NH2 ARG X 179      37.520  17.733  40.749  0.00  0.00            
ATOM   1380  C   ARG X 179      32.667  21.299  37.128  0.00  0.00            
ATOM   1381  O   ARG X 179      32.208  20.647  36.193  0.00  0.00            
ATOM   1382  N   TRP X 180      31.949  21.608  38.208  0.00  0.00            
ATOM   1383  CA  TRP X 180      30.558  21.189  38.381  0.00  0.00            
ATOM   1384  CB  TRP X 180      30.141  21.418  39.834  0.00  0.00            
ATOM   1385  CG  TRP X 180      28.801  20.855  40.180  0.00  0.00            
ATOM   1386  CD1 TRP X 180      28.583  19.620  40.681  0.00  0.00            
ATOM   1387  NE1 TRP X 180      27.227  19.409  40.821  0.00  0.00            
ATOM   1388  CE2 TRP X 180      26.497  20.513  40.433  0.00  0.00            
ATOM   1389  CZ2 TRP X 180      25.122  20.786  40.376  0.00  0.00            
ATOM   1390  CH2 TRP X 180      24.690  22.022  39.863  0.00  0.00            
ATOM   1391  CZ3 TRP X 180      25.634  22.962  39.412  0.00  0.00            
ATOM   1392  CE3 TRP X 180      27.011  22.682  39.484  0.00  0.00            
ATOM   1393  CD2 TRP X 180      27.479  21.453  39.999  0.00  0.00            
ATOM   1394  C   TRP X 180      29.616  21.885  37.387  0.00  0.00            
ATOM   1395  O   TRP X 180      28.760  21.231  36.796  0.00  0.00            
ATOM   1396  N   VAL X 181      29.817  23.179  37.105  0.00  0.00            
ATOM   1397  CA  VAL X 181      29.090  23.900  36.038  0.00  0.00            
ATOM   1398  CB  VAL X 181      29.479  25.397  36.024  0.00  0.00            
ATOM   1399  CG1 VAL X 181      28.936  26.171  34.815  0.00  0.00            
ATOM   1400  CG2 VAL X 181      28.942  26.103  37.279  0.00  0.00            
ATOM   1401  C   VAL X 181      29.322  23.233  34.673  0.00  0.00            
ATOM   1402  O   VAL X 181      28.358  22.942  33.962  0.00  0.00            
ATOM   1403  N   GLN X 182      30.572  22.896  34.337  0.00  0.00            
ATOM   1404  CA  GLN X 182      30.929  22.215  33.085  0.00  0.00            
ATOM   1405  CB  GLN X 182      32.463  22.067  33.035  0.00  0.00            
ATOM   1406  CG  GLN X 182      32.964  21.517  31.695  0.00  0.00            
ATOM   1407  CD  GLN X 182      34.477  21.613  31.549  0.00  0.00            
ATOM   1408  OE1 GLN X 182      35.201  20.658  31.801  0.00  0.00            
ATOM   1409  NE2 GLN X 182      35.002  22.746  31.146  0.00  0.00            
ATOM   1410  C   GLN X 182      30.215  20.856  32.914  0.00  0.00            
ATOM   1411  O   GLN X 182      29.908  20.459  31.786  0.00  0.00            
ATOM   1412  N   ASP X 183      29.904  20.172  34.019  0.00  0.00            
ATOM   1413  CA  ASP X 183      29.337  18.818  34.064  0.00  0.00            
ATOM   1414  CB  ASP X 183      30.139  18.053  35.129  0.00  0.00            
ATOM   1415  CG  ASP X 183      29.769  16.576  35.261  0.00  0.00            
ATOM   1416  OD1 ASP X 183      29.586  15.889  34.229  0.00  0.00            
ATOM   1417  OD2 ASP X 183      29.685  16.097  36.418  0.00  0.00            
ATOM   1418  C   ASP X 183      27.811  18.762  34.330  0.00  0.00            
ATOM   1419  O   ASP X 183      27.161  17.790  33.929  0.00  0.00            
ATOM   1420  N   ASN X 184      27.207  19.774  34.975  0.00  0.00            
ATOM   1421  CA  ASN X 184      25.811  19.728  35.457  0.00  0.00            
ATOM   1422  CB  ASN X 184      25.826  19.440  36.977  0.00  0.00            
ATOM   1423  CG  ASN X 184      24.646  18.595  37.450  0.00  0.00            
ATOM   1424  OD1 ASN X 184      23.634  18.418  36.784  0.00  0.00            
ATOM   1425  ND2 ASN X 184      24.748  17.964  38.594  0.00  0.00            
ATOM   1426  C   ASN X 184      24.909  20.933  35.073  0.00  0.00            
ATOM   1427  O   ASN X 184      23.697  20.870  35.285  0.00  0.00            
ATOM   1428  N   ILE X 185      25.421  22.024  34.478  0.00  0.00            
ATOM   1429  CA  ILE X 185      24.584  23.211  34.174  0.00  0.00            
ATOM   1430  CB  ILE X 185      25.454  24.461  33.909  0.00  0.00            
ATOM   1431  CG2 ILE X 185      26.030  24.480  32.481  0.00  0.00            
ATOM   1432  CG1 ILE X 185      24.717  25.796  34.161  0.00  0.00            
ATOM   1433  CD1 ILE X 185      24.271  26.015  35.614  0.00  0.00            
ATOM   1434  C   ILE X 185      23.529  22.987  33.071  0.00  0.00            
ATOM   1435  O   ILE X 185      22.493  23.656  33.077  0.00  0.00            
ATOM   1436  N   ALA X 186      23.726  22.014  32.172  0.00  0.00            
ATOM   1437  CA  ALA X 186      22.728  21.654  31.156  0.00  0.00            
ATOM   1438  CB  ALA X 186      23.338  20.641  30.181  0.00  0.00            
ATOM   1439  C   ALA X 186      21.406  21.146  31.766  0.00  0.00            
ATOM   1440  O   ALA X 186      20.338  21.378  31.194  0.00  0.00            
ATOM   1441  N   SER X 187      21.443  20.576  32.978  0.00  0.00            
ATOM   1442  CA  SER X 187      20.247  20.220  33.761  0.00  0.00            
ATOM   1443  CB  SER X 187      20.667  19.607  35.104  0.00  0.00            
ATOM   1444  OG  SER X 187      21.643  18.593  34.935  0.00  0.00            
ATOM   1445  C   SER X 187      19.344  21.433  34.045  0.00  0.00            
ATOM   1446  O   SER X 187      18.132  21.290  34.179  0.00  0.00            
ATOM   1447  N   PHE X 188      19.923  22.638  34.091  0.00  0.00            
ATOM   1448  CA  PHE X 188      19.250  23.916  34.356  0.00  0.00            
ATOM   1449  CB  PHE X 188      19.998  24.646  35.487  0.00  0.00            
ATOM   1450  CG  PHE X 188      20.071  23.857  36.784  0.00  0.00            
ATOM   1451  CD1 PHE X 188      21.121  22.943  37.002  0.00  0.00            
ATOM   1452  CE1 PHE X 188      21.153  22.167  38.174  0.00  0.00            
ATOM   1453  CZ  PHE X 188      20.146  22.318  39.145  0.00  0.00            
ATOM   1454  CE2 PHE X 188      19.105  23.241  38.939  0.00  0.00            
ATOM   1455  CD2 PHE X 188      19.065  24.006  37.760  0.00  0.00            
ATOM   1456  C   PHE X 188      19.089  24.778  33.085  0.00  0.00            
ATOM   1457  O   PHE X 188      18.805  25.974  33.179  0.00  0.00            
ATOM   1458  N   GLY X 189      19.283  24.188  31.898  0.00  0.00            
ATOM   1459  CA  GLY X 189      19.119  24.845  30.595  0.00  0.00            
ATOM   1460  C   GLY X 189      20.311  25.682  30.116  0.00  0.00            
ATOM   1461  O   GLY X 189      20.182  26.383  29.113  0.00  0.00            
ATOM   1462  N   GLY X 190      21.453  25.646  30.812  0.00  0.00            
ATOM   1463  CA  GLY X 190      22.668  26.375  30.428  0.00  0.00            
ATOM   1464  C   GLY X 190      23.571  25.595  29.466  0.00  0.00            
ATOM   1465  O   GLY X 190      23.627  24.368  29.503  0.00  0.00            
ATOM   1466  N   ASN X 191      24.324  26.297  28.620  0.00  0.00            
ATOM   1467  CA  ASN X 191      25.352  25.710  27.764  0.00  0.00            
ATOM   1468  CB  ASN X 191      25.450  26.512  26.450  0.00  0.00            
ATOM   1469  CG  ASN X 191      26.375  25.862  25.431  0.00  0.00            
ATOM   1470  OD1 ASN X 191      27.017  24.854  25.696  0.00  0.00            
ATOM   1471  ND2 ASN X 191      26.476  26.395  24.242  0.00  0.00            
ATOM   1472  C   ASN X 191      26.705  25.650  28.509  0.00  0.00            
ATOM   1473  O   ASN X 191      27.308  26.702  28.741  0.00  0.00            
ATOM   1474  N   PRO X 192      27.253  24.459  28.828  0.00  0.00            
ATOM   1475  CD  PRO X 192      26.665  23.138  28.637  0.00  0.00            
ATOM   1476  CG  PRO X 192      27.811  22.147  28.817  0.00  0.00            
ATOM   1477  CB  PRO X 192      28.730  22.865  29.805  0.00  0.00            
ATOM   1478  CA  PRO X 192      28.589  24.341  29.422  0.00  0.00            
ATOM   1479  C   PRO X 192      29.728  24.808  28.493  0.00  0.00            
ATOM   1480  O   PRO X 192      30.856  24.958  28.962  0.00  0.00            
ATOM   1481  N   GLY X 193      29.456  25.049  27.204  0.00  0.00            
ATOM   1482  CA  GLY X 193      30.344  25.680  26.216  0.00  0.00            
ATOM   1483  C   GLY X 193      30.213  27.205  26.091  0.00  0.00            
ATOM   1484  O   GLY X 193      30.771  27.783  25.158  0.00  0.00            
ATOM   1485  N   SER X 194      29.458  27.865  26.976  0.00  0.00            
ATOM   1486  CA  SER X 194      29.314  29.328  27.009  0.00  0.00            
ATOM   1487  CB  SER X 194      28.124  29.768  26.149  0.00  0.00            
ATOM   1488  OG  SER X 194      28.155  31.168  25.952  0.00  0.00            
ATOM   1489  C   SER X 194      29.229  29.842  28.451  0.00  0.00            
ATOM   1490  O   SER X 194      28.213  30.393  28.888  0.00  0.00            
ATOM   1491  N   VAL X 195      30.311  29.648  29.212  0.00  0.00            
ATOM   1492  CA  VAL X 195      30.422  30.073  30.619  0.00  0.00            
ATOM   1493  CB  VAL X 195      30.982  28.931  31.494  0.00  0.00            
ATOM   1494  CG1 VAL X 195      30.987  29.314  32.979  0.00  0.00            
ATOM   1495  CG2 VAL X 195      30.152  27.646  31.351  0.00  0.00            
ATOM   1496  C   VAL X 195      31.269  31.345  30.743  0.00  0.00            
ATOM   1497  O   VAL X 195      32.464  31.336  30.451  0.00  0.00            
ATOM   1498  N   THR X 196      30.674  32.438  31.215  0.00  0.00            
ATOM   1499  CA  THR X 196      31.378  33.678  31.581  0.00  0.00            
ATOM   1500  CB  THR X 196      30.567  34.919  31.177  0.00  0.00            
ATOM   1501  CG2 THR X 196      31.291  36.223  31.529  0.00  0.00            
ATOM   1502  OG1 THR X 196      30.366  34.945  29.786  0.00  0.00            
ATOM   1503  C   THR X 196      31.646  33.716  33.083  0.00  0.00            
ATOM   1504  O   THR X 196      30.721  33.502  33.865  0.00  0.00            
ATOM   1505  N   ILE X 197      32.870  34.052  33.501  0.00  0.00            
ATOM   1506  CA  ILE X 197      33.201  34.345  34.907  0.00  0.00            
ATOM   1507  CB  ILE X 197      34.447  33.564  35.387  0.00  0.00            
ATOM   1508  CG2 ILE X 197      34.155  32.054  35.301  0.00  0.00            
ATOM   1509  CG1 ILE X 197      35.744  33.924  34.626  0.00  0.00            
ATOM   1510  CD1 ILE X 197      36.998  33.231  35.179  0.00  0.00            
ATOM   1511  C   ILE X 197      33.291  35.859  35.152  0.00  0.00            
ATOM   1512  O   ILE X 197      33.829  36.592  34.323  0.00  0.00            
ATOM   1513  N   PHE X 198      32.742  36.326  36.275  0.00  0.00            
ATOM   1514  CA  PHE X 198      32.589  37.739  36.638  0.00  0.00            
ATOM   1515  CB  PHE X 198      31.129  38.141  36.351  0.00  0.00            
ATOM   1516  CG  PHE X 198      30.664  39.510  36.828  0.00  0.00            
ATOM   1517  CD1 PHE X 198      31.451  40.663  36.631  0.00  0.00            
ATOM   1518  CE1 PHE X 198      30.968  41.925  37.020  0.00  0.00            
ATOM   1519  CZ  PHE X 198      29.703  42.047  37.620  0.00  0.00            
ATOM   1520  CE2 PHE X 198      28.918  40.902  37.827  0.00  0.00            
ATOM   1521  CD2 PHE X 198      29.396  39.639  37.432  0.00  0.00            
ATOM   1522  C   PHE X 198      32.973  37.935  38.111  0.00  0.00            
ATOM   1523  O   PHE X 198      32.321  37.382  38.996  0.00  0.00            
ATOM   1524  N   GLY X 199      34.053  38.675  38.380  0.00  0.00            
ATOM   1525  CA  GLY X 199      34.656  38.758  39.714  0.00  0.00            
ATOM   1526  C   GLY X 199      34.819  40.180  40.249  0.00  0.00            
ATOM   1527  O   GLY X 199      35.466  41.015  39.621  0.00  0.00            
ATOM   1528  N   GLU X 200      34.302  40.435  41.451  0.00  0.00            
ATOM   1529  CA  GLU X 200      34.492  41.694  42.187  0.00  0.00            
ATOM   1530  CB  GLU X 200      33.225  42.039  42.986  0.00  0.00            
ATOM   1531  CG  GLU X 200      32.010  42.365  42.110  0.00  0.00            
ATOM   1532  CD  GLU X 200      30.780  42.602  42.991  0.00  0.00            
ATOM   1533  OE1 GLU X 200      30.390  43.778  43.174  0.00  0.00            
ATOM   1534  OE2 GLU X 200      30.244  41.601  43.522  0.00  0.00            
ATOM   1535  C   GLU X 200      35.682  41.585  43.150  0.00  0.00            
ATOM   1536  O   GLU X 200      35.776  40.603  43.893  0.00  0.00            
ATOM   1537  N1  MOL X 201      36.583  42.586  43.160  0.00  0.00            
ATOM   1538  C1  MOL X 201      37.638  42.799  44.189  0.00  0.00            
ATOM   1539  C2  MOL X 201      36.984  43.193  45.527  0.00  0.00            
ATOM   1540  O1  MOL X 201      37.983  43.791  46.359  0.00  0.00            
ATOM   1541  C3  MOL X 201      38.587  41.602  44.208  0.00  0.00            
ATOM   1542  O2  MOL X 201      39.265  41.356  43.205  0.00  0.00            
ATOM   1543  C4  MOL X 201      33.305  41.960  53.152  0.00  0.00            
ATOM   1544  C5  MOL X 201      32.944  43.423  52.897  0.00  0.00            
ATOM   1545  C6  MOL X 201      32.639  43.965  51.691  0.00  0.00            
ATOM   1546  C7  MOL X 201      32.970  43.166  50.416  0.00  0.00            
ATOM   1547  C8  MOL X 201      34.488  42.894  50.329  0.00  0.00            
ATOM   1548  O3  MOL X 201      34.822  41.735  50.515  0.00  0.00            
ATOM   1549  C9  MOL X 201      35.559  44.027  50.082  0.00  0.00            
ATOM   1550  C10 MOL X 201      36.881  43.262  49.662  0.00  0.00            
ATOM   1551  C11 MOL X 201      37.810  42.880  50.800  0.00  0.00            
ATOM   1552  C12 MOL X 201      38.213  44.049  51.707  0.00  0.00            
ATOM   1553  C13 MOL X 201      37.181  45.201  51.890  0.00  0.00            
ATOM   1554  C14 MOL X 201      35.692  44.936  51.428  0.00  0.00            
ATOM   1555  C15 MOL X 201      34.748  46.245  51.509  0.00  0.00            
ATOM   1556  C16 MOL X 201      33.379  46.228  52.351  0.00  0.00            
ATOM   1557  C17 MOL X 201      32.206  45.453  51.643  0.00  0.00            
ATOM   1558  C18 MOL X 201      31.846  46.091  50.260  0.00  0.00            
ATOM   1559  C19 MOL X 201      30.826  45.618  52.384  0.00  0.00            
ATOM   1560  C20 MOL X 201      33.599  45.710  53.821  0.00  0.00            
ATOM   1561  C21 MOL X 201      33.034  44.289  54.154  0.00  0.00            
ATOM   1562  O4  MOL X 201      33.824  43.640  55.190  0.00  0.00            
ATOM   1563  C22 MOL X 201      33.828  44.125  56.471  0.00  0.00            
ATOM   1564  O5  MOL X 201      33.361  45.205  56.798  0.00  0.00            
ATOM   1565  C23 MOL X 201      34.457  43.137  57.482  0.00  0.00            
ATOM   1566  C24 MOL X 201      35.791  43.666  58.081  0.00  0.00            
ATOM   1567  C25 MOL X 201      36.420  42.676  59.070  0.00  0.00            
ATOM   1568  C26 MOL X 201      36.018  42.633  60.421  0.00  0.00            
ATOM   1569  C27 MOL X 201      36.611  41.725  61.315  0.00  0.00            
ATOM   1570  C28 MOL X 201      37.612  40.848  60.868  0.00  0.00            
ATOM   1571  C29 MOL X 201      38.019  40.883  59.526  0.00  0.00            
ATOM   1572  C30 MOL X 201      37.426  41.793  58.632  0.00  0.00            
ATOM   1573  N2  MOL X 201      35.585  45.019  58.633  0.00  0.00            
ATOM   1574  C31 MOL X 201      36.561  45.841  59.167  0.00  0.00            
ATOM   1575  O6  MOL X 201      37.690  45.440  59.407  0.00  0.00            
ATOM   1576  C32 MOL X 201      36.157  47.279  59.401  0.00  0.00            
ATOM   1577  C33 MOL X 201      34.813  47.712  59.300  0.00  0.00            
ATOM   1578  C34 MOL X 201      34.480  49.063  59.498  0.00  0.00            
ATOM   1579  C35 MOL X 201      35.481  50.001  59.795  0.00  0.00            
ATOM   1580  C36 MOL X 201      36.817  49.584  59.895  0.00  0.00            
ATOM   1581  C37 MOL X 201      37.152  48.234  59.700  0.00  0.00            
ATOM   1582  O7  MOL X 201      32.939  47.597  52.473  0.00  0.00            
ATOM   1583  O8  MOL X 201      35.472  47.356  52.097  0.00  0.00            
ATOM   1584  C38 MOL X 201      35.889  48.444  51.379  0.00  0.00            
ATOM   1585  O9  MOL X 201      36.125  48.437  50.181  0.00  0.00            
ATOM   1586  C39 MOL X 201      36.013  49.687  52.220  0.00  0.00            
ATOM   1587  C40 MOL X 201      36.664  50.827  51.706  0.00  0.00            
ATOM   1588  C41 MOL X 201      36.740  52.012  52.461  0.00  0.00            
ATOM   1589  C42 MOL X 201      36.150  52.071  53.733  0.00  0.00            
ATOM   1590  C43 MOL X 201      35.506  50.942  54.258  0.00  0.00            
ATOM   1591  C44 MOL X 201      35.437  49.757  53.508  0.00  0.00            
ATOM   1592  C45 MOL X 201      38.113  45.975  50.907  0.00  0.00            
ATOM   1593  O10 MOL X 201      39.182  45.011  51.168  0.00  0.00            
ATOM   1594  O11 MOL X 201      37.280  45.780  53.209  0.00  0.00            
ATOM   1595  C46 MOL X 201      37.102  45.044  54.350  0.00  0.00            
ATOM   1596  O12 MOL X 201      36.800  43.861  54.410  0.00  0.00            
ATOM   1597  C47 MOL X 201      37.328  45.922  55.579  0.00  0.00            
ATOM   1598  O13 MOL X 201      37.673  43.956  48.621  0.00  0.00            
ATOM   1599  C48 MOL X 201      35.252  44.842  48.815  0.00  0.00            
ATOM   1600  O14 MOL X 201      32.441  43.636  49.162  0.00  0.00            
ATOM   1601  C49 MOL X 201      32.335  42.794  48.086  0.00  0.00            
ATOM   1602  O15 MOL X 201      32.594  41.597  48.090  0.00  0.00            
ATOM   1603  C50 MOL X 201      31.801  43.539  46.861  0.00  0.00            
ATOM   1604  C51 MOL X 201      38.304  43.075  47.684  0.00  0.00            
ATOM   1605  O16 MOL X 201      33.523  42.893  58.550  0.00  0.00            
ATOM   1606  C52 MOL X 201      39.864  43.193  47.661  0.00  0.00            
ATOM   1607  O17 MOL X 201      40.178  44.624  47.793  0.00  0.00            
ATOM   1608  C53 MOL X 201      40.515  42.425  48.790  0.00  0.00            
ATOM   1609  O18 MOL X 201      42.386  44.269  47.349  0.00  0.00            
ATOM   1610  C54 MOL X 201      41.477  45.009  47.642  0.00  0.00            
ATOM   1611  C55 MOL X 201      41.534  46.507  47.875  0.00  0.00            
ATOM   1612  O19 MOL X 201      41.558  47.160  46.598  0.00  0.00            
ATOM   1613  C56 MOL X 201      42.767  46.879  48.691  0.00  0.00            
ATOM   1614  O20 MOL X 201      37.870  41.866  47.653  0.00  0.00            
ATOM   1615  N   ALA X 202      38.598  40.742  45.289  0.00  0.00            
ATOM   1616  CA  ALA X 202      39.460  39.547  45.252  0.00  0.00            
ATOM   1617  CB  ALA X 202      39.482  38.904  46.645  0.00  0.00            
ATOM   1618  C   ALA X 202      38.995  38.517  44.193  0.00  0.00            
ATOM   1619  O   ALA X 202      39.819  37.781  43.642  0.00  0.00            
ATOM   1620  N   GLY X 203      37.705  38.495  43.846  0.00  0.00            
ATOM   1621  CA  GLY X 203      37.193  37.753  42.693  0.00  0.00            
ATOM   1622  C   GLY X 203      37.761  38.272  41.366  0.00  0.00            
ATOM   1623  O   GLY X 203      38.016  37.483  40.462  0.00  0.00            
ATOM   1624  N   GLY X 204      38.040  39.575  41.263  0.00  0.00            
ATOM   1625  CA  GLY X 204      38.630  40.211  40.081  0.00  0.00            
ATOM   1626  C   GLY X 204      40.076  39.778  39.812  0.00  0.00            
ATOM   1627  O   GLY X 204      40.439  39.569  38.654  0.00  0.00            
ATOM   1628  N   GLU X 205      40.879  39.558  40.862  0.00  0.00            
ATOM   1629  CA  GLU X 205      42.192  38.899  40.736  0.00  0.00            
ATOM   1630  CB  GLU X 205      43.078  39.197  41.962  0.00  0.00            
ATOM   1631  CG  GLU X 205      44.501  38.636  41.776  0.00  0.00            
ATOM   1632  CD  GLU X 205      45.448  39.029  42.916  0.00  0.00            
ATOM   1633  OE1 GLU X 205      45.865  40.214  42.952  0.00  0.00            
ATOM   1634  OE2 GLU X 205      45.785  38.144  43.740  0.00  0.00            
ATOM   1635  C   GLU X 205      42.054  37.389  40.486  0.00  0.00            
ATOM   1636  O   GLU X 205      42.789  36.836  39.666  0.00  0.00            
ATOM   1637  N   SER X 206      41.076  36.729  41.121  0.00  0.00            
ATOM   1638  CA  SER X 206      40.809  35.296  40.911  0.00  0.00            
ATOM   1639  CB  SER X 206      39.655  34.796  41.785  0.00  0.00            
ATOM   1640  OG  SER X 206      39.908  34.997  43.166  0.00  0.00            
ATOM   1641  C   SER X 206      40.517  34.980  39.436  0.00  0.00            
ATOM   1642  O   SER X 206      41.107  34.059  38.872  0.00  0.00            
ATOM   1643  N   VAL X 207      39.692  35.798  38.773  0.00  0.00            
ATOM   1644  CA  VAL X 207      39.423  35.727  37.324  0.00  0.00            
ATOM   1645  CB  VAL X 207      38.397  36.819  36.944  0.00  0.00            
ATOM   1646  CG1 VAL X 207      38.275  37.035  35.434  0.00  0.00            
ATOM   1647  CG2 VAL X 207      36.996  36.457  37.458  0.00  0.00            
ATOM   1648  C   VAL X 207      40.712  35.841  36.494  0.00  0.00            
ATOM   1649  O   VAL X 207      40.898  35.087  35.536  0.00  0.00            
ATOM   1650  N   SER X 208      41.640  36.723  36.875  0.00  0.00            
ATOM   1651  CA  SER X 208      42.904  36.926  36.151  0.00  0.00            
ATOM   1652  CB  SER X 208      43.551  38.240  36.567  0.00  0.00            
ATOM   1653  OG  SER X 208      42.688  39.306  36.233  0.00  0.00            
ATOM   1654  C   SER X 208      43.908  35.783  36.322  0.00  0.00            
ATOM   1655  O   SER X 208      44.610  35.447  35.368  0.00  0.00            
ATOM   1656  N   VAL X 209      43.972  35.129  37.490  0.00  0.00            
ATOM   1657  CA  VAL X 209      44.794  33.909  37.639  0.00  0.00            
ATOM   1658  CB  VAL X 209      45.238  33.628  39.087  0.00  0.00            
ATOM   1659  CG1 VAL X 209      46.140  34.755  39.603  0.00  0.00            
ATOM   1660  CG2 VAL X 209      44.088  33.430  40.074  0.00  0.00            
ATOM   1661  C   VAL X 209      44.137  32.686  36.992  0.00  0.00            
ATOM   1662  O   VAL X 209      44.847  31.821  36.479  0.00  0.00            
ATOM   1663  N   LEU X 210      42.803  32.637  36.902  0.00  0.00            
ATOM   1664  CA  LEU X 210      42.081  31.592  36.166  0.00  0.00            
ATOM   1665  CB  LEU X 210      40.574  31.686  36.487  0.00  0.00            
ATOM   1666  CG  LEU X 210      40.171  31.131  37.869  0.00  0.00            
ATOM   1667  CD1 LEU X 210      38.729  31.527  38.191  0.00  0.00            
ATOM   1668  CD2 LEU X 210      40.250  29.602  37.925  0.00  0.00            
ATOM   1669  C   LEU X 210      42.358  31.630  34.647  0.00  0.00            
ATOM   1670  O   LEU X 210      42.401  30.570  34.024  0.00  0.00            
ATOM   1671  N   VAL X 211      42.630  32.796  34.041  0.00  0.00            
ATOM   1672  CA  VAL X 211      43.068  32.883  32.624  0.00  0.00            
ATOM   1673  CB  VAL X 211      42.592  34.168  31.908  0.00  0.00            
ATOM   1674  CG1 VAL X 211      41.065  34.253  31.864  0.00  0.00            
ATOM   1675  CG2 VAL X 211      43.132  35.455  32.529  0.00  0.00            
ATOM   1676  C   VAL X 211      44.574  32.655  32.403  0.00  0.00            
ATOM   1677  O   VAL X 211      45.004  32.619  31.250  0.00  0.00            
ATOM   1678  N   LEU X 212      45.369  32.475  33.470  0.00  0.00            
ATOM   1679  CA  LEU X 212      46.823  32.233  33.410  0.00  0.00            
ATOM   1680  CB  LEU X 212      47.551  33.360  34.171  0.00  0.00            
ATOM   1681  CG  LEU X 212      47.664  34.688  33.399  0.00  0.00            
ATOM   1682  CD1 LEU X 212      48.252  35.765  34.314  0.00  0.00            
ATOM   1683  CD2 LEU X 212      48.586  34.557  32.182  0.00  0.00            
ATOM   1684  C   LEU X 212      47.271  30.853  33.934  0.00  0.00            
ATOM   1685  O   LEU X 212      48.320  30.357  33.521  0.00  0.00            
ATOM   1686  N   SER X 213      46.512  30.218  34.832  0.00  0.00            
ATOM   1687  CA  SER X 213      46.854  28.911  35.411  0.00  0.00            
ATOM   1688  CB  SER X 213      45.956  28.614  36.615  0.00  0.00            
ATOM   1689  OG  SER X 213      46.136  27.275  37.037  0.00  0.00            
ATOM   1690  C   SER X 213      46.733  27.766  34.384  0.00  0.00            
ATOM   1691  O   SER X 213      45.668  27.627  33.770  0.00  0.00            
ATOM   1692  N   PRO X 214      47.750  26.883  34.247  0.00  0.00            
ATOM   1693  CD  PRO X 214      49.087  27.013  34.816  0.00  0.00            
ATOM   1694  CG  PRO X 214      49.972  26.043  34.038  0.00  0.00            
ATOM   1695  CB  PRO X 214      48.993  24.933  33.670  0.00  0.00            
ATOM   1696  CA  PRO X 214      47.678  25.678  33.411  0.00  0.00            
ATOM   1697  C   PRO X 214      46.490  24.754  33.718  0.00  0.00            
ATOM   1698  O   PRO X 214      45.921  24.164  32.799  0.00  0.00            
ATOM   1699  N   LEU X 215      46.097  24.665  34.995  0.00  0.00            
ATOM   1700  CA  LEU X 215      44.993  23.830  35.484  0.00  0.00            
ATOM   1701  CB  LEU X 215      45.158  23.709  37.013  0.00  0.00            
ATOM   1702  CG  LEU X 215      44.175  22.767  37.738  0.00  0.00            
ATOM   1703  CD1 LEU X 215      44.237  21.329  37.221  0.00  0.00            
ATOM   1704  CD2 LEU X 215      44.505  22.743  39.233  0.00  0.00            
ATOM   1705  C   LEU X 215      43.612  24.393  35.101  0.00  0.00            
ATOM   1706  O   LEU X 215      42.632  23.651  35.041  0.00  0.00            
ATOM   1707  N   ALA X 216      43.536  25.700  34.834  0.00  0.00            
ATOM   1708  CA  ALA X 216      42.304  26.430  34.541  0.00  0.00            
ATOM   1709  CB  ALA X 216      42.292  27.697  35.399  0.00  0.00            
ATOM   1710  C   ALA X 216      42.071  26.701  33.039  0.00  0.00            
ATOM   1711  O   ALA X 216      41.107  27.385  32.684  0.00  0.00            
ATOM   1712  N   LYS X 217      42.901  26.144  32.143  0.00  0.00            
ATOM   1713  CA  LYS X 217      42.557  26.018  30.714  0.00  0.00            
ATOM   1714  CB  LYS X 217      43.742  25.460  29.903  0.00  0.00            
ATOM   1715  CG  LYS X 217      44.997  26.349  29.894  0.00  0.00            
ATOM   1716  CD  LYS X 217      46.062  25.727  28.972  0.00  0.00            
ATOM   1717  CE  LYS X 217      47.410  26.462  28.974  0.00  0.00            
ATOM   1718  NZ  LYS X 217      47.298  27.860  28.501  0.00  0.00            
ATOM   1719  C   LYS X 217      41.347  25.087  30.553  0.00  0.00            
ATOM   1720  O   LYS X 217      41.198  24.141  31.326  0.00  0.00            
ATOM   1721  N   ASN X 218      40.527  25.313  29.526  0.00  0.00            
ATOM   1722  CA  ASN X 218      39.369  24.474  29.171  0.00  0.00            
ATOM   1723  CB  ASN X 218      39.849  23.158  28.522  0.00  0.00            
ATOM   1724  CG  ASN X 218      40.718  23.325  27.282  0.00  0.00            
ATOM   1725  OD1 ASN X 218      40.842  24.379  26.668  0.00  0.00            
ATOM   1726  ND2 ASN X 218      41.349  22.258  26.863  0.00  0.00            
ATOM   1727  C   ASN X 218      38.356  24.290  30.332  0.00  0.00            
ATOM   1728  O   ASN X 218      37.899  23.181  30.622  0.00  0.00            
ATOM   1729  N   LEU X 219      38.033  25.379  31.038  0.00  0.00            
ATOM   1730  CA  LEU X 219      37.199  25.399  32.254  0.00  0.00            
ATOM   1731  CB  LEU X 219      38.155  25.660  33.437  0.00  0.00            
ATOM   1732  CG  LEU X 219      37.522  25.636  34.838  0.00  0.00            
ATOM   1733  CD1 LEU X 219      36.929  24.272  35.197  0.00  0.00            
ATOM   1734  CD2 LEU X 219      38.588  25.992  35.873  0.00  0.00            
ATOM   1735  C   LEU X 219      36.047  26.428  32.188  0.00  0.00            
ATOM   1736  O   LEU X 219      35.044  26.278  32.887  0.00  0.00            
ATOM   1737  N   PHE X 220      36.185  27.469  31.362  0.00  0.00            
ATOM   1738  CA  PHE X 220      35.207  28.537  31.099  0.00  0.00            
ATOM   1739  CB  PHE X 220      35.195  29.532  32.277  0.00  0.00            
ATOM   1740  CG  PHE X 220      36.536  30.189  32.542  0.00  0.00            
ATOM   1741  CD1 PHE X 220      37.488  29.540  33.350  0.00  0.00            
ATOM   1742  CE1 PHE X 220      38.772  30.089  33.509  0.00  0.00            
ATOM   1743  CZ  PHE X 220      39.089  31.312  32.897  0.00  0.00            
ATOM   1744  CE2 PHE X 220      38.125  31.984  32.125  0.00  0.00            
ATOM   1745  CD2 PHE X 220      36.853  31.419  31.939  0.00  0.00            
ATOM   1746  C   PHE X 220      35.541  29.238  29.763  0.00  0.00            
ATOM   1747  O   PHE X 220      36.529  28.897  29.111  0.00  0.00            
ATOM   1748  N   HIE X 221      34.728  30.203  29.323  0.00  0.00            
ATOM   1749  CA  HIE X 221      34.726  30.695  27.933  0.00  0.00            
ATOM   1750  CB  HIE X 221      33.470  30.161  27.223  0.00  0.00            
ATOM   1751  CG  HIE X 221      33.427  28.658  27.248  0.00  0.00            
ATOM   1752  ND1 HIE X 221      32.902  27.891  28.291  0.00  0.00            
ATOM   1753  CE1 HIE X 221      33.330  26.640  28.057  0.00  0.00            
ATOM   1754  NE2 HIE X 221      34.045  26.580  26.923  0.00  0.00            
ATOM   1755  CD2 HIE X 221      34.128  27.849  26.402  0.00  0.00            
ATOM   1756  C   HIE X 221      34.849  32.213  27.769  0.00  0.00            
ATOM   1757  O   HIE X 221      35.183  32.648  26.670  0.00  0.00            
ATOM   1758  N   ARG X 222      34.565  33.023  28.800  0.00  0.00            
ATOM   1759  CA  ARG X 222      34.790  34.489  28.834  0.00  0.00            
ATOM   1760  CB  ARG X 222      33.584  35.288  28.291  0.00  0.00            
ATOM   1761  CG  ARG X 222      32.953  34.943  26.928  0.00  0.00            
ATOM   1762  CD  ARG X 222      32.041  33.706  26.955  0.00  0.00            
ATOM   1763  NE  ARG X 222      31.073  33.689  25.851  0.00  0.00            
ATOM   1764  CZ  ARG X 222      31.212  33.214  24.629  0.00  0.00            
ATOM   1765  NH1 ARG X 222      32.345  32.776  24.154  0.00  0.00            
ATOM   1766  NH2 ARG X 222      30.160  33.177  23.872  0.00  0.00            
ATOM   1767  C   ARG X 222      35.087  34.962  30.270  0.00  0.00            
ATOM   1768  O   ARG X 222      34.707  34.272  31.216  0.00  0.00            
ATOM   1769  N   ALA X 223      35.718  36.126  30.445  0.00  0.00            
ATOM   1770  CA  ALA X 223      36.163  36.643  31.748  0.00  0.00            
ATOM   1771  CB  ALA X 223      37.649  36.286  31.881  0.00  0.00            
ATOM   1772  C   ALA X 223      35.943  38.164  31.938  0.00  0.00            
ATOM   1773  O   ALA X 223      36.230  38.948  31.032  0.00  0.00            
ATOM   1774  N   ILE X 224      35.485  38.576  33.130  0.00  0.00            
ATOM   1775  CA  ILE X 224      35.261  39.978  33.541  0.00  0.00            
ATOM   1776  CB  ILE X 224      33.757  40.365  33.477  0.00  0.00            
ATOM   1777  CG2 ILE X 224      33.604  41.891  33.661  0.00  0.00            
ATOM   1778  CG1 ILE X 224      33.035  39.900  32.192  0.00  0.00            
ATOM   1779  CD1 ILE X 224      31.529  40.209  32.170  0.00  0.00            
ATOM   1780  C   ILE X 224      35.785  40.222  34.975  0.00  0.00            
ATOM   1781  O   ILE X 224      35.414  39.481  35.889  0.00  0.00            
ATOM   1782  N   SER X 225      36.560  41.292  35.194  0.00  0.00            
ATOM   1783  CA  SER X 225      37.041  41.733  36.522  0.00  0.00            
ATOM   1784  CB  SER X 225      38.568  41.637  36.613  0.00  0.00            
ATOM   1785  OG  SER X 225      39.021  40.311  36.395  0.00  0.00            
ATOM   1786  C   SER X 225      36.580  43.163  36.863  0.00  0.00            
ATOM   1787  O   SER X 225      36.685  44.068  36.032  0.00  0.00            
ATOM   1788  N   GLU X 226      36.067  43.370  38.082  0.00  0.00            
ATOM   1789  CA  GLU X 226      35.219  44.515  38.466  0.00  0.00            
ATOM   1790  CB  GLU X 226      33.756  44.013  38.429  0.00  0.00            
ATOM   1791  CG  GLU X 226      32.628  45.025  38.696  0.00  0.00            
ATOM   1792  CD  GLU X 226      32.639  46.203  37.715  0.00  0.00            
ATOM   1793  OE1 GLU X 226      33.459  47.129  37.917  0.00  0.00            
ATOM   1794  OE2 GLU X 226      31.856  46.187  36.737  0.00  0.00            
ATOM   1795  C   GLU X 226      35.597  45.149  39.829  0.00  0.00            
ATOM   1796  O   GLU X 226      36.292  44.562  40.663  0.00  0.00            
ATOM   1797  N   SER X 227      35.104  46.370  40.070  0.00  0.00            
ATOM   1798  CA  SER X 227      35.404  47.250  41.212  0.00  0.00            
ATOM   1799  CB  SER X 227      34.935  46.630  42.536  0.00  0.00            
ATOM   1800  OG  SER X 227      34.681  47.644  43.488  0.00  0.00            
ATOM   1801  C   SER X 227      36.848  47.783  41.219  0.00  0.00            
ATOM   1802  O   SER X 227      37.501  47.906  42.255  0.00  0.00            
ATOM   1803  N   GLY X 228      37.382  48.097  40.035  0.00  0.00            
ATOM   1804  CA  GLY X 228      38.694  48.727  39.862  0.00  0.00            
ATOM   1805  C   GLY X 228      39.904  47.806  40.052  0.00  0.00            
ATOM   1806  O   GLY X 228      41.027  48.311  40.066  0.00  0.00            
ATOM   1807  N   VAL X 229      39.689  46.491  40.196  0.00  0.00            
ATOM   1808  CA  VAL X 229      40.718  45.472  40.463  0.00  0.00            
ATOM   1809  CB  VAL X 229      40.551  44.872  41.881  0.00  0.00            
ATOM   1810  CG1 VAL X 229      41.625  43.814  42.181  0.00  0.00            
ATOM   1811  CG2 VAL X 229      40.643  45.930  42.990  0.00  0.00            
ATOM   1812  C   VAL X 229      40.638  44.347  39.428  0.00  0.00            
ATOM   1813  O   VAL X 229      39.601  43.706  39.286  0.00  0.00            
ATOM   1814  N   ALA X 230      41.758  44.052  38.763  0.00  0.00            
ATOM   1815  CA  ALA X 230      41.958  42.810  38.010  0.00  0.00            
ATOM   1816  CB  ALA X 230      41.873  43.114  36.512  0.00  0.00            
ATOM   1817  C   ALA X 230      43.269  42.088  38.375  0.00  0.00            
ATOM   1818  O   ALA X 230      43.358  40.877  38.210  0.00  0.00            
ATOM   1819  N   LEU X 231      44.276  42.791  38.895  0.00  0.00            
ATOM   1820  CA  LEU X 231      45.488  42.219  39.489  0.00  0.00            
ATOM   1821  CB  LEU X 231      46.514  41.956  38.367  0.00  0.00            
ATOM   1822  CG  LEU X 231      47.848  41.328  38.816  0.00  0.00            
ATOM   1823  CD1 LEU X 231      47.664  39.954  39.463  0.00  0.00            
ATOM   1824  CD2 LEU X 231      48.760  41.155  37.601  0.00  0.00            
ATOM   1825  C   LEU X 231      46.034  43.186  40.547  0.00  0.00            
ATOM   1826  O   LEU X 231      45.924  44.400  40.380  0.00  0.00            
ATOM   1827  N   THR X 232      46.630  42.672  41.622  0.00  0.00            
ATOM   1828  CA  THR X 232      47.195  43.489  42.707  0.00  0.00            
ATOM   1829  CB  THR X 232      46.470  43.223  44.037  0.00  0.00            
ATOM   1830  CG2 THR X 232      44.942  43.248  43.980  0.00  0.00            
ATOM   1831  OG1 THR X 232      46.876  41.987  44.567  0.00  0.00            
ATOM   1832  C   THR X 232      48.702  43.282  42.899  0.00  0.00            
ATOM   1833  O   THR X 232      49.314  42.371  42.339  0.00  0.00            
ATOM   1834  N   SER X 233      49.298  44.121  43.746  0.00  0.00            
ATOM   1835  CA  SER X 233      50.613  43.922  44.375  0.00  0.00            
ATOM   1836  CB  SER X 233      51.526  45.114  44.058  0.00  0.00            
ATOM   1837  OG  SER X 233      51.752  45.208  42.660  0.00  0.00            
ATOM   1838  C   SER X 233      50.497  43.667  45.893  0.00  0.00            
ATOM   1839  O   SER X 233      51.458  43.884  46.631  0.00  0.00            
ATOM   1840  N   VAL X 234      49.320  43.232  46.377  0.00  0.00            
ATOM   1841  CA  VAL X 234      49.017  43.046  47.816  0.00  0.00            
ATOM   1842  CB  VAL X 234      48.290  44.286  48.389  0.00  0.00            
ATOM   1843  CG1 VAL X 234      47.002  44.664  47.645  0.00  0.00            
ATOM   1844  CG2 VAL X 234      47.954  44.132  49.879  0.00  0.00            
ATOM   1845  C   VAL X 234      48.282  41.737  48.142  0.00  0.00            
ATOM   1846  O   VAL X 234      48.598  41.114  49.159  0.00  0.00            
ATOM   1847  N   LEU X 235      47.353  41.272  47.300  0.00  0.00            
ATOM   1848  CA  LEU X 235      46.791  39.916  47.383  0.00  0.00            
ATOM   1849  CB  LEU X 235      45.389  39.910  46.742  0.00  0.00            
ATOM   1850  CG  LEU X 235      44.562  38.638  47.011  0.00  0.00            
ATOM   1851  CD1 LEU X 235      44.129  38.534  48.478  0.00  0.00            
ATOM   1852  CD2 LEU X 235      43.282  38.660  46.174  0.00  0.00            
ATOM   1853  C   LEU X 235      47.756  38.893  46.752  0.00  0.00            
ATOM   1854  O   LEU X 235      47.892  37.786  47.266  0.00  0.00            
ATOM   1855  N   VAL X 236      48.518  39.306  45.733  0.00  0.00            
ATOM   1856  CA  VAL X 236      49.788  38.675  45.328  0.00  0.00            
ATOM   1857  CB  VAL X 236      50.225  39.143  43.921  0.00  0.00            
ATOM   1858  CG1 VAL X 236      51.507  38.448  43.436  0.00  0.00            
ATOM   1859  CG2 VAL X 236      49.148  38.865  42.869  0.00  0.00            
ATOM   1860  C   VAL X 236      50.888  38.994  46.351  0.00  0.00            
ATOM   1861  O   VAL X 236      50.968  40.120  46.857  0.00  0.00            
ATOM   1862  N   LYS X 237      51.780  38.033  46.625  0.00  0.00            
ATOM   1863  CA  LYS X 237      52.972  38.224  47.473  0.00  0.00            
ATOM   1864  CB  LYS X 237      52.566  37.899  48.922  0.00  0.00            
ATOM   1865  CG  LYS X 237      53.671  38.128  49.962  0.00  0.00            
ATOM   1866  CD  LYS X 237      54.331  36.807  50.372  0.00  0.00            
ATOM   1867  CE  LYS X 237      55.459  37.089  51.360  0.00  0.00            
ATOM   1868  NZ  LYS X 237      56.001  35.834  51.911  0.00  0.00            
ATOM   1869  C   LYS X 237      54.174  37.399  46.988  0.00  0.00            
ATOM   1870  O   LYS X 237      54.020  36.224  46.649  0.00  0.00            
ATOM   1871  N   LYS X 238      55.373  37.999  46.991  0.00  0.00            
ATOM   1872  CA  LYS X 238      56.661  37.358  46.644  0.00  0.00            
ATOM   1873  CB  LYS X 238      57.333  38.181  45.527  0.00  0.00            
ATOM   1874  CG  LYS X 238      58.469  37.446  44.788  0.00  0.00            
ATOM   1875  CD  LYS X 238      58.980  38.222  43.562  0.00  0.00            
ATOM   1876  CE  LYS X 238      59.710  39.517  43.941  0.00  0.00            
ATOM   1877  NZ  LYS X 238      59.835  40.451  42.799  0.00  0.00            
ATOM   1878  C   LYS X 238      57.544  37.180  47.891  0.00  0.00            
ATOM   1879  O   LYS X 238      57.372  37.892  48.883  0.00  0.00            
ATOM   1880  N   GLY X 239      58.468  36.221  47.864  0.00  0.00            
ATOM   1881  CA  GLY X 239      59.217  35.753  49.040  0.00  0.00            
ATOM   1882  C   GLY X 239      58.456  34.680  49.832  0.00  0.00            
ATOM   1883  O   GLY X 239      57.243  34.507  49.668  0.00  0.00            
ATOM   1884  N   ASP X 240      59.164  33.914  50.663  0.00  0.00            
ATOM   1885  CA  ASP X 240      58.705  32.594  51.119  0.00  0.00            
ATOM   1886  CB  ASP X 240      59.833  31.883  51.879  0.00  0.00            
ATOM   1887  CG  ASP X 240      59.798  30.385  51.604  0.00  0.00            
ATOM   1888  OD1 ASP X 240      60.703  29.911  50.875  0.00  0.00            
ATOM   1889  OD2 ASP X 240      58.834  29.698  52.011  0.00  0.00            
ATOM   1890  C   ASP X 240      57.416  32.593  51.962  0.00  0.00            
ATOM   1891  O   ASP X 240      57.236  33.426  52.853  0.00  0.00            
ATOM   1892  N   VAL X 241      56.527  31.627  51.715  0.00  0.00            
ATOM   1893  CA  VAL X 241      55.288  31.420  52.493  0.00  0.00            
ATOM   1894  CB  VAL X 241      54.191  30.751  51.638  0.00  0.00            
ATOM   1895  CG1 VAL X 241      53.841  31.625  50.430  0.00  0.00            
ATOM   1896  CG2 VAL X 241      54.563  29.347  51.137  0.00  0.00            
ATOM   1897  C   VAL X 241      55.503  30.624  53.784  0.00  0.00            
ATOM   1898  O   VAL X 241      54.744  30.776  54.740  0.00  0.00            
ATOM   1899  N   LYS X 242      56.543  29.788  53.862  0.00  0.00            
ATOM   1900  CA  LYS X 242      56.711  28.817  54.958  0.00  0.00            
ATOM   1901  CB  LYS X 242      57.656  27.687  54.506  0.00  0.00            
ATOM   1902  CG  LYS X 242      57.025  26.920  53.323  0.00  0.00            
ATOM   1903  CD  LYS X 242      57.868  25.754  52.791  0.00  0.00            
ATOM   1904  CE  LYS X 242      59.196  26.156  52.139  0.00  0.00            
ATOM   1905  NZ  LYS X 242      59.052  27.104  51.009  0.00  0.00            
ATOM   1906  C   LYS X 242      57.064  29.454  56.321  0.00  0.00            
ATOM   1907  O   LYS X 242      56.529  28.988  57.329  0.00  0.00            
ATOM   1908  N   PRO X 243      57.828  30.565  56.402  0.00  0.00            
ATOM   1909  CD  PRO X 243      58.739  31.084  55.395  0.00  0.00            
ATOM   1910  CG  PRO X 243      59.835  31.794  56.179  0.00  0.00            
ATOM   1911  CB  PRO X 243      59.060  32.382  57.358  0.00  0.00            
ATOM   1912  CA  PRO X 243      57.995  31.318  57.652  0.00  0.00            
ATOM   1913  C   PRO X 243      56.690  31.952  58.165  0.00  0.00            
ATOM   1914  O   PRO X 243      56.490  32.039  59.379  0.00  0.00            
ATOM   1915  N   LEU X 244      55.778  32.344  57.262  0.00  0.00            
ATOM   1916  CA  LEU X 244      54.432  32.815  57.616  0.00  0.00            
ATOM   1917  CB  LEU X 244      53.779  33.511  56.404  0.00  0.00            
ATOM   1918  CG  LEU X 244      52.482  34.269  56.762  0.00  0.00            
ATOM   1919  CD1 LEU X 244      52.793  35.656  57.326  0.00  0.00            
ATOM   1920  CD2 LEU X 244      51.595  34.415  55.527  0.00  0.00            
ATOM   1921  C   LEU X 244      53.557  31.658  58.118  0.00  0.00            
ATOM   1922  O   LEU X 244      52.852  31.821  59.110  0.00  0.00            
ATOM   1923  N   ALA X 245      53.633  30.478  57.493  0.00  0.00            
ATOM   1924  CA  ALA X 245      52.924  29.285  57.962  0.00  0.00            
ATOM   1925  CB  ALA X 245      53.153  28.140  56.967  0.00  0.00            
ATOM   1926  C   ALA X 245      53.331  28.903  59.400  0.00  0.00            
ATOM   1927  O   ALA X 245      52.464  28.609  60.221  0.00  0.00            
ATOM   1928  N   GLU X 246      54.619  29.004  59.749  0.00  0.00            
ATOM   1929  CA  GLU X 246      55.099  28.825  61.130  0.00  0.00            
ATOM   1930  CB  GLU X 246      56.636  28.740  61.120  0.00  0.00            
ATOM   1931  CG  GLU X 246      57.239  28.433  62.500  0.00  0.00            
ATOM   1932  CD  GLU X 246      58.730  28.087  62.400  0.00  0.00            
ATOM   1933  OE1 GLU X 246      59.566  28.990  62.151  0.00  0.00            
ATOM   1934  OE2 GLU X 246      59.087  26.890  62.531  0.00  0.00            
ATOM   1935  C   GLU X 246      54.569  29.911  62.092  0.00  0.00            
ATOM   1936  O   GLU X 246      54.149  29.585  63.204  0.00  0.00            
ATOM   1937  N   GLN X 247      54.501  31.177  61.655  0.00  0.00            
ATOM   1938  CA  GLN X 247      53.926  32.284  62.438  0.00  0.00            
ATOM   1939  CB  GLN X 247      54.258  33.617  61.737  0.00  0.00            
ATOM   1940  CG  GLN X 247      53.860  34.862  62.553  0.00  0.00            
ATOM   1941  CD  GLN X 247      54.581  34.966  63.895  0.00  0.00            
ATOM   1942  OE1 GLN X 247      55.720  34.541  64.057  0.00  0.00            
ATOM   1943  NE2 GLN X 247      53.953  35.535  64.896  0.00  0.00            
ATOM   1944  C   GLN X 247      52.410  32.124  62.672  0.00  0.00            
ATOM   1945  O   GLN X 247      51.900  32.439  63.752  0.00  0.00            
ATOM   1946  N   ILE X 248      51.685  31.584  61.690  0.00  0.00            
ATOM   1947  CA  ILE X 248      50.270  31.223  61.826  0.00  0.00            
ATOM   1948  CB  ILE X 248      49.618  31.039  60.433  0.00  0.00            
ATOM   1949  CG2 ILE X 248      48.195  30.460  60.562  0.00  0.00            
ATOM   1950  CG1 ILE X 248      49.564  32.397  59.687  0.00  0.00            
ATOM   1951  CD1 ILE X 248      49.217  32.283  58.196  0.00  0.00            
ATOM   1952  C   ILE X 248      50.121  29.998  62.742  0.00  0.00            
ATOM   1953  O   ILE X 248      49.217  29.982  63.570  0.00  0.00            
ATOM   1954  N   ALA X 249      51.018  29.009  62.677  0.00  0.00            
ATOM   1955  CA  ALA X 249      50.947  27.795  63.494  0.00  0.00            
ATOM   1956  CB  ALA X 249      51.937  26.773  62.938  0.00  0.00            
ATOM   1957  C   ALA X 249      51.166  28.041  65.000  0.00  0.00            
ATOM   1958  O   ALA X 249      50.413  27.497  65.810  0.00  0.00            
ATOM   1959  N   ILE X 250      52.110  28.909  65.395  0.00  0.00            
ATOM   1960  CA  ILE X 250      52.210  29.357  66.801  0.00  0.00            
ATOM   1961  CB  ILE X 250      53.546  30.082  67.089  0.00  0.00            
ATOM   1962  CG2 ILE X 250      53.725  31.367  66.264  0.00  0.00            
ATOM   1963  CG1 ILE X 250      53.675  30.370  68.602  0.00  0.00            
ATOM   1964  CD1 ILE X 250      55.053  30.884  69.035  0.00  0.00            
ATOM   1965  C   ILE X 250      50.978  30.183  67.204  0.00  0.00            
ATOM   1966  O   ILE X 250      50.409  29.976  68.275  0.00  0.00            
ATOM   1967  N   THR X 251      50.468  31.035  66.310  0.00  0.00            
ATOM   1968  CA  THR X 251      49.213  31.788  66.515  0.00  0.00            
ATOM   1969  CB  THR X 251      49.084  32.879  65.438  0.00  0.00            
ATOM   1970  CG2 THR X 251      47.860  33.775  65.598  0.00  0.00            
ATOM   1971  OG1 THR X 251      50.201  33.738  65.533  0.00  0.00            
ATOM   1972  C   THR X 251      47.973  30.873  66.581  0.00  0.00            
ATOM   1973  O   THR X 251      46.942  31.261  67.134  0.00  0.00            
ATOM   1974  N   ALA X 252      48.077  29.631  66.097  0.00  0.00            
ATOM   1975  CA  ALA X 252      47.073  28.571  66.186  0.00  0.00            
ATOM   1976  CB  ALA X 252      47.108  27.766  64.880  0.00  0.00            
ATOM   1977  C   ALA X 252      47.246  27.638  67.401  0.00  0.00            
ATOM   1978  O   ALA X 252      46.413  26.752  67.595  0.00  0.00            
ATOM   1979  N   GLY X 253      48.322  27.775  68.187  0.00  0.00            
ATOM   1980  CA  GLY X 253      48.658  26.833  69.262  0.00  0.00            
ATOM   1981  C   GLY X 253      48.896  25.408  68.744  0.00  0.00            
ATOM   1982  O   GLY X 253      48.363  24.450  69.312  0.00  0.00            
ATOM   1983  N   CYS X 254      49.610  25.272  67.621  0.00  0.00            
ATOM   1984  CA  CYS X 254      49.860  24.014  66.907  0.00  0.00            
ATOM   1985  CB  CYS X 254      49.194  24.098  65.524  0.00  0.00            
ATOM   1986  SG  CYS X 254      47.382  24.104  65.688  0.00  0.00            
ATOM   1987  C   CYS X 254      51.367  23.707  66.791  0.00  0.00            
ATOM   1988  O   CYS X 254      52.192  24.622  66.802  0.00  0.00            
ATOM   1989  N   LYS X 255      51.736  22.423  66.664  0.00  0.00            
ATOM   1990  CA  LYS X 255      53.134  21.943  66.574  0.00  0.00            
ATOM   1991  CB  LYS X 255      53.121  20.404  66.662  0.00  0.00            
ATOM   1992  CG  LYS X 255      54.482  19.728  66.901  0.00  0.00            
ATOM   1993  CD  LYS X 255      55.086  20.005  68.287  0.00  0.00            
ATOM   1994  CE  LYS X 255      56.350  19.155  68.455  0.00  0.00            
ATOM   1995  NZ  LYS X 255      56.952  19.295  69.797  0.00  0.00            
ATOM   1996  C   LYS X 255      53.839  22.431  65.294  0.00  0.00            
ATOM   1997  O   LYS X 255      53.191  22.605  64.266  0.00  0.00            
ATOM   1998  N   THR X 256      55.164  22.624  65.334  0.00  0.00            
ATOM   1999  CA  THR X 256      55.942  23.212  64.214  0.00  0.00            
ATOM   2000  CB  THR X 256      56.211  24.710  64.454  0.00  0.00            
ATOM   2001  CG2 THR X 256      54.920  25.506  64.626  0.00  0.00            
ATOM   2002  OG1 THR X 256      56.989  24.896  65.620  0.00  0.00            
ATOM   2003  C   THR X 256      57.264  22.503  63.872  0.00  0.00            
ATOM   2004  O   THR X 256      57.982  22.962  62.979  0.00  0.00            
ATOM   2005  N   THR X 257      57.602  21.391  64.534  0.00  0.00            
ATOM   2006  CA  THR X 257      58.851  20.624  64.319  0.00  0.00            
ATOM   2007  CB  THR X 257      58.966  19.453  65.311  0.00  0.00            
ATOM   2008  CG2 THR X 257      59.474  19.910  66.676  0.00  0.00            
ATOM   2009  OG1 THR X 257      57.699  18.866  65.506  0.00  0.00            
ATOM   2010  C   THR X 257      59.000  20.062  62.902  0.00  0.00            
ATOM   2011  O   THR X 257      60.127  19.946  62.424  0.00  0.00            
ATOM   2012  N   THR X 258      57.895  19.771  62.211  0.00  0.00            
ATOM   2013  CA  THR X 258      57.828  19.539  60.754  0.00  0.00            
ATOM   2014  CB  THR X 258      57.947  18.051  60.361  0.00  0.00            
ATOM   2015  CG2 THR X 258      59.153  17.352  60.992  0.00  0.00            
ATOM   2016  OG1 THR X 258      56.786  17.324  60.701  0.00  0.00            
ATOM   2017  C   THR X 258      56.524  20.116  60.194  0.00  0.00            
ATOM   2018  O   THR X 258      55.585  20.398  60.948  0.00  0.00            
ATOM   2019  N   SER X 259      56.425  20.285  58.872  0.00  0.00            
ATOM   2020  CA  SER X 259      55.181  20.762  58.244  0.00  0.00            
ATOM   2021  CB  SER X 259      55.459  21.227  56.814  0.00  0.00            
ATOM   2022  OG  SER X 259      54.445  22.115  56.381  0.00  0.00            
ATOM   2023  C   SER X 259      54.060  19.709  58.284  0.00  0.00            
ATOM   2024  O   SER X 259      52.884  20.062  58.343  0.00  0.00            
ATOM   2025  N   ALA X 260      54.400  18.416  58.345  0.00  0.00            
ATOM   2026  CA  ALA X 260      53.425  17.331  58.465  0.00  0.00            
ATOM   2027  CB  ALA X 260      54.148  15.994  58.284  0.00  0.00            
ATOM   2028  C   ALA X 260      52.663  17.385  59.800  0.00  0.00            
ATOM   2029  O   ALA X 260      51.431  17.399  59.808  0.00  0.00            
ATOM   2030  N   VAL X 261      53.377  17.504  60.930  0.00  0.00            
ATOM   2031  CA  VAL X 261      52.724  17.638  62.247  0.00  0.00            
ATOM   2032  CB  VAL X 261      53.680  17.396  63.431  0.00  0.00            
ATOM   2033  CG1 VAL X 261      54.288  15.989  63.373  0.00  0.00            
ATOM   2034  CG2 VAL X 261      54.814  18.420  63.530  0.00  0.00            
ATOM   2035  C   VAL X 261      51.993  18.975  62.391  0.00  0.00            
ATOM   2036  O   VAL X 261      50.965  19.027  63.058  0.00  0.00            
ATOM   2037  N   MET X 262      52.455  20.033  61.714  0.00  0.00            
ATOM   2038  CA  MET X 262      51.763  21.325  61.645  0.00  0.00            
ATOM   2039  CB  MET X 262      52.687  22.327  60.930  0.00  0.00            
ATOM   2040  CG  MET X 262      52.160  23.762  60.905  0.00  0.00            
ATOM   2041  SD  MET X 262      53.110  24.874  59.822  0.00  0.00            
ATOM   2042  CE  MET X 262      54.679  25.004  60.718  0.00  0.00            
ATOM   2043  C   MET X 262      50.392  21.197  60.959  0.00  0.00            
ATOM   2044  O   MET X 262      49.372  21.575  61.539  0.00  0.00            
ATOM   2045  N   VAL X 263      50.346  20.601  59.761  0.00  0.00            
ATOM   2046  CA  VAL X 263      49.100  20.373  59.006  0.00  0.00            
ATOM   2047  CB  VAL X 263      49.418  19.920  57.563  0.00  0.00            
ATOM   2048  CG1 VAL X 263      48.177  19.458  56.786  0.00  0.00            
ATOM   2049  CG2 VAL X 263      50.034  21.081  56.768  0.00  0.00            
ATOM   2050  C   VAL X 263      48.177  19.388  59.731  0.00  0.00            
ATOM   2051  O   VAL X 263      46.974  19.642  59.823  0.00  0.00            
ATOM   2052  N   HIE X 264      48.706  18.305  60.317  0.00  0.00            
ATOM   2053  CA  HIE X 264      47.880  17.352  61.071  0.00  0.00            
ATOM   2054  CB  HIE X 264      48.646  16.052  61.346  0.00  0.00            
ATOM   2055  CG  HIE X 264      47.743  14.973  61.899  0.00  0.00            
ATOM   2056  ND1 HIE X 264      47.922  14.293  63.108  0.00  0.00            
ATOM   2057  CE1 HIE X 264      46.881  13.441  63.203  0.00  0.00            
ATOM   2058  NE2 HIE X 264      46.074  13.558  62.135  0.00  0.00            
ATOM   2059  CD2 HIE X 264      46.606  14.513  61.301  0.00  0.00            
ATOM   2060  C   HIE X 264      47.314  17.958  62.363  0.00  0.00            
ATOM   2061  O   HIE X 264      46.141  17.757  62.674  0.00  0.00            
ATOM   2062  N   CYS X 265      48.084  18.781  63.079  0.00  0.00            
ATOM   2063  CA  CYS X 265      47.603  19.480  64.273  0.00  0.00            
ATOM   2064  CB  CYS X 265      48.817  20.107  64.973  0.00  0.00            
ATOM   2065  SG  CYS X 265      48.404  20.649  66.653  0.00  0.00            
ATOM   2066  C   CYS X 265      46.485  20.490  63.931  0.00  0.00            
ATOM   2067  O   CYS X 265      45.477  20.546  64.640  0.00  0.00            
ATOM   2068  N   LEU X 266      46.581  21.196  62.794  0.00  0.00            
ATOM   2069  CA  LEU X 266      45.513  22.063  62.261  0.00  0.00            
ATOM   2070  CB  LEU X 266      46.102  22.940  61.139  0.00  0.00            
ATOM   2071  CG  LEU X 266      47.049  24.054  61.627  0.00  0.00            
ATOM   2072  CD1 LEU X 266      47.814  24.641  60.441  0.00  0.00            
ATOM   2073  CD2 LEU X 266      46.278  25.196  62.295  0.00  0.00            
ATOM   2074  C   LEU X 266      44.280  21.282  61.751  0.00  0.00            
ATOM   2075  O   LEU X 266      43.163  21.803  61.773  0.00  0.00            
ATOM   2076  N   ARG X 267      44.448  20.023  61.332  0.00  0.00            
ATOM   2077  CA  ARG X 267      43.361  19.076  61.001  0.00  0.00            
ATOM   2078  CB  ARG X 267      43.938  18.005  60.056  0.00  0.00            
ATOM   2079  CG  ARG X 267      43.976  18.478  58.589  0.00  0.00            
ATOM   2080  CD  ARG X 267      44.750  17.494  57.701  0.00  0.00            
ATOM   2081  NE  ARG X 267      44.675  17.851  56.268  0.00  0.00            
ATOM   2082  CZ  ARG X 267      45.415  17.348  55.294  0.00  0.00            
ATOM   2083  NH1 ARG X 267      46.377  16.500  55.508  0.00  0.00            
ATOM   2084  NH2 ARG X 267      45.186  17.709  54.068  0.00  0.00            
ATOM   2085  C   ARG X 267      42.688  18.472  62.250  0.00  0.00            
ATOM   2086  O   ARG X 267      41.488  18.192  62.229  0.00  0.00            
ATOM   2087  N   GLN X 268      43.416  18.340  63.362  0.00  0.00            
ATOM   2088  CA  GLN X 268      42.884  17.922  64.671  0.00  0.00            
ATOM   2089  CB  GLN X 268      44.009  17.282  65.504  0.00  0.00            
ATOM   2090  CG  GLN X 268      44.384  15.868  65.029  0.00  0.00            
ATOM   2091  CD  GLN X 268      45.468  15.230  65.899  0.00  0.00            
ATOM   2092  OE1 GLN X 268      46.373  15.888  66.402  0.00  0.00            
ATOM   2093  NE2 GLN X 268      45.418  13.935  66.112  0.00  0.00            
ATOM   2094  C   GLN X 268      42.216  19.062  65.470  0.00  0.00            
ATOM   2095  O   GLN X 268      41.348  18.788  66.307  0.00  0.00            
ATOM   2096  N   LYS X 269      42.584  20.328  65.233  0.00  0.00            
ATOM   2097  CA  LYS X 269      42.031  21.500  65.940  0.00  0.00            
ATOM   2098  CB  LYS X 269      42.916  22.728  65.658  0.00  0.00            
ATOM   2099  CG  LYS X 269      42.574  23.923  66.563  0.00  0.00            
ATOM   2100  CD  LYS X 269      43.666  24.999  66.496  0.00  0.00            
ATOM   2101  CE  LYS X 269      43.344  26.223  67.362  0.00  0.00            
ATOM   2102  NZ  LYS X 269      43.294  25.908  68.812  0.00  0.00            
ATOM   2103  C   LYS X 269      40.555  21.745  65.591  0.00  0.00            
ATOM   2104  O   LYS X 269      40.153  21.547  64.446  0.00  0.00            
ATOM   2105  N   THR X 270      39.748  22.183  66.555  0.00  0.00            
ATOM   2106  CA  THR X 270      38.312  22.460  66.358  0.00  0.00            
ATOM   2107  CB  THR X 270      37.594  22.563  67.712  0.00  0.00            
ATOM   2108  CG2 THR X 270      36.073  22.616  67.592  0.00  0.00            
ATOM   2109  OG1 THR X 270      37.876  21.425  68.495  0.00  0.00            
ATOM   2110  C   THR X 270      38.078  23.729  65.523  0.00  0.00            
ATOM   2111  O   THR X 270      38.743  24.745  65.725  0.00  0.00            
ATOM   2112  N   GLU X 271      37.103  23.710  64.609  0.00  0.00            
ATOM   2113  CA  GLU X 271      36.791  24.838  63.705  0.00  0.00            
ATOM   2114  CB  GLU X 271      35.816  24.390  62.598  0.00  0.00            
ATOM   2115  CG  GLU X 271      34.355  24.147  63.007  0.00  0.00            
ATOM   2116  CD  GLU X 271      34.198  23.026  64.037  0.00  0.00            
ATOM   2117  OE1 GLU X 271      33.945  23.354  65.219  0.00  0.00            
ATOM   2118  OE2 GLU X 271      34.370  21.834  63.676  0.00  0.00            
ATOM   2119  C   GLU X 271      36.323  26.131  64.415  0.00  0.00            
ATOM   2120  O   GLU X 271      36.559  27.231  63.908  0.00  0.00            
ATOM   2121  N   GLU X 272      35.756  26.013  65.621  0.00  0.00            
ATOM   2122  CA  GLU X 272      35.522  27.119  66.573  0.00  0.00            
ATOM   2123  CB  GLU X 272      34.959  26.498  67.873  0.00  0.00            
ATOM   2124  CG  GLU X 272      34.735  27.499  69.019  0.00  0.00            
ATOM   2125  CD  GLU X 272      34.110  26.837  70.257  0.00  0.00            
ATOM   2126  OE1 GLU X 272      34.747  25.960  70.891  0.00  0.00            
ATOM   2127  OE2 GLU X 272      32.979  27.219  70.643  0.00  0.00            
ATOM   2128  C   GLU X 272      36.807  27.921  66.878  0.00  0.00            
ATOM   2129  O   GLU X 272      36.785  29.146  67.008  0.00  0.00            
ATOM   2130  N   GLU X 273      37.951  27.240  66.963  0.00  0.00            
ATOM   2131  CA  GLU X 273      39.242  27.815  67.360  0.00  0.00            
ATOM   2132  CB  GLU X 273      39.992  26.807  68.239  0.00  0.00            
ATOM   2133  CG  GLU X 273      39.265  26.469  69.548  0.00  0.00            
ATOM   2134  CD  GLU X 273      39.761  25.160  70.170  0.00  0.00            
ATOM   2135  OE1 GLU X 273      40.953  24.789  70.005  0.00  0.00            
ATOM   2136  OE2 GLU X 273      38.933  24.488  70.831  0.00  0.00            
ATOM   2137  C   GLU X 273      40.098  28.220  66.149  0.00  0.00            
ATOM   2138  O   GLU X 273      41.023  29.025  66.275  0.00  0.00            
ATOM   2139  N   LEU X 274      39.781  27.714  64.954  0.00  0.00            
ATOM   2140  CA  LEU X 274      40.337  28.220  63.694  0.00  0.00            
ATOM   2141  CB  LEU X 274      40.096  27.195  62.574  0.00  0.00            
ATOM   2142  CG  LEU X 274      40.861  25.865  62.721  0.00  0.00            
ATOM   2143  CD1 LEU X 274      40.530  24.968  61.530  0.00  0.00            
ATOM   2144  CD2 LEU X 274      42.381  26.043  62.754  0.00  0.00            
ATOM   2145  C   LEU X 274      39.771  29.609  63.338  0.00  0.00            
ATOM   2146  O   LEU X 274      40.480  30.418  62.736  0.00  0.00            
ATOM   2147  N   LEU X 275      38.553  29.933  63.793  0.00  0.00            
ATOM   2148  CA  LEU X 275      38.001  31.293  63.747  0.00  0.00            
ATOM   2149  CB  LEU X 275      36.498  31.227  64.078  0.00  0.00            
ATOM   2150  CG  LEU X 275      35.787  32.590  64.182  0.00  0.00            
ATOM   2151  CD1 LEU X 275      35.858  33.393  62.882  0.00  0.00            
ATOM   2152  CD2 LEU X 275      34.320  32.352  64.530  0.00  0.00            
ATOM   2153  C   LEU X 275      38.778  32.239  64.679  0.00  0.00            
ATOM   2154  O   LEU X 275      39.260  33.277  64.233  0.00  0.00            
ATOM   2155  N   GLU X 276      38.995  31.844  65.938  0.00  0.00            
ATOM   2156  CA  GLU X 276      39.825  32.605  66.889  0.00  0.00            
ATOM   2157  CB  GLU X 276      39.818  31.879  68.245  0.00  0.00            
ATOM   2158  CG  GLU X 276      40.516  32.677  69.355  0.00  0.00            
ATOM   2159  CD  GLU X 276      40.366  31.998  70.722  0.00  0.00            
ATOM   2160  OE1 GLU X 276      41.389  31.797  71.422  0.00  0.00            
ATOM   2161  OE2 GLU X 276      39.222  31.680  71.125  0.00  0.00            
ATOM   2162  C   GLU X 276      41.259  32.802  66.364  0.00  0.00            
ATOM   2163  O   GLU X 276      41.810  33.897  66.431  0.00  0.00            
ATOM   2164  N   THR X 277      41.841  31.768  65.750  0.00  0.00            
ATOM   2165  CA  THR X 277      43.153  31.836  65.080  0.00  0.00            
ATOM   2166  CB  THR X 277      43.546  30.446  64.563  0.00  0.00            
ATOM   2167  CG2 THR X 277      44.918  30.420  63.898  0.00  0.00            
ATOM   2168  OG1 THR X 277      43.575  29.532  65.642  0.00  0.00            
ATOM   2169  C   THR X 277      43.153  32.842  63.924  0.00  0.00            
ATOM   2170  O   THR X 277      44.058  33.671  63.826  0.00  0.00            
ATOM   2171  N   THR X 278      42.112  32.819  63.085  0.00  0.00            
ATOM   2172  CA  THR X 278      41.925  33.756  61.962  0.00  0.00            
ATOM   2173  CB  THR X 278      40.706  33.326  61.123  0.00  0.00            
ATOM   2174  CG2 THR X 278      40.376  34.244  59.950  0.00  0.00            
ATOM   2175  OG1 THR X 278      40.953  32.060  60.547  0.00  0.00            
ATOM   2176  C   THR X 278      41.792  35.210  62.441  0.00  0.00            
ATOM   2177  O   THR X 278      42.215  36.122  61.731  0.00  0.00            
ATOM   2178  N   LEU X 279      41.283  35.438  63.657  0.00  0.00            
ATOM   2179  CA  LEU X 279      41.184  36.760  64.291  0.00  0.00            
ATOM   2180  CB  LEU X 279      39.939  36.776  65.198  0.00  0.00            
ATOM   2181  CG  LEU X 279      38.608  36.769  64.422  0.00  0.00            
ATOM   2182  CD1 LEU X 279      37.453  36.519  65.387  0.00  0.00            
ATOM   2183  CD2 LEU X 279      38.352  38.104  63.718  0.00  0.00            
ATOM   2184  C   LEU X 279      42.448  37.190  65.063  0.00  0.00            
ATOM   2185  O   LEU X 279      42.666  38.394  65.211  0.00  0.00            
ATOM   2186  N   LYS X 280      43.284  36.248  65.526  0.00  0.00            
ATOM   2187  CA  LYS X 280      44.579  36.512  66.193  0.00  0.00            
ATOM   2188  CB  LYS X 280      44.975  35.304  67.066  0.00  0.00            
ATOM   2189  CG  LYS X 280      44.197  35.194  68.389  0.00  0.00            
ATOM   2190  CD  LYS X 280      44.408  33.837  69.087  0.00  0.00            
ATOM   2191  CE  LYS X 280      45.883  33.530  69.395  0.00  0.00            
ATOM   2192  NZ  LYS X 280      46.051  32.199  70.023  0.00  0.00            
ATOM   2193  C   LYS X 280      45.721  36.837  65.218  0.00  0.00            
ATOM   2194  O   LYS X 280      46.662  37.535  65.598  0.00  0.00            
ATOM   2195  N   MET X 281      45.677  36.329  63.983  0.00  0.00            
ATOM   2196  CA  MET X 281      46.699  36.609  62.959  0.00  0.00            
ATOM   2197  CB  MET X 281      46.772  35.461  61.938  0.00  0.00            
ATOM   2198  CG  MET X 281      45.516  35.305  61.073  0.00  0.00            
ATOM   2199  SD  MET X 281      45.560  33.864  59.970  0.00  0.00            
ATOM   2200  CE  MET X 281      44.372  34.408  58.716  0.00  0.00            
ATOM   2201  C   MET X 281      46.512  38.003  62.327  0.00  0.00            
ATOM   2202  O   MET X 281      45.390  38.406  62.008  0.00  0.00            
ATOM   2203  N   LYS X 282      47.604  38.762  62.173  0.00  0.00            
ATOM   2204  CA  LYS X 282      47.586  40.221  61.951  0.00  0.00            
ATOM   2205  CB  LYS X 282      48.633  40.893  62.862  0.00  0.00            
ATOM   2206  CG  LYS X 282      48.306  40.793  64.363  0.00  0.00            
ATOM   2207  CD  LYS X 282      47.169  41.712  64.838  0.00  0.00            
ATOM   2208  CE  LYS X 282      47.616  43.181  64.861  0.00  0.00            
ATOM   2209  NZ  LYS X 282      46.703  44.017  65.673  0.00  0.00            
ATOM   2210  C   LYS X 282      47.793  40.593  60.481  0.00  0.00            
ATOM   2211  O   LYS X 282      48.911  40.552  59.965  0.00  0.00            
ATOM   2212  N   PHE X 283      46.711  41.017  59.833  0.00  0.00            
ATOM   2213  CA  PHE X 283      46.658  41.458  58.432  0.00  0.00            
ATOM   2214  CB  PHE X 283      46.139  40.287  57.576  0.00  0.00            
ATOM   2215  CG  PHE X 283      47.038  39.063  57.582  0.00  0.00            
ATOM   2216  CD1 PHE X 283      48.238  39.071  56.847  0.00  0.00            
ATOM   2217  CE1 PHE X 283      49.076  37.943  56.837  0.00  0.00            
ATOM   2218  CZ  PHE X 283      48.724  36.804  57.579  0.00  0.00            
ATOM   2219  CE2 PHE X 283      47.534  36.795  58.326  0.00  0.00            
ATOM   2220  CD2 PHE X 283      46.690  37.921  58.330  0.00  0.00            
ATOM   2221  C   PHE X 283      45.776  42.716  58.280  0.00  0.00            
ATOM   2222  O   PHE X 283      45.233  43.224  59.266  0.00  0.00            
ATOM   2223  N   LEU X 284      45.628  43.230  57.053  0.00  0.00            
ATOM   2224  CA  LEU X 284      44.757  44.361  56.671  0.00  0.00            
ATOM   2225  CB  LEU X 284      43.278  43.905  56.757  0.00  0.00            
ATOM   2226  CG  LEU X 284      42.217  44.767  56.039  0.00  0.00            
ATOM   2227  CD1 LEU X 284      42.528  44.984  54.556  0.00  0.00            
ATOM   2228  CD2 LEU X 284      40.856  44.074  56.134  0.00  0.00            
ATOM   2229  C   LEU X 284      45.091  45.707  57.363  0.00  0.00            
ATOM   2230  O   LEU X 284      44.295  46.644  57.346  0.00  0.00            
ATOM   2231  N   SER X 285      46.286  45.809  57.952  0.00  0.00            
ATOM   2232  CA  SER X 285      46.941  47.032  58.439  0.00  0.00            
ATOM   2233  CB  SER X 285      46.521  47.373  59.878  0.00  0.00            
ATOM   2234  OG  SER X 285      45.125  47.630  59.947  0.00  0.00            
ATOM   2235  C   SER X 285      48.467  46.856  58.340  0.00  0.00            
ATOM   2236  O   SER X 285      48.956  45.724  58.271  0.00  0.00            
ATOM   2237  N   LEU X 286      49.229  47.951  58.267  0.00  0.00            
ATOM   2238  CA  LEU X 286      50.677  47.921  58.029  0.00  0.00            
ATOM   2239  CB  LEU X 286      50.902  48.070  56.512  0.00  0.00            
ATOM   2240  CG  LEU X 286      52.368  48.132  56.044  0.00  0.00            
ATOM   2241  CD1 LEU X 286      53.180  46.901  56.451  0.00  0.00            
ATOM   2242  CD2 LEU X 286      52.384  48.232  54.519  0.00  0.00            
ATOM   2243  C   LEU X 286      51.404  48.992  58.852  0.00  0.00            
ATOM   2244  O   LEU X 286      51.058  50.171  58.800  0.00  0.00            
ATOM   2245  N   ASP X 287      52.418  48.575  59.610  0.00  0.00            
ATOM   2246  CA  ASP X 287      53.251  49.452  60.444  0.00  0.00            
ATOM   2247  CB  ASP X 287      52.925  49.179  61.918  0.00  0.00            
ATOM   2248  CG  ASP X 287      53.541  50.223  62.847  0.00  0.00            
ATOM   2249  OD1 ASP X 287      54.181  49.823  63.849  0.00  0.00            
ATOM   2250  OD2 ASP X 287      53.357  51.440  62.596  0.00  0.00            
ATOM   2251  C   ASP X 287      54.759  49.310  60.165  0.00  0.00            
ATOM   2252  O   ASP X 287      55.516  50.242  60.428  0.00  0.00            
ATOM   2253  N   LEU X 288      55.178  48.173  59.595  0.00  0.00            
ATOM   2254  CA  LEU X 288      56.539  47.856  59.141  0.00  0.00            
ATOM   2255  CB  LEU X 288      56.785  48.511  57.768  0.00  0.00            
ATOM   2256  CG  LEU X 288      58.014  47.981  57.000  0.00  0.00            
ATOM   2257  CD1 LEU X 288      57.969  46.469  56.757  0.00  0.00            
ATOM   2258  CD2 LEU X 288      58.059  48.680  55.647  0.00  0.00            
ATOM   2259  C   LEU X 288      57.635  48.111  60.196  0.00  0.00            
ATOM   2260  O   LEU X 288      58.599  48.841  59.968  0.00  0.00            
ATOM   2261  N   GLN X 289      57.483  47.492  61.368  0.00  0.00            
ATOM   2262  CA  GLN X 289      58.453  47.518  62.472  0.00  0.00            
ATOM   2263  CB  GLN X 289      58.010  48.516  63.565  0.00  0.00            
ATOM   2264  CG  GLN X 289      57.999  49.968  63.061  0.00  0.00            
ATOM   2265  CD  GLN X 289      57.724  50.983  64.163  0.00  0.00            
ATOM   2266  OE1 GLN X 289      58.605  51.671  64.650  0.00  0.00            
ATOM   2267  NE2 GLN X 289      56.506  51.124  64.635  0.00  0.00            
ATOM   2268  C   GLN X 289      58.681  46.092  63.007  0.00  0.00            
ATOM   2269  O   GLN X 289      58.289  45.767  64.129  0.00  0.00            
ATOM   2270  N   GLY X 290      59.240  45.217  62.161  0.00  0.00            
ATOM   2271  CA  GLY X 290      59.563  43.820  62.482  0.00  0.00            
ATOM   2272  C   GLY X 290      60.116  43.011  61.298  0.00  0.00            
ATOM   2273  O   GLY X 290      60.353  43.558  60.216  0.00  0.00            
ATOM   2274  N   ASP X 291      60.302  41.703  61.500  0.00  0.00            
ATOM   2275  CA  ASP X 291      60.651  40.711  60.463  0.00  0.00            
ATOM   2276  CB  ASP X 291      60.861  39.353  61.164  0.00  0.00            
ATOM   2277  CG  ASP X 291      61.301  38.222  60.228  0.00  0.00            
ATOM   2278  OD1 ASP X 291      60.453  37.639  59.515  0.00  0.00            
ATOM   2279  OD2 ASP X 291      62.506  37.872  60.202  0.00  0.00            
ATOM   2280  C   ASP X 291      59.549  40.596  59.378  0.00  0.00            
ATOM   2281  O   ASP X 291      58.371  40.797  59.705  0.00  0.00            
ATOM   2282  N   PRO X 292      59.864  40.233  58.114  0.00  0.00            
ATOM   2283  CD  PRO X 292      61.205  40.100  57.548  0.00  0.00            
ATOM   2284  CG  PRO X 292      61.032  40.080  56.031  0.00  0.00            
ATOM   2285  CB  PRO X 292      59.627  39.514  55.849  0.00  0.00            
ATOM   2286  CA  PRO X 292      58.864  40.068  57.055  0.00  0.00            
ATOM   2287  C   PRO X 292      57.674  39.164  57.413  0.00  0.00            
ATOM   2288  O   PRO X 292      56.550  39.472  57.007  0.00  0.00            
ATOM   2289  N   ARG X 293      57.869  38.101  58.214  0.00  0.00            
ATOM   2290  CA  ARG X 293      56.791  37.169  58.619  0.00  0.00            
ATOM   2291  CB  ARG X 293      57.407  35.826  59.065  0.00  0.00            
ATOM   2292  CG  ARG X 293      57.806  35.772  60.552  0.00  0.00            
ATOM   2293  CD  ARG X 293      58.795  34.638  60.843  0.00  0.00            
ATOM   2294  NE  ARG X 293      60.175  35.065  60.563  0.00  0.00            
ATOM   2295  CZ  ARG X 293      61.298  34.509  60.976  0.00  0.00            
ATOM   2296  NH1 ARG X 293      62.430  35.103  60.749  0.00  0.00            
ATOM   2297  NH2 ARG X 293      61.346  33.383  61.625  0.00  0.00            
ATOM   2298  C   ARG X 293      55.823  37.761  59.653  0.00  0.00            
ATOM   2299  O   ARG X 293      54.674  37.338  59.754  0.00  0.00            
ATOM   2300  N   GLU X 294      56.264  38.780  60.392  0.00  0.00            
ATOM   2301  CA  GLU X 294      55.417  39.597  61.273  0.00  0.00            
ATOM   2302  CB  GLU X 294      56.166  39.939  62.574  0.00  0.00            
ATOM   2303  CG  GLU X 294      56.377  38.702  63.466  0.00  0.00            
ATOM   2304  CD  GLU X 294      57.009  39.050  64.823  0.00  0.00            
ATOM   2305  OE1 GLU X 294      57.929  38.321  65.268  0.00  0.00            
ATOM   2306  OE2 GLU X 294      56.594  40.046  65.467  0.00  0.00            
ATOM   2307  C   GLU X 294      54.882  40.862  60.566  0.00  0.00            
ATOM   2308  O   GLU X 294      54.080  41.602  61.142  0.00  0.00            
ATOM   2309  N   SER X 295      55.294  41.104  59.315  0.00  0.00            
ATOM   2310  CA  SER X 295      55.092  42.363  58.579  0.00  0.00            
ATOM   2311  CB  SER X 295      56.426  43.119  58.449  0.00  0.00            
ATOM   2312  OG  SER X 295      57.096  43.195  59.697  0.00  0.00            
ATOM   2313  C   SER X 295      54.444  42.173  57.197  0.00  0.00            
ATOM   2314  O   SER X 295      54.566  43.050  56.339  0.00  0.00            
ATOM   2315  N   GLN X 296      53.791  41.033  56.943  0.00  0.00            
ATOM   2316  CA  GLN X 296      53.092  40.772  55.679  0.00  0.00            
ATOM   2317  CB  GLN X 296      53.017  39.257  55.414  0.00  0.00            
ATOM   2318  CG  GLN X 296      52.629  38.993  53.949  0.00  0.00            
ATOM   2319  CD  GLN X 296      52.603  37.511  53.578  0.00  0.00            
ATOM   2320  OE1 GLN X 296      53.562  36.774  53.784  0.00  0.00            
ATOM   2321  NE2 GLN X 296      51.529  37.051  52.978  0.00  0.00            
ATOM   2322  C   GLN X 296      51.693  41.431  55.708  0.00  0.00            
ATOM   2323  O   GLN X 296      50.900  41.067  56.581  0.00  0.00            
ATOM   2324  N   PRO X 297      51.347  42.360  54.792  0.00  0.00            
ATOM   2325  CD  PRO X 297      52.209  42.926  53.763  0.00  0.00            
ATOM   2326  CG  PRO X 297      51.664  44.319  53.487  0.00  0.00            
ATOM   2327  CB  PRO X 297      50.170  44.176  53.763  0.00  0.00            
ATOM   2328  CA  PRO X 297      50.091  43.119  54.871  0.00  0.00            
ATOM   2329  C   PRO X 297      48.819  42.270  54.718  0.00  0.00            
ATOM   2330  O   PRO X 297      47.830  42.503  55.417  0.00  0.00            
ATOM   2331  N   LEU X 298      48.832  41.288  53.813  0.00  0.00            
ATOM   2332  CA  LEU X 298      47.709  40.394  53.512  0.00  0.00            
ATOM   2333  CB  LEU X 298      46.850  41.083  52.429  0.00  0.00            
ATOM   2334  CG  LEU X 298      45.530  40.393  52.039  0.00  0.00            
ATOM   2335  CD1 LEU X 298      44.591  40.212  53.236  0.00  0.00            
ATOM   2336  CD2 LEU X 298      44.809  41.243  50.991  0.00  0.00            
ATOM   2337  C   LEU X 298      48.226  39.010  53.075  0.00  0.00            
ATOM   2338  O   LEU X 298      49.368  38.885  52.628  0.00  0.00            
ATOM   2339  N   LEU X 299      47.387  37.977  53.165  0.00  0.00            
ATOM   2340  CA  LEU X 299      47.613  36.650  52.578  0.00  0.00            
ATOM   2341  CB  LEU X 299      47.759  35.579  53.681  0.00  0.00            
ATOM   2342  CG  LEU X 299      46.460  35.066  54.341  0.00  0.00            
ATOM   2343  CD1 LEU X 299      46.802  33.959  55.341  0.00  0.00            
ATOM   2344  CD2 LEU X 299      45.667  36.141  55.087  0.00  0.00            
ATOM   2345  C   LEU X 299      46.521  36.325  51.546  0.00  0.00            
ATOM   2346  O   LEU X 299      45.374  36.740  51.717  0.00  0.00            
ATOM   2347  N   GLY X 300      46.872  35.604  50.482  0.00  0.00            
ATOM   2348  CA  GLY X 300      45.981  35.362  49.348  0.00  0.00            
ATOM   2349  C   GLY X 300      46.625  34.501  48.264  0.00  0.00            
ATOM   2350  O   GLY X 300      46.741  33.287  48.419  0.00  0.00            
ATOM   2351  N   THR X 301      47.020  35.125  47.157  0.00  0.00            
ATOM   2352  CA  THR X 301      47.598  34.502  45.957  0.00  0.00            
ATOM   2353  CB  THR X 301      47.291  35.388  44.733  0.00  0.00            
ATOM   2354  CG2 THR X 301      47.719  34.749  43.413  0.00  0.00            
ATOM   2355  OG1 THR X 301      45.903  35.632  44.630  0.00  0.00            
ATOM   2356  C   THR X 301      49.113  34.298  46.112  0.00  0.00            
ATOM   2357  O   THR X 301      49.848  35.257  46.368  0.00  0.00            
ATOM   2358  N   VAL X 302      49.589  33.055  45.939  0.00  0.00            
ATOM   2359  CA  VAL X 302      51.017  32.653  46.015  0.00  0.00            
ATOM   2360  CB  VAL X 302      51.407  32.153  47.430  0.00  0.00            
ATOM   2361  CG1 VAL X 302      51.045  33.163  48.523  0.00  0.00            
ATOM   2362  CG2 VAL X 302      50.784  30.795  47.786  0.00  0.00            
ATOM   2363  C   VAL X 302      51.353  31.562  44.986  0.00  0.00            
ATOM   2364  O   VAL X 302      50.441  30.972  44.407  0.00  0.00            
ATOM   2365  N   ILE X 303      52.635  31.227  44.790  0.00  0.00            
ATOM   2366  CA  ILE X 303      53.036  30.007  44.057  0.00  0.00            
ATOM   2367  CB  ILE X 303      54.406  30.154  43.352  0.00  0.00            
ATOM   2368  CG2 ILE X 303      54.230  31.044  42.110  0.00  0.00            
ATOM   2369  CG1 ILE X 303      55.539  30.700  44.254  0.00  0.00            
ATOM   2370  CD1 ILE X 303      56.942  30.525  43.657  0.00  0.00            
ATOM   2371  C   ILE X 303      52.958  28.745  44.941  0.00  0.00            
ATOM   2372  O   ILE X 303      53.749  28.559  45.869  0.00  0.00            
ATOM   2373  N   ASP X 304      52.003  27.859  44.639  0.00  0.00            
ATOM   2374  CA  ASP X 304      51.739  26.606  45.369  0.00  0.00            
ATOM   2375  CB  ASP X 304      50.223  26.469  45.583  0.00  0.00            
ATOM   2376  CG  ASP X 304      49.495  26.119  44.283  0.00  0.00            
ATOM   2377  OD1 ASP X 304      49.181  24.928  44.069  0.00  0.00            
ATOM   2378  OD2 ASP X 304      49.288  27.018  43.443  0.00  0.00            
ATOM   2379  C   ASP X 304      52.307  25.348  44.676  0.00  0.00            
ATOM   2380  O   ASP X 304      52.534  24.321  45.320  0.00  0.00            
ATOM   2381  N   GLY X 305      52.553  25.414  43.365  0.00  0.00            
ATOM   2382  CA  GLY X 305      53.107  24.317  42.569  0.00  0.00            
ATOM   2383  C   GLY X 305      52.096  23.291  42.031  0.00  0.00            
ATOM   2384  O   GLY X 305      52.527  22.248  41.532  0.00  0.00            
ATOM   2385  N   MET X 306      50.785  23.560  42.099  0.00  0.00            
ATOM   2386  CA  MET X 306      49.737  22.787  41.408  0.00  0.00            
ATOM   2387  CB  MET X 306      49.092  21.806  42.398  0.00  0.00            
ATOM   2388  CG  MET X 306      47.959  20.979  41.782  0.00  0.00            
ATOM   2389  SD  MET X 306      47.303  19.706  42.893  0.00  0.00            
ATOM   2390  CE  MET X 306      45.808  19.252  41.973  0.00  0.00            
ATOM   2391  C   MET X 306      48.687  23.669  40.706  0.00  0.00            
ATOM   2392  O   MET X 306      48.300  23.344  39.582  0.00  0.00            
ATOM   2393  N   LEU X 307      48.253  24.787  41.304  0.00  0.00            
ATOM   2394  CA  LEU X 307      47.443  25.797  40.604  0.00  0.00            
ATOM   2395  CB  LEU X 307      46.447  26.447  41.584  0.00  0.00            
ATOM   2396  CG  LEU X 307      45.485  27.446  40.909  0.00  0.00            
ATOM   2397  CD1 LEU X 307      44.437  26.754  40.037  0.00  0.00            
ATOM   2398  CD2 LEU X 307      44.747  28.250  41.971  0.00  0.00            
ATOM   2399  C   LEU X 307      48.339  26.839  39.915  0.00  0.00            
ATOM   2400  O   LEU X 307      48.132  27.151  38.740  0.00  0.00            
ATOM   2401  N   LEU X 308      49.341  27.354  40.629  0.00  0.00            
ATOM   2402  CA  LEU X 308      50.347  28.293  40.133  0.00  0.00            
ATOM   2403  CB  LEU X 308      50.120  29.681  40.769  0.00  0.00            
ATOM   2404  CG  LEU X 308      48.779  30.358  40.422  0.00  0.00            
ATOM   2405  CD1 LEU X 308      48.642  31.665  41.204  0.00  0.00            
ATOM   2406  CD2 LEU X 308      48.658  30.688  38.931  0.00  0.00            
ATOM   2407  C   LEU X 308      51.747  27.756  40.451  0.00  0.00            
ATOM   2408  O   LEU X 308      52.147  27.687  41.615  0.00  0.00            
ATOM   2409  N   LEU X 309      52.505  27.379  39.418  0.00  0.00            
ATOM   2410  CA  LEU X 309      53.920  27.009  39.546  0.00  0.00            
ATOM   2411  CB  LEU X 309      54.318  26.002  38.447  0.00  0.00            
ATOM   2412  CG  LEU X 309      53.917  24.539  38.706  0.00  0.00            
ATOM   2413  CD1 LEU X 309      52.405  24.295  38.684  0.00  0.00            
ATOM   2414  CD2 LEU X 309      54.552  23.654  37.636  0.00  0.00            
ATOM   2415  C   LEU X 309      54.819  28.249  39.475  0.00  0.00            
ATOM   2416  O   LEU X 309      55.883  28.269  40.094  0.00  0.00            
ATOM   2417  N   LYS X 310      54.398  29.275  38.725  0.00  0.00            
ATOM   2418  CA  LYS X 310      55.168  30.496  38.440  0.00  0.00            
ATOM   2419  CB  LYS X 310      55.618  30.524  36.964  0.00  0.00            
ATOM   2420  CG  LYS X 310      55.988  29.146  36.384  0.00  0.00            
ATOM   2421  CD  LYS X 310      56.756  29.267  35.065  0.00  0.00            
ATOM   2422  CE  LYS X 310      56.982  27.873  34.466  0.00  0.00            
ATOM   2423  NZ  LYS X 310      57.923  27.922  33.326  0.00  0.00            
ATOM   2424  C   LYS X 310      54.373  31.749  38.825  0.00  0.00            
ATOM   2425  O   LYS X 310      53.143  31.726  38.848  0.00  0.00            
ATOM   2426  N   THR X 311      55.072  32.835  39.150  0.00  0.00            
ATOM   2427  CA  THR X 311      54.454  34.103  39.585  0.00  0.00            
ATOM   2428  CB  THR X 311      55.496  35.071  40.174  0.00  0.00            
ATOM   2429  CG2 THR X 311      56.143  34.527  41.447  0.00  0.00            
ATOM   2430  OG1 THR X 311      56.526  35.351  39.249  0.00  0.00            
ATOM   2431  C   THR X 311      53.689  34.803  38.447  0.00  0.00            
ATOM   2432  O   THR X 311      53.987  34.554  37.276  0.00  0.00            
ATOM   2433  N   PRO X 312      52.734  35.712  38.739  0.00  0.00            
ATOM   2434  CD  PRO X 312      52.130  35.955  40.043  0.00  0.00            
ATOM   2435  CG  PRO X 312      50.822  36.693  39.758  0.00  0.00            
ATOM   2436  CB  PRO X 312      51.145  37.472  38.484  0.00  0.00            
ATOM   2437  CA  PRO X 312      52.048  36.503  37.712  0.00  0.00            
ATOM   2438  C   PRO X 312      52.989  37.251  36.752  0.00  0.00            
ATOM   2439  O   PRO X 312      52.684  37.358  35.566  0.00  0.00            
ATOM   2440  N   GLU X 313      54.143  37.732  37.221  0.00  0.00            
ATOM   2441  CA  GLU X 313      55.206  38.306  36.379  0.00  0.00            
ATOM   2442  CB  GLU X 313      56.325  38.806  37.310  0.00  0.00            
ATOM   2443  CG  GLU X 313      57.525  39.445  36.598  0.00  0.00            
ATOM   2444  CD  GLU X 313      58.559  39.921  37.623  0.00  0.00            
ATOM   2445  OE1 GLU X 313      59.147  39.068  38.334  0.00  0.00            
ATOM   2446  OE2 GLU X 313      58.782  41.150  37.749  0.00  0.00            
ATOM   2447  C   GLU X 313      55.752  37.293  35.356  0.00  0.00            
ATOM   2448  O   GLU X 313      55.864  37.603  34.169  0.00  0.00            
ATOM   2449  N   GLU X 314      56.045  36.065  35.793  0.00  0.00            
ATOM   2450  CA  GLU X 314      56.544  34.988  34.928  0.00  0.00            
ATOM   2451  CB  GLU X 314      57.015  33.798  35.779  0.00  0.00            
ATOM   2452  CG  GLU X 314      58.268  34.086  36.613  0.00  0.00            
ATOM   2453  CD  GLU X 314      58.452  33.004  37.680  0.00  0.00            
ATOM   2454  OE1 GLU X 314      57.883  33.152  38.789  0.00  0.00            
ATOM   2455  OE2 GLU X 314      59.161  32.000  37.427  0.00  0.00            
ATOM   2456  C   GLU X 314      55.474  34.511  33.938  0.00  0.00            
ATOM   2457  O   GLU X 314      55.774  34.325  32.764  0.00  0.00            
ATOM   2458  N   LEU X 315      54.220  34.347  34.372  0.00  0.00            
ATOM   2459  CA  LEU X 315      53.134  33.867  33.506  0.00  0.00            
ATOM   2460  CB  LEU X 315      51.945  33.404  34.369  0.00  0.00            
ATOM   2461  CG  LEU X 315      52.250  32.206  35.286  0.00  0.00            
ATOM   2462  CD1 LEU X 315      51.023  31.867  36.131  0.00  0.00            
ATOM   2463  CD2 LEU X 315      52.634  30.951  34.499  0.00  0.00            
ATOM   2464  C   LEU X 315      52.712  34.903  32.452  0.00  0.00            
ATOM   2465  O   LEU X 315      52.307  34.522  31.352  0.00  0.00            
ATOM   2466  N   GLN X 316      52.867  36.199  32.745  0.00  0.00            
ATOM   2467  CA  GLN X 316      52.736  37.267  31.750  0.00  0.00            
ATOM   2468  CB  GLN X 316      52.629  38.629  32.451  0.00  0.00            
ATOM   2469  CG  GLN X 316      51.247  38.862  33.082  0.00  0.00            
ATOM   2470  CD  GLN X 316      51.244  40.121  33.941  0.00  0.00            
ATOM   2471  OE1 GLN X 316      50.799  41.185  33.532  0.00  0.00            
ATOM   2472  NE2 GLN X 316      51.773  40.060  35.139  0.00  0.00            
ATOM   2473  C   GLN X 316      53.907  37.263  30.755  0.00  0.00            
ATOM   2474  O   GLN X 316      53.664  37.303  29.546  0.00  0.00            
ATOM   2475  N   ALA X 317      55.158  37.177  31.227  0.00  0.00            
ATOM   2476  CA  ALA X 317      56.350  37.159  30.369  0.00  0.00            
ATOM   2477  CB  ALA X 317      57.590  37.256  31.267  0.00  0.00            
ATOM   2478  C   ALA X 317      56.409  35.915  29.460  0.00  0.00            
ATOM   2479  O   ALA X 317      56.730  36.019  28.277  0.00  0.00            
ATOM   2480  N   GLU X 318      56.018  34.751  29.987  0.00  0.00            
ATOM   2481  CA  GLU X 318      55.893  33.480  29.261  0.00  0.00            
ATOM   2482  CB  GLU X 318      56.124  32.292  30.215  0.00  0.00            
ATOM   2483  CG  GLU X 318      57.525  32.254  30.843  0.00  0.00            
ATOM   2484  CD  GLU X 318      57.739  31.043  31.762  0.00  0.00            
ATOM   2485  OE1 GLU X 318      56.995  30.035  31.699  0.00  0.00            
ATOM   2486  OE2 GLU X 318      58.754  31.035  32.501  0.00  0.00            
ATOM   2487  C   GLU X 318      54.548  33.327  28.517  0.00  0.00            
ATOM   2488  O   GLU X 318      54.270  32.249  27.981  0.00  0.00            
ATOM   2489  N   ARG X 319      53.718  34.385  28.476  0.00  0.00            
ATOM   2490  CA  ARG X 319      52.450  34.492  27.721  0.00  0.00            
ATOM   2491  CB  ARG X 319      52.750  34.820  26.240  0.00  0.00            
ATOM   2492  CG  ARG X 319      53.414  36.187  26.005  0.00  0.00            
ATOM   2493  CD  ARG X 319      52.458  37.351  26.300  0.00  0.00            
ATOM   2494  NE  ARG X 319      53.011  38.633  25.833  0.00  0.00            
ATOM   2495  CZ  ARG X 319      53.562  39.597  26.544  0.00  0.00            
ATOM   2496  NH1 ARG X 319      53.797  39.512  27.820  0.00  0.00            
ATOM   2497  NH2 ARG X 319      53.894  40.689  25.934  0.00  0.00            
ATOM   2498  C   ARG X 319      51.503  33.293  27.903  0.00  0.00            
ATOM   2499  O   ARG X 319      50.875  32.840  26.943  0.00  0.00            
ATOM   2500  N   ASN X 320      51.375  32.799  29.137  0.00  0.00            
ATOM   2501  CA  ASN X 320      50.637  31.577  29.494  0.00  0.00            
ATOM   2502  CB  ASN X 320      51.255  30.991  30.782  0.00  0.00            
ATOM   2503  CG  ASN X 320      51.033  29.491  30.898  0.00  0.00            
ATOM   2504  OD1 ASN X 320      51.743  28.699  30.292  0.00  0.00            
ATOM   2505  ND2 ASN X 320      50.073  29.040  31.667  0.00  0.00            
ATOM   2506  C   ASN X 320      49.103  31.779  29.572  0.00  0.00            
ATOM   2507  O   ASN X 320      48.440  31.264  30.473  0.00  0.00            
ATOM   2508  N   PHE X 321      48.533  32.577  28.666  0.00  0.00            
ATOM   2509  CA  PHE X 321      47.104  32.899  28.648  0.00  0.00            
ATOM   2510  CB  PHE X 321      46.863  34.259  27.979  0.00  0.00            
ATOM   2511  CG  PHE X 321      47.288  35.460  28.802  0.00  0.00            
ATOM   2512  CD1 PHE X 321      46.420  35.981  29.781  0.00  0.00            
ATOM   2513  CE1 PHE X 321      46.788  37.120  30.520  0.00  0.00            
ATOM   2514  CZ  PHE X 321      48.033  37.733  30.292  0.00  0.00            
ATOM   2515  CE2 PHE X 321      48.912  37.200  29.331  0.00  0.00            
ATOM   2516  CD2 PHE X 321      48.536  36.072  28.580  0.00  0.00            
ATOM   2517  C   PHE X 321      46.275  31.812  27.954  0.00  0.00            
ATOM   2518  O   PHE X 321      46.670  31.279  26.916  0.00  0.00            
ATOM   2519  N   HIE X 322      45.082  31.540  28.482  0.00  0.00            
ATOM   2520  CA  HIE X 322      44.056  30.733  27.810  0.00  0.00            
ATOM   2521  CB  HIE X 322      43.096  30.181  28.872  0.00  0.00            
ATOM   2522  CG  HIE X 322      42.043  29.243  28.341  0.00  0.00            
ATOM   2523  ND1 HIE X 322      42.209  28.306  27.315  0.00  0.00            
ATOM   2524  CE1 HIE X 322      41.004  27.732  27.144  0.00  0.00            
ATOM   2525  NE2 HIE X 322      40.123  28.235  28.018  0.00  0.00            
ATOM   2526  CD2 HIE X 322      40.754  29.194  28.773  0.00  0.00            
ATOM   2527  C   HIE X 322      43.339  31.537  26.706  0.00  0.00            
ATOM   2528  O   HIE X 322      43.300  32.772  26.741  0.00  0.00            
ATOM   2529  N   THR X 323      42.769  30.859  25.708  0.00  0.00            
ATOM   2530  CA  THR X 323      42.026  31.487  24.599  0.00  0.00            
ATOM   2531  CB  THR X 323      42.050  30.622  23.322  0.00  0.00            
ATOM   2532  CG2 THR X 323      43.436  30.571  22.688  0.00  0.00            
ATOM   2533  OG1 THR X 323      41.671  29.289  23.599  0.00  0.00            
ATOM   2534  C   THR X 323      40.587  31.802  25.011  0.00  0.00            
ATOM   2535  O   THR X 323      39.680  31.014  24.733  0.00  0.00            
ATOM   2536  N   VAL X 324      40.383  32.933  25.694  0.00  0.00            
ATOM   2537  CA  VAL X 324      39.062  33.479  26.070  0.00  0.00            
ATOM   2538  CB  VAL X 324      38.609  33.014  27.473  0.00  0.00            
ATOM   2539  CG1 VAL X 324      38.304  31.515  27.511  0.00  0.00            
ATOM   2540  CG2 VAL X 324      39.623  33.319  28.583  0.00  0.00            
ATOM   2541  C   VAL X 324      39.041  35.019  26.025  0.00  0.00            
ATOM   2542  O   VAL X 324      40.075  35.639  26.318  0.00  0.00            
ATOM   2543  N   PRO X 325      37.888  35.662  25.733  0.00  0.00            
ATOM   2544  CD  PRO X 325      36.675  35.092  25.167  0.00  0.00            
ATOM   2545  CG  PRO X 325      35.986  36.241  24.438  0.00  0.00            
ATOM   2546  CB  PRO X 325      36.293  37.417  25.359  0.00  0.00            
ATOM   2547  CA  PRO X 325      37.707  37.106  25.871  0.00  0.00            
ATOM   2548  C   PRO X 325      37.885  37.585  27.319  0.00  0.00            
ATOM   2549  O   PRO X 325      37.424  36.921  28.251  0.00  0.00            
ATOM   2550  N   TYR X 326      38.512  38.749  27.501  0.00  0.00            
ATOM   2551  CA  TYR X 326      38.853  39.327  28.809  0.00  0.00            
ATOM   2552  CB  TYR X 326      40.353  39.108  29.044  0.00  0.00            
ATOM   2553  CG  TYR X 326      40.926  39.602  30.360  0.00  0.00            
ATOM   2554  CD1 TYR X 326      40.677  38.895  31.554  0.00  0.00            
ATOM   2555  CE1 TYR X 326      41.289  39.297  32.759  0.00  0.00            
ATOM   2556  CZ  TYR X 326      42.159  40.408  32.767  0.00  0.00            
ATOM   2557  OH  TYR X 326      42.798  40.783  33.904  0.00  0.00            
ATOM   2558  CE2 TYR X 326      42.394  41.125  31.576  0.00  0.00            
ATOM   2559  CD2 TYR X 326      41.778  40.724  30.375  0.00  0.00            
ATOM   2560  C   TYR X 326      38.468  40.814  28.888  0.00  0.00            
ATOM   2561  O   TYR X 326      38.708  41.574  27.944  0.00  0.00            
ATOM   2562  N   MET X 327      37.860  41.225  30.006  0.00  0.00            
ATOM   2563  CA  MET X 327      37.282  42.562  30.182  0.00  0.00            
ATOM   2564  CB  MET X 327      35.798  42.483  29.788  0.00  0.00            
ATOM   2565  CG  MET X 327      35.123  43.852  29.695  0.00  0.00            
ATOM   2566  SD  MET X 327      33.627  43.874  28.668  0.00  0.00            
ATOM   2567  CE  MET X 327      32.516  42.821  29.639  0.00  0.00            
ATOM   2568  C   MET X 327      37.501  43.120  31.601  0.00  0.00            
ATOM   2569  O   MET X 327      37.310  42.404  32.581  0.00  0.00            
ATOM   2570  N   VAL X 328      37.900  44.395  31.726  0.00  0.00            
ATOM   2571  CA  VAL X 328      38.301  45.010  33.017  0.00  0.00            
ATOM   2572  CB  VAL X 328      39.838  45.143  33.102  0.00  0.00            
ATOM   2573  CG1 VAL X 328      40.291  45.853  34.387  0.00  0.00            
ATOM   2574  CG2 VAL X 328      40.523  43.770  33.058  0.00  0.00            
ATOM   2575  C   VAL X 328      37.626  46.367  33.263  0.00  0.00            
ATOM   2576  O   VAL X 328      37.690  47.253  32.405  0.00  0.00            
ATOM   2577  N   GLY X 329      37.025  46.530  34.451  0.00  0.00            
ATOM   2578  CA  GLY X 329      36.263  47.713  34.875  0.00  0.00            
ATOM   2579  C   GLY X 329      36.957  48.600  35.906  0.00  0.00            
ATOM   2580  O   GLY X 329      36.999  48.278  37.095  0.00  0.00            
ATOM   2581  N   ILE X 330      37.443  49.761  35.472  0.00  0.00            
ATOM   2582  CA  ILE X 330      38.173  50.738  36.292  0.00  0.00            
ATOM   2583  CB  ILE X 330      39.199  51.488  35.406  0.00  0.00            
ATOM   2584  CG2 ILE X 330      40.042  52.480  36.226  0.00  0.00            
ATOM   2585  CG1 ILE X 330      40.144  50.539  34.624  0.00  0.00            
ATOM   2586  CD1 ILE X 330      40.974  49.566  35.478  0.00  0.00            
ATOM   2587  C   ILE X 330      37.213  51.672  37.064  0.00  0.00            
ATOM   2588  O   ILE X 330      36.136  52.027  36.582  0.00  0.00            
ATOM   2589  N   ASN X 331      37.615  52.091  38.269  0.00  0.00            
ATOM   2590  CA  ASN X 331      36.871  53.006  39.145  0.00  0.00            
ATOM   2591  CB  ASN X 331      36.050  52.178  40.156  0.00  0.00            
ATOM   2592  CG  ASN X 331      34.584  52.562  40.149  0.00  0.00            
ATOM   2593  OD1 ASN X 331      34.226  53.703  40.409  0.00  0.00            
ATOM   2594  ND2 ASN X 331      33.710  51.652  39.805  0.00  0.00            
ATOM   2595  C   ASN X 331      37.845  53.984  39.837  0.00  0.00            
ATOM   2596  O   ASN X 331      38.988  53.612  40.111  0.00  0.00            
ATOM   2597  N   LYS X 332      37.436  55.233  40.105  0.00  0.00            
ATOM   2598  CA  LYS X 332      38.373  56.366  40.297  0.00  0.00            
ATOM   2599  CB  LYS X 332      37.965  57.559  39.405  0.00  0.00            
ATOM   2600  CG  LYS X 332      37.656  57.194  37.941  0.00  0.00            
ATOM   2601  CD  LYS X 332      37.439  58.438  37.065  0.00  0.00            
ATOM   2602  CE  LYS X 332      38.724  59.230  36.773  0.00  0.00            
ATOM   2603  NZ  LYS X 332      39.703  58.444  35.985  0.00  0.00            
ATOM   2604  C   LYS X 332      38.622  56.821  41.748  0.00  0.00            
ATOM   2605  O   LYS X 332      39.265  57.851  41.943  0.00  0.00            
ATOM   2606  N   GLN X 333      38.125  56.110  42.766  0.00  0.00            
ATOM   2607  CA  GLN X 333      38.244  56.527  44.181  0.00  0.00            
ATOM   2608  CB  GLN X 333      36.952  57.232  44.644  0.00  0.00            
ATOM   2609  CG  GLN X 333      35.705  56.337  44.764  0.00  0.00            
ATOM   2610  CD  GLN X 333      34.993  56.130  43.433  0.00  0.00            
ATOM   2611  OE1 GLN X 333      34.262  56.991  42.960  0.00  0.00            
ATOM   2612  NE2 GLN X 333      35.199  55.026  42.757  0.00  0.00            
ATOM   2613  C   GLN X 333      38.695  55.432  45.169  0.00  0.00            
ATOM   2614  O   GLN X 333      38.661  55.656  46.379  0.00  0.00            
ATOM   2615  N   GLU X 334      39.161  54.273  44.687  0.00  0.00            
ATOM   2616  CA  GLU X 334      39.254  53.019  45.465  0.00  0.00            
ATOM   2617  CB  GLU X 334      39.564  51.841  44.511  0.00  0.00            
ATOM   2618  CG  GLU X 334      38.590  51.622  43.343  0.00  0.00            
ATOM   2619  CD  GLU X 334      37.155  51.657  43.801  0.00  0.00            
ATOM   2620  OE1 GLU X 334      36.536  52.740  43.735  0.00  0.00            
ATOM   2621  OE2 GLU X 334      36.603  50.609  44.248  0.00  0.00            
ATOM   2622  C   GLU X 334      40.277  53.022  46.625  0.00  0.00            
ATOM   2623  O   GLU X 334      40.452  52.015  47.315  0.00  0.00            
ATOM   2624  N   PHE X 335      40.981  54.132  46.823  0.00  0.00            
ATOM   2625  CA  PHE X 335      42.119  54.310  47.724  0.00  0.00            
ATOM   2626  CB  PHE X 335      43.322  54.717  46.853  0.00  0.00            
ATOM   2627  CG  PHE X 335      43.086  55.967  46.018  0.00  0.00            
ATOM   2628  CD1 PHE X 335      42.456  55.874  44.759  0.00  0.00            
ATOM   2629  CE1 PHE X 335      42.161  57.037  44.027  0.00  0.00            
ATOM   2630  CZ  PHE X 335      42.513  58.297  44.541  0.00  0.00            
ATOM   2631  CE2 PHE X 335      43.159  58.394  45.785  0.00  0.00            
ATOM   2632  CD2 PHE X 335      43.445  57.232  46.523  0.00  0.00            
ATOM   2633  C   PHE X 335      41.878  55.359  48.826  0.00  0.00            
ATOM   2634  O   PHE X 335      42.574  55.328  49.843  0.00  0.00            
ATOM   2635  N   GLY X 336      40.927  56.286  48.629  0.00  0.00            
ATOM   2636  CA  GLY X 336      40.931  57.616  49.263  0.00  0.00            
ATOM   2637  C   GLY X 336      40.858  57.635  50.795  0.00  0.00            
ATOM   2638  O   GLY X 336      41.451  58.516  51.424  0.00  0.00            
ATOM   2639  N   TRP X 337      40.182  56.654  51.398  0.00  0.00            
ATOM   2640  CA  TRP X 337      40.166  56.425  52.851  0.00  0.00            
ATOM   2641  CB  TRP X 337      38.717  56.514  53.342  0.00  0.00            
ATOM   2642  CG  TRP X 337      38.543  56.499  54.830  0.00  0.00            
ATOM   2643  CD1 TRP X 337      38.486  57.594  55.622  0.00  0.00            
ATOM   2644  NE1 TRP X 337      38.285  57.211  56.934  0.00  0.00            
ATOM   2645  CE2 TRP X 337      38.215  55.841  57.056  0.00  0.00            
ATOM   2646  CZ2 TRP X 337      38.017  54.985  58.149  0.00  0.00            
ATOM   2647  CH2 TRP X 337      38.020  53.596  57.943  0.00  0.00            
ATOM   2648  CZ3 TRP X 337      38.223  53.082  56.650  0.00  0.00            
ATOM   2649  CE3 TRP X 337      38.415  53.951  55.558  0.00  0.00            
ATOM   2650  CD2 TRP X 337      38.403  55.353  55.728  0.00  0.00            
ATOM   2651  C   TRP X 337      40.832  55.098  53.246  0.00  0.00            
ATOM   2652  O   TRP X 337      41.518  55.023  54.267  0.00  0.00            
ATOM   2653  N   LEU X 338      40.687  54.060  52.412  0.00  0.00            
ATOM   2654  CA  LEU X 338      41.146  52.698  52.710  0.00  0.00            
ATOM   2655  CB  LEU X 338      40.634  51.763  51.594  0.00  0.00            
ATOM   2656  CG  LEU X 338      40.892  50.260  51.831  0.00  0.00            
ATOM   2657  CD1 LEU X 338      40.164  49.721  53.064  0.00  0.00            
ATOM   2658  CD2 LEU X 338      40.411  49.460  50.620  0.00  0.00            
ATOM   2659  C   LEU X 338      42.672  52.596  52.900  0.00  0.00            
ATOM   2660  O   LEU X 338      43.124  51.926  53.827  0.00  0.00            
ATOM   2661  N   ILE X 339      43.476  53.275  52.073  0.00  0.00            
ATOM   2662  CA  ILE X 339      44.939  53.267  52.239  0.00  0.00            
ATOM   2663  CB  ILE X 339      45.688  53.642  50.934  0.00  0.00            
ATOM   2664  CG2 ILE X 339      47.212  53.627  51.176  0.00  0.00            
ATOM   2665  CG1 ILE X 339      45.296  52.666  49.797  0.00  0.00            
ATOM   2666  CD1 ILE X 339      46.075  52.845  48.486  0.00  0.00            
ATOM   2667  C   ILE X 339      45.376  54.084  53.473  0.00  0.00            
ATOM   2668  O   ILE X 339      46.036  53.510  54.343  0.00  0.00            
ATOM   2669  N   PRO X 340      45.029  55.380  53.620  0.00  0.00            
ATOM   2670  CD  PRO X 340      44.290  56.233  52.696  0.00  0.00            
ATOM   2671  CG  PRO X 340      43.982  57.506  53.475  0.00  0.00            
ATOM   2672  CB  PRO X 340      45.190  57.630  54.402  0.00  0.00            
ATOM   2673  CA  PRO X 340      45.533  56.176  54.738  0.00  0.00            
ATOM   2674  C   PRO X 340      45.002  55.717  56.107  0.00  0.00            
ATOM   2675  O   PRO X 340      45.808  55.488  57.008  0.00  0.00            
ATOM   2676  N   MET X 341      43.689  55.515  56.284  0.00  0.00            
ATOM   2677  CA  MET X 341      43.122  55.288  57.623  0.00  0.00            
ATOM   2678  CB  MET X 341      41.683  55.825  57.686  0.00  0.00            
ATOM   2679  CG  MET X 341      41.179  55.977  59.128  0.00  0.00            
ATOM   2680  SD  MET X 341      42.156  57.086  60.185  0.00  0.00            
ATOM   2681  CE  MET X 341      41.234  56.903  61.734  0.00  0.00            
ATOM   2682  C   MET X 341      43.189  53.826  58.089  0.00  0.00            
ATOM   2683  O   MET X 341      43.446  53.577  59.268  0.00  0.00            
ATOM   2684  N   GLN X 342      42.987  52.857  57.185  0.00  0.00            
ATOM   2685  CA  GLN X 342      42.946  51.426  57.531  0.00  0.00            
ATOM   2686  CB  GLN X 342      41.798  50.747  56.760  0.00  0.00            
ATOM   2687  CG  GLN X 342      41.691  49.226  56.966  0.00  0.00            
ATOM   2688  CD  GLN X 342      41.438  48.811  58.413  0.00  0.00            
ATOM   2689  OE1 GLN X 342      40.670  49.420  59.144  0.00  0.00            
ATOM   2690  NE2 GLN X 342      42.071  47.761  58.880  0.00  0.00            
ATOM   2691  C   GLN X 342      44.304  50.724  57.352  0.00  0.00            
ATOM   2692  O   GLN X 342      44.674  49.924  58.221  0.00  0.00            
ATOM   2693  N   LEU X 343      45.077  51.032  56.297  0.00  0.00            
ATOM   2694  CA  LEU X 343      46.423  50.460  56.119  0.00  0.00            
ATOM   2695  CB  LEU X 343      46.801  50.272  54.634  0.00  0.00            
ATOM   2696  CG  LEU X 343      45.831  49.421  53.794  0.00  0.00            
ATOM   2697  CD1 LEU X 343      46.373  49.283  52.369  0.00  0.00            
ATOM   2698  CD2 LEU X 343      45.636  48.014  54.362  0.00  0.00            
ATOM   2699  C   LEU X 343      47.496  51.235  56.902  0.00  0.00            
ATOM   2700  O   LEU X 343      48.169  50.629  57.732  0.00  0.00            
ATOM   2701  N   MET X 344      47.627  52.549  56.677  0.00  0.00            
ATOM   2702  CA  MET X 344      48.645  53.416  57.311  0.00  0.00            
ATOM   2703  CB  MET X 344      49.054  54.539  56.341  0.00  0.00            
ATOM   2704  CG  MET X 344      49.882  54.059  55.146  0.00  0.00            
ATOM   2705  SD  MET X 344      51.555  53.501  55.572  0.00  0.00            
ATOM   2706  CE  MET X 344      51.326  51.706  55.492  0.00  0.00            
ATOM   2707  C   MET X 344      48.238  54.003  58.676  0.00  0.00            
ATOM   2708  O   MET X 344      49.022  54.726  59.296  0.00  0.00            
ATOM   2709  N   SER X 345      47.034  53.692  59.167  0.00  0.00            
ATOM   2710  CA  SER X 345      46.544  54.088  60.498  0.00  0.00            
ATOM   2711  CB  SER X 345      47.322  53.345  61.600  0.00  0.00            
ATOM   2712  OG  SER X 345      47.463  51.967  61.295  0.00  0.00            
ATOM   2713  C   SER X 345      46.485  55.612  60.742  0.00  0.00            
ATOM   2714  O   SER X 345      46.630  56.059  61.885  0.00  0.00            
ATOM   2715  N   TYR X 346      46.292  56.414  59.685  0.00  0.00            
ATOM   2716  CA  TYR X 346      46.540  57.863  59.662  0.00  0.00            
ATOM   2717  CB  TYR X 346      47.802  58.096  58.815  0.00  0.00            
ATOM   2718  CG  TYR X 346      48.355  59.510  58.828  0.00  0.00            
ATOM   2719  CD1 TYR X 346      47.852  60.465  57.925  0.00  0.00            
ATOM   2720  CE1 TYR X 346      48.404  61.759  57.885  0.00  0.00            
ATOM   2721  CZ  TYR X 346      49.468  62.106  58.743  0.00  0.00            
ATOM   2722  OH  TYR X 346      50.006  63.355  58.682  0.00  0.00            
ATOM   2723  CE2 TYR X 346      49.970  61.150  59.654  0.00  0.00            
ATOM   2724  CD2 TYR X 346      49.411  59.855  59.697  0.00  0.00            
ATOM   2725  C   TYR X 346      45.335  58.687  59.126  0.00  0.00            
ATOM   2726  O   TYR X 346      44.842  58.416  58.024  0.00  0.00            
ATOM   2727  N   PRO X 347      44.865  59.724  59.851  0.00  0.00            
ATOM   2728  CD  PRO X 347      45.248  60.060  61.218  0.00  0.00            
ATOM   2729  CG  PRO X 347      44.379  61.246  61.636  0.00  0.00            
ATOM   2730  CB  PRO X 347      43.165  61.139  60.714  0.00  0.00            
ATOM   2731  CA  PRO X 347      43.759  60.584  59.417  0.00  0.00            
ATOM   2732  C   PRO X 347      44.212  61.713  58.472  0.00  0.00            
ATOM   2733  O   PRO X 347      45.236  62.359  58.695  0.00  0.00            
ATOM   2734  N   LEU X 348      43.404  62.024  57.452  0.00  0.00            
ATOM   2735  CA  LEU X 348      43.615  63.126  56.497  0.00  0.00            
ATOM   2736  CB  LEU X 348      43.425  62.621  55.048  0.00  0.00            
ATOM   2737  CG  LEU X 348      44.454  61.583  54.557  0.00  0.00            
ATOM   2738  CD1 LEU X 348      44.230  61.315  53.067  0.00  0.00            
ATOM   2739  CD2 LEU X 348      45.907  62.038  54.720  0.00  0.00            
ATOM   2740  C   LEU X 348      42.784  64.385  56.836  0.00  0.00            
ATOM   2741  O   LEU X 348      42.326  65.099  55.938  0.00  0.00            
ATOM   2742  N   SER X 349      42.588  64.667  58.129  0.00  0.00            
ATOM   2743  CA  SER X 349      41.811  65.808  58.640  0.00  0.00            
ATOM   2744  CB  SER X 349      41.693  65.719  60.165  0.00  0.00            
ATOM   2745  OG  SER X 349      41.029  64.535  60.564  0.00  0.00            
ATOM   2746  C   SER X 349      42.389  67.192  58.301  0.00  0.00            
ATOM   2747  O   SER X 349      41.621  68.147  58.167  0.00  0.00            
ATOM   2748  N   GLU X 350      43.712  67.326  58.160  0.00  0.00            
ATOM   2749  CA  GLU X 350      44.393  68.591  57.833  0.00  0.00            
ATOM   2750  CB  GLU X 350      45.741  68.654  58.577  0.00  0.00            
ATOM   2751  CG  GLU X 350      46.502  69.964  58.332  0.00  0.00            
ATOM   2752  CD  GLU X 350      47.779  70.040  59.175  0.00  0.00            
ATOM   2753  OE1 GLU X 350      47.769  70.642  60.276  0.00  0.00            
ATOM   2754  OE2 GLU X 350      48.827  69.519  58.728  0.00  0.00            
ATOM   2755  C   GLU X 350      44.559  68.755  56.311  0.00  0.00            
ATOM   2756  O   GLU X 350      44.996  67.827  55.627  0.00  0.00            
ATOM   2757  N   GLY X 351      44.245  69.934  55.767  0.00  0.00            
ATOM   2758  CA  GLY X 351      44.153  70.185  54.320  0.00  0.00            
ATOM   2759  C   GLY X 351      45.471  70.172  53.531  0.00  0.00            
ATOM   2760  O   GLY X 351      45.428  70.206  52.301  0.00  0.00            
ATOM   2761  N   GLN X 352      46.625  70.096  54.203  0.00  0.00            
ATOM   2762  CA  GLN X 352      47.968  70.147  53.606  0.00  0.00            
ATOM   2763  CB  GLN X 352      48.598  71.527  53.885  0.00  0.00            
ATOM   2764  CG  GLN X 352      48.970  71.845  55.349  0.00  0.00            
ATOM   2765  CD  GLN X 352      50.363  71.361  55.747  0.00  0.00            
ATOM   2766  OE1 GLN X 352      51.374  71.744  55.172  0.00  0.00            
ATOM   2767  NE2 GLN X 352      50.495  70.513  56.737  0.00  0.00            
ATOM   2768  C   GLN X 352      48.852  68.968  54.047  0.00  0.00            
ATOM   2769  O   GLN X 352      48.649  68.412  55.128  0.00  0.00            
ATOM   2770  N   LEU X 353      49.830  68.589  53.216  0.00  0.00            
ATOM   2771  CA  LEU X 353      50.735  67.450  53.435  0.00  0.00            
ATOM   2772  CB  LEU X 353      50.238  66.267  52.579  0.00  0.00            
ATOM   2773  CG  LEU X 353      51.112  64.997  52.617  0.00  0.00            
ATOM   2774  CD1 LEU X 353      51.145  64.335  53.993  0.00  0.00            
ATOM   2775  CD2 LEU X 353      50.559  63.980  51.619  0.00  0.00            
ATOM   2776  C   LEU X 353      52.186  67.814  53.086  0.00  0.00            
ATOM   2777  O   LEU X 353      52.452  68.326  51.997  0.00  0.00            
ATOM   2778  N   ASP X 354      53.123  67.505  53.982  0.00  0.00            
ATOM   2779  CA  ASP X 354      54.561  67.690  53.764  0.00  0.00            
ATOM   2780  CB  ASP X 354      55.244  67.947  55.115  0.00  0.00            
ATOM   2781  CG  ASP X 354      56.730  68.271  54.968  0.00  0.00            
ATOM   2782  OD1 ASP X 354      57.116  68.987  54.010  0.00  0.00            
ATOM   2783  OD2 ASP X 354      57.543  67.826  55.808  0.00  0.00            
ATOM   2784  C   ASP X 354      55.208  66.509  53.016  0.00  0.00            
ATOM   2785  O   ASP X 354      54.934  65.338  53.298  0.00  0.00            
ATOM   2786  N   GLN X 355      56.130  66.803  52.093  0.00  0.00            
ATOM   2787  CA  GLN X 355      56.817  65.799  51.271  0.00  0.00            
ATOM   2788  CB  GLN X 355      57.687  66.530  50.234  0.00  0.00            
ATOM   2789  CG  GLN X 355      58.152  65.618  49.086  0.00  0.00            
ATOM   2790  CD  GLN X 355      58.599  66.429  47.873  0.00  0.00            
ATOM   2791  OE1 GLN X 355      57.812  67.120  47.239  0.00  0.00            
ATOM   2792  NE2 GLN X 355      59.855  66.397  47.495  0.00  0.00            
ATOM   2793  C   GLN X 355      57.626  64.785  52.102  0.00  0.00            
ATOM   2794  O   GLN X 355      57.703  63.615  51.725  0.00  0.00            
ATOM   2795  N   LYS X 356      58.159  65.183  53.267  0.00  0.00            
ATOM   2796  CA  LYS X 356      58.848  64.274  54.199  0.00  0.00            
ATOM   2797  CB  LYS X 356      59.650  65.115  55.205  0.00  0.00            
ATOM   2798  CG  LYS X 356      60.780  64.325  55.884  0.00  0.00            
ATOM   2799  CD  LYS X 356      61.672  65.231  56.750  0.00  0.00            
ATOM   2800  CE  LYS X 356      60.918  65.714  57.994  0.00  0.00            
ATOM   2801  NZ  LYS X 356      61.713  66.653  58.819  0.00  0.00            
ATOM   2802  C   LYS X 356      57.887  63.279  54.870  0.00  0.00            
ATOM   2803  O   LYS X 356      58.215  62.098  54.967  0.00  0.00            
ATOM   2804  N   THR X 357      56.667  63.701  55.227  0.00  0.00            
ATOM   2805  CA  THR X 357      55.602  62.784  55.683  0.00  0.00            
ATOM   2806  CB  THR X 357      54.379  63.537  56.238  0.00  0.00            
ATOM   2807  CG2 THR X 357      53.236  62.606  56.652  0.00  0.00            
ATOM   2808  OG1 THR X 357      54.769  64.226  57.402  0.00  0.00            
ATOM   2809  C   THR X 357      55.165  61.847  54.559  0.00  0.00            
ATOM   2810  O   THR X 357      55.039  60.646  54.790  0.00  0.00            
ATOM   2811  N   ALA X 358      54.988  62.353  53.335  0.00  0.00            
ATOM   2812  CA  ALA X 358      54.673  61.516  52.175  0.00  0.00            
ATOM   2813  CB  ALA X 358      54.494  62.427  50.958  0.00  0.00            
ATOM   2814  C   ALA X 358      55.745  60.434  51.928  0.00  0.00            
ATOM   2815  O   ALA X 358      55.405  59.274  51.687  0.00  0.00            
ATOM   2816  N   MET X 359      57.029  60.787  52.074  0.00  0.00            
ATOM   2817  CA  MET X 359      58.144  59.840  51.980  0.00  0.00            
ATOM   2818  CB  MET X 359      59.476  60.606  51.966  0.00  0.00            
ATOM   2819  CG  MET X 359      60.623  59.734  51.440  0.00  0.00            
ATOM   2820  SD  MET X 359      62.274  60.483  51.546  0.00  0.00            
ATOM   2821  CE  MET X 359      62.068  61.975  50.532  0.00  0.00            
ATOM   2822  C   MET X 359      58.108  58.800  53.111  0.00  0.00            
ATOM   2823  O   MET X 359      58.280  57.616  52.839  0.00  0.00            
ATOM   2824  N   SER X 360      57.821  59.201  54.357  0.00  0.00            
ATOM   2825  CA  SER X 360      57.665  58.274  55.493  0.00  0.00            
ATOM   2826  CB  SER X 360      57.518  59.046  56.805  0.00  0.00            
ATOM   2827  OG  SER X 360      58.712  59.749  57.094  0.00  0.00            
ATOM   2828  C   SER X 360      56.472  57.319  55.333  0.00  0.00            
ATOM   2829  O   SER X 360      56.591  56.131  55.630  0.00  0.00            
ATOM   2830  N   LEU X 361      55.342  57.793  54.797  0.00  0.00            
ATOM   2831  CA  LEU X 361      54.185  56.945  54.483  0.00  0.00            
ATOM   2832  CB  LEU X 361      52.987  57.829  54.084  0.00  0.00            
ATOM   2833  CG  LEU X 361      52.349  58.612  55.249  0.00  0.00            
ATOM   2834  CD1 LEU X 361      51.361  59.642  54.698  0.00  0.00            
ATOM   2835  CD2 LEU X 361      51.581  57.697  56.208  0.00  0.00            
ATOM   2836  C   LEU X 361      54.519  55.926  53.382  0.00  0.00            
ATOM   2837  O   LEU X 361      54.152  54.755  53.501  0.00  0.00            
ATOM   2838  N   LEU X 362      55.265  56.322  52.345  0.00  0.00            
ATOM   2839  CA  LEU X 362      55.719  55.399  51.298  0.00  0.00            
ATOM   2840  CB  LEU X 362      56.172  56.221  50.074  0.00  0.00            
ATOM   2841  CG  LEU X 362      56.374  55.396  48.786  0.00  0.00            
ATOM   2842  CD1 LEU X 362      55.088  54.727  48.292  0.00  0.00            
ATOM   2843  CD2 LEU X 362      56.890  56.294  47.661  0.00  0.00            
ATOM   2844  C   LEU X 362      56.790  54.414  51.823  0.00  0.00            
ATOM   2845  O   LEU X 362      56.749  53.230  51.493  0.00  0.00            
ATOM   2846  N   TRP X 363      57.674  54.866  52.719  0.00  0.00            
ATOM   2847  CA  TRP X 363      58.672  54.059  53.440  0.00  0.00            
ATOM   2848  CB  TRP X 363      59.574  55.020  54.232  0.00  0.00            
ATOM   2849  CG  TRP X 363      60.638  54.396  55.080  0.00  0.00            
ATOM   2850  CD1 TRP X 363      60.653  54.354  56.433  0.00  0.00            
ATOM   2851  NE1 TRP X 363      61.796  53.706  56.861  0.00  0.00            
ATOM   2852  CE2 TRP X 363      62.569  53.290  55.801  0.00  0.00            
ATOM   2853  CZ2 TRP X 363      63.788  52.606  55.718  0.00  0.00            
ATOM   2854  CH2 TRP X 363      64.355  52.375  54.454  0.00  0.00            
ATOM   2855  CZ3 TRP X 363      63.717  52.861  53.300  0.00  0.00            
ATOM   2856  CE3 TRP X 363      62.485  53.534  53.393  0.00  0.00            
ATOM   2857  CD2 TRP X 363      61.871  53.750  54.645  0.00  0.00            
ATOM   2858  C   TRP X 363      58.045  53.009  54.372  0.00  0.00            
ATOM   2859  O   TRP X 363      58.582  51.908  54.509  0.00  0.00            
ATOM   2860  N   LYS X 364      56.887  53.310  54.975  0.00  0.00            
ATOM   2861  CA  LYS X 364      56.061  52.353  55.733  0.00  0.00            
ATOM   2862  CB  LYS X 364      55.209  53.156  56.736  0.00  0.00            
ATOM   2863  CG  LYS X 364      54.501  52.278  57.783  0.00  0.00            
ATOM   2864  CD  LYS X 364      53.686  53.110  58.791  0.00  0.00            
ATOM   2865  CE  LYS X 364      54.539  53.850  59.834  0.00  0.00            
ATOM   2866  NZ  LYS X 364      55.032  52.965  60.920  0.00  0.00            
ATOM   2867  C   LYS X 364      55.231  51.440  54.810  0.00  0.00            
ATOM   2868  O   LYS X 364      54.969  50.294  55.161  0.00  0.00            
ATOM   2869  N   SER X 365      54.883  51.907  53.607  0.00  0.00            
ATOM   2870  CA  SER X 365      54.101  51.169  52.593  0.00  0.00            
ATOM   2871  CB  SER X 365      53.330  52.142  51.692  0.00  0.00            
ATOM   2872  OG  SER X 365      52.434  52.934  52.441  0.00  0.00            
ATOM   2873  C   SER X 365      54.912  50.219  51.694  0.00  0.00            
ATOM   2874  O   SER X 365      54.319  49.531  50.864  0.00  0.00            
ATOM   2875  N   TYR X 366      56.242  50.162  51.828  0.00  0.00            
ATOM   2876  CA  TYR X 366      57.157  49.429  50.931  0.00  0.00            
ATOM   2877  CB  TYR X 366      58.562  49.411  51.568  0.00  0.00            
ATOM   2878  CG  TYR X 366      59.473  48.305  51.066  0.00  0.00            
ATOM   2879  CD1 TYR X 366      59.743  47.185  51.881  0.00  0.00            
ATOM   2880  CE1 TYR X 366      60.534  46.127  51.393  0.00  0.00            
ATOM   2881  CZ  TYR X 366      61.070  46.192  50.091  0.00  0.00            
ATOM   2882  OH  TYR X 366      61.854  45.191  49.606  0.00  0.00            
ATOM   2883  CE2 TYR X 366      60.805  47.315  49.283  0.00  0.00            
ATOM   2884  CD2 TYR X 366      60.007  48.369  49.766  0.00  0.00            
ATOM   2885  C   TYR X 366      56.684  48.019  50.473  0.00  0.00            
ATOM   2886  O   TYR X 366      56.738  47.756  49.267  0.00  0.00            
ATOM   2887  N   PRO X 367      56.150  47.126  51.339  0.00  0.00            
ATOM   2888  CD  PRO X 367      56.184  47.217  52.789  0.00  0.00            
ATOM   2889  CG  PRO X 367      56.223  45.781  53.297  0.00  0.00            
ATOM   2890  CB  PRO X 367      55.372  45.059  52.262  0.00  0.00            
ATOM   2891  CA  PRO X 367      55.686  45.786  50.948  0.00  0.00            
ATOM   2892  C   PRO X 367      54.476  45.724  49.993  0.00  0.00            
ATOM   2893  O   PRO X 367      54.068  44.622  49.618  0.00  0.00            
ATOM   2894  N   LEU X 368      53.875  46.864  49.624  0.00  0.00            
ATOM   2895  CA  LEU X 368      52.665  46.963  48.789  0.00  0.00            
ATOM   2896  CB  LEU X 368      51.726  48.013  49.421  0.00  0.00            
ATOM   2897  CG  LEU X 368      51.231  47.711  50.847  0.00  0.00            
ATOM   2898  CD1 LEU X 368      50.478  48.919  51.407  0.00  0.00            
ATOM   2899  CD2 LEU X 368      50.277  46.519  50.865  0.00  0.00            
ATOM   2900  C   LEU X 368      52.930  47.350  47.320  0.00  0.00            
ATOM   2901  O   LEU X 368      52.011  47.284  46.506  0.00  0.00            
ATOM   2902  N   VAL X 369      54.138  47.821  46.982  0.00  0.00            
ATOM   2903  CA  VAL X 369      54.368  48.639  45.766  0.00  0.00            
ATOM   2904  CB  VAL X 369      54.702  50.101  46.141  0.00  0.00            
ATOM   2905  CG1 VAL X 369      53.472  50.821  46.707  0.00  0.00            
ATOM   2906  CG2 VAL X 369      55.842  50.218  47.163  0.00  0.00            
ATOM   2907  C   VAL X 369      55.390  48.089  44.761  0.00  0.00            
ATOM   2908  O   VAL X 369      55.490  48.634  43.663  0.00  0.00            
ATOM   2909  N   CYS X 370      56.133  47.029  45.092  0.00  0.00            
ATOM   2910  CA  CYS X 370      57.124  46.361  44.221  0.00  0.00            
ATOM   2911  CB  CYS X 370      56.405  45.575  43.114  0.00  0.00            
ATOM   2912  SG  CYS X 370      55.286  44.354  43.865  0.00  0.00            
ATOM   2913  C   CYS X 370      58.305  47.228  43.707  0.00  0.00            
ATOM   2914  O   CYS X 370      59.110  46.765  42.890  0.00  0.00            
ATOM   2915  N   ILE X 371      58.462  48.457  44.217  0.00  0.00            
ATOM   2916  CA  ILE X 371      59.683  49.276  44.097  0.00  0.00            
ATOM   2917  CB  ILE X 371      59.374  50.775  43.874  0.00  0.00            
ATOM   2918  CG2 ILE X 371      58.705  50.969  42.501  0.00  0.00            
ATOM   2919  CG1 ILE X 371      58.525  51.396  45.005  0.00  0.00            
ATOM   2920  CD1 ILE X 371      58.446  52.928  44.950  0.00  0.00            
ATOM   2921  C   ILE X 371      60.613  49.059  45.301  0.00  0.00            
ATOM   2922  O   ILE X 371      60.146  48.746  46.396  0.00  0.00            
ATOM   2923  N   ALA X 372      61.926  49.205  45.112  0.00  0.00            
ATOM   2924  CA  ALA X 372      62.920  48.968  46.165  0.00  0.00            
ATOM   2925  CB  ALA X 372      64.283  48.754  45.495  0.00  0.00            
ATOM   2926  C   ALA X 372      62.964  50.083  47.239  0.00  0.00            
ATOM   2927  O   ALA X 372      62.709  51.251  46.936  0.00  0.00            
ATOM   2928  N   LYS X 373      63.370  49.753  48.478  0.00  0.00            
ATOM   2929  CA  LYS X 373      63.536  50.691  49.618  0.00  0.00            
ATOM   2930  CB  LYS X 373      64.175  49.943  50.804  0.00  0.00            
ATOM   2931  CG  LYS X 373      63.191  49.053  51.572  0.00  0.00            
ATOM   2932  CD  LYS X 373      63.886  48.410  52.779  0.00  0.00            
ATOM   2933  CE  LYS X 373      62.878  47.619  53.615  0.00  0.00            
ATOM   2934  NZ  LYS X 373      63.530  46.965  54.768  0.00  0.00            
ATOM   2935  C   LYS X 373      64.411  51.907  49.286  0.00  0.00            
ATOM   2936  O   LYS X 373      64.117  53.037  49.673  0.00  0.00            
ATOM   2937  N   GLU X 374      65.469  51.671  48.522  0.00  0.00            
ATOM   2938  CA  GLU X 374      66.406  52.675  48.001  0.00  0.00            
ATOM   2939  CB  GLU X 374      67.616  51.935  47.389  0.00  0.00            
ATOM   2940  CG  GLU X 374      67.218  50.767  46.467  0.00  0.00            
ATOM   2941  CD  GLU X 374      68.422  50.171  45.740  0.00  0.00            
ATOM   2942  OE1 GLU X 374      68.986  49.140  46.185  0.00  0.00            
ATOM   2943  OE2 GLU X 374      68.792  50.713  44.673  0.00  0.00            
ATOM   2944  C   GLU X 374      65.775  53.663  46.993  0.00  0.00            
ATOM   2945  O   GLU X 374      66.286  54.768  46.816  0.00  0.00            
ATOM   2946  N   LEU X 375      64.648  53.311  46.361  0.00  0.00            
ATOM   2947  CA  LEU X 375      63.973  54.110  45.327  0.00  0.00            
ATOM   2948  CB  LEU X 375      63.517  53.136  44.218  0.00  0.00            
ATOM   2949  CG  LEU X 375      63.200  53.763  42.846  0.00  0.00            
ATOM   2950  CD1 LEU X 375      64.424  54.419  42.201  0.00  0.00            
ATOM   2951  CD2 LEU X 375      62.726  52.662  41.896  0.00  0.00            
ATOM   2952  C   LEU X 375      62.822  54.981  45.881  0.00  0.00            
ATOM   2953  O   LEU X 375      62.305  55.851  45.181  0.00  0.00            
ATOM   2954  N   ILE X 376      62.445  54.787  47.151  0.00  0.00            
ATOM   2955  CA  ILE X 376      61.353  55.500  47.841  0.00  0.00            
ATOM   2956  CB  ILE X 376      61.211  54.962  49.292  0.00  0.00            
ATOM   2957  CG2 ILE X 376      60.163  55.737  50.106  0.00  0.00            
ATOM   2958  CG1 ILE X 376      60.917  53.441  49.348  0.00  0.00            
ATOM   2959  CD1 ILE X 376      59.532  52.984  48.877  0.00  0.00            
ATOM   2960  C   ILE X 376      61.493  57.044  47.785  0.00  0.00            
ATOM   2961  O   ILE X 376      60.484  57.705  47.506  0.00  0.00            
ATOM   2962  N   PRO X 377      62.687  57.658  47.966  0.00  0.00            
ATOM   2963  CD  PRO X 377      63.936  57.088  48.456  0.00  0.00            
ATOM   2964  CG  PRO X 377      64.632  58.229  49.193  0.00  0.00            
ATOM   2965  CB  PRO X 377      64.257  59.438  48.340  0.00  0.00            
ATOM   2966  CA  PRO X 377      62.836  59.112  47.856  0.00  0.00            
ATOM   2967  C   PRO X 377      62.593  59.621  46.430  0.00  0.00            
ATOM   2968  O   PRO X 377      61.844  60.576  46.241  0.00  0.00            
ATOM   2969  N   GLU X 378      63.160  58.944  45.425  0.00  0.00            
ATOM   2970  CA  GLU X 378      63.040  59.293  44.000  0.00  0.00            
ATOM   2971  CB  GLU X 378      63.898  58.329  43.161  0.00  0.00            
ATOM   2972  CG  GLU X 378      65.412  58.475  43.383  0.00  0.00            
ATOM   2973  CD  GLU X 378      66.018  59.554  42.482  0.00  0.00            
ATOM   2974  OE1 GLU X 378      66.489  59.205  41.371  0.00  0.00            
ATOM   2975  OE2 GLU X 378      66.038  60.746  42.875  0.00  0.00            
ATOM   2976  C   GLU X 378      61.579  59.236  43.524  0.00  0.00            
ATOM   2977  O   GLU X 378      61.099  60.164  42.871  0.00  0.00            
ATOM   2978  N   ALA X 379      60.854  58.178  43.905  0.00  0.00            
ATOM   2979  CA  ALA X 379      59.434  58.017  43.594  0.00  0.00            
ATOM   2980  CB  ALA X 379      59.014  56.602  44.014  0.00  0.00            
ATOM   2981  C   ALA X 379      58.554  59.092  44.264  0.00  0.00            
ATOM   2982  O   ALA X 379      57.556  59.520  43.684  0.00  0.00            
ATOM   2983  N   THR X 380      58.936  59.566  45.456  0.00  0.00            
ATOM   2984  CA  THR X 380      58.215  60.637  46.164  0.00  0.00            
ATOM   2985  CB  THR X 380      58.575  60.668  47.662  0.00  0.00            
ATOM   2986  CG2 THR X 380      57.661  61.622  48.434  0.00  0.00            
ATOM   2987  OG1 THR X 380      58.414  59.400  48.256  0.00  0.00            
ATOM   2988  C   THR X 380      58.488  62.006  45.534  0.00  0.00            
ATOM   2989  O   THR X 380      57.555  62.734  45.180  0.00  0.00            
ATOM   2990  N   GLU X 381      59.764  62.372  45.369  0.00  0.00            
ATOM   2991  CA  GLU X 381      60.159  63.737  44.997  0.00  0.00            
ATOM   2992  CB  GLU X 381      61.661  63.966  45.257  0.00  0.00            
ATOM   2993  CG  GLU X 381      62.598  63.282  44.251  0.00  0.00            
ATOM   2994  CD  GLU X 381      64.062  63.676  44.461  0.00  0.00            
ATOM   2995  OE1 GLU X 381      64.646  63.423  45.541  0.00  0.00            
ATOM   2996  OE2 GLU X 381      64.659  64.260  43.526  0.00  0.00            
ATOM   2997  C   GLU X 381      59.766  64.111  43.563  0.00  0.00            
ATOM   2998  O   GLU X 381      59.465  65.278  43.301  0.00  0.00            
ATOM   2999  N   LYS X 382      59.728  63.143  42.636  0.00  0.00            
ATOM   3000  CA  LYS X 382      59.338  63.384  41.236  0.00  0.00            
ATOM   3001  CB  LYS X 382      59.865  62.253  40.344  0.00  0.00            
ATOM   3002  CG  LYS X 382      61.395  62.296  40.241  0.00  0.00            
ATOM   3003  CD  LYS X 382      61.881  61.240  39.245  0.00  0.00            
ATOM   3004  CE  LYS X 382      63.406  61.187  39.156  0.00  0.00            
ATOM   3005  NZ  LYS X 382      63.986  62.477  38.722  0.00  0.00            
ATOM   3006  C   LYS X 382      57.833  63.551  41.053  0.00  0.00            
ATOM   3007  O   LYS X 382      57.410  64.195  40.090  0.00  0.00            
ATOM   3008  N   TYR X 383      57.024  63.015  41.969  0.00  0.00            
ATOM   3009  CA  TYR X 383      55.563  63.093  41.896  0.00  0.00            
ATOM   3010  CB  TYR X 383      54.949  61.786  42.419  0.00  0.00            
ATOM   3011  CG  TYR X 383      53.807  61.277  41.560  0.00  0.00            
ATOM   3012  CD1 TYR X 383      52.555  61.922  41.577  0.00  0.00            
ATOM   3013  CE1 TYR X 383      51.512  61.453  40.755  0.00  0.00            
ATOM   3014  CZ  TYR X 383      51.714  60.329  39.924  0.00  0.00            
ATOM   3015  OH  TYR X 383      50.728  59.872  39.116  0.00  0.00            
ATOM   3016  CE2 TYR X 383      52.968  59.688  39.908  0.00  0.00            
ATOM   3017  CD2 TYR X 383      54.012  60.164  40.721  0.00  0.00            
ATOM   3018  C   TYR X 383      55.010  64.325  42.623  0.00  0.00            
ATOM   3019  O   TYR X 383      54.167  65.032  42.069  0.00  0.00            
ATOM   3020  N   LEU X 384      55.515  64.620  43.829  0.00  0.00            
ATOM   3021  CA  LEU X 384      55.094  65.777  44.637  0.00  0.00            
ATOM   3022  CB  LEU X 384      55.225  65.446  46.137  0.00  0.00            
ATOM   3023  CG  LEU X 384      54.023  64.701  46.746  0.00  0.00            
ATOM   3024  CD1 LEU X 384      53.779  63.323  46.130  0.00  0.00            
ATOM   3025  CD2 LEU X 384      54.266  64.514  48.243  0.00  0.00            
ATOM   3026  C   LEU X 384      55.843  67.075  44.282  0.00  0.00            
ATOM   3027  O   LEU X 384      55.379  68.157  44.642  0.00  0.00            
ATOM   3028  N   GLY X 385      56.955  67.000  43.544  0.00  0.00            
ATOM   3029  CA  GLY X 385      57.736  68.155  43.079  0.00  0.00            
ATOM   3030  C   GLY X 385      57.050  69.050  42.033  0.00  0.00            
ATOM   3031  O   GLY X 385      57.659  70.012  41.567  0.00  0.00            
ATOM   3032  N   GLY X 386      55.797  68.764  41.655  0.00  0.00            
ATOM   3033  CA  GLY X 386      55.020  69.556  40.692  0.00  0.00            
ATOM   3034  C   GLY X 386      54.674  70.970  41.180  0.00  0.00            
ATOM   3035  O   GLY X 386      54.406  71.848  40.363  0.00  0.00            
ATOM   3036  N   THR X 387      54.711  71.200  42.497  0.00  0.00            
ATOM   3037  CA  THR X 387      54.773  72.527  43.129  0.00  0.00            
ATOM   3038  CB  THR X 387      53.410  73.244  43.105  0.00  0.00            
ATOM   3039  CG2 THR X 387      52.328  72.543  43.913  0.00  0.00            
ATOM   3040  OG1 THR X 387      53.538  74.541  43.640  0.00  0.00            
ATOM   3041  C   THR X 387      55.307  72.403  44.563  0.00  0.00            
ATOM   3042  O   THR X 387      55.169  71.355  45.196  0.00  0.00            
ATOM   3043  N   ASP X 388      55.896  73.475  45.092  0.00  0.00            
ATOM   3044  CA  ASP X 388      56.419  73.586  46.460  0.00  0.00            
ATOM   3045  CB  ASP X 388      57.260  74.870  46.493  0.00  0.00            
ATOM   3046  CG  ASP X 388      57.914  75.149  47.843  0.00  0.00            
ATOM   3047  OD1 ASP X 388      57.549  76.159  48.494  0.00  0.00            
ATOM   3048  OD2 ASP X 388      58.858  74.414  48.220  0.00  0.00            
ATOM   3049  C   ASP X 388      55.320  73.599  47.549  0.00  0.00            
ATOM   3050  O   ASP X 388      55.601  73.293  48.710  0.00  0.00            
ATOM   3051  N   ASP X 389      54.073  73.916  47.187  0.00  0.00            
ATOM   3052  CA  ASP X 389      52.971  74.133  48.131  0.00  0.00            
ATOM   3053  CB  ASP X 389      51.903  75.009  47.464  0.00  0.00            
ATOM   3054  CG  ASP X 389      50.779  75.462  48.404  0.00  0.00            
ATOM   3055  OD1 ASP X 389      49.865  76.163  47.906  0.00  0.00            
ATOM   3056  OD2 ASP X 389      50.804  75.164  49.624  0.00  0.00            
ATOM   3057  C   ASP X 389      52.354  72.830  48.672  0.00  0.00            
ATOM   3058  O   ASP X 389      51.710  72.063  47.949  0.00  0.00            
ATOM   3059  N   THR X 390      52.465  72.626  49.984  0.00  0.00            
ATOM   3060  CA  THR X 390      51.907  71.481  50.725  0.00  0.00            
ATOM   3061  CB  THR X 390      52.254  71.584  52.215  0.00  0.00            
ATOM   3062  CG2 THR X 390      53.754  71.457  52.469  0.00  0.00            
ATOM   3063  OG1 THR X 390      51.853  72.830  52.740  0.00  0.00            
ATOM   3064  C   THR X 390      50.389  71.298  50.574  0.00  0.00            
ATOM   3065  O   THR X 390      49.901  70.169  50.670  0.00  0.00            
ATOM   3066  N   VAL X 391      49.633  72.364  50.275  0.00  0.00            
ATOM   3067  CA  VAL X 391      48.182  72.301  49.989  0.00  0.00            
ATOM   3068  CB  VAL X 391      47.578  73.724  49.977  0.00  0.00            
ATOM   3069  CG1 VAL X 391      46.112  73.771  49.530  0.00  0.00            
ATOM   3070  CG2 VAL X 391      47.633  74.342  51.380  0.00  0.00            
ATOM   3071  C   VAL X 391      47.893  71.560  48.675  0.00  0.00            
ATOM   3072  O   VAL X 391      46.888  70.856  48.570  0.00  0.00            
ATOM   3073  N   LYS X 392      48.792  71.648  47.686  0.00  0.00            
ATOM   3074  CA  LYS X 392      48.700  70.908  46.415  0.00  0.00            
ATOM   3075  CB  LYS X 392      49.164  71.833  45.278  0.00  0.00            
ATOM   3076  CG  LYS X 392      49.133  71.223  43.863  0.00  0.00            
ATOM   3077  CD  LYS X 392      47.730  70.843  43.372  0.00  0.00            
ATOM   3078  CE  LYS X 392      47.814  70.296  41.943  0.00  0.00            
ATOM   3079  NZ  LYS X 392      46.479  69.918  41.436  0.00  0.00            
ATOM   3080  C   LYS X 392      49.456  69.576  46.467  0.00  0.00            
ATOM   3081  O   LYS X 392      49.012  68.609  45.850  0.00  0.00            
ATOM   3082  N   LYS X 393      50.530  69.455  47.264  0.00  0.00            
ATOM   3083  CA  LYS X 393      51.219  68.164  47.489  0.00  0.00            
ATOM   3084  CB  LYS X 393      52.442  68.316  48.402  0.00  0.00            
ATOM   3085  CG  LYS X 393      53.583  69.111  47.752  0.00  0.00            
ATOM   3086  CD  LYS X 393      54.805  69.151  48.680  0.00  0.00            
ATOM   3087  CE  LYS X 393      55.923  70.052  48.144  0.00  0.00            
ATOM   3088  NZ  LYS X 393      56.494  69.552  46.873  0.00  0.00            
ATOM   3089  C   LYS X 393      50.292  67.080  48.051  0.00  0.00            
ATOM   3090  O   LYS X 393      50.469  65.920  47.689  0.00  0.00            
ATOM   3091  N   LYS X 394      49.273  67.433  48.851  0.00  0.00            
ATOM   3092  CA  LYS X 394      48.232  66.483  49.291  0.00  0.00            
ATOM   3093  CB  LYS X 394      47.303  67.153  50.323  0.00  0.00            
ATOM   3094  CG  LYS X 394      46.418  66.109  51.026  0.00  0.00            
ATOM   3095  CD  LYS X 394      45.506  66.739  52.086  0.00  0.00            
ATOM   3096  CE  LYS X 394      44.674  65.644  52.764  0.00  0.00            
ATOM   3097  NZ  LYS X 394      43.723  66.217  53.741  0.00  0.00            
ATOM   3098  C   LYS X 394      47.458  65.888  48.105  0.00  0.00            
ATOM   3099  O   LYS X 394      47.361  64.670  47.987  0.00  0.00            
ATOM   3100  N   ASP X 395      46.992  66.727  47.180  0.00  0.00            
ATOM   3101  CA  ASP X 395      46.302  66.291  45.957  0.00  0.00            
ATOM   3102  CB  ASP X 395      45.720  67.526  45.252  0.00  0.00            
ATOM   3103  CG  ASP X 395      45.084  67.187  43.901  0.00  0.00            
ATOM   3104  OD1 ASP X 395      45.650  67.573  42.853  0.00  0.00            
ATOM   3105  OD2 ASP X 395      44.025  66.516  43.872  0.00  0.00            
ATOM   3106  C   ASP X 395      47.212  65.480  45.011  0.00  0.00            
ATOM   3107  O   ASP X 395      46.732  64.543  44.370  0.00  0.00            
ATOM   3108  N   LEU X 396      48.512  65.797  44.941  0.00  0.00            
ATOM   3109  CA  LEU X 396      49.507  65.035  44.167  0.00  0.00            
ATOM   3110  CB  LEU X 396      50.792  65.870  43.991  0.00  0.00            
ATOM   3111  CG  LEU X 396      50.642  67.139  43.127  0.00  0.00            
ATOM   3112  CD1 LEU X 396      51.945  67.942  43.157  0.00  0.00            
ATOM   3113  CD2 LEU X 396      50.322  66.816  41.666  0.00  0.00            
ATOM   3114  C   LEU X 396      49.827  63.670  44.804  0.00  0.00            
ATOM   3115  O   LEU X 396      49.937  62.673  44.094  0.00  0.00            
ATOM   3116  N   PHE X 397      49.917  63.585  46.135  0.00  0.00            
ATOM   3117  CA  PHE X 397      50.054  62.313  46.858  0.00  0.00            
ATOM   3118  CB  PHE X 397      50.281  62.606  48.345  0.00  0.00            
ATOM   3119  CG  PHE X 397      50.542  61.375  49.194  0.00  0.00            
ATOM   3120  CD1 PHE X 397      51.817  60.782  49.196  0.00  0.00            
ATOM   3121  CE1 PHE X 397      52.077  59.657  50.000  0.00  0.00            
ATOM   3122  CZ  PHE X 397      51.056  59.119  50.802  0.00  0.00            
ATOM   3123  CE2 PHE X 397      49.778  59.705  50.799  0.00  0.00            
ATOM   3124  CD2 PHE X 397      49.519  60.831  49.995  0.00  0.00            
ATOM   3125  C   PHE X 397      48.829  61.411  46.648  0.00  0.00            
ATOM   3126  O   PHE X 397      48.965  60.209  46.421  0.00  0.00            
ATOM   3127  N   LEU X 398      47.638  62.012  46.608  0.00  0.00            
ATOM   3128  CA  LEU X 398      46.374  61.356  46.264  0.00  0.00            
ATOM   3129  CB  LEU X 398      45.219  62.153  46.903  0.00  0.00            
ATOM   3130  CG  LEU X 398      45.235  62.149  48.447  0.00  0.00            
ATOM   3131  CD1 LEU X 398      44.252  63.185  48.990  0.00  0.00            
ATOM   3132  CD2 LEU X 398      44.870  60.780  49.027  0.00  0.00            
ATOM   3133  C   LEU X 398      46.202  61.091  44.748  0.00  0.00            
ATOM   3134  O   LEU X 398      45.133  60.670  44.314  0.00  0.00            
ATOM   3135  N   ASP X 399      47.252  61.273  43.937  0.00  0.00            
ATOM   3136  CA  ASP X 399      47.403  60.607  42.633  0.00  0.00            
ATOM   3137  CB  ASP X 399      47.508  61.632  41.498  0.00  0.00            
ATOM   3138  CG  ASP X 399      47.585  60.918  40.145  0.00  0.00            
ATOM   3139  OD1 ASP X 399      48.524  61.194  39.371  0.00  0.00            
ATOM   3140  OD2 ASP X 399      46.751  60.019  39.873  0.00  0.00            
ATOM   3141  C   ASP X 399      48.583  59.613  42.602  0.00  0.00            
ATOM   3142  O   ASP X 399      48.473  58.570  41.953  0.00  0.00            
ATOM   3143  N   LEU X 400      49.667  59.873  43.346  0.00  0.00            
ATOM   3144  CA  LEU X 400      50.797  58.949  43.537  0.00  0.00            
ATOM   3145  CB  LEU X 400      51.786  59.580  44.543  0.00  0.00            
ATOM   3146  CG  LEU X 400      52.970  58.691  44.977  0.00  0.00            
ATOM   3147  CD1 LEU X 400      53.953  58.415  43.845  0.00  0.00            
ATOM   3148  CD2 LEU X 400      53.748  59.374  46.102  0.00  0.00            
ATOM   3149  C   LEU X 400      50.320  57.566  44.011  0.00  0.00            
ATOM   3150  O   LEU X 400      50.703  56.557  43.420  0.00  0.00            
ATOM   3151  N   ILE X 401      49.449  57.514  45.028  0.00  0.00            
ATOM   3152  CA  ILE X 401      48.920  56.254  45.590  0.00  0.00            
ATOM   3153  CB  ILE X 401      48.677  56.366  47.118  0.00  0.00            
ATOM   3154  CG2 ILE X 401      49.941  56.886  47.831  0.00  0.00            
ATOM   3155  CG1 ILE X 401      47.421  57.201  47.470  0.00  0.00            
ATOM   3156  CD1 ILE X 401      47.094  57.230  48.969  0.00  0.00            
ATOM   3157  C   ILE X 401      47.675  55.714  44.861  0.00  0.00            
ATOM   3158  O   ILE X 401      47.145  54.668  45.238  0.00  0.00            
ATOM   3159  N   ALA X 402      47.164  56.423  43.850  0.00  0.00            
ATOM   3160  CA  ALA X 402      45.819  56.183  43.327  0.00  0.00            
ATOM   3161  CB  ALA X 402      45.359  57.434  42.573  0.00  0.00            
ATOM   3162  C   ALA X 402      45.682  54.919  42.461  0.00  0.00            
ATOM   3163  O   ALA X 402      44.570  54.405  42.327  0.00  0.00            
ATOM   3164  N   ASP X 403      46.770  54.420  41.864  0.00  0.00            
ATOM   3165  CA  ASP X 403      46.753  53.329  40.875  0.00  0.00            
ATOM   3166  CB  ASP X 403      46.807  53.939  39.462  0.00  0.00            
ATOM   3167  CG  ASP X 403      45.788  55.060  39.244  0.00  0.00            
ATOM   3168  OD1 ASP X 403      46.163  56.255  39.284  0.00  0.00            
ATOM   3169  OD2 ASP X 403      44.591  54.766  39.018  0.00  0.00            
ATOM   3170  C   ASP X 403      47.897  52.302  41.046  0.00  0.00            
ATOM   3171  O   ASP X 403      47.773  51.164  40.596  0.00  0.00            
ATOM   3172  N   VAL X 404      49.011  52.667  41.689  0.00  0.00            
ATOM   3173  CA  VAL X 404      50.253  51.865  41.770  0.00  0.00            
ATOM   3174  CB  VAL X 404      51.342  52.695  42.486  0.00  0.00            
ATOM   3175  CG1 VAL X 404      51.015  52.991  43.957  0.00  0.00            
ATOM   3176  CG2 VAL X 404      52.730  52.047  42.410  0.00  0.00            
ATOM   3177  C   VAL X 404      50.112  50.462  42.397  0.00  0.00            
ATOM   3178  O   VAL X 404      50.858  49.555  42.019  0.00  0.00            
ATOM   3179  N   MET X 405      49.175  50.251  43.328  0.00  0.00            
ATOM   3180  CA  MET X 405      49.014  48.991  44.078  0.00  0.00            
ATOM   3181  CB  MET X 405      48.485  49.322  45.487  0.00  0.00            
ATOM   3182  CG  MET X 405      48.479  48.122  46.446  0.00  0.00            
ATOM   3183  SD  MET X 405      48.028  48.505  48.164  0.00  0.00            
ATOM   3184  CE  MET X 405      46.288  48.972  47.986  0.00  0.00            
ATOM   3185  C   MET X 405      48.122  47.957  43.366  0.00  0.00            
ATOM   3186  O   MET X 405      48.221  46.765  43.664  0.00  0.00            
ATOM   3187  N   PHE X 406      47.245  48.376  42.443  0.00  0.00            
ATOM   3188  CA  PHE X 406      46.410  47.447  41.660  0.00  0.00            
ATOM   3189  CB  PHE X 406      45.242  46.917  42.514  0.00  0.00            
ATOM   3190  CG  PHE X 406      44.376  47.946  43.215  0.00  0.00            
ATOM   3191  CD1 PHE X 406      44.668  48.332  44.538  0.00  0.00            
ATOM   3192  CE1 PHE X 406      43.845  49.260  45.201  0.00  0.00            
ATOM   3193  CZ  PHE X 406      42.719  49.791  44.550  0.00  0.00            
ATOM   3194  CE2 PHE X 406      42.420  49.401  43.233  0.00  0.00            
ATOM   3195  CD2 PHE X 406      43.253  48.487  42.564  0.00  0.00            
ATOM   3196  C   PHE X 406      45.908  47.990  40.312  0.00  0.00            
ATOM   3197  O   PHE X 406      45.841  47.223  39.354  0.00  0.00            
ATOM   3198  N   GLY X 407      45.621  49.288  40.168  0.00  0.00            
ATOM   3199  CA  GLY X 407      45.202  49.870  38.882  0.00  0.00            
ATOM   3200  C   GLY X 407      46.235  49.683  37.759  0.00  0.00            
ATOM   3201  O   GLY X 407      45.916  49.159  36.693  0.00  0.00            
ATOM   3202  N   VAL X 408      47.500  50.023  38.018  0.00  0.00            
ATOM   3203  CA  VAL X 408      48.616  49.856  37.068  0.00  0.00            
ATOM   3204  CB  VAL X 408      49.851  50.660  37.534  0.00  0.00            
ATOM   3205  CG1 VAL X 408      51.131  50.318  36.765  0.00  0.00            
ATOM   3206  CG2 VAL X 408      49.596  52.161  37.366  0.00  0.00            
ATOM   3207  C   VAL X 408      48.906  48.370  36.772  0.00  0.00            
ATOM   3208  O   VAL X 408      48.917  48.018  35.590  0.00  0.00            
ATOM   3209  N   PRO X 409      49.045  47.465  37.769  0.00  0.00            
ATOM   3210  CD  PRO X 409      49.321  47.745  39.176  0.00  0.00            
ATOM   3211  CG  PRO X 409      49.784  46.427  39.795  0.00  0.00            
ATOM   3212  CB  PRO X 409      49.116  45.374  38.915  0.00  0.00            
ATOM   3213  CA  PRO X 409      49.108  46.018  37.524  0.00  0.00            
ATOM   3214  C   PRO X 409      47.951  45.467  36.670  0.00  0.00            
ATOM   3215  O   PRO X 409      48.186  44.604  35.818  0.00  0.00            
ATOM   3216  N   SER X 410      46.731  45.992  36.855  0.00  0.00            
ATOM   3217  CA  SER X 410      45.523  45.607  36.104  0.00  0.00            
ATOM   3218  CB  SER X 410      44.259  46.167  36.771  0.00  0.00            
ATOM   3219  OG  SER X 410      44.117  45.660  38.087  0.00  0.00            
ATOM   3220  C   SER X 410      45.574  46.040  34.631  0.00  0.00            
ATOM   3221  O   SER X 410      45.249  45.247  33.748  0.00  0.00            
ATOM   3222  N   VAL X 411      46.043  47.259  34.331  0.00  0.00            
ATOM   3223  CA  VAL X 411      46.267  47.702  32.937  0.00  0.00            
ATOM   3224  CB  VAL X 411      46.588  49.212  32.861  0.00  0.00            
ATOM   3225  CG1 VAL X 411      46.914  49.666  31.430  0.00  0.00            
ATOM   3226  CG2 VAL X 411      45.399  50.060  33.333  0.00  0.00            
ATOM   3227  C   VAL X 411      47.375  46.874  32.275  0.00  0.00            
ATOM   3228  O   VAL X 411      47.227  46.444  31.131  0.00  0.00            
ATOM   3229  N   ILE X 412      48.467  46.586  32.992  0.00  0.00            
ATOM   3230  CA  ILE X 412      49.591  45.809  32.447  0.00  0.00            
ATOM   3231  CB  ILE X 412      50.825  45.914  33.376  0.00  0.00            
ATOM   3232  CG2 ILE X 412      51.950  44.967  32.916  0.00  0.00            
ATOM   3233  CG1 ILE X 412      51.358  47.369  33.400  0.00  0.00            
ATOM   3234  CD1 ILE X 412      52.388  47.636  34.507  0.00  0.00            
ATOM   3235  C   ILE X 412      49.167  44.363  32.125  0.00  0.00            
ATOM   3236  O   ILE X 412      49.515  43.864  31.054  0.00  0.00            
ATOM   3237  N   VAL X 413      48.350  43.699  32.958  0.00  0.00            
ATOM   3238  CA  VAL X 413      47.859  42.345  32.624  0.00  0.00            
ATOM   3239  CB  VAL X 413      47.360  41.565  33.858  0.00  0.00            
ATOM   3240  CG1 VAL X 413      46.041  42.084  34.424  0.00  0.00            
ATOM   3241  CG2 VAL X 413      47.208  40.069  33.558  0.00  0.00            
ATOM   3242  C   VAL X 413      46.868  42.349  31.451  0.00  0.00            
ATOM   3243  O   VAL X 413      46.934  41.448  30.617  0.00  0.00            
ATOM   3244  N   ALA X 414      46.047  43.395  31.284  0.00  0.00            
ATOM   3245  CA  ALA X 414      45.215  43.566  30.086  0.00  0.00            
ATOM   3246  CB  ALA X 414      44.241  44.729  30.320  0.00  0.00            
ATOM   3247  C   ALA X 414      46.061  43.763  28.808  0.00  0.00            
ATOM   3248  O   ALA X 414      45.785  43.143  27.776  0.00  0.00            
ATOM   3249  N   ARG X 415      47.150  44.547  28.882  0.00  0.00            
ATOM   3250  CA  ARG X 415      48.138  44.671  27.791  0.00  0.00            
ATOM   3251  CB  ARG X 415      49.171  45.763  28.106  0.00  0.00            
ATOM   3252  CG  ARG X 415      48.568  47.167  28.006  0.00  0.00            
ATOM   3253  CD  ARG X 415      49.670  48.221  28.104  0.00  0.00            
ATOM   3254  NE  ARG X 415      49.146  49.569  27.853  0.00  0.00            
ATOM   3255  CZ  ARG X 415      49.834  50.693  27.871  0.00  0.00            
ATOM   3256  NH1 ARG X 415      51.111  50.724  28.135  0.00  0.00            
ATOM   3257  NH2 ARG X 415      49.224  51.809  27.619  0.00  0.00            
ATOM   3258  C   ARG X 415      48.855  43.353  27.491  0.00  0.00            
ATOM   3259  O   ARG X 415      49.162  43.077  26.331  0.00  0.00            
ATOM   3260  N   ASN X 416      49.096  42.518  28.493  0.00  0.00            
ATOM   3261  CA  ASN X 416      49.743  41.224  28.292  0.00  0.00            
ATOM   3262  CB  ASN X 416      50.497  40.862  29.583  0.00  0.00            
ATOM   3263  CG  ASN X 416      51.671  41.805  29.839  0.00  0.00            
ATOM   3264  OD1 ASN X 416      52.252  42.394  28.936  0.00  0.00            
ATOM   3265  ND2 ASN X 416      52.086  41.964  31.070  0.00  0.00            
ATOM   3266  C   ASN X 416      48.764  40.154  27.760  0.00  0.00            
ATOM   3267  O   ASN X 416      49.180  39.326  26.951  0.00  0.00            
ATOM   3268  N   HIE X 417      47.466  40.217  28.100  0.00  0.00            
ATOM   3269  CA  HIE X 417      46.421  39.353  27.520  0.00  0.00            
ATOM   3270  CB  HIE X 417      45.072  39.551  28.239  0.00  0.00            
ATOM   3271  CG  HIE X 417      43.921  38.835  27.560  0.00  0.00            
ATOM   3272  ND1 HIE X 417      43.240  39.307  26.434  0.00  0.00            
ATOM   3273  CE1 HIE X 417      42.320  38.377  26.138  0.00  0.00            
ATOM   3274  NE2 HIE X 417      42.391  37.350  26.999  0.00  0.00            
ATOM   3275  CD2 HIE X 417      43.399  37.619  27.905  0.00  0.00            
ATOM   3276  C   HIE X 417      46.260  39.585  26.014  0.00  0.00            
ATOM   3277  O   HIE X 417      46.297  38.618  25.245  0.00  0.00            
ATOM   3278  N   ARG X 418      46.140  40.846  25.565  0.00  0.00            
ATOM   3279  CA  ARG X 418      45.992  41.146  24.125  0.00  0.00            
ATOM   3280  CB  ARG X 418      45.673  42.630  23.873  0.00  0.00            
ATOM   3281  CG  ARG X 418      46.800  43.600  24.241  0.00  0.00            
ATOM   3282  CD  ARG X 418      46.389  45.047  23.968  0.00  0.00            
ATOM   3283  NE  ARG X 418      47.492  45.992  24.206  0.00  0.00            
ATOM   3284  CZ  ARG X 418      47.379  47.309  24.221  0.00  0.00            
ATOM   3285  NH1 ARG X 418      46.267  47.949  24.012  0.00  0.00            
ATOM   3286  NH2 ARG X 418      48.407  48.059  24.457  0.00  0.00            
ATOM   3287  C   ARG X 418      47.185  40.669  23.295  0.00  0.00            
ATOM   3288  O   ARG X 418      47.010  40.300  22.139  0.00  0.00            
ATOM   3289  N   ASP X 419      48.371  40.570  23.896  0.00  0.00            
ATOM   3290  CA  ASP X 419      49.581  40.039  23.254  0.00  0.00            
ATOM   3291  CB  ASP X 419      50.813  40.727  23.856  0.00  0.00            
ATOM   3292  CG  ASP X 419      52.014  40.646  22.915  0.00  0.00            
ATOM   3293  OD1 ASP X 419      53.076  40.115  23.321  0.00  0.00            
ATOM   3294  OD2 ASP X 419      51.910  41.168  21.778  0.00  0.00            
ATOM   3295  C   ASP X 419      49.678  38.494  23.247  0.00  0.00            
ATOM   3296  O   ASP X 419      50.691  37.940  22.821  0.00  0.00            
ATOM   3297  N   ALA X 420      48.617  37.799  23.677  0.00  0.00            
ATOM   3298  CA  ALA X 420      48.329  36.395  23.352  0.00  0.00            
ATOM   3299  CB  ALA X 420      48.189  35.609  24.660  0.00  0.00            
ATOM   3300  C   ALA X 420      47.113  36.231  22.399  0.00  0.00            
ATOM   3301  O   ALA X 420      46.890  35.151  21.847  0.00  0.00            
ATOM   3302  N   GLY X 421      46.383  37.313  22.101  0.00  0.00            
ATOM   3303  CA  GLY X 421      45.544  37.433  20.901  0.00  0.00            
ATOM   3304  C   GLY X 421      44.063  37.056  21.010  0.00  0.00            
ATOM   3305  O   GLY X 421      43.348  37.247  20.023  0.00  0.00            
ATOM   3306  N   ALA X 422      43.559  36.580  22.152  0.00  0.00            
ATOM   3307  CA  ALA X 422      42.108  36.489  22.369  0.00  0.00            
ATOM   3308  CB  ALA X 422      41.831  35.519  23.524  0.00  0.00            
ATOM   3309  C   ALA X 422      41.489  37.900  22.576  0.00  0.00            
ATOM   3310  O   ALA X 422      42.240  38.837  22.865  0.00  0.00            
ATOM   3311  N   PRO X 423      40.162  38.098  22.424  0.00  0.00            
ATOM   3312  CD  PRO X 423      39.179  37.111  21.993  0.00  0.00            
ATOM   3313  CG  PRO X 423      38.085  37.911  21.289  0.00  0.00            
ATOM   3314  CB  PRO X 423      38.070  39.215  22.083  0.00  0.00            
ATOM   3315  CA  PRO X 423      39.542  39.432  22.449  0.00  0.00            
ATOM   3316  C   PRO X 423      39.690  40.185  23.783  0.00  0.00            
ATOM   3317  O   PRO X 423      39.635  39.584  24.857  0.00  0.00            
ATOM   3318  N   THR X 424      39.847  41.510  23.734  0.00  0.00            
ATOM   3319  CA  THR X 424      40.181  42.335  24.913  0.00  0.00            
ATOM   3320  CB  THR X 424      41.685  42.671  24.973  0.00  0.00            
ATOM   3321  CG2 THR X 424      42.160  42.918  26.404  0.00  0.00            
ATOM   3322  OG1 THR X 424      42.501  41.647  24.443  0.00  0.00            
ATOM   3323  C   THR X 424      39.381  43.640  24.942  0.00  0.00            
ATOM   3324  O   THR X 424      39.364  44.378  23.953  0.00  0.00            
ATOM   3325  N   TYR X 425      38.764  43.956  26.084  0.00  0.00            
ATOM   3326  CA  TYR X 425      37.909  45.137  26.285  0.00  0.00            
ATOM   3327  CB  TYR X 425      36.431  44.709  26.215  0.00  0.00            
ATOM   3328  CG  TYR X 425      35.974  44.122  24.889  0.00  0.00            
ATOM   3329  CD1 TYR X 425      36.063  42.732  24.660  0.00  0.00            
ATOM   3330  CE1 TYR X 425      35.619  42.182  23.441  0.00  0.00            
ATOM   3331  CZ  TYR X 425      35.077  43.023  22.446  0.00  0.00            
ATOM   3332  OH  TYR X 425      34.659  42.506  21.262  0.00  0.00            
ATOM   3333  CE2 TYR X 425      34.978  44.412  22.679  0.00  0.00            
ATOM   3334  CD2 TYR X 425      35.429  44.960  23.896  0.00  0.00            
ATOM   3335  C   TYR X 425      38.199  45.828  27.631  0.00  0.00            
ATOM   3336  O   TYR X 425      38.598  45.179  28.597  0.00  0.00            
ATOM   3337  N   MET X 426      37.966  47.140  27.732  0.00  0.00            
ATOM   3338  CA  MET X 426      38.078  47.895  28.993  0.00  0.00            
ATOM   3339  CB  MET X 426      39.458  48.569  29.110  0.00  0.00            
ATOM   3340  CG  MET X 426      40.585  47.557  29.358  0.00  0.00            
ATOM   3341  SD  MET X 426      42.137  48.267  29.979  0.00  0.00            
ATOM   3342  CE  MET X 426      41.643  48.710  31.669  0.00  0.00            
ATOM   3343  C   MET X 426      36.963  48.938  29.149  0.00  0.00            
ATOM   3344  O   MET X 426      36.388  49.397  28.156  0.00  0.00            
ATOM   3345  N   TYR X 427      36.676  49.323  30.395  0.00  0.00            
ATOM   3346  CA  TYR X 427      35.721  50.375  30.759  0.00  0.00            
ATOM   3347  CB  TYR X 427      34.300  49.796  30.908  0.00  0.00            
ATOM   3348  CG  TYR X 427      34.073  48.692  31.939  0.00  0.00            
ATOM   3349  CD1 TYR X 427      33.262  48.932  33.068  0.00  0.00            
ATOM   3350  CE1 TYR X 427      32.968  47.888  33.970  0.00  0.00            
ATOM   3351  CZ  TYR X 427      33.481  46.592  33.748  0.00  0.00            
ATOM   3352  OH  TYR X 427      33.244  45.582  34.622  0.00  0.00            
ATOM   3353  CE2 TYR X 427      34.297  46.352  32.630  0.00  0.00            
ATOM   3354  CD2 TYR X 427      34.598  47.397  31.738  0.00  0.00            
ATOM   3355  C   TYR X 427      36.158  51.138  32.019  0.00  0.00            
ATOM   3356  O   TYR X 427      36.940  50.626  32.819  0.00  0.00            
ATOM   3357  N   GLU X 428      35.655  52.361  32.211  0.00  0.00            
ATOM   3358  CA  GLU X 428      35.841  53.139  33.446  0.00  0.00            
ATOM   3359  CB  GLU X 428      36.984  54.165  33.285  0.00  0.00            
ATOM   3360  CG  GLU X 428      37.350  54.849  34.613  0.00  0.00            
ATOM   3361  CD  GLU X 428      38.406  55.950  34.443  0.00  0.00            
ATOM   3362  OE1 GLU X 428      39.580  55.766  34.842  0.00  0.00            
ATOM   3363  OE2 GLU X 428      38.044  57.072  34.015  0.00  0.00            
ATOM   3364  C   GLU X 428      34.535  53.828  33.875  0.00  0.00            
ATOM   3365  O   GLU X 428      33.987  54.661  33.142  0.00  0.00            
ATOM   3366  N   PHE X 429      34.062  53.542  35.091  0.00  0.00            
ATOM   3367  CA  PHE X 429      32.936  54.256  35.700  0.00  0.00            
ATOM   3368  CB  PHE X 429      32.427  53.508  36.937  0.00  0.00            
ATOM   3369  CG  PHE X 429      31.604  52.267  36.652  0.00  0.00            
ATOM   3370  CD1 PHE X 429      30.250  52.394  36.284  0.00  0.00            
ATOM   3371  CE1 PHE X 429      29.456  51.246  36.105  0.00  0.00            
ATOM   3372  CZ  PHE X 429      30.010  49.971  36.313  0.00  0.00            
ATOM   3373  CE2 PHE X 429      31.358  49.845  36.689  0.00  0.00            
ATOM   3374  CD2 PHE X 429      32.161  50.988  36.837  0.00  0.00            
ATOM   3375  C   PHE X 429      33.347  55.679  36.093  0.00  0.00            
ATOM   3376  O   PHE X 429      34.293  55.876  36.858  0.00  0.00            
ATOM   3377  N   GLN X 430      32.612  56.679  35.611  0.00  0.00            
ATOM   3378  CA  GLN X 430      32.864  58.096  35.896  0.00  0.00            
ATOM   3379  CB  GLN X 430      32.477  58.943  34.669  0.00  0.00            
ATOM   3380  CG  GLN X 430      33.105  58.488  33.334  0.00  0.00            
ATOM   3381  CD  GLN X 430      34.633  58.457  33.350  0.00  0.00            
ATOM   3382  OE1 GLN X 430      35.309  59.478  33.277  0.00  0.00            
ATOM   3383  NE2 GLN X 430      35.239  57.296  33.445  0.00  0.00            
ATOM   3384  C   GLN X 430      32.152  58.577  37.179  0.00  0.00            
ATOM   3385  O   GLN X 430      32.600  59.549  37.793  0.00  0.00            
ATOM   3386  N   TYR X 431      31.095  57.882  37.621  0.00  0.00            
ATOM   3387  CA  TYR X 431      30.443  58.076  38.923  0.00  0.00            
ATOM   3388  CB  TYR X 431      29.352  59.165  38.851  0.00  0.00            
ATOM   3389  CG  TYR X 431      28.000  58.756  38.277  0.00  0.00            
ATOM   3390  CD1 TYR X 431      26.861  58.690  39.109  0.00  0.00            
ATOM   3391  CE1 TYR X 431      25.599  58.363  38.569  0.00  0.00            
ATOM   3392  CZ  TYR X 431      25.469  58.105  37.187  0.00  0.00            
ATOM   3393  OH  TYR X 431      24.261  57.809  36.631  0.00  0.00            
ATOM   3394  CE2 TYR X 431      26.606  58.173  36.357  0.00  0.00            
ATOM   3395  CD2 TYR X 431      27.865  58.501  36.900  0.00  0.00            
ATOM   3396  C   TYR X 431      29.877  56.769  39.491  0.00  0.00            
ATOM   3397  O   TYR X 431      29.634  55.817  38.750  0.00  0.00            
ATOM   3398  N   ARG X 432      29.635  56.759  40.808  0.00  0.00            
ATOM   3399  CA  ARG X 432      28.779  55.783  41.500  0.00  0.00            
ATOM   3400  CB  ARG X 432      29.498  55.188  42.722  0.00  0.00            
ATOM   3401  CG  ARG X 432      30.673  54.261  42.378  0.00  0.00            
ATOM   3402  CD  ARG X 432      31.202  53.629  43.673  0.00  0.00            
ATOM   3403  NE  ARG X 432      32.053  52.454  43.414  0.00  0.00            
ATOM   3404  CZ  ARG X 432      33.251  52.196  43.899  0.00  0.00            
ATOM   3405  NH1 ARG X 432      33.848  51.096  43.560  0.00  0.00            
ATOM   3406  NH2 ARG X 432      33.875  52.980  44.732  0.00  0.00            
ATOM   3407  C   ARG X 432      27.497  56.494  41.954  0.00  0.00            
ATOM   3408  O   ARG X 432      27.620  57.548  42.588  0.00  0.00            
ATOM   3409  N   PRO X 433      26.287  55.970  41.690  0.00  0.00            
ATOM   3410  CD  PRO X 433      25.987  54.743  40.966  0.00  0.00            
ATOM   3411  CG  PRO X 433      24.498  54.481  41.201  0.00  0.00            
ATOM   3412  CB  PRO X 433      23.920  55.875  41.431  0.00  0.00            
ATOM   3413  CA  PRO X 433      25.054  56.601  42.158  0.00  0.00            
ATOM   3414  C   PRO X 433      24.925  56.529  43.689  0.00  0.00            
ATOM   3415  O   PRO X 433      25.481  55.644  44.346  0.00  0.00            
ATOM   3416  N   SER X 434      24.177  57.473  44.259  0.00  0.00            
ATOM   3417  CA  SER X 434      24.019  57.683  45.705  0.00  0.00            
ATOM   3418  CB  SER X 434      23.670  59.152  46.007  0.00  0.00            
ATOM   3419  OG  SER X 434      24.519  60.051  45.306  0.00  0.00            
ATOM   3420  C   SER X 434      22.996  56.706  46.307  0.00  0.00            
ATOM   3421  O   SER X 434      21.890  57.090  46.703  0.00  0.00            
ATOM   3422  N   PHE X 435      23.344  55.418  46.317  0.00  0.00            
ATOM   3423  CA  PHE X 435      22.532  54.336  46.880  0.00  0.00            
ATOM   3424  CB  PHE X 435      22.862  53.013  46.161  0.00  0.00            
ATOM   3425  CG  PHE X 435      21.638  52.211  45.757  0.00  0.00            
ATOM   3426  CD1 PHE X 435      21.214  52.196  44.414  0.00  0.00            
ATOM   3427  CE1 PHE X 435      20.072  51.464  44.039  0.00  0.00            
ATOM   3428  CZ  PHE X 435      19.351  50.741  45.005  0.00  0.00            
ATOM   3429  CE2 PHE X 435      19.767  50.760  46.347  0.00  0.00            
ATOM   3430  CD2 PHE X 435      20.908  51.491  46.722  0.00  0.00            
ATOM   3431  C   PHE X 435      22.718  54.246  48.407  0.00  0.00            
ATOM   3432  O   PHE X 435      23.850  54.316  48.902  0.00  0.00            
ATOM   3433  N   SER X 436      21.623  54.096  49.158  0.00  0.00            
ATOM   3434  CA  SER X 436      21.636  54.157  50.630  0.00  0.00            
ATOM   3435  CB  SER X 436      20.325  54.716  51.190  0.00  0.00            
ATOM   3436  OG  SER X 436      20.083  56.039  50.759  0.00  0.00            
ATOM   3437  C   SER X 436      21.898  52.813  51.317  0.00  0.00            
ATOM   3438  O   SER X 436      21.238  51.817  50.998  0.00  0.00            
ATOM   3439  N   SER X 437      22.785  52.812  52.319  0.00  0.00            
ATOM   3440  CA  SER X 437      23.033  51.689  53.239  0.00  0.00            
ATOM   3441  CB  SER X 437      24.019  50.695  52.619  0.00  0.00            
ATOM   3442  OG  SER X 437      25.350  51.166  52.671  0.00  0.00            
ATOM   3443  C   SER X 437      23.525  52.152  54.623  0.00  0.00            
ATOM   3444  O   SER X 437      23.967  53.291  54.806  0.00  0.00            
ATOM   3445  N   ASP X 438      23.427  51.290  55.635  0.00  0.00            
ATOM   3446  CA  ASP X 438      23.531  51.703  57.042  0.00  0.00            
ATOM   3447  CB  ASP X 438      22.654  50.761  57.874  0.00  0.00            
ATOM   3448  CG  ASP X 438      22.463  51.267  59.300  0.00  0.00            
ATOM   3449  OD1 ASP X 438      22.844  50.545  60.253  0.00  0.00            
ATOM   3450  OD2 ASP X 438      21.911  52.381  59.481  0.00  0.00            
ATOM   3451  C   ASP X 438      24.957  51.817  57.622  0.00  0.00            
ATOM   3452  O   ASP X 438      25.135  52.461  58.659  0.00  0.00            
ATOM   3453  N   MET X 439      25.978  51.220  56.991  0.00  0.00            
ATOM   3454  CA  MET X 439      27.353  51.233  57.527  0.00  0.00            
ATOM   3455  CB  MET X 439      27.567  49.960  58.369  0.00  0.00            
ATOM   3456  CG  MET X 439      28.720  50.093  59.373  0.00  0.00            
ATOM   3457  SD  MET X 439      28.637  48.924  60.761  0.00  0.00            
ATOM   3458  CE  MET X 439      30.171  49.362  61.620  0.00  0.00            
ATOM   3459  C   MET X 439      28.466  51.472  56.490  0.00  0.00            
ATOM   3460  O   MET X 439      29.609  51.714  56.882  0.00  0.00            
ATOM   3461  N   LYS X 440      28.176  51.480  55.182  0.00  0.00            
ATOM   3462  CA  LYS X 440      29.145  51.865  54.138  0.00  0.00            
ATOM   3463  CB  LYS X 440      28.581  51.520  52.742  0.00  0.00            
ATOM   3464  CG  LYS X 440      29.634  51.443  51.621  0.00  0.00            
ATOM   3465  CD  LYS X 440      30.471  50.154  51.697  0.00  0.00            
ATOM   3466  CE  LYS X 440      31.585  50.107  50.647  0.00  0.00            
ATOM   3467  NZ  LYS X 440      31.091  49.900  49.267  0.00  0.00            
ATOM   3468  C   LYS X 440      29.485  53.367  54.277  0.00  0.00            
ATOM   3469  O   LYS X 440      28.553  54.180  54.310  0.00  0.00            
ATOM   3470  N   PRO X 441      30.769  53.768  54.380  0.00  0.00            
ATOM   3471  CD  PRO X 441      31.944  52.906  54.455  0.00  0.00            
ATOM   3472  CG  PRO X 441      33.142  53.823  54.706  0.00  0.00            
ATOM   3473  CB  PRO X 441      32.513  55.054  55.355  0.00  0.00            
ATOM   3474  CA  PRO X 441      31.139  55.151  54.683  0.00  0.00            
ATOM   3475  C   PRO X 441      31.135  56.030  53.423  0.00  0.00            
ATOM   3476  O   PRO X 441      32.017  55.911  52.570  0.00  0.00            
ATOM   3477  N   LYS X 442      30.147  56.928  53.295  0.00  0.00            
ATOM   3478  CA  LYS X 442      29.908  57.722  52.065  0.00  0.00            
ATOM   3479  CB  LYS X 442      28.501  57.414  51.515  0.00  0.00            
ATOM   3480  CG  LYS X 442      28.350  55.980  50.974  0.00  0.00            
ATOM   3481  CD  LYS X 442      29.334  55.668  49.835  0.00  0.00            
ATOM   3482  CE  LYS X 442      28.995  54.335  49.178  0.00  0.00            
ATOM   3483  NZ  LYS X 442      29.962  54.007  48.111  0.00  0.00            
ATOM   3484  C   LYS X 442      30.174  59.227  52.166  0.00  0.00            
ATOM   3485  O   LYS X 442      30.254  59.887  51.126  0.00  0.00            
ATOM   3486  N   THR X 443      30.414  59.755  53.367  0.00  0.00            
ATOM   3487  CA  THR X 443      30.875  61.142  53.589  0.00  0.00            
ATOM   3488  CB  THR X 443      30.650  61.570  55.051  0.00  0.00            
ATOM   3489  CG2 THR X 443      29.190  61.921  55.319  0.00  0.00            
ATOM   3490  OG1 THR X 443      31.007  60.527  55.940  0.00  0.00            
ATOM   3491  C   THR X 443      32.349  61.353  53.218  0.00  0.00            
ATOM   3492  O   THR X 443      32.703  62.427  52.727  0.00  0.00            
ATOM   3493  N   VAL X 444      33.193  60.325  53.377  0.00  0.00            
ATOM   3494  CA  VAL X 444      34.659  60.374  53.156  0.00  0.00            
ATOM   3495  CB  VAL X 444      35.390  59.319  54.016  0.00  0.00            
ATOM   3496  CG1 VAL X 444      35.114  59.526  55.510  0.00  0.00            
ATOM   3497  CG2 VAL X 444      35.011  57.879  53.639  0.00  0.00            
ATOM   3498  C   VAL X 444      35.103  60.262  51.687  0.00  0.00            
ATOM   3499  O   VAL X 444      36.290  60.429  51.401  0.00  0.00            
ATOM   3500  N   ILE X 445      34.168  59.987  50.766  0.00  0.00            
ATOM   3501  CA  ILE X 445      34.340  59.960  49.297  0.00  0.00            
ATOM   3502  CB  ILE X 445      34.115  61.362  48.666  0.00  0.00            
ATOM   3503  CG2 ILE X 445      32.629  61.738  48.818  0.00  0.00            
ATOM   3504  CG1 ILE X 445      35.032  62.466  49.246  0.00  0.00            
ATOM   3505  CD1 ILE X 445      34.963  63.801  48.495  0.00  0.00            
ATOM   3506  C   ILE X 445      35.612  59.229  48.817  0.00  0.00            
ATOM   3507  O   ILE X 445      36.397  59.765  48.029  0.00  0.00            
ATOM   3508  N   GLY X 446      35.829  58.003  49.307  0.00  0.00            
ATOM   3509  CA  GLY X 446      37.073  57.241  49.110  0.00  0.00            
ATOM   3510  C   GLY X 446      36.986  55.748  49.458  0.00  0.00            
ATOM   3511  O   GLY X 446      37.927  55.205  50.046  0.00  0.00            
ATOM   3512  N   ASP X 447      35.850  55.110  49.154  0.00  0.00            
ATOM   3513  CA  ASP X 447      35.580  53.683  49.384  0.00  0.00            
ATOM   3514  CB  ASP X 447      34.275  53.512  50.187  0.00  0.00            
ATOM   3515  CG  ASP X 447      33.007  53.734  49.360  0.00  0.00            
ATOM   3516  OD1 ASP X 447      32.221  52.781  49.187  0.00  0.00            
ATOM   3517  OD2 ASP X 447      32.768  54.871  48.892  0.00  0.00            
ATOM   3518  C   ASP X 447      35.622  52.825  48.099  0.00  0.00            
ATOM   3519  O   ASP X 447      35.900  53.310  47.005  0.00  0.00            
ATOM   3520  N   HIP X 448      35.400  51.516  48.246  0.00  0.00            
ATOM   3521  CA  HIP X 448      35.532  50.500  47.190  0.00  0.00            
ATOM   3522  CB  HIP X 448      36.989  49.961  47.225  0.00  0.00            
ATOM   3523  CG  HIP X 448      37.195  48.621  46.630  0.00  0.00            
ATOM   3524  ND1 HIP X 448      37.333  48.338  45.262  0.00  0.00            
ATOM   3525  CE1 HIP X 448      37.548  46.983  45.130  0.00  0.00            
ATOM   3526  NE2 HIP X 448      37.555  46.399  46.380  0.00  0.00            
ATOM   3527  CD2 HIP X 448      37.332  47.406  47.314  0.00  0.00            
ATOM   3528  C   HIP X 448      34.441  49.421  47.356  0.00  0.00            
ATOM   3529  O   HIP X 448      33.742  49.413  48.372  0.00  0.00            
ATOM   3530  N   GLY X 449      34.243  48.550  46.361  0.00  0.00            
ATOM   3531  CA  GLY X 449      33.327  47.413  46.459  0.00  0.00            
ATOM   3532  C   GLY X 449      31.869  47.850  46.568  0.00  0.00            
ATOM   3533  O   GLY X 449      31.248  47.654  47.609  0.00  0.00            
ATOM   3534  N   ASP X 450      31.350  48.541  45.554  0.00  0.00            
ATOM   3535  CA  ASP X 450      30.003  49.135  45.567  0.00  0.00            
ATOM   3536  CB  ASP X 450      30.149  50.659  45.409  0.00  0.00            
ATOM   3537  CG  ASP X 450      29.225  51.452  46.327  0.00  0.00            
ATOM   3538  OD1 ASP X 450      29.378  51.351  47.567  0.00  0.00            
ATOM   3539  OD2 ASP X 450      28.417  52.287  45.862  0.00  0.00            
ATOM   3540  C   ASP X 450      29.079  48.547  44.486  0.00  0.00            
ATOM   3541  O   ASP X 450      27.890  48.856  44.436  0.00  0.00            
ATOM   3542  N   GLU X 451      29.617  47.711  43.600  0.00  0.00            
ATOM   3543  CA  GLU X 451      29.070  47.498  42.259  0.00  0.00            
ATOM   3544  CB  GLU X 451      30.196  46.983  41.343  0.00  0.00            
ATOM   3545  CG  GLU X 451      31.160  48.083  40.846  0.00  0.00            
ATOM   3546  CD  GLU X 451      31.624  49.095  41.908  0.00  0.00            
ATOM   3547  OE1 GLU X 451      32.491  48.790  42.760  0.00  0.00            
ATOM   3548  OE2 GLU X 451      31.143  50.253  41.872  0.00  0.00            
ATOM   3549  C   GLU X 451      27.821  46.603  42.279  0.00  0.00            
ATOM   3550  O   GLU X 451      26.790  46.989  41.718  0.00  0.00            
ATOM   3551  N   LEU X 452      27.849  45.499  43.037  0.00  0.00            
ATOM   3552  CA  LEU X 452      26.680  44.668  43.375  0.00  0.00            
ATOM   3553  CB  LEU X 452      27.136  43.500  44.281  0.00  0.00            
ATOM   3554  CG  LEU X 452      27.320  43.819  45.787  0.00  0.00            
ATOM   3555  CD1 LEU X 452      27.685  42.556  46.565  0.00  0.00            
ATOM   3556  CD2 LEU X 452      28.412  44.853  46.062  0.00  0.00            
ATOM   3557  C   LEU X 452      25.514  45.413  44.054  0.00  0.00            
ATOM   3558  O   LEU X 452      24.416  44.868  44.154  0.00  0.00            
ATOM   3559  N   PHE X 453      25.751  46.609  44.593  0.00  0.00            
ATOM   3560  CA  PHE X 453      24.793  47.334  45.430  0.00  0.00            
ATOM   3561  CB  PHE X 453      25.496  47.702  46.743  0.00  0.00            
ATOM   3562  CG  PHE X 453      24.554  48.130  47.848  0.00  0.00            
ATOM   3563  CD1 PHE X 453      24.029  47.166  48.729  0.00  0.00            
ATOM   3564  CE1 PHE X 453      23.112  47.542  49.728  0.00  0.00            
ATOM   3565  CZ  PHE X 453      22.725  48.887  49.848  0.00  0.00            
ATOM   3566  CE2 PHE X 453      23.277  49.858  48.993  0.00  0.00            
ATOM   3567  CD2 PHE X 453      24.189  49.482  47.991  0.00  0.00            
ATOM   3568  C   PHE X 453      24.225  48.562  44.710  0.00  0.00            
ATOM   3569  O   PHE X 453      23.033  48.851  44.831  0.00  0.00            
ATOM   3570  N   SER X 454      25.069  49.252  43.941  0.00  0.00            
ATOM   3571  CA  SER X 454      24.770  50.554  43.340  0.00  0.00            
ATOM   3572  CB  SER X 454      25.920  51.512  43.665  0.00  0.00            
ATOM   3573  OG  SER X 454      25.995  51.719  45.063  0.00  0.00            
ATOM   3574  C   SER X 454      24.520  50.509  41.829  0.00  0.00            
ATOM   3575  O   SER X 454      23.828  51.395  41.328  0.00  0.00            
ATOM   3576  N   VAL X 455      25.023  49.503  41.090  0.00  0.00            
ATOM   3577  CA  VAL X 455      24.851  49.425  39.618  0.00  0.00            
ATOM   3578  CB  VAL X 455      26.098  49.907  38.843  0.00  0.00            
ATOM   3579  CG1 VAL X 455      26.329  51.408  39.052  0.00  0.00            
ATOM   3580  CG2 VAL X 455      27.385  49.160  39.204  0.00  0.00            
ATOM   3581  C   VAL X 455      24.386  48.070  39.077  0.00  0.00            
ATOM   3582  O   VAL X 455      23.579  48.064  38.150  0.00  0.00            
ATOM   3583  N   PHE X 456      24.820  46.930  39.627  0.00  0.00            
ATOM   3584  CA  PHE X 456      24.521  45.611  39.050  0.00  0.00            
ATOM   3585  CB  PHE X 456      25.819  44.837  38.768  0.00  0.00            
ATOM   3586  CG  PHE X 456      25.676  43.909  37.576  0.00  0.00            
ATOM   3587  CD1 PHE X 456      25.025  42.668  37.709  0.00  0.00            
ATOM   3588  CE1 PHE X 456      24.822  41.850  36.583  0.00  0.00            
ATOM   3589  CZ  PHE X 456      25.266  42.272  35.318  0.00  0.00            
ATOM   3590  CE2 PHE X 456      25.921  43.508  35.182  0.00  0.00            
ATOM   3591  CD2 PHE X 456      26.132  44.321  36.309  0.00  0.00            
ATOM   3592  C   PHE X 456      23.521  44.804  39.892  0.00  0.00            
ATOM   3593  O   PHE X 456      23.699  44.627  41.096  0.00  0.00            
ATOM   3594  N   GLY X 457      22.462  44.286  39.259  0.00  0.00            
ATOM   3595  CA  GLY X 457      21.390  43.520  39.916  0.00  0.00            
ATOM   3596  C   GLY X 457      20.468  44.384  40.784  0.00  0.00            
ATOM   3597  O   GLY X 457      19.334  44.682  40.397  0.00  0.00            
ATOM   3598  N   ALA X 458      20.976  44.826  41.936  0.00  0.00            
ATOM   3599  CA  ALA X 458      20.206  45.469  42.997  0.00  0.00            
ATOM   3600  CB  ALA X 458      21.158  45.825  44.146  0.00  0.00            
ATOM   3601  C   ALA X 458      19.336  46.672  42.556  0.00  0.00            
ATOM   3602  O   ALA X 458      18.194  46.730  43.016  0.00  0.00            
ATOM   3603  N   PRO X 459      19.757  47.588  41.652  0.00  0.00            
ATOM   3604  CD  PRO X 459      21.105  47.778  41.132  0.00  0.00            
ATOM   3605  CG  PRO X 459      21.224  49.277  40.875  0.00  0.00            
ATOM   3606  CB  PRO X 459      19.812  49.650  40.431  0.00  0.00            
ATOM   3607  CA  PRO X 459      18.918  48.731  41.268  0.00  0.00            
ATOM   3608  C   PRO X 459      17.633  48.369  40.508  0.00  0.00            
ATOM   3609  O   PRO X 459      16.646  49.095  40.611  0.00  0.00            
ATOM   3610  N   PHE X 460      17.599  47.250  39.774  0.00  0.00            
ATOM   3611  CA  PHE X 460      16.383  46.782  39.087  0.00  0.00            
ATOM   3612  CB  PHE X 460      16.769  46.225  37.703  0.00  0.00            
ATOM   3613  CG  PHE X 460      15.677  46.041  36.651  0.00  0.00            
ATOM   3614  CD1 PHE X 460      15.971  45.266  35.511  0.00  0.00            
ATOM   3615  CE1 PHE X 460      15.001  45.062  34.513  0.00  0.00            
ATOM   3616  CZ  PHE X 460      13.722  45.628  34.647  0.00  0.00            
ATOM   3617  CE2 PHE X 460      13.431  46.436  35.759  0.00  0.00            
ATOM   3618  CD2 PHE X 460      14.405  46.650  36.751  0.00  0.00            
ATOM   3619  C   PHE X 460      15.574  45.789  39.947  0.00  0.00            
ATOM   3620  O   PHE X 460      14.370  45.630  39.742  0.00  0.00            
ATOM   3621  N   LEU X 461      16.211  45.167  40.949  0.00  0.00            
ATOM   3622  CA  LEU X 461      15.571  44.261  41.907  0.00  0.00            
ATOM   3623  CB  LEU X 461      16.645  43.284  42.429  0.00  0.00            
ATOM   3624  CG  LEU X 461      16.100  42.193  43.370  0.00  0.00            
ATOM   3625  CD1 LEU X 461      15.236  41.170  42.632  0.00  0.00            
ATOM   3626  CD2 LEU X 461      17.252  41.455  44.048  0.00  0.00            
ATOM   3627  C   LEU X 461      14.867  45.002  43.064  0.00  0.00            
ATOM   3628  O   LEU X 461      13.720  44.688  43.384  0.00  0.00            
ATOM   3629  N   LYS X 462      15.540  45.957  43.716  0.00  0.00            
ATOM   3630  CA  LYS X 462      15.079  46.613  44.956  0.00  0.00            
ATOM   3631  CB  LYS X 462      16.278  47.127  45.765  0.00  0.00            
ATOM   3632  CG  LYS X 462      17.181  45.994  46.280  0.00  0.00            
ATOM   3633  CD  LYS X 462      18.291  46.584  47.154  0.00  0.00            
ATOM   3634  CE  LYS X 462      19.224  45.488  47.674  0.00  0.00            
ATOM   3635  NZ  LYS X 462      20.288  46.080  48.509  0.00  0.00            
ATOM   3636  C   LYS X 462      14.073  47.736  44.697  0.00  0.00            
ATOM   3637  O   LYS X 462      14.120  48.408  43.667  0.00  0.00            
ATOM   3638  N   GLU X 463      13.162  47.958  45.644  0.00  0.00            
ATOM   3639  CA  GLU X 463      12.019  48.863  45.443  0.00  0.00            
ATOM   3640  CB  GLU X 463      10.854  48.423  46.346  0.00  0.00            
ATOM   3641  CG  GLU X 463       9.486  48.815  45.764  0.00  0.00            
ATOM   3642  CD  GLU X 463       8.426  48.890  46.861  0.00  0.00            
ATOM   3643  OE1 GLU X 463       8.292  49.972  47.481  0.00  0.00            
ATOM   3644  OE2 GLU X 463       7.741  47.875  47.128  0.00  0.00            
ATOM   3645  C   GLU X 463      12.341  50.361  45.641  0.00  0.00            
ATOM   3646  O   GLU X 463      11.577  51.211  45.185  0.00  0.00            
ATOM   3647  N   GLY X 464      13.443  50.728  46.307  0.00  0.00            
ATOM   3648  CA  GLY X 464      13.802  52.135  46.555  0.00  0.00            
ATOM   3649  C   GLY X 464      14.385  52.895  45.351  0.00  0.00            
ATOM   3650  O   GLY X 464      14.497  54.123  45.401  0.00  0.00            
ATOM   3651  N   ALA X 465      14.764  52.193  44.278  0.00  0.00            
ATOM   3652  CA  ALA X 465      15.541  52.739  43.161  0.00  0.00            
ATOM   3653  CB  ALA X 465      16.247  51.578  42.459  0.00  0.00            
ATOM   3654  C   ALA X 465      14.724  53.578  42.156  0.00  0.00            
ATOM   3655  O   ALA X 465      13.558  53.283  41.875  0.00  0.00            
ATOM   3656  N   SER X 466      15.367  54.595  41.572  0.00  0.00            
ATOM   3657  CA  SER X 466      14.765  55.494  40.574  0.00  0.00            
ATOM   3658  CB  SER X 466      15.415  56.884  40.640  0.00  0.00            
ATOM   3659  OG  SER X 466      16.588  56.929  39.848  0.00  0.00            
ATOM   3660  C   SER X 466      14.840  54.965  39.135  0.00  0.00            
ATOM   3661  O   SER X 466      15.656  54.099  38.808  0.00  0.00            
ATOM   3662  N   GLU X 467      14.063  55.582  38.238  0.00  0.00            
ATOM   3663  CA  GLU X 467      14.185  55.451  36.773  0.00  0.00            
ATOM   3664  CB  GLU X 467      13.460  56.633  36.102  0.00  0.00            
ATOM   3665  CG  GLU X 467      11.959  56.745  36.387  0.00  0.00            
ATOM   3666  CD  GLU X 467      11.427  58.074  35.842  0.00  0.00            
ATOM   3667  OE1 GLU X 467      10.623  58.070  34.879  0.00  0.00            
ATOM   3668  OE2 GLU X 467      11.817  59.142  36.370  0.00  0.00            
ATOM   3669  C   GLU X 467      15.638  55.525  36.264  0.00  0.00            
ATOM   3670  O   GLU X 467      16.003  54.838  35.309  0.00  0.00            
ATOM   3671  N   GLU X 468      16.458  56.378  36.879  0.00  0.00            
ATOM   3672  CA  GLU X 468      17.786  56.780  36.409  0.00  0.00            
ATOM   3673  CB  GLU X 468      18.079  58.188  36.944  0.00  0.00            
ATOM   3674  CG  GLU X 468      17.040  59.257  36.581  0.00  0.00            
ATOM   3675  CD  GLU X 468      16.942  59.466  35.072  0.00  0.00            
ATOM   3676  OE1 GLU X 468      17.912  59.976  34.457  0.00  0.00            
ATOM   3677  OE2 GLU X 468      15.916  59.083  34.463  0.00  0.00            
ATOM   3678  C   GLU X 468      18.899  55.831  36.869  0.00  0.00            
ATOM   3679  O   GLU X 468      19.962  55.769  36.247  0.00  0.00            
ATOM   3680  N   GLU X 469      18.668  55.080  37.947  0.00  0.00            
ATOM   3681  CA  GLU X 469      19.541  53.982  38.374  0.00  0.00            
ATOM   3682  CB  GLU X 469      19.610  53.925  39.909  0.00  0.00            
ATOM   3683  CG  GLU X 469      20.460  55.056  40.519  0.00  0.00            
ATOM   3684  CD  GLU X 469      19.767  56.427  40.549  0.00  0.00            
ATOM   3685  OE1 GLU X 469      18.733  56.563  41.246  0.00  0.00            
ATOM   3686  OE2 GLU X 469      20.272  57.401  39.936  0.00  0.00            
ATOM   3687  C   GLU X 469      19.097  52.651  37.744  0.00  0.00            
ATOM   3688  O   GLU X 469      19.944  51.851  37.337  0.00  0.00            
ATOM   3689  N   ILE X 470      17.787  52.456  37.529  0.00  0.00            
ATOM   3690  CA  ILE X 470      17.254  51.337  36.736  0.00  0.00            
ATOM   3691  CB  ILE X 470      15.705  51.355  36.730  0.00  0.00            
ATOM   3692  CG2 ILE X 470      15.126  50.397  35.668  0.00  0.00            
ATOM   3693  CG1 ILE X 470      15.173  50.966  38.130  0.00  0.00            
ATOM   3694  CD1 ILE X 470      13.687  51.285  38.343  0.00  0.00            
ATOM   3695  C   ILE X 470      17.860  51.352  35.323  0.00  0.00            
ATOM   3696  O   ILE X 470      18.433  50.343  34.911  0.00  0.00            
ATOM   3697  N   ARG X 471      17.836  52.486  34.604  0.00  0.00            
ATOM   3698  CA  ARG X 471      18.370  52.584  33.226  0.00  0.00            
ATOM   3699  CB  ARG X 471      18.017  53.959  32.640  0.00  0.00            
ATOM   3700  CG  ARG X 471      18.082  53.993  31.102  0.00  0.00            
ATOM   3701  CD  ARG X 471      17.414  55.238  30.500  0.00  0.00            
ATOM   3702  NE  ARG X 471      18.040  56.493  30.961  0.00  0.00            
ATOM   3703  CZ  ARG X 471      17.586  57.313  31.891  0.00  0.00            
ATOM   3704  NH1 ARG X 471      18.257  58.379  32.195  0.00  0.00            
ATOM   3705  NH2 ARG X 471      16.486  57.113  32.560  0.00  0.00            
ATOM   3706  C   ARG X 471      19.875  52.316  33.120  0.00  0.00            
ATOM   3707  O   ARG X 471      20.332  51.781  32.109  0.00  0.00            
ATOM   3708  N   LEU X 472      20.640  52.642  34.164  0.00  0.00            
ATOM   3709  CA  LEU X 472      22.066  52.314  34.253  0.00  0.00            
ATOM   3710  CB  LEU X 472      22.692  53.155  35.382  0.00  0.00            
ATOM   3711  CG  LEU X 472      24.195  52.919  35.631  0.00  0.00            
ATOM   3712  CD1 LEU X 472      25.049  53.133  34.380  0.00  0.00            
ATOM   3713  CD2 LEU X 472      24.680  53.889  36.710  0.00  0.00            
ATOM   3714  C   LEU X 472      22.266  50.799  34.430  0.00  0.00            
ATOM   3715  O   LEU X 472      23.022  50.188  33.675  0.00  0.00            
ATOM   3716  N   SER X 473      21.525  50.176  35.354  0.00  0.00            
ATOM   3717  CA  SER X 473      21.596  48.725  35.589  0.00  0.00            
ATOM   3718  CB  SER X 473      20.831  48.351  36.862  0.00  0.00            
ATOM   3719  OG  SER X 473      19.433  48.494  36.720  0.00  0.00            
ATOM   3720  C   SER X 473      21.143  47.891  34.378  0.00  0.00            
ATOM   3721  O   SER X 473      21.824  46.939  33.995  0.00  0.00            
ATOM   3722  N   LYS X 474      20.060  48.297  33.698  0.00  0.00            
ATOM   3723  CA  LYS X 474      19.555  47.656  32.471  0.00  0.00            
ATOM   3724  CB  LYS X 474      18.295  48.390  31.982  0.00  0.00            
ATOM   3725  CG  LYS X 474      17.026  48.031  32.772  0.00  0.00            
ATOM   3726  CD  LYS X 474      15.798  48.676  32.112  0.00  0.00            
ATOM   3727  CE  LYS X 474      14.506  48.144  32.737  0.00  0.00            
ATOM   3728  NZ  LYS X 474      13.307  48.647  32.028  0.00  0.00            
ATOM   3729  C   LYS X 474      20.594  47.627  31.345  0.00  0.00            
ATOM   3730  O   LYS X 474      20.686  46.620  30.638  0.00  0.00            
ATOM   3731  N   MET X 475      21.378  48.700  31.204  0.00  0.00            
ATOM   3732  CA  MET X 475      22.439  48.825  30.200  0.00  0.00            
ATOM   3733  CB  MET X 475      22.905  50.290  30.142  0.00  0.00            
ATOM   3734  CG  MET X 475      24.015  50.520  29.109  0.00  0.00            
ATOM   3735  SD  MET X 475      24.514  52.249  28.861  0.00  0.00            
ATOM   3736  CE  MET X 475      25.124  52.674  30.515  0.00  0.00            
ATOM   3737  C   MET X 475      23.598  47.859  30.479  0.00  0.00            
ATOM   3738  O   MET X 475      23.974  47.091  29.592  0.00  0.00            
ATOM   3739  N   VAL X 476      24.136  47.828  31.707  0.00  0.00            
ATOM   3740  CA  VAL X 476      25.237  46.900  32.042  0.00  0.00            
ATOM   3741  CB  VAL X 476      25.959  47.232  33.364  0.00  0.00            
ATOM   3742  CG1 VAL X 476      26.682  48.580  33.253  0.00  0.00            
ATOM   3743  CG2 VAL X 476      25.040  47.273  34.586  0.00  0.00            
ATOM   3744  C   VAL X 476      24.793  45.436  31.988  0.00  0.00            
ATOM   3745  O   VAL X 476      25.541  44.607  31.480  0.00  0.00            
ATOM   3746  N   MET X 477      23.553  45.109  32.373  0.00  0.00            
ATOM   3747  CA  MET X 477      23.005  43.755  32.200  0.00  0.00            
ATOM   3748  CB  MET X 477      21.579  43.682  32.758  0.00  0.00            
ATOM   3749  CG  MET X 477      21.507  43.716  34.284  0.00  0.00            
ATOM   3750  SD  MET X 477      19.796  43.785  34.877  0.00  0.00            
ATOM   3751  CE  MET X 477      20.118  43.949  36.646  0.00  0.00            
ATOM   3752  C   MET X 477      22.991  43.304  30.728  0.00  0.00            
ATOM   3753  O   MET X 477      23.357  42.165  30.438  0.00  0.00            
ATOM   3754  N   LYS X 478      22.611  44.185  29.789  0.00  0.00            
ATOM   3755  CA  LYS X 478      22.596  43.868  28.348  0.00  0.00            
ATOM   3756  CB  LYS X 478      21.646  44.825  27.603  0.00  0.00            
ATOM   3757  CG  LYS X 478      20.220  44.252  27.664  0.00  0.00            
ATOM   3758  CD  LYS X 478      19.127  45.225  27.211  0.00  0.00            
ATOM   3759  CE  LYS X 478      17.724  44.611  27.352  0.00  0.00            
ATOM   3760  NZ  LYS X 478      17.390  43.661  26.264  0.00  0.00            
ATOM   3761  C   LYS X 478      23.999  43.797  27.741  0.00  0.00            
ATOM   3762  O   LYS X 478      24.261  42.873  26.974  0.00  0.00            
ATOM   3763  N   PHE X 479      24.935  44.655  28.159  0.00  0.00            
ATOM   3764  CA  PHE X 479      26.353  44.501  27.796  0.00  0.00            
ATOM   3765  CB  PHE X 479      27.183  45.666  28.364  0.00  0.00            
ATOM   3766  CG  PHE X 479      27.149  46.987  27.608  0.00  0.00            
ATOM   3767  CD1 PHE X 479      27.407  47.024  26.224  0.00  0.00            
ATOM   3768  CE1 PHE X 479      27.502  48.250  25.544  0.00  0.00            
ATOM   3769  CZ  PHE X 479      27.346  49.455  26.247  0.00  0.00            
ATOM   3770  CE2 PHE X 479      27.082  49.431  27.627  0.00  0.00            
ATOM   3771  CD2 PHE X 479      26.984  48.201  28.306  0.00  0.00            
ATOM   3772  C   PHE X 479      26.928  43.156  28.283  0.00  0.00            
ATOM   3773  O   PHE X 479      27.600  42.463  27.517  0.00  0.00            
ATOM   3774  N   TRP X 480      26.626  42.753  29.524  0.00  0.00            
ATOM   3775  CA  TRP X 480      27.076  41.484  30.113  0.00  0.00            
ATOM   3776  CB  TRP X 480      26.715  41.442  31.610  0.00  0.00            
ATOM   3777  CG  TRP X 480      27.766  41.905  32.581  0.00  0.00            
ATOM   3778  CD1 TRP X 480      28.146  41.217  33.684  0.00  0.00            
ATOM   3779  NE1 TRP X 480      29.078  41.942  34.397  0.00  0.00            
ATOM   3780  CE2 TRP X 480      29.342  43.152  33.798  0.00  0.00            
ATOM   3781  CZ2 TRP X 480      30.163  44.232  34.153  0.00  0.00            
ATOM   3782  CH2 TRP X 480      30.197  45.367  33.327  0.00  0.00            
ATOM   3783  CZ3 TRP X 480      29.433  45.401  32.151  0.00  0.00            
ATOM   3784  CE3 TRP X 480      28.620  44.307  31.803  0.00  0.00            
ATOM   3785  CD2 TRP X 480      28.535  43.155  32.618  0.00  0.00            
ATOM   3786  C   TRP X 480      26.482  40.278  29.375  0.00  0.00            
ATOM   3787  O   TRP X 480      27.213  39.350  29.037  0.00  0.00            
ATOM   3788  N   ALA X 481      25.185  40.302  29.060  0.00  0.00            
ATOM   3789  CA  ALA X 481      24.527  39.229  28.316  0.00  0.00            
ATOM   3790  CB  ALA X 481      23.019  39.459  28.392  0.00  0.00            
ATOM   3791  C   ALA X 481      25.022  39.120  26.859  0.00  0.00            
ATOM   3792  O   ALA X 481      25.219  38.010  26.363  0.00  0.00            
ATOM   3793  N   ASN X 482      25.298  40.247  26.190  0.00  0.00            
ATOM   3794  CA  ASN X 482      25.924  40.271  24.862  0.00  0.00            
ATOM   3795  CB  ASN X 482      25.936  41.713  24.334  0.00  0.00            
ATOM   3796  CG  ASN X 482      24.579  42.232  23.891  0.00  0.00            
ATOM   3797  OD1 ASN X 482      23.568  41.539  23.876  0.00  0.00            
ATOM   3798  ND2 ASN X 482      24.538  43.472  23.473  0.00  0.00            
ATOM   3799  C   ASN X 482      27.342  39.675  24.895  0.00  0.00            
ATOM   3800  O   ASN X 482      27.683  38.825  24.068  0.00  0.00            
ATOM   3801  N   PHE X 483      28.146  40.045  25.898  0.00  0.00            
ATOM   3802  CA  PHE X 483      29.458  39.444  26.142  0.00  0.00            
ATOM   3803  CB  PHE X 483      30.147  40.221  27.272  0.00  0.00            
ATOM   3804  CG  PHE X 483      31.590  39.837  27.538  0.00  0.00            
ATOM   3805  CD1 PHE X 483      32.620  40.341  26.723  0.00  0.00            
ATOM   3806  CE1 PHE X 483      33.965  40.054  27.018  0.00  0.00            
ATOM   3807  CZ  PHE X 483      34.286  39.272  28.141  0.00  0.00            
ATOM   3808  CE2 PHE X 483      33.258  38.755  28.948  0.00  0.00            
ATOM   3809  CD2 PHE X 483      31.913  39.024  28.640  0.00  0.00            
ATOM   3810  C   PHE X 483      29.346  37.935  26.428  0.00  0.00            
ATOM   3811  O   PHE X 483      30.110  37.148  25.872  0.00  0.00            
ATOM   3812  N   ALA X 484      28.333  37.498  27.182  0.00  0.00            
ATOM   3813  CA  ALA X 484      28.081  36.081  27.435  0.00  0.00            
ATOM   3814  CB  ALA X 484      27.010  35.947  28.524  0.00  0.00            
ATOM   3815  C   ALA X 484      27.715  35.298  26.161  0.00  0.00            
ATOM   3816  O   ALA X 484      28.308  34.247  25.902  0.00  0.00            
ATOM   3817  N   ARG X 485      26.794  35.796  25.322  0.00  0.00            
ATOM   3818  CA  ARG X 485      26.358  35.078  24.105  0.00  0.00            
ATOM   3819  CB  ARG X 485      24.901  35.425  23.748  0.00  0.00            
ATOM   3820  CG  ARG X 485      24.690  36.818  23.134  0.00  0.00            
ATOM   3821  CD  ARG X 485      23.228  37.065  22.734  0.00  0.00            
ATOM   3822  NE  ARG X 485      22.291  36.896  23.861  0.00  0.00            
ATOM   3823  CZ  ARG X 485      21.927  37.815  24.735  0.00  0.00            
ATOM   3824  NH1 ARG X 485      21.057  37.551  25.659  0.00  0.00            
ATOM   3825  NH2 ARG X 485      22.378  39.032  24.740  0.00  0.00            
ATOM   3826  C   ARG X 485      27.292  35.213  22.901  0.00  0.00            
ATOM   3827  O   ARG X 485      27.181  34.406  21.984  0.00  0.00            
ATOM   3828  N   ASN X 486      28.182  36.210  22.873  0.00  0.00            
ATOM   3829  CA  ASN X 486      28.955  36.551  21.667  0.00  0.00            
ATOM   3830  CB  ASN X 486      28.214  37.707  20.957  0.00  0.00            
ATOM   3831  CG  ASN X 486      28.359  37.704  19.447  0.00  0.00            
ATOM   3832  OD1 ASN X 486      28.559  36.676  18.815  0.00  0.00            
ATOM   3833  ND2 ASN X 486      28.164  38.834  18.812  0.00  0.00            
ATOM   3834  C   ASN X 486      30.436  36.913  21.909  0.00  0.00            
ATOM   3835  O   ASN X 486      31.122  37.314  20.965  0.00  0.00            
ATOM   3836  N   GLY X 487      30.915  36.871  23.160  0.00  0.00            
ATOM   3837  CA  GLY X 487      32.256  37.319  23.583  0.00  0.00            
ATOM   3838  C   GLY X 487      32.515  38.828  23.441  0.00  0.00            
ATOM   3839  O   GLY X 487      33.627  39.294  23.674  0.00  0.00            
ATOM   3840  N   ASN X 488      31.491  39.590  23.046  0.00  0.00            
ATOM   3841  CA  ASN X 488      31.573  40.965  22.560  0.00  0.00            
ATOM   3842  CB  ASN X 488      31.611  40.869  21.023  0.00  0.00            
ATOM   3843  CG  ASN X 488      31.673  42.194  20.287  0.00  0.00            
ATOM   3844  OD1 ASN X 488      31.342  43.261  20.792  0.00  0.00            
ATOM   3845  ND2 ASN X 488      32.078  42.145  19.043  0.00  0.00            
ATOM   3846  C   ASN X 488      30.347  41.756  23.067  0.00  0.00            
ATOM   3847  O   ASN X 488      29.222  41.331  22.778  0.00  0.00            
ATOM   3848  N   PRO X 489      30.500  42.890  23.782  0.00  0.00            
ATOM   3849  CD  PRO X 489      31.752  43.469  24.259  0.00  0.00            
ATOM   3850  CG  PRO X 489      31.397  44.177  25.561  0.00  0.00            
ATOM   3851  CB  PRO X 489      29.984  44.679  25.282  0.00  0.00            
ATOM   3852  CA  PRO X 489      29.361  43.606  24.375  0.00  0.00            
ATOM   3853  C   PRO X 489      28.383  44.242  23.365  0.00  0.00            
ATOM   3854  O   PRO X 489      27.256  44.573  23.732  0.00  0.00            
ATOM   3855  N   ASN X 490      28.793  44.438  22.107  0.00  0.00            
ATOM   3856  CA  ASN X 490      28.105  45.323  21.158  0.00  0.00            
ATOM   3857  CB  ASN X 490      29.078  45.688  20.019  0.00  0.00            
ATOM   3858  CG  ASN X 490      30.189  46.617  20.482  0.00  0.00            
ATOM   3859  OD1 ASN X 490      30.024  47.823  20.530  0.00  0.00            
ATOM   3860  ND2 ASN X 490      31.342  46.112  20.861  0.00  0.00            
ATOM   3861  C   ASN X 490      26.748  44.789  20.633  0.00  0.00            
ATOM   3862  O   ASN X 490      26.483  43.580  20.639  0.00  0.00            
ATOM   3863  N   GLY X 491      25.902  45.710  20.158  0.00  0.00            
ATOM   3864  CA  GLY X 491      24.577  45.478  19.565  0.00  0.00            
ATOM   3865  C   GLY X 491      23.930  46.766  19.025  0.00  0.00            
ATOM   3866  O   GLY X 491      24.635  47.729  18.718  0.00  0.00            
ATOM   3867  N   GLU X 492      22.596  46.804  18.918  0.00  0.00            
ATOM   3868  CA  GLU X 492      21.816  48.014  18.583  0.00  0.00            
ATOM   3869  CB  GLU X 492      20.919  47.789  17.355  0.00  0.00            
ATOM   3870  CG  GLU X 492      21.690  47.659  16.034  0.00  0.00            
ATOM   3871  CD  GLU X 492      20.738  47.865  14.849  0.00  0.00            
ATOM   3872  OE1 GLU X 492      20.697  48.993  14.296  0.00  0.00            
ATOM   3873  OE2 GLU X 492      19.964  46.932  14.515  0.00  0.00            
ATOM   3874  C   GLU X 492      20.976  48.538  19.767  0.00  0.00            
ATOM   3875  O   GLU X 492      20.562  47.783  20.649  0.00  0.00            
ATOM   3876  N   GLY X 493      20.732  49.853  19.809  0.00  0.00            
ATOM   3877  CA  GLY X 493      20.143  50.598  20.939  0.00  0.00            
ATOM   3878  C   GLY X 493      21.130  50.812  22.098  0.00  0.00            
ATOM   3879  O   GLY X 493      21.209  51.897  22.687  0.00  0.00            
ATOM   3880  N   LEU X 494      21.933  49.786  22.374  0.00  0.00            
ATOM   3881  CA  LEU X 494      23.059  49.785  23.301  0.00  0.00            
ATOM   3882  CB  LEU X 494      23.377  48.304  23.589  0.00  0.00            
ATOM   3883  CG  LEU X 494      24.010  48.018  24.956  0.00  0.00            
ATOM   3884  CD1 LEU X 494      23.060  48.291  26.125  0.00  0.00            
ATOM   3885  CD2 LEU X 494      24.385  46.538  25.008  0.00  0.00            
ATOM   3886  C   LEU X 494      24.267  50.541  22.690  0.00  0.00            
ATOM   3887  O   LEU X 494      24.575  50.298  21.515  0.00  0.00            
ATOM   3888  N   PRO X 495      24.974  51.427  23.424  0.00  0.00            
ATOM   3889  CD  PRO X 495      24.665  51.884  24.774  0.00  0.00            
ATOM   3890  CG  PRO X 495      25.344  53.245  24.916  0.00  0.00            
ATOM   3891  CB  PRO X 495      26.570  53.119  24.014  0.00  0.00            
ATOM   3892  CA  PRO X 495      26.088  52.215  22.872  0.00  0.00            
ATOM   3893  C   PRO X 495      27.247  51.366  22.325  0.00  0.00            
ATOM   3894  O   PRO X 495      27.519  50.279  22.838  0.00  0.00            
ATOM   3895  N   HIE X 496      27.962  51.858  21.307  0.00  0.00            
ATOM   3896  CA  HIE X 496      29.193  51.221  20.817  0.00  0.00            
ATOM   3897  CB  HIE X 496      29.688  51.913  19.534  0.00  0.00            
ATOM   3898  CG  HIE X 496      31.067  51.470  19.105  0.00  0.00            
ATOM   3899  ND1 HIE X 496      32.205  52.283  19.094  0.00  0.00            
ATOM   3900  CE1 HIE X 496      33.233  51.476  18.778  0.00  0.00            
ATOM   3901  NE2 HIE X 496      32.795  50.230  18.548  0.00  0.00            
ATOM   3902  CD2 HIE X 496      31.431  50.205  18.746  0.00  0.00            
ATOM   3903  C   HIE X 496      30.289  51.221  21.894  0.00  0.00            
ATOM   3904  O   HIE X 496      30.584  52.260  22.491  0.00  0.00            
ATOM   3905  N   TRP X 497      30.908  50.054  22.092  0.00  0.00            
ATOM   3906  CA  TRP X 497      32.009  49.802  23.020  0.00  0.00            
ATOM   3907  CB  TRP X 497      31.543  48.766  24.057  0.00  0.00            
ATOM   3908  CG  TRP X 497      32.427  48.492  25.244  0.00  0.00            
ATOM   3909  CD1 TRP X 497      33.773  48.631  25.320  0.00  0.00            
ATOM   3910  NE1 TRP X 497      34.217  48.258  26.569  0.00  0.00            
ATOM   3911  CE2 TRP X 497      33.188  47.790  27.347  0.00  0.00            
ATOM   3912  CZ2 TRP X 497      33.141  47.245  28.632  0.00  0.00            
ATOM   3913  CH2 TRP X 497      31.900  46.947  29.213  0.00  0.00            
ATOM   3914  CZ3 TRP X 497      30.723  47.189  28.486  0.00  0.00            
ATOM   3915  CE3 TRP X 497      30.787  47.691  27.171  0.00  0.00            
ATOM   3916  CD2 TRP X 497      32.021  47.994  26.558  0.00  0.00            
ATOM   3917  C   TRP X 497      33.248  49.334  22.223  0.00  0.00            
ATOM   3918  O   TRP X 497      33.209  48.246  21.634  0.00  0.00            
ATOM   3919  N   PRO X 498      34.344  50.122  22.194  0.00  0.00            
ATOM   3920  CD  PRO X 498      34.496  51.418  22.848  0.00  0.00            
ATOM   3921  CG  PRO X 498      35.964  51.800  22.686  0.00  0.00            
ATOM   3922  CB  PRO X 498      36.331  51.134  21.364  0.00  0.00            
ATOM   3923  CA  PRO X 498      35.552  49.814  21.422  0.00  0.00            
ATOM   3924  C   PRO X 498      36.407  48.688  22.030  0.00  0.00            
ATOM   3925  O   PRO X 498      36.333  48.383  23.220  0.00  0.00            
ATOM   3926  N   GLU X 499      37.275  48.099  21.208  0.00  0.00            
ATOM   3927  CA  GLU X 499      38.245  47.077  21.622  0.00  0.00            
ATOM   3928  CB  GLU X 499      38.572  46.141  20.442  0.00  0.00            
ATOM   3929  CG  GLU X 499      37.358  45.319  19.989  0.00  0.00            
ATOM   3930  CD  GLU X 499      37.688  44.374  18.826  0.00  0.00            
ATOM   3931  OE1 GLU X 499      37.414  43.156  18.948  0.00  0.00            
ATOM   3932  OE2 GLU X 499      38.133  44.844  17.752  0.00  0.00            
ATOM   3933  C   GLU X 499      39.542  47.698  22.169  0.00  0.00            
ATOM   3934  O   GLU X 499      39.994  48.747  21.692  0.00  0.00            
ATOM   3935  N   TYR X 500      40.197  46.981  23.088  0.00  0.00            
ATOM   3936  CA  TYR X 500      41.530  47.288  23.635  0.00  0.00            
ATOM   3937  CB  TYR X 500      41.473  47.106  25.166  0.00  0.00            
ATOM   3938  CG  TYR X 500      42.680  47.652  25.908  0.00  0.00            
ATOM   3939  CD1 TYR X 500      42.866  49.045  25.985  0.00  0.00            
ATOM   3940  CE1 TYR X 500      44.023  49.572  26.586  0.00  0.00            
ATOM   3941  CZ  TYR X 500      44.997  48.703  27.116  0.00  0.00            
ATOM   3942  OH  TYR X 500      46.163  49.219  27.577  0.00  0.00            
ATOM   3943  CE2 TYR X 500      44.786  47.308  27.097  0.00  0.00            
ATOM   3944  CD2 TYR X 500      43.628  46.783  26.488  0.00  0.00            
ATOM   3945  C   TYR X 500      42.659  46.447  22.983  0.00  0.00            
ATOM   3946  O   TYR X 500      43.830  46.540  23.350  0.00  0.00            
ATOM   3947  N   ASN X 501      42.319  45.569  22.031  0.00  0.00            
ATOM   3948  CA  ASN X 501      43.196  44.513  21.508  0.00  0.00            
ATOM   3949  CB  ASN X 501      42.276  43.472  20.841  0.00  0.00            
ATOM   3950  CG  ASN X 501      42.953  42.138  20.581  0.00  0.00            
ATOM   3951  OD1 ASN X 501      43.259  41.772  19.451  0.00  0.00            
ATOM   3952  ND2 ASN X 501      43.176  41.352  21.607  0.00  0.00            
ATOM   3953  C   ASN X 501      44.333  45.009  20.574  0.00  0.00            
ATOM   3954  O   ASN X 501      45.371  44.351  20.476  0.00  0.00            
ATOM   3955  N   GLN X 502      44.156  46.165  19.923  0.00  0.00            
ATOM   3956  CA  GLN X 502      45.078  46.798  18.958  0.00  0.00            
ATOM   3957  CB  GLN X 502      44.491  46.566  17.546  0.00  0.00            
ATOM   3958  CG  GLN X 502      45.292  47.205  16.394  0.00  0.00            
ATOM   3959  CD  GLN X 502      44.877  46.729  15.000  0.00  0.00            
ATOM   3960  OE1 GLN X 502      44.560  45.567  14.771  0.00  0.00            
ATOM   3961  NE2 GLN X 502      44.914  47.589  14.005  0.00  0.00            
ATOM   3962  C   GLN X 502      45.334  48.300  19.245  0.00  0.00            
ATOM   3963  O   GLN X 502      46.282  48.882  18.711  0.00  0.00            
ATOM   3964  N   LYS X 503      44.499  48.938  20.074  0.00  0.00            
ATOM   3965  CA  LYS X 503      44.504  50.373  20.421  0.00  0.00            
ATOM   3966  CB  LYS X 503      43.425  51.103  19.596  0.00  0.00            
ATOM   3967  CG  LYS X 503      43.600  50.965  18.073  0.00  0.00            
ATOM   3968  CD  LYS X 503      42.447  51.583  17.277  0.00  0.00            
ATOM   3969  CE  LYS X 503      42.432  53.108  17.393  0.00  0.00            
ATOM   3970  NZ  LYS X 503      41.291  53.685  16.654  0.00  0.00            
ATOM   3971  C   LYS X 503      44.213  50.548  21.915  0.00  0.00            
ATOM   3972  O   LYS X 503      43.701  49.628  22.548  0.00  0.00            
ATOM   3973  N   GLU X 504      44.445  51.728  22.490  0.00  0.00            
ATOM   3974  CA  GLU X 504      44.123  52.001  23.904  0.00  0.00            
ATOM   3975  CB  GLU X 504      45.061  53.067  24.503  0.00  0.00            
ATOM   3976  CG  GLU X 504      46.563  52.801  24.368  0.00  0.00            
ATOM   3977  CD  GLU X 504      46.975  51.480  25.013  0.00  0.00            
ATOM   3978  OE1 GLU X 504      47.392  50.564  24.267  0.00  0.00            
ATOM   3979  OE2 GLU X 504      46.888  51.346  26.257  0.00  0.00            
ATOM   3980  C   GLU X 504      42.632  52.348  24.143  0.00  0.00            
ATOM   3981  O   GLU X 504      42.316  53.204  24.971  0.00  0.00            
ATOM   3982  N   GLY X 505      41.709  51.745  23.386  0.00  0.00            
ATOM   3983  CA  GLY X 505      40.279  52.076  23.398  0.00  0.00            
ATOM   3984  C   GLY X 505      39.513  51.497  24.591  0.00  0.00            
ATOM   3985  O   GLY X 505      39.723  50.346  24.973  0.00  0.00            
ATOM   3986  N   TYR X 506      38.602  52.285  25.170  0.00  0.00            
ATOM   3987  CA  TYR X 506      37.736  51.861  26.278  0.00  0.00            
ATOM   3988  CB  TYR X 506      38.501  52.010  27.607  0.00  0.00            
ATOM   3989  CG  TYR X 506      38.580  53.418  28.160  0.00  0.00            
ATOM   3990  CD1 TYR X 506      39.535  54.327  27.665  0.00  0.00            
ATOM   3991  CE1 TYR X 506      39.614  55.624  28.208  0.00  0.00            
ATOM   3992  CZ  TYR X 506      38.722  56.018  29.227  0.00  0.00            
ATOM   3993  OH  TYR X 506      38.774  57.274  29.737  0.00  0.00            
ATOM   3994  CE2 TYR X 506      37.761  55.111  29.709  0.00  0.00            
ATOM   3995  CD2 TYR X 506      37.698  53.810  29.184  0.00  0.00            
ATOM   3996  C   TYR X 506      36.398  52.628  26.302  0.00  0.00            
ATOM   3997  O   TYR X 506      36.230  53.627  25.598  0.00  0.00            
ATOM   3998  N   LEU X 507      35.438  52.174  27.116  0.00  0.00            
ATOM   3999  CA  LEU X 507      34.148  52.850  27.327  0.00  0.00            
ATOM   4000  CB  LEU X 507      33.031  51.786  27.290  0.00  0.00            
ATOM   4001  CG  LEU X 507      31.598  52.351  27.359  0.00  0.00            
ATOM   4002  CD1 LEU X 507      31.235  53.125  26.090  0.00  0.00            
ATOM   4003  CD2 LEU X 507      30.587  51.217  27.514  0.00  0.00            
ATOM   4004  C   LEU X 507      34.136  53.667  28.635  0.00  0.00            
ATOM   4005  O   LEU X 507      34.355  53.112  29.713  0.00  0.00            
ATOM   4006  N   GLN X 508      33.820  54.965  28.574  0.00  0.00            
ATOM   4007  CA  GLN X 508      33.469  55.748  29.766  0.00  0.00            
ATOM   4008  CB  GLN X 508      33.762  57.244  29.559  0.00  0.00            
ATOM   4009  CG  GLN X 508      35.260  57.565  29.599  0.00  0.00            
ATOM   4010  CD  GLN X 508      35.569  59.048  29.404  0.00  0.00            
ATOM   4011  OE1 GLN X 508      34.709  59.889  29.164  0.00  0.00            
ATOM   4012  NE2 GLN X 508      36.812  59.442  29.533  0.00  0.00            
ATOM   4013  C   GLN X 508      31.985  55.549  30.080  0.00  0.00            
ATOM   4014  O   GLN X 508      31.139  55.928  29.271  0.00  0.00            
ATOM   4015  N   ILE X 509      31.663  55.002  31.256  0.00  0.00            
ATOM   4016  CA  ILE X 509      30.278  54.821  31.724  0.00  0.00            
ATOM   4017  CB  ILE X 509      30.064  53.412  32.329  0.00  0.00            
ATOM   4018  CG2 ILE X 509      28.595  53.257  32.773  0.00  0.00            
ATOM   4019  CG1 ILE X 509      30.454  52.312  31.309  0.00  0.00            
ATOM   4020  CD1 ILE X 509      30.252  50.875  31.807  0.00  0.00            
ATOM   4021  C   ILE X 509      29.942  55.950  32.703  0.00  0.00            
ATOM   4022  O   ILE X 509      30.597  56.085  33.737  0.00  0.00            
ATOM   4023  N   GLY X 510      28.947  56.782  32.386  0.00  0.00            
ATOM   4024  CA  GLY X 510      28.662  57.997  33.159  0.00  0.00            
ATOM   4025  C   GLY X 510      27.440  58.783  32.682  0.00  0.00            
ATOM   4026  O   GLY X 510      26.552  58.228  32.030  0.00  0.00            
ATOM   4027  N   ALA X 511      27.409  60.084  32.997  0.00  0.00            
ATOM   4028  CA  ALA X 511      26.332  61.016  32.633  0.00  0.00            
ATOM   4029  CB  ALA X 511      26.810  62.431  32.972  0.00  0.00            
ATOM   4030  C   ALA X 511      25.939  60.948  31.146  0.00  0.00            
ATOM   4031  O   ALA X 511      24.754  60.970  30.798  0.00  0.00            
ATOM   4032  N   ASN X 512      26.937  60.812  30.272  0.00  0.00            
ATOM   4033  CA  ASN X 512      26.778  60.332  28.906  0.00  0.00            
ATOM   4034  CB  ASN X 512      26.909  61.533  27.951  0.00  0.00            
ATOM   4035  CG  ASN X 512      26.403  61.230  26.554  0.00  0.00            
ATOM   4036  OD1 ASN X 512      26.501  60.125  26.050  0.00  0.00            
ATOM   4037  ND2 ASN X 512      25.787  62.183  25.896  0.00  0.00            
ATOM   4038  C   ASN X 512      27.804  59.208  28.674  0.00  0.00            
ATOM   4039  O   ASN X 512      29.012  59.429  28.811  0.00  0.00            
ATOM   4040  N   THR X 513      27.332  57.995  28.376  0.00  0.00            
ATOM   4041  CA  THR X 513      28.188  56.806  28.210  0.00  0.00            
ATOM   4042  CB  THR X 513      27.433  55.535  28.626  0.00  0.00            
ATOM   4043  CG2 THR X 513      28.179  54.232  28.345  0.00  0.00            
ATOM   4044  OG1 THR X 513      27.209  55.601  30.019  0.00  0.00            
ATOM   4045  C   THR X 513      28.722  56.744  26.779  0.00  0.00            
ATOM   4046  O   THR X 513      27.931  56.628  25.841  0.00  0.00            
ATOM   4047  N   GLN X 514      30.043  56.897  26.616  0.00  0.00            
ATOM   4048  CA  GLN X 514      30.705  57.239  25.343  0.00  0.00            
ATOM   4049  CB  GLN X 514      30.840  58.777  25.209  0.00  0.00            
ATOM   4050  CG  GLN X 514      29.503  59.538  25.249  0.00  0.00            
ATOM   4051  CD  GLN X 514      29.636  61.055  25.132  0.00  0.00            
ATOM   4052  OE1 GLN X 514      29.165  61.689  24.193  0.00  0.00            
ATOM   4053  NE2 GLN X 514      30.219  61.726  26.099  0.00  0.00            
ATOM   4054  C   GLN X 514      32.107  56.605  25.231  0.00  0.00            
ATOM   4055  O   GLN X 514      32.812  56.445  26.232  0.00  0.00            
ATOM   4056  N   ALA X 515      32.538  56.275  24.011  0.00  0.00            
ATOM   4057  CA  ALA X 515      33.872  55.745  23.717  0.00  0.00            
ATOM   4058  CB  ALA X 515      33.882  55.230  22.272  0.00  0.00            
ATOM   4059  C   ALA X 515      35.002  56.771  23.957  0.00  0.00            
ATOM   4060  O   ALA X 515      34.892  57.946  23.589  0.00  0.00            
ATOM   4061  N   ALA X 516      36.113  56.306  24.531  0.00  0.00            
ATOM   4062  CA  ALA X 516      37.302  57.088  24.881  0.00  0.00            
ATOM   4063  CB  ALA X 516      37.155  57.510  26.348  0.00  0.00            
ATOM   4064  C   ALA X 516      38.598  56.284  24.629  0.00  0.00            
ATOM   4065  O   ALA X 516      38.552  55.156  24.125  0.00  0.00            
ATOM   4066  N   GLN X 517      39.762  56.868  24.936  0.00  0.00            
ATOM   4067  CA  GLN X 517      41.072  56.254  24.678  0.00  0.00            
ATOM   4068  CB  GLN X 517      41.523  56.688  23.268  0.00  0.00            
ATOM   4069  CG  GLN X 517      42.559  55.745  22.643  0.00  0.00            
ATOM   4070  CD  GLN X 517      42.988  56.216  21.262  0.00  0.00            
ATOM   4071  OE1 GLN X 517      43.669  57.224  21.118  0.00  0.00            
ATOM   4072  NE2 GLN X 517      42.622  55.525  20.209  0.00  0.00            
ATOM   4073  C   GLN X 517      42.132  56.592  25.753  0.00  0.00            
ATOM   4074  O   GLN X 517      42.025  57.603  26.454  0.00  0.00            
ATOM   4075  N   LYS X 518      43.184  55.765  25.852  0.00  0.00            
ATOM   4076  CA  LYS X 518      44.480  56.023  26.525  0.00  0.00            
ATOM   4077  CB  LYS X 518      45.431  56.850  25.625  0.00  0.00            
ATOM   4078  CG  LYS X 518      44.919  58.259  25.283  0.00  0.00            
ATOM   4079  CD  LYS X 518      46.015  59.147  24.678  0.00  0.00            
ATOM   4080  CE  LYS X 518      45.449  60.460  24.116  0.00  0.00            
ATOM   4081  NZ  LYS X 518      44.764  61.264  25.154  0.00  0.00            
ATOM   4082  C   LYS X 518      44.416  56.493  27.987  0.00  0.00            
ATOM   4083  O   LYS X 518      45.177  57.370  28.398  0.00  0.00            
ATOM   4084  N   LEU X 519      43.547  55.889  28.799  0.00  0.00            
ATOM   4085  CA  LEU X 519      43.594  56.054  30.258  0.00  0.00            
ATOM   4086  CB  LEU X 519      42.357  55.410  30.919  0.00  0.00            
ATOM   4087  CG  LEU X 519      42.325  53.874  31.084  0.00  0.00            
ATOM   4088  CD1 LEU X 519      41.009  53.477  31.758  0.00  0.00            
ATOM   4089  CD2 LEU X 519      42.423  53.092  29.771  0.00  0.00            
ATOM   4090  C   LEU X 519      44.931  55.547  30.842  0.00  0.00            
ATOM   4091  O   LEU X 519      45.440  54.514  30.408  0.00  0.00            
ATOM   4092  N   LYS X 520      45.496  56.269  31.819  0.00  0.00            
ATOM   4093  CA  LYS X 520      46.708  55.918  32.598  0.00  0.00            
ATOM   4094  CB  LYS X 520      46.370  54.801  33.615  0.00  0.00            
ATOM   4095  CG  LYS X 520      45.155  55.070  34.526  0.00  0.00            
ATOM   4096  CD  LYS X 520      45.385  56.188  35.554  0.00  0.00            
ATOM   4097  CE  LYS X 520      44.078  56.464  36.308  0.00  0.00            
ATOM   4098  NZ  LYS X 520      44.296  57.325  37.491  0.00  0.00            
ATOM   4099  C   LYS X 520      47.998  55.607  31.800  0.00  0.00            
ATOM   4100  O   LYS X 520      48.980  55.158  32.392  0.00  0.00            
ATOM   4101  N   ASP X 521      48.039  55.838  30.484  0.00  0.00            
ATOM   4102  CA  ASP X 521      49.129  55.403  29.588  0.00  0.00            
ATOM   4103  CB  ASP X 521      48.744  55.775  28.141  0.00  0.00            
ATOM   4104  CG  ASP X 521      49.834  55.479  27.102  0.00  0.00            
ATOM   4105  OD1 ASP X 521      50.287  54.311  27.023  0.00  0.00            
ATOM   4106  OD2 ASP X 521      50.222  56.409  26.353  0.00  0.00            
ATOM   4107  C   ASP X 521      50.512  55.963  29.986  0.00  0.00            
ATOM   4108  O   ASP X 521      51.499  55.218  30.015  0.00  0.00            
ATOM   4109  N   LYS X 522      50.589  57.248  30.356  0.00  0.00            
ATOM   4110  CA  LYS X 522      51.836  57.897  30.805  0.00  0.00            
ATOM   4111  CB  LYS X 522      51.807  59.396  30.453  0.00  0.00            
ATOM   4112  CG  LYS X 522      52.082  59.561  28.949  0.00  0.00            
ATOM   4113  CD  LYS X 522      51.900  60.986  28.409  0.00  0.00            
ATOM   4114  CE  LYS X 522      52.383  61.000  26.951  0.00  0.00            
ATOM   4115  NZ  LYS X 522      51.993  62.229  26.225  0.00  0.00            
ATOM   4116  C   LYS X 522      52.185  57.616  32.270  0.00  0.00            
ATOM   4117  O   LYS X 522      53.361  57.695  32.630  0.00  0.00            
ATOM   4118  N   GLU X 523      51.237  57.182  33.102  0.00  0.00            
ATOM   4119  CA  GLU X 523      51.561  56.600  34.413  0.00  0.00            
ATOM   4120  CB  GLU X 523      50.359  56.618  35.379  0.00  0.00            
ATOM   4121  CG  GLU X 523      50.749  57.352  36.673  0.00  0.00            
ATOM   4122  CD  GLU X 523      49.631  57.337  37.720  0.00  0.00            
ATOM   4123  OE1 GLU X 523      48.585  57.998  37.500  0.00  0.00            
ATOM   4124  OE2 GLU X 523      49.782  56.698  38.793  0.00  0.00            
ATOM   4125  C   GLU X 523      52.143  55.187  34.267  0.00  0.00            
ATOM   4126  O   GLU X 523      53.142  54.876  34.909  0.00  0.00            
ATOM   4127  N   VAL X 524      51.599  54.347  33.379  0.00  0.00            
ATOM   4128  CA  VAL X 524      52.160  53.011  33.087  0.00  0.00            
ATOM   4129  CB  VAL X 524      51.242  52.220  32.129  0.00  0.00            
ATOM   4130  CG1 VAL X 524      51.867  50.896  31.665  0.00  0.00            
ATOM   4131  CG2 VAL X 524      49.914  51.866  32.813  0.00  0.00            
ATOM   4132  C   VAL X 524      53.591  53.124  32.542  0.00  0.00            
ATOM   4133  O   VAL X 524      54.469  52.371  32.973  0.00  0.00            
ATOM   4134  N   ALA X 525      53.864  54.097  31.664  0.00  0.00            
ATOM   4135  CA  ALA X 525      55.215  54.372  31.163  0.00  0.00            
ATOM   4136  CB  ALA X 525      55.114  55.421  30.048  0.00  0.00            
ATOM   4137  C   ALA X 525      56.183  54.823  32.279  0.00  0.00            
ATOM   4138  O   ALA X 525      57.316  54.338  32.347  0.00  0.00            
ATOM   4139  N   PHE X 526      55.723  55.694  33.186  0.00  0.00            
ATOM   4140  CA  PHE X 526      56.483  56.173  34.346  0.00  0.00            
ATOM   4141  CB  PHE X 526      55.699  57.330  34.988  0.00  0.00            
ATOM   4142  CG  PHE X 526      56.162  57.751  36.371  0.00  0.00            
ATOM   4143  CD1 PHE X 526      57.232  58.653  36.521  0.00  0.00            
ATOM   4144  CE1 PHE X 526      57.660  59.032  37.806  0.00  0.00            
ATOM   4145  CZ  PHE X 526      57.018  58.513  38.945  0.00  0.00            
ATOM   4146  CE2 PHE X 526      55.949  57.612  38.799  0.00  0.00            
ATOM   4147  CD2 PHE X 526      55.518  57.237  37.514  0.00  0.00            
ATOM   4148  C   PHE X 526      56.789  55.061  35.363  0.00  0.00            
ATOM   4149  O   PHE X 526      57.940  54.923  35.780  0.00  0.00            
ATOM   4150  N   TRP X 527      55.792  54.250  35.737  0.00  0.00            
ATOM   4151  CA  TRP X 527      55.919  53.207  36.763  0.00  0.00            
ATOM   4152  CB  TRP X 527      54.526  52.764  37.230  0.00  0.00            
ATOM   4153  CG  TRP X 527      53.823  53.709  38.158  0.00  0.00            
ATOM   4154  CD1 TRP X 527      52.645  54.330  37.926  0.00  0.00            
ATOM   4155  NE1 TRP X 527      52.301  55.116  39.009  0.00  0.00            
ATOM   4156  CE2 TRP X 527      53.251  55.034  40.005  0.00  0.00            
ATOM   4157  CZ2 TRP X 527      53.365  55.618  41.272  0.00  0.00            
ATOM   4158  CH2 TRP X 527      54.480  55.309  42.072  0.00  0.00            
ATOM   4159  CZ3 TRP X 527      55.467  54.430  41.594  0.00  0.00            
ATOM   4160  CE3 TRP X 527      55.342  53.844  40.320  0.00  0.00            
ATOM   4161  CD2 TRP X 527      54.235  54.134  39.492  0.00  0.00            
ATOM   4162  C   TRP X 527      56.740  51.999  36.300  0.00  0.00            
ATOM   4163  O   TRP X 527      57.561  51.487  37.060  0.00  0.00            
ATOM   4164  N   THR X 528      56.603  51.569  35.041  0.00  0.00            
ATOM   4165  CA  THR X 528      57.435  50.476  34.489  0.00  0.00            
ATOM   4166  CB  THR X 528      56.957  50.026  33.099  0.00  0.00            
ATOM   4167  CG2 THR X 528      55.650  49.237  33.174  0.00  0.00            
ATOM   4168  OG1 THR X 528      56.738  51.133  32.255  0.00  0.00            
ATOM   4169  C   THR X 528      58.927  50.831  34.446  0.00  0.00            
ATOM   4170  O   THR X 528      59.768  49.942  34.579  0.00  0.00            
ATOM   4171  N   ASN X 529      59.269  52.123  34.376  0.00  0.00            
ATOM   4172  CA  ASN X 529      60.637  52.644  34.494  0.00  0.00            
ATOM   4173  CB  ASN X 529      60.659  53.996  33.754  0.00  0.00            
ATOM   4174  CG  ASN X 529      62.047  54.585  33.589  0.00  0.00            
ATOM   4175  OD1 ASN X 529      62.844  54.109  32.794  0.00  0.00            
ATOM   4176  ND2 ASN X 529      62.384  55.632  34.300  0.00  0.00            
ATOM   4177  C   ASN X 529      61.160  52.712  35.957  0.00  0.00            
ATOM   4178  O   ASN X 529      62.298  53.124  36.184  0.00  0.00            
ATOM   4179  N   LEU X 530      60.351  52.297  36.945  0.00  0.00            
ATOM   4180  CA  LEU X 530      60.699  52.210  38.375  0.00  0.00            
ATOM   4181  CB  LEU X 530      59.818  53.192  39.175  0.00  0.00            
ATOM   4182  CG  LEU X 530      59.970  54.679  38.800  0.00  0.00            
ATOM   4183  CD1 LEU X 530      58.951  55.510  39.579  0.00  0.00            
ATOM   4184  CD2 LEU X 530      61.362  55.234  39.115  0.00  0.00            
ATOM   4185  C   LEU X 530      60.569  50.780  38.944  0.00  0.00            
ATOM   4186  O   LEU X 530      61.316  50.412  39.852  0.00  0.00            
ATOM   4187  N   PHE X 531      59.668  49.949  38.403  0.00  0.00            
ATOM   4188  CA  PHE X 531      59.513  48.531  38.781  0.00  0.00            
ATOM   4189  CB  PHE X 531      58.221  47.965  38.162  0.00  0.00            
ATOM   4190  CG  PHE X 531      56.892  48.570  38.593  0.00  0.00            
ATOM   4191  CD1 PHE X 531      55.817  48.571  37.683  0.00  0.00            
ATOM   4192  CE1 PHE X 531      54.556  49.057  38.069  0.00  0.00            
ATOM   4193  CZ  PHE X 531      54.360  49.551  39.371  0.00  0.00            
ATOM   4194  CE2 PHE X 531      55.427  49.551  40.286  0.00  0.00            
ATOM   4195  CD2 PHE X 531      56.685  49.050  39.903  0.00  0.00            
ATOM   4196  C   PHE X 531      60.701  47.632  38.378  0.00  0.00            
ATOM   4197  O   PHE X 531      60.783  46.494  38.850  0.00  0.00            
ATOM   4198  N   ALA X 532      61.603  48.125  37.522  0.00  0.00            
ATOM   4199  CA  ALA X 532      62.811  47.438  37.065  0.00  0.00            
ATOM   4200  CB  ALA X 532      62.470  46.654  35.788  0.00  0.00            
ATOM   4201  C   ALA X 532      63.972  48.426  36.817  0.00  0.00            
ATOM   4202  O   ALA X 532      63.740  49.614  36.571  0.00  0.00            
ATOM   4203  N   LYS X 533      65.219  47.931  36.851  0.00  0.00            
ATOM   4204  CA  LYS X 533      66.456  48.680  36.552  0.00  0.00            
ATOM   4205  CB  LYS X 533      67.585  48.212  37.491  0.00  0.00            
ATOM   4206  CG  LYS X 533      68.900  48.986  37.279  0.00  0.00            
ATOM   4207  CD  LYS X 533      69.899  48.701  38.407  0.00  0.00            
ATOM   4208  CE  LYS X 533      71.327  49.130  38.044  0.00  0.00            
ATOM   4209  NZ  LYS X 533      72.271  48.755  39.121  0.00  0.00            
ATOM   4210  C   LYS X 533      66.809  48.626  35.066  0.00  0.00            
ATOM   4211  O   LYS X 533      66.588  49.657  34.390  0.00  0.00            
ATOM   4212  OXT LYS X 533      67.258  47.575  34.555  0.00  0.00            
END
