# Supplementary material for: Insights into the Degradation of Polymer–Drug Conjugates by an Overexpressed Enzyme in Cancer Cells
Source: J Med Chem. 2023 Feb 14;66(4):2761–72. doi: 10.1021/acs.jmedchem.2c01781 (PMC9969400; doi:10.1021/acs.jmedchem.2c01781)
Supplement: Supplementary file 2 — jm2c01781_si_002.zip [file jm2c01781_si_002.zip › 9a-TI1.pdb]

CRYST1   93.475   93.475   93.475 109.47 109.47 109.47 P 1           1
ATOM      1  N   SER X   1      33.911  69.386  80.546  1.00  0.00           N
ATOM      2  CA  SER X   1      33.243  69.088  79.210  1.00  0.00           C
ATOM      3  CB  SER X   1      34.071  69.607  78.001  1.00  0.00           C
ATOM      4  OG  SER X   1      35.390  69.332  78.271  1.00  0.00           O
ATOM      5  C   SER X   1      33.305  67.564  79.059  1.00  0.00           C
ATOM      6  O   SER X   1      34.178  66.854  79.622  1.00  0.00           O
ATOM      7  N   SER X   2      32.293  67.112  78.366  1.00  0.00           N
ATOM      8  CA  SER X   2      32.014  65.714  77.942  1.00  0.00           C
ATOM      9  CB  SER X   2      30.527  65.470  78.046  1.00  0.00           C
ATOM     10  OG  SER X   2      30.039  65.779  79.325  1.00  0.00           O
ATOM     11  C   SER X   2      32.526  65.366  76.530  1.00  0.00           C
ATOM     12  O   SER X   2      32.722  66.273  75.777  1.00  0.00           O
ATOM     13  N   PRO X   3      32.719  64.096  76.135  1.00  0.00           N
ATOM     14  CD  PRO X   3      32.415  62.875  76.931  1.00  0.00           C
ATOM     15  CG  PRO X   3      33.228  61.724  76.444  1.00  0.00           C
ATOM     16  CB  PRO X   3      33.545  62.198  75.088  1.00  0.00           C
ATOM     17  CA  PRO X   3      33.252  63.644  74.913  1.00  0.00           C
ATOM     18  C   PRO X   3      32.317  63.859  73.733  1.00  0.00           C
ATOM     19  O   PRO X   3      31.106  63.717  73.933  1.00  0.00           O
ATOM     20  N   PRO X   4      32.753  64.081  72.469  1.00  0.00           N
ATOM     21  CD  PRO X   4      34.128  64.027  72.019  1.00  0.00           C
ATOM     22  CG  PRO X   4      34.208  64.163  70.477  1.00  0.00           C
ATOM     23  CB  PRO X   4      32.810  64.852  70.188  1.00  0.00           C
ATOM     24  CA  PRO X   4      31.898  64.494  71.367  1.00  0.00           C
ATOM     25  C   PRO X   4      30.992  63.350  70.915  1.00  0.00           C
ATOM     26  O   PRO X   4      31.407  62.243  70.675  1.00  0.00           O
ATOM     27  N   VAL X   5      29.719  63.639  70.818  1.00  0.00           N
ATOM     28  CA  VAL X   5      28.708  62.732  70.152  1.00  0.00           C
ATOM     29  CB  VAL X   5      27.596  62.258  71.116  1.00  0.00           C
ATOM     30  CG1 VAL X   5      26.769  61.061  70.573  1.00  0.00           C
ATOM     31  CG2 VAL X   5      28.240  61.731  72.364  1.00  0.00           C
ATOM     32  C   VAL X   5      28.051  63.403  68.917  1.00  0.00           C
ATOM     33  O   VAL X   5      27.416  64.451  69.047  1.00  0.00           O
ATOM     34  N   VAL X   6      28.087  62.722  67.763  1.00  0.00           N
ATOM     35  CA  VAL X   6      27.658  63.254  66.475  1.00  0.00           C
ATOM     36  CB  VAL X   6      28.957  63.159  65.587  1.00  0.00           C
ATOM     37  CG1 VAL X   6      28.798  63.831  64.251  1.00  0.00           C
ATOM     38  CG2 VAL X   6      30.151  63.823  66.238  1.00  0.00           C
ATOM     39  C   VAL X   6      26.441  62.506  65.898  1.00  0.00           C
ATOM     40  O   VAL X   6      26.402  61.289  66.099  1.00  0.00           O
ATOM     41  N   ASP X   7      25.599  63.149  65.130  1.00  0.00           N
ATOM     42  CA  ASP X   7      24.326  62.653  64.655  1.00  0.00           C
ATOM     43  CB  ASP X   7      23.239  63.467  65.250  1.00  0.00           C
ATOM     44  CG  ASP X   7      21.861  63.191  64.657  1.00  0.00           C
ATOM     45  OD1 ASP X   7      20.949  62.600  65.266  1.00  0.00           O
ATOM     46  OD2 ASP X   7      21.532  63.544  63.509  1.00  0.00           O
ATOM     47  C   ASP X   7      24.367  62.500  63.129  1.00  0.00           C
ATOM     48  O   ASP X   7      24.533  63.471  62.342  1.00  0.00           O
ATOM     49  N   THR X   8      24.064  61.317  62.638  1.00  0.00           N
ATOM     50  CA  THR X   8      23.800  61.113  61.177  1.00  0.00           C
ATOM     51  CB  THR X   8      24.848  60.132  60.620  1.00  0.00           C
ATOM     52  CG2 THR X   8      26.361  60.479  60.762  1.00  0.00           C
ATOM     53  OG1 THR X   8      24.651  58.965  61.277  1.00  0.00           O
ATOM     54  C   THR X   8      22.391  60.525  61.030  1.00  0.00           C
ATOM     55  O   THR X   8      21.940  59.886  62.004  1.00  0.00           O
ATOM     56  N   VAL X   9      21.728  60.530  59.821  1.00  0.00           N
ATOM     57  CA  VAL X   9      20.324  60.054  59.739  1.00  0.00           C
ATOM     58  CB  VAL X   9      19.619  60.343  58.418  1.00  0.00           C
ATOM     59  CG1 VAL X   9      19.818  61.803  58.007  1.00  0.00           C
ATOM     60  CG2 VAL X   9      20.284  59.481  57.367  1.00  0.00           C
ATOM     61  C   VAL X   9      20.040  58.597  60.088  1.00  0.00           C
ATOM     62  O   VAL X   9      18.863  58.179  60.211  1.00  0.00           O
ATOM     63  N   HIE X  10      21.109  57.799  60.280  1.00  0.00           N
ATOM     64  CA  HIE X  10      21.066  56.391  60.575  1.00  0.00           C
ATOM     65  CB  HIE X  10      22.206  55.753  59.787  1.00  0.00           C
ATOM     66  CG  HIE X  10      22.264  56.055  58.302  1.00  0.00           C
ATOM     67  ND1 HIE X  10      21.678  55.366  57.275  1.00  0.00           N
ATOM     68  CE1 HIE X  10      22.053  55.982  56.100  1.00  0.00           C
ATOM     69  NE2 HIE X  10      22.817  57.080  56.358  1.00  0.00           N
ATOM     70  CD2 HIE X  10      22.878  57.153  57.729  1.00  0.00           C
ATOM     71  C   HIE X  10      21.262  56.145  62.063  1.00  0.00           C
ATOM     72  O   HIE X  10      20.789  55.078  62.611  1.00  0.00           O
ATOM     73  N   GLY X  11      21.891  57.120  62.805  1.00  0.00           N
ATOM     74  CA  GLY X  11      22.173  56.962  64.224  1.00  0.00           C
ATOM     75  C   GLY X  11      23.384  57.792  64.722  1.00  0.00           C
ATOM     76  O   GLY X  11      23.920  58.564  63.971  1.00  0.00           O
ATOM     77  N   LYS X  12      23.751  57.689  66.061  1.00  0.00           N
ATOM     78  CA  LYS X  12      24.714  58.587  66.663  1.00  0.00           C
ATOM     79  CB  LYS X  12      24.226  59.278  68.005  1.00  0.00           C
ATOM     80  CG  LYS X  12      23.447  60.601  67.697  1.00  0.00           C
ATOM     81  CD  LYS X  12      22.800  61.136  68.999  1.00  0.00           C
ATOM     82  CE  LYS X  12      22.174  62.537  68.784  1.00  0.00           C
ATOM     83  NZ  LYS X  12      21.602  63.031  70.029  1.00  0.00           N
ATOM     84  C   LYS X  12      25.999  57.838  66.824  1.00  0.00           C
ATOM     85  O   LYS X  12      25.943  56.638  67.143  1.00  0.00           O
ATOM     86  N   VAL X  13      27.135  58.540  66.939  1.00  0.00           N
ATOM     87  CA  VAL X  13      28.483  57.886  67.130  1.00  0.00           C
ATOM     88  CB  VAL X  13      29.317  57.956  65.795  1.00  0.00           C
ATOM     89  CG1 VAL X  13      30.605  57.217  65.991  1.00  0.00           C
ATOM     90  CG2 VAL X  13      28.581  57.214  64.614  1.00  0.00           C
ATOM     91  C   VAL X  13      29.147  58.704  68.219  1.00  0.00           C
ATOM     92  O   VAL X  13      29.399  59.904  68.010  1.00  0.00           O
ATOM     93  N   LEU X  14      29.723  58.026  69.270  1.00  0.00           N
ATOM     94  CA  LEU X  14      30.307  58.616  70.438  1.00  0.00           C
ATOM     95  CB  LEU X  14      29.570  58.178  71.686  1.00  0.00           C
ATOM     96  CG  LEU X  14      30.326  58.135  73.082  1.00  0.00           C
ATOM     97  CD1 LEU X  14      30.654  59.455  73.771  1.00  0.00           C
ATOM     98  CD2 LEU X  14      29.521  57.389  74.179  1.00  0.00           C
ATOM     99  C   LEU X  14      31.797  58.326  70.277  1.00  0.00           C
ATOM    100  O   LEU X  14      32.199  57.127  70.110  1.00  0.00           O
ATOM    101  N   GLY X  15      32.559  59.426  70.331  1.00  0.00           N
ATOM    102  CA  GLY X  15      34.022  59.423  70.067  1.00  0.00           C
ATOM    103  C   GLY X  15      34.900  59.648  71.317  1.00  0.00           C
ATOM    104  O   GLY X  15      34.432  59.411  72.446  1.00  0.00           O
ATOM    105  N   LYS X  16      36.153  60.091  71.170  1.00  0.00           N
ATOM    106  CA  LYS X  16      36.772  60.831  72.221  1.00  0.00           C
ATOM    107  CB  LYS X  16      37.627  59.875  73.072  1.00  0.00           C
ATOM    108  CG  LYS X  16      38.776  59.177  72.357  1.00  0.00           C
ATOM    109  CD  LYS X  16      39.517  58.221  73.399  1.00  0.00           C
ATOM    110  CE  LYS X  16      40.772  57.560  72.707  1.00  0.00           C
ATOM    111  NZ  LYS X  16      41.516  56.729  73.703  1.00  0.00           N
ATOM    112  C   LYS X  16      37.700  61.978  71.756  1.00  0.00           C
ATOM    113  O   LYS X  16      38.069  62.069  70.589  1.00  0.00           O
ATOM    114  N   PHE X  17      37.992  62.826  72.683  1.00  0.00           N
ATOM    115  CA  PHE X  17      38.902  63.994  72.447  1.00  0.00           C
ATOM    116  CB  PHE X  17      38.567  65.255  73.268  1.00  0.00           C
ATOM    117  CG  PHE X  17      37.248  65.990  72.949  1.00  0.00           C
ATOM    118  CD1 PHE X  17      37.062  66.544  71.655  1.00  0.00           C
ATOM    119  CE1 PHE X  17      35.959  67.418  71.380  1.00  0.00           C
ATOM    120  CZ  PHE X  17      35.006  67.693  72.391  1.00  0.00           C
ATOM    121  CE2 PHE X  17      35.266  67.214  73.649  1.00  0.00           C
ATOM    122  CD2 PHE X  17      36.346  66.368  73.971  1.00  0.00           C
ATOM    123  C   PHE X  17      40.374  63.509  72.586  1.00  0.00           C
ATOM    124  O   PHE X  17      40.791  62.559  73.314  1.00  0.00           O
ATOM    125  N   VAL X  18      41.174  64.171  71.763  1.00  0.00           N
ATOM    126  CA  VAL X  18      42.639  64.206  71.837  1.00  0.00           C
ATOM    127  CB  VAL X  18      43.213  63.156  70.827  1.00  0.00           C
ATOM    128  CG1 VAL X  18      43.436  61.799  71.460  1.00  0.00           C
ATOM    129  CG2 VAL X  18      42.442  63.006  69.471  1.00  0.00           C
ATOM    130  C   VAL X  18      43.333  65.602  71.554  1.00  0.00           C
ATOM    131  O   VAL X  18      42.666  66.555  71.290  1.00  0.00           O
ATOM    132  N   SER X  19      44.615  65.647  71.825  1.00  0.00           N
ATOM    133  CA  SER X  19      45.393  66.908  71.554  1.00  0.00           C
ATOM    134  CB  SER X  19      45.376  67.869  72.707  1.00  0.00           C
ATOM    135  OG  SER X  19      45.786  69.208  72.381  1.00  0.00           O
ATOM    136  C   SER X  19      46.893  66.538  71.152  1.00  0.00           C
ATOM    137  O   SER X  19      47.446  65.576  71.791  1.00  0.00           O
ATOM    138  N   LEU X  20      47.576  67.107  70.172  1.00  0.00           N
ATOM    139  CA  LEU X  20      48.881  66.746  69.731  1.00  0.00           C
ATOM    140  CB  LEU X  20      49.018  67.149  68.302  1.00  0.00           C
ATOM    141  CG  LEU X  20      50.257  66.410  67.593  1.00  0.00           C
ATOM    142  CD1 LEU X  20      49.984  64.930  67.333  1.00  0.00           C
ATOM    143  CD2 LEU X  20      50.612  67.068  66.386  1.00  0.00           C
ATOM    144  C   LEU X  20      49.986  67.335  70.678  1.00  0.00           C
ATOM    145  O   LEU X  20      49.885  68.521  71.007  1.00  0.00           O
ATOM    146  N   GLU X  21      50.873  66.535  71.268  1.00  0.00           N
ATOM    147  CA  GLU X  21      51.808  67.034  72.312  1.00  0.00           C
ATOM    148  CB  GLU X  21      52.862  65.937  72.765  1.00  0.00           C
ATOM    149  CG  GLU X  21      52.428  65.042  73.885  1.00  0.00           C
ATOM    150  CD  GLU X  21      52.188  65.675  75.260  1.00  0.00           C
ATOM    151  OE1 GLU X  21      51.267  65.183  75.958  1.00  0.00           O
ATOM    152  OE2 GLU X  21      52.830  66.687  75.615  1.00  0.00           O
ATOM    153  C   GLU X  21      52.570  68.223  71.826  1.00  0.00           C
ATOM    154  O   GLU X  21      53.123  68.307  70.719  1.00  0.00           O
ATOM    155  N   GLY X  22      52.549  69.234  72.715  1.00  0.00           N
ATOM    156  CA  GLY X  22      53.248  70.534  72.517  1.00  0.00           C
ATOM    157  C   GLY X  22      52.674  71.422  71.472  1.00  0.00           C
ATOM    158  O   GLY X  22      53.230  72.517  71.336  1.00  0.00           O
ATOM    159  N   PHE X  23      51.550  71.051  70.879  1.00  0.00           N
ATOM    160  CA  PHE X  23      50.813  71.786  69.804  1.00  0.00           C
ATOM    161  CB  PHE X  23      50.739  70.892  68.594  1.00  0.00           C
ATOM    162  CG  PHE X  23      52.039  70.751  67.754  1.00  0.00           C
ATOM    163  CD1 PHE X  23      52.537  71.935  67.051  1.00  0.00           C
ATOM    164  CE1 PHE X  23      53.754  71.898  66.362  1.00  0.00           C
ATOM    165  CZ  PHE X  23      54.579  70.697  66.363  1.00  0.00           C
ATOM    166  CE2 PHE X  23      54.095  69.595  67.074  1.00  0.00           C
ATOM    167  CD2 PHE X  23      52.874  69.621  67.798  1.00  0.00           C
ATOM    168  C   PHE X  23      49.424  72.299  70.292  1.00  0.00           C
ATOM    169  O   PHE X  23      48.721  71.537  71.002  1.00  0.00           O
ATOM    170  N   ALA X  24      49.083  73.552  70.062  1.00  0.00           N
ATOM    171  CA  ALA X  24      47.904  74.189  70.646  1.00  0.00           C
ATOM    172  CB  ALA X  24      48.073  75.647  70.643  1.00  0.00           C
ATOM    173  C   ALA X  24      46.551  73.712  69.976  1.00  0.00           C
ATOM    174  O   ALA X  24      45.514  74.406  70.190  1.00  0.00           O
ATOM    175  N   GLN X  25      46.518  72.619  69.196  1.00  0.00           N
ATOM    176  CA  GLN X  25      45.373  72.257  68.447  1.00  0.00           C
ATOM    177  CB  GLN X  25      45.796  72.250  66.949  1.00  0.00           C
ATOM    178  CG  GLN X  25      45.898  73.684  66.261  1.00  0.00           C
ATOM    179  CD  GLN X  25      47.176  74.581  66.659  1.00  0.00           C
ATOM    180  OE1 GLN X  25      48.224  74.122  67.117  1.00  0.00           O
ATOM    181  NE2 GLN X  25      47.108  75.867  66.381  1.00  0.00           N
ATOM    182  C   GLN X  25      44.808  70.907  68.849  1.00  0.00           C
ATOM    183  O   GLN X  25      45.260  69.849  68.469  1.00  0.00           O
ATOM    184  N   PRO X  26      43.622  70.880  69.544  1.00  0.00           N
ATOM    185  CD  PRO X  26      43.064  72.030  70.347  1.00  0.00           C
ATOM    186  CG  PRO X  26      42.469  71.384  71.613  1.00  0.00           C
ATOM    187  CB  PRO X  26      41.894  70.051  71.077  1.00  0.00           C
ATOM    188  CA  PRO X  26      42.758  69.683  69.836  1.00  0.00           C
ATOM    189  C   PRO X  26      41.901  69.041  68.681  1.00  0.00           C
ATOM    190  O   PRO X  26      41.468  69.631  67.684  1.00  0.00           O
ATOM    191  N   VAL X  27      41.822  67.740  68.794  1.00  0.00           N
ATOM    192  CA  VAL X  27      41.141  66.940  67.863  1.00  0.00           C
ATOM    193  CB  VAL X  27      42.175  66.082  67.044  1.00  0.00           C
ATOM    194  CG1 VAL X  27      41.526  65.081  66.135  1.00  0.00           C
ATOM    195  CG2 VAL X  27      43.033  66.929  66.100  1.00  0.00           C
ATOM    196  C   VAL X  27      40.210  65.974  68.561  1.00  0.00           C
ATOM    197  O   VAL X  27      40.471  65.592  69.694  1.00  0.00           O
ATOM    198  N   ALA X  28      39.117  65.701  67.955  1.00  0.00           N
ATOM    199  CA  ALA X  28      38.149  64.626  68.214  1.00  0.00           C
ATOM    200  CB  ALA X  28      36.709  65.176  68.029  1.00  0.00           C
ATOM    201  C   ALA X  28      38.281  63.437  67.231  1.00  0.00           C
ATOM    202  O   ALA X  28      38.559  63.639  66.053  1.00  0.00           O
ATOM    203  N   ILE X  29      38.185  62.232  67.757  1.00  0.00           N
ATOM    204  CA  ILE X  29      38.365  60.941  66.996  1.00  0.00           C
ATOM    205  CB  ILE X  29      39.848  60.325  67.150  1.00  0.00           C
ATOM    206  CG2 ILE X  29      40.854  61.415  66.705  1.00  0.00           C
ATOM    207  CG1 ILE X  29      40.099  59.831  68.570  1.00  0.00           C
ATOM    208  CD1 ILE X  29      41.475  59.170  68.739  1.00  0.00           C
ATOM    209  C   ILE X  29      37.309  59.872  67.242  1.00  0.00           C
ATOM    210  O   ILE X  29      36.829  59.696  68.340  1.00  0.00           O
ATOM    211  N   PHE X  30      36.908  59.146  66.171  1.00  0.00           N
ATOM    212  CA  PHE X  30      35.968  57.994  66.154  1.00  0.00           C
ATOM    213  CB  PHE X  30      34.699  58.461  65.493  1.00  0.00           C
ATOM    214  CG  PHE X  30      34.222  59.859  65.935  1.00  0.00           C
ATOM    215  CD1 PHE X  30      34.801  60.910  65.160  1.00  0.00           C
ATOM    216  CE1 PHE X  30      34.654  62.214  65.608  1.00  0.00           C
ATOM    217  CZ  PHE X  30      33.810  62.492  66.659  1.00  0.00           C
ATOM    218  CE2 PHE X  30      32.970  61.499  67.236  1.00  0.00           C
ATOM    219  CD2 PHE X  30      33.320  60.137  66.957  1.00  0.00           C
ATOM    220  C   PHE X  30      36.508  56.804  65.367  1.00  0.00           C
ATOM    221  O   PHE X  30      36.986  56.985  64.215  1.00  0.00           O
ATOM    222  N   LEU X  31      36.402  55.557  65.906  1.00  0.00           N
ATOM    223  CA  LEU X  31      37.154  54.426  65.360  1.00  0.00           C
ATOM    224  CB  LEU X  31      38.396  54.159  66.300  1.00  0.00           C
ATOM    225  CG  LEU X  31      39.181  55.353  66.821  1.00  0.00           C
ATOM    226  CD1 LEU X  31      40.070  54.856  67.968  1.00  0.00           C
ATOM    227  CD2 LEU X  31      40.102  56.022  65.791  1.00  0.00           C
ATOM    228  C   LEU X  31      36.221  53.224  65.207  1.00  0.00           C
ATOM    229  O   LEU X  31      35.386  52.898  66.008  1.00  0.00           O
ATOM    230  N   GLY X  32      36.477  52.468  64.124  1.00  0.00           N
ATOM    231  CA  GLY X  32      36.024  51.109  63.921  1.00  0.00           C
ATOM    232  C   GLY X  32      34.560  50.992  63.521  1.00  0.00           C
ATOM    233  O   GLY X  32      33.852  50.070  63.927  1.00  0.00           O
ATOM    234  N   ILE X  33      34.053  51.860  62.668  1.00  0.00           N
ATOM    235  CA  ILE X  33      32.601  52.046  62.431  1.00  0.00           C
ATOM    236  CB  ILE X  33      32.339  53.549  62.489  1.00  0.00           C
ATOM    237  CG2 ILE X  33      30.812  53.893  62.385  1.00  0.00           C
ATOM    238  CG1 ILE X  33      32.957  54.328  63.667  1.00  0.00           C
ATOM    239  CD1 ILE X  33      33.411  55.734  63.279  1.00  0.00           C
ATOM    240  C   ILE X  33      32.044  51.374  61.133  1.00  0.00           C
ATOM    241  O   ILE X  33      32.632  51.576  60.079  1.00  0.00           O
ATOM    242  N   PRO X  34      31.002  50.568  61.108  1.00  0.00           N
ATOM    243  CD  PRO X  34      30.076  50.228  62.188  1.00  0.00           C
ATOM    244  CG  PRO X  34      29.117  49.171  61.605  1.00  0.00           C
ATOM    245  CB  PRO X  34      29.960  48.601  60.477  1.00  0.00           C
ATOM    246  CA  PRO X  34      30.767  49.746  59.951  1.00  0.00           C
ATOM    247  C   PRO X  34      29.952  50.527  58.880  1.00  0.00           C
ATOM    248  O   PRO X  34      28.843  51.069  59.006  1.00  0.00           O
ATOM    249  N   PHE X  35      30.598  50.552  57.707  1.00  0.00           N
ATOM    250  CA  PHE X  35      30.034  51.134  56.475  1.00  0.00           C
ATOM    251  CB  PHE X  35      31.076  51.822  55.681  1.00  0.00           C
ATOM    252  CG  PHE X  35      32.026  50.866  54.946  1.00  0.00           C
ATOM    253  CD1 PHE X  35      31.681  50.364  53.684  1.00  0.00           C
ATOM    254  CE1 PHE X  35      32.532  49.568  52.962  1.00  0.00           C
ATOM    255  CZ  PHE X  35      33.783  49.158  53.535  1.00  0.00           C
ATOM    256  CE2 PHE X  35      34.151  49.661  54.802  1.00  0.00           C
ATOM    257  CD2 PHE X  35      33.275  50.554  55.482  1.00  0.00           C
ATOM    258  C   PHE X  35      29.175  50.089  55.713  1.00  0.00           C
ATOM    259  O   PHE X  35      28.312  50.449  54.882  1.00  0.00           O
ATOM    260  N   ALA X  36      29.471  48.796  55.911  1.00  0.00           N
ATOM    261  CA  ALA X  36      28.678  47.698  55.318  1.00  0.00           C
ATOM    262  CB  ALA X  36      29.322  47.377  53.930  1.00  0.00           C
ATOM    263  C   ALA X  36      28.753  46.499  56.247  1.00  0.00           C
ATOM    264  O   ALA X  36      29.571  46.336  57.188  1.00  0.00           O
ATOM    265  N   LYS X  37      27.792  45.621  55.948  1.00  0.00           N
ATOM    266  CA  LYS X  37      27.411  44.424  56.653  1.00  0.00           C
ATOM    267  CB  LYS X  37      25.962  44.002  56.189  1.00  0.00           C
ATOM    268  CG  LYS X  37      24.958  45.114  56.439  1.00  0.00           C
ATOM    269  CD  LYS X  37      23.505  44.673  56.589  1.00  0.00           C
ATOM    270  CE  LYS X  37      22.770  44.311  55.269  1.00  0.00           C
ATOM    271  NZ  LYS X  37      21.389  43.670  55.444  1.00  0.00           N
ATOM    272  C   LYS X  37      28.494  43.413  56.734  1.00  0.00           C
ATOM    273  O   LYS X  37      29.300  43.390  55.786  1.00  0.00           O
ATOM    274  N   PRO X  38      28.651  42.567  57.704  1.00  0.00           N
ATOM    275  CD  PRO X  38      27.806  42.600  58.953  1.00  0.00           C
ATOM    276  CG  PRO X  38      28.300  41.415  59.770  1.00  0.00           C
ATOM    277  CB  PRO X  38      28.712  40.426  58.772  1.00  0.00           C
ATOM    278  CA  PRO X  38      29.438  41.279  57.648  1.00  0.00           C
ATOM    279  C   PRO X  38      29.361  40.685  56.220  1.00  0.00           C
ATOM    280  O   PRO X  38      28.225  40.330  55.948  1.00  0.00           O
ATOM    281  N   PRO X  39      30.394  40.677  55.401  1.00  0.00           N
ATOM    282  CD  PRO X  39      31.685  41.145  55.708  1.00  0.00           C
ATOM    283  CG  PRO X  39      32.557  40.834  54.475  1.00  0.00           C
ATOM    284  CB  PRO X  39      31.457  40.899  53.397  1.00  0.00           C
ATOM    285  CA  PRO X  39      30.236  40.292  54.049  1.00  0.00           C
ATOM    286  C   PRO X  39      30.168  38.794  53.898  1.00  0.00           C
ATOM    287  O   PRO X  39      31.006  38.148  53.169  1.00  0.00           O
ATOM    288  N   LEU X  40      29.261  38.131  54.587  1.00  0.00           N
ATOM    289  CA  LEU X  40      29.262  36.744  55.044  1.00  0.00           C
ATOM    290  CB  LEU X  40      28.712  36.620  56.479  1.00  0.00           C
ATOM    291  CG  LEU X  40      29.735  37.257  57.506  1.00  0.00           C
ATOM    292  CD1 LEU X  40      29.397  36.865  58.902  1.00  0.00           C
ATOM    293  CD2 LEU X  40      31.255  37.190  57.361  1.00  0.00           C
ATOM    294  C   LEU X  40      28.511  35.767  54.098  1.00  0.00           C
ATOM    295  O   LEU X  40      27.402  36.030  53.597  1.00  0.00           O
ATOM    296  N   GLY X  41      29.030  34.512  53.946  1.00  0.00           N
ATOM    297  CA  GLY X  41      28.310  33.532  53.222  1.00  0.00           C
ATOM    298  C   GLY X  41      28.079  33.967  51.786  1.00  0.00           C
ATOM    299  O   GLY X  41      29.102  34.167  51.144  1.00  0.00           O
ATOM    300  N   PRO X  42      26.861  33.942  51.198  1.00  0.00           N
ATOM    301  CD  PRO X  42      25.627  33.501  51.772  1.00  0.00           C
ATOM    302  CG  PRO X  42      24.619  33.472  50.655  1.00  0.00           C
ATOM    303  CB  PRO X  42      25.123  34.574  49.752  1.00  0.00           C
ATOM    304  CA  PRO X  42      26.638  34.630  49.926  1.00  0.00           C
ATOM    305  C   PRO X  42      27.161  36.021  49.648  1.00  0.00           C
ATOM    306  O   PRO X  42      27.078  36.449  48.477  1.00  0.00           O
ATOM    307  N   LEU X  43      27.760  36.745  50.541  1.00  0.00           N
ATOM    308  CA  LEU X  43      28.347  38.038  50.383  1.00  0.00           C
ATOM    309  CB  LEU X  43      27.941  39.018  51.468  1.00  0.00           C
ATOM    310  CG  LEU X  43      26.457  39.636  51.402  1.00  0.00           C
ATOM    311  CD1 LEU X  43      26.119  40.342  50.058  1.00  0.00           C
ATOM    312  CD2 LEU X  43      25.333  38.614  51.711  1.00  0.00           C
ATOM    313  C   LEU X  43      29.892  37.960  50.104  1.00  0.00           C
ATOM    314  O   LEU X  43      30.471  38.926  49.647  1.00  0.00           O
ATOM    315  N   ARG X  44      30.532  36.833  50.275  1.00  0.00           N
ATOM    316  CA  ARG X  44      31.864  36.518  49.700  1.00  0.00           C
ATOM    317  CB  ARG X  44      32.410  35.141  50.283  1.00  0.00           C
ATOM    318  CG  ARG X  44      32.988  35.115  51.661  1.00  0.00           C
ATOM    319  CD  ARG X  44      33.552  33.718  51.739  1.00  0.00           C
ATOM    320  NE  ARG X  44      33.771  33.416  53.185  1.00  0.00           N
ATOM    321  CZ  ARG X  44      33.443  32.322  53.887  1.00  0.00           C
ATOM    322  NH1 ARG X  44      33.077  31.265  53.223  1.00  0.00           N
ATOM    323  NH2 ARG X  44      33.482  32.233  55.165  1.00  0.00           N
ATOM    324  C   ARG X  44      31.897  36.493  48.208  1.00  0.00           C
ATOM    325  O   ARG X  44      30.986  35.885  47.572  1.00  0.00           O
ATOM    326  N   PHE X  45      32.794  37.225  47.516  1.00  0.00           N
ATOM    327  CA  PHE X  45      32.904  37.434  46.040  1.00  0.00           C
ATOM    328  CB  PHE X  45      33.300  36.130  45.341  1.00  0.00           C
ATOM    329  CG  PHE X  45      33.976  35.078  46.233  1.00  0.00           C
ATOM    330  CD1 PHE X  45      35.255  35.269  46.810  1.00  0.00           C
ATOM    331  CE1 PHE X  45      35.683  34.439  47.841  1.00  0.00           C
ATOM    332  CZ  PHE X  45      34.985  33.201  48.160  1.00  0.00           C
ATOM    333  CE2 PHE X  45      33.803  32.983  47.458  1.00  0.00           C
ATOM    334  CD2 PHE X  45      33.301  33.917  46.599  1.00  0.00           C
ATOM    335  C   PHE X  45      31.641  38.081  45.460  1.00  0.00           C
ATOM    336  O   PHE X  45      30.965  37.629  44.554  1.00  0.00           O
ATOM    337  N   THR X  46      31.076  39.060  46.118  1.00  0.00           N
ATOM    338  CA  THR X  46      29.755  39.652  45.888  1.00  0.00           C
ATOM    339  CB  THR X  46      28.675  38.927  46.737  1.00  0.00           C
ATOM    340  CG2 THR X  46      27.301  39.590  46.663  1.00  0.00           C
ATOM    341  OG1 THR X  46      28.543  37.551  46.375  1.00  0.00           O
ATOM    342  C   THR X  46      29.707  41.096  46.393  1.00  0.00           C
ATOM    343  O   THR X  46      30.499  41.359  47.305  1.00  0.00           O
ATOM    344  N   PRO X  47      29.111  42.081  45.724  1.00  0.00           N
ATOM    345  CD  PRO X  47      28.551  41.960  44.392  1.00  0.00           C
ATOM    346  CG  PRO X  47      28.254  43.416  43.961  1.00  0.00           C
ATOM    347  CB  PRO X  47      28.101  44.172  45.272  1.00  0.00           C
ATOM    348  CA  PRO X  47      29.140  43.501  46.165  1.00  0.00           C
ATOM    349  C   PRO X  47      28.709  43.766  47.632  1.00  0.00           C
ATOM    350  O   PRO X  47      27.849  43.010  48.094  1.00  0.00           O
ATOM    351  N   PRO X  48      29.244  44.726  48.371  1.00  0.00           N
ATOM    352  CD  PRO X  48      30.411  45.573  48.100  1.00  0.00           C
ATOM    353  CG  PRO X  48      30.812  46.178  49.398  1.00  0.00           C
ATOM    354  CB  PRO X  48      29.560  46.077  50.327  1.00  0.00           C
ATOM    355  CA  PRO X  48      28.724  44.921  49.728  1.00  0.00           C
ATOM    356  C   PRO X  48      27.258  45.317  49.831  1.00  0.00           C
ATOM    357  O   PRO X  48      26.668  45.905  48.927  1.00  0.00           O
ATOM    358  N   GLN X  49      26.687  45.062  50.995  1.00  0.00           N
ATOM    359  CA  GLN X  49      25.419  45.712  51.466  1.00  0.00           C
ATOM    360  CB  GLN X  49      24.486  44.738  52.119  1.00  0.00           C
ATOM    361  CG  GLN X  49      23.921  43.657  51.148  1.00  0.00           C
ATOM    362  CD  GLN X  49      22.824  42.776  51.611  1.00  0.00           C
ATOM    363  OE1 GLN X  49      22.493  42.647  52.757  1.00  0.00           O
ATOM    364  NE2 GLN X  49      22.258  42.018  50.655  1.00  0.00           N
ATOM    365  C   GLN X  49      25.753  46.812  52.493  1.00  0.00           C
ATOM    366  O   GLN X  49      26.382  46.464  53.485  1.00  0.00           O
ATOM    367  N   PRO X  50      25.457  48.102  52.311  1.00  0.00           N
ATOM    368  CD  PRO X  50      25.205  48.764  51.001  1.00  0.00           C
ATOM    369  CG  PRO X  50      25.663  50.217  51.160  1.00  0.00           C
ATOM    370  CB  PRO X  50      25.423  50.522  52.674  1.00  0.00           C
ATOM    371  CA  PRO X  50      25.785  49.130  53.307  1.00  0.00           C
ATOM    372  C   PRO X  50      25.070  48.940  54.689  1.00  0.00           C
ATOM    373  O   PRO X  50      24.037  48.285  54.728  1.00  0.00           O
ATOM    374  N   ALA X  51      25.574  49.627  55.713  1.00  0.00           N
ATOM    375  CA  ALA X  51      25.097  49.372  57.100  1.00  0.00           C
ATOM    376  CB  ALA X  51      26.177  49.984  58.017  1.00  0.00           C
ATOM    377  C   ALA X  51      23.668  49.945  57.305  1.00  0.00           C
ATOM    378  O   ALA X  51      23.235  50.813  56.585  1.00  0.00           O
ATOM    379  N   GLU X  52      23.029  49.479  58.395  1.00  0.00           N
ATOM    380  CA  GLU X  52      21.605  49.670  58.743  1.00  0.00           C
ATOM    381  CB  GLU X  52      20.874  48.331  59.014  1.00  0.00           C
ATOM    382  CG  GLU X  52      20.670  47.502  57.707  1.00  0.00           C
ATOM    383  CD  GLU X  52      19.776  46.174  57.810  1.00  0.00           C
ATOM    384  OE1 GLU X  52      20.276  45.059  57.569  1.00  0.00           O
ATOM    385  OE2 GLU X  52      18.524  46.255  58.034  1.00  0.00           O
ATOM    386  C   GLU X  52      21.337  50.590  60.015  1.00  0.00           C
ATOM    387  O   GLU X  52      22.069  50.477  61.039  1.00  0.00           O
ATOM    388  N   PRO X  53      20.341  51.489  60.044  1.00  0.00           N
ATOM    389  CD  PRO X  53      19.528  51.898  58.919  1.00  0.00           C
ATOM    390  CG  PRO X  53      18.784  53.149  59.271  1.00  0.00           C
ATOM    391  CB  PRO X  53      18.812  53.150  60.800  1.00  0.00           C
ATOM    392  CA  PRO X  53      20.116  52.442  61.139  1.00  0.00           C
ATOM    393  C   PRO X  53      20.028  51.844  62.586  1.00  0.00           C
ATOM    394  O   PRO X  53      19.240  50.979  62.887  1.00  0.00           O
ATOM    395  N   TRP X  54      20.925  52.342  63.440  1.00  0.00           N
ATOM    396  CA  TRP X  54      21.117  51.822  64.825  1.00  0.00           C
ATOM    397  CB  TRP X  54      22.590  51.689  65.220  1.00  0.00           C
ATOM    398  CG  TRP X  54      23.447  52.906  65.257  1.00  0.00           C
ATOM    399  CD1 TRP X  54      23.721  53.686  66.328  1.00  0.00           C
ATOM    400  NE1 TRP X  54      24.563  54.662  65.911  1.00  0.00           N
ATOM    401  CE2 TRP X  54      24.734  54.748  64.557  1.00  0.00           C
ATOM    402  CZ2 TRP X  54      25.393  55.574  63.715  1.00  0.00           C
ATOM    403  CH2 TRP X  54      25.346  55.347  62.350  1.00  0.00           C
ATOM    404  CZ3 TRP X  54      24.618  54.300  61.825  1.00  0.00           C
ATOM    405  CE3 TRP X  54      23.951  53.439  62.765  1.00  0.00           C
ATOM    406  CD2 TRP X  54      24.083  53.576  64.110  1.00  0.00           C
ATOM    407  C   TRP X  54      20.354  52.586  65.907  1.00  0.00           C
ATOM    408  O   TRP X  54      20.171  52.036  66.986  1.00  0.00           O
ATOM    409  N   SER X  55      19.841  53.775  65.494  1.00  0.00           N
ATOM    410  CA  SER X  55      18.730  54.564  66.193  1.00  0.00           C
ATOM    411  CB  SER X  55      17.335  53.826  66.215  1.00  0.00           C
ATOM    412  OG  SER X  55      16.882  53.602  64.817  1.00  0.00           O
ATOM    413  C   SER X  55      19.124  55.041  67.610  1.00  0.00           C
ATOM    414  O   SER X  55      18.284  55.040  68.514  1.00  0.00           O
ATOM    415  N   PHE X  56      20.440  55.056  67.928  1.00  0.00           N
ATOM    416  CA  PHE X  56      20.960  55.020  69.251  1.00  0.00           C
ATOM    417  CB  PHE X  56      20.955  53.538  69.697  1.00  0.00           C
ATOM    418  CG  PHE X  56      20.961  53.396  71.151  1.00  0.00           C
ATOM    419  CD1 PHE X  56      22.129  52.961  71.800  1.00  0.00           C
ATOM    420  CE1 PHE X  56      22.042  52.685  73.177  1.00  0.00           C
ATOM    421  CZ  PHE X  56      20.800  52.759  73.894  1.00  0.00           C
ATOM    422  CE2 PHE X  56      19.609  53.145  73.188  1.00  0.00           C
ATOM    423  CD2 PHE X  56      19.716  53.460  71.845  1.00  0.00           C
ATOM    424  C   PHE X  56      22.397  55.638  69.296  1.00  0.00           C
ATOM    425  O   PHE X  56      22.961  56.018  68.253  1.00  0.00           O
ATOM    426  N   VAL X  57      23.103  55.722  70.440  1.00  0.00           N
ATOM    427  CA  VAL X  57      24.516  56.213  70.622  1.00  0.00           C
ATOM    428  CB  VAL X  57      24.680  56.976  71.919  1.00  0.00           C
ATOM    429  CG1 VAL X  57      26.074  57.452  72.011  1.00  0.00           C
ATOM    430  CG2 VAL X  57      23.768  58.128  72.068  1.00  0.00           C
ATOM    431  C   VAL X  57      25.380  54.949  70.483  1.00  0.00           C
ATOM    432  O   VAL X  57      25.274  54.081  71.395  1.00  0.00           O
ATOM    433  N   LYS X  58      26.230  54.787  69.398  1.00  0.00           N
ATOM    434  CA  LYS X  58      27.203  53.683  69.118  1.00  0.00           C
ATOM    435  CB  LYS X  58      27.291  53.458  67.552  1.00  0.00           C
ATOM    436  CG  LYS X  58      28.562  52.727  67.118  1.00  0.00           C
ATOM    437  CD  LYS X  58      28.720  51.371  67.714  1.00  0.00           C
ATOM    438  CE  LYS X  58      27.465  50.451  67.873  1.00  0.00           C
ATOM    439  NZ  LYS X  58      27.715  49.100  68.434  1.00  0.00           N
ATOM    440  C   LYS X  58      28.474  54.230  69.717  1.00  0.00           C
ATOM    441  O   LYS X  58      28.817  55.347  69.300  1.00  0.00           O
ATOM    442  N   ASN X  59      29.137  53.591  70.600  1.00  0.00           N
ATOM    443  CA  ASN X  59      30.493  53.861  71.041  1.00  0.00           C
ATOM    444  CB  ASN X  59      30.798  52.956  72.317  1.00  0.00           C
ATOM    445  CG  ASN X  59      32.051  53.448  73.006  1.00  0.00           C
ATOM    446  OD1 ASN X  59      32.095  54.475  73.680  1.00  0.00           O
ATOM    447  ND2 ASN X  59      33.125  52.785  72.890  1.00  0.00           N
ATOM    448  C   ASN X  59      31.514  53.510  69.945  1.00  0.00           C
ATOM    449  O   ASN X  59      31.452  52.461  69.277  1.00  0.00           O
ATOM    450  N   ALA X  60      32.414  54.441  69.705  1.00  0.00           N
ATOM    451  CA  ALA X  60      33.435  54.309  68.676  1.00  0.00           C
ATOM    452  CB  ALA X  60      32.814  54.900  67.412  1.00  0.00           C
ATOM    453  C   ALA X  60      34.804  54.997  69.147  1.00  0.00           C
ATOM    454  O   ALA X  60      35.249  56.042  68.629  1.00  0.00           O
ATOM    455  N   THR X  61      35.404  54.387  70.146  1.00  0.00           N
ATOM    456  CA  THR X  61      36.571  54.825  70.953  1.00  0.00           C
ATOM    457  CB  THR X  61      36.234  55.059  72.515  1.00  0.00           C
ATOM    458  CG2 THR X  61      35.241  56.210  72.693  1.00  0.00           C
ATOM    459  OG1 THR X  61      35.725  53.923  73.161  1.00  0.00           O
ATOM    460  C   THR X  61      37.809  53.820  70.854  1.00  0.00           C
ATOM    461  O   THR X  61      38.833  54.089  71.387  1.00  0.00           O
ATOM    462  N   SER X  62      37.696  52.767  70.116  1.00  0.00           N
ATOM    463  CA  SER X  62      38.783  51.772  69.837  1.00  0.00           C
ATOM    464  CB  SER X  62      38.534  50.494  70.687  1.00  0.00           C
ATOM    465  OG  SER X  62      38.346  50.774  72.052  1.00  0.00           O
ATOM    466  C   SER X  62      38.759  51.261  68.337  1.00  0.00           C
ATOM    467  O   SER X  62      37.687  51.162  67.755  1.00  0.00           O
ATOM    468  N   TYR X  63      39.947  50.957  67.821  1.00  0.00           N
ATOM    469  CA  TYR X  63      40.205  50.736  66.380  1.00  0.00           C
ATOM    470  CB  TYR X  63      41.763  50.493  66.186  1.00  0.00           C
ATOM    471  CG  TYR X  63      42.554  51.790  65.758  1.00  0.00           C
ATOM    472  CD1 TYR X  63      42.896  52.718  66.755  1.00  0.00           C
ATOM    473  CE1 TYR X  63      43.525  53.943  66.408  1.00  0.00           C
ATOM    474  CZ  TYR X  63      43.933  54.076  65.052  1.00  0.00           C
ATOM    475  OH  TYR X  63      44.601  55.186  64.589  1.00  0.00           O
ATOM    476  CE2 TYR X  63      43.628  53.121  64.089  1.00  0.00           C
ATOM    477  CD2 TYR X  63      42.884  51.946  64.425  1.00  0.00           C
ATOM    478  C   TYR X  63      39.468  49.452  65.775  1.00  0.00           C
ATOM    479  O   TYR X  63      39.202  48.546  66.554  1.00  0.00           O
ATOM    480  N   PRO X  64      39.251  49.273  64.454  1.00  0.00           N
ATOM    481  CD  PRO X  64      39.747  50.206  63.450  1.00  0.00           C
ATOM    482  CG  PRO X  64      39.660  49.458  62.139  1.00  0.00           C
ATOM    483  CB  PRO X  64      38.596  48.373  62.421  1.00  0.00           C
ATOM    484  CA  PRO X  64      38.754  48.076  63.877  1.00  0.00           C
ATOM    485  C   PRO X  64      39.726  46.917  64.097  1.00  0.00           C
ATOM    486  O   PRO X  64      40.903  47.116  64.222  1.00  0.00           O
ATOM    487  N   PRO X  65      39.177  45.680  64.041  1.00  0.00           N
ATOM    488  CD  PRO X  65      37.745  45.269  63.986  1.00  0.00           C
ATOM    489  CG  PRO X  65      37.706  43.779  63.595  1.00  0.00           C
ATOM    490  CB  PRO X  65      39.149  43.353  63.968  1.00  0.00           C
ATOM    491  CA  PRO X  65      40.074  44.563  63.765  1.00  0.00           C
ATOM    492  C   PRO X  65      40.641  44.634  62.365  1.00  0.00           C
ATOM    493  O   PRO X  65      40.131  45.359  61.533  1.00  0.00           O
ATOM    494  N   MET X  66      41.666  43.815  61.999  1.00  0.00           N
ATOM    495  CA  MET X  66      42.305  43.839  60.641  1.00  0.00           C
ATOM    496  CB  MET X  66      43.700  43.333  60.842  1.00  0.00           C
ATOM    497  CG  MET X  66      43.847  41.931  61.546  1.00  0.00           C
ATOM    498  SD  MET X  66      45.526  41.458  62.081  1.00  0.00           S
ATOM    499  CE  MET X  66      45.604  42.190  63.691  1.00  0.00           C
ATOM    500  C   MET X  66      41.405  42.936  59.715  1.00  0.00           C
ATOM    501  O   MET X  66      40.608  42.029  60.182  1.00  0.00           O
ATOM    502  N   CYS X  67      41.440  43.062  58.462  1.00  0.00           N
ATOM    503  CA  CYS X  67      40.666  42.340  57.494  1.00  0.00           C
ATOM    504  CB  CYS X  67      40.185  43.307  56.415  1.00  0.00           C
ATOM    505  SG  CYS X  67      41.672  44.086  55.673  1.00  0.00           S
ATOM    506  C   CYS X  67      41.393  41.089  56.881  1.00  0.00           C
ATOM    507  O   CYS X  67      42.512  41.132  56.401  1.00  0.00           O
ATOM    508  N   THR X  68      40.593  40.014  56.715  1.00  0.00           N
ATOM    509  CA  THR X  68      40.758  38.866  55.834  1.00  0.00           C
ATOM    510  CB  THR X  68      39.842  39.005  54.626  1.00  0.00           C
ATOM    511  CG2 THR X  68      38.417  39.025  55.039  1.00  0.00           C
ATOM    512  OG1 THR X  68      40.151  40.162  53.874  1.00  0.00           O
ATOM    513  C   THR X  68      42.187  38.659  55.344  1.00  0.00           C
ATOM    514  O   THR X  68      42.537  38.846  54.121  1.00  0.00           O
ATOM    515  N   GLN X  69      43.024  38.352  56.297  1.00  0.00           N
ATOM    516  CA  GLN X  69      44.458  38.065  56.104  1.00  0.00           C
ATOM    517  CB  GLN X  69      45.216  39.431  55.966  1.00  0.00           C
ATOM    518  CG  GLN X  69      45.458  40.105  57.323  1.00  0.00           C
ATOM    519  CD  GLN X  69      45.849  41.492  57.154  1.00  0.00           C
ATOM    520  OE1 GLN X  69      47.054  41.800  57.048  1.00  0.00           O
ATOM    521  NE2 GLN X  69      45.006  42.434  57.039  1.00  0.00           N
ATOM    522  C   GLN X  69      45.124  37.155  57.138  1.00  0.00           C
ATOM    523  O   GLN X  69      44.471  36.772  58.093  1.00  0.00           O
ATOM    524  N   ASP X  70      46.368  36.865  57.022  1.00  0.00           N
ATOM    525  CA  ASP X  70      47.058  36.048  58.080  1.00  0.00           C
ATOM    526  CB  ASP X  70      48.493  35.654  57.689  1.00  0.00           C
ATOM    527  CG  ASP X  70      49.146  34.739  58.689  1.00  0.00           C
ATOM    528  OD1 ASP X  70      49.078  33.495  58.518  1.00  0.00           O
ATOM    529  OD2 ASP X  70      49.828  35.274  59.533  1.00  0.00           O
ATOM    530  C   ASP X  70      47.064  36.758  59.411  1.00  0.00           C
ATOM    531  O   ASP X  70      47.543  37.873  59.415  1.00  0.00           O
ATOM    532  N   PRO X  71      46.672  36.205  60.559  1.00  0.00           N
ATOM    533  CD  PRO X  71      46.217  34.792  60.710  1.00  0.00           C
ATOM    534  CG  PRO X  71      46.178  34.506  62.217  1.00  0.00           C
ATOM    535  CB  PRO X  71      45.886  35.827  62.814  1.00  0.00           C
ATOM    536  CA  PRO X  71      46.610  36.827  61.835  1.00  0.00           C
ATOM    537  C   PRO X  71      47.861  37.269  62.450  1.00  0.00           C
ATOM    538  O   PRO X  71      47.864  37.901  63.493  1.00  0.00           O
ATOM    539  N   LYS X  72      49.009  36.820  61.957  1.00  0.00           N
ATOM    540  CA  LYS X  72      50.360  37.078  62.501  1.00  0.00           C
ATOM    541  CB  LYS X  72      50.886  35.636  62.972  1.00  0.00           C
ATOM    542  CG  LYS X  72      50.359  35.445  64.381  1.00  0.00           C
ATOM    543  CD  LYS X  72      50.745  34.061  64.751  1.00  0.00           C
ATOM    544  CE  LYS X  72      49.878  32.947  64.109  1.00  0.00           C
ATOM    545  NZ  LYS X  72      50.548  31.961  63.227  1.00  0.00           N
ATOM    546  C   LYS X  72      51.123  37.878  61.509  1.00  0.00           C
ATOM    547  O   LYS X  72      51.845  38.778  61.994  1.00  0.00           O
ATOM    548  N   ALA X  73      50.947  37.749  60.137  1.00  0.00           N
ATOM    549  CA  ALA X  73      51.434  38.760  59.188  1.00  0.00           C
ATOM    550  CB  ALA X  73      51.465  38.149  57.797  1.00  0.00           C
ATOM    551  C   ALA X  73      50.768  40.106  59.208  1.00  0.00           C
ATOM    552  O   ALA X  73      51.338  41.232  59.317  1.00  0.00           O
ATOM    553  N   GLY X  74      49.412  40.071  59.408  1.00  0.00           N
ATOM    554  CA  GLY X  74      48.565  41.130  59.786  1.00  0.00           C
ATOM    555  C   GLY X  74      48.979  41.874  61.072  1.00  0.00           C
ATOM    556  O   GLY X  74      48.989  43.122  61.076  1.00  0.00           O
ATOM    557  N   GLN X  75      49.372  41.155  62.091  1.00  0.00           N
ATOM    558  CA  GLN X  75      49.869  41.795  63.272  1.00  0.00           C
ATOM    559  CB  GLN X  75      49.708  40.932  64.484  1.00  0.00           C
ATOM    560  CG  GLN X  75      50.032  41.547  65.847  1.00  0.00           C
ATOM    561  CD  GLN X  75      50.025  40.475  66.967  1.00  0.00           C
ATOM    562  OE1 GLN X  75      49.650  39.295  66.832  1.00  0.00           O
ATOM    563  NE2 GLN X  75      50.382  40.873  68.161  1.00  0.00           N
ATOM    564  C   GLN X  75      51.316  42.352  63.150  1.00  0.00           C
ATOM    565  O   GLN X  75      51.551  43.488  63.570  1.00  0.00           O
ATOM    566  N   LEU X  76      52.250  41.629  62.447  1.00  0.00           N
ATOM    567  CA  LEU X  76      53.636  42.129  62.271  1.00  0.00           C
ATOM    568  CB  LEU X  76      54.379  40.985  61.453  1.00  0.00           C
ATOM    569  CG  LEU X  76      55.660  41.457  60.802  1.00  0.00           C
ATOM    570  CD1 LEU X  76      56.675  41.727  61.905  1.00  0.00           C
ATOM    571  CD2 LEU X  76      56.291  40.335  60.061  1.00  0.00           C
ATOM    572  C   LEU X  76      53.637  43.453  61.606  1.00  0.00           C
ATOM    573  O   LEU X  76      54.280  44.408  62.129  1.00  0.00           O
ATOM    574  N   LEU X  77      52.950  43.595  60.506  1.00  0.00           N
ATOM    575  CA  LEU X  77      52.798  44.991  59.996  1.00  0.00           C
ATOM    576  CB  LEU X  77      51.894  44.864  58.763  1.00  0.00           C
ATOM    577  CG  LEU X  77      51.802  46.255  58.002  1.00  0.00           C
ATOM    578  CD1 LEU X  77      53.011  46.409  56.994  1.00  0.00           C
ATOM    579  CD2 LEU X  77      50.563  46.371  57.132  1.00  0.00           C
ATOM    580  C   LEU X  77      52.165  46.008  61.063  1.00  0.00           C
ATOM    581  O   LEU X  77      52.632  47.093  61.372  1.00  0.00           O
ATOM    582  N   SER X  78      50.971  45.619  61.487  1.00  0.00           N
ATOM    583  CA  SER X  78      50.101  46.488  62.366  1.00  0.00           C
ATOM    584  CB  SER X  78      48.918  45.719  62.949  1.00  0.00           C
ATOM    585  OG  SER X  78      47.983  45.407  61.983  1.00  0.00           O
ATOM    586  C   SER X  78      50.847  47.068  63.595  1.00  0.00           C
ATOM    587  O   SER X  78      50.469  48.172  64.092  1.00  0.00           O
ATOM    588  N   GLU X  79      51.933  46.368  64.078  1.00  0.00           N
ATOM    589  CA  GLU X  79      52.625  46.686  65.340  1.00  0.00           C
ATOM    590  CB  GLU X  79      52.599  45.459  66.331  1.00  0.00           C
ATOM    591  CG  GLU X  79      51.120  45.154  66.744  1.00  0.00           C
ATOM    592  CD  GLU X  79      50.877  44.758  68.240  1.00  0.00           C
ATOM    593  OE1 GLU X  79      50.647  45.713  69.048  1.00  0.00           O
ATOM    594  OE2 GLU X  79      51.104  43.628  68.635  1.00  0.00           O
ATOM    595  C   GLU X  79      54.101  47.158  65.104  1.00  0.00           C
ATOM    596  O   GLU X  79      54.668  47.675  66.007  1.00  0.00           O
ATOM    597  N   LEU X  80      54.583  46.946  63.875  1.00  0.00           N
ATOM    598  CA  LEU X  80      55.910  47.296  63.518  1.00  0.00           C
ATOM    599  CB  LEU X  80      56.633  46.035  63.074  1.00  0.00           C
ATOM    600  CG  LEU X  80      58.203  45.992  63.129  1.00  0.00           C
ATOM    601  CD1 LEU X  80      58.586  45.165  64.331  1.00  0.00           C
ATOM    602  CD2 LEU X  80      59.121  45.401  62.066  1.00  0.00           C
ATOM    603  C   LEU X  80      56.036  48.476  62.544  1.00  0.00           C
ATOM    604  O   LEU X  80      56.977  49.322  62.721  1.00  0.00           O
ATOM    605  N   PHE X  81      55.086  48.585  61.618  1.00  0.00           N
ATOM    606  CA  PHE X  81      54.918  49.559  60.544  1.00  0.00           C
ATOM    607  CB  PHE X  81      54.620  48.821  59.226  1.00  0.00           C
ATOM    608  CG  PHE X  81      55.839  48.132  58.548  1.00  0.00           C
ATOM    609  CD1 PHE X  81      56.378  46.959  59.097  1.00  0.00           C
ATOM    610  CE1 PHE X  81      57.420  46.255  58.459  1.00  0.00           C
ATOM    611  CZ  PHE X  81      58.071  46.887  57.379  1.00  0.00           C
ATOM    612  CE2 PHE X  81      57.499  48.045  56.802  1.00  0.00           C
ATOM    613  CD2 PHE X  81      56.419  48.695  57.398  1.00  0.00           C
ATOM    614  C   PHE X  81      53.964  50.625  61.023  1.00  0.00           C
ATOM    615  O   PHE X  81      53.146  51.158  60.247  1.00  0.00           O
ATOM    616  N   THR X  82      54.005  50.952  62.282  1.00  0.00           N
ATOM    617  CA  THR X  82      52.961  51.819  62.887  1.00  0.00           C
ATOM    618  CB  THR X  82      53.116  51.740  64.393  1.00  0.00           C
ATOM    619  CG2 THR X  82      52.386  50.484  64.896  1.00  0.00           C
ATOM    620  OG1 THR X  82      54.389  51.580  64.946  1.00  0.00           O
ATOM    621  C   THR X  82      52.940  53.270  62.456  1.00  0.00           C
ATOM    622  O   THR X  82      53.826  54.002  62.789  1.00  0.00           O
ATOM    623  N   ASN X  83      51.801  53.765  61.901  1.00  0.00           N
ATOM    624  CA  ASN X  83      51.622  55.234  61.821  1.00  0.00           C
ATOM    625  CB  ASN X  83      50.802  55.320  60.505  1.00  0.00           C
ATOM    626  CG  ASN X  83      50.402  56.702  60.056  1.00  0.00           C
ATOM    627  OD1 ASN X  83      49.332  57.186  60.285  1.00  0.00           O
ATOM    628  ND2 ASN X  83      51.360  57.336  59.397  1.00  0.00           N
ATOM    629  C   ASN X  83      50.905  55.688  63.129  1.00  0.00           C
ATOM    630  O   ASN X  83      51.362  56.742  63.715  1.00  0.00           O
ATOM    631  N   ARG X  84      49.920  54.933  63.681  1.00  0.00           N
ATOM    632  CA  ARG X  84      49.319  55.084  65.042  1.00  0.00           C
ATOM    633  CB  ARG X  84      48.300  53.961  65.299  1.00  0.00           C
ATOM    634  CG  ARG X  84      48.901  52.559  65.417  1.00  0.00           C
ATOM    635  CD  ARG X  84      47.821  51.566  65.500  1.00  0.00           C
ATOM    636  NE  ARG X  84      48.350  50.201  65.594  1.00  0.00           N
ATOM    637  CZ  ARG X  84      48.872  49.639  66.624  1.00  0.00           C
ATOM    638  NH1 ARG X  84      48.704  50.122  67.836  1.00  0.00           N
ATOM    639  NH2 ARG X  84      49.603  48.550  66.675  1.00  0.00           N
ATOM    640  C   ARG X  84      50.282  55.159  66.261  1.00  0.00           C
ATOM    641  O   ARG X  84      51.422  54.780  66.157  1.00  0.00           O
ATOM    642  N   LYS X  85      49.749  55.577  67.454  1.00  0.00           N
ATOM    643  CA  LYS X  85      50.341  55.229  68.783  1.00  0.00           C
ATOM    644  CB  LYS X  85      50.877  56.573  69.419  1.00  0.00           C
ATOM    645  CG  LYS X  85      52.344  56.476  69.874  1.00  0.00           C
ATOM    646  CD  LYS X  85      52.933  57.808  70.368  1.00  0.00           C
ATOM    647  CE  LYS X  85      54.420  57.674  70.728  1.00  0.00           C
ATOM    648  NZ  LYS X  85      54.906  58.806  71.506  1.00  0.00           N
ATOM    649  C   LYS X  85      49.379  54.535  69.656  1.00  0.00           C
ATOM    650  O   LYS X  85      49.740  53.755  70.470  1.00  0.00           O
ATOM    651  N   GLU X  86      47.995  54.809  69.406  1.00  0.00           N
ATOM    652  CA  GLU X  86      46.934  54.178  70.150  1.00  0.00           C
ATOM    653  CB  GLU X  86      45.645  54.912  69.850  1.00  0.00           C
ATOM    654  CG  GLU X  86      44.441  54.568  70.734  1.00  0.00           C
ATOM    655  CD  GLU X  86      44.560  54.728  72.253  1.00  0.00           C
ATOM    656  OE1 GLU X  86      45.191  53.835  72.862  1.00  0.00           O
ATOM    657  OE2 GLU X  86      44.089  55.702  72.834  1.00  0.00           O
ATOM    658  C   GLU X  86      46.919  52.684  69.856  1.00  0.00           C
ATOM    659  O   GLU X  86      47.118  52.276  68.674  1.00  0.00           O
ATOM    660  N   ASN X  87      46.450  51.867  70.858  1.00  0.00           N
ATOM    661  CA  ASN X  87      46.228  50.416  70.788  1.00  0.00           C
ATOM    662  CB  ASN X  87      45.848  49.962  72.227  1.00  0.00           C
ATOM    663  CG  ASN X  87      44.363  50.101  72.530  1.00  0.00           C
ATOM    664  OD1 ASN X  87      43.536  49.217  72.190  1.00  0.00           O
ATOM    665  ND2 ASN X  87      43.942  51.301  72.944  1.00  0.00           N
ATOM    666  C   ASN X  87      45.134  49.938  69.771  1.00  0.00           C
ATOM    667  O   ASN X  87      44.244  50.697  69.275  1.00  0.00           O
ATOM    668  N   ILE X  88      45.157  48.635  69.566  1.00  0.00           N
ATOM    669  CA  ILE X  88      44.156  48.008  68.653  1.00  0.00           C
ATOM    670  CB  ILE X  88      44.942  47.469  67.429  1.00  0.00           C
ATOM    671  CG2 ILE X  88      45.473  48.757  66.692  1.00  0.00           C
ATOM    672  CG1 ILE X  88      46.074  46.442  67.790  1.00  0.00           C
ATOM    673  CD1 ILE X  88      46.723  45.840  66.539  1.00  0.00           C
ATOM    674  C   ILE X  88      43.398  46.940  69.404  1.00  0.00           C
ATOM    675  O   ILE X  88      43.784  46.556  70.499  1.00  0.00           O
ATOM    676  N   PRO X  89      42.290  46.331  68.868  1.00  0.00           N
ATOM    677  CD  PRO X  89      41.595  46.632  67.595  1.00  0.00           C
ATOM    678  CG  PRO X  89      40.395  45.680  67.421  1.00  0.00           C
ATOM    679  CB  PRO X  89      40.254  45.132  68.842  1.00  0.00           C
ATOM    680  CA  PRO X  89      41.588  45.189  69.531  1.00  0.00           C
ATOM    681  C   PRO X  89      42.323  43.824  69.361  1.00  0.00           C
ATOM    682  O   PRO X  89      41.739  42.799  69.747  1.00  0.00           O
ATOM    683  N   LEU X  90      43.538  43.747  68.751  1.00  0.00           N
ATOM    684  CA  LEU X  90      44.268  42.478  68.297  1.00  0.00           C
ATOM    685  CB  LEU X  90      44.658  41.569  69.556  1.00  0.00           C
ATOM    686  CG  LEU X  90      45.444  40.243  69.281  1.00  0.00           C
ATOM    687  CD1 LEU X  90      46.729  40.669  68.464  1.00  0.00           C
ATOM    688  CD2 LEU X  90      45.942  39.789  70.682  1.00  0.00           C
ATOM    689  C   LEU X  90      43.593  41.589  67.279  1.00  0.00           C
ATOM    690  O   LEU X  90      44.294  41.042  66.397  1.00  0.00           O
ATOM    691  N   LYS X  91      42.282  41.498  67.246  1.00  0.00           N
ATOM    692  CA  LYS X  91      41.463  40.661  66.344  1.00  0.00           C
ATOM    693  CB  LYS X  91      39.969  40.854  66.699  1.00  0.00           C
ATOM    694  CG  LYS X  91      39.655  40.446  68.131  1.00  0.00           C
ATOM    695  CD  LYS X  91      38.229  41.024  68.497  1.00  0.00           C
ATOM    696  CE  LYS X  91      37.682  40.552  69.818  1.00  0.00           C
ATOM    697  NZ  LYS X  91      37.449  39.139  70.055  1.00  0.00           N
ATOM    698  C   LYS X  91      41.674  40.888  64.838  1.00  0.00           C
ATOM    699  O   LYS X  91      41.665  42.034  64.351  1.00  0.00           O
ATOM    700  N   LEU X  92      41.790  39.762  64.111  1.00  0.00           N
ATOM    701  CA  LEU X  92      41.448  39.542  62.724  1.00  0.00           C
ATOM    702  CB  LEU X  92      42.416  38.460  62.167  1.00  0.00           C
ATOM    703  CG  LEU X  92      41.971  37.702  60.940  1.00  0.00           C
ATOM    704  CD1 LEU X  92      42.024  38.575  59.653  1.00  0.00           C
ATOM    705  CD2 LEU X  92      42.715  36.457  60.783  1.00  0.00           C
ATOM    706  C   LEU X  92      39.993  39.206  62.725  1.00  0.00           C
ATOM    707  O   LEU X  92      39.467  38.590  63.648  1.00  0.00           O
ATOM    708  N   SER X  93      39.392  39.530  61.600  1.00  0.00           N
ATOM    709  CA  SER X  93      38.001  39.084  61.177  1.00  0.00           C
ATOM    710  CB  SER X  93      36.838  40.016  61.614  1.00  0.00           C
ATOM    711  OG  SER X  93      36.684  39.974  63.014  1.00  0.00           O
ATOM    712  C   SER X  93      37.842  38.868  59.637  1.00  0.00           C
ATOM    713  O   SER X  93      38.565  39.537  58.863  1.00  0.00           O
ATOM    714  N   GLU X  94      36.799  38.067  59.238  1.00  0.00           N
ATOM    715  CA  GLU X  94      36.041  38.288  57.981  1.00  0.00           C
ATOM    716  CB  GLU X  94      35.482  36.944  57.622  1.00  0.00           C
ATOM    717  CG  GLU X  94      34.691  36.918  56.313  1.00  0.00           C
ATOM    718  CD  GLU X  94      34.447  35.521  55.817  1.00  0.00           C
ATOM    719  OE1 GLU X  94      33.695  34.758  56.498  1.00  0.00           O
ATOM    720  OE2 GLU X  94      35.080  35.073  54.846  1.00  0.00           O
ATOM    721  C   GLU X  94      34.934  39.346  58.110  1.00  0.00           C
ATOM    722  O   GLU X  94      34.823  40.182  57.229  1.00  0.00           O
ATOM    723  N   ASP X  95      34.290  39.440  59.236  1.00  0.00           N
ATOM    724  CA  ASP X  95      33.473  40.619  59.688  1.00  0.00           C
ATOM    725  CB  ASP X  95      32.637  40.177  60.929  1.00  0.00           C
ATOM    726  CG  ASP X  95      31.739  41.216  61.656  1.00  0.00           C
ATOM    727  OD1 ASP X  95      31.596  42.353  61.122  1.00  0.00           O
ATOM    728  OD2 ASP X  95      31.342  41.005  62.840  1.00  0.00           O
ATOM    729  C   ASP X  95      34.389  41.852  59.902  1.00  0.00           C
ATOM    730  O   ASP X  95      34.730  42.100  61.054  1.00  0.00           O
ATOM    731  N   CYS X  96      34.974  42.456  58.847  1.00  0.00           N
ATOM    732  CA  CYS X  96      36.091  43.427  58.902  1.00  0.00           C
ATOM    733  CB  CYS X  96      37.295  42.718  58.361  1.00  0.00           C
ATOM    734  SG  CYS X  96      36.941  42.283  56.692  1.00  0.00           S
ATOM    735  C   CYS X  96      35.877  44.749  58.129  1.00  0.00           C
ATOM    736  O   CYS X  96      36.814  45.603  58.035  1.00  0.00           O
ATOM    737  N   LEU X  97      34.681  45.036  57.677  1.00  0.00           N
ATOM    738  CA  LEU X  97      34.391  46.147  56.811  1.00  0.00           C
ATOM    739  CB  LEU X  97      33.330  45.910  55.824  1.00  0.00           C
ATOM    740  CG  LEU X  97      33.769  44.891  54.709  1.00  0.00           C
ATOM    741  CD1 LEU X  97      32.605  44.678  53.693  1.00  0.00           C
ATOM    742  CD2 LEU X  97      34.966  45.161  53.834  1.00  0.00           C
ATOM    743  C   LEU X  97      34.019  47.290  57.801  1.00  0.00           C
ATOM    744  O   LEU X  97      32.883  47.524  58.185  1.00  0.00           O
ATOM    745  N   TYR X  98      35.040  48.134  58.054  1.00  0.00           N
ATOM    746  CA  TYR X  98      34.955  49.289  58.933  1.00  0.00           C
ATOM    747  CB  TYR X  98      35.575  48.964  60.327  1.00  0.00           C
ATOM    748  CG  TYR X  98      34.877  47.822  61.018  1.00  0.00           C
ATOM    749  CD1 TYR X  98      35.538  46.555  61.089  1.00  0.00           C
ATOM    750  CE1 TYR X  98      34.691  45.511  61.472  1.00  0.00           C
ATOM    751  CZ  TYR X  98      33.519  45.770  62.231  1.00  0.00           C
ATOM    752  OH  TYR X  98      32.774  44.725  62.702  1.00  0.00           O
ATOM    753  CE2 TYR X  98      32.945  47.024  62.282  1.00  0.00           C
ATOM    754  CD2 TYR X  98      33.616  48.036  61.591  1.00  0.00           C
ATOM    755  C   TYR X  98      35.628  50.535  58.455  1.00  0.00           C
ATOM    756  O   TYR X  98      36.570  50.445  57.628  1.00  0.00           O
ATOM    757  N   LEU X  99      35.365  51.770  58.936  1.00  0.00           N
ATOM    758  CA  LEU X  99      36.249  52.951  58.913  1.00  0.00           C
ATOM    759  CB  LEU X  99      35.794  53.826  57.724  1.00  0.00           C
ATOM    760  CG  LEU X  99      34.378  54.453  57.885  1.00  0.00           C
ATOM    761  CD1 LEU X  99      34.496  55.705  58.728  1.00  0.00           C
ATOM    762  CD2 LEU X  99      34.003  54.859  56.461  1.00  0.00           C
ATOM    763  C   LEU X  99      36.500  53.729  60.211  1.00  0.00           C
ATOM    764  O   LEU X  99      35.833  53.497  61.225  1.00  0.00           O
ATOM    765  N   ASN X 100      37.487  54.634  60.193  1.00  0.00           N
ATOM    766  CA  ASN X 100      37.789  55.620  61.253  1.00  0.00           C
ATOM    767  CB  ASN X 100      39.257  55.518  61.649  1.00  0.00           C
ATOM    768  CG  ASN X 100      39.638  54.229  62.369  1.00  0.00           C
ATOM    769  OD1 ASN X 100      38.854  53.345  62.528  1.00  0.00           O
ATOM    770  ND2 ASN X 100      40.863  54.147  62.770  1.00  0.00           N
ATOM    771  C   ASN X 100      37.523  57.016  60.831  1.00  0.00           C
ATOM    772  O   ASN X 100      37.612  57.205  59.601  1.00  0.00           O
ATOM    773  N   ILE X 101      37.278  58.016  61.763  1.00  0.00           N
ATOM    774  CA  ILE X 101      37.091  59.424  61.363  1.00  0.00           C
ATOM    775  CB  ILE X 101      35.594  59.790  61.217  1.00  0.00           C
ATOM    776  CG2 ILE X 101      35.426  61.300  60.708  1.00  0.00           C
ATOM    777  CG1 ILE X 101      34.823  58.829  60.257  1.00  0.00           C
ATOM    778  CD1 ILE X 101      33.249  59.029  60.263  1.00  0.00           C
ATOM    779  C   ILE X 101      37.813  60.236  62.433  1.00  0.00           C
ATOM    780  O   ILE X 101      37.809  59.917  63.628  1.00  0.00           O
ATOM    781  N   TYR X 102      38.538  61.267  61.970  1.00  0.00           N
ATOM    782  CA  TYR X 102      39.359  62.136  62.788  1.00  0.00           C
ATOM    783  CB  TYR X 102      40.822  61.818  62.723  1.00  0.00           C
ATOM    784  CG  TYR X 102      41.158  60.329  62.596  1.00  0.00           C
ATOM    785  CD1 TYR X 102      41.168  59.760  61.284  1.00  0.00           C
ATOM    786  CE1 TYR X 102      41.679  58.460  60.978  1.00  0.00           C
ATOM    787  CZ  TYR X 102      42.140  57.736  62.094  1.00  0.00           C
ATOM    788  OH  TYR X 102      42.446  56.450  61.955  1.00  0.00           O
ATOM    789  CE2 TYR X 102      42.117  58.320  63.410  1.00  0.00           C
ATOM    790  CD2 TYR X 102      41.596  59.568  63.661  1.00  0.00           C
ATOM    791  C   TYR X 102      39.129  63.633  62.289  1.00  0.00           C
ATOM    792  O   TYR X 102      39.198  63.809  61.074  1.00  0.00           O
ATOM    793  N   THR X 103      38.908  64.548  63.282  1.00  0.00           N
ATOM    794  CA  THR X 103      38.611  65.950  63.009  1.00  0.00           C
ATOM    795  CB  THR X 103      37.098  65.991  62.690  1.00  0.00           C
ATOM    796  CG2 THR X 103      36.256  65.498  63.889  1.00  0.00           C
ATOM    797  OG1 THR X 103      36.657  67.298  62.240  1.00  0.00           O
ATOM    798  C   THR X 103      38.864  66.982  64.137  1.00  0.00           C
ATOM    799  O   THR X 103      38.743  66.614  65.295  1.00  0.00           O
ATOM    800  N   PRO X 104      39.257  68.243  63.829  1.00  0.00           N
ATOM    801  CD  PRO X 104      39.387  68.821  62.504  1.00  0.00           C
ATOM    802  CG  PRO X 104      40.194  70.067  62.714  1.00  0.00           C
ATOM    803  CB  PRO X 104      39.647  70.640  64.026  1.00  0.00           C
ATOM    804  CA  PRO X 104      39.453  69.348  64.861  1.00  0.00           C
ATOM    805  C   PRO X 104      38.315  69.616  65.823  1.00  0.00           C
ATOM    806  O   PRO X 104      37.162  69.588  65.429  1.00  0.00           O
ATOM    807  N   ALA X 105      38.597  69.918  67.119  1.00  0.00           N
ATOM    808  CA  ALA X 105      37.647  69.942  68.215  1.00  0.00           C
ATOM    809  CB  ALA X 105      38.381  70.063  69.595  1.00  0.00           C
ATOM    810  C   ALA X 105      36.571  71.026  68.140  1.00  0.00           C
ATOM    811  O   ALA X 105      35.504  70.881  68.686  1.00  0.00           O
ATOM    812  N   ASP X 106      36.824  72.070  67.304  1.00  0.00           N
ATOM    813  CA  ASP X 106      35.763  73.010  66.952  1.00  0.00           C
ATOM    814  CB  ASP X 106      36.290  74.303  66.224  1.00  0.00           C
ATOM    815  CG  ASP X 106      37.170  75.113  67.211  1.00  0.00           C
ATOM    816  OD1 ASP X 106      38.295  75.508  66.796  1.00  0.00           O
ATOM    817  OD2 ASP X 106      36.833  75.269  68.389  1.00  0.00           O
ATOM    818  C   ASP X 106      34.547  72.383  66.135  1.00  0.00           C
ATOM    819  O   ASP X 106      33.551  73.080  65.907  1.00  0.00           O
ATOM    820  N   LEU X 107      34.632  71.113  65.700  1.00  0.00           N
ATOM    821  CA  LEU X 107      33.478  70.193  65.459  1.00  0.00           C
ATOM    822  CB  LEU X 107      33.594  69.047  66.497  1.00  0.00           C
ATOM    823  CG  LEU X 107      32.689  67.831  66.435  1.00  0.00           C
ATOM    824  CD1 LEU X 107      32.811  66.921  65.194  1.00  0.00           C
ATOM    825  CD2 LEU X 107      33.127  66.904  67.541  1.00  0.00           C
ATOM    826  C   LEU X 107      31.969  70.681  65.640  1.00  0.00           C
ATOM    827  O   LEU X 107      31.098  70.477  64.758  1.00  0.00           O
ATOM    828  N   THR X 108      31.716  71.289  66.804  1.00  0.00           N
ATOM    829  CA  THR X 108      30.390  71.764  67.216  1.00  0.00           C
ATOM    830  CB  THR X 108      30.416  71.878  68.703  1.00  0.00           C
ATOM    831  CG2 THR X 108      30.400  70.513  69.456  1.00  0.00           C
ATOM    832  OG1 THR X 108      31.612  72.488  69.232  1.00  0.00           O
ATOM    833  C   THR X 108      29.937  73.062  66.610  1.00  0.00           C
ATOM    834  O   THR X 108      28.718  73.337  66.723  1.00  0.00           O
ATOM    835  N   LYS X 109      30.810  73.883  66.094  1.00  0.00           N
ATOM    836  CA  LYS X 109      30.446  75.150  65.433  1.00  0.00           C
ATOM    837  CB  LYS X 109      31.595  76.187  65.649  1.00  0.00           C
ATOM    838  CG  LYS X 109      32.041  76.309  67.132  1.00  0.00           C
ATOM    839  CD  LYS X 109      32.845  77.563  67.370  1.00  0.00           C
ATOM    840  CE  LYS X 109      34.293  77.365  67.102  1.00  0.00           C
ATOM    841  NZ  LYS X 109      35.022  78.573  67.435  1.00  0.00           N
ATOM    842  C   LYS X 109      30.088  75.025  63.935  1.00  0.00           C
ATOM    843  O   LYS X 109      30.538  75.884  63.067  1.00  0.00           O
ATOM    844  N   LYS X 110      29.434  73.926  63.566  1.00  0.00           N
ATOM    845  CA  LYS X 110      28.913  73.579  62.276  1.00  0.00           C
ATOM    846  CB  LYS X 110      27.703  74.423  61.867  1.00  0.00           C
ATOM    847  CG  LYS X 110      26.504  74.221  62.843  1.00  0.00           C
ATOM    848  CD  LYS X 110      25.453  75.279  62.442  1.00  0.00           C
ATOM    849  CE  LYS X 110      24.223  75.153  63.258  1.00  0.00           C
ATOM    850  NZ  LYS X 110      24.440  75.410  64.646  1.00  0.00           N
ATOM    851  C   LYS X 110      30.048  73.520  61.190  1.00  0.00           C
ATOM    852  O   LYS X 110      29.815  73.967  60.057  1.00  0.00           O
ATOM    853  N   ASN X 111      31.277  73.009  61.495  1.00  0.00           N
ATOM    854  CA  ASN X 111      32.479  73.273  60.690  1.00  0.00           C
ATOM    855  CB  ASN X 111      33.688  72.733  61.512  1.00  0.00           C
ATOM    856  CG  ASN X 111      35.031  73.329  61.174  1.00  0.00           C
ATOM    857  OD1 ASN X 111      35.099  74.076  60.211  1.00  0.00           O
ATOM    858  ND2 ASN X 111      36.035  73.088  61.979  1.00  0.00           N
ATOM    859  C   ASN X 111      32.405  72.631  59.296  1.00  0.00           C
ATOM    860  O   ASN X 111      31.871  71.483  59.219  1.00  0.00           O
ATOM    861  N   ARG X 112      32.967  73.140  58.229  1.00  0.00           N
ATOM    862  CA  ARG X 112      33.253  72.455  56.979  1.00  0.00           C
ATOM    863  CB  ARG X 112      32.259  72.732  55.850  1.00  0.00           C
ATOM    864  CG  ARG X 112      30.750  72.639  56.238  1.00  0.00           C
ATOM    865  CD  ARG X 112      30.316  71.146  56.291  1.00  0.00           C
ATOM    866  NE  ARG X 112      28.868  71.019  56.482  1.00  0.00           N
ATOM    867  CZ  ARG X 112      28.391  70.838  57.689  1.00  0.00           C
ATOM    868  NH1 ARG X 112      27.182  70.398  57.750  1.00  0.00           N
ATOM    869  NH2 ARG X 112      29.070  71.086  58.793  1.00  0.00           N
ATOM    870  C   ARG X 112      34.673  72.710  56.577  1.00  0.00           C
ATOM    871  O   ARG X 112      35.027  73.796  56.276  1.00  0.00           O
ATOM    872  N   LEU X 113      35.391  71.586  56.401  1.00  0.00           N
ATOM    873  CA  LEU X 113      36.772  71.531  55.906  1.00  0.00           C
ATOM    874  CB  LEU X 113      37.633  71.144  57.136  1.00  0.00           C
ATOM    875  CG  LEU X 113      37.437  71.978  58.467  1.00  0.00           C
ATOM    876  CD1 LEU X 113      38.076  71.217  59.599  1.00  0.00           C
ATOM    877  CD2 LEU X 113      38.139  73.318  58.305  1.00  0.00           C
ATOM    878  C   LEU X 113      36.896  70.602  54.701  1.00  0.00           C
ATOM    879  O   LEU X 113      36.017  69.785  54.425  1.00  0.00           O
ATOM    880  N   PRO X 114      37.978  70.609  53.947  1.00  0.00           N
ATOM    881  CD  PRO X 114      39.042  71.649  54.046  1.00  0.00           C
ATOM    882  CG  PRO X 114      39.762  71.567  52.756  1.00  0.00           C
ATOM    883  CB  PRO X 114      39.758  69.975  52.516  1.00  0.00           C
ATOM    884  CA  PRO X 114      38.437  69.506  53.095  1.00  0.00           C
ATOM    885  C   PRO X 114      38.555  68.135  53.798  1.00  0.00           C
ATOM    886  O   PRO X 114      38.752  68.119  55.013  1.00  0.00           O
ATOM    887  N   VAL X 115      38.487  67.046  53.050  1.00  0.00           N
ATOM    888  CA  VAL X 115      38.474  65.638  53.558  1.00  0.00           C
ATOM    889  CB  VAL X 115      37.130  65.017  53.222  1.00  0.00           C
ATOM    890  CG1 VAL X 115      37.064  63.544  53.627  1.00  0.00           C
ATOM    891  CG2 VAL X 115      35.955  65.711  53.882  1.00  0.00           C
ATOM    892  C   VAL X 115      39.578  64.808  52.880  1.00  0.00           C
ATOM    893  O   VAL X 115      39.678  64.650  51.690  1.00  0.00           O
ATOM    894  N   MET X 116      40.356  64.118  53.709  1.00  0.00           N
ATOM    895  CA  MET X 116      41.456  63.192  53.275  1.00  0.00           C
ATOM    896  CB  MET X 116      42.828  63.548  53.936  1.00  0.00           C
ATOM    897  CG  MET X 116      44.043  62.629  53.583  1.00  0.00           C
ATOM    898  SD  MET X 116      44.043  60.964  54.268  1.00  0.00           S
ATOM    899  CE  MET X 116      45.520  60.326  53.590  1.00  0.00           C
ATOM    900  C   MET X 116      40.949  61.799  53.612  1.00  0.00           C
ATOM    901  O   MET X 116      40.422  61.560  54.706  1.00  0.00           O
ATOM    902  N   VAL X 117      41.104  60.784  52.704  1.00  0.00           N
ATOM    903  CA  VAL X 117      40.706  59.429  52.962  1.00  0.00           C
ATOM    904  CB  VAL X 117      39.438  59.055  52.144  1.00  0.00           C
ATOM    905  CG1 VAL X 117      38.894  57.660  52.659  1.00  0.00           C
ATOM    906  CG2 VAL X 117      38.316  60.106  52.300  1.00  0.00           C
ATOM    907  C   VAL X 117      41.821  58.542  52.601  1.00  0.00           C
ATOM    908  O   VAL X 117      42.264  58.515  51.474  1.00  0.00           O
ATOM    909  N   TRP X 118      42.358  57.826  53.549  1.00  0.00           N
ATOM    910  CA  TRP X 118      43.414  56.853  53.298  1.00  0.00           C
ATOM    911  CB  TRP X 118      44.307  56.747  54.620  1.00  0.00           C
ATOM    912  CG  TRP X 118      45.632  56.018  54.599  1.00  0.00           C
ATOM    913  CD1 TRP X 118      46.063  55.028  53.753  1.00  0.00           C
ATOM    914  NE1 TRP X 118      47.347  54.645  54.072  1.00  0.00           N
ATOM    915  CE2 TRP X 118      47.856  55.495  55.069  1.00  0.00           C
ATOM    916  CZ2 TRP X 118      49.180  55.621  55.602  1.00  0.00           C
ATOM    917  CH2 TRP X 118      49.379  56.683  56.502  1.00  0.00           C
ATOM    918  CZ3 TRP X 118      48.309  57.429  57.002  1.00  0.00           C
ATOM    919  CE3 TRP X 118      46.984  57.263  56.395  1.00  0.00           C
ATOM    920  CD2 TRP X 118      46.818  56.356  55.405  1.00  0.00           C
ATOM    921  C   TRP X 118      42.778  55.505  53.008  1.00  0.00           C
ATOM    922  O   TRP X 118      42.125  54.842  53.849  1.00  0.00           O
ATOM    923  N   ILE X 119      43.215  54.962  51.903  1.00  0.00           N
ATOM    924  CA  ILE X 119      42.996  53.621  51.365  1.00  0.00           C
ATOM    925  CB  ILE X 119      42.426  53.682  49.958  1.00  0.00           C
ATOM    926  CG2 ILE X 119      41.824  52.268  49.634  1.00  0.00           C
ATOM    927  CG1 ILE X 119      41.247  54.689  49.893  1.00  0.00           C
ATOM    928  CD1 ILE X 119      40.669  54.945  48.458  1.00  0.00           C
ATOM    929  C   ILE X 119      44.216  52.758  51.463  1.00  0.00           C
ATOM    930  O   ILE X 119      44.988  52.714  50.510  1.00  0.00           O
ATOM    931  N   HID X 120      44.416  52.147  52.582  1.00  0.00           N
ATOM    932  CA  HID X 120      45.655  51.492  53.015  1.00  0.00           C
ATOM    933  CB  HID X 120      45.443  50.965  54.475  1.00  0.00           C
ATOM    934  CG  HID X 120      44.548  49.717  54.533  1.00  0.00           C
ATOM    935  ND1 HID X 120      44.780  48.504  53.997  1.00  0.00           N
ATOM    936  CE1 HID X 120      43.745  47.687  54.312  1.00  0.00           C
ATOM    937  NE2 HID X 120      42.791  48.413  55.017  1.00  0.00           N
ATOM    938  CD2 HID X 120      43.385  49.656  55.238  1.00  0.00           C
ATOM    939  C   HID X 120      46.226  50.497  51.996  1.00  0.00           C
ATOM    940  O   HID X 120      45.411  49.817  51.369  1.00  0.00           O
ATOM    941  N   GLY X 121      47.509  50.388  51.755  1.00  0.00           N
ATOM    942  CA  GLY X 121      48.182  49.319  51.026  1.00  0.00           C
ATOM    943  C   GLY X 121      47.894  47.933  51.524  1.00  0.00           C
ATOM    944  O   GLY X 121      47.299  47.787  52.612  1.00  0.00           O
ATOM    945  N   GLY X 122      48.136  46.957  50.665  1.00  0.00           N
ATOM    946  CA  GLY X 122      47.348  45.676  50.709  1.00  0.00           C
ATOM    947  C   GLY X 122      48.210  44.379  50.853  1.00  0.00           C
ATOM    948  O   GLY X 122      47.669  43.269  51.142  1.00  0.00           O
ATOM    949  N   GLY X 123      49.474  44.396  50.462  1.00  0.00           N
ATOM    950  CA  GLY X 123      50.392  43.176  50.586  1.00  0.00           C
ATOM    951  C   GLY X 123      50.034  41.988  49.804  1.00  0.00           C
ATOM    952  O   GLY X 123      50.434  40.869  50.153  1.00  0.00           O
ATOM    953  N   LEU X 124      49.110  42.198  48.853  1.00  0.00           N
ATOM    954  CA  LEU X 124      48.285  41.177  48.301  1.00  0.00           C
ATOM    955  CB  LEU X 124      49.124  40.234  47.417  1.00  0.00           C
ATOM    956  CG  LEU X 124      48.335  39.705  46.124  1.00  0.00           C
ATOM    957  CD1 LEU X 124      46.888  39.252  46.385  1.00  0.00           C
ATOM    958  CD2 LEU X 124      48.309  40.855  45.067  1.00  0.00           C
ATOM    959  C   LEU X 124      47.311  40.559  49.329  1.00  0.00           C
ATOM    960  O   LEU X 124      46.058  40.620  49.141  1.00  0.00           O
ATOM    961  N   MET X 125      47.787  40.076  50.507  1.00  0.00           N
ATOM    962  CA  MET X 125      47.038  39.483  51.589  1.00  0.00           C
ATOM    963  CB  MET X 125      46.829  37.923  51.435  1.00  0.00           C
ATOM    964  CG  MET X 125      48.046  37.129  51.247  1.00  0.00           C
ATOM    965  SD  MET X 125      48.425  36.426  49.567  1.00  0.00           S
ATOM    966  CE  MET X 125      50.163  36.250  49.528  1.00  0.00           C
ATOM    967  C   MET X 125      47.760  39.873  52.924  1.00  0.00           C
ATOM    968  O   MET X 125      47.897  39.017  53.872  1.00  0.00           O
ATOM    969  N   VAL X 126      48.282  41.148  53.038  1.00  0.00           N
ATOM    970  CA  VAL X 126      48.687  41.617  54.375  1.00  0.00           C
ATOM    971  CB  VAL X 126      50.083  41.049  54.940  1.00  0.00           C
ATOM    972  CG1 VAL X 126      51.149  41.212  53.947  1.00  0.00           C
ATOM    973  CG2 VAL X 126      50.506  41.721  56.337  1.00  0.00           C
ATOM    974  C   VAL X 126      48.521  43.140  54.377  1.00  0.00           C
ATOM    975  O   VAL X 126      49.274  43.869  53.732  1.00  0.00           O
ATOM    976  N   GLY X 127      47.665  43.707  55.187  1.00  0.00           N
ATOM    977  CA  GLY X 127      47.468  45.223  55.237  1.00  0.00           C
ATOM    978  C   GLY X 127      46.125  45.557  55.923  1.00  0.00           C
ATOM    979  O   GLY X 127      45.120  44.919  55.782  1.00  0.00           O
ATOM    980  N   ALA X 128      46.148  46.524  56.807  1.00  0.00           N
ATOM    981  CA  ALA X 128      45.076  46.669  57.801  1.00  0.00           C
ATOM    982  CB  ALA X 128      45.638  45.774  58.914  1.00  0.00           C
ATOM    983  C   ALA X 128      44.947  48.182  58.237  1.00  0.00           C
ATOM    984  O   ALA X 128      45.958  48.879  58.476  1.00  0.00           O
ATOM    985  N   ALA X 129      43.746  48.643  58.507  1.00  0.00           N
ATOM    986  CA  ALA X 129      43.428  49.977  58.927  1.00  0.00           C
ATOM    987  CB  ALA X 129      41.892  50.285  58.842  1.00  0.00           C
ATOM    988  C   ALA X 129      43.802  50.080  60.419  1.00  0.00           C
ATOM    989  O   ALA X 129      44.075  51.240  60.820  1.00  0.00           O
ATOM    990  N   SER X 130      43.936  49.001  61.162  1.00  0.00           N
ATOM    991  CA  SER X 130      44.600  48.919  62.535  1.00  0.00           C
ATOM    992  CB  SER X 130      44.476  47.467  62.934  1.00  0.00           C
ATOM    993  OG  SER X 130      43.219  46.932  62.512  1.00  0.00           O
ATOM    994  C   SER X 130      46.073  49.316  62.513  1.00  0.00           C
ATOM    995  O   SER X 130      46.886  48.852  63.349  1.00  0.00           O
ATOM    996  N   THR X 131      46.496  50.072  61.530  1.00  0.00           N
ATOM    997  CA  THR X 131      47.895  50.501  61.279  1.00  0.00           C
ATOM    998  CB  THR X 131      48.485  49.681  60.089  1.00  0.00           C
ATOM    999  CG2 THR X 131      49.988  49.866  59.906  1.00  0.00           C
ATOM   1000  OG1 THR X 131      48.198  48.344  60.179  1.00  0.00           O
ATOM   1001  C   THR X 131      47.915  52.017  60.984  1.00  0.00           C
ATOM   1002  O   THR X 131      48.825  52.673  61.379  1.00  0.00           O
ATOM   1003  N   TYR X 132      46.824  52.669  60.500  1.00  0.00           N
ATOM   1004  CA  TYR X 132      46.872  54.055  59.934  1.00  0.00           C
ATOM   1005  CB  TYR X 132      46.616  53.837  58.417  1.00  0.00           C
ATOM   1006  CG  TYR X 132      47.728  52.967  57.781  1.00  0.00           C
ATOM   1007  CD1 TYR X 132      47.526  51.656  57.129  1.00  0.00           C
ATOM   1008  CE1 TYR X 132      48.603  50.884  56.646  1.00  0.00           C
ATOM   1009  CZ  TYR X 132      49.889  51.294  56.946  1.00  0.00           C
ATOM   1010  OH  TYR X 132      50.927  50.474  56.573  1.00  0.00           O
ATOM   1011  CE2 TYR X 132      50.171  52.470  57.710  1.00  0.00           C
ATOM   1012  CD2 TYR X 132      49.080  53.324  57.970  1.00  0.00           C
ATOM   1013  C   TYR X 132      46.001  55.064  60.684  1.00  0.00           C
ATOM   1014  O   TYR X 132      44.887  54.769  61.067  1.00  0.00           O
ATOM   1015  N   ASP X 133      46.472  56.352  60.887  1.00  0.00           N
ATOM   1016  CA  ASP X 133      45.962  57.340  61.812  1.00  0.00           C
ATOM   1017  CB  ASP X 133      47.017  57.442  63.035  1.00  0.00           C
ATOM   1018  CG  ASP X 133      46.325  57.926  64.353  1.00  0.00           C
ATOM   1019  OD1 ASP X 133      45.650  58.995  64.439  1.00  0.00           O
ATOM   1020  OD2 ASP X 133      46.442  57.063  65.260  1.00  0.00           O
ATOM   1021  C   ASP X 133      45.873  58.709  61.076  1.00  0.00           C
ATOM   1022  O   ASP X 133      46.333  58.815  59.971  1.00  0.00           O
ATOM   1023  N   GLY X 134      45.286  59.769  61.717  1.00  0.00           N
ATOM   1024  CA  GLY X 134      45.135  61.118  61.206  1.00  0.00           C
ATOM   1025  C   GLY X 134      45.051  62.289  62.310  1.00  0.00           C
ATOM   1026  O   GLY X 134      44.932  63.407  61.786  1.00  0.00           O
ATOM   1027  N   LEU X 135      45.280  61.910  63.603  1.00  0.00           N
ATOM   1028  CA  LEU X 135      45.515  62.844  64.726  1.00  0.00           C
ATOM   1029  CB  LEU X 135      45.999  62.008  65.975  1.00  0.00           C
ATOM   1030  CG  LEU X 135      46.601  62.881  67.112  1.00  0.00           C
ATOM   1031  CD1 LEU X 135      45.655  63.916  67.659  1.00  0.00           C
ATOM   1032  CD2 LEU X 135      47.139  61.964  68.217  1.00  0.00           C
ATOM   1033  C   LEU X 135      46.479  63.995  64.325  1.00  0.00           C
ATOM   1034  O   LEU X 135      46.055  65.176  64.427  1.00  0.00           O
ATOM   1035  N   ALA X 136      47.642  63.605  63.827  1.00  0.00           N
ATOM   1036  CA  ALA X 136      48.735  64.558  63.427  1.00  0.00           C
ATOM   1037  CB  ALA X 136      50.027  63.782  63.148  1.00  0.00           C
ATOM   1038  C   ALA X 136      48.305  65.520  62.326  1.00  0.00           C
ATOM   1039  O   ALA X 136      48.541  66.706  62.465  1.00  0.00           O
ATOM   1040  N   LEU X 137      47.858  64.981  61.191  1.00  0.00           N
ATOM   1041  CA  LEU X 137      47.463  65.727  59.945  1.00  0.00           C
ATOM   1042  CB  LEU X 137      47.072  64.742  58.859  1.00  0.00           C
ATOM   1043  CG  LEU X 137      46.766  65.461  57.464  1.00  0.00           C
ATOM   1044  CD1 LEU X 137      47.963  66.302  56.883  1.00  0.00           C
ATOM   1045  CD2 LEU X 137      46.591  64.332  56.410  1.00  0.00           C
ATOM   1046  C   LEU X 137      46.302  66.736  60.172  1.00  0.00           C
ATOM   1047  O   LEU X 137      46.344  67.892  59.816  1.00  0.00           O
ATOM   1048  N   ALA X 138      45.265  66.219  60.855  1.00  0.00           N
ATOM   1049  CA  ALA X 138      44.131  67.084  61.363  1.00  0.00           C
ATOM   1050  CB  ALA X 138      43.128  66.242  62.138  1.00  0.00           C
ATOM   1051  C   ALA X 138      44.531  68.189  62.311  1.00  0.00           C
ATOM   1052  O   ALA X 138      44.243  69.384  62.101  1.00  0.00           O
ATOM   1053  N   ALA X 139      45.434  67.866  63.244  1.00  0.00           N
ATOM   1054  CA  ALA X 139      46.109  68.715  64.295  1.00  0.00           C
ATOM   1055  CB  ALA X 139      46.881  67.900  65.384  1.00  0.00           C
ATOM   1056  C   ALA X 139      47.037  69.781  63.733  1.00  0.00           C
ATOM   1057  O   ALA X 139      47.023  70.951  64.091  1.00  0.00           O
ATOM   1058  N   HIE X 140      47.847  69.413  62.697  1.00  0.00           N
ATOM   1059  CA  HIE X 140      48.748  70.309  61.942  1.00  0.00           C
ATOM   1060  CB  HIE X 140      49.871  69.518  61.325  1.00  0.00           C
ATOM   1061  CG  HIE X 140      51.026  69.592  62.315  1.00  0.00           C
ATOM   1062  ND1 HIE X 140      51.970  70.585  62.256  1.00  0.00           N
ATOM   1063  CE1 HIE X 140      52.761  70.349  63.307  1.00  0.00           C
ATOM   1064  NE2 HIE X 140      52.289  69.312  64.071  1.00  0.00           N
ATOM   1065  CD2 HIE X 140      51.080  68.963  63.480  1.00  0.00           C
ATOM   1066  C   HIE X 140      48.140  71.172  60.870  1.00  0.00           C
ATOM   1067  O   HIE X 140      48.705  72.217  60.593  1.00  0.00           O
ATOM   1068  N   GLU X 141      47.083  70.737  60.205  1.00  0.00           N
ATOM   1069  CA  GLU X 141      46.631  71.318  58.928  1.00  0.00           C
ATOM   1070  CB  GLU X 141      47.325  70.624  57.680  1.00  0.00           C
ATOM   1071  CG  GLU X 141      48.827  70.690  57.616  1.00  0.00           C
ATOM   1072  CD  GLU X 141      49.376  72.034  57.182  1.00  0.00           C
ATOM   1073  OE1 GLU X 141      48.703  72.726  56.374  1.00  0.00           O
ATOM   1074  OE2 GLU X 141      50.493  72.353  57.549  1.00  0.00           O
ATOM   1075  C   GLU X 141      45.086  71.396  58.776  1.00  0.00           C
ATOM   1076  O   GLU X 141      44.575  71.817  57.697  1.00  0.00           O
ATOM   1077  N   ASN X 142      44.397  71.130  59.907  1.00  0.00           N
ATOM   1078  CA  ASN X 142      42.960  71.597  59.944  1.00  0.00           C
ATOM   1079  CB  ASN X 142      43.075  73.174  59.964  1.00  0.00           C
ATOM   1080  CG  ASN X 142      41.746  73.741  60.416  1.00  0.00           C
ATOM   1081  OD1 ASN X 142      41.194  73.228  61.412  1.00  0.00           O
ATOM   1082  ND2 ASN X 142      41.207  74.710  59.739  1.00  0.00           N
ATOM   1083  C   ASN X 142      42.033  71.052  58.870  1.00  0.00           C
ATOM   1084  O   ASN X 142      41.334  71.838  58.206  1.00  0.00           O
ATOM   1085  N   VAL X 143      41.929  69.708  58.732  1.00  0.00           N
ATOM   1086  CA  VAL X 143      41.194  68.912  57.758  1.00  0.00           C
ATOM   1087  CB  VAL X 143      42.016  68.625  56.436  1.00  0.00           C
ATOM   1088  CG1 VAL X 143      42.338  69.904  55.762  1.00  0.00           C
ATOM   1089  CG2 VAL X 143      43.292  67.829  56.714  1.00  0.00           C
ATOM   1090  C   VAL X 143      40.637  67.614  58.246  1.00  0.00           C
ATOM   1091  O   VAL X 143      41.239  67.112  59.196  1.00  0.00           O
ATOM   1092  N   VAL X 144      39.618  67.027  57.648  1.00  0.00           N
ATOM   1093  CA  VAL X 144      39.043  65.808  58.253  1.00  0.00           C
ATOM   1094  CB  VAL X 144      37.556  65.710  57.982  1.00  0.00           C
ATOM   1095  CG1 VAL X 144      36.963  64.416  58.645  1.00  0.00           C
ATOM   1096  CG2 VAL X 144      36.800  66.951  58.638  1.00  0.00           C
ATOM   1097  C   VAL X 144      39.623  64.564  57.587  1.00  0.00           C
ATOM   1098  O   VAL X 144      39.590  64.417  56.361  1.00  0.00           O
ATOM   1099  N   VAL X 145      40.154  63.684  58.469  1.00  0.00           N
ATOM   1100  CA  VAL X 145      40.741  62.417  57.999  1.00  0.00           C
ATOM   1101  CB  VAL X 145      42.046  62.053  58.788  1.00  0.00           C
ATOM   1102  CG1 VAL X 145      42.763  60.803  58.190  1.00  0.00           C
ATOM   1103  CG2 VAL X 145      43.087  63.211  58.570  1.00  0.00           C
ATOM   1104  C   VAL X 145      39.772  61.167  58.106  1.00  0.00           C
ATOM   1105  O   VAL X 145      39.010  61.125  59.032  1.00  0.00           O
ATOM   1106  N   VAL X 146      39.969  60.166  57.274  1.00  0.00           N
ATOM   1107  CA  VAL X 146      39.233  58.906  57.360  1.00  0.00           C
ATOM   1108  CB  VAL X 146      38.043  58.819  56.364  1.00  0.00           C
ATOM   1109  CG1 VAL X 146      37.369  57.464  56.326  1.00  0.00           C
ATOM   1110  CG2 VAL X 146      37.037  59.780  56.982  1.00  0.00           C
ATOM   1111  C   VAL X 146      40.260  57.790  57.070  1.00  0.00           C
ATOM   1112  O   VAL X 146      41.148  58.088  56.203  1.00  0.00           O
ATOM   1113  N   THR X 147      40.131  56.605  57.612  1.00  0.00           N
ATOM   1114  CA  THR X 147      40.965  55.476  57.198  1.00  0.00           C
ATOM   1115  CB  THR X 147      41.896  54.951  58.314  1.00  0.00           C
ATOM   1116  CG2 THR X 147      42.963  54.014  57.948  1.00  0.00           C
ATOM   1117  OG1 THR X 147      42.709  55.995  58.872  1.00  0.00           O
ATOM   1118  C   THR X 147      39.941  54.347  56.810  1.00  0.00           C
ATOM   1119  O   THR X 147      39.052  54.139  57.596  1.00  0.00           O
ATOM   1120  N   ILE X 148      39.976  53.804  55.600  1.00  0.00           N
ATOM   1121  CA  ILE X 148      38.907  52.849  55.135  1.00  0.00           C
ATOM   1122  CB  ILE X 148      38.260  53.140  53.797  1.00  0.00           C
ATOM   1123  CG2 ILE X 148      37.661  54.580  53.913  1.00  0.00           C
ATOM   1124  CG1 ILE X 148      39.199  53.057  52.576  1.00  0.00           C
ATOM   1125  CD1 ILE X 148      38.293  53.114  51.283  1.00  0.00           C
ATOM   1126  C   ILE X 148      39.439  51.391  55.227  1.00  0.00           C
ATOM   1127  O   ILE X 148      40.610  51.188  54.912  1.00  0.00           O
ATOM   1128  N   GLN X 149      38.558  50.377  55.442  1.00  0.00           N
ATOM   1129  CA  GLN X 149      39.040  48.983  55.364  1.00  0.00           C
ATOM   1130  CB  GLN X 149      39.087  48.306  56.758  1.00  0.00           C
ATOM   1131  CG  GLN X 149      39.894  46.947  56.791  1.00  0.00           C
ATOM   1132  CD  GLN X 149      40.312  46.477  58.117  1.00  0.00           C
ATOM   1133  OE1 GLN X 149      41.437  46.724  58.572  1.00  0.00           O
ATOM   1134  NE2 GLN X 149      39.470  45.874  58.894  1.00  0.00           N
ATOM   1135  C   GLN X 149      38.216  48.144  54.357  1.00  0.00           C
ATOM   1136  O   GLN X 149      36.973  48.209  54.304  1.00  0.00           O
ATOM   1137  N   TYR X 150      38.940  47.382  53.545  1.00  0.00           N
ATOM   1138  CA  TYR X 150      38.458  46.556  52.417  1.00  0.00           C
ATOM   1139  CB  TYR X 150      38.815  47.163  51.083  1.00  0.00           C
ATOM   1140  CG  TYR X 150      40.235  47.502  50.797  1.00  0.00           C
ATOM   1141  CD1 TYR X 150      40.903  48.560  51.405  1.00  0.00           C
ATOM   1142  CE1 TYR X 150      42.279  48.760  51.187  1.00  0.00           C
ATOM   1143  CZ  TYR X 150      42.877  48.083  50.106  1.00  0.00           C
ATOM   1144  OH  TYR X 150      44.093  48.340  49.642  1.00  0.00           O
ATOM   1145  CE2 TYR X 150      42.204  47.149  49.382  1.00  0.00           C
ATOM   1146  CD2 TYR X 150      40.869  46.770  49.759  1.00  0.00           C
ATOM   1147  C   TYR X 150      38.938  45.071  52.529  1.00  0.00           C
ATOM   1148  O   TYR X 150      39.820  44.829  53.304  1.00  0.00           O
ATOM   1149  N   ARG X 151      38.399  44.146  51.756  1.00  0.00           N
ATOM   1150  CA  ARG X 151      38.846  42.728  51.636  1.00  0.00           C
ATOM   1151  CB  ARG X 151      37.723  41.884  50.883  1.00  0.00           C
ATOM   1152  CG  ARG X 151      36.499  41.675  51.808  1.00  0.00           C
ATOM   1153  CD  ARG X 151      35.324  41.010  50.928  1.00  0.00           C
ATOM   1154  NE  ARG X 151      34.445  42.049  50.296  1.00  0.00           N
ATOM   1155  CZ  ARG X 151      33.326  41.771  49.715  1.00  0.00           C
ATOM   1156  NH1 ARG X 151      32.812  40.578  49.743  1.00  0.00           N
ATOM   1157  NH2 ARG X 151      32.580  42.639  49.210  1.00  0.00           N
ATOM   1158  C   ARG X 151      40.198  42.592  50.821  1.00  0.00           C
ATOM   1159  O   ARG X 151      40.397  43.205  49.791  1.00  0.00           O
ATOM   1160  N   LEU X 152      40.969  41.585  51.161  1.00  0.00           N
ATOM   1161  CA  LEU X 152      42.257  41.216  50.650  1.00  0.00           C
ATOM   1162  CB  LEU X 152      43.350  41.639  51.682  1.00  0.00           C
ATOM   1163  CG  LEU X 152      43.404  43.191  51.827  1.00  0.00           C
ATOM   1164  CD1 LEU X 152      44.465  43.402  52.975  1.00  0.00           C
ATOM   1165  CD2 LEU X 152      43.642  44.021  50.578  1.00  0.00           C
ATOM   1166  C   LEU X 152      42.286  39.769  50.252  1.00  0.00           C
ATOM   1167  O   LEU X 152      41.419  38.996  50.645  1.00  0.00           O
ATOM   1168  N   GLY X 153      43.401  39.422  49.629  1.00  0.00           N
ATOM   1169  CA  GLY X 153      43.719  38.108  49.101  1.00  0.00           C
ATOM   1170  C   GLY X 153      42.544  37.470  48.267  1.00  0.00           C
ATOM   1171  O   GLY X 153      41.902  38.166  47.440  1.00  0.00           O
ATOM   1172  N   ILE X 154      42.149  36.207  48.586  1.00  0.00           N
ATOM   1173  CA  ILE X 154      41.029  35.403  48.053  1.00  0.00           C
ATOM   1174  CB  ILE X 154      41.199  33.901  48.460  1.00  0.00           C
ATOM   1175  CG2 ILE X 154      40.617  33.683  49.906  1.00  0.00           C
ATOM   1176  CG1 ILE X 154      40.448  32.941  47.493  1.00  0.00           C
ATOM   1177  CD1 ILE X 154      40.882  31.505  47.630  1.00  0.00           C
ATOM   1178  C   ILE X 154      39.706  36.026  48.327  1.00  0.00           C
ATOM   1179  O   ILE X 154      38.741  35.868  47.598  1.00  0.00           O
ATOM   1180  N   TRP X 155      39.487  36.688  49.491  1.00  0.00           N
ATOM   1181  CA  TRP X 155      38.207  37.318  49.750  1.00  0.00           C
ATOM   1182  CB  TRP X 155      38.090  37.831  51.240  1.00  0.00           C
ATOM   1183  CG  TRP X 155      38.107  36.688  52.202  1.00  0.00           C
ATOM   1184  CD1 TRP X 155      37.052  36.108  52.728  1.00  0.00           C
ATOM   1185  NE1 TRP X 155      37.481  35.077  53.596  1.00  0.00           N
ATOM   1186  CE2 TRP X 155      38.854  35.047  53.692  1.00  0.00           C
ATOM   1187  CZ2 TRP X 155      39.707  34.359  54.561  1.00  0.00           C
ATOM   1188  CH2 TRP X 155      41.072  34.650  54.586  1.00  0.00           C
ATOM   1189  CZ3 TRP X 155      41.551  35.567  53.593  1.00  0.00           C
ATOM   1190  CE3 TRP X 155      40.634  36.222  52.702  1.00  0.00           C
ATOM   1191  CD2 TRP X 155      39.262  36.006  52.733  1.00  0.00           C
ATOM   1192  C   TRP X 155      38.101  38.503  48.842  1.00  0.00           C
ATOM   1193  O   TRP X 155      37.000  38.883  48.451  1.00  0.00           O
ATOM   1194  N   GLY X 156      39.236  39.119  48.467  1.00  0.00           N
ATOM   1195  CA  GLY X 156      39.276  40.417  47.796  1.00  0.00           C
ATOM   1196  C   GLY X 156      39.314  40.380  46.261  1.00  0.00           C
ATOM   1197  O   GLY X 156      38.639  41.258  45.686  1.00  0.00           O
ATOM   1198  N   PHE X 157      40.030  39.461  45.620  1.00  0.00           N
ATOM   1199  CA  PHE X 157      40.510  39.509  44.227  1.00  0.00           C
ATOM   1200  CB  PHE X 157      41.962  40.081  44.181  1.00  0.00           C
ATOM   1201  CG  PHE X 157      42.164  41.077  45.290  1.00  0.00           C
ATOM   1202  CD1 PHE X 157      41.592  42.312  45.074  1.00  0.00           C
ATOM   1203  CE1 PHE X 157      41.926  43.395  45.947  1.00  0.00           C
ATOM   1204  CZ  PHE X 157      42.769  43.193  47.051  1.00  0.00           C
ATOM   1205  CE2 PHE X 157      43.417  41.920  47.232  1.00  0.00           C
ATOM   1206  CD2 PHE X 157      43.147  40.885  46.328  1.00  0.00           C
ATOM   1207  C   PHE X 157      40.321  38.150  43.556  1.00  0.00           C
ATOM   1208  O   PHE X 157      40.961  37.938  42.546  1.00  0.00           O
ATOM   1209  N   PHE X 158      39.513  37.259  44.085  1.00  0.00           N
ATOM   1210  CA  PHE X 158      39.089  36.026  43.416  1.00  0.00           C
ATOM   1211  CB  PHE X 158      38.533  34.999  44.441  1.00  0.00           C
ATOM   1212  CG  PHE X 158      38.409  33.662  43.774  1.00  0.00           C
ATOM   1213  CD1 PHE X 158      39.515  33.107  43.193  1.00  0.00           C
ATOM   1214  CE1 PHE X 158      39.422  31.915  42.490  1.00  0.00           C
ATOM   1215  CZ  PHE X 158      38.231  31.178  42.424  1.00  0.00           C
ATOM   1216  CE2 PHE X 158      37.109  31.769  43.006  1.00  0.00           C
ATOM   1217  CD2 PHE X 158      37.112  33.036  43.624  1.00  0.00           C
ATOM   1218  C   PHE X 158      38.079  36.319  42.348  1.00  0.00           C
ATOM   1219  O   PHE X 158      37.150  36.999  42.531  1.00  0.00           O
ATOM   1220  N   SER X 159      38.261  35.595  41.205  1.00  0.00           N
ATOM   1221  CA  SER X 159      37.373  35.584  40.010  1.00  0.00           C
ATOM   1222  CB  SER X 159      37.968  36.574  39.000  1.00  0.00           C
ATOM   1223  OG  SER X 159      37.436  36.306  37.790  1.00  0.00           O
ATOM   1224  C   SER X 159      37.292  34.211  39.384  1.00  0.00           C
ATOM   1225  O   SER X 159      38.262  33.544  39.514  1.00  0.00           O
ATOM   1226  N   THR X 160      36.124  33.871  38.855  1.00  0.00           N
ATOM   1227  CA  THR X 160      35.918  32.714  37.947  1.00  0.00           C
ATOM   1228  CB  THR X 160      34.617  32.032  38.277  1.00  0.00           C
ATOM   1229  CG2 THR X 160      34.682  31.359  39.634  1.00  0.00           C
ATOM   1230  OG1 THR X 160      33.597  32.979  38.357  1.00  0.00           O
ATOM   1231  C   THR X 160      35.892  33.098  36.484  1.00  0.00           C
ATOM   1232  O   THR X 160      35.926  32.257  35.593  1.00  0.00           O
ATOM   1233  N   GLY X 161      35.785  34.416  36.248  1.00  0.00           N
ATOM   1234  CA  GLY X 161      35.671  34.871  34.857  1.00  0.00           C
ATOM   1235  C   GLY X 161      34.306  34.651  34.203  1.00  0.00           C
ATOM   1236  O   GLY X 161      34.170  34.262  33.076  1.00  0.00           O
ATOM   1237  N   ASP X 162      33.363  34.642  35.079  1.00  0.00           N
ATOM   1238  CA  ASP X 162      31.921  34.422  34.764  1.00  0.00           C
ATOM   1239  CB  ASP X 162      31.588  32.914  35.179  1.00  0.00           C
ATOM   1240  CG  ASP X 162      30.338  32.369  34.540  1.00  0.00           C
ATOM   1241  OD1 ASP X 162      30.443  31.766  33.469  1.00  0.00           O
ATOM   1242  OD2 ASP X 162      29.274  32.576  35.122  1.00  0.00           O
ATOM   1243  C   ASP X 162      30.999  35.317  35.596  1.00  0.00           C
ATOM   1244  O   ASP X 162      31.430  35.906  36.535  1.00  0.00           O
ATOM   1245  N   GLU X 163      29.776  35.425  35.206  1.00  0.00           N
ATOM   1246  CA  GLU X 163      28.804  36.339  35.838  1.00  0.00           C
ATOM   1247  CB  GLU X 163      27.534  35.929  35.128  1.00  0.00           C
ATOM   1248  CG  GLU X 163      27.425  36.423  33.651  1.00  0.00           C
ATOM   1249  CD  GLU X 163      27.242  37.994  33.554  1.00  0.00           C
ATOM   1250  OE1 GLU X 163      26.139  38.520  33.869  1.00  0.00           O
ATOM   1251  OE2 GLU X 163      28.193  38.699  33.194  1.00  0.00           O
ATOM   1252  C   GLU X 163      28.685  36.190  37.402  1.00  0.00           C
ATOM   1253  O   GLU X 163      28.591  37.128  38.165  1.00  0.00           O
ATOM   1254  N   HID X 164      28.820  34.939  37.982  1.00  0.00           N
ATOM   1255  CA  HID X 164      28.761  34.714  39.413  1.00  0.00           C
ATOM   1256  CB  HID X 164      28.365  33.299  39.778  1.00  0.00           C
ATOM   1257  CG  HID X 164      29.482  32.344  39.234  1.00  0.00           C
ATOM   1258  ND1 HID X 164      29.209  31.601  38.140  1.00  0.00           N
ATOM   1259  CE1 HID X 164      30.346  30.921  37.904  1.00  0.00           C
ATOM   1260  NE2 HID X 164      31.320  31.292  38.783  1.00  0.00           N
ATOM   1261  CD2 HID X 164      30.747  32.165  39.685  1.00  0.00           C
ATOM   1262  C   HID X 164      30.000  35.228  40.195  1.00  0.00           C
ATOM   1263  O   HID X 164      29.996  35.331  41.444  1.00  0.00           O
ATOM   1264  N   SER X 165      31.054  35.552  39.450  1.00  0.00           N
ATOM   1265  CA  SER X 165      32.297  36.122  40.029  1.00  0.00           C
ATOM   1266  CB  SER X 165      33.153  35.089  40.822  1.00  0.00           C
ATOM   1267  OG  SER X 165      32.733  35.033  42.181  1.00  0.00           O
ATOM   1268  C   SER X 165      33.183  36.836  38.978  1.00  0.00           C
ATOM   1269  O   SER X 165      34.208  36.219  38.533  1.00  0.00           O
ATOM   1270  N   ARG X 166      33.012  38.157  38.682  1.00  0.00           N
ATOM   1271  CA  ARG X 166      33.949  38.972  37.847  1.00  0.00           C
ATOM   1272  CB  ARG X 166      33.089  39.926  37.065  1.00  0.00           C
ATOM   1273  CG  ARG X 166      32.099  39.332  36.051  1.00  0.00           C
ATOM   1274  CD  ARG X 166      32.552  38.479  34.891  1.00  0.00           C
ATOM   1275  NE  ARG X 166      31.580  38.434  33.770  1.00  0.00           N
ATOM   1276  CZ  ARG X 166      31.660  38.052  32.554  1.00  0.00           C
ATOM   1277  NH1 ARG X 166      30.585  37.884  31.838  1.00  0.00           N
ATOM   1278  NH2 ARG X 166      32.771  37.727  32.027  1.00  0.00           N
ATOM   1279  C   ARG X 166      35.196  39.585  38.563  1.00  0.00           C
ATOM   1280  O   ARG X 166      36.087  40.120  37.913  1.00  0.00           O
ATOM   1281  N   GLY X 167      35.300  39.446  39.889  1.00  0.00           N
ATOM   1282  CA  GLY X 167      36.389  39.979  40.708  1.00  0.00           C
ATOM   1283  C   GLY X 167      36.364  41.491  41.259  1.00  0.00           C
ATOM   1284  O   GLY X 167      35.384  42.196  41.324  1.00  0.00           O
ATOM   1285  N   ASN X 168      37.489  41.941  41.766  1.00  0.00           N
ATOM   1286  CA  ASN X 168      37.660  43.349  42.262  1.00  0.00           C
ATOM   1287  CB  ASN X 168      37.516  44.391  41.103  1.00  0.00           C
ATOM   1288  CG  ASN X 168      38.580  44.475  39.979  1.00  0.00           C
ATOM   1289  OD1 ASN X 168      39.522  43.621  39.864  1.00  0.00           O
ATOM   1290  ND2 ASN X 168      38.505  45.423  39.095  1.00  0.00           N
ATOM   1291  C   ASN X 168      36.894  43.733  43.588  1.00  0.00           C
ATOM   1292  O   ASN X 168      36.612  44.971  43.660  1.00  0.00           O
ATOM   1293  N   TRP X 169      36.474  42.730  44.425  1.00  0.00           N
ATOM   1294  CA  TRP X 169      35.571  43.009  45.533  1.00  0.00           C
ATOM   1295  CB  TRP X 169      35.354  41.602  46.157  1.00  0.00           C
ATOM   1296  CG  TRP X 169      35.023  40.426  45.315  1.00  0.00           C
ATOM   1297  CD1 TRP X 169      35.866  39.343  45.286  1.00  0.00           C
ATOM   1298  NE1 TRP X 169      35.461  38.553  44.210  1.00  0.00           N
ATOM   1299  CE2 TRP X 169      34.396  39.110  43.543  1.00  0.00           C
ATOM   1300  CZ2 TRP X 169      33.626  38.654  42.431  1.00  0.00           C
ATOM   1301  CH2 TRP X 169      32.513  39.410  42.024  1.00  0.00           C
ATOM   1302  CZ3 TRP X 169      32.358  40.654  42.509  1.00  0.00           C
ATOM   1303  CE3 TRP X 169      33.122  41.130  43.623  1.00  0.00           C
ATOM   1304  CD2 TRP X 169      34.139  40.367  44.171  1.00  0.00           C
ATOM   1305  C   TRP X 169      36.087  43.922  46.659  1.00  0.00           C
ATOM   1306  O   TRP X 169      35.374  44.709  47.156  1.00  0.00           O
ATOM   1307  N   GLY X 170      37.424  43.947  46.917  1.00  0.00           N
ATOM   1308  CA  GLY X 170      38.076  44.932  47.745  1.00  0.00           C
ATOM   1309  C   GLY X 170      37.980  46.306  47.160  1.00  0.00           C
ATOM   1310  O   GLY X 170      37.614  47.246  47.865  1.00  0.00           O
ATOM   1311  N   HIE X 171      38.164  46.456  45.832  1.00  0.00           N
ATOM   1312  CA  HIE X 171      38.024  47.763  45.140  1.00  0.00           C
ATOM   1313  CB  HIE X 171      38.393  47.672  43.696  1.00  0.00           C
ATOM   1314  CG  HIE X 171      39.625  46.935  43.472  1.00  0.00           C
ATOM   1315  ND1 HIE X 171      39.801  45.485  43.340  1.00  0.00           N
ATOM   1316  CE1 HIE X 171      41.036  45.296  42.980  1.00  0.00           C
ATOM   1317  NE2 HIE X 171      41.701  46.430  42.881  1.00  0.00           N
ATOM   1318  CD2 HIE X 171      40.840  47.424  43.199  1.00  0.00           C
ATOM   1319  C   HIE X 171      36.619  48.293  45.265  1.00  0.00           C
ATOM   1320  O   HIE X 171      36.355  49.487  45.483  1.00  0.00           O
ATOM   1321  N   LEU X 172      35.591  47.420  45.253  1.00  0.00           N
ATOM   1322  CA  LEU X 172      34.166  47.821  45.454  1.00  0.00           C
ATOM   1323  CB  LEU X 172      33.304  46.833  44.654  1.00  0.00           C
ATOM   1324  CG  LEU X 172      31.728  47.036  44.665  1.00  0.00           C
ATOM   1325  CD1 LEU X 172      31.316  48.491  44.114  1.00  0.00           C
ATOM   1326  CD2 LEU X 172      31.068  46.043  43.722  1.00  0.00           C
ATOM   1327  C   LEU X 172      33.870  48.027  46.905  1.00  0.00           C
ATOM   1328  O   LEU X 172      32.982  48.791  47.171  1.00  0.00           O
ATOM   1329  N   ASP X 173      34.526  47.394  47.875  1.00  0.00           N
ATOM   1330  CA  ASP X 173      34.329  47.785  49.281  1.00  0.00           C
ATOM   1331  CB  ASP X 173      35.216  46.937  50.266  1.00  0.00           C
ATOM   1332  CG  ASP X 173      34.850  45.458  50.431  1.00  0.00           C
ATOM   1333  OD1 ASP X 173      33.691  45.048  50.345  1.00  0.00           O
ATOM   1334  OD2 ASP X 173      35.826  44.693  50.584  1.00  0.00           O
ATOM   1335  C   ASP X 173      34.588  49.321  49.304  1.00  0.00           C
ATOM   1336  O   ASP X 173      33.864  50.012  49.960  1.00  0.00           O
ATOM   1337  N   GLN X 174      35.690  49.774  48.713  1.00  0.00           N
ATOM   1338  CA  GLN X 174      36.096  51.211  48.737  1.00  0.00           C
ATOM   1339  CB  GLN X 174      37.447  51.339  47.995  1.00  0.00           C
ATOM   1340  CG  GLN X 174      38.640  50.548  48.567  1.00  0.00           C
ATOM   1341  CD  GLN X 174      39.703  50.141  47.547  1.00  0.00           C
ATOM   1342  OE1 GLN X 174      39.721  50.561  46.425  1.00  0.00           O
ATOM   1343  NE2 GLN X 174      40.581  49.272  47.963  1.00  0.00           N
ATOM   1344  C   GLN X 174      35.037  52.111  48.066  1.00  0.00           C
ATOM   1345  O   GLN X 174      34.806  53.174  48.564  1.00  0.00           O
ATOM   1346  N   VAL X 175      34.353  51.653  47.002  1.00  0.00           N
ATOM   1347  CA  VAL X 175      33.198  52.388  46.461  1.00  0.00           C
ATOM   1348  CB  VAL X 175      32.737  51.736  45.159  1.00  0.00           C
ATOM   1349  CG1 VAL X 175      31.462  52.445  44.580  1.00  0.00           C
ATOM   1350  CG2 VAL X 175      33.794  51.793  44.094  1.00  0.00           C
ATOM   1351  C   VAL X 175      32.019  52.530  47.511  1.00  0.00           C
ATOM   1352  O   VAL X 175      31.504  53.579  47.776  1.00  0.00           O
ATOM   1353  N   ALA X 176      31.749  51.406  48.279  1.00  0.00           N
ATOM   1354  CA  ALA X 176      30.787  51.442  49.365  1.00  0.00           C
ATOM   1355  CB  ALA X 176      30.336  50.050  49.660  1.00  0.00           C
ATOM   1356  C   ALA X 176      31.139  52.384  50.556  1.00  0.00           C
ATOM   1357  O   ALA X 176      30.180  52.935  51.181  1.00  0.00           O
ATOM   1358  N   ALA X 177      32.463  52.528  50.855  1.00  0.00           N
ATOM   1359  CA  ALA X 177      32.911  53.480  51.912  1.00  0.00           C
ATOM   1360  CB  ALA X 177      34.267  53.019  52.444  1.00  0.00           C
ATOM   1361  C   ALA X 177      32.996  54.933  51.349  1.00  0.00           C
ATOM   1362  O   ALA X 177      32.294  55.774  51.948  1.00  0.00           O
ATOM   1363  N   LEU X 178      33.643  55.266  50.240  1.00  0.00           N
ATOM   1364  CA  LEU X 178      33.456  56.514  49.488  1.00  0.00           C
ATOM   1365  CB  LEU X 178      34.183  56.333  48.094  1.00  0.00           C
ATOM   1366  CG  LEU X 178      35.731  56.464  48.157  1.00  0.00           C
ATOM   1367  CD1 LEU X 178      36.326  56.397  46.739  1.00  0.00           C
ATOM   1368  CD2 LEU X 178      36.256  57.701  48.907  1.00  0.00           C
ATOM   1369  C   LEU X 178      31.967  57.001  49.388  1.00  0.00           C
ATOM   1370  O   LEU X 178      31.627  58.161  49.641  1.00  0.00           O
ATOM   1371  N   ARG X 179      31.026  56.132  49.103  1.00  0.00           N
ATOM   1372  CA  ARG X 179      29.641  56.401  49.050  1.00  0.00           C
ATOM   1373  CB  ARG X 179      28.917  55.330  48.297  1.00  0.00           C
ATOM   1374  CG  ARG X 179      28.825  55.533  46.813  1.00  0.00           C
ATOM   1375  CD  ARG X 179      28.506  54.367  45.873  1.00  0.00           C
ATOM   1376  NE  ARG X 179      28.757  54.614  44.429  1.00  0.00           N
ATOM   1377  CZ  ARG X 179      27.929  55.200  43.561  1.00  0.00           C
ATOM   1378  NH1 ARG X 179      28.265  55.512  42.350  1.00  0.00           N
ATOM   1379  NH2 ARG X 179      26.744  55.629  43.851  1.00  0.00           N
ATOM   1380  C   ARG X 179      28.984  56.604  50.389  1.00  0.00           C
ATOM   1381  O   ARG X 179      28.120  57.435  50.537  1.00  0.00           O
ATOM   1382  N   TRP X 180      29.484  56.070  51.441  1.00  0.00           N
ATOM   1383  CA  TRP X 180      29.172  56.387  52.892  1.00  0.00           C
ATOM   1384  CB  TRP X 180      29.628  55.212  53.744  1.00  0.00           C
ATOM   1385  CG  TRP X 180      29.173  55.232  55.156  1.00  0.00           C
ATOM   1386  CD1 TRP X 180      28.167  54.539  55.734  1.00  0.00           C
ATOM   1387  NE1 TRP X 180      28.021  54.907  57.098  1.00  0.00           N
ATOM   1388  CE2 TRP X 180      28.871  55.905  57.454  1.00  0.00           C
ATOM   1389  CZ2 TRP X 180      28.995  56.741  58.554  1.00  0.00           C
ATOM   1390  CH2 TRP X 180      30.078  57.640  58.621  1.00  0.00           C
ATOM   1391  CZ3 TRP X 180      30.963  57.631  57.537  1.00  0.00           C
ATOM   1392  CE3 TRP X 180      30.770  56.922  56.349  1.00  0.00           C
ATOM   1393  CD2 TRP X 180      29.676  56.056  56.271  1.00  0.00           C
ATOM   1394  C   TRP X 180      29.812  57.745  53.332  1.00  0.00           C
ATOM   1395  O   TRP X 180      29.285  58.462  54.206  1.00  0.00           O
ATOM   1396  N   VAL X 181      31.010  58.082  52.776  1.00  0.00           N
ATOM   1397  CA  VAL X 181      31.749  59.312  53.093  1.00  0.00           C
ATOM   1398  CB  VAL X 181      33.195  59.217  52.551  1.00  0.00           C
ATOM   1399  CG1 VAL X 181      33.822  60.604  52.644  1.00  0.00           C
ATOM   1400  CG2 VAL X 181      34.040  58.181  53.410  1.00  0.00           C
ATOM   1401  C   VAL X 181      30.985  60.433  52.391  1.00  0.00           C
ATOM   1402  O   VAL X 181      30.657  61.479  52.986  1.00  0.00           O
ATOM   1403  N   GLN X 182      30.670  60.383  51.102  1.00  0.00           N
ATOM   1404  CA  GLN X 182      29.702  61.191  50.421  1.00  0.00           C
ATOM   1405  CB  GLN X 182      29.387  60.758  49.033  1.00  0.00           C
ATOM   1406  CG  GLN X 182      30.585  61.051  48.015  1.00  0.00           C
ATOM   1407  CD  GLN X 182      31.124  62.502  47.967  1.00  0.00           C
ATOM   1408  OE1 GLN X 182      30.409  63.398  48.321  1.00  0.00           O
ATOM   1409  NE2 GLN X 182      32.329  62.763  47.492  1.00  0.00           N
ATOM   1410  C   GLN X 182      28.375  61.367  51.159  1.00  0.00           C
ATOM   1411  O   GLN X 182      27.718  62.370  50.905  1.00  0.00           O
ATOM   1412  N   ASP X 183      27.899  60.403  51.959  1.00  0.00           N
ATOM   1413  CA  ASP X 183      26.664  60.519  52.698  1.00  0.00           C
ATOM   1414  CB  ASP X 183      25.877  59.209  52.679  1.00  0.00           C
ATOM   1415  CG  ASP X 183      24.352  59.376  52.913  1.00  0.00           C
ATOM   1416  OD1 ASP X 183      23.759  60.186  52.203  1.00  0.00           O
ATOM   1417  OD2 ASP X 183      23.767  58.581  53.641  1.00  0.00           O
ATOM   1418  C   ASP X 183      26.712  61.138  54.145  1.00  0.00           C
ATOM   1419  O   ASP X 183      25.744  61.838  54.526  1.00  0.00           O
ATOM   1420  N   ASN X 184      27.815  60.863  54.780  1.00  0.00           N
ATOM   1421  CA  ASN X 184      27.840  61.035  56.290  1.00  0.00           C
ATOM   1422  CB  ASN X 184      27.875  59.714  57.030  1.00  0.00           C
ATOM   1423  CG  ASN X 184      26.731  58.764  56.680  1.00  0.00           C
ATOM   1424  OD1 ASN X 184      25.644  58.896  57.181  1.00  0.00           O
ATOM   1425  ND2 ASN X 184      26.986  57.641  56.029  1.00  0.00           N
ATOM   1426  C   ASN X 184      28.971  61.873  56.768  1.00  0.00           C
ATOM   1427  O   ASN X 184      28.946  62.226  57.975  1.00  0.00           O
ATOM   1428  N   ILE X 185      29.950  62.359  55.976  1.00  0.00           N
ATOM   1429  CA  ILE X 185      31.120  63.195  56.457  1.00  0.00           C
ATOM   1430  CB  ILE X 185      32.287  63.184  55.413  1.00  0.00           C
ATOM   1431  CG2 ILE X 185      32.021  64.251  54.334  1.00  0.00           C
ATOM   1432  CG1 ILE X 185      33.736  63.143  55.996  1.00  0.00           C
ATOM   1433  CD1 ILE X 185      34.169  61.942  56.856  1.00  0.00           C
ATOM   1434  C   ILE X 185      30.860  64.570  56.988  1.00  0.00           C
ATOM   1435  O   ILE X 185      31.783  65.199  57.487  1.00  0.00           O
ATOM   1436  N   ALA X 186      29.695  65.135  56.672  1.00  0.00           N
ATOM   1437  CA  ALA X 186      29.456  66.473  56.990  1.00  0.00           C
ATOM   1438  CB  ALA X 186      28.310  67.038  56.166  1.00  0.00           C
ATOM   1439  C   ALA X 186      29.376  66.802  58.425  1.00  0.00           C
ATOM   1440  O   ALA X 186      30.163  67.649  58.936  1.00  0.00           O
ATOM   1441  N   SER X 187      28.558  66.095  59.205  1.00  0.00           N
ATOM   1442  CA  SER X 187      28.484  66.302  60.674  1.00  0.00           C
ATOM   1443  CB  SER X 187      27.558  65.233  61.315  1.00  0.00           C
ATOM   1444  OG  SER X 187      26.337  65.241  60.605  1.00  0.00           O
ATOM   1445  C   SER X 187      29.825  66.186  61.386  1.00  0.00           C
ATOM   1446  O   SER X 187      30.032  66.785  62.486  1.00  0.00           O
ATOM   1447  N   PHE X 188      30.817  65.480  60.804  1.00  0.00           N
ATOM   1448  CA  PHE X 188      32.175  65.247  61.366  1.00  0.00           C
ATOM   1449  CB  PHE X 188      32.621  63.899  60.831  1.00  0.00           C
ATOM   1450  CG  PHE X 188      31.817  62.730  61.470  1.00  0.00           C
ATOM   1451  CD1 PHE X 188      30.643  62.306  60.867  1.00  0.00           C
ATOM   1452  CE1 PHE X 188      29.917  61.176  61.272  1.00  0.00           C
ATOM   1453  CZ  PHE X 188      30.339  60.529  62.466  1.00  0.00           C
ATOM   1454  CE2 PHE X 188      31.435  60.997  63.141  1.00  0.00           C
ATOM   1455  CD2 PHE X 188      32.207  62.137  62.657  1.00  0.00           C
ATOM   1456  C   PHE X 188      33.136  66.312  60.931  1.00  0.00           C
ATOM   1457  O   PHE X 188      34.329  66.155  61.101  1.00  0.00           O
ATOM   1458  N   GLY X 189      32.632  67.490  60.504  1.00  0.00           N
ATOM   1459  CA  GLY X 189      33.324  68.715  60.172  1.00  0.00           C
ATOM   1460  C   GLY X 189      33.703  68.718  58.684  1.00  0.00           C
ATOM   1461  O   GLY X 189      34.668  69.417  58.303  1.00  0.00           O
ATOM   1462  N   GLY X 190      33.159  67.881  57.777  1.00  0.00           N
ATOM   1463  CA  GLY X 190      33.597  67.690  56.353  1.00  0.00           C
ATOM   1464  C   GLY X 190      32.843  68.393  55.265  1.00  0.00           C
ATOM   1465  O   GLY X 190      31.673  68.511  55.445  1.00  0.00           O
ATOM   1466  N   ASN X 191      33.472  68.723  54.173  1.00  0.00           N
ATOM   1467  CA  ASN X 191      32.995  69.173  52.876  1.00  0.00           C
ATOM   1468  CB  ASN X 191      33.728  70.422  52.274  1.00  0.00           C
ATOM   1469  CG  ASN X 191      33.267  70.707  50.883  1.00  0.00           C
ATOM   1470  OD1 ASN X 191      32.247  70.290  50.466  1.00  0.00           O
ATOM   1471  ND2 ASN X 191      34.007  71.492  50.127  1.00  0.00           N
ATOM   1472  C   ASN X 191      33.090  67.984  51.820  1.00  0.00           C
ATOM   1473  O   ASN X 191      34.236  67.556  51.453  1.00  0.00           O
ATOM   1474  N   PRO X 192      31.917  67.397  51.418  1.00  0.00           N
ATOM   1475  CD  PRO X 192      30.570  67.701  51.889  1.00  0.00           C
ATOM   1476  CG  PRO X 192      29.543  66.767  51.118  1.00  0.00           C
ATOM   1477  CB  PRO X 192      30.426  65.657  50.563  1.00  0.00           C
ATOM   1478  CA  PRO X 192      31.880  66.207  50.493  1.00  0.00           C
ATOM   1479  C   PRO X 192      32.258  66.653  49.103  1.00  0.00           C
ATOM   1480  O   PRO X 192      32.310  65.841  48.170  1.00  0.00           O
ATOM   1481  N   GLY X 193      32.423  67.974  48.815  1.00  0.00           N
ATOM   1482  CA  GLY X 193      32.831  68.535  47.497  1.00  0.00           C
ATOM   1483  C   GLY X 193      34.358  68.669  47.278  1.00  0.00           C
ATOM   1484  O   GLY X 193      34.897  69.103  46.222  1.00  0.00           O
ATOM   1485  N   SER X 194      35.147  68.242  48.269  1.00  0.00           N
ATOM   1486  CA  SER X 194      36.650  68.269  48.287  1.00  0.00           C
ATOM   1487  CB  SER X 194      37.064  69.530  49.120  1.00  0.00           C
ATOM   1488  OG  SER X 194      38.367  70.001  48.854  1.00  0.00           O
ATOM   1489  C   SER X 194      37.251  66.923  48.852  1.00  0.00           C
ATOM   1490  O   SER X 194      38.263  66.948  49.601  1.00  0.00           O
ATOM   1491  N   VAL X 195      36.658  65.794  48.415  1.00  0.00           N
ATOM   1492  CA  VAL X 195      37.226  64.541  48.864  1.00  0.00           C
ATOM   1493  CB  VAL X 195      36.231  63.374  48.725  1.00  0.00           C
ATOM   1494  CG1 VAL X 195      36.662  62.125  49.537  1.00  0.00           C
ATOM   1495  CG2 VAL X 195      34.916  63.937  49.349  1.00  0.00           C
ATOM   1496  C   VAL X 195      38.616  64.225  48.218  1.00  0.00           C
ATOM   1497  O   VAL X 195      38.715  64.112  46.998  1.00  0.00           O
ATOM   1498  N   THR X 196      39.631  64.035  49.034  1.00  0.00           N
ATOM   1499  CA  THR X 196      41.049  63.584  48.649  1.00  0.00           C
ATOM   1500  CB  THR X 196      42.100  64.401  49.407  1.00  0.00           C
ATOM   1501  CG2 THR X 196      43.572  64.120  49.057  1.00  0.00           C
ATOM   1502  OG1 THR X 196      41.807  65.752  49.303  1.00  0.00           O
ATOM   1503  C   THR X 196      41.224  62.117  48.933  1.00  0.00           C
ATOM   1504  O   THR X 196      40.975  61.748  50.066  1.00  0.00           O
ATOM   1505  N   ILE X 197      41.472  61.197  47.977  1.00  0.00           N
ATOM   1506  CA  ILE X 197      41.892  59.777  48.254  1.00  0.00           C
ATOM   1507  CB  ILE X 197      41.001  58.807  47.344  1.00  0.00           C
ATOM   1508  CG2 ILE X 197      39.539  58.803  47.849  1.00  0.00           C
ATOM   1509  CG1 ILE X 197      41.036  58.953  45.779  1.00  0.00           C
ATOM   1510  CD1 ILE X 197      40.160  57.966  45.133  1.00  0.00           C
ATOM   1511  C   ILE X 197      43.399  59.516  48.064  1.00  0.00           C
ATOM   1512  O   ILE X 197      43.933  59.949  47.026  1.00  0.00           O
ATOM   1513  N   PHE X 198      43.987  58.736  48.994  1.00  0.00           N
ATOM   1514  CA  PHE X 198      45.373  58.328  49.051  1.00  0.00           C
ATOM   1515  CB  PHE X 198      46.000  58.961  50.309  1.00  0.00           C
ATOM   1516  CG  PHE X 198      47.401  58.449  50.537  1.00  0.00           C
ATOM   1517  CD1 PHE X 198      47.503  57.561  51.602  1.00  0.00           C
ATOM   1518  CE1 PHE X 198      48.750  57.008  51.904  1.00  0.00           C
ATOM   1519  CZ  PHE X 198      49.890  57.404  51.194  1.00  0.00           C
ATOM   1520  CE2 PHE X 198      49.831  58.415  50.228  1.00  0.00           C
ATOM   1521  CD2 PHE X 198      48.563  58.855  49.901  1.00  0.00           C
ATOM   1522  C   PHE X 198      45.529  56.835  49.143  1.00  0.00           C
ATOM   1523  O   PHE X 198      44.675  56.154  49.682  1.00  0.00           O
ATOM   1524  N   GLY X 199      46.631  56.310  48.677  1.00  0.00           N
ATOM   1525  CA  GLY X 199      46.926  54.940  48.945  1.00  0.00           C
ATOM   1526  C   GLY X 199      48.322  54.454  48.482  1.00  0.00           C
ATOM   1527  O   GLY X 199      48.857  54.897  47.510  1.00  0.00           O
ATOM   1528  N   GLU X 200      48.873  53.453  49.160  1.00  0.00           N
ATOM   1529  CA  GLU X 200      50.235  52.873  49.007  1.00  0.00           C
ATOM   1530  CB  GLU X 200      51.106  52.959  50.332  1.00  0.00           C
ATOM   1531  CG  GLU X 200      50.657  53.841  51.440  1.00  0.00           C
ATOM   1532  CD  GLU X 200      49.469  53.253  52.234  1.00  0.00           C
ATOM   1533  OE1 GLU X 200      48.333  53.274  51.735  1.00  0.00           O
ATOM   1534  OE2 GLU X 200      49.651  52.673  53.312  1.00  0.00           O
ATOM   1535  C   GLU X 200      50.276  51.462  48.338  1.00  0.00           C
ATOM   1536  O   GLU X 200      49.699  50.552  48.866  1.00  0.00           O
ATOM   1537  N1  MOL X 201      50.975  51.294  47.214  1.00  0.00           N
ATOM   1538  C1  MOL X 201      51.326  50.020  46.508  1.00  0.00           C
ATOM   1539  C2  MOL X 201      52.099  48.977  47.426  1.00  0.00           C
ATOM   1540  O1  MOL X 201      51.828  47.666  46.970  1.00  0.00           O
ATOM   1541  C3  MOL X 201      50.081  49.472  45.750  1.00  0.00           C
ATOM   1542  O2  MOL X 201      49.770  49.853  44.625  1.00  0.00           O
ATOM   1543  C4  MOL X 201      56.887  42.627  50.413  1.00  0.00           C
ATOM   1544  C5  MOL X 201      56.179  43.629  49.573  1.00  0.00           C
ATOM   1545  C6  MOL X 201      56.738  44.683  48.965  1.00  0.00           C
ATOM   1546  C7  MOL X 201      58.184  45.094  49.126  1.00  0.00           C
ATOM   1547  C8  MOL X 201      58.210  46.618  49.538  1.00  0.00           C
ATOM   1548  O3  MOL X 201      59.023  47.338  48.935  1.00  0.00           O
ATOM   1549  C9  MOL X 201      57.423  47.258  50.730  1.00  0.00           C
ATOM   1550  C10 MOL X 201      58.362  46.862  51.934  1.00  0.00           C
ATOM   1551  C11 MOL X 201      57.982  47.391  53.335  1.00  0.00           C
ATOM   1552  C12 MOL X 201      56.517  47.141  53.636  1.00  0.00           C
ATOM   1553  C13 MOL X 201      55.396  47.037  52.523  1.00  0.00           C
ATOM   1554  C14 MOL X 201      55.941  46.694  51.015  1.00  0.00           C
ATOM   1555  C15 MOL X 201      54.811  47.002  49.870  1.00  0.00           C
ATOM   1556  C16 MOL X 201      54.562  45.847  48.770  1.00  0.00           C
ATOM   1557  C17 MOL X 201      55.808  45.449  47.953  1.00  0.00           C
ATOM   1558  C18 MOL X 201      56.435  46.728  47.279  1.00  0.00           C
ATOM   1559  C19 MOL X 201      55.536  44.412  46.782  1.00  0.00           C
ATOM   1560  C20 MOL X 201      53.937  44.597  49.412  1.00  0.00           C
ATOM   1561  C21 MOL X 201      54.685  43.293  49.363  1.00  0.00           C
ATOM   1562  O4  MOL X 201      54.166  42.404  50.397  1.00  0.00           O
ATOM   1563  C22 MOL X 201      53.865  41.086  50.071  1.00  0.00           C
ATOM   1564  O5  MOL X 201      53.763  40.635  48.897  1.00  0.00           O
ATOM   1565  C23 MOL X 201      53.430  40.276  51.289  1.00  0.00           C
ATOM   1566  C24 MOL X 201      53.072  38.856  50.843  1.00  0.00           C
ATOM   1567  C25 MOL X 201      52.649  37.922  51.999  1.00  0.00           C
ATOM   1568  C26 MOL X 201      53.444  36.959  52.541  1.00  0.00           C
ATOM   1569  C27 MOL X 201      52.941  36.265  53.624  1.00  0.00           C
ATOM   1570  C28 MOL X 201      51.671  36.565  54.166  1.00  0.00           C
ATOM   1571  C29 MOL X 201      50.858  37.507  53.588  1.00  0.00           C
ATOM   1572  C30 MOL X 201      51.372  38.170  52.462  1.00  0.00           C
ATOM   1573  N2  MOL X 201      54.243  38.280  50.249  1.00  0.00           N
ATOM   1574  C31 MOL X 201      54.299  37.231  49.328  1.00  0.00           C
ATOM   1575  O6  MOL X 201      53.327  36.585  49.083  1.00  0.00           O
ATOM   1576  C32 MOL X 201      55.692  36.722  48.956  1.00  0.00           C
ATOM   1577  C33 MOL X 201      55.842  35.926  47.861  1.00  0.00           C
ATOM   1578  C34 MOL X 201      57.160  35.546  47.494  1.00  0.00           C
ATOM   1579  C35 MOL X 201      58.213  35.855  48.277  1.00  0.00           C
ATOM   1580  C36 MOL X 201      58.078  36.617  49.402  1.00  0.00           C
ATOM   1581  C37 MOL X 201      56.827  37.104  49.756  1.00  0.00           C
ATOM   1582  O7  MOL X 201      53.647  46.521  47.843  1.00  0.00           O
ATOM   1583  O8  MOL X 201      53.522  47.228  50.471  1.00  0.00           O
ATOM   1584  C38 MOL X 201      53.045  48.537  50.695  1.00  0.00           C
ATOM   1585  O9  MOL X 201      53.522  49.582  50.274  1.00  0.00           O
ATOM   1586  C39 MOL X 201      51.969  48.411  51.754  1.00  0.00           C
ATOM   1587  C40 MOL X 201      51.610  49.577  52.387  1.00  0.00           C
ATOM   1588  C41 MOL X 201      50.621  49.615  53.394  1.00  0.00           C
ATOM   1589  C42 MOL X 201      50.088  48.398  53.895  1.00  0.00           C
ATOM   1590  C43 MOL X 201      50.550  47.186  53.319  1.00  0.00           C
ATOM   1591  C44 MOL X 201      51.527  47.197  52.222  1.00  0.00           C
ATOM   1592  C45 MOL X 201      54.914  48.435  53.017  1.00  0.00           C
ATOM   1593  O10 MOL X 201      55.854  48.331  54.148  1.00  0.00           O
ATOM   1594  O11 MOL X 201      54.381  46.067  52.841  1.00  0.00           O
ATOM   1595  C46 MOL X 201      54.730  44.810  53.247  1.00  0.00           C
ATOM   1596  O12 MOL X 201      55.865  44.335  53.245  1.00  0.00           O
ATOM   1597  C47 MOL X 201      53.507  44.109  53.701  1.00  0.00           C
ATOM   1598  O13 MOL X 201      59.673  47.194  51.634  1.00  0.00           O
ATOM   1599  C48 MOL X 201      57.339  48.797  50.540  1.00  0.00           C
ATOM   1600  O14 MOL X 201      58.972  44.908  47.926  1.00  0.00           O
ATOM   1601  C49 MOL X 201      59.589  43.707  47.649  1.00  0.00           C
ATOM   1602  O15 MOL X 201      59.449  42.610  48.156  1.00  0.00           O
ATOM   1603  C50 MOL X 201      60.515  43.785  46.531  1.00  0.00           C
ATOM   1604  C51 MOL X 201      52.189  46.469  47.621  1.00  0.00           C
ATOM   1605  O16 MOL X 201      54.462  40.306  52.250  1.00  0.00           O
ATOM   1606  C52 MOL X 201      52.010  45.471  46.465  1.00  0.00           C
ATOM   1607  C53 MOL X 201      51.457  44.028  46.813  1.00  0.00           C
ATOM   1608  C54 MOL X 201      51.138  43.342  45.461  1.00  0.00           C
ATOM   1609  C55 MOL X 201      52.312  42.738  44.629  1.00  0.00           C
ATOM   1610  C56 MOL X 201      52.913  43.786  43.640  1.00  0.00           C
ATOM   1611  O17 MOL X 201      53.982  43.215  42.904  1.00  0.00           O
ATOM   1612  O18 MOL X 201      51.378  46.281  48.653  1.00  0.00           O
ATOM   1613  N   ALA X 202      49.301  48.598  46.354  1.00  0.00           N
ATOM   1614  CA  ALA X 202      48.011  48.153  45.817  1.00  0.00           C
ATOM   1615  CB  ALA X 202      47.659  46.969  46.670  1.00  0.00           C
ATOM   1616  C   ALA X 202      46.934  49.196  46.119  1.00  0.00           C
ATOM   1617  O   ALA X 202      45.968  49.352  45.267  1.00  0.00           O
ATOM   1618  N   GLY X 203      47.085  50.025  47.216  1.00  0.00           N
ATOM   1619  CA  GLY X 203      46.292  51.202  47.346  1.00  0.00           C
ATOM   1620  C   GLY X 203      46.634  52.218  46.179  1.00  0.00           C
ATOM   1621  O   GLY X 203      45.727  52.917  45.747  1.00  0.00           O
ATOM   1622  N   GLY X 204      47.865  52.234  45.684  1.00  0.00           N
ATOM   1623  CA  GLY X 204      48.270  53.058  44.515  1.00  0.00           C
ATOM   1624  C   GLY X 204      47.640  52.585  43.177  1.00  0.00           C
ATOM   1625  O   GLY X 204      47.038  53.398  42.468  1.00  0.00           O
ATOM   1626  N   GLU X 205      47.554  51.285  42.961  1.00  0.00           N
ATOM   1627  CA  GLU X 205      46.856  50.776  41.761  1.00  0.00           C
ATOM   1628  CB  GLU X 205      47.247  49.407  41.305  1.00  0.00           C
ATOM   1629  CG  GLU X 205      46.542  48.956  40.054  1.00  0.00           C
ATOM   1630  CD  GLU X 205      47.134  47.742  39.433  1.00  0.00           C
ATOM   1631  OE1 GLU X 205      46.421  46.731  39.457  1.00  0.00           O
ATOM   1632  OE2 GLU X 205      48.288  47.718  38.959  1.00  0.00           O
ATOM   1633  C   GLU X 205      45.352  51.012  42.069  1.00  0.00           C
ATOM   1634  O   GLU X 205      44.668  51.166  41.050  1.00  0.00           O
ATOM   1635  N   SER X 206      44.860  51.118  43.300  1.00  0.00           N
ATOM   1636  CA  SER X 206      43.406  51.177  43.600  1.00  0.00           C
ATOM   1637  CB  SER X 206      43.047  50.823  45.027  1.00  0.00           C
ATOM   1638  OG  SER X 206      43.100  49.441  45.229  1.00  0.00           O
ATOM   1639  C   SER X 206      42.852  52.554  43.352  1.00  0.00           C
ATOM   1640  O   SER X 206      41.842  52.814  42.690  1.00  0.00           O
ATOM   1641  N   VAL X 207      43.603  53.621  43.687  1.00  0.00           N
ATOM   1642  CA  VAL X 207      43.307  55.040  43.390  1.00  0.00           C
ATOM   1643  CB  VAL X 207      44.148  56.036  44.256  1.00  0.00           C
ATOM   1644  CG1 VAL X 207      44.015  57.492  43.830  1.00  0.00           C
ATOM   1645  CG2 VAL X 207      43.847  55.964  45.690  1.00  0.00           C
ATOM   1646  C   VAL X 207      43.336  55.277  41.864  1.00  0.00           C
ATOM   1647  O   VAL X 207      42.467  56.032  41.344  1.00  0.00           O
ATOM   1648  N   SER X 208      44.212  54.545  41.133  1.00  0.00           N
ATOM   1649  CA  SER X 208      44.345  54.606  39.688  1.00  0.00           C
ATOM   1650  CB  SER X 208      45.653  53.946  39.271  1.00  0.00           C
ATOM   1651  OG  SER X 208      46.495  54.931  38.762  1.00  0.00           O
ATOM   1652  C   SER X 208      43.198  53.879  38.987  1.00  0.00           C
ATOM   1653  O   SER X 208      42.590  54.444  38.100  1.00  0.00           O
ATOM   1654  N   VAL X 209      42.829  52.705  39.471  1.00  0.00           N
ATOM   1655  CA  VAL X 209      41.620  52.106  38.890  1.00  0.00           C
ATOM   1656  CB  VAL X 209      41.477  50.581  39.187  1.00  0.00           C
ATOM   1657  CG1 VAL X 209      42.161  49.657  38.198  1.00  0.00           C
ATOM   1658  CG2 VAL X 209      41.435  50.062  40.609  1.00  0.00           C
ATOM   1659  C   VAL X 209      40.309  52.828  39.192  1.00  0.00           C
ATOM   1660  O   VAL X 209      39.341  52.666  38.373  1.00  0.00           O
ATOM   1661  N   LEU X 210      40.283  53.639  40.247  1.00  0.00           N
ATOM   1662  CA  LEU X 210      39.071  54.348  40.585  1.00  0.00           C
ATOM   1663  CB  LEU X 210      38.981  54.729  42.043  1.00  0.00           C
ATOM   1664  CG  LEU X 210      38.612  53.517  42.995  1.00  0.00           C
ATOM   1665  CD1 LEU X 210      38.901  54.018  44.387  1.00  0.00           C
ATOM   1666  CD2 LEU X 210      37.116  53.071  42.909  1.00  0.00           C
ATOM   1667  C   LEU X 210      38.950  55.660  39.723  1.00  0.00           C
ATOM   1668  O   LEU X 210      37.886  56.157  39.353  1.00  0.00           O
ATOM   1669  N   VAL X 211      40.134  56.201  39.297  1.00  0.00           N
ATOM   1670  CA  VAL X 211      40.149  57.298  38.340  1.00  0.00           C
ATOM   1671  CB  VAL X 211      41.569  57.944  38.256  1.00  0.00           C
ATOM   1672  CG1 VAL X 211      41.799  58.907  37.004  1.00  0.00           C
ATOM   1673  CG2 VAL X 211      41.801  58.848  39.531  1.00  0.00           C
ATOM   1674  C   VAL X 211      39.692  56.792  36.948  1.00  0.00           C
ATOM   1675  O   VAL X 211      39.224  57.496  36.022  1.00  0.00           O
ATOM   1676  N   LEU X 212      39.741  55.477  36.720  1.00  0.00           N
ATOM   1677  CA  LEU X 212      39.319  54.811  35.473  1.00  0.00           C
ATOM   1678  CB  LEU X 212      40.273  53.657  35.194  1.00  0.00           C
ATOM   1679  CG  LEU X 212      41.662  54.128  34.709  1.00  0.00           C
ATOM   1680  CD1 LEU X 212      42.474  52.846  34.334  1.00  0.00           C
ATOM   1681  CD2 LEU X 212      41.524  54.835  33.340  1.00  0.00           C
ATOM   1682  C   LEU X 212      37.851  54.340  35.568  1.00  0.00           C
ATOM   1683  O   LEU X 212      37.417  53.670  34.624  1.00  0.00           O
ATOM   1684  N   SER X 213      37.050  54.615  36.590  1.00  0.00           N
ATOM   1685  CA  SER X 213      35.701  54.067  36.703  1.00  0.00           C
ATOM   1686  CB  SER X 213      35.600  53.283  38.002  1.00  0.00           C
ATOM   1687  OG  SER X 213      34.274  52.727  38.109  1.00  0.00           O
ATOM   1688  C   SER X 213      34.537  55.121  36.591  1.00  0.00           C
ATOM   1689  O   SER X 213      34.442  56.023  37.424  1.00  0.00           O
ATOM   1690  N   PRO X 214      33.527  54.847  35.696  1.00  0.00           N
ATOM   1691  CD  PRO X 214      33.412  53.735  34.820  1.00  0.00           C
ATOM   1692  CG  PRO X 214      32.514  54.277  33.686  1.00  0.00           C
ATOM   1693  CB  PRO X 214      31.539  55.264  34.372  1.00  0.00           C
ATOM   1694  CA  PRO X 214      32.289  55.528  35.703  1.00  0.00           C
ATOM   1695  C   PRO X 214      31.533  55.348  37.038  1.00  0.00           C
ATOM   1696  O   PRO X 214      30.720  56.276  37.287  1.00  0.00           O
ATOM   1697  N   LEU X 215      31.746  54.252  37.762  1.00  0.00           N
ATOM   1698  CA  LEU X 215      31.164  53.983  39.067  1.00  0.00           C
ATOM   1699  CB  LEU X 215      31.257  52.512  39.273  1.00  0.00           C
ATOM   1700  CG  LEU X 215      30.826  51.989  40.669  1.00  0.00           C
ATOM   1701  CD1 LEU X 215      29.314  52.131  40.987  1.00  0.00           C
ATOM   1702  CD2 LEU X 215      31.127  50.458  40.828  1.00  0.00           C
ATOM   1703  C   LEU X 215      31.730  54.968  40.120  1.00  0.00           C
ATOM   1704  O   LEU X 215      31.028  55.157  41.153  1.00  0.00           O
ATOM   1705  N   ALA X 216      32.819  55.636  39.865  1.00  0.00           N
ATOM   1706  CA  ALA X 216      33.531  56.485  40.825  1.00  0.00           C
ATOM   1707  CB  ALA X 216      34.889  55.792  41.259  1.00  0.00           C
ATOM   1708  C   ALA X 216      33.713  57.932  40.338  1.00  0.00           C
ATOM   1709  O   ALA X 216      34.275  58.783  41.037  1.00  0.00           O
ATOM   1710  N   LYS X 217      33.280  58.246  39.023  1.00  0.00           N
ATOM   1711  CA  LYS X 217      33.403  59.584  38.466  1.00  0.00           C
ATOM   1712  CB  LYS X 217      32.983  59.599  37.013  1.00  0.00           C
ATOM   1713  CG  LYS X 217      34.192  59.045  36.210  1.00  0.00           C
ATOM   1714  CD  LYS X 217      34.131  59.392  34.746  1.00  0.00           C
ATOM   1715  CE  LYS X 217      35.187  58.551  34.048  1.00  0.00           C
ATOM   1716  NZ  LYS X 217      34.864  58.437  32.576  1.00  0.00           N
ATOM   1717  C   LYS X 217      32.448  60.548  39.208  1.00  0.00           C
ATOM   1718  O   LYS X 217      31.338  60.165  39.515  1.00  0.00           O
ATOM   1719  N   ASN X 218      33.055  61.709  39.576  1.00  0.00           N
ATOM   1720  CA  ASN X 218      32.504  62.720  40.543  1.00  0.00           C
ATOM   1721  CB  ASN X 218      31.350  63.542  39.903  1.00  0.00           C
ATOM   1722  CG  ASN X 218      31.070  64.878  40.536  1.00  0.00           C
ATOM   1723  OD1 ASN X 218      31.949  65.371  41.244  1.00  0.00           O
ATOM   1724  ND2 ASN X 218      29.885  65.507  40.389  1.00  0.00           N
ATOM   1725  C   ASN X 218      32.118  62.175  41.932  1.00  0.00           C
ATOM   1726  O   ASN X 218      31.253  62.773  42.643  1.00  0.00           O
ATOM   1727  N   LEU X 219      32.820  61.125  42.337  1.00  0.00           N
ATOM   1728  CA  LEU X 219      32.636  60.485  43.681  1.00  0.00           C
ATOM   1729  CB  LEU X 219      32.493  58.952  43.601  1.00  0.00           C
ATOM   1730  CG  LEU X 219      31.879  58.220  44.857  1.00  0.00           C
ATOM   1731  CD1 LEU X 219      30.505  58.656  45.229  1.00  0.00           C
ATOM   1732  CD2 LEU X 219      31.907  56.749  44.497  1.00  0.00           C
ATOM   1733  C   LEU X 219      33.735  60.918  44.714  1.00  0.00           C
ATOM   1734  O   LEU X 219      33.754  60.563  45.898  1.00  0.00           O
ATOM   1735  N   PHE X 220      34.646  61.773  44.162  1.00  0.00           N
ATOM   1736  CA  PHE X 220      35.864  62.236  44.770  1.00  0.00           C
ATOM   1737  CB  PHE X 220      36.935  61.094  44.943  1.00  0.00           C
ATOM   1738  CG  PHE X 220      37.599  60.413  43.738  1.00  0.00           C
ATOM   1739  CD1 PHE X 220      36.964  59.337  43.106  1.00  0.00           C
ATOM   1740  CE1 PHE X 220      37.579  58.547  42.077  1.00  0.00           C
ATOM   1741  CZ  PHE X 220      38.859  58.892  41.704  1.00  0.00           C
ATOM   1742  CE2 PHE X 220      39.489  60.067  42.240  1.00  0.00           C
ATOM   1743  CD2 PHE X 220      38.881  60.801  43.276  1.00  0.00           C
ATOM   1744  C   PHE X 220      36.634  63.307  43.934  1.00  0.00           C
ATOM   1745  O   PHE X 220      36.338  63.382  42.749  1.00  0.00           O
ATOM   1746  N   HIE X 221      37.498  64.174  44.484  1.00  0.00           N
ATOM   1747  CA  HIE X 221      37.950  65.421  43.880  1.00  0.00           C
ATOM   1748  CB  HIE X 221      36.962  66.595  44.367  1.00  0.00           C
ATOM   1749  CG  HIE X 221      35.522  66.103  44.502  1.00  0.00           C
ATOM   1750  ND1 HIE X 221      34.807  65.692  45.684  1.00  0.00           N
ATOM   1751  CE1 HIE X 221      33.593  65.424  45.228  1.00  0.00           C
ATOM   1752  NE2 HIE X 221      33.467  65.652  43.887  1.00  0.00           N
ATOM   1753  CD2 HIE X 221      34.646  66.043  43.439  1.00  0.00           C
ATOM   1754  C   HIE X 221      39.414  65.785  43.863  1.00  0.00           C
ATOM   1755  O   HIE X 221      39.776  66.755  43.303  1.00  0.00           O
ATOM   1756  N   ARG X 222      40.296  64.969  44.461  1.00  0.00           N
ATOM   1757  CA  ARG X 222      41.727  64.889  44.376  1.00  0.00           C
ATOM   1758  CB  ARG X 222      42.457  65.784  45.398  1.00  0.00           C
ATOM   1759  CG  ARG X 222      41.927  67.264  45.619  1.00  0.00           C
ATOM   1760  CD  ARG X 222      40.649  67.712  46.412  1.00  0.00           C
ATOM   1761  NE  ARG X 222      40.486  69.165  46.340  1.00  0.00           N
ATOM   1762  CZ  ARG X 222      40.172  69.931  45.304  1.00  0.00           C
ATOM   1763  NH1 ARG X 222      39.961  69.490  44.104  1.00  0.00           N
ATOM   1764  NH2 ARG X 222      40.221  71.177  45.528  1.00  0.00           N
ATOM   1765  C   ARG X 222      42.291  63.451  44.606  1.00  0.00           C
ATOM   1766  O   ARG X 222      41.500  62.679  45.112  1.00  0.00           O
ATOM   1767  N   ALA X 223      43.537  63.040  44.189  1.00  0.00           N
ATOM   1768  CA  ALA X 223      44.104  61.671  44.315  1.00  0.00           C
ATOM   1769  CB  ALA X 223      43.706  60.810  43.162  1.00  0.00           C
ATOM   1770  C   ALA X 223      45.616  61.660  44.461  1.00  0.00           C
ATOM   1771  O   ALA X 223      46.359  62.472  43.848  1.00  0.00           O
ATOM   1772  N   ILE X 224      46.182  60.700  45.175  1.00  0.00           N
ATOM   1773  CA  ILE X 224      47.582  60.650  45.483  1.00  0.00           C
ATOM   1774  CB  ILE X 224      47.927  61.333  46.860  1.00  0.00           C
ATOM   1775  CG2 ILE X 224      49.483  61.244  47.028  1.00  0.00           C
ATOM   1776  CG1 ILE X 224      47.527  62.842  46.929  1.00  0.00           C
ATOM   1777  CD1 ILE X 224      47.821  63.530  48.297  1.00  0.00           C
ATOM   1778  C   ILE X 224      48.037  59.098  45.657  1.00  0.00           C
ATOM   1779  O   ILE X 224      47.542  58.421  46.621  1.00  0.00           O
ATOM   1780  N   SER X 225      48.962  58.563  44.938  1.00  0.00           N
ATOM   1781  CA  SER X 225      49.575  57.230  45.143  1.00  0.00           C
ATOM   1782  CB  SER X 225      49.414  56.453  43.815  1.00  0.00           C
ATOM   1783  OG  SER X 225      48.054  56.355  43.478  1.00  0.00           O
ATOM   1784  C   SER X 225      51.040  57.237  45.583  1.00  0.00           C
ATOM   1785  O   SER X 225      51.803  58.013  45.031  1.00  0.00           O
ATOM   1786  N   GLU X 226      51.369  56.328  46.533  1.00  0.00           N
ATOM   1787  CA  GLU X 226      52.717  56.192  47.112  1.00  0.00           C
ATOM   1788  CB  GLU X 226      52.758  56.892  48.423  1.00  0.00           C
ATOM   1789  CG  GLU X 226      54.127  56.989  49.102  1.00  0.00           C
ATOM   1790  CD  GLU X 226      55.245  57.449  48.208  1.00  0.00           C
ATOM   1791  OE1 GLU X 226      55.870  56.564  47.513  1.00  0.00           O
ATOM   1792  OE2 GLU X 226      55.518  58.683  48.167  1.00  0.00           O
ATOM   1793  C   GLU X 226      53.073  54.676  47.157  1.00  0.00           C
ATOM   1794  O   GLU X 226      52.407  53.805  46.647  1.00  0.00           O
ATOM   1795  N   SER X 227      54.248  54.357  47.692  1.00  0.00           N
ATOM   1796  CA  SER X 227      55.006  53.091  47.587  1.00  0.00           C
ATOM   1797  CB  SER X 227      54.224  51.929  48.229  1.00  0.00           C
ATOM   1798  OG  SER X 227      55.128  50.914  48.532  1.00  0.00           O
ATOM   1799  C   SER X 227      55.475  52.779  46.183  1.00  0.00           C
ATOM   1800  O   SER X 227      55.321  51.710  45.606  1.00  0.00           O
ATOM   1801  N   GLY X 228      55.994  53.822  45.581  1.00  0.00           N
ATOM   1802  CA  GLY X 228      56.631  53.832  44.269  1.00  0.00           C
ATOM   1803  C   GLY X 228      55.697  53.513  43.028  1.00  0.00           C
ATOM   1804  O   GLY X 228      56.258  53.303  41.889  1.00  0.00           O
ATOM   1805  N   VAL X 229      54.384  53.485  43.254  1.00  0.00           N
ATOM   1806  CA  VAL X 229      53.455  53.015  42.289  1.00  0.00           C
ATOM   1807  CB  VAL X 229      52.844  51.682  42.851  1.00  0.00           C
ATOM   1808  CG1 VAL X 229      51.582  51.224  42.021  1.00  0.00           C
ATOM   1809  CG2 VAL X 229      53.904  50.505  42.913  1.00  0.00           C
ATOM   1810  C   VAL X 229      52.364  54.040  41.984  1.00  0.00           C
ATOM   1811  O   VAL X 229      51.806  54.579  42.939  1.00  0.00           O
ATOM   1812  N   ALA X 230      52.056  54.194  40.739  1.00  0.00           N
ATOM   1813  CA  ALA X 230      50.745  54.645  40.287  1.00  0.00           C
ATOM   1814  CB  ALA X 230      50.822  56.051  39.776  1.00  0.00           C
ATOM   1815  C   ALA X 230      50.015  53.710  39.247  1.00  0.00           C
ATOM   1816  O   ALA X 230      48.870  53.832  38.937  1.00  0.00           O
ATOM   1817  N   LEU X 231      50.784  52.824  38.619  1.00  0.00           N
ATOM   1818  CA  LEU X 231      50.240  51.697  37.783  1.00  0.00           C
ATOM   1819  CB  LEU X 231      49.841  52.265  36.370  1.00  0.00           C
ATOM   1820  CG  LEU X 231      48.993  51.187  35.567  1.00  0.00           C
ATOM   1821  CD1 LEU X 231      47.577  50.840  36.061  1.00  0.00           C
ATOM   1822  CD2 LEU X 231      48.844  51.825  34.187  1.00  0.00           C
ATOM   1823  C   LEU X 231      51.406  50.722  37.591  1.00  0.00           C
ATOM   1824  O   LEU X 231      52.519  51.078  37.455  1.00  0.00           O
ATOM   1825  N   THR X 232      51.068  49.404  37.646  1.00  0.00           N
ATOM   1826  CA  THR X 232      51.925  48.273  37.310  1.00  0.00           C
ATOM   1827  CB  THR X 232      51.806  47.199  38.416  1.00  0.00           C
ATOM   1828  CG2 THR X 232      51.862  47.772  39.843  1.00  0.00           C
ATOM   1829  OG1 THR X 232      50.765  46.330  38.206  1.00  0.00           O
ATOM   1830  C   THR X 232      51.677  47.675  35.917  1.00  0.00           C
ATOM   1831  O   THR X 232      50.542  47.695  35.349  1.00  0.00           O
ATOM   1832  N   SER X 233      52.679  46.840  35.548  1.00  0.00           N
ATOM   1833  CA  SER X 233      52.606  45.912  34.374  1.00  0.00           C
ATOM   1834  CB  SER X 233      54.005  45.678  33.774  1.00  0.00           C
ATOM   1835  OG  SER X 233      54.288  46.983  33.291  1.00  0.00           O
ATOM   1836  C   SER X 233      51.945  44.547  34.693  1.00  0.00           C
ATOM   1837  O   SER X 233      51.858  43.652  33.838  1.00  0.00           O
ATOM   1838  N   VAL X 234      51.575  44.215  35.955  1.00  0.00           N
ATOM   1839  CA  VAL X 234      51.578  42.830  36.516  1.00  0.00           C
ATOM   1840  CB  VAL X 234      52.936  42.410  37.190  1.00  0.00           C
ATOM   1841  CG1 VAL X 234      53.979  42.226  36.158  1.00  0.00           C
ATOM   1842  CG2 VAL X 234      53.363  43.397  38.290  1.00  0.00           C
ATOM   1843  C   VAL X 234      50.341  42.521  37.413  1.00  0.00           C
ATOM   1844  O   VAL X 234      50.117  41.302  37.714  1.00  0.00           O
ATOM   1845  N   LEU X 235      49.588  43.491  37.837  1.00  0.00           N
ATOM   1846  CA  LEU X 235      48.479  43.298  38.809  1.00  0.00           C
ATOM   1847  CB  LEU X 235      48.788  44.198  40.068  1.00  0.00           C
ATOM   1848  CG  LEU X 235      47.907  43.845  41.285  1.00  0.00           C
ATOM   1849  CD1 LEU X 235      48.507  42.711  42.112  1.00  0.00           C
ATOM   1850  CD2 LEU X 235      47.868  45.100  42.181  1.00  0.00           C
ATOM   1851  C   LEU X 235      47.113  43.496  38.233  1.00  0.00           C
ATOM   1852  O   LEU X 235      46.270  42.725  38.736  1.00  0.00           O
ATOM   1853  N   VAL X 236      46.913  44.284  37.207  1.00  0.00           N
ATOM   1854  CA  VAL X 236      45.747  44.065  36.310  1.00  0.00           C
ATOM   1855  CB  VAL X 236      45.436  45.340  35.482  1.00  0.00           C
ATOM   1856  CG1 VAL X 236      44.346  45.046  34.413  1.00  0.00           C
ATOM   1857  CG2 VAL X 236      44.813  46.519  36.284  1.00  0.00           C
ATOM   1858  C   VAL X 236      45.989  42.844  35.332  1.00  0.00           C
ATOM   1859  O   VAL X 236      46.899  42.965  34.507  1.00  0.00           O
ATOM   1860  N   LYS X 237      45.066  41.929  35.260  1.00  0.00           N
ATOM   1861  CA  LYS X 237      44.905  40.876  34.186  1.00  0.00           C
ATOM   1862  CB  LYS X 237      44.667  39.509  34.857  1.00  0.00           C
ATOM   1863  CG  LYS X 237      44.898  38.440  33.777  1.00  0.00           C
ATOM   1864  CD  LYS X 237      44.913  37.016  34.314  1.00  0.00           C
ATOM   1865  CE  LYS X 237      45.404  35.978  33.183  1.00  0.00           C
ATOM   1866  NZ  LYS X 237      45.443  34.557  33.619  1.00  0.00           N
ATOM   1867  C   LYS X 237      43.852  41.171  33.116  1.00  0.00           C
ATOM   1868  O   LYS X 237      42.758  41.638  33.412  1.00  0.00           O
ATOM   1869  N   LYS X 238      44.184  40.962  31.855  1.00  0.00           N
ATOM   1870  CA  LYS X 238      43.212  40.990  30.713  1.00  0.00           C
ATOM   1871  CB  LYS X 238      43.932  41.753  29.577  1.00  0.00           C
ATOM   1872  CG  LYS X 238      42.981  42.165  28.454  1.00  0.00           C
ATOM   1873  CD  LYS X 238      43.725  42.864  27.239  1.00  0.00           C
ATOM   1874  CE  LYS X 238      42.569  43.113  26.205  1.00  0.00           C
ATOM   1875  NZ  LYS X 238      43.160  43.783  24.973  1.00  0.00           N
ATOM   1876  C   LYS X 238      42.664  39.552  30.356  1.00  0.00           C
ATOM   1877  O   LYS X 238      41.465  39.422  30.202  1.00  0.00           O
ATOM   1878  N   GLY X 239      43.536  38.590  30.508  1.00  0.00           N
ATOM   1879  CA  GLY X 239      43.215  37.179  30.264  1.00  0.00           C
ATOM   1880  C   GLY X 239      42.379  36.433  31.322  1.00  0.00           C
ATOM   1881  O   GLY X 239      42.273  36.927  32.428  1.00  0.00           O
ATOM   1882  N   ASP X 240      41.869  35.250  30.926  1.00  0.00           N
ATOM   1883  CA  ASP X 240      40.922  34.425  31.728  1.00  0.00           C
ATOM   1884  CB  ASP X 240      40.193  33.495  30.739  1.00  0.00           C
ATOM   1885  CG  ASP X 240      38.844  32.911  31.291  1.00  0.00           C
ATOM   1886  OD1 ASP X 240      38.406  33.243  32.440  1.00  0.00           O
ATOM   1887  OD2 ASP X 240      38.291  31.966  30.637  1.00  0.00           O
ATOM   1888  C   ASP X 240      41.670  33.776  32.920  1.00  0.00           C
ATOM   1889  O   ASP X 240      42.915  33.710  32.937  1.00  0.00           O
ATOM   1890  N   VAL X 241      41.007  33.221  33.905  1.00  0.00           N
ATOM   1891  CA  VAL X 241      41.668  32.642  35.171  1.00  0.00           C
ATOM   1892  CB  VAL X 241      41.156  33.471  36.445  1.00  0.00           C
ATOM   1893  CG1 VAL X 241      41.844  34.895  36.403  1.00  0.00           C
ATOM   1894  CG2 VAL X 241      39.661  33.680  36.571  1.00  0.00           C
ATOM   1895  C   VAL X 241      41.154  31.248  35.477  1.00  0.00           C
ATOM   1896  O   VAL X 241      41.330  30.643  36.546  1.00  0.00           O
ATOM   1897  N   LYS X 242      40.327  30.677  34.521  1.00  0.00           N
ATOM   1898  CA  LYS X 242      39.648  29.375  34.896  1.00  0.00           C
ATOM   1899  CB  LYS X 242      38.673  28.920  33.795  1.00  0.00           C
ATOM   1900  CG  LYS X 242      37.485  29.972  33.568  1.00  0.00           C
ATOM   1901  CD  LYS X 242      36.750  29.728  32.259  1.00  0.00           C
ATOM   1902  CE  LYS X 242      35.575  30.701  32.097  1.00  0.00           C
ATOM   1903  NZ  LYS X 242      35.903  32.118  32.133  1.00  0.00           N
ATOM   1904  C   LYS X 242      40.539  28.246  35.419  1.00  0.00           C
ATOM   1905  O   LYS X 242      40.229  27.691  36.502  1.00  0.00           O
ATOM   1906  N   PRO X 243      41.703  27.880  34.807  1.00  0.00           N
ATOM   1907  CD  PRO X 243      42.107  28.209  33.477  1.00  0.00           C
ATOM   1908  CG  PRO X 243      43.135  27.135  33.184  1.00  0.00           C
ATOM   1909  CB  PRO X 243      43.715  26.683  34.534  1.00  0.00           C
ATOM   1910  CA  PRO X 243      42.560  26.822  35.403  1.00  0.00           C
ATOM   1911  C   PRO X 243      43.079  27.107  36.805  1.00  0.00           C
ATOM   1912  O   PRO X 243      43.063  26.174  37.581  1.00  0.00           O
ATOM   1913  N   LEU X 244      43.368  28.356  37.146  1.00  0.00           N
ATOM   1914  CA  LEU X 244      43.765  28.822  38.454  1.00  0.00           C
ATOM   1915  CB  LEU X 244      44.464  30.248  38.328  1.00  0.00           C
ATOM   1916  CG  LEU X 244      44.826  30.888  39.692  1.00  0.00           C
ATOM   1917  CD1 LEU X 244      45.966  30.232  40.444  1.00  0.00           C
ATOM   1918  CD2 LEU X 244      45.392  32.274  39.363  1.00  0.00           C
ATOM   1919  C   LEU X 244      42.577  28.880  39.434  1.00  0.00           C
ATOM   1920  O   LEU X 244      42.777  28.415  40.541  1.00  0.00           O
ATOM   1921  N   ALA X 245      41.326  29.258  38.969  1.00  0.00           N
ATOM   1922  CA  ALA X 245      40.150  29.286  39.733  1.00  0.00           C
ATOM   1923  CB  ALA X 245      39.091  30.161  38.985  1.00  0.00           C
ATOM   1924  C   ALA X 245      39.725  27.814  40.057  1.00  0.00           C
ATOM   1925  O   ALA X 245      39.174  27.624  41.114  1.00  0.00           O
ATOM   1926  N   GLU X 246      40.042  26.795  39.310  1.00  0.00           N
ATOM   1927  CA  GLU X 246      39.786  25.363  39.562  1.00  0.00           C
ATOM   1928  CB  GLU X 246      39.690  24.530  38.257  1.00  0.00           C
ATOM   1929  CG  GLU X 246      39.427  23.035  38.348  1.00  0.00           C
ATOM   1930  CD  GLU X 246      39.458  22.395  36.942  1.00  0.00           C
ATOM   1931  OE1 GLU X 246      40.058  22.858  35.923  1.00  0.00           O
ATOM   1932  OE2 GLU X 246      38.728  21.341  36.913  1.00  0.00           O
ATOM   1933  C   GLU X 246      40.854  24.714  40.505  1.00  0.00           C
ATOM   1934  O   GLU X 246      40.556  24.043  41.428  1.00  0.00           O
ATOM   1935  N   GLN X 247      42.129  25.190  40.276  1.00  0.00           N
ATOM   1936  CA  GLN X 247      43.288  24.897  41.213  1.00  0.00           C
ATOM   1937  CB  GLN X 247      44.620  25.327  40.641  1.00  0.00           C
ATOM   1938  CG  GLN X 247      45.942  24.881  41.216  1.00  0.00           C
ATOM   1939  CD  GLN X 247      46.118  23.416  41.234  1.00  0.00           C
ATOM   1940  OE1 GLN X 247      45.683  22.664  42.102  1.00  0.00           O
ATOM   1941  NE2 GLN X 247      46.779  22.961  40.180  1.00  0.00           N
ATOM   1942  C   GLN X 247      43.062  25.310  42.657  1.00  0.00           C
ATOM   1943  O   GLN X 247      43.353  24.601  43.634  1.00  0.00           O
ATOM   1944  N   ILE X 248      42.468  26.515  42.779  1.00  0.00           N
ATOM   1945  CA  ILE X 248      41.977  27.127  44.010  1.00  0.00           C
ATOM   1946  CB  ILE X 248      41.751  28.651  43.727  1.00  0.00           C
ATOM   1947  CG2 ILE X 248      40.609  29.198  44.603  1.00  0.00           C
ATOM   1948  CG1 ILE X 248      43.170  29.375  43.959  1.00  0.00           C
ATOM   1949  CD1 ILE X 248      43.099  30.811  43.550  1.00  0.00           C
ATOM   1950  C   ILE X 248      40.752  26.435  44.705  1.00  0.00           C
ATOM   1951  O   ILE X 248      40.738  26.216  45.924  1.00  0.00           O
ATOM   1952  N   ALA X 249      39.943  25.826  43.911  1.00  0.00           N
ATOM   1953  CA  ALA X 249      38.795  25.074  44.367  1.00  0.00           C
ATOM   1954  CB  ALA X 249      37.791  25.042  43.186  1.00  0.00           C
ATOM   1955  C   ALA X 249      39.275  23.687  44.828  1.00  0.00           C
ATOM   1956  O   ALA X 249      38.795  23.231  45.909  1.00  0.00           O
ATOM   1957  N   ILE X 250      40.179  23.021  44.147  1.00  0.00           N
ATOM   1958  CA  ILE X 250      40.938  21.852  44.580  1.00  0.00           C
ATOM   1959  CB  ILE X 250      41.728  21.319  43.333  1.00  0.00           C
ATOM   1960  CG2 ILE X 250      42.986  20.400  43.676  1.00  0.00           C
ATOM   1961  CG1 ILE X 250      40.860  20.450  42.418  1.00  0.00           C
ATOM   1962  CD1 ILE X 250      41.235  20.336  40.940  1.00  0.00           C
ATOM   1963  C   ILE X 250      41.917  22.052  45.798  1.00  0.00           C
ATOM   1964  O   ILE X 250      42.010  21.125  46.599  1.00  0.00           O
ATOM   1965  N   THR X 251      42.430  23.281  45.996  1.00  0.00           N
ATOM   1966  CA  THR X 251      43.333  23.689  47.137  1.00  0.00           C
ATOM   1967  CB  THR X 251      44.274  24.893  46.811  1.00  0.00           C
ATOM   1968  CG2 THR X 251      45.280  25.114  47.913  1.00  0.00           C
ATOM   1969  OG1 THR X 251      44.988  24.469  45.654  1.00  0.00           O
ATOM   1970  C   THR X 251      42.405  23.917  48.386  1.00  0.00           C
ATOM   1971  O   THR X 251      42.794  23.678  49.566  1.00  0.00           O
ATOM   1972  N   ALA X 252      41.219  24.410  48.248  1.00  0.00           N
ATOM   1973  CA  ALA X 252      40.223  24.531  49.320  1.00  0.00           C
ATOM   1974  CB  ALA X 252      39.353  25.736  48.918  1.00  0.00           C
ATOM   1975  C   ALA X 252      39.356  23.330  49.677  1.00  0.00           C
ATOM   1976  O   ALA X 252      38.778  23.355  50.804  1.00  0.00           O
ATOM   1977  N   GLY X 253      39.191  22.253  48.819  1.00  0.00           N
ATOM   1978  CA  GLY X 253      38.240  21.167  49.144  1.00  0.00           C
ATOM   1979  C   GLY X 253      36.807  21.444  48.691  1.00  0.00           C
ATOM   1980  O   GLY X 253      35.851  21.197  49.437  1.00  0.00           O
ATOM   1981  N   CYS X 254      36.630  22.065  47.532  1.00  0.00           N
ATOM   1982  CA  CYS X 254      35.331  22.553  47.057  1.00  0.00           C
ATOM   1983  CB  CYS X 254      35.561  24.013  46.622  1.00  0.00           C
ATOM   1984  SG  CYS X 254      35.697  25.036  48.119  1.00  0.00           S
ATOM   1985  C   CYS X 254      34.899  21.729  45.848  1.00  0.00           C
ATOM   1986  O   CYS X 254      35.775  21.171  45.163  1.00  0.00           O
ATOM   1987  N   LYS X 255      33.614  21.658  45.473  1.00  0.00           N
ATOM   1988  CA  LYS X 255      33.235  20.994  44.217  1.00  0.00           C
ATOM   1989  CB  LYS X 255      31.760  20.730  44.214  1.00  0.00           C
ATOM   1990  CG  LYS X 255      31.476  19.530  45.218  1.00  0.00           C
ATOM   1991  CD  LYS X 255      29.994  19.377  45.635  1.00  0.00           C
ATOM   1992  CE  LYS X 255      29.244  20.693  45.788  1.00  0.00           C
ATOM   1993  NZ  LYS X 255      27.782  20.347  46.082  1.00  0.00           N
ATOM   1994  C   LYS X 255      33.688  21.838  43.018  1.00  0.00           C
ATOM   1995  O   LYS X 255      33.952  23.045  43.223  1.00  0.00           O
ATOM   1996  N   THR X 256      33.824  21.176  41.902  1.00  0.00           N
ATOM   1997  CA  THR X 256      34.464  21.686  40.638  1.00  0.00           C
ATOM   1998  CB  THR X 256      35.949  21.102  40.560  1.00  0.00           C
ATOM   1999  CG2 THR X 256      36.912  21.761  41.625  1.00  0.00           C
ATOM   2000  OG1 THR X 256      35.905  19.728  40.752  1.00  0.00           O
ATOM   2001  C   THR X 256      33.742  21.348  39.305  1.00  0.00           C
ATOM   2002  O   THR X 256      34.095  21.986  38.285  1.00  0.00           O
ATOM   2003  N   THR X 257      32.767  20.424  39.384  1.00  0.00           N
ATOM   2004  CA  THR X 257      31.970  20.135  38.157  1.00  0.00           C
ATOM   2005  CB  THR X 257      30.747  19.317  38.533  1.00  0.00           C
ATOM   2006  CG2 THR X 257      31.044  17.882  38.635  1.00  0.00           C
ATOM   2007  OG1 THR X 257      30.279  19.694  39.862  1.00  0.00           O
ATOM   2008  C   THR X 257      31.320  21.355  37.449  1.00  0.00           C
ATOM   2009  O   THR X 257      30.960  21.262  36.261  1.00  0.00           O
ATOM   2010  N   THR X 258      31.188  22.413  38.220  1.00  0.00           N
ATOM   2011  CA  THR X 258      30.897  23.793  37.665  1.00  0.00           C
ATOM   2012  CB  THR X 258      29.347  24.153  37.627  1.00  0.00           C
ATOM   2013  CG2 THR X 258      28.509  23.333  36.668  1.00  0.00           C
ATOM   2014  OG1 THR X 258      28.788  23.950  38.929  1.00  0.00           O
ATOM   2015  C   THR X 258      31.644  24.950  38.481  1.00  0.00           C
ATOM   2016  O   THR X 258      31.803  24.709  39.662  1.00  0.00           O
ATOM   2017  N   SER X 259      32.107  26.050  37.845  1.00  0.00           N
ATOM   2018  CA  SER X 259      32.631  27.126  38.626  1.00  0.00           C
ATOM   2019  CB  SER X 259      33.373  28.079  37.777  1.00  0.00           C
ATOM   2020  OG  SER X 259      32.618  28.338  36.635  1.00  0.00           O
ATOM   2021  C   SER X 259      31.526  27.908  39.394  1.00  0.00           C
ATOM   2022  O   SER X 259      31.871  28.584  40.339  1.00  0.00           O
ATOM   2023  N   ALA X 260      30.290  27.735  38.974  1.00  0.00           N
ATOM   2024  CA  ALA X 260      29.182  28.225  39.643  1.00  0.00           C
ATOM   2025  CB  ALA X 260      27.849  28.003  38.779  1.00  0.00           C
ATOM   2026  C   ALA X 260      29.055  27.404  40.918  1.00  0.00           C
ATOM   2027  O   ALA X 260      28.730  27.980  41.951  1.00  0.00           O
ATOM   2028  N   VAL X 261      29.298  26.054  40.971  1.00  0.00           N
ATOM   2029  CA  VAL X 261      29.522  25.320  42.328  1.00  0.00           C
ATOM   2030  CB  VAL X 261      29.182  23.762  42.226  1.00  0.00           C
ATOM   2031  CG1 VAL X 261      30.312  22.884  41.811  1.00  0.00           C
ATOM   2032  CG2 VAL X 261      28.649  23.176  43.484  1.00  0.00           C
ATOM   2033  C   VAL X 261      30.786  25.599  43.067  1.00  0.00           C
ATOM   2034  O   VAL X 261      30.739  25.682  44.281  1.00  0.00           O
ATOM   2035  N   MET X 262      31.958  25.882  42.480  1.00  0.00           N
ATOM   2036  CA  MET X 262      33.152  26.212  43.155  1.00  0.00           C
ATOM   2037  CB  MET X 262      34.270  26.562  42.250  1.00  0.00           C
ATOM   2038  CG  MET X 262      34.755  25.457  41.304  1.00  0.00           C
ATOM   2039  SD  MET X 262      36.000  25.901  40.107  1.00  0.00           S
ATOM   2040  CE  MET X 262      35.862  24.635  38.971  1.00  0.00           C
ATOM   2041  C   MET X 262      33.031  27.437  44.077  1.00  0.00           C
ATOM   2042  O   MET X 262      33.557  27.413  45.221  1.00  0.00           O
ATOM   2043  N   VAL X 263      32.335  28.465  43.547  1.00  0.00           N
ATOM   2044  CA  VAL X 263      32.123  29.737  44.250  1.00  0.00           C
ATOM   2045  CB  VAL X 263      31.800  30.883  43.173  1.00  0.00           C
ATOM   2046  CG1 VAL X 263      30.909  32.075  43.476  1.00  0.00           C
ATOM   2047  CG2 VAL X 263      33.218  31.514  42.842  1.00  0.00           C
ATOM   2048  C   VAL X 263      30.922  29.684  45.205  1.00  0.00           C
ATOM   2049  O   VAL X 263      31.033  30.410  46.146  1.00  0.00           O
ATOM   2050  N   HIE X 264      29.967  28.793  44.941  1.00  0.00           N
ATOM   2051  CA  HIE X 264      28.975  28.544  46.024  1.00  0.00           C
ATOM   2052  CB  HIE X 264      27.851  27.602  45.438  1.00  0.00           C
ATOM   2053  CG  HIE X 264      26.753  27.373  46.381  1.00  0.00           C
ATOM   2054  ND1 HIE X 264      25.561  28.093  46.561  1.00  0.00           N
ATOM   2055  CE1 HIE X 264      24.748  27.308  47.272  1.00  0.00           C
ATOM   2056  NE2 HIE X 264      25.474  26.266  47.741  1.00  0.00           N
ATOM   2057  CD2 HIE X 264      26.681  26.253  47.164  1.00  0.00           C
ATOM   2058  C   HIE X 264      29.685  27.794  47.208  1.00  0.00           C
ATOM   2059  O   HIE X 264      29.326  28.027  48.369  1.00  0.00           O
ATOM   2060  N   CYS X 265      30.675  26.972  46.857  1.00  0.00           N
ATOM   2061  CA  CYS X 265      31.402  26.227  47.887  1.00  0.00           C
ATOM   2062  CB  CYS X 265      32.224  25.068  47.282  1.00  0.00           C
ATOM   2063  SG  CYS X 265      31.038  23.777  46.710  1.00  0.00           S
ATOM   2064  C   CYS X 265      32.332  27.189  48.659  1.00  0.00           C
ATOM   2065  O   CYS X 265      32.315  27.097  49.882  1.00  0.00           O
ATOM   2066  N   LEU X 266      32.993  28.128  48.043  1.00  0.00           N
ATOM   2067  CA  LEU X 266      33.882  28.974  48.741  1.00  0.00           C
ATOM   2068  CB  LEU X 266      34.720  29.618  47.597  1.00  0.00           C
ATOM   2069  CG  LEU X 266      35.881  28.704  47.049  1.00  0.00           C
ATOM   2070  CD1 LEU X 266      36.647  29.487  45.941  1.00  0.00           C
ATOM   2071  CD2 LEU X 266      37.019  28.459  48.029  1.00  0.00           C
ATOM   2072  C   LEU X 266      33.044  30.030  49.551  1.00  0.00           C
ATOM   2073  O   LEU X 266      33.563  30.526  50.511  1.00  0.00           O
ATOM   2074  N   ARG X 267      31.771  30.271  49.189  1.00  0.00           N
ATOM   2075  CA  ARG X 267      30.766  31.068  49.928  1.00  0.00           C
ATOM   2076  CB  ARG X 267      29.557  31.466  48.966  1.00  0.00           C
ATOM   2077  CG  ARG X 267      29.824  32.686  48.123  1.00  0.00           C
ATOM   2078  CD  ARG X 267      28.886  32.874  47.020  1.00  0.00           C
ATOM   2079  NE  ARG X 267      29.110  34.044  46.176  1.00  0.00           N
ATOM   2080  CZ  ARG X 267      28.724  34.330  44.918  1.00  0.00           C
ATOM   2081  NH1 ARG X 267      27.958  33.567  44.173  1.00  0.00           N
ATOM   2082  NH2 ARG X 267      29.104  35.412  44.298  1.00  0.00           N
ATOM   2083  C   ARG X 267      30.350  30.404  51.197  1.00  0.00           C
ATOM   2084  O   ARG X 267      30.375  30.965  52.258  1.00  0.00           O
ATOM   2085  N   GLN X 268      30.100  29.073  51.068  1.00  0.00           N
ATOM   2086  CA  GLN X 268      29.556  28.264  52.203  1.00  0.00           C
ATOM   2087  CB  GLN X 268      28.594  27.210  51.597  1.00  0.00           C
ATOM   2088  CG  GLN X 268      27.274  27.768  50.979  1.00  0.00           C
ATOM   2089  CD  GLN X 268      26.446  28.503  51.910  1.00  0.00           C
ATOM   2090  OE1 GLN X 268      26.443  28.317  53.117  1.00  0.00           O
ATOM   2091  NE2 GLN X 268      25.753  29.468  51.422  1.00  0.00           N
ATOM   2092  C   GLN X 268      30.541  27.782  53.306  1.00  0.00           C
ATOM   2093  O   GLN X 268      30.082  27.636  54.460  1.00  0.00           O
ATOM   2094  N   LYS X 269      31.830  27.575  52.999  1.00  0.00           N
ATOM   2095  CA  LYS X 269      33.011  27.105  53.851  1.00  0.00           C
ATOM   2096  CB  LYS X 269      34.270  26.925  53.082  1.00  0.00           C
ATOM   2097  CG  LYS X 269      34.499  25.511  52.518  1.00  0.00           C
ATOM   2098  CD  LYS X 269      35.725  25.228  51.693  1.00  0.00           C
ATOM   2099  CE  LYS X 269      35.689  23.857  51.182  1.00  0.00           C
ATOM   2100  NZ  LYS X 269      35.734  22.816  52.181  1.00  0.00           N
ATOM   2101  C   LYS X 269      33.304  28.125  55.012  1.00  0.00           C
ATOM   2102  O   LYS X 269      32.825  29.250  55.052  1.00  0.00           O
ATOM   2103  N   THR X 270      34.200  27.839  55.958  1.00  0.00           N
ATOM   2104  CA  THR X 270      34.771  28.751  56.980  1.00  0.00           C
ATOM   2105  CB  THR X 270      35.397  28.007  58.154  1.00  0.00           C
ATOM   2106  CG2 THR X 270      34.307  27.206  58.874  1.00  0.00           C
ATOM   2107  OG1 THR X 270      36.281  27.004  57.726  1.00  0.00           O
ATOM   2108  C   THR X 270      35.906  29.554  56.407  1.00  0.00           C
ATOM   2109  O   THR X 270      36.542  29.249  55.399  1.00  0.00           O
ATOM   2110  N   GLU X 271      36.169  30.666  57.087  1.00  0.00           N
ATOM   2111  CA  GLU X 271      37.269  31.541  56.631  1.00  0.00           C
ATOM   2112  CB  GLU X 271      36.984  32.955  57.180  1.00  0.00           C
ATOM   2113  CG  GLU X 271      37.780  33.286  58.478  1.00  0.00           C
ATOM   2114  CD  GLU X 271      37.107  32.636  59.755  1.00  0.00           C
ATOM   2115  OE1 GLU X 271      36.590  31.471  59.670  1.00  0.00           O
ATOM   2116  OE2 GLU X 271      36.977  33.284  60.776  1.00  0.00           O
ATOM   2117  C   GLU X 271      38.658  31.058  57.048  1.00  0.00           C
ATOM   2118  O   GLU X 271      39.694  31.315  56.325  1.00  0.00           O
ATOM   2119  N   GLU X 272      38.816  30.278  58.117  1.00  0.00           N
ATOM   2120  CA  GLU X 272      40.114  29.611  58.495  1.00  0.00           C
ATOM   2121  CB  GLU X 272      39.871  29.102  59.927  1.00  0.00           C
ATOM   2122  CG  GLU X 272      41.153  28.744  60.623  1.00  0.00           C
ATOM   2123  CD  GLU X 272      40.974  28.263  62.100  1.00  0.00           C
ATOM   2124  OE1 GLU X 272      40.288  27.186  62.353  1.00  0.00           O
ATOM   2125  OE2 GLU X 272      41.293  29.030  63.062  1.00  0.00           O
ATOM   2126  C   GLU X 272      40.545  28.543  57.498  1.00  0.00           C
ATOM   2127  O   GLU X 272      41.783  28.231  57.472  1.00  0.00           O
ATOM   2128  N   GLU X 273      39.622  28.049  56.601  1.00  0.00           N
ATOM   2129  CA  GLU X 273      39.986  27.167  55.516  1.00  0.00           C
ATOM   2130  CB  GLU X 273      38.865  26.067  55.330  1.00  0.00           C
ATOM   2131  CG  GLU X 273      39.287  24.910  54.429  1.00  0.00           C
ATOM   2132  CD  GLU X 273      38.373  23.683  54.565  1.00  0.00           C
ATOM   2133  OE1 GLU X 273      38.947  22.579  54.702  1.00  0.00           O
ATOM   2134  OE2 GLU X 273      37.164  23.864  54.366  1.00  0.00           O
ATOM   2135  C   GLU X 273      40.207  27.889  54.192  1.00  0.00           C
ATOM   2136  O   GLU X 273      40.969  27.414  53.317  1.00  0.00           O
ATOM   2137  N   LEU X 274      39.705  29.086  54.024  1.00  0.00           N
ATOM   2138  CA  LEU X 274      40.121  29.944  52.934  1.00  0.00           C
ATOM   2139  CB  LEU X 274      38.933  31.025  52.765  1.00  0.00           C
ATOM   2140  CG  LEU X 274      38.047  30.934  51.512  1.00  0.00           C
ATOM   2141  CD1 LEU X 274      37.372  29.507  51.468  1.00  0.00           C
ATOM   2142  CD2 LEU X 274      36.890  31.867  51.638  1.00  0.00           C
ATOM   2143  C   LEU X 274      41.445  30.688  53.092  1.00  0.00           C
ATOM   2144  O   LEU X 274      42.174  30.982  52.096  1.00  0.00           O
ATOM   2145  N   LEU X 275      41.853  30.968  54.348  1.00  0.00           N
ATOM   2146  CA  LEU X 275      43.172  31.452  54.735  1.00  0.00           C
ATOM   2147  CB  LEU X 275      43.182  31.790  56.234  1.00  0.00           C
ATOM   2148  CG  LEU X 275      44.452  32.080  56.992  1.00  0.00           C
ATOM   2149  CD1 LEU X 275      45.124  33.356  56.562  1.00  0.00           C
ATOM   2150  CD2 LEU X 275      44.130  32.162  58.467  1.00  0.00           C
ATOM   2151  C   LEU X 275      44.240  30.446  54.436  1.00  0.00           C
ATOM   2152  O   LEU X 275      45.265  30.928  53.891  1.00  0.00           O
ATOM   2153  N   GLU X 276      44.019  29.210  54.772  1.00  0.00           N
ATOM   2154  CA  GLU X 276      44.945  28.095  54.486  1.00  0.00           C
ATOM   2155  CB  GLU X 276      44.491  26.776  55.173  1.00  0.00           C
ATOM   2156  CG  GLU X 276      45.447  25.582  55.172  1.00  0.00           C
ATOM   2157  CD  GLU X 276      45.670  25.008  56.577  1.00  0.00           C
ATOM   2158  OE1 GLU X 276      44.688  24.608  57.245  1.00  0.00           O
ATOM   2159  OE2 GLU X 276      46.844  24.959  57.034  1.00  0.00           O
ATOM   2160  C   GLU X 276      45.124  27.870  52.984  1.00  0.00           C
ATOM   2161  O   GLU X 276      46.193  27.736  52.375  1.00  0.00           O
ATOM   2162  N   THR X 277      43.992  27.877  52.284  1.00  0.00           N
ATOM   2163  CA  THR X 277      44.052  27.962  50.750  1.00  0.00           C
ATOM   2164  CB  THR X 277      42.572  28.080  50.198  1.00  0.00           C
ATOM   2165  CG2 THR X 277      42.662  28.251  48.653  1.00  0.00           C
ATOM   2166  OG1 THR X 277      41.790  26.997  50.625  1.00  0.00           O
ATOM   2167  C   THR X 277      44.809  29.138  50.199  1.00  0.00           C
ATOM   2168  O   THR X 277      45.674  29.013  49.338  1.00  0.00           O
ATOM   2169  N   THR X 278      44.644  30.292  50.814  1.00  0.00           N
ATOM   2170  CA  THR X 278      45.428  31.610  50.534  1.00  0.00           C
ATOM   2171  CB  THR X 278      44.766  32.854  51.103  1.00  0.00           C
ATOM   2172  CG2 THR X 278      45.264  34.242  50.682  1.00  0.00           C
ATOM   2173  OG1 THR X 278      43.504  32.771  50.529  1.00  0.00           O
ATOM   2174  C   THR X 278      46.919  31.532  50.878  1.00  0.00           C
ATOM   2175  O   THR X 278      47.681  32.379  50.326  1.00  0.00           O
ATOM   2176  N   LEU X 279      47.316  30.665  51.764  1.00  0.00           N
ATOM   2177  CA  LEU X 279      48.744  30.456  52.170  1.00  0.00           C
ATOM   2178  CB  LEU X 279      48.994  30.340  53.763  1.00  0.00           C
ATOM   2179  CG  LEU X 279      48.665  31.696  54.470  1.00  0.00           C
ATOM   2180  CD1 LEU X 279      48.583  31.430  55.995  1.00  0.00           C
ATOM   2181  CD2 LEU X 279      49.704  32.832  54.156  1.00  0.00           C
ATOM   2182  C   LEU X 279      49.430  29.241  51.551  1.00  0.00           C
ATOM   2183  O   LEU X 279      50.680  29.152  51.648  1.00  0.00           O
ATOM   2184  N   LYS X 280      48.720  28.317  50.962  1.00  0.00           N
ATOM   2185  CA  LYS X 280      49.311  27.194  50.203  1.00  0.00           C
ATOM   2186  CB  LYS X 280      48.348  25.955  50.329  1.00  0.00           C
ATOM   2187  CG  LYS X 280      48.163  25.318  51.683  1.00  0.00           C
ATOM   2188  CD  LYS X 280      47.088  24.172  51.742  1.00  0.00           C
ATOM   2189  CE  LYS X 280      45.612  24.731  51.810  1.00  0.00           C
ATOM   2190  NZ  LYS X 280      44.665  23.580  51.904  1.00  0.00           N
ATOM   2191  C   LYS X 280      49.425  27.528  48.669  1.00  0.00           C
ATOM   2192  O   LYS X 280      50.275  26.930  48.073  1.00  0.00           O
ATOM   2193  N   MET X 281      48.653  28.454  48.090  1.00  0.00           N
ATOM   2194  CA  MET X 281      48.939  29.143  46.803  1.00  0.00           C
ATOM   2195  CB  MET X 281      47.703  30.046  46.389  1.00  0.00           C
ATOM   2196  CG  MET X 281      46.625  29.342  45.525  1.00  0.00           C
ATOM   2197  SD  MET X 281      47.036  29.257  43.806  1.00  0.00           S
ATOM   2198  CE  MET X 281      46.888  27.577  43.674  1.00  0.00           C
ATOM   2199  C   MET X 281      50.149  30.018  47.039  1.00  0.00           C
ATOM   2200  O   MET X 281      50.278  30.602  48.113  1.00  0.00           O
ATOM   2201  N   LYS X 282      50.987  30.170  46.007  1.00  0.00           N
ATOM   2202  CA  LYS X 282      52.133  31.139  46.025  1.00  0.00           C
ATOM   2203  CB  LYS X 282      53.444  30.270  46.195  1.00  0.00           C
ATOM   2204  CG  LYS X 282      53.415  29.499  47.554  1.00  0.00           C
ATOM   2205  CD  LYS X 282      54.794  28.937  47.783  1.00  0.00           C
ATOM   2206  CE  LYS X 282      54.683  28.292  49.209  1.00  0.00           C
ATOM   2207  NZ  LYS X 282      56.032  28.024  49.679  1.00  0.00           N
ATOM   2208  C   LYS X 282      52.206  31.988  44.753  1.00  0.00           C
ATOM   2209  O   LYS X 282      52.022  31.521  43.639  1.00  0.00           O
ATOM   2210  N   PHE X 283      52.653  33.165  44.891  1.00  0.00           N
ATOM   2211  CA  PHE X 283      52.734  34.248  43.920  1.00  0.00           C
ATOM   2212  CB  PHE X 283      51.484  35.148  43.942  1.00  0.00           C
ATOM   2213  CG  PHE X 283      50.188  34.434  43.865  1.00  0.00           C
ATOM   2214  CD1 PHE X 283      49.841  33.734  42.677  1.00  0.00           C
ATOM   2215  CE1 PHE X 283      48.674  33.046  42.669  1.00  0.00           C
ATOM   2216  CZ  PHE X 283      47.741  33.019  43.764  1.00  0.00           C
ATOM   2217  CE2 PHE X 283      48.109  33.685  44.937  1.00  0.00           C
ATOM   2218  CD2 PHE X 283      49.335  34.370  45.024  1.00  0.00           C
ATOM   2219  C   PHE X 283      54.027  35.045  44.111  1.00  0.00           C
ATOM   2220  O   PHE X 283      54.938  34.544  44.781  1.00  0.00           O
ATOM   2221  N   LEU X 284      54.141  36.184  43.483  1.00  0.00           N
ATOM   2222  CA  LEU X 284      55.280  37.123  43.409  1.00  0.00           C
ATOM   2223  CB  LEU X 284      55.239  37.959  44.639  1.00  0.00           C
ATOM   2224  CG  LEU X 284      56.139  39.147  44.841  1.00  0.00           C
ATOM   2225  CD1 LEU X 284      56.355  40.035  43.558  1.00  0.00           C
ATOM   2226  CD2 LEU X 284      55.612  39.987  45.972  1.00  0.00           C
ATOM   2227  C   LEU X 284      56.618  36.437  43.030  1.00  0.00           C
ATOM   2228  O   LEU X 284      57.647  36.802  43.629  1.00  0.00           O
ATOM   2229  N   SER X 285      56.600  35.622  41.962  1.00  0.00           N
ATOM   2230  CA  SER X 285      57.781  34.878  41.455  1.00  0.00           C
ATOM   2231  CB  SER X 285      57.827  33.442  41.974  1.00  0.00           C
ATOM   2232  OG  SER X 285      59.065  32.924  41.765  1.00  0.00           O
ATOM   2233  C   SER X 285      58.067  34.958  39.956  1.00  0.00           C
ATOM   2234  O   SER X 285      57.135  34.912  39.222  1.00  0.00           O
ATOM   2235  N   LEU X 286      59.328  34.793  39.549  1.00  0.00           N
ATOM   2236  CA  LEU X 286      59.631  34.697  38.148  1.00  0.00           C
ATOM   2237  CB  LEU X 286      60.682  35.782  37.880  1.00  0.00           C
ATOM   2238  CG  LEU X 286      60.892  36.383  36.489  1.00  0.00           C
ATOM   2239  CD1 LEU X 286      59.525  37.008  36.144  1.00  0.00           C
ATOM   2240  CD2 LEU X 286      62.017  37.416  36.428  1.00  0.00           C
ATOM   2241  C   LEU X 286      60.187  33.259  37.797  1.00  0.00           C
ATOM   2242  O   LEU X 286      60.742  32.958  36.723  1.00  0.00           O
ATOM   2243  N   ASP X 287      60.128  32.263  38.629  1.00  0.00           N
ATOM   2244  CA  ASP X 287      60.610  30.890  38.419  1.00  0.00           C
ATOM   2245  CB  ASP X 287      61.835  30.689  39.285  1.00  0.00           C
ATOM   2246  CG  ASP X 287      62.486  29.467  38.860  1.00  0.00           C
ATOM   2247  OD1 ASP X 287      63.575  29.652  38.314  1.00  0.00           O
ATOM   2248  OD2 ASP X 287      61.963  28.359  39.054  1.00  0.00           O
ATOM   2249  C   ASP X 287      59.377  30.033  38.719  1.00  0.00           C
ATOM   2250  O   ASP X 287      58.659  30.294  39.669  1.00  0.00           O
ATOM   2251  N   LEU X 288      59.149  28.984  37.962  1.00  0.00           N
ATOM   2252  CA  LEU X 288      58.049  28.086  37.969  1.00  0.00           C
ATOM   2253  CB  LEU X 288      56.997  28.606  37.006  1.00  0.00           C
ATOM   2254  CG  LEU X 288      57.301  28.375  35.487  1.00  0.00           C
ATOM   2255  CD1 LEU X 288      56.195  29.109  34.672  1.00  0.00           C
ATOM   2256  CD2 LEU X 288      58.639  28.843  34.895  1.00  0.00           C
ATOM   2257  C   LEU X 288      58.375  26.635  37.709  1.00  0.00           C
ATOM   2258  O   LEU X 288      59.381  26.268  37.049  1.00  0.00           O
ATOM   2259  N   GLN X 289      57.433  25.783  38.118  1.00  0.00           N
ATOM   2260  CA  GLN X 289      57.518  24.252  38.002  1.00  0.00           C
ATOM   2261  CB  GLN X 289      57.437  23.649  39.464  1.00  0.00           C
ATOM   2262  CG  GLN X 289      58.316  24.409  40.501  1.00  0.00           C
ATOM   2263  CD  GLN X 289      57.724  25.685  41.124  1.00  0.00           C
ATOM   2264  OE1 GLN X 289      56.566  25.933  41.298  1.00  0.00           O
ATOM   2265  NE2 GLN X 289      58.575  26.667  41.372  1.00  0.00           N
ATOM   2266  C   GLN X 289      56.344  23.818  37.110  1.00  0.00           C
ATOM   2267  O   GLN X 289      56.585  23.169  36.115  1.00  0.00           O
ATOM   2268  N   GLY X 290      55.145  24.405  37.405  1.00  0.00           N
ATOM   2269  CA  GLY X 290      53.924  24.227  36.601  1.00  0.00           C
ATOM   2270  C   GLY X 290      53.985  24.890  35.203  1.00  0.00           C
ATOM   2271  O   GLY X 290      54.883  25.586  34.806  1.00  0.00           O
ATOM   2272  N   ASP X 291      52.903  24.655  34.514  1.00  0.00           N
ATOM   2273  CA  ASP X 291      52.569  25.173  33.164  1.00  0.00           C
ATOM   2274  CB  ASP X 291      51.461  24.299  32.513  1.00  0.00           C
ATOM   2275  CG  ASP X 291      51.335  24.624  31.033  1.00  0.00           C
ATOM   2276  OD1 ASP X 291      51.932  23.878  30.223  1.00  0.00           O
ATOM   2277  OD2 ASP X 291      50.591  25.595  30.736  1.00  0.00           O
ATOM   2278  C   ASP X 291      52.084  26.654  33.256  1.00  0.00           C
ATOM   2279  O   ASP X 291      51.243  27.031  34.140  1.00  0.00           O
ATOM   2280  N   PRO X 292      52.394  27.575  32.355  1.00  0.00           N
ATOM   2281  CD  PRO X 292      53.278  27.371  31.195  1.00  0.00           C
ATOM   2282  CG  PRO X 292      52.760  28.385  30.135  1.00  0.00           C
ATOM   2283  CB  PRO X 292      52.401  29.581  31.048  1.00  0.00           C
ATOM   2284  CA  PRO X 292      51.736  28.884  32.192  1.00  0.00           C
ATOM   2285  C   PRO X 292      50.181  28.936  32.087  1.00  0.00           C
ATOM   2286  O   PRO X 292      49.685  30.016  32.127  1.00  0.00           O
ATOM   2287  N   ARG X 293      49.386  27.836  31.941  1.00  0.00           N
ATOM   2288  CA  ARG X 293      47.902  27.981  32.004  1.00  0.00           C
ATOM   2289  CB  ARG X 293      47.249  26.644  31.475  1.00  0.00           C
ATOM   2290  CG  ARG X 293      47.210  25.576  32.574  1.00  0.00           C
ATOM   2291  CD  ARG X 293      46.287  24.419  32.290  1.00  0.00           C
ATOM   2292  NE  ARG X 293      46.275  23.466  33.350  1.00  0.00           N
ATOM   2293  CZ  ARG X 293      45.248  22.782  33.776  1.00  0.00           C
ATOM   2294  NH1 ARG X 293      45.446  22.169  34.918  1.00  0.00           N
ATOM   2295  NH2 ARG X 293      44.081  22.733  33.269  1.00  0.00           N
ATOM   2296  C   ARG X 293      47.394  28.433  33.355  1.00  0.00           C
ATOM   2297  O   ARG X 293      46.372  29.028  33.456  1.00  0.00           O
ATOM   2298  N   GLU X 294      48.150  28.357  34.418  1.00  0.00           N
ATOM   2299  CA  GLU X 294      47.795  28.507  35.849  1.00  0.00           C
ATOM   2300  CB  GLU X 294      47.323  27.109  36.464  1.00  0.00           C
ATOM   2301  CG  GLU X 294      48.434  26.041  36.354  1.00  0.00           C
ATOM   2302  CD  GLU X 294      47.876  24.688  36.826  1.00  0.00           C
ATOM   2303  OE1 GLU X 294      47.396  23.877  36.039  1.00  0.00           O
ATOM   2304  OE2 GLU X 294      48.221  24.366  38.021  1.00  0.00           O
ATOM   2305  C   GLU X 294      48.907  29.071  36.699  1.00  0.00           C
ATOM   2306  O   GLU X 294      48.636  29.642  37.708  1.00  0.00           O
ATOM   2307  N   SER X 295      50.186  28.926  36.311  1.00  0.00           N
ATOM   2308  CA  SER X 295      51.414  29.404  37.100  1.00  0.00           C
ATOM   2309  CB  SER X 295      52.604  28.507  36.803  1.00  0.00           C
ATOM   2310  OG  SER X 295      52.251  27.161  36.809  1.00  0.00           O
ATOM   2311  C   SER X 295      51.697  30.948  36.892  1.00  0.00           C
ATOM   2312  O   SER X 295      52.834  31.349  36.603  1.00  0.00           O
ATOM   2313  N   GLN X 296      50.704  31.803  37.042  1.00  0.00           N
ATOM   2314  CA  GLN X 296      50.899  33.301  36.910  1.00  0.00           C
ATOM   2315  CB  GLN X 296      49.549  34.066  36.676  1.00  0.00           C
ATOM   2316  CG  GLN X 296      48.325  33.539  37.475  1.00  0.00           C
ATOM   2317  CD  GLN X 296      47.076  34.401  37.186  1.00  0.00           C
ATOM   2318  OE1 GLN X 296      46.298  34.131  36.278  1.00  0.00           O
ATOM   2319  NE2 GLN X 296      46.905  35.541  37.777  1.00  0.00           N
ATOM   2320  C   GLN X 296      51.584  33.881  38.122  1.00  0.00           C
ATOM   2321  O   GLN X 296      51.475  33.423  39.252  1.00  0.00           O
ATOM   2322  N   PRO X 297      52.285  35.028  37.870  1.00  0.00           N
ATOM   2323  CD  PRO X 297      52.509  35.715  36.660  1.00  0.00           C
ATOM   2324  CG  PRO X 297      53.194  37.049  36.958  1.00  0.00           C
ATOM   2325  CB  PRO X 297      54.101  36.598  38.109  1.00  0.00           C
ATOM   2326  CA  PRO X 297      53.137  35.675  38.894  1.00  0.00           C
ATOM   2327  C   PRO X 297      52.410  36.411  39.990  1.00  0.00           C
ATOM   2328  O   PRO X 297      52.940  36.518  41.075  1.00  0.00           O
ATOM   2329  N   LEU X 298      51.170  36.869  39.767  1.00  0.00           N
ATOM   2330  CA  LEU X 298      50.363  37.464  40.836  1.00  0.00           C
ATOM   2331  CB  LEU X 298      50.573  38.983  40.756  1.00  0.00           C
ATOM   2332  CG  LEU X 298      51.975  39.474  41.266  1.00  0.00           C
ATOM   2333  CD1 LEU X 298      52.117  41.013  40.982  1.00  0.00           C
ATOM   2334  CD2 LEU X 298      52.093  39.257  42.797  1.00  0.00           C
ATOM   2335  C   LEU X 298      48.834  37.141  40.725  1.00  0.00           C
ATOM   2336  O   LEU X 298      48.352  36.973  39.589  1.00  0.00           O
ATOM   2337  N   LEU X 299      48.169  37.020  41.847  1.00  0.00           N
ATOM   2338  CA  LEU X 299      46.690  37.206  41.982  1.00  0.00           C
ATOM   2339  CB  LEU X 299      46.163  36.642  43.330  1.00  0.00           C
ATOM   2340  CG  LEU X 299      44.632  36.632  43.599  1.00  0.00           C
ATOM   2341  CD1 LEU X 299      43.881  35.856  42.547  1.00  0.00           C
ATOM   2342  CD2 LEU X 299      44.442  35.898  44.915  1.00  0.00           C
ATOM   2343  C   LEU X 299      46.523  38.775  41.884  1.00  0.00           C
ATOM   2344  O   LEU X 299      47.534  39.481  42.163  1.00  0.00           O
ATOM   2345  N   GLY X 300      45.288  39.346  41.741  1.00  0.00           N
ATOM   2346  CA  GLY X 300      45.105  40.782  41.763  1.00  0.00           C
ATOM   2347  C   GLY X 300      43.891  41.188  40.895  1.00  0.00           C
ATOM   2348  O   GLY X 300      42.852  40.522  40.753  1.00  0.00           O
ATOM   2349  N   THR X 301      43.990  42.461  40.555  1.00  0.00           N
ATOM   2350  CA  THR X 301      43.043  43.312  39.750  1.00  0.00           C
ATOM   2351  CB  THR X 301      43.678  44.670  39.491  1.00  0.00           C
ATOM   2352  CG2 THR X 301      42.645  45.792  39.138  1.00  0.00           C
ATOM   2353  OG1 THR X 301      44.569  45.079  40.469  1.00  0.00           O
ATOM   2354  C   THR X 301      42.644  42.678  38.377  1.00  0.00           C
ATOM   2355  O   THR X 301      43.429  42.145  37.629  1.00  0.00           O
ATOM   2356  N   VAL X 302      41.396  42.724  37.988  1.00  0.00           N
ATOM   2357  CA  VAL X 302      40.744  41.965  36.878  1.00  0.00           C
ATOM   2358  CB  VAL X 302      40.110  40.724  37.375  1.00  0.00           C
ATOM   2359  CG1 VAL X 302      41.265  39.801  37.820  1.00  0.00           C
ATOM   2360  CG2 VAL X 302      39.167  40.772  38.542  1.00  0.00           C
ATOM   2361  C   VAL X 302      39.715  42.939  36.194  1.00  0.00           C
ATOM   2362  O   VAL X 302      39.351  43.939  36.845  1.00  0.00           O
ATOM   2363  N   ILE X 303      39.254  42.674  34.992  1.00  0.00           N
ATOM   2364  CA  ILE X 303      38.168  43.381  34.344  1.00  0.00           C
ATOM   2365  CB  ILE X 303      38.370  43.112  32.831  1.00  0.00           C
ATOM   2366  CG2 ILE X 303      37.248  43.731  31.931  1.00  0.00           C
ATOM   2367  CG1 ILE X 303      39.714  43.439  32.190  1.00  0.00           C
ATOM   2368  CD1 ILE X 303      40.097  44.885  32.412  1.00  0.00           C
ATOM   2369  C   ILE X 303      36.856  42.937  34.937  1.00  0.00           C
ATOM   2370  O   ILE X 303      36.356  41.879  34.471  1.00  0.00           O
ATOM   2371  N   ASP X 304      36.255  43.652  35.868  1.00  0.00           N
ATOM   2372  CA  ASP X 304      35.081  43.188  36.483  1.00  0.00           C
ATOM   2373  CB  ASP X 304      35.022  43.516  37.988  1.00  0.00           C
ATOM   2374  CG  ASP X 304      34.714  45.007  38.036  1.00  0.00           C
ATOM   2375  OD1 ASP X 304      35.720  45.773  38.056  1.00  0.00           O
ATOM   2376  OD2 ASP X 304      33.516  45.325  38.029  1.00  0.00           O
ATOM   2377  C   ASP X 304      33.784  43.591  35.726  1.00  0.00           C
ATOM   2378  O   ASP X 304      32.744  43.090  35.996  1.00  0.00           O
ATOM   2379  N   GLY X 305      33.925  44.507  34.775  1.00  0.00           N
ATOM   2380  CA  GLY X 305      32.823  44.890  33.952  1.00  0.00           C
ATOM   2381  C   GLY X 305      31.709  45.763  34.585  1.00  0.00           C
ATOM   2382  O   GLY X 305      30.645  45.954  33.964  1.00  0.00           O
ATOM   2383  N   MET X 306      31.913  46.359  35.748  1.00  0.00           N
ATOM   2384  CA  MET X 306      30.986  47.328  36.446  1.00  0.00           C
ATOM   2385  CB  MET X 306      29.900  46.615  37.325  1.00  0.00           C
ATOM   2386  CG  MET X 306      28.983  47.589  38.106  1.00  0.00           C
ATOM   2387  SD  MET X 306      28.098  48.596  36.938  1.00  0.00           S
ATOM   2388  CE  MET X 306      27.405  49.940  37.911  1.00  0.00           C
ATOM   2389  C   MET X 306      31.768  48.433  37.118  1.00  0.00           C
ATOM   2390  O   MET X 306      31.399  49.638  36.976  1.00  0.00           O
ATOM   2391  N   LEU X 307      32.855  48.168  37.873  1.00  0.00           N
ATOM   2392  CA  LEU X 307      33.839  49.108  38.468  1.00  0.00           C
ATOM   2393  CB  LEU X 307      34.444  48.535  39.761  1.00  0.00           C
ATOM   2394  CG  LEU X 307      35.200  49.582  40.616  1.00  0.00           C
ATOM   2395  CD1 LEU X 307      35.405  49.020  42.047  1.00  0.00           C
ATOM   2396  CD2 LEU X 307      36.593  49.944  40.180  1.00  0.00           C
ATOM   2397  C   LEU X 307      34.901  49.406  37.379  1.00  0.00           C
ATOM   2398  O   LEU X 307      34.893  50.554  36.813  1.00  0.00           O
ATOM   2399  N   LEU X 308      35.805  48.501  37.124  1.00  0.00           N
ATOM   2400  CA  LEU X 308      36.791  48.622  36.015  1.00  0.00           C
ATOM   2401  CB  LEU X 308      38.111  47.931  36.491  1.00  0.00           C
ATOM   2402  CG  LEU X 308      39.253  48.296  35.410  1.00  0.00           C
ATOM   2403  CD1 LEU X 308      39.476  49.832  35.260  1.00  0.00           C
ATOM   2404  CD2 LEU X 308      40.525  47.583  35.866  1.00  0.00           C
ATOM   2405  C   LEU X 308      36.069  47.888  34.824  1.00  0.00           C
ATOM   2406  O   LEU X 308      35.990  46.686  34.685  1.00  0.00           O
ATOM   2407  N   LEU X 309      35.360  48.722  33.989  1.00  0.00           N
ATOM   2408  CA  LEU X 309      34.419  48.299  32.934  1.00  0.00           C
ATOM   2409  CB  LEU X 309      33.462  49.460  32.730  1.00  0.00           C
ATOM   2410  CG  LEU X 309      32.387  49.409  31.641  1.00  0.00           C
ATOM   2411  CD1 LEU X 309      31.215  48.603  32.219  1.00  0.00           C
ATOM   2412  CD2 LEU X 309      31.826  50.799  31.451  1.00  0.00           C
ATOM   2413  C   LEU X 309      35.166  47.894  31.617  1.00  0.00           C
ATOM   2414  O   LEU X 309      34.708  47.062  30.830  1.00  0.00           O
ATOM   2415  N   LYS X 310      36.341  48.449  31.363  1.00  0.00           N
ATOM   2416  CA  LYS X 310      37.285  48.234  30.273  1.00  0.00           C
ATOM   2417  CB  LYS X 310      37.121  49.182  29.069  1.00  0.00           C
ATOM   2418  CG  LYS X 310      35.811  49.017  28.332  1.00  0.00           C
ATOM   2419  CD  LYS X 310      35.737  49.720  26.940  1.00  0.00           C
ATOM   2420  CE  LYS X 310      35.939  51.239  26.990  1.00  0.00           C
ATOM   2421  NZ  LYS X 310      35.849  51.913  25.656  1.00  0.00           N
ATOM   2422  C   LYS X 310      38.623  48.192  30.871  1.00  0.00           C
ATOM   2423  O   LYS X 310      38.805  48.510  32.035  1.00  0.00           O
ATOM   2424  N   THR X 311      39.610  47.724  30.050  1.00  0.00           N
ATOM   2425  CA  THR X 311      41.014  47.590  30.371  1.00  0.00           C
ATOM   2426  CB  THR X 311      41.715  46.824  29.221  1.00  0.00           C
ATOM   2427  CG2 THR X 311      42.969  46.014  29.561  1.00  0.00           C
ATOM   2428  OG1 THR X 311      40.903  45.804  28.602  1.00  0.00           O
ATOM   2429  C   THR X 311      41.846  48.973  30.334  1.00  0.00           C
ATOM   2430  O   THR X 311      41.598  49.725  29.415  1.00  0.00           O
ATOM   2431  N   PRO X 312      42.871  49.208  31.233  1.00  0.00           N
ATOM   2432  CD  PRO X 312      43.252  48.400  32.346  1.00  0.00           C
ATOM   2433  CG  PRO X 312      44.101  49.241  33.296  1.00  0.00           C
ATOM   2434  CB  PRO X 312      44.612  50.314  32.403  1.00  0.00           C
ATOM   2435  CA  PRO X 312      43.664  50.451  31.215  1.00  0.00           C
ATOM   2436  C   PRO X 312      44.418  50.594  29.885  1.00  0.00           C
ATOM   2437  O   PRO X 312      44.572  51.652  29.391  1.00  0.00           O
ATOM   2438  N   GLU X 313      44.759  49.479  29.219  1.00  0.00           N
ATOM   2439  CA  GLU X 313      45.177  49.412  27.860  1.00  0.00           C
ATOM   2440  CB  GLU X 313      45.248  47.936  27.488  1.00  0.00           C
ATOM   2441  CG  GLU X 313      45.968  47.751  26.216  1.00  0.00           C
ATOM   2442  CD  GLU X 313      45.675  46.320  25.743  1.00  0.00           C
ATOM   2443  OE1 GLU X 313      45.140  46.210  24.592  1.00  0.00           O
ATOM   2444  OE2 GLU X 313      45.919  45.398  26.489  1.00  0.00           O
ATOM   2445  C   GLU X 313      44.300  50.216  26.815  1.00  0.00           C
ATOM   2446  O   GLU X 313      44.811  50.938  25.965  1.00  0.00           O
ATOM   2447  N   GLU X 314      42.972  50.207  26.939  1.00  0.00           N
ATOM   2448  CA  GLU X 314      41.959  50.919  26.109  1.00  0.00           C
ATOM   2449  CB  GLU X 314      40.695  50.009  26.123  1.00  0.00           C
ATOM   2450  CG  GLU X 314      40.859  48.616  25.571  1.00  0.00           C
ATOM   2451  CD  GLU X 314      39.553  47.928  25.655  1.00  0.00           C
ATOM   2452  OE1 GLU X 314      39.457  47.172  26.651  1.00  0.00           O
ATOM   2453  OE2 GLU X 314      38.700  48.021  24.764  1.00  0.00           O
ATOM   2454  C   GLU X 314      41.542  52.201  26.763  1.00  0.00           C
ATOM   2455  O   GLU X 314      41.302  53.158  26.040  1.00  0.00           O
ATOM   2456  N   LEU X 315      41.491  52.345  28.110  1.00  0.00           N
ATOM   2457  CA  LEU X 315      41.007  53.646  28.661  1.00  0.00           C
ATOM   2458  CB  LEU X 315      40.549  53.298  30.119  1.00  0.00           C
ATOM   2459  CG  LEU X 315      39.303  52.415  30.228  1.00  0.00           C
ATOM   2460  CD1 LEU X 315      39.122  52.031  31.732  1.00  0.00           C
ATOM   2461  CD2 LEU X 315      37.966  52.886  29.642  1.00  0.00           C
ATOM   2462  C   LEU X 315      42.059  54.767  28.659  1.00  0.00           C
ATOM   2463  O   LEU X 315      41.697  55.895  28.659  1.00  0.00           O
ATOM   2464  N   GLN X 316      43.330  54.339  28.586  1.00  0.00           N
ATOM   2465  CA  GLN X 316      44.427  55.257  28.423  1.00  0.00           C
ATOM   2466  CB  GLN X 316      45.778  54.696  28.808  1.00  0.00           C
ATOM   2467  CG  GLN X 316      45.974  54.601  30.320  1.00  0.00           C
ATOM   2468  CD  GLN X 316      47.271  53.764  30.527  1.00  0.00           C
ATOM   2469  OE1 GLN X 316      48.408  54.274  30.702  1.00  0.00           O
ATOM   2470  NE2 GLN X 316      47.190  52.489  30.402  1.00  0.00           N
ATOM   2471  C   GLN X 316      44.504  55.724  26.977  1.00  0.00           C
ATOM   2472  O   GLN X 316      44.879  56.860  26.773  1.00  0.00           O
ATOM   2473  N   ALA X 317      44.177  54.920  25.980  1.00  0.00           N
ATOM   2474  CA  ALA X 317      44.240  55.271  24.587  1.00  0.00           C
ATOM   2475  CB  ALA X 317      44.429  53.925  23.909  1.00  0.00           C
ATOM   2476  C   ALA X 317      43.007  56.029  24.100  1.00  0.00           C
ATOM   2477  O   ALA X 317      43.170  57.012  23.390  1.00  0.00           O
ATOM   2478  N   GLU X 318      41.797  55.630  24.664  1.00  0.00           N
ATOM   2479  CA  GLU X 318      40.490  56.361  24.636  1.00  0.00           C
ATOM   2480  CB  GLU X 318      39.350  55.465  25.171  1.00  0.00           C
ATOM   2481  CG  GLU X 318      37.990  55.986  24.929  1.00  0.00           C
ATOM   2482  CD  GLU X 318      36.953  54.926  25.263  1.00  0.00           C
ATOM   2483  OE1 GLU X 318      36.390  54.764  26.401  1.00  0.00           O
ATOM   2484  OE2 GLU X 318      36.794  54.047  24.385  1.00  0.00           O
ATOM   2485  C   GLU X 318      40.478  57.790  25.329  1.00  0.00           C
ATOM   2486  O   GLU X 318      39.619  58.619  25.169  1.00  0.00           O
ATOM   2487  N   ARG X 319      41.485  58.084  26.222  1.00  0.00           N
ATOM   2488  CA  ARG X 319      41.508  59.197  27.215  1.00  0.00           C
ATOM   2489  CB  ARG X 319      41.751  60.524  26.467  1.00  0.00           C
ATOM   2490  CG  ARG X 319      43.080  60.849  25.788  1.00  0.00           C
ATOM   2491  CD  ARG X 319      43.382  59.939  24.591  1.00  0.00           C
ATOM   2492  NE  ARG X 319      44.553  60.371  23.854  1.00  0.00           N
ATOM   2493  CZ  ARG X 319      45.096  59.877  22.746  1.00  0.00           C
ATOM   2494  NH1 ARG X 319      44.608  58.904  22.056  1.00  0.00           N
ATOM   2495  NH2 ARG X 319      46.189  60.434  22.331  1.00  0.00           N
ATOM   2496  C   ARG X 319      40.280  59.169  28.172  1.00  0.00           C
ATOM   2497  O   ARG X 319      39.910  60.259  28.609  1.00  0.00           O
ATOM   2498  N   ASN X 320      39.692  58.021  28.527  1.00  0.00           N
ATOM   2499  CA  ASN X 320      38.436  58.007  29.260  1.00  0.00           C
ATOM   2500  CB  ASN X 320      37.676  56.787  28.849  1.00  0.00           C
ATOM   2501  CG  ASN X 320      36.209  56.904  29.186  1.00  0.00           C
ATOM   2502  OD1 ASN X 320      35.690  57.745  29.932  1.00  0.00           O
ATOM   2503  ND2 ASN X 320      35.415  56.064  28.583  1.00  0.00           N
ATOM   2504  C   ASN X 320      38.656  58.095  30.788  1.00  0.00           C
ATOM   2505  O   ASN X 320      38.218  57.146  31.501  1.00  0.00           O
ATOM   2506  N   PHE X 321      39.418  59.037  31.335  1.00  0.00           N
ATOM   2507  CA  PHE X 321      39.718  59.231  32.750  1.00  0.00           C
ATOM   2508  CB  PHE X 321      41.127  59.929  32.811  1.00  0.00           C
ATOM   2509  CG  PHE X 321      42.367  59.107  32.332  1.00  0.00           C
ATOM   2510  CD1 PHE X 321      43.246  58.494  33.258  1.00  0.00           C
ATOM   2511  CE1 PHE X 321      44.490  58.024  32.877  1.00  0.00           C
ATOM   2512  CZ  PHE X 321      44.773  57.988  31.479  1.00  0.00           C
ATOM   2513  CE2 PHE X 321      43.789  58.383  30.519  1.00  0.00           C
ATOM   2514  CD2 PHE X 321      42.522  58.942  30.950  1.00  0.00           C
ATOM   2515  C   PHE X 321      38.644  60.026  33.528  1.00  0.00           C
ATOM   2516  O   PHE X 321      37.689  60.510  32.925  1.00  0.00           O
ATOM   2517  N   HIE X 322      38.820  60.145  34.843  1.00  0.00           N
ATOM   2518  CA  HIE X 322      38.281  61.140  35.840  1.00  0.00           C
ATOM   2519  CB  HIE X 322      38.075  60.535  37.191  1.00  0.00           C
ATOM   2520  CG  HIE X 322      37.315  61.464  38.133  1.00  0.00           C
ATOM   2521  ND1 HIE X 322      36.520  62.545  37.749  1.00  0.00           N
ATOM   2522  CE1 HIE X 322      36.057  63.108  38.847  1.00  0.00           C
ATOM   2523  NE2 HIE X 322      36.416  62.390  39.931  1.00  0.00           N
ATOM   2524  CD2 HIE X 322      37.127  61.317  39.458  1.00  0.00           C
ATOM   2525  C   HIE X 322      39.129  62.418  35.823  1.00  0.00           C
ATOM   2526  O   HIE X 322      40.314  62.297  35.561  1.00  0.00           O
ATOM   2527  N   THR X 323      38.627  63.679  35.910  1.00  0.00           N
ATOM   2528  CA  THR X 323      39.387  64.881  35.609  1.00  0.00           C
ATOM   2529  CB  THR X 323      38.488  65.796  34.850  1.00  0.00           C
ATOM   2530  CG2 THR X 323      39.265  66.858  34.074  1.00  0.00           C
ATOM   2531  OG1 THR X 323      37.852  65.126  33.750  1.00  0.00           O
ATOM   2532  C   THR X 323      39.945  65.482  36.855  1.00  0.00           C
ATOM   2533  O   THR X 323      39.730  66.637  37.153  1.00  0.00           O
ATOM   2534  N   VAL X 324      40.539  64.691  37.758  1.00  0.00           N
ATOM   2535  CA  VAL X 324      40.924  65.076  39.172  1.00  0.00           C
ATOM   2536  CB  VAL X 324      40.611  64.072  40.262  1.00  0.00           C
ATOM   2537  CG1 VAL X 324      39.164  63.954  40.450  1.00  0.00           C
ATOM   2538  CG2 VAL X 324      41.368  62.642  40.106  1.00  0.00           C
ATOM   2539  C   VAL X 324      42.462  65.430  39.196  1.00  0.00           C
ATOM   2540  O   VAL X 324      43.174  64.824  38.465  1.00  0.00           O
ATOM   2541  N   PRO X 325      43.020  66.324  40.080  1.00  0.00           N
ATOM   2542  CD  PRO X 325      42.225  67.157  40.953  1.00  0.00           C
ATOM   2543  CG  PRO X 325      43.270  68.180  41.493  1.00  0.00           C
ATOM   2544  CB  PRO X 325      44.643  67.371  41.483  1.00  0.00           C
ATOM   2545  CA  PRO X 325      44.447  66.291  40.416  1.00  0.00           C
ATOM   2546  C   PRO X 325      44.957  64.956  40.836  1.00  0.00           C
ATOM   2547  O   PRO X 325      44.330  64.341  41.639  1.00  0.00           O
ATOM   2548  N   TYR X 326      46.080  64.417  40.256  1.00  0.00           N
ATOM   2549  CA  TYR X 326      46.718  63.145  40.601  1.00  0.00           C
ATOM   2550  CB  TYR X 326      46.549  62.164  39.471  1.00  0.00           C
ATOM   2551  CG  TYR X 326      46.678  60.691  39.802  1.00  0.00           C
ATOM   2552  CD1 TYR X 326      46.355  59.718  38.864  1.00  0.00           C
ATOM   2553  CE1 TYR X 326      46.403  58.356  39.230  1.00  0.00           C
ATOM   2554  CZ  TYR X 326      46.777  57.895  40.499  1.00  0.00           C
ATOM   2555  OH  TYR X 326      47.015  56.582  40.721  1.00  0.00           O
ATOM   2556  CE2 TYR X 326      47.095  58.892  41.435  1.00  0.00           C
ATOM   2557  CD2 TYR X 326      47.069  60.278  41.102  1.00  0.00           C
ATOM   2558  C   TYR X 326      48.214  63.469  40.863  1.00  0.00           C
ATOM   2559  O   TYR X 326      48.852  64.280  40.154  1.00  0.00           O
ATOM   2560  N   MET X 327      48.799  63.035  42.012  1.00  0.00           N
ATOM   2561  CA  MET X 327      50.161  63.152  42.387  1.00  0.00           C
ATOM   2562  CB  MET X 327      50.159  64.237  43.532  1.00  0.00           C
ATOM   2563  CG  MET X 327      51.501  64.613  43.979  1.00  0.00           C
ATOM   2564  SD  MET X 327      51.482  66.161  44.971  1.00  0.00           S
ATOM   2565  CE  MET X 327      50.698  65.469  46.458  1.00  0.00           C
ATOM   2566  C   MET X 327      50.798  61.870  42.803  1.00  0.00           C
ATOM   2567  O   MET X 327      50.179  61.041  43.436  1.00  0.00           O
ATOM   2568  N   VAL X 328      51.982  61.626  42.226  1.00  0.00           N
ATOM   2569  CA  VAL X 328      52.589  60.241  42.125  1.00  0.00           C
ATOM   2570  CB  VAL X 328      52.442  59.722  40.653  1.00  0.00           C
ATOM   2571  CG1 VAL X 328      53.261  58.412  40.384  1.00  0.00           C
ATOM   2572  CG2 VAL X 328      50.948  59.538  40.322  1.00  0.00           C
ATOM   2573  C   VAL X 328      54.037  60.210  42.678  1.00  0.00           C
ATOM   2574  O   VAL X 328      54.802  61.093  42.337  1.00  0.00           O
ATOM   2575  N   GLY X 329      54.368  59.160  43.501  1.00  0.00           N
ATOM   2576  CA  GLY X 329      55.689  58.915  44.060  1.00  0.00           C
ATOM   2577  C   GLY X 329      56.382  57.813  43.290  1.00  0.00           C
ATOM   2578  O   GLY X 329      55.760  56.734  43.060  1.00  0.00           O
ATOM   2579  N   ILE X 330      57.603  57.996  42.887  1.00  0.00           N
ATOM   2580  CA  ILE X 330      58.476  57.128  42.098  1.00  0.00           C
ATOM   2581  CB  ILE X 330      58.963  57.824  40.810  1.00  0.00           C
ATOM   2582  CG2 ILE X 330      59.745  56.886  39.881  1.00  0.00           C
ATOM   2583  CG1 ILE X 330      57.802  58.324  39.965  1.00  0.00           C
ATOM   2584  CD1 ILE X 330      56.815  57.317  39.552  1.00  0.00           C
ATOM   2585  C   ILE X 330      59.724  56.628  42.832  1.00  0.00           C
ATOM   2586  O   ILE X 330      60.376  57.457  43.521  1.00  0.00           O
ATOM   2587  N   ASN X 331      60.015  55.297  42.708  1.00  0.00           N
ATOM   2588  CA  ASN X 331      61.160  54.696  43.374  1.00  0.00           C
ATOM   2589  CB  ASN X 331      60.648  53.944  44.620  1.00  0.00           C
ATOM   2590  CG  ASN X 331      61.625  53.835  45.770  1.00  0.00           C
ATOM   2591  OD1 ASN X 331      61.780  54.683  46.630  1.00  0.00           O
ATOM   2592  ND2 ASN X 331      62.195  52.673  45.804  1.00  0.00           N
ATOM   2593  C   ASN X 331      62.053  53.831  42.473  1.00  0.00           C
ATOM   2594  O   ASN X 331      61.513  53.025  41.710  1.00  0.00           O
ATOM   2595  N   LYS X 332      63.359  53.731  42.869  1.00  0.00           N
ATOM   2596  CA  LYS X 332      64.394  53.031  42.117  1.00  0.00           C
ATOM   2597  CB  LYS X 332      65.037  54.058  41.161  1.00  0.00           C
ATOM   2598  CG  LYS X 332      64.326  54.368  39.766  1.00  0.00           C
ATOM   2599  CD  LYS X 332      64.281  53.211  38.725  1.00  0.00           C
ATOM   2600  CE  LYS X 332      65.692  53.083  38.086  1.00  0.00           C
ATOM   2601  NZ  LYS X 332      65.609  51.931  37.154  1.00  0.00           N
ATOM   2602  C   LYS X 332      65.503  52.309  42.968  1.00  0.00           C
ATOM   2603  O   LYS X 332      66.347  51.605  42.403  1.00  0.00           O
ATOM   2604  N   GLN X 333      65.411  52.417  44.243  1.00  0.00           N
ATOM   2605  CA  GLN X 333      66.521  52.008  45.123  1.00  0.00           C
ATOM   2606  CB  GLN X 333      66.301  52.657  46.538  1.00  0.00           C
ATOM   2607  CG  GLN X 333      66.593  54.205  46.510  1.00  0.00           C
ATOM   2608  CD  GLN X 333      65.409  55.117  46.151  1.00  0.00           C
ATOM   2609  OE1 GLN X 333      64.673  54.965  45.155  1.00  0.00           O
ATOM   2610  NE2 GLN X 333      65.313  56.186  46.876  1.00  0.00           N
ATOM   2611  C   GLN X 333      66.583  50.466  45.286  1.00  0.00           C
ATOM   2612  O   GLN X 333      67.602  49.960  45.856  1.00  0.00           O
ATOM   2613  N   GLU X 334      65.513  49.694  44.998  1.00  0.00           N
ATOM   2614  CA  GLU X 334      65.214  48.230  45.381  1.00  0.00           C
ATOM   2615  CB  GLU X 334      63.663  48.075  45.574  1.00  0.00           C
ATOM   2616  CG  GLU X 334      62.795  48.123  44.282  1.00  0.00           C
ATOM   2617  CD  GLU X 334      62.705  49.618  43.817  1.00  0.00           C
ATOM   2618  OE1 GLU X 334      63.476  49.952  42.901  1.00  0.00           O
ATOM   2619  OE2 GLU X 334      61.879  50.391  44.427  1.00  0.00           O
ATOM   2620  C   GLU X 334      65.653  47.126  44.377  1.00  0.00           C
ATOM   2621  O   GLU X 334      65.701  45.937  44.708  1.00  0.00           O
ATOM   2622  N   PHE X 335      65.975  47.471  43.085  1.00  0.00           N
ATOM   2623  CA  PHE X 335      66.280  46.622  41.948  1.00  0.00           C
ATOM   2624  CB  PHE X 335      66.702  47.516  40.813  1.00  0.00           C
ATOM   2625  CG  PHE X 335      68.158  47.916  40.984  1.00  0.00           C
ATOM   2626  CD1 PHE X 335      68.522  48.933  41.910  1.00  0.00           C
ATOM   2627  CE1 PHE X 335      69.890  49.182  42.122  1.00  0.00           C
ATOM   2628  CZ  PHE X 335      70.837  48.331  41.644  1.00  0.00           C
ATOM   2629  CE2 PHE X 335      70.483  47.257  40.888  1.00  0.00           C
ATOM   2630  CD2 PHE X 335      69.167  47.105  40.431  1.00  0.00           C
ATOM   2631  C   PHE X 335      67.253  45.477  42.278  1.00  0.00           C
ATOM   2632  O   PHE X 335      67.076  44.466  41.625  1.00  0.00           O
ATOM   2633  N   GLY X 336      68.226  45.701  43.138  1.00  0.00           N
ATOM   2634  CA  GLY X 336      69.210  44.672  43.525  1.00  0.00           C
ATOM   2635  C   GLY X 336      68.805  43.678  44.626  1.00  0.00           C
ATOM   2636  O   GLY X 336      69.554  42.816  44.966  1.00  0.00           O
ATOM   2637  N   TRP X 337      67.582  43.749  45.185  1.00  0.00           N
ATOM   2638  CA  TRP X 337      66.996  42.658  45.978  1.00  0.00           C
ATOM   2639  CB  TRP X 337      66.926  43.076  47.429  1.00  0.00           C
ATOM   2640  CG  TRP X 337      65.873  44.048  47.886  1.00  0.00           C
ATOM   2641  CD1 TRP X 337      66.018  45.378  47.757  1.00  0.00           C
ATOM   2642  NE1 TRP X 337      64.873  45.993  48.329  1.00  0.00           N
ATOM   2643  CE2 TRP X 337      64.009  45.113  48.779  1.00  0.00           C
ATOM   2644  CZ2 TRP X 337      62.784  45.199  49.408  1.00  0.00           C
ATOM   2645  CH2 TRP X 337      62.013  44.117  49.821  1.00  0.00           C
ATOM   2646  CZ3 TRP X 337      62.621  42.824  49.792  1.00  0.00           C
ATOM   2647  CE3 TRP X 337      63.948  42.781  49.172  1.00  0.00           C
ATOM   2648  CD2 TRP X 337      64.607  43.855  48.625  1.00  0.00           C
ATOM   2649  C   TRP X 337      65.611  42.277  45.394  1.00  0.00           C
ATOM   2650  O   TRP X 337      65.314  41.089  45.522  1.00  0.00           O
ATOM   2651  N   LEU X 338      64.932  43.202  44.678  1.00  0.00           N
ATOM   2652  CA  LEU X 338      63.691  42.951  43.923  1.00  0.00           C
ATOM   2653  CB  LEU X 338      63.332  44.191  43.045  1.00  0.00           C
ATOM   2654  CG  LEU X 338      62.118  44.157  42.082  1.00  0.00           C
ATOM   2655  CD1 LEU X 338      60.791  44.047  42.774  1.00  0.00           C
ATOM   2656  CD2 LEU X 338      62.053  45.511  41.290  1.00  0.00           C
ATOM   2657  C   LEU X 338      63.969  41.767  43.042  1.00  0.00           C
ATOM   2658  O   LEU X 338      63.177  40.860  43.101  1.00  0.00           O
ATOM   2659  N   ILE X 339      65.044  41.789  42.190  1.00  0.00           N
ATOM   2660  CA  ILE X 339      65.245  40.662  41.215  1.00  0.00           C
ATOM   2661  CB  ILE X 339      66.000  41.144  39.949  1.00  0.00           C
ATOM   2662  CG2 ILE X 339      66.236  39.918  39.057  1.00  0.00           C
ATOM   2663  CG1 ILE X 339      65.364  42.414  39.157  1.00  0.00           C
ATOM   2664  CD1 ILE X 339      63.870  42.252  38.873  1.00  0.00           C
ATOM   2665  C   ILE X 339      65.873  39.459  41.749  1.00  0.00           C
ATOM   2666  O   ILE X 339      65.340  38.313  41.573  1.00  0.00           O
ATOM   2667  N   PRO X 340      67.056  39.557  42.342  1.00  0.00           N
ATOM   2668  CD  PRO X 340      67.967  40.701  42.557  1.00  0.00           C
ATOM   2669  CG  PRO X 340      69.197  40.295  43.359  1.00  0.00           C
ATOM   2670  CB  PRO X 340      69.216  38.810  42.983  1.00  0.00           C
ATOM   2671  CA  PRO X 340      67.801  38.330  42.727  1.00  0.00           C
ATOM   2672  C   PRO X 340      67.299  37.641  43.956  1.00  0.00           C
ATOM   2673  O   PRO X 340      67.388  36.417  44.010  1.00  0.00           O
ATOM   2674  N   MET X 341      66.729  38.372  44.904  1.00  0.00           N
ATOM   2675  CA  MET X 341      66.441  37.832  46.196  1.00  0.00           C
ATOM   2676  CB  MET X 341      67.144  38.772  47.225  1.00  0.00           C
ATOM   2677  CG  MET X 341      68.698  38.748  47.023  1.00  0.00           C
ATOM   2678  SD  MET X 341      69.393  40.099  47.949  1.00  0.00           S
ATOM   2679  CE  MET X 341      71.155  39.688  47.650  1.00  0.00           C
ATOM   2680  C   MET X 341      64.989  37.442  46.565  1.00  0.00           C
ATOM   2681  O   MET X 341      64.796  36.408  47.180  1.00  0.00           O
ATOM   2682  N   GLN X 342      63.991  38.050  45.895  1.00  0.00           N
ATOM   2683  CA  GLN X 342      62.524  37.651  45.930  1.00  0.00           C
ATOM   2684  CB  GLN X 342      61.565  38.841  46.105  1.00  0.00           C
ATOM   2685  CG  GLN X 342      61.721  39.507  47.509  1.00  0.00           C
ATOM   2686  CD  GLN X 342      61.225  38.680  48.721  1.00  0.00           C
ATOM   2687  OE1 GLN X 342      60.993  37.450  48.699  1.00  0.00           O
ATOM   2688  NE2 GLN X 342      61.167  39.265  49.876  1.00  0.00           N
ATOM   2689  C   GLN X 342      62.227  36.867  44.625  1.00  0.00           C
ATOM   2690  O   GLN X 342      61.984  35.618  44.652  1.00  0.00           O
ATOM   2691  N   LEU X 343      62.318  37.583  43.475  1.00  0.00           N
ATOM   2692  CA  LEU X 343      61.677  37.097  42.192  1.00  0.00           C
ATOM   2693  CB  LEU X 343      61.614  38.287  41.207  1.00  0.00           C
ATOM   2694  CG  LEU X 343      60.452  39.224  41.400  1.00  0.00           C
ATOM   2695  CD1 LEU X 343      60.777  40.504  40.599  1.00  0.00           C
ATOM   2696  CD2 LEU X 343      59.117  38.662  40.865  1.00  0.00           C
ATOM   2697  C   LEU X 343      62.312  35.895  41.413  1.00  0.00           C
ATOM   2698  O   LEU X 343      61.654  34.893  41.051  1.00  0.00           O
ATOM   2699  N   MET X 344      63.601  35.880  41.298  1.00  0.00           N
ATOM   2700  CA  MET X 344      64.463  34.774  40.873  1.00  0.00           C
ATOM   2701  CB  MET X 344      65.617  35.314  40.112  1.00  0.00           C
ATOM   2702  CG  MET X 344      65.225  36.041  38.783  1.00  0.00           C
ATOM   2703  SD  MET X 344      66.672  36.298  37.668  1.00  0.00           S
ATOM   2704  CE  MET X 344      66.022  37.365  36.394  1.00  0.00           C
ATOM   2705  C   MET X 344      64.985  33.794  41.878  1.00  0.00           C
ATOM   2706  O   MET X 344      65.149  32.644  41.579  1.00  0.00           O
ATOM   2707  N   SER X 345      65.314  34.210  43.110  1.00  0.00           N
ATOM   2708  CA  SER X 345      66.097  33.434  44.089  1.00  0.00           C
ATOM   2709  CB  SER X 345      65.304  32.232  44.702  1.00  0.00           C
ATOM   2710  OG  SER X 345      64.016  32.742  44.986  1.00  0.00           O
ATOM   2711  C   SER X 345      67.508  32.926  43.632  1.00  0.00           C
ATOM   2712  O   SER X 345      67.867  31.799  43.891  1.00  0.00           O
ATOM   2713  N   TYR X 346      68.152  33.740  42.864  1.00  0.00           N
ATOM   2714  CA  TYR X 346      69.265  33.382  41.990  1.00  0.00           C
ATOM   2715  CB  TYR X 346      68.775  32.976  40.628  1.00  0.00           C
ATOM   2716  CG  TYR X 346      69.840  32.668  39.595  1.00  0.00           C
ATOM   2717  CD1 TYR X 346      70.562  31.469  39.620  1.00  0.00           C
ATOM   2718  CE1 TYR X 346      71.575  31.256  38.692  1.00  0.00           C
ATOM   2719  CZ  TYR X 346      71.978  32.249  37.744  1.00  0.00           C
ATOM   2720  OH  TYR X 346      72.994  31.947  36.906  1.00  0.00           O
ATOM   2721  CE2 TYR X 346      71.351  33.493  37.755  1.00  0.00           C
ATOM   2722  CD2 TYR X 346      70.297  33.672  38.636  1.00  0.00           C
ATOM   2723  C   TYR X 346      70.154  34.680  41.867  1.00  0.00           C
ATOM   2724  O   TYR X 346      69.705  35.859  41.931  1.00  0.00           O
ATOM   2725  N   PRO X 347      71.510  34.610  41.761  1.00  0.00           N
ATOM   2726  CD  PRO X 347      72.372  33.431  41.895  1.00  0.00           C
ATOM   2727  CG  PRO X 347      73.809  33.897  42.096  1.00  0.00           C
ATOM   2728  CB  PRO X 347      73.616  35.279  42.645  1.00  0.00           C
ATOM   2729  CA  PRO X 347      72.355  35.837  42.001  1.00  0.00           C
ATOM   2730  C   PRO X 347      72.603  36.656  40.723  1.00  0.00           C
ATOM   2731  O   PRO X 347      72.938  36.007  39.735  1.00  0.00           O
ATOM   2732  N   LEU X 348      72.329  38.028  40.698  1.00  0.00           N
ATOM   2733  CA  LEU X 348      72.211  38.831  39.461  1.00  0.00           C
ATOM   2734  CB  LEU X 348      70.733  38.869  39.138  1.00  0.00           C
ATOM   2735  CG  LEU X 348      70.512  38.732  37.601  1.00  0.00           C
ATOM   2736  CD1 LEU X 348      70.743  37.310  37.211  1.00  0.00           C
ATOM   2737  CD2 LEU X 348      69.185  39.246  37.071  1.00  0.00           C
ATOM   2738  C   LEU X 348      73.020  40.125  39.577  1.00  0.00           C
ATOM   2739  O   LEU X 348      73.447  40.584  38.530  1.00  0.00           O
ATOM   2740  N   SER X 349      73.403  40.562  40.790  1.00  0.00           N
ATOM   2741  CA  SER X 349      74.233  41.790  41.040  1.00  0.00           C
ATOM   2742  CB  SER X 349      74.215  42.250  42.532  1.00  0.00           C
ATOM   2743  OG  SER X 349      74.578  41.191  43.447  1.00  0.00           O
ATOM   2744  C   SER X 349      75.661  41.548  40.512  1.00  0.00           C
ATOM   2745  O   SER X 349      76.475  42.459  40.514  1.00  0.00           O
ATOM   2746  N   GLU X 350      75.969  40.297  40.156  1.00  0.00           N
ATOM   2747  CA  GLU X 350      77.348  39.775  39.998  1.00  0.00           C
ATOM   2748  CB  GLU X 350      77.859  39.245  41.326  1.00  0.00           C
ATOM   2749  CG  GLU X 350      76.866  38.251  41.876  1.00  0.00           C
ATOM   2750  CD  GLU X 350      77.482  37.490  43.063  1.00  0.00           C
ATOM   2751  OE1 GLU X 350      78.591  36.918  42.957  1.00  0.00           O
ATOM   2752  OE2 GLU X 350      76.950  37.514  44.198  1.00  0.00           O
ATOM   2753  C   GLU X 350      77.548  38.808  38.821  1.00  0.00           C
ATOM   2754  O   GLU X 350      76.603  38.018  38.588  1.00  0.00           O
ATOM   2755  N   GLY X 351      78.683  38.719  38.156  1.00  0.00           N
ATOM   2756  CA  GLY X 351      79.015  37.887  37.019  1.00  0.00           C
ATOM   2757  C   GLY X 351      78.982  38.706  35.776  1.00  0.00           C
ATOM   2758  O   GLY X 351      78.708  39.882  35.813  1.00  0.00           O
ATOM   2759  N   GLN X 352      79.217  38.063  34.637  1.00  0.00           N
ATOM   2760  CA  GLN X 352      78.966  38.513  33.202  1.00  0.00           C
ATOM   2761  CB  GLN X 352      80.286  38.569  32.392  1.00  0.00           C
ATOM   2762  CG  GLN X 352      80.970  37.202  32.166  1.00  0.00           C
ATOM   2763  CD  GLN X 352      82.023  37.228  31.062  1.00  0.00           C
ATOM   2764  OE1 GLN X 352      81.722  37.138  29.866  1.00  0.00           O
ATOM   2765  NE2 GLN X 352      83.328  37.357  31.356  1.00  0.00           N
ATOM   2766  C   GLN X 352      77.829  37.768  32.491  1.00  0.00           C
ATOM   2767  O   GLN X 352      77.534  36.596  32.670  1.00  0.00           O
ATOM   2768  N   LEU X 353      77.231  38.430  31.552  1.00  0.00           N
ATOM   2769  CA  LEU X 353      76.114  37.950  30.720  1.00  0.00           C
ATOM   2770  CB  LEU X 353      74.817  38.291  31.401  1.00  0.00           C
ATOM   2771  CG  LEU X 353      73.485  37.804  30.678  1.00  0.00           C
ATOM   2772  CD1 LEU X 353      73.325  36.352  30.728  1.00  0.00           C
ATOM   2773  CD2 LEU X 353      72.162  38.469  31.283  1.00  0.00           C
ATOM   2774  C   LEU X 353      76.226  38.409  29.229  1.00  0.00           C
ATOM   2775  O   LEU X 353      76.456  39.617  28.942  1.00  0.00           O
ATOM   2776  N   ASP X 354      76.225  37.432  28.268  1.00  0.00           N
ATOM   2777  CA  ASP X 354      76.376  37.570  26.816  1.00  0.00           C
ATOM   2778  CB  ASP X 354      76.932  36.290  26.225  1.00  0.00           C
ATOM   2779  CG  ASP X 354      76.118  35.032  26.331  1.00  0.00           C
ATOM   2780  OD1 ASP X 354      75.996  34.485  27.440  1.00  0.00           O
ATOM   2781  OD2 ASP X 354      75.535  34.607  25.264  1.00  0.00           O
ATOM   2782  C   ASP X 354      75.085  38.005  26.155  1.00  0.00           C
ATOM   2783  O   ASP X 354      74.008  37.804  26.656  1.00  0.00           O
ATOM   2784  N   GLN X 355      75.181  38.540  24.939  1.00  0.00           N
ATOM   2785  CA  GLN X 355      74.065  39.044  24.094  1.00  0.00           C
ATOM   2786  CB  GLN X 355      74.574  39.793  22.831  1.00  0.00           C
ATOM   2787  CG  GLN X 355      73.589  40.638  21.955  1.00  0.00           C
ATOM   2788  CD  GLN X 355      72.743  41.573  22.713  1.00  0.00           C
ATOM   2789  OE1 GLN X 355      73.014  41.827  23.860  1.00  0.00           O
ATOM   2790  NE2 GLN X 355      71.689  42.128  22.094  1.00  0.00           N
ATOM   2791  C   GLN X 355      72.993  37.967  23.799  1.00  0.00           C
ATOM   2792  O   GLN X 355      71.858  38.359  23.596  1.00  0.00           O
ATOM   2793  N   LYS X 356      73.340  36.642  23.821  1.00  0.00           N
ATOM   2794  CA  LYS X 356      72.488  35.483  23.492  1.00  0.00           C
ATOM   2795  CB  LYS X 356      73.207  34.418  22.723  1.00  0.00           C
ATOM   2796  CG  LYS X 356      72.511  33.027  22.727  1.00  0.00           C
ATOM   2797  CD  LYS X 356      73.256  31.912  21.815  1.00  0.00           C
ATOM   2798  CE  LYS X 356      74.566  31.333  22.516  1.00  0.00           C
ATOM   2799  NZ  LYS X 356      75.277  30.409  21.529  1.00  0.00           N
ATOM   2800  C   LYS X 356      71.829  34.918  24.706  1.00  0.00           C
ATOM   2801  O   LYS X 356      70.590  34.689  24.696  1.00  0.00           O
ATOM   2802  N   THR X 357      72.518  34.758  25.827  1.00  0.00           N
ATOM   2803  CA  THR X 357      71.968  34.391  27.186  1.00  0.00           C
ATOM   2804  CB  THR X 357      72.936  33.894  28.246  1.00  0.00           C
ATOM   2805  CG2 THR X 357      72.183  33.246  29.445  1.00  0.00           C
ATOM   2806  OG1 THR X 357      73.664  32.862  27.542  1.00  0.00           O
ATOM   2807  C   THR X 357      71.191  35.594  27.796  1.00  0.00           C
ATOM   2808  O   THR X 357      70.262  35.344  28.524  1.00  0.00           O
ATOM   2809  N   ALA X 358      71.489  36.862  27.477  1.00  0.00           N
ATOM   2810  CA  ALA X 358      70.578  37.995  27.610  1.00  0.00           C
ATOM   2811  CB  ALA X 358      71.241  39.220  26.936  1.00  0.00           C
ATOM   2812  C   ALA X 358      69.200  37.629  27.069  1.00  0.00           C
ATOM   2813  O   ALA X 358      68.203  37.878  27.771  1.00  0.00           O
ATOM   2814  N   MET X 359      69.097  37.083  25.841  1.00  0.00           N
ATOM   2815  CA  MET X 359      67.831  36.767  25.124  1.00  0.00           C
ATOM   2816  CB  MET X 359      68.171  36.555  23.624  1.00  0.00           C
ATOM   2817  CG  MET X 359      66.974  36.596  22.783  1.00  0.00           C
ATOM   2818  SD  MET X 359      65.644  35.368  22.849  1.00  0.00           S
ATOM   2819  CE  MET X 359      66.436  33.786  22.516  1.00  0.00           C
ATOM   2820  C   MET X 359      67.086  35.663  25.813  1.00  0.00           C
ATOM   2821  O   MET X 359      65.886  35.724  26.041  1.00  0.00           O
ATOM   2822  N   SER X 360      67.835  34.629  26.183  1.00  0.00           N
ATOM   2823  CA  SER X 360      67.358  33.536  27.014  1.00  0.00           C
ATOM   2824  CB  SER X 360      68.460  32.526  27.349  1.00  0.00           C
ATOM   2825  OG  SER X 360      68.891  32.005  26.160  1.00  0.00           O
ATOM   2826  C   SER X 360      66.795  34.026  28.323  1.00  0.00           C
ATOM   2827  O   SER X 360      65.681  33.572  28.725  1.00  0.00           O
ATOM   2828  N   LEU X 361      67.464  34.869  29.048  1.00  0.00           N
ATOM   2829  CA  LEU X 361      66.888  35.244  30.396  1.00  0.00           C
ATOM   2830  CB  LEU X 361      68.107  35.742  31.207  1.00  0.00           C
ATOM   2831  CG  LEU X 361      67.902  35.801  32.728  1.00  0.00           C
ATOM   2832  CD1 LEU X 361      67.273  34.617  33.394  1.00  0.00           C
ATOM   2833  CD2 LEU X 361      69.322  36.086  33.331  1.00  0.00           C
ATOM   2834  C   LEU X 361      65.736  36.318  30.312  1.00  0.00           C
ATOM   2835  O   LEU X 361      64.964  36.360  31.282  1.00  0.00           O
ATOM   2836  N   LEU X 362      65.651  37.021  29.190  1.00  0.00           N
ATOM   2837  CA  LEU X 362      64.581  37.937  29.032  1.00  0.00           C
ATOM   2838  CB  LEU X 362      64.905  38.913  27.958  1.00  0.00           C
ATOM   2839  CG  LEU X 362      63.825  40.011  27.833  1.00  0.00           C
ATOM   2840  CD1 LEU X 362      63.521  40.847  29.059  1.00  0.00           C
ATOM   2841  CD2 LEU X 362      64.367  41.032  26.812  1.00  0.00           C
ATOM   2842  C   LEU X 362      63.234  37.142  28.790  1.00  0.00           C
ATOM   2843  O   LEU X 362      62.224  37.483  29.420  1.00  0.00           O
ATOM   2844  N   TRP X 363      63.312  36.050  28.073  1.00  0.00           N
ATOM   2845  CA  TRP X 363      62.178  35.173  27.805  1.00  0.00           C
ATOM   2846  CB  TRP X 363      62.451  34.193  26.605  1.00  0.00           C
ATOM   2847  CG  TRP X 363      61.300  33.634  25.893  1.00  0.00           C
ATOM   2848  CD1 TRP X 363      60.138  33.107  26.430  1.00  0.00           C
ATOM   2849  NE1 TRP X 363      59.293  32.699  25.462  1.00  0.00           N
ATOM   2850  CE2 TRP X 363      59.778  32.947  24.185  1.00  0.00           C
ATOM   2851  CZ2 TRP X 363      59.309  32.790  22.884  1.00  0.00           C
ATOM   2852  CH2 TRP X 363      60.130  33.213  21.791  1.00  0.00           C
ATOM   2853  CZ3 TRP X 363      61.386  33.825  22.001  1.00  0.00           C
ATOM   2854  CE3 TRP X 363      61.850  34.022  23.317  1.00  0.00           C
ATOM   2855  CD2 TRP X 363      61.064  33.602  24.418  1.00  0.00           C
ATOM   2856  C   TRP X 363      61.852  34.477  29.103  1.00  0.00           C
ATOM   2857  O   TRP X 363      60.665  34.362  29.531  1.00  0.00           O
ATOM   2858  N   LYS X 364      62.826  34.056  29.926  1.00  0.00           N
ATOM   2859  CA  LYS X 364      62.604  33.674  31.330  1.00  0.00           C
ATOM   2860  CB  LYS X 364      63.894  33.146  31.903  1.00  0.00           C
ATOM   2861  CG  LYS X 364      64.037  32.534  33.353  1.00  0.00           C
ATOM   2862  CD  LYS X 364      62.968  31.488  33.658  1.00  0.00           C
ATOM   2863  CE  LYS X 364      63.197  30.680  34.969  1.00  0.00           C
ATOM   2864  NZ  LYS X 364      63.380  31.557  36.245  1.00  0.00           N
ATOM   2865  C   LYS X 364      61.894  34.749  32.071  1.00  0.00           C
ATOM   2866  O   LYS X 364      60.893  34.501  32.731  1.00  0.00           O
ATOM   2867  N   SER X 365      62.210  35.974  31.860  1.00  0.00           N
ATOM   2868  CA  SER X 365      61.637  37.212  32.466  1.00  0.00           C
ATOM   2869  CB  SER X 365      62.633  38.329  32.553  1.00  0.00           C
ATOM   2870  OG  SER X 365      63.722  37.833  33.225  1.00  0.00           O
ATOM   2871  C   SER X 365      60.332  37.587  31.725  1.00  0.00           C
ATOM   2872  O   SER X 365      59.760  38.621  32.046  1.00  0.00           O
ATOM   2873  N   TYR X 366      59.809  36.816  30.698  1.00  0.00           N
ATOM   2874  CA  TYR X 366      58.558  37.186  29.991  1.00  0.00           C
ATOM   2875  CB  TYR X 366      58.038  35.976  29.216  1.00  0.00           C
ATOM   2876  CG  TYR X 366      56.626  36.116  28.727  1.00  0.00           C
ATOM   2877  CD1 TYR X 366      55.760  34.995  28.569  1.00  0.00           C
ATOM   2878  CE1 TYR X 366      54.459  35.119  28.050  1.00  0.00           C
ATOM   2879  CZ  TYR X 366      53.809  36.384  27.849  1.00  0.00           C
ATOM   2880  OH  TYR X 366      52.511  36.577  27.558  1.00  0.00           O
ATOM   2881  CE2 TYR X 366      54.670  37.500  27.940  1.00  0.00           C
ATOM   2882  CD2 TYR X 366      56.041  37.324  28.286  1.00  0.00           C
ATOM   2883  C   TYR X 366      57.399  37.633  30.987  1.00  0.00           C
ATOM   2884  O   TYR X 366      56.959  38.765  30.838  1.00  0.00           O
ATOM   2885  N   PRO X 367      57.061  36.930  32.115  1.00  0.00           N
ATOM   2886  CD  PRO X 367      57.511  35.622  32.611  1.00  0.00           C
ATOM   2887  CG  PRO X 367      56.270  35.122  33.446  1.00  0.00           C
ATOM   2888  CB  PRO X 367      55.974  36.411  34.243  1.00  0.00           C
ATOM   2889  CA  PRO X 367      56.129  37.429  33.096  1.00  0.00           C
ATOM   2890  C   PRO X 367      56.387  38.812  33.744  1.00  0.00           C
ATOM   2891  O   PRO X 367      55.420  39.349  34.286  1.00  0.00           O
ATOM   2892  N   LEU X 368      57.632  39.305  33.709  1.00  0.00           N
ATOM   2893  CA  LEU X 368      57.866  40.594  34.322  1.00  0.00           C
ATOM   2894  CB  LEU X 368      59.176  40.622  35.095  1.00  0.00           C
ATOM   2895  CG  LEU X 368      59.281  41.710  36.168  1.00  0.00           C
ATOM   2896  CD1 LEU X 368      58.234  41.596  37.245  1.00  0.00           C
ATOM   2897  CD2 LEU X 368      60.553  41.489  36.908  1.00  0.00           C
ATOM   2898  C   LEU X 368      57.876  41.772  33.347  1.00  0.00           C
ATOM   2899  O   LEU X 368      57.688  42.938  33.842  1.00  0.00           O
ATOM   2900  N   VAL X 369      58.050  41.579  32.041  1.00  0.00           N
ATOM   2901  CA  VAL X 369      58.054  42.580  31.023  1.00  0.00           C
ATOM   2902  CB  VAL X 369      59.267  42.482  30.105  1.00  0.00           C
ATOM   2903  CG1 VAL X 369      60.555  42.638  30.870  1.00  0.00           C
ATOM   2904  CG2 VAL X 369      59.569  41.156  29.386  1.00  0.00           C
ATOM   2905  C   VAL X 369      56.712  42.502  30.201  1.00  0.00           C
ATOM   2906  O   VAL X 369      56.408  43.458  29.507  1.00  0.00           O
ATOM   2907  N   CYS X 370      56.023  41.396  30.154  1.00  0.00           N
ATOM   2908  CA  CYS X 370      54.643  41.203  29.539  1.00  0.00           C
ATOM   2909  CB  CYS X 370      53.593  42.124  30.244  1.00  0.00           C
ATOM   2910  SG  CYS X 370      53.551  41.756  32.032  1.00  0.00           S
ATOM   2911  C   CYS X 370      54.636  41.362  28.015  1.00  0.00           C
ATOM   2912  O   CYS X 370      53.591  41.016  27.406  1.00  0.00           O
ATOM   2913  N   ILE X 371      55.747  41.861  27.416  1.00  0.00           N
ATOM   2914  CA  ILE X 371      55.777  42.141  25.933  1.00  0.00           C
ATOM   2915  CB  ILE X 371      57.056  42.936  25.536  1.00  0.00           C
ATOM   2916  CG2 ILE X 371      56.916  44.419  26.017  1.00  0.00           C
ATOM   2917  CG1 ILE X 371      58.386  42.299  25.983  1.00  0.00           C
ATOM   2918  CD1 ILE X 371      59.656  42.935  25.529  1.00  0.00           C
ATOM   2919  C   ILE X 371      55.734  40.811  25.126  1.00  0.00           C
ATOM   2920  O   ILE X 371      56.175  39.803  25.603  1.00  0.00           O
ATOM   2921  N   ALA X 372      55.171  40.881  23.875  1.00  0.00           N
ATOM   2922  CA  ALA X 372      54.949  39.685  23.064  1.00  0.00           C
ATOM   2923  CB  ALA X 372      53.923  40.006  21.988  1.00  0.00           C
ATOM   2924  C   ALA X 372      56.215  39.073  22.542  1.00  0.00           C
ATOM   2925  O   ALA X 372      57.241  39.788  22.348  1.00  0.00           O
ATOM   2926  N   LYS X 373      56.170  37.859  22.017  1.00  0.00           N
ATOM   2927  CA  LYS X 373      57.418  37.001  21.704  1.00  0.00           C
ATOM   2928  CB  LYS X 373      56.979  35.557  21.459  1.00  0.00           C
ATOM   2929  CG  LYS X 373      56.121  35.418  20.199  1.00  0.00           C
ATOM   2930  CD  LYS X 373      55.409  34.088  19.915  1.00  0.00           C
ATOM   2931  CE  LYS X 373      54.194  34.107  20.850  1.00  0.00           C
ATOM   2932  NZ  LYS X 373      53.474  32.841  20.809  1.00  0.00           N
ATOM   2933  C   LYS X 373      58.210  37.487  20.507  1.00  0.00           C
ATOM   2934  O   LYS X 373      59.338  37.089  20.360  1.00  0.00           O
ATOM   2935  N   GLU X 374      57.673  38.391  19.699  1.00  0.00           N
ATOM   2936  CA  GLU X 374      58.457  38.934  18.570  1.00  0.00           C
ATOM   2937  CB  GLU X 374      57.515  39.271  17.357  1.00  0.00           C
ATOM   2938  CG  GLU X 374      56.655  40.477  17.812  1.00  0.00           C
ATOM   2939  CD  GLU X 374      55.673  40.968  16.824  1.00  0.00           C
ATOM   2940  OE1 GLU X 374      54.726  40.118  16.762  1.00  0.00           O
ATOM   2941  OE2 GLU X 374      55.836  41.857  15.950  1.00  0.00           O
ATOM   2942  C   GLU X 374      59.323  40.208  18.974  1.00  0.00           C
ATOM   2943  O   GLU X 374      60.272  40.603  18.280  1.00  0.00           O
ATOM   2944  N   LEU X 375      58.973  40.790  20.105  1.00  0.00           N
ATOM   2945  CA  LEU X 375      59.594  41.952  20.710  1.00  0.00           C
ATOM   2946  CB  LEU X 375      58.518  42.855  21.344  1.00  0.00           C
ATOM   2947  CG  LEU X 375      57.478  43.472  20.368  1.00  0.00           C
ATOM   2948  CD1 LEU X 375      56.381  44.217  21.166  1.00  0.00           C
ATOM   2949  CD2 LEU X 375      58.180  44.538  19.460  1.00  0.00           C
ATOM   2950  C   LEU X 375      60.650  41.541  21.784  1.00  0.00           C
ATOM   2951  O   LEU X 375      61.550  42.308  22.111  1.00  0.00           O
ATOM   2952  N   ILE X 376      60.539  40.372  22.421  1.00  0.00           N
ATOM   2953  CA  ILE X 376      61.614  40.002  23.432  1.00  0.00           C
ATOM   2954  CB  ILE X 376      61.189  38.546  23.993  1.00  0.00           C
ATOM   2955  CG2 ILE X 376      62.295  37.962  24.918  1.00  0.00           C
ATOM   2956  CG1 ILE X 376      59.876  38.729  24.832  1.00  0.00           C
ATOM   2957  CD1 ILE X 376      59.143  37.478  25.317  1.00  0.00           C
ATOM   2958  C   ILE X 376      63.073  39.973  22.789  1.00  0.00           C
ATOM   2959  O   ILE X 376      64.056  40.474  23.385  1.00  0.00           O
ATOM   2960  N   PRO X 377      63.266  39.476  21.535  1.00  0.00           N
ATOM   2961  CD  PRO X 377      62.348  38.767  20.633  1.00  0.00           C
ATOM   2962  CG  PRO X 377      63.060  38.732  19.316  1.00  0.00           C
ATOM   2963  CB  PRO X 377      64.542  38.728  19.736  1.00  0.00           C
ATOM   2964  CA  PRO X 377      64.551  39.705  20.879  1.00  0.00           C
ATOM   2965  C   PRO X 377      64.847  41.165  20.502  1.00  0.00           C
ATOM   2966  O   PRO X 377      66.057  41.530  20.523  1.00  0.00           O
ATOM   2967  N   GLU X 378      63.816  41.950  20.235  1.00  0.00           N
ATOM   2968  CA  GLU X 378      64.005  43.348  19.863  1.00  0.00           C
ATOM   2969  CB  GLU X 378      62.792  43.877  19.039  1.00  0.00           C
ATOM   2970  CG  GLU X 378      63.068  45.310  18.435  1.00  0.00           C
ATOM   2971  CD  GLU X 378      63.847  45.197  17.066  1.00  0.00           C
ATOM   2972  OE1 GLU X 378      63.774  44.119  16.410  1.00  0.00           O
ATOM   2973  OE2 GLU X 378      64.469  46.129  16.573  1.00  0.00           O
ATOM   2974  C   GLU X 378      64.308  44.212  21.133  1.00  0.00           C
ATOM   2975  O   GLU X 378      65.101  45.127  21.019  1.00  0.00           O
ATOM   2976  N   ALA X 379      63.838  43.901  22.320  1.00  0.00           N
ATOM   2977  CA  ALA X 379      64.328  44.598  23.524  1.00  0.00           C
ATOM   2978  CB  ALA X 379      63.270  44.422  24.647  1.00  0.00           C
ATOM   2979  C   ALA X 379      65.703  44.118  23.958  1.00  0.00           C
ATOM   2980  O   ALA X 379      66.447  44.967  24.411  1.00  0.00           O
ATOM   2981  N   THR X 380      66.158  42.902  23.628  1.00  0.00           N
ATOM   2982  CA  THR X 380      67.630  42.523  23.783  1.00  0.00           C
ATOM   2983  CB  THR X 380      67.764  41.062  23.548  1.00  0.00           C
ATOM   2984  CG2 THR X 380      69.130  40.548  24.048  1.00  0.00           C
ATOM   2985  OG1 THR X 380      66.828  40.296  24.274  1.00  0.00           O
ATOM   2986  C   THR X 380      68.437  43.327  22.701  1.00  0.00           C
ATOM   2987  O   THR X 380      69.576  43.782  23.006  1.00  0.00           O
ATOM   2988  N   GLU X 381      67.879  43.594  21.466  1.00  0.00           N
ATOM   2989  CA  GLU X 381      68.470  44.196  20.217  1.00  0.00           C
ATOM   2990  CB  GLU X 381      67.615  43.872  19.033  1.00  0.00           C
ATOM   2991  CG  GLU X 381      68.506  44.088  17.772  1.00  0.00           C
ATOM   2992  CD  GLU X 381      67.680  44.486  16.530  1.00  0.00           C
ATOM   2993  OE1 GLU X 381      67.093  43.619  15.804  1.00  0.00           O
ATOM   2994  OE2 GLU X 381      67.527  45.651  16.209  1.00  0.00           O
ATOM   2995  C   GLU X 381      68.586  45.765  20.476  1.00  0.00           C
ATOM   2996  O   GLU X 381      69.685  46.315  20.240  1.00  0.00           O
ATOM   2997  N   LYS X 382      67.522  46.417  21.057  1.00  0.00           N
ATOM   2998  CA  LYS X 382      67.465  47.864  21.295  1.00  0.00           C
ATOM   2999  CB  LYS X 382      66.113  48.362  20.792  1.00  0.00           C
ATOM   3000  CG  LYS X 382      65.991  48.261  19.192  1.00  0.00           C
ATOM   3001  CD  LYS X 382      66.954  49.140  18.398  1.00  0.00           C
ATOM   3002  CE  LYS X 382      66.608  49.385  16.923  1.00  0.00           C
ATOM   3003  NZ  LYS X 382      66.365  48.057  16.240  1.00  0.00           N
ATOM   3004  C   LYS X 382      67.734  48.392  22.734  1.00  0.00           C
ATOM   3005  O   LYS X 382      67.700  49.601  22.911  1.00  0.00           O
ATOM   3006  N   TYR X 383      68.025  47.545  23.766  1.00  0.00           N
ATOM   3007  CA  TYR X 383      68.525  48.031  25.063  1.00  0.00           C
ATOM   3008  CB  TYR X 383      67.417  47.808  26.173  1.00  0.00           C
ATOM   3009  CG  TYR X 383      67.738  48.599  27.452  1.00  0.00           C
ATOM   3010  CD1 TYR X 383      68.125  47.945  28.646  1.00  0.00           C
ATOM   3011  CE1 TYR X 383      68.100  48.714  29.855  1.00  0.00           C
ATOM   3012  CZ  TYR X 383      67.807  50.081  29.801  1.00  0.00           C
ATOM   3013  OH  TYR X 383      67.889  50.837  30.928  1.00  0.00           O
ATOM   3014  CE2 TYR X 383      67.655  50.748  28.532  1.00  0.00           C
ATOM   3015  CD2 TYR X 383      67.491  49.959  27.420  1.00  0.00           C
ATOM   3016  C   TYR X 383      69.859  47.340  25.472  1.00  0.00           C
ATOM   3017  O   TYR X 383      70.517  47.923  26.313  1.00  0.00           O
ATOM   3018  N   LEU X 384      70.281  46.145  25.031  1.00  0.00           N
ATOM   3019  CA  LEU X 384      71.360  45.359  25.645  1.00  0.00           C
ATOM   3020  CB  LEU X 384      70.893  43.927  26.132  1.00  0.00           C
ATOM   3021  CG  LEU X 384      70.323  44.055  27.608  1.00  0.00           C
ATOM   3022  CD1 LEU X 384      69.717  42.691  27.855  1.00  0.00           C
ATOM   3023  CD2 LEU X 384      71.416  44.256  28.633  1.00  0.00           C
ATOM   3024  C   LEU X 384      72.559  45.115  24.716  1.00  0.00           C
ATOM   3025  O   LEU X 384      73.661  45.039  25.223  1.00  0.00           O
ATOM   3026  N   GLY X 385      72.401  45.018  23.381  1.00  0.00           N
ATOM   3027  CA  GLY X 385      73.478  44.951  22.384  1.00  0.00           C
ATOM   3028  C   GLY X 385      74.252  46.219  22.288  1.00  0.00           C
ATOM   3029  O   GLY X 385      75.468  46.078  22.087  1.00  0.00           O
ATOM   3030  N   GLY X 386      73.655  47.433  22.581  1.00  0.00           N
ATOM   3031  CA  GLY X 386      74.365  48.722  22.537  1.00  0.00           C
ATOM   3032  C   GLY X 386      75.434  49.014  23.630  1.00  0.00           C
ATOM   3033  O   GLY X 386      76.095  50.092  23.601  1.00  0.00           O
ATOM   3034  N   THR X 387      75.657  48.056  24.479  1.00  0.00           N
ATOM   3035  CA  THR X 387      76.625  48.173  25.579  1.00  0.00           C
ATOM   3036  CB  THR X 387      75.999  48.297  27.026  1.00  0.00           C
ATOM   3037  CG2 THR X 387      76.809  48.636  28.307  1.00  0.00           C
ATOM   3038  OG1 THR X 387      74.853  49.127  26.948  1.00  0.00           O
ATOM   3039  C   THR X 387      77.482  46.870  25.476  1.00  0.00           C
ATOM   3040  O   THR X 387      76.881  45.783  25.611  1.00  0.00           O
ATOM   3041  N   ASP X 388      78.808  46.994  25.197  1.00  0.00           N
ATOM   3042  CA  ASP X 388      79.651  45.826  24.794  1.00  0.00           C
ATOM   3043  CB  ASP X 388      80.928  46.469  24.258  1.00  0.00           C
ATOM   3044  CG  ASP X 388      81.951  45.424  23.928  1.00  0.00           C
ATOM   3045  OD1 ASP X 388      83.022  45.421  24.548  1.00  0.00           O
ATOM   3046  OD2 ASP X 388      81.581  44.486  23.198  1.00  0.00           O
ATOM   3047  C   ASP X 388      79.903  44.837  25.992  1.00  0.00           C
ATOM   3048  O   ASP X 388      79.763  43.624  25.901  1.00  0.00           O
ATOM   3049  N   ASP X 389      80.350  45.438  27.068  1.00  0.00           N
ATOM   3050  CA  ASP X 389      80.944  44.648  28.127  1.00  0.00           C
ATOM   3051  CB  ASP X 389      81.555  45.606  29.111  1.00  0.00           C
ATOM   3052  CG  ASP X 389      81.947  45.021  30.442  1.00  0.00           C
ATOM   3053  OD1 ASP X 389      81.892  45.766  31.457  1.00  0.00           O
ATOM   3054  OD2 ASP X 389      82.363  43.826  30.514  1.00  0.00           O
ATOM   3055  C   ASP X 389      79.972  43.712  28.825  1.00  0.00           C
ATOM   3056  O   ASP X 389      79.129  44.131  29.583  1.00  0.00           O
ATOM   3057  N   THR X 390      80.222  42.410  28.629  1.00  0.00           N
ATOM   3058  CA  THR X 390      79.354  41.325  29.182  1.00  0.00           C
ATOM   3059  CB  THR X 390      79.871  39.959  28.764  1.00  0.00           C
ATOM   3060  CG2 THR X 390      79.767  39.678  27.234  1.00  0.00           C
ATOM   3061  OG1 THR X 390      81.217  39.866  29.005  1.00  0.00           O
ATOM   3062  C   THR X 390      79.138  41.418  30.771  1.00  0.00           C
ATOM   3063  O   THR X 390      78.052  41.097  31.235  1.00  0.00           O
ATOM   3064  N   VAL X 391      80.100  42.042  31.469  1.00  0.00           N
ATOM   3065  CA  VAL X 391      79.952  42.372  32.893  1.00  0.00           C
ATOM   3066  CB  VAL X 391      81.359  42.708  33.457  1.00  0.00           C
ATOM   3067  CG1 VAL X 391      81.238  43.120  34.947  1.00  0.00           C
ATOM   3068  CG2 VAL X 391      82.402  41.644  33.324  1.00  0.00           C
ATOM   3069  C   VAL X 391      78.960  43.597  33.131  1.00  0.00           C
ATOM   3070  O   VAL X 391      78.086  43.382  33.911  1.00  0.00           O
ATOM   3071  N   LYS X 392      79.084  44.641  32.332  1.00  0.00           N
ATOM   3072  CA  LYS X 392      78.037  45.769  32.274  1.00  0.00           C
ATOM   3073  CB  LYS X 392      78.604  46.953  31.565  1.00  0.00           C
ATOM   3074  CG  LYS X 392      77.808  48.226  31.794  1.00  0.00           C
ATOM   3075  CD  LYS X 392      77.610  48.696  33.219  1.00  0.00           C
ATOM   3076  CE  LYS X 392      76.723  49.972  33.224  1.00  0.00           C
ATOM   3077  NZ  LYS X 392      76.264  50.280  34.591  1.00  0.00           N
ATOM   3078  C   LYS X 392      76.604  45.287  31.715  1.00  0.00           C
ATOM   3079  O   LYS X 392      75.557  45.665  32.232  1.00  0.00           O
ATOM   3080  N   LYS X 393      76.576  44.552  30.592  1.00  0.00           N
ATOM   3081  CA  LYS X 393      75.322  43.856  30.126  1.00  0.00           C
ATOM   3082  CB  LYS X 393      75.654  42.827  28.949  1.00  0.00           C
ATOM   3083  CG  LYS X 393      76.139  43.460  27.639  1.00  0.00           C
ATOM   3084  CD  LYS X 393      76.283  42.248  26.734  1.00  0.00           C
ATOM   3085  CE  LYS X 393      76.867  42.658  25.319  1.00  0.00           C
ATOM   3086  NZ  LYS X 393      75.710  43.303  24.497  1.00  0.00           N
ATOM   3087  C   LYS X 393      74.445  43.087  31.203  1.00  0.00           C
ATOM   3088  O   LYS X 393      73.203  43.234  31.235  1.00  0.00           O
ATOM   3089  N   LYS X 394      75.112  42.450  32.219  1.00  0.00           N
ATOM   3090  CA  LYS X 394      74.407  41.792  33.332  1.00  0.00           C
ATOM   3091  CB  LYS X 394      75.264  40.803  34.119  1.00  0.00           C
ATOM   3092  CG  LYS X 394      74.343  39.833  34.887  1.00  0.00           C
ATOM   3093  CD  LYS X 394      75.200  38.690  35.502  1.00  0.00           C
ATOM   3094  CE  LYS X 394      74.358  37.945  36.618  1.00  0.00           C
ATOM   3095  NZ  LYS X 394      74.969  36.685  37.081  1.00  0.00           N
ATOM   3096  C   LYS X 394      73.736  42.789  34.286  1.00  0.00           C
ATOM   3097  O   LYS X 394      72.583  42.603  34.648  1.00  0.00           O
ATOM   3098  N   ASP X 395      74.444  43.889  34.529  1.00  0.00           N
ATOM   3099  CA  ASP X 395      74.000  44.921  35.440  1.00  0.00           C
ATOM   3100  CB  ASP X 395      75.212  45.699  35.792  1.00  0.00           C
ATOM   3101  CG  ASP X 395      75.104  47.110  36.434  1.00  0.00           C
ATOM   3102  OD1 ASP X 395      75.008  48.141  35.754  1.00  0.00           O
ATOM   3103  OD2 ASP X 395      75.036  47.235  37.706  1.00  0.00           O
ATOM   3104  C   ASP X 395      72.976  45.912  34.794  1.00  0.00           C
ATOM   3105  O   ASP X 395      72.100  46.535  35.389  1.00  0.00           O
ATOM   3106  N   LEU X 396      73.030  45.949  33.444  1.00  0.00           N
ATOM   3107  CA  LEU X 396      72.092  46.577  32.564  1.00  0.00           C
ATOM   3108  CB  LEU X 396      72.865  46.911  31.232  1.00  0.00           C
ATOM   3109  CG  LEU X 396      72.013  47.716  30.298  1.00  0.00           C
ATOM   3110  CD1 LEU X 396      71.613  49.121  30.845  1.00  0.00           C
ATOM   3111  CD2 LEU X 396      72.937  47.911  29.062  1.00  0.00           C
ATOM   3112  C   LEU X 396      70.819  45.774  32.356  1.00  0.00           C
ATOM   3113  O   LEU X 396      69.743  46.401  32.331  1.00  0.00           O
ATOM   3114  N   PHE X 397      70.881  44.436  32.407  1.00  0.00           N
ATOM   3115  CA  PHE X 397      69.679  43.574  32.370  1.00  0.00           C
ATOM   3116  CB  PHE X 397      70.061  42.131  31.935  1.00  0.00           C
ATOM   3117  CG  PHE X 397      68.942  41.092  32.099  1.00  0.00           C
ATOM   3118  CD1 PHE X 397      67.939  40.987  31.092  1.00  0.00           C
ATOM   3119  CE1 PHE X 397      66.929  40.063  31.187  1.00  0.00           C
ATOM   3120  CZ  PHE X 397      66.891  39.234  32.400  1.00  0.00           C
ATOM   3121  CE2 PHE X 397      67.924  39.353  33.426  1.00  0.00           C
ATOM   3122  CD2 PHE X 397      68.911  40.263  33.260  1.00  0.00           C
ATOM   3123  C   PHE X 397      68.960  43.574  33.728  1.00  0.00           C
ATOM   3124  O   PHE X 397      67.736  43.661  33.790  1.00  0.00           O
ATOM   3125  N   LEU X 398      69.771  43.582  34.798  1.00  0.00           N
ATOM   3126  CA  LEU X 398      69.398  43.947  36.176  1.00  0.00           C
ATOM   3127  CB  LEU X 398      70.588  43.649  37.054  1.00  0.00           C
ATOM   3128  CG  LEU X 398      70.319  43.876  38.648  1.00  0.00           C
ATOM   3129  CD1 LEU X 398      69.253  43.023  39.220  1.00  0.00           C
ATOM   3130  CD2 LEU X 398      71.554  43.661  39.489  1.00  0.00           C
ATOM   3131  C   LEU X 398      68.690  45.362  36.308  1.00  0.00           C
ATOM   3132  O   LEU X 398      67.780  45.401  37.145  1.00  0.00           O
ATOM   3133  N   ASP X 399      69.064  46.398  35.594  1.00  0.00           N
ATOM   3134  CA  ASP X 399      68.276  47.605  35.559  1.00  0.00           C
ATOM   3135  CB  ASP X 399      69.200  48.772  35.118  1.00  0.00           C
ATOM   3136  CG  ASP X 399      68.434  50.036  34.867  1.00  0.00           C
ATOM   3137  OD1 ASP X 399      68.089  50.815  35.812  1.00  0.00           O
ATOM   3138  OD2 ASP X 399      68.208  50.411  33.664  1.00  0.00           O
ATOM   3139  C   ASP X 399      67.000  47.452  34.670  1.00  0.00           C
ATOM   3140  O   ASP X 399      66.005  48.099  34.896  1.00  0.00           O
ATOM   3141  N   LEU X 400      66.967  46.666  33.605  1.00  0.00           N
ATOM   3142  CA  LEU X 400      65.872  46.645  32.620  1.00  0.00           C
ATOM   3143  CB  LEU X 400      66.258  45.677  31.439  1.00  0.00           C
ATOM   3144  CG  LEU X 400      65.235  45.440  30.359  1.00  0.00           C
ATOM   3145  CD1 LEU X 400      64.686  46.757  29.785  1.00  0.00           C
ATOM   3146  CD2 LEU X 400      65.814  44.583  29.251  1.00  0.00           C
ATOM   3147  C   LEU X 400      64.569  46.209  33.334  1.00  0.00           C
ATOM   3148  O   LEU X 400      63.680  47.061  33.418  1.00  0.00           O
ATOM   3149  N   ILE X 401      64.527  44.953  33.686  1.00  0.00           N
ATOM   3150  CA  ILE X 401      63.261  44.285  33.843  1.00  0.00           C
ATOM   3151  CB  ILE X 401      63.362  42.737  33.919  1.00  0.00           C
ATOM   3152  CG2 ILE X 401      64.018  42.264  32.592  1.00  0.00           C
ATOM   3153  CG1 ILE X 401      64.334  42.231  35.101  1.00  0.00           C
ATOM   3154  CD1 ILE X 401      64.525  40.695  35.136  1.00  0.00           C
ATOM   3155  C   ILE X 401      62.558  44.799  35.163  1.00  0.00           C
ATOM   3156  O   ILE X 401      61.438  44.394  35.518  1.00  0.00           O
ATOM   3157  N   ALA X 402      63.282  45.640  35.937  1.00  0.00           N
ATOM   3158  CA  ALA X 402      62.775  46.090  37.254  1.00  0.00           C
ATOM   3159  CB  ALA X 402      64.072  46.537  37.998  1.00  0.00           C
ATOM   3160  C   ALA X 402      61.852  47.328  37.110  1.00  0.00           C
ATOM   3161  O   ALA X 402      60.823  47.604  37.813  1.00  0.00           O
ATOM   3162  N   ASP X 403      62.195  48.196  36.134  1.00  0.00           N
ATOM   3163  CA  ASP X 403      61.564  49.520  36.013  1.00  0.00           C
ATOM   3164  CB  ASP X 403      62.483  50.553  35.389  1.00  0.00           C
ATOM   3165  CG  ASP X 403      62.152  51.995  35.802  1.00  0.00           C
ATOM   3166  OD1 ASP X 403      60.995  52.374  35.952  1.00  0.00           O
ATOM   3167  OD2 ASP X 403      63.110  52.760  35.870  1.00  0.00           O
ATOM   3168  C   ASP X 403      60.263  49.361  35.189  1.00  0.00           C
ATOM   3169  O   ASP X 403      59.260  49.983  35.488  1.00  0.00           O
ATOM   3170  N   VAL X 404      60.256  48.503  34.130  1.00  0.00           N
ATOM   3171  CA  VAL X 404      59.050  48.162  33.279  1.00  0.00           C
ATOM   3172  CB  VAL X 404      59.467  47.546  31.973  1.00  0.00           C
ATOM   3173  CG1 VAL X 404      60.045  46.162  32.129  1.00  0.00           C
ATOM   3174  CG2 VAL X 404      58.479  47.544  30.807  1.00  0.00           C
ATOM   3175  C   VAL X 404      57.962  47.288  34.107  1.00  0.00           C
ATOM   3176  O   VAL X 404      56.816  47.136  33.714  1.00  0.00           O
ATOM   3177  N   MET X 405      58.282  46.923  35.363  1.00  0.00           N
ATOM   3178  CA  MET X 405      57.325  46.365  36.273  1.00  0.00           C
ATOM   3179  CB  MET X 405      58.077  45.602  37.338  1.00  0.00           C
ATOM   3180  CG  MET X 405      57.248  44.891  38.419  1.00  0.00           C
ATOM   3181  SD  MET X 405      58.190  44.157  39.770  1.00  0.00           S
ATOM   3182  CE  MET X 405      56.835  43.466  40.820  1.00  0.00           C
ATOM   3183  C   MET X 405      56.359  47.355  36.855  1.00  0.00           C
ATOM   3184  O   MET X 405      55.128  47.007  36.975  1.00  0.00           O
ATOM   3185  N   PHE X 406      56.811  48.550  37.282  1.00  0.00           N
ATOM   3186  CA  PHE X 406      55.936  49.626  37.791  1.00  0.00           C
ATOM   3187  CB  PHE X 406      55.699  49.448  39.321  1.00  0.00           C
ATOM   3188  CG  PHE X 406      57.018  49.601  40.103  1.00  0.00           C
ATOM   3189  CD1 PHE X 406      57.719  48.401  40.463  1.00  0.00           C
ATOM   3190  CE1 PHE X 406      58.943  48.566  41.154  1.00  0.00           C
ATOM   3191  CZ  PHE X 406      59.458  49.814  41.476  1.00  0.00           C
ATOM   3192  CE2 PHE X 406      58.741  50.957  41.185  1.00  0.00           C
ATOM   3193  CD2 PHE X 406      57.516  50.834  40.511  1.00  0.00           C
ATOM   3194  C   PHE X 406      56.320  51.096  37.526  1.00  0.00           C
ATOM   3195  O   PHE X 406      55.568  52.017  37.276  1.00  0.00           O
ATOM   3196  N   GLY X 407      57.608  51.380  37.626  1.00  0.00           N
ATOM   3197  CA  GLY X 407      58.201  52.708  37.482  1.00  0.00           C
ATOM   3198  C   GLY X 407      57.997  53.427  36.088  1.00  0.00           C
ATOM   3199  O   GLY X 407      57.545  54.563  36.073  1.00  0.00           O
ATOM   3200  N   VAL X 408      58.235  52.735  34.978  1.00  0.00           N
ATOM   3201  CA  VAL X 408      57.870  53.098  33.554  1.00  0.00           C
ATOM   3202  CB  VAL X 408      58.505  52.152  32.510  1.00  0.00           C
ATOM   3203  CG1 VAL X 408      58.206  52.571  31.055  1.00  0.00           C
ATOM   3204  CG2 VAL X 408      60.031  52.095  32.543  1.00  0.00           C
ATOM   3205  C   VAL X 408      56.350  53.117  33.401  1.00  0.00           C
ATOM   3206  O   VAL X 408      55.982  54.218  32.954  1.00  0.00           O
ATOM   3207  N   PRO X 409      55.466  52.112  33.578  1.00  0.00           N
ATOM   3208  CD  PRO X 409      55.728  50.798  34.068  1.00  0.00           C
ATOM   3209  CG  PRO X 409      54.460  50.336  34.724  1.00  0.00           C
ATOM   3210  CB  PRO X 409      53.403  50.985  33.897  1.00  0.00           C
ATOM   3211  CA  PRO X 409      54.005  52.254  33.422  1.00  0.00           C
ATOM   3212  C   PRO X 409      53.453  53.444  34.264  1.00  0.00           C
ATOM   3213  O   PRO X 409      52.647  54.245  33.798  1.00  0.00           O
ATOM   3214  N   SER X 410      53.960  53.624  35.471  1.00  0.00           N
ATOM   3215  CA  SER X 410      53.408  54.816  36.299  1.00  0.00           C
ATOM   3216  CB  SER X 410      54.126  54.757  37.671  1.00  0.00           C
ATOM   3217  OG  SER X 410      53.567  53.672  38.353  1.00  0.00           O
ATOM   3218  C   SER X 410      53.632  56.160  35.561  1.00  0.00           C
ATOM   3219  O   SER X 410      52.818  57.120  35.648  1.00  0.00           O
ATOM   3220  N   VAL X 411      54.766  56.282  34.929  1.00  0.00           N
ATOM   3221  CA  VAL X 411      55.005  57.606  34.194  1.00  0.00           C
ATOM   3222  CB  VAL X 411      56.495  57.828  33.928  1.00  0.00           C
ATOM   3223  CG1 VAL X 411      56.708  59.100  32.990  1.00  0.00           C
ATOM   3224  CG2 VAL X 411      57.193  58.054  35.250  1.00  0.00           C
ATOM   3225  C   VAL X 411      54.214  57.621  32.900  1.00  0.00           C
ATOM   3226  O   VAL X 411      53.596  58.663  32.554  1.00  0.00           O
ATOM   3227  N   ILE X 412      54.088  56.473  32.204  1.00  0.00           N
ATOM   3228  CA  ILE X 412      53.327  56.398  30.922  1.00  0.00           C
ATOM   3229  CB  ILE X 412      53.422  54.942  30.217  1.00  0.00           C
ATOM   3230  CG2 ILE X 412      52.491  54.951  29.086  1.00  0.00           C
ATOM   3231  CG1 ILE X 412      54.861  54.595  29.708  1.00  0.00           C
ATOM   3232  CD1 ILE X 412      54.959  53.193  29.076  1.00  0.00           C
ATOM   3233  C   ILE X 412      51.859  56.659  31.263  1.00  0.00           C
ATOM   3234  O   ILE X 412      51.291  57.430  30.529  1.00  0.00           O
ATOM   3235  N   VAL X 413      51.175  56.162  32.359  1.00  0.00           N
ATOM   3236  CA  VAL X 413      49.768  56.512  32.799  1.00  0.00           C
ATOM   3237  CB  VAL X 413      49.295  55.551  33.931  1.00  0.00           C
ATOM   3238  CG1 VAL X 413      49.883  55.885  35.325  1.00  0.00           C
ATOM   3239  CG2 VAL X 413      47.787  55.563  33.983  1.00  0.00           C
ATOM   3240  C   VAL X 413      49.642  57.974  33.194  1.00  0.00           C
ATOM   3241  O   VAL X 413      48.621  58.577  33.044  1.00  0.00           O
ATOM   3242  N   ALA X 414      50.591  58.533  33.903  1.00  0.00           N
ATOM   3243  CA  ALA X 414      50.496  59.942  34.462  1.00  0.00           C
ATOM   3244  CB  ALA X 414      51.602  60.102  35.480  1.00  0.00           C
ATOM   3245  C   ALA X 414      50.713  60.913  33.290  1.00  0.00           C
ATOM   3246  O   ALA X 414      50.056  61.914  33.259  1.00  0.00           O
ATOM   3247  N   ARG X 415      51.369  60.455  32.162  1.00  0.00           N
ATOM   3248  CA  ARG X 415      51.428  61.154  30.804  1.00  0.00           C
ATOM   3249  CB  ARG X 415      52.579  60.556  29.958  1.00  0.00           C
ATOM   3250  CG  ARG X 415      53.945  61.124  30.400  1.00  0.00           C
ATOM   3251  CD  ARG X 415      55.059  60.528  29.467  1.00  0.00           C
ATOM   3252  NE  ARG X 415      56.402  61.090  29.821  1.00  0.00           N
ATOM   3253  CZ  ARG X 415      57.464  60.924  29.081  1.00  0.00           C
ATOM   3254  NH1 ARG X 415      57.514  60.263  27.943  1.00  0.00           N
ATOM   3255  NH2 ARG X 415      58.585  61.308  29.518  1.00  0.00           N
ATOM   3256  C   ARG X 415      50.109  60.984  30.104  1.00  0.00           C
ATOM   3257  O   ARG X 415      49.669  61.957  29.517  1.00  0.00           O
ATOM   3258  N   ASN X 416      49.463  59.834  30.110  1.00  0.00           N
ATOM   3259  CA  ASN X 416      48.139  59.629  29.558  1.00  0.00           C
ATOM   3260  CB  ASN X 416      47.996  58.136  29.432  1.00  0.00           C
ATOM   3261  CG  ASN X 416      48.867  57.551  28.327  1.00  0.00           C
ATOM   3262  OD1 ASN X 416      49.226  58.185  27.345  1.00  0.00           O
ATOM   3263  ND2 ASN X 416      49.172  56.264  28.464  1.00  0.00           N
ATOM   3264  C   ASN X 416      46.964  60.355  30.244  1.00  0.00           C
ATOM   3265  O   ASN X 416      45.928  60.661  29.685  1.00  0.00           O
ATOM   3266  N   HIE X 417      47.082  60.597  31.550  1.00  0.00           N
ATOM   3267  CA  HIE X 417      46.065  61.327  32.294  1.00  0.00           C
ATOM   3268  CB  HIE X 417      46.305  60.981  33.758  1.00  0.00           C
ATOM   3269  CG  HIE X 417      45.366  61.548  34.852  1.00  0.00           C
ATOM   3270  ND1 HIE X 417      44.146  61.028  35.288  1.00  0.00           N
ATOM   3271  CE1 HIE X 417      43.830  61.876  36.253  1.00  0.00           C
ATOM   3272  NE2 HIE X 417      44.751  62.804  36.457  1.00  0.00           N
ATOM   3273  CD2 HIE X 417      45.745  62.688  35.521  1.00  0.00           C
ATOM   3274  C   HIE X 417      46.184  62.877  32.073  1.00  0.00           C
ATOM   3275  O   HIE X 417      45.186  63.589  31.909  1.00  0.00           O
ATOM   3276  N   ARG X 418      47.444  63.370  31.970  1.00  0.00           N
ATOM   3277  CA  ARG X 418      47.694  64.721  31.329  1.00  0.00           C
ATOM   3278  CB  ARG X 418      49.202  64.909  31.477  1.00  0.00           C
ATOM   3279  CG  ARG X 418      49.552  66.358  31.111  1.00  0.00           C
ATOM   3280  CD  ARG X 418      51.084  66.410  31.239  1.00  0.00           C
ATOM   3281  NE  ARG X 418      51.781  65.741  30.209  1.00  0.00           N
ATOM   3282  CZ  ARG X 418      53.012  65.462  30.255  1.00  0.00           C
ATOM   3283  NH1 ARG X 418      53.905  65.692  31.196  1.00  0.00           N
ATOM   3284  NH2 ARG X 418      53.448  64.637  29.366  1.00  0.00           N
ATOM   3285  C   ARG X 418      47.151  64.834  29.868  1.00  0.00           C
ATOM   3286  O   ARG X 418      46.587  65.869  29.625  1.00  0.00           O
ATOM   3287  N   ASP X 419      47.385  63.947  28.940  1.00  0.00           N
ATOM   3288  CA  ASP X 419      46.738  64.036  27.611  1.00  0.00           C
ATOM   3289  CB  ASP X 419      47.235  62.937  26.715  1.00  0.00           C
ATOM   3290  CG  ASP X 419      47.007  63.236  25.253  1.00  0.00           C
ATOM   3291  OD1 ASP X 419      46.443  62.396  24.520  1.00  0.00           O
ATOM   3292  OD2 ASP X 419      47.512  64.296  24.780  1.00  0.00           O
ATOM   3293  C   ASP X 419      45.187  63.957  27.688  1.00  0.00           C
ATOM   3294  O   ASP X 419      44.450  64.625  26.926  1.00  0.00           O
ATOM   3295  N   ALA X 420      44.562  63.269  28.629  1.00  0.00           N
ATOM   3296  CA  ALA X 420      43.148  63.364  29.019  1.00  0.00           C
ATOM   3297  CB  ALA X 420      42.945  62.151  29.942  1.00  0.00           C
ATOM   3298  C   ALA X 420      42.693  64.714  29.609  1.00  0.00           C
ATOM   3299  O   ALA X 420      41.501  64.778  29.946  1.00  0.00           O
ATOM   3300  N   GLY X 421      43.493  65.733  29.593  1.00  0.00           N
ATOM   3301  CA  GLY X 421      43.174  67.088  30.127  1.00  0.00           C
ATOM   3302  C   GLY X 421      43.320  67.394  31.600  1.00  0.00           C
ATOM   3303  O   GLY X 421      42.916  68.463  32.058  1.00  0.00           O
ATOM   3304  N   ALA X 422      43.914  66.572  32.397  1.00  0.00           N
ATOM   3305  CA  ALA X 422      43.933  66.670  33.866  1.00  0.00           C
ATOM   3306  CB  ALA X 422      43.585  65.329  34.484  1.00  0.00           C
ATOM   3307  C   ALA X 422      45.298  67.191  34.350  1.00  0.00           C
ATOM   3308  O   ALA X 422      46.311  66.773  33.818  1.00  0.00           O
ATOM   3309  N   PRO X 423      45.392  68.081  35.357  1.00  0.00           N
ATOM   3310  CD  PRO X 423      44.204  68.665  36.079  1.00  0.00           C
ATOM   3311  CG  PRO X 423      44.685  69.316  37.391  1.00  0.00           C
ATOM   3312  CB  PRO X 423      46.115  69.514  37.072  1.00  0.00           C
ATOM   3313  CA  PRO X 423      46.551  68.485  36.064  1.00  0.00           C
ATOM   3314  C   PRO X 423      47.355  67.277  36.704  1.00  0.00           C
ATOM   3315  O   PRO X 423      46.796  66.204  36.954  1.00  0.00           O
ATOM   3316  N   THR X 424      48.626  67.464  36.873  1.00  0.00           N
ATOM   3317  CA  THR X 424      49.452  66.372  37.448  1.00  0.00           C
ATOM   3318  CB  THR X 424      49.747  65.290  36.390  1.00  0.00           C
ATOM   3319  CG2 THR X 424      49.268  63.973  36.962  1.00  0.00           C
ATOM   3320  OG1 THR X 424      49.354  65.542  35.040  1.00  0.00           O
ATOM   3321  C   THR X 424      50.758  67.018  37.983  1.00  0.00           C
ATOM   3322  O   THR X 424      51.238  68.022  37.435  1.00  0.00           O
ATOM   3323  N   TYR X 425      51.196  66.502  39.094  1.00  0.00           N
ATOM   3324  CA  TYR X 425      52.499  66.706  39.662  1.00  0.00           C
ATOM   3325  CB  TYR X 425      52.426  67.553  40.933  1.00  0.00           C
ATOM   3326  CG  TYR X 425      51.253  68.502  41.064  1.00  0.00           C
ATOM   3327  CD1 TYR X 425      50.017  67.993  41.312  1.00  0.00           C
ATOM   3328  CE1 TYR X 425      48.888  68.818  41.270  1.00  0.00           C
ATOM   3329  CZ  TYR X 425      49.018  70.239  41.015  1.00  0.00           C
ATOM   3330  OH  TYR X 425      47.987  71.120  40.979  1.00  0.00           O
ATOM   3331  CE2 TYR X 425      50.325  70.746  40.793  1.00  0.00           C
ATOM   3332  CD2 TYR X 425      51.457  69.886  40.815  1.00  0.00           C
ATOM   3333  C   TYR X 425      53.094  65.308  40.016  1.00  0.00           C
ATOM   3334  O   TYR X 425      52.380  64.393  40.346  1.00  0.00           O
ATOM   3335  N   MET X 426      54.451  65.215  39.921  1.00  0.00           N
ATOM   3336  CA  MET X 426      55.216  63.893  40.096  1.00  0.00           C
ATOM   3337  CB  MET X 426      55.704  63.317  38.722  1.00  0.00           C
ATOM   3338  CG  MET X 426      54.507  62.643  37.979  1.00  0.00           C
ATOM   3339  SD  MET X 426      54.737  61.446  36.688  1.00  0.00           S
ATOM   3340  CE  MET X 426      54.182  59.860  37.458  1.00  0.00           C
ATOM   3341  C   MET X 426      56.416  64.149  40.939  1.00  0.00           C
ATOM   3342  O   MET X 426      56.975  65.250  40.885  1.00  0.00           O
ATOM   3343  N   TYR X 427      56.874  63.184  41.763  1.00  0.00           N
ATOM   3344  CA  TYR X 427      57.957  63.504  42.718  1.00  0.00           C
ATOM   3345  CB  TYR X 427      57.438  64.146  44.011  1.00  0.00           C
ATOM   3346  CG  TYR X 427      56.476  63.271  44.879  1.00  0.00           C
ATOM   3347  CD1 TYR X 427      57.050  62.308  45.754  1.00  0.00           C
ATOM   3348  CE1 TYR X 427      56.264  61.429  46.545  1.00  0.00           C
ATOM   3349  CZ  TYR X 427      54.840  61.356  46.239  1.00  0.00           C
ATOM   3350  OH  TYR X 427      54.009  60.461  46.855  1.00  0.00           O
ATOM   3351  CE2 TYR X 427      54.291  62.302  45.347  1.00  0.00           C
ATOM   3352  CD2 TYR X 427      55.094  63.269  44.682  1.00  0.00           C
ATOM   3353  C   TYR X 427      58.728  62.282  43.115  1.00  0.00           C
ATOM   3354  O   TYR X 427      58.168  61.189  43.138  1.00  0.00           O
ATOM   3355  N   GLU X 428      59.943  62.438  43.538  1.00  0.00           N
ATOM   3356  CA  GLU X 428      60.748  61.352  44.148  1.00  0.00           C
ATOM   3357  CB  GLU X 428      61.687  60.787  43.051  1.00  0.00           C
ATOM   3358  CG  GLU X 428      62.598  61.735  42.329  1.00  0.00           C
ATOM   3359  CD  GLU X 428      63.807  61.281  41.506  1.00  0.00           C
ATOM   3360  OE1 GLU X 428      64.810  62.042  41.431  1.00  0.00           O
ATOM   3361  OE2 GLU X 428      63.741  60.230  40.857  1.00  0.00           O
ATOM   3362  C   GLU X 428      61.465  61.956  45.409  1.00  0.00           C
ATOM   3363  O   GLU X 428      61.529  63.222  45.522  1.00  0.00           O
ATOM   3364  N   PHE X 429      61.895  61.210  46.364  1.00  0.00           N
ATOM   3365  CA  PHE X 429      62.730  61.665  47.493  1.00  0.00           C
ATOM   3366  CB  PHE X 429      62.428  60.946  48.824  1.00  0.00           C
ATOM   3367  CG  PHE X 429      61.320  61.655  49.578  1.00  0.00           C
ATOM   3368  CD1 PHE X 429      61.537  62.544  50.701  1.00  0.00           C
ATOM   3369  CE1 PHE X 429      60.426  63.135  51.388  1.00  0.00           C
ATOM   3370  CZ  PHE X 429      59.102  62.793  50.968  1.00  0.00           C
ATOM   3371  CE2 PHE X 429      58.937  61.876  49.957  1.00  0.00           C
ATOM   3372  CD2 PHE X 429      60.040  61.264  49.247  1.00  0.00           C
ATOM   3373  C   PHE X 429      64.174  61.289  47.076  1.00  0.00           C
ATOM   3374  O   PHE X 429      64.404  60.133  46.646  1.00  0.00           O
ATOM   3375  N   GLN X 430      65.141  62.121  47.395  1.00  0.00           N
ATOM   3376  CA  GLN X 430      66.526  61.840  47.546  1.00  0.00           C
ATOM   3377  CB  GLN X 430      67.348  63.092  47.809  1.00  0.00           C
ATOM   3378  CG  GLN X 430      67.135  64.339  46.858  1.00  0.00           C
ATOM   3379  CD  GLN X 430      67.538  65.688  47.555  1.00  0.00           C
ATOM   3380  OE1 GLN X 430      68.701  65.857  47.992  1.00  0.00           O
ATOM   3381  NE2 GLN X 430      66.594  66.620  47.710  1.00  0.00           N
ATOM   3382  C   GLN X 430      66.797  60.779  48.669  1.00  0.00           C
ATOM   3383  O   GLN X 430      67.177  59.637  48.341  1.00  0.00           O
ATOM   3384  N   TYR X 431      66.496  61.040  49.955  1.00  0.00           N
ATOM   3385  CA  TYR X 431      66.647  60.114  51.142  1.00  0.00           C
ATOM   3386  CB  TYR X 431      68.091  60.342  51.785  1.00  0.00           C
ATOM   3387  CG  TYR X 431      69.283  59.827  51.024  1.00  0.00           C
ATOM   3388  CD1 TYR X 431      69.391  58.458  50.821  1.00  0.00           C
ATOM   3389  CE1 TYR X 431      70.535  57.912  50.158  1.00  0.00           C
ATOM   3390  CZ  TYR X 431      71.429  58.772  49.500  1.00  0.00           C
ATOM   3391  OH  TYR X 431      72.436  58.258  48.769  1.00  0.00           O
ATOM   3392  CE2 TYR X 431      71.355  60.179  49.687  1.00  0.00           C
ATOM   3393  CD2 TYR X 431      70.254  60.695  50.409  1.00  0.00           C
ATOM   3394  C   TYR X 431      65.542  60.452  52.116  1.00  0.00           C
ATOM   3395  O   TYR X 431      65.257  61.667  52.352  1.00  0.00           O
ATOM   3396  N   ARG X 432      64.852  59.508  52.752  1.00  0.00           N
ATOM   3397  CA  ARG X 432      63.720  59.814  53.653  1.00  0.00           C
ATOM   3398  CB  ARG X 432      62.632  58.801  53.698  1.00  0.00           C
ATOM   3399  CG  ARG X 432      61.757  58.620  52.415  1.00  0.00           C
ATOM   3400  CD  ARG X 432      62.434  57.889  51.250  1.00  0.00           C
ATOM   3401  NE  ARG X 432      61.448  57.612  50.215  1.00  0.00           N
ATOM   3402  CZ  ARG X 432      61.634  56.693  49.271  1.00  0.00           C
ATOM   3403  NH1 ARG X 432      60.636  56.314  48.570  1.00  0.00           N
ATOM   3404  NH2 ARG X 432      62.843  56.133  48.944  1.00  0.00           N
ATOM   3405  C   ARG X 432      64.280  60.116  55.033  1.00  0.00           C
ATOM   3406  O   ARG X 432      65.208  59.425  55.399  1.00  0.00           O
ATOM   3407  N   PRO X 433      63.557  60.854  55.906  1.00  0.00           N
ATOM   3408  CD  PRO X 433      62.559  61.910  55.665  1.00  0.00           C
ATOM   3409  CG  PRO X 433      62.387  62.721  57.019  1.00  0.00           C
ATOM   3410  CB  PRO X 433      62.994  61.739  58.024  1.00  0.00           C
ATOM   3411  CA  PRO X 433      64.057  60.988  57.269  1.00  0.00           C
ATOM   3412  C   PRO X 433      64.244  59.595  58.053  1.00  0.00           C
ATOM   3413  O   PRO X 433      63.706  58.559  57.681  1.00  0.00           O
ATOM   3414  N   SER X 434      64.919  59.594  59.225  1.00  0.00           N
ATOM   3415  CA  SER X 434      65.551  58.377  59.780  1.00  0.00           C
ATOM   3416  CB  SER X 434      67.035  58.705  60.125  1.00  0.00           C
ATOM   3417  OG  SER X 434      67.108  59.588  61.156  1.00  0.00           O
ATOM   3418  C   SER X 434      64.756  57.431  60.757  1.00  0.00           C
ATOM   3419  O   SER X 434      65.342  56.486  61.274  1.00  0.00           O
ATOM   3420  N   PHE X 435      63.404  57.634  60.825  1.00  0.00           N
ATOM   3421  CA  PHE X 435      62.490  56.605  61.349  1.00  0.00           C
ATOM   3422  CB  PHE X 435      60.990  57.032  61.523  1.00  0.00           C
ATOM   3423  CG  PHE X 435      60.838  58.441  62.081  1.00  0.00           C
ATOM   3424  CD1 PHE X 435      60.837  58.625  63.472  1.00  0.00           C
ATOM   3425  CE1 PHE X 435      60.841  59.912  64.010  1.00  0.00           C
ATOM   3426  CZ  PHE X 435      60.809  60.999  63.143  1.00  0.00           C
ATOM   3427  CE2 PHE X 435      60.924  60.812  61.706  1.00  0.00           C
ATOM   3428  CD2 PHE X 435      60.707  59.538  61.204  1.00  0.00           C
ATOM   3429  C   PHE X 435      62.615  55.271  60.490  1.00  0.00           C
ATOM   3430  O   PHE X 435      62.778  55.287  59.273  1.00  0.00           O
ATOM   3431  N   SER X 436      62.519  54.063  61.127  1.00  0.00           N
ATOM   3432  CA  SER X 436      62.525  52.731  60.342  1.00  0.00           C
ATOM   3433  CB  SER X 436      63.978  52.309  60.090  1.00  0.00           C
ATOM   3434  OG  SER X 436      63.988  51.122  59.308  1.00  0.00           O
ATOM   3435  C   SER X 436      61.745  51.613  60.985  1.00  0.00           C
ATOM   3436  O   SER X 436      61.614  51.565  62.248  1.00  0.00           O
ATOM   3437  N   SER X 437      61.229  50.630  60.182  1.00  0.00           N
ATOM   3438  CA  SER X 437      60.651  49.419  60.749  1.00  0.00           C
ATOM   3439  CB  SER X 437      59.240  49.404  60.244  1.00  0.00           C
ATOM   3440  OG  SER X 437      59.222  49.642  58.864  1.00  0.00           O
ATOM   3441  C   SER X 437      61.450  48.118  60.488  1.00  0.00           C
ATOM   3442  O   SER X 437      61.531  47.671  59.331  1.00  0.00           O
ATOM   3443  N   ASP X 438      61.989  47.448  61.496  1.00  0.00           N
ATOM   3444  CA  ASP X 438      63.161  46.496  61.528  1.00  0.00           C
ATOM   3445  CB  ASP X 438      63.113  45.778  62.806  1.00  0.00           C
ATOM   3446  CG  ASP X 438      64.471  45.123  63.043  1.00  0.00           C
ATOM   3447  OD1 ASP X 438      65.387  45.948  63.379  1.00  0.00           O
ATOM   3448  OD2 ASP X 438      64.673  43.957  62.758  1.00  0.00           O
ATOM   3449  C   ASP X 438      63.494  45.622  60.400  1.00  0.00           C
ATOM   3450  O   ASP X 438      64.663  45.320  60.131  1.00  0.00           O
ATOM   3451  N   MET X 439      62.461  45.070  59.702  1.00  0.00           N
ATOM   3452  CA  MET X 439      62.747  44.103  58.625  1.00  0.00           C
ATOM   3453  CB  MET X 439      61.638  42.939  58.765  1.00  0.00           C
ATOM   3454  CG  MET X 439      61.920  41.907  59.865  1.00  0.00           C
ATOM   3455  SD  MET X 439      60.720  40.573  60.244  1.00  0.00           S
ATOM   3456  CE  MET X 439      61.616  39.492  61.389  1.00  0.00           C
ATOM   3457  C   MET X 439      62.934  44.734  57.189  1.00  0.00           C
ATOM   3458  O   MET X 439      63.254  44.033  56.217  1.00  0.00           O
ATOM   3459  N   LYS X 440      62.627  46.008  57.014  1.00  0.00           N
ATOM   3460  CA  LYS X 440      62.840  46.718  55.781  1.00  0.00           C
ATOM   3461  CB  LYS X 440      61.853  47.856  55.628  1.00  0.00           C
ATOM   3462  CG  LYS X 440      62.053  49.054  56.530  1.00  0.00           C
ATOM   3463  CD  LYS X 440      62.003  50.418  55.725  1.00  0.00           C
ATOM   3464  CE  LYS X 440      60.650  50.595  55.038  1.00  0.00           C
ATOM   3465  NZ  LYS X 440      60.583  51.547  53.990  1.00  0.00           N
ATOM   3466  C   LYS X 440      64.325  47.082  55.439  1.00  0.00           C
ATOM   3467  O   LYS X 440      65.068  47.223  56.399  1.00  0.00           O
ATOM   3468  N   PRO X 441      64.717  47.264  54.114  1.00  0.00           N
ATOM   3469  CD  PRO X 441      63.841  47.086  52.992  1.00  0.00           C
ATOM   3470  CG  PRO X 441      64.775  47.040  51.834  1.00  0.00           C
ATOM   3471  CB  PRO X 441      66.219  47.136  52.248  1.00  0.00           C
ATOM   3472  CA  PRO X 441      66.134  47.524  53.750  1.00  0.00           C
ATOM   3473  C   PRO X 441      66.605  48.943  53.936  1.00  0.00           C
ATOM   3474  O   PRO X 441      67.581  49.390  53.277  1.00  0.00           O
ATOM   3475  N   LYS X 442      65.982  49.734  54.848  1.00  0.00           N
ATOM   3476  CA  LYS X 442      66.420  51.061  55.300  1.00  0.00           C
ATOM   3477  CB  LYS X 442      65.556  51.361  56.545  1.00  0.00           C
ATOM   3478  CG  LYS X 442      65.633  52.862  56.977  1.00  0.00           C
ATOM   3479  CD  LYS X 442      64.338  53.581  56.806  1.00  0.00           C
ATOM   3480  CE  LYS X 442      64.647  55.113  56.861  1.00  0.00           C
ATOM   3481  NZ  LYS X 442      63.482  55.990  56.863  1.00  0.00           N
ATOM   3482  C   LYS X 442      67.850  51.120  55.714  1.00  0.00           C
ATOM   3483  O   LYS X 442      68.577  52.106  55.465  1.00  0.00           O
ATOM   3484  N   THR X 443      68.283  49.970  56.268  1.00  0.00           N
ATOM   3485  CA  THR X 443      69.643  49.839  56.927  1.00  0.00           C
ATOM   3486  CB  THR X 443      69.686  48.662  57.873  1.00  0.00           C
ATOM   3487  CG2 THR X 443      68.808  49.094  59.093  1.00  0.00           C
ATOM   3488  OG1 THR X 443      69.206  47.552  57.213  1.00  0.00           O
ATOM   3489  C   THR X 443      70.755  49.568  55.870  1.00  0.00           C
ATOM   3490  O   THR X 443      71.954  49.500  56.147  1.00  0.00           O
ATOM   3491  N   VAL X 444      70.401  49.310  54.629  1.00  0.00           N
ATOM   3492  CA  VAL X 444      71.402  48.996  53.577  1.00  0.00           C
ATOM   3493  CB  VAL X 444      71.297  47.504  53.078  1.00  0.00           C
ATOM   3494  CG1 VAL X 444      71.732  46.485  54.131  1.00  0.00           C
ATOM   3495  CG2 VAL X 444      69.984  47.234  52.306  1.00  0.00           C
ATOM   3496  C   VAL X 444      71.165  49.908  52.313  1.00  0.00           C
ATOM   3497  O   VAL X 444      71.637  49.623  51.222  1.00  0.00           O
ATOM   3498  N   ILE X 445      70.288  50.918  52.514  1.00  0.00           N
ATOM   3499  CA  ILE X 445      69.713  51.904  51.557  1.00  0.00           C
ATOM   3500  CB  ILE X 445      70.551  53.211  51.454  1.00  0.00           C
ATOM   3501  CG2 ILE X 445      70.505  53.870  52.848  1.00  0.00           C
ATOM   3502  CG1 ILE X 445      71.896  52.829  50.941  1.00  0.00           C
ATOM   3503  CD1 ILE X 445      72.564  53.933  50.131  1.00  0.00           C
ATOM   3504  C   ILE X 445      69.126  51.360  50.240  1.00  0.00           C
ATOM   3505  O   ILE X 445      68.943  52.155  49.268  1.00  0.00           O
ATOM   3506  N   GLY X 446      68.704  50.164  50.272  1.00  0.00           N
ATOM   3507  CA  GLY X 446      67.992  49.507  49.245  1.00  0.00           C
ATOM   3508  C   GLY X 446      66.488  49.760  49.348  1.00  0.00           C
ATOM   3509  O   GLY X 446      65.707  48.899  48.996  1.00  0.00           O
ATOM   3510  N   ASP X 447      65.990  50.897  49.791  1.00  0.00           N
ATOM   3511  CA  ASP X 447      64.626  51.054  50.294  1.00  0.00           C
ATOM   3512  CB  ASP X 447      64.732  52.178  51.335  1.00  0.00           C
ATOM   3513  CG  ASP X 447      63.857  52.053  52.615  1.00  0.00           C
ATOM   3514  OD1 ASP X 447      62.957  51.164  52.629  1.00  0.00           O
ATOM   3515  OD2 ASP X 447      64.003  52.963  53.483  1.00  0.00           O
ATOM   3516  C   ASP X 447      63.452  51.178  49.359  1.00  0.00           C
ATOM   3517  O   ASP X 447      63.657  51.471  48.230  1.00  0.00           O
ATOM   3518  N   HIP X 448      62.271  51.087  49.862  1.00  0.00           N
ATOM   3519  CA  HIP X 448      60.943  51.448  49.228  1.00  0.00           C
ATOM   3520  CB  HIP X 448      60.678  50.308  48.223  1.00  0.00           C
ATOM   3521  CG  HIP X 448      59.455  50.325  47.283  1.00  0.00           C
ATOM   3522  ND1 HIP X 448      59.592  50.303  45.913  1.00  0.00           N
ATOM   3523  CE1 HIP X 448      58.395  50.335  45.408  1.00  0.00           C
ATOM   3524  NE2 HIP X 448      57.437  50.278  46.367  1.00  0.00           N
ATOM   3525  CD2 HIP X 448      58.121  50.284  47.554  1.00  0.00           C
ATOM   3526  C   HIP X 448      59.726  51.558  50.236  1.00  0.00           C
ATOM   3527  O   HIP X 448      59.796  50.899  51.306  1.00  0.00           O
ATOM   3528  N   GLY X 449      58.715  52.328  49.906  1.00  0.00           N
ATOM   3529  CA  GLY X 449      57.469  52.334  50.726  1.00  0.00           C
ATOM   3530  C   GLY X 449      57.811  52.709  52.228  1.00  0.00           C
ATOM   3531  O   GLY X 449      57.843  51.922  53.176  1.00  0.00           O
ATOM   3532  N   ASP X 450      58.271  53.988  52.374  1.00  0.00           N
ATOM   3533  CA  ASP X 450      58.820  54.528  53.576  1.00  0.00           C
ATOM   3534  CB  ASP X 450      60.255  54.923  53.224  1.00  0.00           C
ATOM   3535  CG  ASP X 450      61.086  54.962  54.498  1.00  0.00           C
ATOM   3536  OD1 ASP X 450      61.022  54.011  55.317  1.00  0.00           O
ATOM   3537  OD2 ASP X 450      61.740  56.019  54.667  1.00  0.00           O
ATOM   3538  C   ASP X 450      58.047  55.671  54.319  1.00  0.00           C
ATOM   3539  O   ASP X 450      58.086  55.896  55.518  1.00  0.00           O
ATOM   3540  N   GLU X 451      57.337  56.434  53.464  1.00  0.00           N
ATOM   3541  CA  GLU X 451      56.596  57.668  53.771  1.00  0.00           C
ATOM   3542  CB  GLU X 451      56.093  58.335  52.487  1.00  0.00           C
ATOM   3543  CG  GLU X 451      57.153  58.718  51.424  1.00  0.00           C
ATOM   3544  CD  GLU X 451      57.834  57.553  50.626  1.00  0.00           C
ATOM   3545  OE1 GLU X 451      57.504  56.332  50.713  1.00  0.00           O
ATOM   3546  OE2 GLU X 451      58.746  57.831  49.744  1.00  0.00           O
ATOM   3547  C   GLU X 451      55.461  57.417  54.778  1.00  0.00           C
ATOM   3548  O   GLU X 451      55.243  58.272  55.662  1.00  0.00           O
ATOM   3549  N   LEU X 452      54.870  56.189  54.852  1.00  0.00           N
ATOM   3550  CA  LEU X 452      53.887  55.729  55.894  1.00  0.00           C
ATOM   3551  CB  LEU X 452      52.952  54.588  55.371  1.00  0.00           C
ATOM   3552  CG  LEU X 452      53.569  53.194  55.398  1.00  0.00           C
ATOM   3553  CD1 LEU X 452      52.689  52.308  54.524  1.00  0.00           C
ATOM   3554  CD2 LEU X 452      54.950  53.111  54.736  1.00  0.00           C
ATOM   3555  C   LEU X 452      54.334  55.688  57.377  1.00  0.00           C
ATOM   3556  O   LEU X 452      53.492  55.872  58.305  1.00  0.00           O
ATOM   3557  N   PHE X 453      55.650  55.541  57.492  1.00  0.00           N
ATOM   3558  CA  PHE X 453      56.258  55.359  58.796  1.00  0.00           C
ATOM   3559  CB  PHE X 453      57.045  54.064  58.747  1.00  0.00           C
ATOM   3560  CG  PHE X 453      57.425  53.692  60.192  1.00  0.00           C
ATOM   3561  CD1 PHE X 453      56.480  53.078  61.040  1.00  0.00           C
ATOM   3562  CE1 PHE X 453      56.786  52.724  62.359  1.00  0.00           C
ATOM   3563  CZ  PHE X 453      58.099  52.915  62.737  1.00  0.00           C
ATOM   3564  CE2 PHE X 453      59.083  53.530  61.940  1.00  0.00           C
ATOM   3565  CD2 PHE X 453      58.707  53.864  60.660  1.00  0.00           C
ATOM   3566  C   PHE X 453      57.164  56.545  59.038  1.00  0.00           C
ATOM   3567  O   PHE X 453      57.331  56.831  60.240  1.00  0.00           O
ATOM   3568  N   SER X 454      57.704  57.276  58.043  1.00  0.00           N
ATOM   3569  CA  SER X 454      58.882  58.143  58.186  1.00  0.00           C
ATOM   3570  CB  SER X 454      59.986  57.498  57.317  1.00  0.00           C
ATOM   3571  OG  SER X 454      60.477  56.257  57.771  1.00  0.00           O
ATOM   3572  C   SER X 454      58.494  59.545  57.848  1.00  0.00           C
ATOM   3573  O   SER X 454      59.298  60.464  58.074  1.00  0.00           O
ATOM   3574  N   VAL X 455      57.245  59.822  57.314  1.00  0.00           N
ATOM   3575  CA  VAL X 455      56.800  61.117  56.781  1.00  0.00           C
ATOM   3576  CB  VAL X 455      57.158  61.292  55.288  1.00  0.00           C
ATOM   3577  CG1 VAL X 455      56.935  62.784  54.877  1.00  0.00           C
ATOM   3578  CG2 VAL X 455      58.591  60.761  54.953  1.00  0.00           C
ATOM   3579  C   VAL X 455      55.377  61.481  57.181  1.00  0.00           C
ATOM   3580  O   VAL X 455      55.117  62.539  57.699  1.00  0.00           O
ATOM   3581  N   PHE X 456      54.373  60.637  56.898  1.00  0.00           N
ATOM   3582  CA  PHE X 456      52.923  60.899  56.876  1.00  0.00           C
ATOM   3583  CB  PHE X 456      52.356  59.872  55.890  1.00  0.00           C
ATOM   3584  CG  PHE X 456      52.680  59.952  54.443  1.00  0.00           C
ATOM   3585  CD1 PHE X 456      52.402  58.828  53.600  1.00  0.00           C
ATOM   3586  CE1 PHE X 456      52.782  58.729  52.222  1.00  0.00           C
ATOM   3587  CZ  PHE X 456      53.459  59.893  51.675  1.00  0.00           C
ATOM   3588  CE2 PHE X 456      53.686  61.085  52.477  1.00  0.00           C
ATOM   3589  CD2 PHE X 456      53.315  61.023  53.841  1.00  0.00           C
ATOM   3590  C   PHE X 456      52.255  60.816  58.227  1.00  0.00           C
ATOM   3591  O   PHE X 456      51.540  59.872  58.637  1.00  0.00           O
ATOM   3592  N   GLY X 457      52.211  62.032  58.855  1.00  0.00           N
ATOM   3593  CA  GLY X 457      51.640  62.142  60.240  1.00  0.00           C
ATOM   3594  C   GLY X 457      52.524  61.474  61.315  1.00  0.00           C
ATOM   3595  O   GLY X 457      52.809  62.038  62.329  1.00  0.00           O
ATOM   3596  N   ALA X 458      53.089  60.266  60.975  1.00  0.00           N
ATOM   3597  CA  ALA X 458      53.875  59.432  61.863  1.00  0.00           C
ATOM   3598  CB  ALA X 458      54.098  58.046  61.212  1.00  0.00           C
ATOM   3599  C   ALA X 458      55.098  59.973  62.518  1.00  0.00           C
ATOM   3600  O   ALA X 458      55.270  59.524  63.650  1.00  0.00           O
ATOM   3601  N   PRO X 459      55.910  60.972  62.002  1.00  0.00           N
ATOM   3602  CD  PRO X 459      56.039  61.203  60.527  1.00  0.00           C
ATOM   3603  CG  PRO X 459      57.404  61.794  60.359  1.00  0.00           C
ATOM   3604  CB  PRO X 459      57.620  62.533  61.632  1.00  0.00           C
ATOM   3605  CA  PRO X 459      56.988  61.646  62.744  1.00  0.00           C
ATOM   3606  C   PRO X 459      56.640  62.621  63.844  1.00  0.00           C
ATOM   3607  O   PRO X 459      57.436  62.912  64.672  1.00  0.00           O
ATOM   3608  N   PHE X 460      55.372  62.919  63.920  1.00  0.00           N
ATOM   3609  CA  PHE X 460      54.719  63.636  65.032  1.00  0.00           C
ATOM   3610  CB  PHE X 460      53.864  64.771  64.449  1.00  0.00           C
ATOM   3611  CG  PHE X 460      54.633  65.790  63.647  1.00  0.00           C
ATOM   3612  CD1 PHE X 460      55.124  66.855  64.402  1.00  0.00           C
ATOM   3613  CE1 PHE X 460      55.866  67.834  63.703  1.00  0.00           C
ATOM   3614  CZ  PHE X 460      56.195  67.680  62.315  1.00  0.00           C
ATOM   3615  CE2 PHE X 460      55.676  66.571  61.612  1.00  0.00           C
ATOM   3616  CD2 PHE X 460      54.840  65.612  62.249  1.00  0.00           C
ATOM   3617  C   PHE X 460      53.964  62.728  65.962  1.00  0.00           C
ATOM   3618  O   PHE X 460      53.507  63.155  67.042  1.00  0.00           O
ATOM   3619  N   LEU X 461      53.924  61.443  65.576  1.00  0.00           N
ATOM   3620  CA  LEU X 461      53.466  60.295  66.464  1.00  0.00           C
ATOM   3621  CB  LEU X 461      52.278  59.460  65.797  1.00  0.00           C
ATOM   3622  CG  LEU X 461      50.968  60.248  65.275  1.00  0.00           C
ATOM   3623  CD1 LEU X 461      49.831  59.423  64.760  1.00  0.00           C
ATOM   3624  CD2 LEU X 461      50.386  61.048  66.400  1.00  0.00           C
ATOM   3625  C   LEU X 461      54.612  59.328  66.845  1.00  0.00           C
ATOM   3626  O   LEU X 461      54.438  58.197  67.326  1.00  0.00           O
ATOM   3627  N   LYS X 462      55.842  59.828  66.796  1.00  0.00           N
ATOM   3628  CA  LYS X 462      57.169  59.249  67.259  1.00  0.00           C
ATOM   3629  CB  LYS X 462      57.870  58.788  66.022  1.00  0.00           C
ATOM   3630  CG  LYS X 462      57.216  57.462  65.460  1.00  0.00           C
ATOM   3631  CD  LYS X 462      57.770  56.833  64.173  1.00  0.00           C
ATOM   3632  CE  LYS X 462      56.722  56.052  63.346  1.00  0.00           C
ATOM   3633  NZ  LYS X 462      56.004  55.071  64.173  1.00  0.00           N
ATOM   3634  C   LYS X 462      58.002  60.374  67.932  1.00  0.00           C
ATOM   3635  O   LYS X 462      57.529  61.494  68.010  1.00  0.00           O
ATOM   3636  N   GLU X 463      59.264  60.099  68.283  1.00  0.00           N
ATOM   3637  CA  GLU X 463      60.159  60.779  69.198  1.00  0.00           C
ATOM   3638  CB  GLU X 463      60.006  60.175  70.580  1.00  0.00           C
ATOM   3639  CG  GLU X 463      58.679  60.581  71.130  1.00  0.00           C
ATOM   3640  CD  GLU X 463      58.547  60.054  72.605  1.00  0.00           C
ATOM   3641  OE1 GLU X 463      59.189  60.588  73.534  1.00  0.00           O
ATOM   3642  OE2 GLU X 463      57.837  58.993  72.771  1.00  0.00           O
ATOM   3643  C   GLU X 463      61.549  60.562  68.609  1.00  0.00           C
ATOM   3644  O   GLU X 463      61.861  59.503  68.104  1.00  0.00           O
ATOM   3645  N   GLY X 464      62.448  61.523  68.841  1.00  0.00           N
ATOM   3646  CA  GLY X 464      63.894  61.461  68.898  1.00  0.00           C
ATOM   3647  C   GLY X 464      64.605  61.867  67.537  1.00  0.00           C
ATOM   3648  O   GLY X 464      65.679  61.328  67.362  1.00  0.00           O
ATOM   3649  N   ALA X 465      63.992  62.535  66.581  1.00  0.00           N
ATOM   3650  CA  ALA X 465      64.619  62.967  65.349  1.00  0.00           C
ATOM   3651  CB  ALA X 465      63.655  62.666  64.207  1.00  0.00           C
ATOM   3652  C   ALA X 465      65.103  64.442  65.294  1.00  0.00           C
ATOM   3653  O   ALA X 465      64.863  65.291  66.165  1.00  0.00           O
ATOM   3654  N   SER X 466      65.974  64.819  64.342  1.00  0.00           N
ATOM   3655  CA  SER X 466      66.603  66.132  64.190  1.00  0.00           C
ATOM   3656  CB  SER X 466      67.967  66.034  63.538  1.00  0.00           C
ATOM   3657  OG  SER X 466      68.033  65.880  62.176  1.00  0.00           O
ATOM   3658  C   SER X 466      65.590  67.203  63.682  1.00  0.00           C
ATOM   3659  O   SER X 466      64.622  66.803  63.035  1.00  0.00           O
ATOM   3660  N   GLU X 467      65.844  68.512  63.953  1.00  0.00           N
ATOM   3661  CA  GLU X 467      64.852  69.551  63.661  1.00  0.00           C
ATOM   3662  CB  GLU X 467      65.389  70.827  64.305  1.00  0.00           C
ATOM   3663  CG  GLU X 467      65.332  70.831  65.859  1.00  0.00           C
ATOM   3664  CD  GLU X 467      65.924  72.142  66.405  1.00  0.00           C
ATOM   3665  OE1 GLU X 467      65.740  73.210  65.739  1.00  0.00           O
ATOM   3666  OE2 GLU X 467      66.521  72.196  67.486  1.00  0.00           O
ATOM   3667  C   GLU X 467      64.573  69.803  62.214  1.00  0.00           C
ATOM   3668  O   GLU X 467      63.402  69.984  61.854  1.00  0.00           O
ATOM   3669  N   GLU X 468      65.603  69.606  61.278  1.00  0.00           N
ATOM   3670  CA  GLU X 468      65.388  69.588  59.821  1.00  0.00           C
ATOM   3671  CB  GLU X 468      66.749  69.762  59.054  1.00  0.00           C
ATOM   3672  CG  GLU X 468      66.659  70.392  57.673  1.00  0.00           C
ATOM   3673  CD  GLU X 468      66.186  71.843  57.818  1.00  0.00           C
ATOM   3674  OE1 GLU X 468      65.320  72.301  57.025  1.00  0.00           O
ATOM   3675  OE2 GLU X 468      66.497  72.520  58.786  1.00  0.00           O
ATOM   3676  C   GLU X 468      64.602  68.327  59.462  1.00  0.00           C
ATOM   3677  O   GLU X 468      63.794  68.474  58.541  1.00  0.00           O
ATOM   3678  N   GLU X 469      64.676  67.121  60.146  1.00  0.00           N
ATOM   3679  CA  GLU X 469      63.828  66.052  59.798  1.00  0.00           C
ATOM   3680  CB  GLU X 469      64.252  64.759  60.459  1.00  0.00           C
ATOM   3681  CG  GLU X 469      65.616  64.215  59.859  1.00  0.00           C
ATOM   3682  CD  GLU X 469      66.169  63.072  60.669  1.00  0.00           C
ATOM   3683  OE1 GLU X 469      66.046  61.863  60.310  1.00  0.00           O
ATOM   3684  OE2 GLU X 469      66.757  63.416  61.751  1.00  0.00           O
ATOM   3685  C   GLU X 469      62.387  66.354  60.001  1.00  0.00           C
ATOM   3686  O   GLU X 469      61.516  65.904  59.229  1.00  0.00           O
ATOM   3687  N   ILE X 470      62.145  67.033  61.092  1.00  0.00           N
ATOM   3688  CA  ILE X 470      60.764  67.393  61.530  1.00  0.00           C
ATOM   3689  CB  ILE X 470      60.728  67.618  63.030  1.00  0.00           C
ATOM   3690  CG2 ILE X 470      59.343  68.116  63.512  1.00  0.00           C
ATOM   3691  CG1 ILE X 470      61.018  66.259  63.685  1.00  0.00           C
ATOM   3692  CD1 ILE X 470      60.113  64.983  63.402  1.00  0.00           C
ATOM   3693  C   ILE X 470      60.208  68.558  60.722  1.00  0.00           C
ATOM   3694  O   ILE X 470      59.028  68.469  60.304  1.00  0.00           O
ATOM   3695  N   ARG X 471      61.046  69.627  60.477  1.00  0.00           N
ATOM   3696  CA  ARG X 471      60.710  70.635  59.430  1.00  0.00           C
ATOM   3697  CB  ARG X 471      61.834  71.717  59.406  1.00  0.00           C
ATOM   3698  CG  ARG X 471      61.701  72.687  60.656  1.00  0.00           C
ATOM   3699  CD  ARG X 471      62.788  73.835  60.633  1.00  0.00           C
ATOM   3700  NE  ARG X 471      64.191  73.390  60.771  1.00  0.00           N
ATOM   3701  CZ  ARG X 471      65.086  73.483  61.751  1.00  0.00           C
ATOM   3702  NH1 ARG X 471      66.271  73.162  61.353  1.00  0.00           N
ATOM   3703  NH2 ARG X 471      64.751  73.891  62.951  1.00  0.00           N
ATOM   3704  C   ARG X 471      60.437  69.936  58.080  1.00  0.00           C
ATOM   3705  O   ARG X 471      59.377  70.240  57.494  1.00  0.00           O
ATOM   3706  N   LEU X 472      61.223  68.972  57.621  1.00  0.00           N
ATOM   3707  CA  LEU X 472      60.841  68.355  56.354  1.00  0.00           C
ATOM   3708  CB  LEU X 472      61.851  67.464  55.785  1.00  0.00           C
ATOM   3709  CG  LEU X 472      61.545  66.724  54.401  1.00  0.00           C
ATOM   3710  CD1 LEU X 472      61.234  67.644  53.245  1.00  0.00           C
ATOM   3711  CD2 LEU X 472      62.833  65.903  54.112  1.00  0.00           C
ATOM   3712  C   LEU X 472      59.452  67.710  56.520  1.00  0.00           C
ATOM   3713  O   LEU X 472      58.529  67.935  55.722  1.00  0.00           O
ATOM   3714  N   SER X 473      59.249  66.870  57.489  1.00  0.00           N
ATOM   3715  CA  SER X 473      57.996  66.167  57.826  1.00  0.00           C
ATOM   3716  CB  SER X 473      58.147  65.256  59.080  1.00  0.00           C
ATOM   3717  OG  SER X 473      59.298  64.447  58.936  1.00  0.00           O
ATOM   3718  C   SER X 473      56.761  67.108  57.942  1.00  0.00           C
ATOM   3719  O   SER X 473      55.632  66.658  57.721  1.00  0.00           O
ATOM   3720  N   LYS X 474      56.987  68.414  58.318  1.00  0.00           N
ATOM   3721  CA  LYS X 474      55.988  69.456  58.244  1.00  0.00           C
ATOM   3722  CB  LYS X 474      56.400  70.511  59.361  1.00  0.00           C
ATOM   3723  CG  LYS X 474      55.575  71.806  59.476  1.00  0.00           C
ATOM   3724  CD  LYS X 474      54.140  71.721  60.042  1.00  0.00           C
ATOM   3725  CE  LYS X 474      53.197  72.894  59.633  1.00  0.00           C
ATOM   3726  NZ  LYS X 474      51.781  72.578  59.883  1.00  0.00           N
ATOM   3727  C   LYS X 474      55.738  70.188  56.895  1.00  0.00           C
ATOM   3728  O   LYS X 474      54.534  70.281  56.663  1.00  0.00           O
ATOM   3729  N   MET X 475      56.732  70.528  56.137  1.00  0.00           N
ATOM   3730  CA  MET X 475      56.662  70.940  54.692  1.00  0.00           C
ATOM   3731  CB  MET X 475      58.123  71.199  54.286  1.00  0.00           C
ATOM   3732  CG  MET X 475      58.298  71.568  52.849  1.00  0.00           C
ATOM   3733  SD  MET X 475      59.776  71.044  51.936  1.00  0.00           S
ATOM   3734  CE  MET X 475      61.085  71.733  53.002  1.00  0.00           C
ATOM   3735  C   MET X 475      55.885  69.926  53.798  1.00  0.00           C
ATOM   3736  O   MET X 475      54.961  70.370  53.134  1.00  0.00           O
ATOM   3737  N   VAL X 476      56.053  68.585  53.961  1.00  0.00           N
ATOM   3738  CA  VAL X 476      55.376  67.579  53.169  1.00  0.00           C
ATOM   3739  CB  VAL X 476      56.086  66.256  53.229  1.00  0.00           C
ATOM   3740  CG1 VAL X 476      55.486  65.276  52.196  1.00  0.00           C
ATOM   3741  CG2 VAL X 476      57.523  66.389  52.849  1.00  0.00           C
ATOM   3742  C   VAL X 476      54.000  67.459  53.644  1.00  0.00           C
ATOM   3743  O   VAL X 476      53.047  67.259  52.851  1.00  0.00           O
ATOM   3744  N   MET X 477      53.769  67.706  54.924  1.00  0.00           N
ATOM   3745  CA  MET X 477      52.403  67.630  55.517  1.00  0.00           C
ATOM   3746  CB  MET X 477      52.545  67.543  57.063  1.00  0.00           C
ATOM   3747  CG  MET X 477      51.237  67.620  57.850  1.00  0.00           C
ATOM   3748  SD  MET X 477      51.042  66.300  59.116  1.00  0.00           S
ATOM   3749  CE  MET X 477      52.465  66.613  60.196  1.00  0.00           C
ATOM   3750  C   MET X 477      51.501  68.846  55.111  1.00  0.00           C
ATOM   3751  O   MET X 477      50.308  68.649  54.830  1.00  0.00           O
ATOM   3752  N   LYS X 478      52.009  70.048  55.053  1.00  0.00           N
ATOM   3753  CA  LYS X 478      51.357  71.196  54.306  1.00  0.00           C
ATOM   3754  CB  LYS X 478      51.994  72.543  54.671  1.00  0.00           C
ATOM   3755  CG  LYS X 478      51.003  73.708  54.264  1.00  0.00           C
ATOM   3756  CD  LYS X 478      51.514  75.017  54.821  1.00  0.00           C
ATOM   3757  CE  LYS X 478      51.352  75.206  56.326  1.00  0.00           C
ATOM   3758  NZ  LYS X 478      49.933  75.030  56.781  1.00  0.00           N
ATOM   3759  C   LYS X 478      51.149  70.989  52.860  1.00  0.00           C
ATOM   3760  O   LYS X 478      50.187  71.455  52.347  1.00  0.00           O
ATOM   3761  N   PHE X 479      52.052  70.291  52.102  1.00  0.00           N
ATOM   3762  CA  PHE X 479      52.021  69.856  50.693  1.00  0.00           C
ATOM   3763  CB  PHE X 479      53.363  69.366  50.191  1.00  0.00           C
ATOM   3764  CG  PHE X 479      54.402  70.358  49.884  1.00  0.00           C
ATOM   3765  CD1 PHE X 479      54.109  71.632  49.441  1.00  0.00           C
ATOM   3766  CE1 PHE X 479      55.126  72.533  49.047  1.00  0.00           C
ATOM   3767  CZ  PHE X 479      56.468  72.126  49.048  1.00  0.00           C
ATOM   3768  CE2 PHE X 479      56.748  70.822  49.434  1.00  0.00           C
ATOM   3769  CD2 PHE X 479      55.752  69.955  49.886  1.00  0.00           C
ATOM   3770  C   PHE X 479      50.856  68.900  50.422  1.00  0.00           C
ATOM   3771  O   PHE X 479      50.182  69.014  49.408  1.00  0.00           O
ATOM   3772  N   TRP X 480      50.604  67.946  51.348  1.00  0.00           N
ATOM   3773  CA  TRP X 480      49.432  67.110  51.306  1.00  0.00           C
ATOM   3774  CB  TRP X 480      49.509  65.914  52.218  1.00  0.00           C
ATOM   3775  CG  TRP X 480      50.062  64.586  51.569  1.00  0.00           C
ATOM   3776  CD1 TRP X 480      49.414  63.413  51.690  1.00  0.00           C
ATOM   3777  NE1 TRP X 480      50.020  62.534  50.846  1.00  0.00           N
ATOM   3778  CE2 TRP X 480      51.176  63.013  50.327  1.00  0.00           C
ATOM   3779  CZ2 TRP X 480      52.177  62.363  49.548  1.00  0.00           C
ATOM   3780  CH2 TRP X 480      53.211  63.113  49.083  1.00  0.00           C
ATOM   3781  CZ3 TRP X 480      53.296  64.468  49.451  1.00  0.00           C
ATOM   3782  CE3 TRP X 480      52.320  65.133  50.197  1.00  0.00           C
ATOM   3783  CD2 TRP X 480      51.206  64.395  50.667  1.00  0.00           C
ATOM   3784  C   TRP X 480      48.152  67.918  51.627  1.00  0.00           C
ATOM   3785  O   TRP X 480      47.184  67.840  50.911  1.00  0.00           O
ATOM   3786  N   ALA X 481      48.242  68.858  52.617  1.00  0.00           N
ATOM   3787  CA  ALA X 481      47.087  69.602  53.041  1.00  0.00           C
ATOM   3788  CB  ALA X 481      47.406  70.390  54.322  1.00  0.00           C
ATOM   3789  C   ALA X 481      46.713  70.645  51.932  1.00  0.00           C
ATOM   3790  O   ALA X 481      45.542  70.740  51.538  1.00  0.00           O
ATOM   3791  N   ASN X 482      47.690  71.309  51.281  1.00  0.00           N
ATOM   3792  CA  ASN X 482      47.352  72.218  50.175  1.00  0.00           C
ATOM   3793  CB  ASN X 482      48.722  72.836  49.708  1.00  0.00           C
ATOM   3794  CG  ASN X 482      49.293  73.937  50.554  1.00  0.00           C
ATOM   3795  OD1 ASN X 482      48.537  74.405  51.397  1.00  0.00           O
ATOM   3796  ND2 ASN X 482      50.527  74.350  50.294  1.00  0.00           N
ATOM   3797  C   ASN X 482      46.795  71.347  48.990  1.00  0.00           C
ATOM   3798  O   ASN X 482      45.809  71.684  48.331  1.00  0.00           O
ATOM   3799  N   PHE X 483      47.353  70.159  48.758  1.00  0.00           N
ATOM   3800  CA  PHE X 483      46.765  69.199  47.831  1.00  0.00           C
ATOM   3801  CB  PHE X 483      47.641  68.077  47.587  1.00  0.00           C
ATOM   3802  CG  PHE X 483      47.262  67.236  46.379  1.00  0.00           C
ATOM   3803  CD1 PHE X 483      47.723  67.492  45.076  1.00  0.00           C
ATOM   3804  CE1 PHE X 483      47.335  66.708  43.947  1.00  0.00           C
ATOM   3805  CZ  PHE X 483      46.432  65.619  44.172  1.00  0.00           C
ATOM   3806  CE2 PHE X 483      45.862  65.349  45.461  1.00  0.00           C
ATOM   3807  CD2 PHE X 483      46.278  66.167  46.499  1.00  0.00           C
ATOM   3808  C   PHE X 483      45.320  68.923  48.153  1.00  0.00           C
ATOM   3809  O   PHE X 483      44.486  69.011  47.297  1.00  0.00           O
ATOM   3810  N   ALA X 484      44.861  68.595  49.401  1.00  0.00           N
ATOM   3811  CA  ALA X 484      43.471  68.434  49.762  1.00  0.00           C
ATOM   3812  CB  ALA X 484      43.407  67.768  51.170  1.00  0.00           C
ATOM   3813  C   ALA X 484      42.598  69.682  49.621  1.00  0.00           C
ATOM   3814  O   ALA X 484      41.520  69.684  49.024  1.00  0.00           O
ATOM   3815  N   ARG X 485      43.128  70.855  50.020  1.00  0.00           N
ATOM   3816  CA  ARG X 485      42.464  72.184  49.744  1.00  0.00           C
ATOM   3817  CB  ARG X 485      43.298  73.205  50.495  1.00  0.00           C
ATOM   3818  CG  ARG X 485      43.258  73.186  52.079  1.00  0.00           C
ATOM   3819  CD  ARG X 485      44.364  74.048  52.588  1.00  0.00           C
ATOM   3820  NE  ARG X 485      44.575  73.825  54.039  1.00  0.00           N
ATOM   3821  CZ  ARG X 485      45.774  73.757  54.663  1.00  0.00           C
ATOM   3822  NH1 ARG X 485      45.900  73.518  55.895  1.00  0.00           N
ATOM   3823  NH2 ARG X 485      46.896  73.996  54.066  1.00  0.00           N
ATOM   3824  C   ARG X 485      42.295  72.558  48.270  1.00  0.00           C
ATOM   3825  O   ARG X 485      41.129  72.686  47.865  1.00  0.00           O
ATOM   3826  N   ASN X 486      43.370  72.769  47.530  1.00  0.00           N
ATOM   3827  CA  ASN X 486      43.258  73.359  46.210  1.00  0.00           C
ATOM   3828  CB  ASN X 486      44.286  74.563  46.102  1.00  0.00           C
ATOM   3829  CG  ASN X 486      44.202  75.432  44.804  1.00  0.00           C
ATOM   3830  OD1 ASN X 486      44.999  75.431  43.923  1.00  0.00           O
ATOM   3831  ND2 ASN X 486      43.122  76.185  44.555  1.00  0.00           N
ATOM   3832  C   ASN X 486      43.275  72.414  45.063  1.00  0.00           C
ATOM   3833  O   ASN X 486      42.881  72.744  43.937  1.00  0.00           O
ATOM   3834  N   GLY X 487      43.794  71.157  45.279  1.00  0.00           N
ATOM   3835  CA  GLY X 487      44.337  70.276  44.220  1.00  0.00           C
ATOM   3836  C   GLY X 487      45.796  70.526  43.774  1.00  0.00           C
ATOM   3837  O   GLY X 487      46.145  70.083  42.691  1.00  0.00           O
ATOM   3838  N   ASN X 488      46.534  71.315  44.549  1.00  0.00           N
ATOM   3839  CA  ASN X 488      47.901  71.799  44.247  1.00  0.00           C
ATOM   3840  CB  ASN X 488      47.697  73.185  43.590  1.00  0.00           C
ATOM   3841  CG  ASN X 488      49.030  73.957  43.274  1.00  0.00           C
ATOM   3842  OD1 ASN X 488      50.116  73.340  43.297  1.00  0.00           O
ATOM   3843  ND2 ASN X 488      48.991  75.236  43.030  1.00  0.00           N
ATOM   3844  C   ASN X 488      48.799  71.831  45.462  1.00  0.00           C
ATOM   3845  O   ASN X 488      48.424  72.451  46.440  1.00  0.00           O
ATOM   3846  N   PRO X 489      49.965  71.145  45.447  1.00  0.00           N
ATOM   3847  CD  PRO X 489      50.541  70.352  44.394  1.00  0.00           C
ATOM   3848  CG  PRO X 489      52.046  70.193  44.720  1.00  0.00           C
ATOM   3849  CB  PRO X 489      51.929  70.099  46.245  1.00  0.00           C
ATOM   3850  CA  PRO X 489      50.819  71.084  46.588  1.00  0.00           C
ATOM   3851  C   PRO X 489      51.410  72.487  46.925  1.00  0.00           C
ATOM   3852  O   PRO X 489      51.506  72.880  48.068  1.00  0.00           O
ATOM   3853  N   ASN X 490      51.802  73.244  45.860  1.00  0.00           N
ATOM   3854  CA  ASN X 490      52.576  74.458  45.985  1.00  0.00           C
ATOM   3855  CB  ASN X 490      52.751  74.872  44.543  1.00  0.00           C
ATOM   3856  CG  ASN X 490      53.664  76.036  44.231  1.00  0.00           C
ATOM   3857  OD1 ASN X 490      54.749  76.003  44.775  1.00  0.00           O
ATOM   3858  ND2 ASN X 490      53.353  76.999  43.461  1.00  0.00           N
ATOM   3859  C   ASN X 490      51.842  75.542  46.857  1.00  0.00           C
ATOM   3860  O   ASN X 490      50.786  76.077  46.465  1.00  0.00           O
ATOM   3861  N   GLY X 491      52.536  76.040  47.879  1.00  0.00           N
ATOM   3862  CA  GLY X 491      52.070  77.260  48.583  1.00  0.00           C
ATOM   3863  C   GLY X 491      53.196  78.302  48.818  1.00  0.00           C
ATOM   3864  O   GLY X 491      54.358  78.170  48.421  1.00  0.00           O
ATOM   3865  N   GLU X 492      52.866  79.428  49.431  1.00  0.00           N
ATOM   3866  CA  GLU X 492      53.641  80.498  49.977  1.00  0.00           C
ATOM   3867  CB  GLU X 492      52.696  81.746  50.104  1.00  0.00           C
ATOM   3868  CG  GLU X 492      52.142  82.370  48.858  1.00  0.00           C
ATOM   3869  CD  GLU X 492      53.352  82.721  47.951  1.00  0.00           C
ATOM   3870  OE1 GLU X 492      53.295  82.573  46.717  1.00  0.00           O
ATOM   3871  OE2 GLU X 492      54.313  83.229  48.535  1.00  0.00           O
ATOM   3872  C   GLU X 492      54.200  80.163  51.392  1.00  0.00           C
ATOM   3873  O   GLU X 492      53.577  79.418  52.116  1.00  0.00           O
ATOM   3874  N   GLY X 493      55.376  80.704  51.711  1.00  0.00           N
ATOM   3875  CA  GLY X 493      56.169  80.265  52.921  1.00  0.00           C
ATOM   3876  C   GLY X 493      56.797  78.766  52.826  1.00  0.00           C
ATOM   3877  O   GLY X 493      57.543  78.386  53.744  1.00  0.00           O
ATOM   3878  N   LEU X 494      56.584  78.049  51.776  1.00  0.00           N
ATOM   3879  CA  LEU X 494      57.209  76.725  51.458  1.00  0.00           C
ATOM   3880  CB  LEU X 494      56.073  75.854  50.999  1.00  0.00           C
ATOM   3881  CG  LEU X 494      55.106  75.334  52.109  1.00  0.00           C
ATOM   3882  CD1 LEU X 494      53.795  74.744  51.634  1.00  0.00           C
ATOM   3883  CD2 LEU X 494      55.776  74.360  52.993  1.00  0.00           C
ATOM   3884  C   LEU X 494      58.220  76.844  50.302  1.00  0.00           C
ATOM   3885  O   LEU X 494      58.137  77.852  49.634  1.00  0.00           O
ATOM   3886  N   PRO X 495      59.062  75.875  50.043  1.00  0.00           N
ATOM   3887  CD  PRO X 495      59.582  74.919  50.946  1.00  0.00           C
ATOM   3888  CG  PRO X 495      60.991  74.684  50.415  1.00  0.00           C
ATOM   3889  CB  PRO X 495      60.855  74.853  48.847  1.00  0.00           C
ATOM   3890  CA  PRO X 495      59.830  75.954  48.758  1.00  0.00           C
ATOM   3891  C   PRO X 495      58.919  75.765  47.504  1.00  0.00           C
ATOM   3892  O   PRO X 495      57.804  75.268  47.684  1.00  0.00           O
ATOM   3893  N   HIE X 496      59.352  75.984  46.248  1.00  0.00           N
ATOM   3894  CA  HIE X 496      58.495  75.923  45.075  1.00  0.00           C
ATOM   3895  CB  HIE X 496      58.983  76.933  44.041  1.00  0.00           C
ATOM   3896  CG  HIE X 496      58.403  76.787  42.639  1.00  0.00           C
ATOM   3897  ND1 HIE X 496      59.055  76.236  41.487  1.00  0.00           N
ATOM   3898  CE1 HIE X 496      58.102  76.227  40.559  1.00  0.00           C
ATOM   3899  NE2 HIE X 496      56.959  76.783  41.029  1.00  0.00           N
ATOM   3900  CD2 HIE X 496      57.107  77.033  42.335  1.00  0.00           C
ATOM   3901  C   HIE X 496      58.391  74.485  44.546  1.00  0.00           C
ATOM   3902  O   HIE X 496      59.397  73.887  44.130  1.00  0.00           O
ATOM   3903  N   TRP X 497      57.173  73.978  44.345  1.00  0.00           N
ATOM   3904  CA  TRP X 497      56.911  72.725  43.660  1.00  0.00           C
ATOM   3905  CB  TRP X 497      55.822  72.122  44.516  1.00  0.00           C
ATOM   3906  CG  TRP X 497      55.460  70.706  44.115  1.00  0.00           C
ATOM   3907  CD1 TRP X 497      54.903  70.335  42.918  1.00  0.00           C
ATOM   3908  NE1 TRP X 497      54.755  68.972  42.905  1.00  0.00           N
ATOM   3909  CE2 TRP X 497      55.016  68.418  44.148  1.00  0.00           C
ATOM   3910  CZ2 TRP X 497      54.881  67.092  44.618  1.00  0.00           C
ATOM   3911  CH2 TRP X 497      55.302  66.859  45.955  1.00  0.00           C
ATOM   3912  CZ3 TRP X 497      55.799  67.887  46.747  1.00  0.00           C
ATOM   3913  CE3 TRP X 497      56.010  69.179  46.218  1.00  0.00           C
ATOM   3914  CD2 TRP X 497      55.518  69.476  44.898  1.00  0.00           C
ATOM   3915  C   TRP X 497      56.447  72.881  42.150  1.00  0.00           C
ATOM   3916  O   TRP X 497      55.410  73.488  41.931  1.00  0.00           O
ATOM   3917  N   PRO X 498      57.146  72.360  41.101  1.00  0.00           N
ATOM   3918  CD  PRO X 498      58.399  71.612  41.041  1.00  0.00           C
ATOM   3919  CG  PRO X 498      59.102  72.201  39.760  1.00  0.00           C
ATOM   3920  CB  PRO X 498      57.915  72.277  38.810  1.00  0.00           C
ATOM   3921  CA  PRO X 498      56.749  72.551  39.734  1.00  0.00           C
ATOM   3922  C   PRO X 498      55.542  71.580  39.329  1.00  0.00           C
ATOM   3923  O   PRO X 498      55.344  70.543  39.892  1.00  0.00           O
ATOM   3924  N   GLU X 499      54.851  71.943  38.247  1.00  0.00           N
ATOM   3925  CA  GLU X 499      53.826  71.156  37.580  1.00  0.00           C
ATOM   3926  CB  GLU X 499      52.847  72.101  36.891  1.00  0.00           C
ATOM   3927  CG  GLU X 499      52.000  73.054  37.651  1.00  0.00           C
ATOM   3928  CD  GLU X 499      51.448  74.104  36.700  1.00  0.00           C
ATOM   3929  OE1 GLU X 499      50.520  73.880  35.943  1.00  0.00           O
ATOM   3930  OE2 GLU X 499      52.044  75.209  36.617  1.00  0.00           O
ATOM   3931  C   GLU X 499      54.471  70.140  36.580  1.00  0.00           C
ATOM   3932  O   GLU X 499      55.373  70.476  35.807  1.00  0.00           O
ATOM   3933  N   TYR X 500      53.890  68.968  36.562  1.00  0.00           N
ATOM   3934  CA  TYR X 500      54.067  67.927  35.510  1.00  0.00           C
ATOM   3935  CB  TYR X 500      54.091  66.532  36.110  1.00  0.00           C
ATOM   3936  CG  TYR X 500      54.450  65.509  35.097  1.00  0.00           C
ATOM   3937  CD1 TYR X 500      55.847  65.334  34.774  1.00  0.00           C
ATOM   3938  CE1 TYR X 500      56.178  64.267  33.911  1.00  0.00           C
ATOM   3939  CZ  TYR X 500      55.248  63.447  33.263  1.00  0.00           C
ATOM   3940  OH  TYR X 500      55.612  62.609  32.316  1.00  0.00           O
ATOM   3941  CE2 TYR X 500      53.897  63.665  33.616  1.00  0.00           C
ATOM   3942  CD2 TYR X 500      53.489  64.671  34.510  1.00  0.00           C
ATOM   3943  C   TYR X 500      53.072  68.121  34.334  1.00  0.00           C
ATOM   3944  O   TYR X 500      52.930  67.352  33.383  1.00  0.00           O
ATOM   3945  N   ASN X 501      52.300  69.245  34.440  1.00  0.00           N
ATOM   3946  CA  ASN X 501      50.964  69.410  33.852  1.00  0.00           C
ATOM   3947  CB  ASN X 501      50.334  70.582  34.690  1.00  0.00           C
ATOM   3948  CG  ASN X 501      48.915  70.946  34.354  1.00  0.00           C
ATOM   3949  OD1 ASN X 501      48.274  70.229  33.626  1.00  0.00           O
ATOM   3950  ND2 ASN X 501      48.458  72.067  34.962  1.00  0.00           N
ATOM   3951  C   ASN X 501      51.083  69.738  32.310  1.00  0.00           C
ATOM   3952  O   ASN X 501      50.139  69.471  31.531  1.00  0.00           O
ATOM   3953  N   GLN X 502      52.283  70.211  31.857  1.00  0.00           N
ATOM   3954  CA  GLN X 502      52.557  70.550  30.462  1.00  0.00           C
ATOM   3955  CB  GLN X 502      52.208  72.054  30.193  1.00  0.00           C
ATOM   3956  CG  GLN X 502      52.152  72.439  28.755  1.00  0.00           C
ATOM   3957  CD  GLN X 502      51.826  73.926  28.546  1.00  0.00           C
ATOM   3958  OE1 GLN X 502      52.646  74.752  28.333  1.00  0.00           O
ATOM   3959  NE2 GLN X 502      50.557  74.271  28.546  1.00  0.00           N
ATOM   3960  C   GLN X 502      54.007  70.277  30.144  1.00  0.00           C
ATOM   3961  O   GLN X 502      54.297  69.778  29.093  1.00  0.00           O
ATOM   3962  N   LYS X 503      54.896  70.625  31.048  1.00  0.00           N
ATOM   3963  CA  LYS X 503      56.298  70.144  31.096  1.00  0.00           C
ATOM   3964  CB  LYS X 503      57.218  71.171  31.743  1.00  0.00           C
ATOM   3965  CG  LYS X 503      57.379  72.328  30.796  1.00  0.00           C
ATOM   3966  CD  LYS X 503      58.382  73.376  31.373  1.00  0.00           C
ATOM   3967  CE  LYS X 503      58.630  74.269  30.104  1.00  0.00           C
ATOM   3968  NZ  LYS X 503      59.558  75.341  30.482  1.00  0.00           N
ATOM   3969  C   LYS X 503      56.464  68.838  31.730  1.00  0.00           C
ATOM   3970  O   LYS X 503      55.549  68.320  32.295  1.00  0.00           O
ATOM   3971  N   GLU X 504      57.641  68.218  31.642  1.00  0.00           N
ATOM   3972  CA  GLU X 504      58.066  67.009  32.402  1.00  0.00           C
ATOM   3973  CB  GLU X 504      58.982  66.175  31.519  1.00  0.00           C
ATOM   3974  CG  GLU X 504      58.407  65.606  30.229  1.00  0.00           C
ATOM   3975  CD  GLU X 504      57.448  64.468  30.501  1.00  0.00           C
ATOM   3976  OE1 GLU X 504      56.246  64.427  30.118  1.00  0.00           O
ATOM   3977  OE2 GLU X 504      57.870  63.452  31.112  1.00  0.00           O
ATOM   3978  C   GLU X 504      58.575  67.359  33.772  1.00  0.00           C
ATOM   3979  O   GLU X 504      59.576  66.715  34.203  1.00  0.00           O
ATOM   3980  N   GLY X 505      58.258  68.445  34.474  1.00  0.00           N
ATOM   3981  CA  GLY X 505      59.002  68.875  35.675  1.00  0.00           C
ATOM   3982  C   GLY X 505      58.481  68.125  36.873  1.00  0.00           C
ATOM   3983  O   GLY X 505      57.257  67.915  37.028  1.00  0.00           O
ATOM   3984  N   TYR X 506      59.328  67.779  37.835  1.00  0.00           N
ATOM   3985  CA  TYR X 506      59.118  66.942  38.991  1.00  0.00           C
ATOM   3986  CB  TYR X 506      59.260  65.487  38.551  1.00  0.00           C
ATOM   3987  CG  TYR X 506      60.637  65.049  38.241  1.00  0.00           C
ATOM   3988  CD1 TYR X 506      61.030  65.045  36.878  1.00  0.00           C
ATOM   3989  CE1 TYR X 506      62.340  64.605  36.561  1.00  0.00           C
ATOM   3990  CZ  TYR X 506      63.251  64.174  37.539  1.00  0.00           C
ATOM   3991  OH  TYR X 506      64.443  63.621  37.181  1.00  0.00           O
ATOM   3992  CE2 TYR X 506      62.805  64.194  38.869  1.00  0.00           C
ATOM   3993  CD2 TYR X 506      61.528  64.655  39.250  1.00  0.00           C
ATOM   3994  C   TYR X 506      60.062  67.443  40.094  1.00  0.00           C
ATOM   3995  O   TYR X 506      61.083  68.091  39.807  1.00  0.00           O
ATOM   3996  N   LEU X 507      59.709  67.305  41.366  1.00  0.00           N
ATOM   3997  CA  LEU X 507      60.511  67.794  42.511  1.00  0.00           C
ATOM   3998  CB  LEU X 507      59.445  68.265  43.526  1.00  0.00           C
ATOM   3999  CG  LEU X 507      60.159  68.868  44.702  1.00  0.00           C
ATOM   4000  CD1 LEU X 507      60.895  70.260  44.360  1.00  0.00           C
ATOM   4001  CD2 LEU X 507      59.209  69.187  45.794  1.00  0.00           C
ATOM   4002  C   LEU X 507      61.362  66.633  43.097  1.00  0.00           C
ATOM   4003  O   LEU X 507      60.889  65.538  43.022  1.00  0.00           O
ATOM   4004  N   GLN X 508      62.510  66.908  43.690  1.00  0.00           N
ATOM   4005  CA  GLN X 508      63.496  66.078  44.311  1.00  0.00           C
ATOM   4006  CB  GLN X 508      64.855  66.150  43.562  1.00  0.00           C
ATOM   4007  CG  GLN X 508      64.712  65.420  42.235  1.00  0.00           C
ATOM   4008  CD  GLN X 508      66.142  65.205  41.695  1.00  0.00           C
ATOM   4009  OE1 GLN X 508      67.056  65.921  42.016  1.00  0.00           O
ATOM   4010  NE2 GLN X 508      66.348  64.197  40.848  1.00  0.00           N
ATOM   4011  C   GLN X 508      63.462  66.520  45.793  1.00  0.00           C
ATOM   4012  O   GLN X 508      64.198  67.379  46.280  1.00  0.00           O
ATOM   4013  N   ILE X 509      62.581  65.863  46.567  1.00  0.00           N
ATOM   4014  CA  ILE X 509      62.384  66.122  48.027  1.00  0.00           C
ATOM   4015  CB  ILE X 509      61.028  65.576  48.520  1.00  0.00           C
ATOM   4016  CG2 ILE X 509      60.604  66.218  49.818  1.00  0.00           C
ATOM   4017  CG1 ILE X 509      59.925  65.669  47.409  1.00  0.00           C
ATOM   4018  CD1 ILE X 509      58.468  65.419  47.733  1.00  0.00           C
ATOM   4019  C   ILE X 509      63.497  65.538  48.959  1.00  0.00           C
ATOM   4020  O   ILE X 509      63.997  64.463  48.697  1.00  0.00           O
ATOM   4021  N   GLY X 510      63.797  66.219  50.049  1.00  0.00           N
ATOM   4022  CA  GLY X 510      64.879  65.880  50.988  1.00  0.00           C
ATOM   4023  C   GLY X 510      65.278  67.117  51.787  1.00  0.00           C
ATOM   4024  O   GLY X 510      64.636  68.155  51.739  1.00  0.00           O
ATOM   4025  N   ALA X 511      66.303  67.018  52.686  1.00  0.00           N
ATOM   4026  CA  ALA X 511      66.833  68.173  53.433  1.00  0.00           C
ATOM   4027  CB  ALA X 511      68.168  67.716  54.193  1.00  0.00           C
ATOM   4028  C   ALA X 511      67.329  69.378  52.575  1.00  0.00           C
ATOM   4029  O   ALA X 511      67.391  70.527  53.015  1.00  0.00           O
ATOM   4030  N   ASN X 512      67.737  69.028  51.365  1.00  0.00           N
ATOM   4031  CA  ASN X 512      68.010  70.006  50.275  1.00  0.00           C
ATOM   4032  CB  ASN X 512      69.495  70.015  49.881  1.00  0.00           C
ATOM   4033  CG  ASN X 512      69.915  70.984  48.721  1.00  0.00           C
ATOM   4034  OD1 ASN X 512      69.211  71.973  48.547  1.00  0.00           O
ATOM   4035  ND2 ASN X 512      70.992  70.794  48.024  1.00  0.00           N
ATOM   4036  C   ASN X 512      67.056  69.745  49.079  1.00  0.00           C
ATOM   4037  O   ASN X 512      67.512  69.204  48.024  1.00  0.00           O
ATOM   4038  N   THR X 513      65.769  69.911  49.290  1.00  0.00           N
ATOM   4039  CA  THR X 513      64.717  69.758  48.251  1.00  0.00           C
ATOM   4040  CB  THR X 513      63.296  70.177  48.811  1.00  0.00           C
ATOM   4041  CG2 THR X 513      62.166  70.077  47.824  1.00  0.00           C
ATOM   4042  OG1 THR X 513      62.938  69.335  49.821  1.00  0.00           O
ATOM   4043  C   THR X 513      64.884  70.734  47.052  1.00  0.00           C
ATOM   4044  O   THR X 513      64.708  71.953  47.194  1.00  0.00           O
ATOM   4045  N   GLN X 514      65.176  70.184  45.852  1.00  0.00           N
ATOM   4046  CA  GLN X 514      65.437  70.847  44.479  1.00  0.00           C
ATOM   4047  CB  GLN X 514      66.963  70.805  44.068  1.00  0.00           C
ATOM   4048  CG  GLN X 514      67.974  71.460  44.999  1.00  0.00           C
ATOM   4049  CD  GLN X 514      69.371  71.472  44.515  1.00  0.00           C
ATOM   4050  OE1 GLN X 514      69.689  72.146  43.561  1.00  0.00           O
ATOM   4051  NE2 GLN X 514      70.250  70.780  45.185  1.00  0.00           N
ATOM   4052  C   GLN X 514      64.617  70.330  43.286  1.00  0.00           C
ATOM   4053  O   GLN X 514      63.864  69.336  43.376  1.00  0.00           O
ATOM   4054  N   ALA X 515      64.503  71.105  42.189  1.00  0.00           N
ATOM   4055  CA  ALA X 515      63.655  70.723  41.090  1.00  0.00           C
ATOM   4056  CB  ALA X 515      62.830  71.928  40.622  1.00  0.00           C
ATOM   4057  C   ALA X 515      64.378  70.028  39.927  1.00  0.00           C
ATOM   4058  O   ALA X 515      65.593  70.320  39.738  1.00  0.00           O
ATOM   4059  N   ALA X 516      63.643  69.192  39.136  1.00  0.00           N
ATOM   4060  CA  ALA X 516      64.194  68.595  37.934  1.00  0.00           C
ATOM   4061  CB  ALA X 516      64.484  67.126  38.195  1.00  0.00           C
ATOM   4062  C   ALA X 516      63.120  68.648  36.791  1.00  0.00           C
ATOM   4063  O   ALA X 516      61.973  68.991  37.034  1.00  0.00           O
ATOM   4064  N   GLN X 517      63.648  68.399  35.576  1.00  0.00           N
ATOM   4065  CA  GLN X 517      62.822  68.294  34.345  1.00  0.00           C
ATOM   4066  CB  GLN X 517      63.174  69.484  33.409  1.00  0.00           C
ATOM   4067  CG  GLN X 517      62.370  69.888  32.142  1.00  0.00           C
ATOM   4068  CD  GLN X 517      60.887  70.087  32.529  1.00  0.00           C
ATOM   4069  OE1 GLN X 517      60.073  69.335  32.055  1.00  0.00           O
ATOM   4070  NE2 GLN X 517      60.493  70.956  33.426  1.00  0.00           N
ATOM   4071  C   GLN X 517      63.198  66.917  33.660  1.00  0.00           C
ATOM   4072  O   GLN X 517      64.161  66.217  34.020  1.00  0.00           O
ATOM   4073  N   LYS X 518      62.427  66.540  32.574  1.00  0.00           N
ATOM   4074  CA  LYS X 518      62.708  65.418  31.670  1.00  0.00           C
ATOM   4075  CB  LYS X 518      64.011  65.788  30.894  1.00  0.00           C
ATOM   4076  CG  LYS X 518      64.107  64.881  29.610  1.00  0.00           C
ATOM   4077  CD  LYS X 518      65.116  65.232  28.546  1.00  0.00           C
ATOM   4078  CE  LYS X 518      65.228  64.110  27.483  1.00  0.00           C
ATOM   4079  NZ  LYS X 518      64.229  64.290  26.425  1.00  0.00           N
ATOM   4080  C   LYS X 518      62.521  64.006  32.251  1.00  0.00           C
ATOM   4081  O   LYS X 518      63.259  63.081  32.009  1.00  0.00           O
ATOM   4082  N   LEU X 519      61.539  63.868  33.117  1.00  0.00           N
ATOM   4083  CA  LEU X 519      61.202  62.600  33.859  1.00  0.00           C
ATOM   4084  CB  LEU X 519      59.785  62.591  34.550  1.00  0.00           C
ATOM   4085  CG  LEU X 519      59.389  61.362  35.422  1.00  0.00           C
ATOM   4086  CD1 LEU X 519      60.353  60.892  36.522  1.00  0.00           C
ATOM   4087  CD2 LEU X 519      58.136  61.636  36.208  1.00  0.00           C
ATOM   4088  C   LEU X 519      61.250  61.219  33.054  1.00  0.00           C
ATOM   4089  O   LEU X 519      60.530  61.106  32.004  1.00  0.00           O
ATOM   4090  N   LYS X 520      62.076  60.232  33.435  1.00  0.00           N
ATOM   4091  CA  LYS X 520      62.313  58.863  32.914  1.00  0.00           C
ATOM   4092  CB  LYS X 520      61.212  57.991  33.487  1.00  0.00           C
ATOM   4093  CG  LYS X 520      61.609  56.480  33.593  1.00  0.00           C
ATOM   4094  CD  LYS X 520      60.474  55.773  34.322  1.00  0.00           C
ATOM   4095  CE  LYS X 520      60.682  56.014  35.825  1.00  0.00           C
ATOM   4096  NZ  LYS X 520      61.695  55.027  36.363  1.00  0.00           N
ATOM   4097  C   LYS X 520      62.510  58.847  31.371  1.00  0.00           C
ATOM   4098  O   LYS X 520      62.360  57.777  30.759  1.00  0.00           O
ATOM   4099  N   ASP X 521      62.851  59.964  30.716  1.00  0.00           N
ATOM   4100  CA  ASP X 521      62.254  60.288  29.413  1.00  0.00           C
ATOM   4101  CB  ASP X 521      62.364  61.810  29.103  1.00  0.00           C
ATOM   4102  CG  ASP X 521      61.653  62.150  27.769  1.00  0.00           C
ATOM   4103  OD1 ASP X 521      62.434  62.493  26.904  1.00  0.00           O
ATOM   4104  OD2 ASP X 521      60.444  62.174  27.670  1.00  0.00           O
ATOM   4105  C   ASP X 521      62.960  59.497  28.318  1.00  0.00           C
ATOM   4106  O   ASP X 521      62.284  59.037  27.425  1.00  0.00           O
ATOM   4107  N   LYS X 522      64.254  59.258  28.458  1.00  0.00           N
ATOM   4108  CA  LYS X 522      65.038  58.515  27.507  1.00  0.00           C
ATOM   4109  CB  LYS X 522      66.527  58.758  27.791  1.00  0.00           C
ATOM   4110  CG  LYS X 522      67.521  57.935  26.837  1.00  0.00           C
ATOM   4111  CD  LYS X 522      69.055  58.145  27.045  1.00  0.00           C
ATOM   4112  CE  LYS X 522      69.620  57.516  28.340  1.00  0.00           C
ATOM   4113  NZ  LYS X 522      69.392  56.021  28.344  1.00  0.00           N
ATOM   4114  C   LYS X 522      64.657  57.069  27.412  1.00  0.00           C
ATOM   4115  O   LYS X 522      64.686  56.468  26.388  1.00  0.00           O
ATOM   4116  N   GLU X 523      64.262  56.449  28.522  1.00  0.00           N
ATOM   4117  CA  GLU X 523      63.927  55.018  28.766  1.00  0.00           C
ATOM   4118  CB  GLU X 523      64.017  54.573  30.190  1.00  0.00           C
ATOM   4119  CG  GLU X 523      65.389  54.074  30.695  1.00  0.00           C
ATOM   4120  CD  GLU X 523      66.512  55.091  30.182  1.00  0.00           C
ATOM   4121  OE1 GLU X 523      67.304  54.631  29.315  1.00  0.00           O
ATOM   4122  OE2 GLU X 523      66.665  56.173  30.745  1.00  0.00           O
ATOM   4123  C   GLU X 523      62.505  54.916  28.349  1.00  0.00           C
ATOM   4124  O   GLU X 523      62.101  53.983  27.665  1.00  0.00           O
ATOM   4125  N   VAL X 524      61.618  55.883  28.722  1.00  0.00           N
ATOM   4126  CA  VAL X 524      60.216  55.844  28.316  1.00  0.00           C
ATOM   4127  CB  VAL X 524      59.292  56.703  29.074  1.00  0.00           C
ATOM   4128  CG1 VAL X 524      57.855  56.608  28.640  1.00  0.00           C
ATOM   4129  CG2 VAL X 524      59.251  56.292  30.576  1.00  0.00           C
ATOM   4130  C   VAL X 524      60.196  56.086  26.774  1.00  0.00           C
ATOM   4131  O   VAL X 524      59.397  55.510  26.065  1.00  0.00           O
ATOM   4132  N   ALA X 525      61.101  56.816  26.202  1.00  0.00           N
ATOM   4133  CA  ALA X 525      61.375  56.949  24.787  1.00  0.00           C
ATOM   4134  CB  ALA X 525      62.112  58.243  24.504  1.00  0.00           C
ATOM   4135  C   ALA X 525      62.111  55.765  24.117  1.00  0.00           C
ATOM   4136  O   ALA X 525      62.243  55.762  22.886  1.00  0.00           O
ATOM   4137  N   PHE X 526      62.474  54.760  24.883  1.00  0.00           N
ATOM   4138  CA  PHE X 526      62.788  53.460  24.404  1.00  0.00           C
ATOM   4139  CB  PHE X 526      63.942  52.794  25.178  1.00  0.00           C
ATOM   4140  CG  PHE X 526      63.813  51.288  25.313  1.00  0.00           C
ATOM   4141  CD1 PHE X 526      64.099  50.496  24.162  1.00  0.00           C
ATOM   4142  CE1 PHE X 526      64.025  49.127  24.325  1.00  0.00           C
ATOM   4143  CZ  PHE X 526      63.909  48.549  25.596  1.00  0.00           C
ATOM   4144  CE2 PHE X 526      63.828  49.320  26.749  1.00  0.00           C
ATOM   4145  CD2 PHE X 526      63.704  50.703  26.562  1.00  0.00           C
ATOM   4146  C   PHE X 526      61.510  52.637  24.154  1.00  0.00           C
ATOM   4147  O   PHE X 526      61.041  52.289  23.027  1.00  0.00           O
ATOM   4148  N   TRP X 527      60.777  52.361  25.270  1.00  0.00           N
ATOM   4149  CA  TRP X 527      59.566  51.587  25.380  1.00  0.00           C
ATOM   4150  CB  TRP X 527      59.019  51.754  26.852  1.00  0.00           C
ATOM   4151  CG  TRP X 527      59.784  50.838  27.728  1.00  0.00           C
ATOM   4152  CD1 TRP X 527      60.679  51.289  28.615  1.00  0.00           C
ATOM   4153  NE1 TRP X 527      61.236  50.185  29.295  1.00  0.00           N
ATOM   4154  CE2 TRP X 527      60.866  48.986  28.748  1.00  0.00           C
ATOM   4155  CZ2 TRP X 527      61.316  47.633  28.926  1.00  0.00           C
ATOM   4156  CH2 TRP X 527      60.815  46.633  28.068  1.00  0.00           C
ATOM   4157  CZ3 TRP X 527      59.877  46.980  27.119  1.00  0.00           C
ATOM   4158  CE3 TRP X 527      59.419  48.293  26.972  1.00  0.00           C
ATOM   4159  CD2 TRP X 527      59.850  49.327  27.765  1.00  0.00           C
ATOM   4160  C   TRP X 527      58.496  52.101  24.351  1.00  0.00           C
ATOM   4161  O   TRP X 527      57.962  51.301  23.575  1.00  0.00           O
ATOM   4162  N   THR X 528      58.280  53.416  24.204  1.00  0.00           N
ATOM   4163  CA  THR X 528      57.320  53.944  23.223  1.00  0.00           C
ATOM   4164  CB  THR X 528      56.832  55.429  23.566  1.00  0.00           C
ATOM   4165  CG2 THR X 528      56.042  55.566  24.869  1.00  0.00           C
ATOM   4166  OG1 THR X 528      57.916  56.296  23.769  1.00  0.00           O
ATOM   4167  C   THR X 528      57.815  53.981  21.837  1.00  0.00           C
ATOM   4168  O   THR X 528      56.948  54.066  20.979  1.00  0.00           O
ATOM   4169  N   ASN X 529      59.120  53.721  21.622  1.00  0.00           N
ATOM   4170  CA  ASN X 529      59.566  53.464  20.236  1.00  0.00           C
ATOM   4171  CB  ASN X 529      60.886  54.090  19.933  1.00  0.00           C
ATOM   4172  CG  ASN X 529      60.843  54.833  18.665  1.00  0.00           C
ATOM   4173  OD1 ASN X 529      60.555  56.032  18.639  1.00  0.00           O
ATOM   4174  ND2 ASN X 529      61.214  54.243  17.565  1.00  0.00           N
ATOM   4175  C   ASN X 529      59.541  51.934  19.853  1.00  0.00           C
ATOM   4176  O   ASN X 529      59.314  51.594  18.765  1.00  0.00           O
ATOM   4177  N   LEU X 530      59.657  51.045  20.834  1.00  0.00           N
ATOM   4178  CA  LEU X 530      59.602  49.542  20.688  1.00  0.00           C
ATOM   4179  CB  LEU X 530      59.764  48.991  22.128  1.00  0.00           C
ATOM   4180  CG  LEU X 530      59.685  47.463  22.321  1.00  0.00           C
ATOM   4181  CD1 LEU X 530      60.991  46.831  21.642  1.00  0.00           C
ATOM   4182  CD2 LEU X 530      59.835  47.166  23.755  1.00  0.00           C
ATOM   4183  C   LEU X 530      58.413  48.934  19.965  1.00  0.00           C
ATOM   4184  O   LEU X 530      58.675  48.099  19.059  1.00  0.00           O
ATOM   4185  N   PHE X 531      57.154  49.307  20.244  1.00  0.00           N
ATOM   4186  CA  PHE X 531      55.948  48.482  19.840  1.00  0.00           C
ATOM   4187  CB  PHE X 531      54.826  48.633  20.942  1.00  0.00           C
ATOM   4188  CG  PHE X 531      55.245  48.125  22.350  1.00  0.00           C
ATOM   4189  CD1 PHE X 531      54.792  46.819  22.747  1.00  0.00           C
ATOM   4190  CE1 PHE X 531      54.801  46.420  24.090  1.00  0.00           C
ATOM   4191  CZ  PHE X 531      55.415  47.291  25.028  1.00  0.00           C
ATOM   4192  CE2 PHE X 531      55.894  48.572  24.665  1.00  0.00           C
ATOM   4193  CD2 PHE X 531      55.760  48.992  23.308  1.00  0.00           C
ATOM   4194  C   PHE X 531      55.400  48.952  18.498  1.00  0.00           C
ATOM   4195  O   PHE X 531      54.465  49.751  18.538  1.00  0.00           O
ATOM   4196  N   ALA X 532      55.951  48.428  17.432  1.00  0.00           N
ATOM   4197  CA  ALA X 532      55.577  48.492  16.074  1.00  0.00           C
ATOM   4198  CB  ALA X 532      56.365  47.464  15.226  1.00  0.00           C
ATOM   4199  C   ALA X 532      54.015  48.387  15.916  1.00  0.00           C
ATOM   4200  O   ALA X 532      53.318  47.675  16.613  1.00  0.00           O
ATOM   4201  N   LYS X 533      53.447  49.045  14.864  1.00  0.00           N
ATOM   4202  CA  LYS X 533      52.154  48.806  14.213  1.00  0.00           C
ATOM   4203  CB  LYS X 533      51.823  50.043  13.328  1.00  0.00           C
ATOM   4204  CG  LYS X 533      51.791  51.354  14.092  1.00  0.00           C
ATOM   4205  CD  LYS X 533      51.332  52.573  13.247  1.00  0.00           C
ATOM   4206  CE  LYS X 533      52.570  53.320  12.701  1.00  0.00           C
ATOM   4207  NZ  LYS X 533      52.173  54.540  11.944  1.00  0.00           N
ATOM   4208  C   LYS X 533      52.042  47.446  13.498  1.00  0.00           C
ATOM   4209  O   LYS X 533      52.548  47.298  12.344  1.00  0.00           O
ATOM   4210  OXT LYS X 533      51.274  46.603  14.068  1.00  0.00           O
ATOM   4211  Na+ Na+ X 534      45.853  24.869  59.378  1.00  0.00          NA
ATOM   4212  Na+ Na+ X 535      65.429  45.055  14.897  1.00  0.00          NA
ATOM   4213  Na+ Na+ X 536      52.686  42.423  72.263  1.00  0.00          NA
ATOM   4214  Na+ Na+ X 537      57.046  41.710  12.089  1.00  0.00          NA
ATOM   4215  Na+ Na+ X 538      66.177  60.389  40.504  1.00  0.00          NA
ATOM   4216  Na+ Na+ X 539      89.892  39.264  24.627  1.00  0.00          NA
END
